# Supplementary material for: Meta-unstable mRNAs in activated CD8+ T cells are defined by interlinked AU-rich elements and m6A mRNA methylation
Source: Nat Commun. 2026 Jan 22;17:160. doi: 10.1038/s41467-025-67762-w (PMC12827480; doi:10.1038/s41467-025-67762-w)
Supplement: Supplementary file 3 — Supplementary Data 1 [file 41467_2025_67762_MOESM3_ESM.xlsx]

## Sheet: DESeq2.counts.miCLIP
	WWAWW_Input_Day1_R4	WWAWW_Input_Day5_R1	WWAWW_Input_noAct_R4	WWAWW_m6A_Day1_R1	WWAWW_m6A_Day1_R2	WWAWW_m6A_Day1_R4	WWAWW_m6A_Day1_R5	WWAWW_m6A_Day5_R2	WWAWW_m6A_Day5_R4	WWAWW_m6A_noAct_R4	WWAWW_m6A_noUV_R2	WWAWW_m6A_noUV_R3	RRACH_m6A_Day1_R1	RRACH_m6A_Day1_R2	RRACH_m6A_Day1_R3	RRACH_m6A_Day1_R4	RRACH_m6A_Day1_R5	RRACH_m6A_Day5_R1	RRACH_m6A_Day5_R2	RRACH_m6A_Day5_R4	RRACH_m6A_noAct_R1	RRACH_m6A_noAct_R2	RRACH_m6A_noUV_R1	RRACH_m6A_noUV_R2	WWAWW_Input_Day1_R2	WWAWW_m6A_Day5_R1	WWAWW_m6A_Day5_R3	WWAWW_m6A_noAct_R1	WWAWW_m6A_noAct_R2	WWAWW_m6A_noUV_R1	RRACH_Input_Day1_R4	RRACH_Input_Day5_R1	RRACH_m6A_noUV_R3	RRACH_Input_Day5_R4	RRACH_m6A_noAct_R4	RRACH_Input_Day1_R2	RRACH_Input_Day5_R2	RRACH_m6A_Day5_R3	RRACH_m6A_noAct_R3	WWAWW_Input_Day1_R3	WWAWW_Input_Day5_R4	WWAWW_Input_noAct_R3	WWAWW_m6A_Day1_R3	WWAWW_m6A_noAct_R3	WWAWW_Input_Day5_R2	RRACH_Input_noAct_R4	RRACH_Input_Day1_R3	RRACH_Input_noAct_R3	WWAWW_Input_Day1_R1
AAK1	0	0	0	0	0.649508	1.07184	0.380932	0.301405	0.675372	0.840606	1.24132	0.497086	1.08518	0.961004	8.35017	0.792519	0.854226	0.922332	1.79328	2.03289	3.93637	2.0753	1.40727	0.668828	0.535929	0.926075	1.15593	2.75357	1.19288	1.96684	0	0	0	0	0	0	0	0	0	0	0	0	0	0	0	0	0	0	0
AARS1	2.3773	0	0	4.74538	14.2892	13.2908	7.2377	17.7829	6.75372	7.98576	17.844	7.70483	8.68147	2.88301	8.35017	7.13267	5.12536	5.53399	3.13824	6.09868	3.93637	2.0753	4.2218	9.58653	1.07186	8.33467	23.1185	1.83572	26.2434	7.86736	0	0	3.21911	0	8.0271	1.86635	3.74605	13.8911	4.62155	3.86676	0.854226	3.30415	21.8239	4.95998	0	0	0	0	0
AARS2	0.396217	0	0	1.58179	1.29902	1.07184	3.42839	0.904216	0.675372	1.68121	1.55165	0.497086	1.08518	2.88301	2.78339	1.18878	2.13557	0	2.2416	2.03289	0	6.22589	1.40727	3.56708	0.535929	0.463037	1.15593	0	2.38576	1.96684	1.18586	0	1.60955	0	0	0	0	0	2.31077	0	0	0	9.91996	0	1.87302	0	0	0	0
ABCB10	0.396217	1.27707	0	0.790896	1.29902	0.643105	0.571398	2.10984	1.68843	0.420303	0.465494	0.994172	4.34073	1.92201	2.78339	2.37756	4.27113	10.1456	5.37985	2.71053	5.24849	2.0753	4.2218	6.91122	0	0.926075	1.15593	0	0	0	2.37171	0	2.57529	0	0	0	7.49209	7.71729	0	0	0	0	0	0	0	4.73253	0	0	0
ABCC1	0.396217	0	3.93368	0.790896	2.59803	5.78794	3.42839	2.10984	2.02612	1.68121	2.01714	1.98834	5.42592	8.64904	8.35017	11.8878	5.12536	2.767	6.27649	3.38816	3.93637	12.4518	0	8.91771	0	1.38911	5.77963	2.75357	5.9644	0	2.37171	0	2.57529	0	2.00677	1.86635	3.74605	7.71729	6.93232	1.28892	0	0	1.98399	1.65333	0	4.73253	2.57784	3.43388	0
ABCE1	5.94325	8.93952	0	3.16358	0.649508	1.92931	2.09512	1.20562	0.337686	2.10152	1.86198	2.48543	0	0.961004	0	0	3.4169	0	0	0.677631	0	0	0	0	7.503	0.463037	1.15593	0.917858	1.19288	0	7.11513	0	0	2.26921	0	1.86635	0	0	0	2.57784	2.56268	3.30415	1.98399	1.65333	1.87302	4.73253	7.73353	0	6.93232
ABCF1	0.396217	0	0	9.49075	11.6911	4.50173	5.90444	6.63092	5.40298	2.52182	8.53406	7.45629	9.76665	6.72703	11.1336	5.54764	11.5321	7.37865	4.48321	3.38816	2.62424	8.30119	4.2218	4.90474	1.60779	2.77822	5.77963	8.26072	8.35017	13.7679	2.37171	2.17037	3.21911	2.26921	2.00677	4.66587	0	4.63037	2.31077	1.28892	0.854226	0	3.96798	4.95998	0	9.46505	5.15569	0	0
ABCF2	1.58487	0	0	0	1.29902	1.07184	0.571398	0.602811	0.337686	0.420303	2.32747	0.994172	7.59629	13.4541	8.35017	9.51023	14.0947	4.61166	6.27649	2.03289	0	10.3765	4.2218	7.58005	1.07186	0	1.15593	0	2.38576	3.93368	4.74342	6.5111	3.54102	2.26921	4.01355	4.66587	0	3.08692	0	1.28892	0	1.65207	1.98399	0	0	0	5.15569	0	0
ABHD15	0	0	0	0	0	0	0	0	0	0.420303	0	0.497086	2.17037	1.92201	2.78339	0.792519	3.4169	0	1.79328	3.38816	7.87273	8.30119	1.40727	4.45885	0	0	0	0.917858	0	0	1.18586	0	0.965733	2.26921	2.00677	1.86635	0	0	0	0	0	0	0	0	0	4.73253	0	6.86775	0
ABLIM1	0.792433	1.27707	1.96684	0.790896	1.29902	1.28621	1.33326	1.50703	0.337686	0.840606	2.79297	2.48543	0	0	0	1.58504	0	0	0.896641	0.677631	0	0	0	1.78354	0.535929	1.38911	1.15593	0	1.19288	0	0	0	1.60955	0	3.01016	0.933174	0	1.54346	0	0	0	0	0	1.65333	0	0	0	0	0
ABR	0	1.27707	0	1.58179	8.44361	4.073	3.61885	6.93232	7.09141	4.20303	8.3789	3.23106	11.937	4.80502	0	4.75512	5.97958	7.37865	7.62145	8.13158	9.18485	8.30119	7.03634	9.80948	0	3.7043	11.5593	6.42501	14.3146	0	1.18586	0	5.15057	2.26921	5.01694	0	0	3.08692	4.62155	1.28892	0	0	9.91996	4.95998	0	4.73253	0	3.43388	0
ABRAXAS2	0	0	0	0	0.649508	0.214368	0.761863	0	1.01306	0	0.930989	0.497086	3.25555	2.88301	0	3.9626	5.55247	2.767	1.79328	2.03289	1.31212	2.0753	0	2.22943	0	0.926075	1.15593	0.917858	0	1.96684	4.74342	0	0.965733	0	1.00339	0	0	0	0	0	0	0	0	0	0	0	0	0	0
ACAA1	0	0	0	0	0	0.214368	0.190466	0.602811	0	0	0.31033	0.497086	0	2.88301	2.78339	1.9813	3.4169	1.84466	5.37985	3.38816	0	12.4518	1.40727	4.45885	0.535929	0	0	0	0	0	1.18586	4.34073	1.60955	2.26921	3.01016	0	0	4.63037	2.31077	0	0.854226	0	0	0	0	0	0	0	0
ACIN1	1.58487	0	0	2.37269	7.14459	2.57242	3.80932	2.10984	0.675372	1.68121	1.70681	0.745629	1.08518	0	0	3.9626	5.12536	0	1.79328	2.71053	1.31212	2.0753	2.81454	2.22943	3.7515	2.77822	2.31185	3.67143	2.38576	0	2.37171	2.17037	1.28764	6.80763	3.01016	0	0	0	0	2.57784	1.70845	1.65207	0	0	1.87302	4.73253	2.57784	0	0
ACLY	1.58487	7.66245	3.93368	4.74538	3.89705	3.85863	6.47584	6.32951	5.40298	2.94212	6.51692	4.22523	0	3.84402	0	2.77382	2.56268	0.922332	1.79328	7.45395	1.31212	8.30119	2.81454	2.00648	2.14371	2.77822	2.31185	2.75357	4.77152	7.86736	4.74342	2.17037	2.8972	4.53842	4.01355	5.59904	3.74605	0	0	5.15569	2.56268	1.65207	1.98399	3.30665	1.87302	0	5.15569	0	0
ACO2	0.396217	0	1.96684	2.37269	0	0.214368	0.952329	1.50703	0.675372	0	0.930989	0.745629	0	1.92201	0	0.792519	1.28134	0	0.448321	0	0	2.0753	0	1.5606	0.535929	0.926075	1.15593	1.83572	1.19288	0	0	2.17037	0.643822	2.26921	1.00339	0	0	1.54346	0	1.28892	1.70845	0	0	0	0	0	0	0	0
ACTB	84.3941	66.4079	119.977	96.4893	66.8993	97.9663	77.9005	58.1712	145.205	91.2058	60.3591	98.6715	207.27	116.282	175.353	113.33	103.788	204.758	110.287	156.533	169.264	97.539	247.679	104.56	97.539	111.129	121.372	79.8537	64.4156	76.7067	60.4786	88.9851	97.539	99.8452	130.44	47.5919	67.4288	226.888	136.336	108.269	195.618	59.4746	85.3116	66.1331	41.2065	66.2554	72.1796	48.0743	20.797
ACTG1	40.4141	137.924	17.7015	14.2361	3.89705	14.1483	15.9991	12.0562	32.0802	11.3482	11.327	21.8718	60.7703	78.8024	58.4512	50.7212	63.6399	83.9322	68.1447	103.678	49.8606	49.8072	121.025	79.8135	51.4491	17.5954	27.7422	8.26072	10.7359	39.3368	50.9918	106.348	60.5193	63.5379	61.2066	27.0621	116.127	63.2818	34.6616	36.0898	70.0465	18.1728	7.93597	0	138.604	14.1976	38.6676	13.7355	48.5263
ACTN1	0.792433	2.55415	1.96684	11.8634	1.29902	6.43105	6.28537	2.71265	3.71455	4.20303	1.24132	2.23689	0	1.92201	0	1.18878	1.70845	1.84466	0	1.35526	1.31212	0	2.81454	0.668828	2.67964	10.1868	3.46778	2.75357	2.38576	7.86736	0	2.17037	0.965733	2.26921	0	0	0	0	0	2.57784	1.70845	1.65207	5.95198	1.65333	0	0	0	0	0
ACTN4	1.18865	2.55415	7.86736	0.790896	0.649508	3.42989	0.761863	1.50703	3.03917	1.68121	1.55165	1.24271	1.08518	0	0	2.77382	4.69824	2.767	1.34496	1.35526	1.31212	2.0753	0	2.67531	1.60779	2.31519	2.31185	0	0	1.96684	1.18586	4.34073	0.321911	2.26921	1.00339	0.933174	0	1.54346	0	2.57784	2.56268	3.30415	1.98399	1.65333	1.87302	0	10.3114	0	0
ACTR1A	0	1.27707	0	0.790896	1.29902	0.214368	1.1428	0.602811	1.01306	1.26091	1.55165	0.497086	2.17037	1.92201	5.56678	2.37756	5.12536	0.922332	3.58656	4.06579	0	0	0	3.79003	0	0.463037	0	0	1.19288	0	0	0	3.21911	0	3.01016	0	3.74605	1.54346	0	1.28892	0	0	0	0	0	0	0	0	0
ACTR2	12.2827	7.66245	1.96684	2.37269	6.49508	7.50289	7.2377	9.64497	8.44215	11.3482	9.15472	8.45046	3.25555	0.961004	2.78339	2.77382	4.69824	5.53399	6.72481	6.09868	3.93637	4.1506	1.40727	5.79651	10.1826	5.09341	8.09148	2.75357	9.54305	1.96684	7.11513	8.68147	5.7944	20.4229	7.02371	9.33174	7.49209	10.8042	0	5.15569	7.68804	9.91244	7.93597	0	11.2381	4.73253	5.15569	6.86775	6.93232
ACTR3	9.5092	16.602	7.86736	6.32717	2.59803	6.64542	6.09491	1.80843	9.79289	6.72485	2.32747	4.72232	0	0.961004	0	0.39626	0	0	0	2.03289	0	0	0	0	16.0779	5.55645	2.31185	1.83572	2.38576	1.96684	4.74342	8.68147	0	4.53842	0	8.39857	0	0	0	10.3114	20.5014	4.95622	5.95198	1.65333	9.36512	0	7.73353	0	20.797
ADAM10	1.18865	0	1.96684	1.58179	1.94852	3.00116	2.47606	2.71265	2.70149	2.10152	2.79297	4.22523	1.08518	0.961004	2.78339	1.58504	2.13557	9.22332	2.68992	6.77631	13.1212	2.0753	11.2581	6.68828	0	4.63037	2.31185	8.26072	3.57864	5.90052	1.18586	0	1.60955	0	3.01016	0.933174	0	6.17383	0	0	4.27113	1.65207	3.96798	3.30665	0	4.73253	2.57784	0	0
ADAP1	0	0	0	1.58179	1.94852	2.57242	1.52373	0.602811	1.35074	1.68121	0.155165	1.49126	0	0.961004	2.78339	6.34015	4.27113	0	0	0.677631	1.31212	0	0	0.668828	0	0	0	0.917858	1.19288	1.96684	0	0	1.93147	0	1.00339	0.933174	0	0	4.62155	2.57784	0	0	0	0	0	0	2.57784	0	0
ADAR	2.3773	7.66245	5.90052	0.790896	1.94852	2.35805	1.71419	1.20562	2.70149	3.78273	2.94813	2.23689	0	0.961004	0	3.17008	3.4169	0.922332	0.448321	2.71053	2.62424	4.1506	0	1.5606	2.67964	0.463037	2.31185	2.75357	4.77152	1.96684	3.55757	2.17037	3.21911	0	2.00677	0.933174	0	3.08692	0	1.28892	5.12536	6.60829	0	0	3.74605	0	2.57784	0	6.93232
ADCY7	0	0	0	0.790896	1.94852	0.428737	0.571398	1.50703	1.01306	1.26091	1.86198	0.994172	1.08518	1.92201	5.56678	3.56634	2.98979	5.53399	4.93153	8.80921	6.56061	4.1506	0	2.89825	0	0	1.15593	0	2.38576	0	2.37171	2.17037	1.93147	2.26921	3.01016	1.86635	3.74605	1.54346	4.62155	1.28892	0	0	3.96798	3.30665	0	0	2.57784	3.43388	0
ADD1	1.18865	0	0	2.37269	1.29902	3.64426	1.1428	0.602811	2.02612	2.10152	1.70681	1.7398	0	0.961004	2.78339	1.18878	0.854226	0	0.448321	2.71053	1.31212	0	0	0.891771	1.07186	0.926075	1.15593	2.75357	3.57864	1.96684	0	0	0.321911	0	3.01016	0.933174	0	0	0	2.57784	0.854226	0	3.96798	1.65333	0	0	0	0	6.93232
ADD3	0	1.27707	1.96684	1.58179	2.59803	0.428737	0.380932	1.50703	1.35074	3.78273	3.72395	1.49126	0	0	0	0	0.427113	1.84466	0.896641	0	2.62424	2.0753	0	0	0.535929	1.85215	1.15593	3.67143	4.77152	0	0	2.17037	0.643822	0	1.00339	0	0	0	0	0	0.854226	1.65207	0	3.30665	0	0	0	0	0
ADGRE5	0	0	0	0	0	0	0	0	0	0	0	0	7.59629	4.80502	2.78339	7.52893	3.4169	0.922332	2.68992	4.74342	3.93637	4.1506	2.81454	2.67531	0	0	0	0	0	0	2.37171	6.5111	3.21911	4.53842	12.0406	1.86635	3.74605	3.08692	2.31077	0	0	0	0	0	0	9.46505	2.57784	3.43388	0
ADIPOR1	1.18865	3.83122	0	1.58179	2.59803	2.14368	2.66652	1.50703	0.337686	0.840606	4.18945	3.72814	6.5111	6.72703	0	7.13267	5.12536	6.45632	4.93153	5.42105	3.93637	4.1506	4.2218	9.80948	1.60779	0.926075	1.15593	1.83572	1.19288	15.7347	3.55757	0	4.50675	4.53842	5.01694	5.59904	0	1.54346	9.2431	2.57784	1.70845	1.65207	1.98399	1.65333	0	4.73253	2.57784	3.43388	6.93232
ADIPOR2	0.396217	0	1.96684	1.58179	0.649508	1.92931	1.52373	0.602811	0	0.420303	0.31033	0.497086	2.17037	1.92201	0	3.17008	8.96938	5.53399	3.58656	2.71053	3.93637	2.0753	1.40727	2.89825	0.535929	0	1.15593	0.917858	0	0	3.55757	4.34073	0.643822	4.53842	2.00677	3.7327	3.74605	3.08692	4.62155	0	0	0	0	1.65333	0	0	5.15569	0	0
ADNP	0	1.27707	0	0	0	0.428737	0	0.904216	0	0.840606	0.775824	0.497086	3.25555	0.961004	5.56678	1.58504	0.854226	0	1.79328	1.35526	2.62424	2.0753	4.2218	2.45237	0.535929	0.463037	0	0.917858	1.19288	0	1.18586	2.17037	1.28764	0	1.00339	0.933174	0	4.63037	4.62155	0	0	0	0	1.65333	0	0	0	0	0
ADPGK	1.18865	3.83122	0	5.53627	1.29902	2.35805	5.52351	3.91827	4.7276	1.68121	4.18945	2.48543	3.25555	4.80502	5.56678	3.17008	3.4169	2.767	5.82817	2.71053	7.87273	4.1506	7.03634	4.45885	1.07186	3.7043	2.31185	13.7679	3.57864	1.96684	2.37171	2.17037	6.11631	0	3.01016	2.79952	0	4.63037	2.31077	0	0.854226	1.65207	3.96798	3.30665	0	0	0	0	0
ADSS2	1.58487	1.27707	1.96684	0	0	0.857473	1.33326	0.602811	3.03917	2.52182	0.465494	0.745629	5.42592	1.92201	0	3.9626	4.69824	1.84466	2.68992	2.71053	5.24849	4.1506	2.81454	2.45237	1.07186	0.463037	0	1.83572	0	0	1.18586	0	2.57529	2.26921	2.00677	0	0	0	0	2.57784	0	0	0	0	0	0	0	0	0
AFG3L2	0	0	0	1.58179	0	2.14368	1.33326	0.602811	1.35074	0	0.620659	0.497086	0	0.961004	2.78339	1.58504	2.13557	0.922332	0.896641	0.677631	0	0	0	2.22943	0	0.926075	0	1.83572	0	0	0	0	0.321911	0	0	0	0	0	0	1.28892	0	0	0	0	3.74605	0	0	0	0
AGAP2	0	0	0	0.790896	0	0	0.571398	0.602811	0.675372	0.420303	0.465494	0.994172	2.17037	2.88301	0	2.37756	2.13557	4.61166	6.27649	1.35526	5.24849	6.22589	1.40727	5.57357	0	0.926075	0	0	1.19288	0	0	0	4.50675	2.26921	5.01694	2.79952	0	9.26075	9.2431	0	0	0	1.98399	0	0	0	2.57784	0	0
AGFG1	0.396217	0	0	0.790896	1.94852	1.28621	1.33326	1.20562	0.337686	0.420303	2.01714	0.994172	0	2.88301	2.78339	2.37756	2.98979	0	0.896641	0.677631	3.93637	0	0	0.222943	1.07186	0.926075	2.31185	0	3.57864	5.90052	2.37171	0	2.25338	2.26921	1.00339	0	0	1.54346	2.31077	1.28892	2.56268	0	1.98399	0	0	9.46505	0	0	6.93232
AGK	0.792433	0	0	1.58179	0	3.00116	0.761863	0.904216	0.675372	1.68121	0.465494	0.497086	0	0.961004	2.78339	1.58504	0.854226	0.922332	0	0	0	0	0	1.5606	1.07186	0.463037	0	0	1.19288	0	0	2.17037	0.321911	0	0	0	0	0	2.31077	0	0.854226	0	0	1.65333	0	0	0	0	0
AGO2	0	0	0	7.11806	1.94852	4.93047	1.52373	0	0.675372	1.68121	0.620659	0.994172	4.34073	0.961004	2.78339	3.56634	0.854226	0	1.34496	0.677631	1.31212	2.0753	0	1.5606	0.535929	0.463037	1.15593	0	2.38576	0	2.37171	2.17037	0	0	1.00339	0	0	1.54346	0	2.57784	0	0	0	1.65333	0	0	0	0	0
AGPAT3	0.396217	0	0	3.95448	1.29902	3.42989	3.61885	4.21968	2.02612	1.68121	4.18945	2.23689	0	3.84402	2.78339	5.15138	2.13557	8.30099	2.2416	4.06579	7.87273	2.0753	7.03634	6.24239	0.535929	2.77822	5.77963	3.67143	1.19288	0	1.18586	2.17037	1.93147	2.26921	3.01016	0.933174	0	1.54346	9.2431	1.28892	0.854226	0	5.95198	1.65333	1.87302	0	0	0	0
AGPAT5	3.16973	1.27707	5.90052	3.16358	2.59803	2.57242	3.04745	0.602811	2.02612	0.840606	4.18945	1.49126	1.08518	0	0	1.18878	3.4169	0	0.896641	0	0	0	0	0.668828	1.60779	2.31519	5.77963	0	4.77152	3.93368	2.37171	0	0.321911	2.26921	1.00339	0	0	1.54346	0	1.28892	1.70845	1.65207	5.95198	1.65333	1.87302	0	2.57784	0	0
AHCY	2.77352	3.83122	0	3.16358	1.29902	1.92931	4.19025	1.50703	2.70149	1.26091	2.32747	1.7398	1.08518	0.961004	2.78339	3.56634	5.12536	1.84466	0.896641	2.71053	0	0	1.40727	1.5606	1.07186	0.926075	1.15593	0	2.38576	1.96684	1.18586	4.34073	3.86293	0	0	1.86635	0	3.08692	0	0	1.70845	0	5.95198	0	7.49209	0	2.57784	0	0
AHNAK	1.18865	6.38537	9.83419	1.58179	0.649508	1.28621	0.571398	2.10984	0.675372	4.62333	3.41363	2.23689	0	0	0	2.77382	0	1.84466	0.448321	2.03289	7.87273	0	1.40727	1.33766	0	0.926075	2.31185	15.6036	3.57864	3.93368	0	2.17037	0.965733	2.26921	0	0	0	1.54346	6.93232	1.28892	2.56268	1.65207	1.98399	1.65333	0	4.73253	0	10.3016	0
AK2	3.96217	0	1.96684	2.37269	2.59803	2.35805	5.14258	1.50703	3.03917	0.420303	3.25846	3.72814	0	0	0	2.37756	2.98979	0	0	2.03289	0	2.0753	0	1.33766	5.89521	0.463037	2.31185	0	1.19288	0	4.74342	4.34073	0.965733	2.26921	1.00339	4.66587	0	0	2.31077	3.86676	2.56268	3.30415	0	1.65333	0	0	0	0	0
AK6	3.16973	1.27707	0	1.58179	1.94852	2.57242	4.19025	0.602811	1.68843	0.840606	0.930989	1.7398	0	0	0	0	0	0	0	0	0	0	0	0	6.43114	0.926075	0	0	0	0	0	0	0	0	0	0	0	0	0	2.57784	0	0	1.98399	1.65333	3.74605	0	0	0	0
AKAP13	0	1.27707	0	3.16358	1.29902	3.42989	2.28559	0.904216	0.337686	3.78273	0.620659	0.994172	3.25555	11.5321	19.4837	5.54764	5.55247	2.767	1.79328	4.06579	6.56061	10.3765	4.2218	3.56708	0	0	1.15593	3.67143	1.19288	0	0	0	3.21911	0	22.0745	0.933174	0	3.08692	4.62155	0	0	0	3.96798	3.30665	0	9.46505	0	3.43388	0
AKAP17A	1.58487	2.55415	0	3.16358	3.24754	2.35805	3.23792	1.50703	0.675372	0.840606	2.01714	1.49126	2.17037	0	0	1.58504	0.854226	0	0	0	2.62424	2.0753	0	0.891771	0.535929	3.24126	0	0.917858	1.19288	3.93368	0	0	0.321911	0	1.00339	0.933174	0	0	2.31077	2.57784	0.854226	3.30415	0	1.65333	1.87302	0	0	3.43388	6.93232
AKIRIN1	3.96217	2.55415	0	0	3.24754	2.14368	2.85699	3.01405	1.35074	2.10152	5.2756	1.49126	0	0.961004	0	1.9813	1.28134	0.922332	2.68992	0.677631	0	2.0753	0	1.11471	4.28743	1.85215	2.31185	1.83572	2.38576	5.90052	3.55757	0	0.643822	2.26921	0	3.7327	0	1.54346	0	2.57784	1.70845	0	0	0	0	0	0	0	6.93232
AKNA	0	2.55415	5.90052	2.37269	4.54656	2.35805	1.33326	3.31546	4.05223	6.72485	4.18945	2.73397	0	0	0	1.18878	1.28134	4.61166	0.896641	1.35526	3.93637	0	1.40727	1.33766	1.07186	3.24126	5.77963	15.6036	5.9644	3.93368	0	0	0.965733	0	2.00677	0	0	3.08692	0	1.28892	2.56268	0	1.98399	3.30665	0	0	0	0	0
AKT1	1.98108	1.27707	1.96684	2.37269	3.24754	4.28737	4.95211	4.82249	5.74066	3.78273	7.60307	4.72232	1.08518	1.92201	5.56678	1.58504	1.28134	0	0.896641	4.06579	1.31212	6.22589	2.81454	3.34414	4.82336	3.24126	1.15593	2.75357	4.77152	0	1.18586	2.17037	0.965733	0	2.00677	0.933174	0	1.54346	0	1.28892	4.27113	0	1.98399	0	0	0	0	0	0
AKT2	0	0	1.96684	2.37269	3.24754	1.71495	0.952329	3.31546	1.68843	0.840606	2.01714	1.24271	9.76665	2.88301	8.35017	3.9626	10.2507	8.30099	10.7597	4.74342	6.56061	26.9789	1.40727	11.1471	1.07186	0.463037	3.46778	1.83572	4.77152	1.96684	1.18586	8.68147	6.43822	2.26921	4.01355	1.86635	3.74605	7.71729	6.93232	1.28892	0	0	0	1.65333	0	0	0	0	0
ANAPC7	0.396217	0	0	0.790896	0.649508	1.50058	1.33326	0.904216	1.01306	0.840606	2.32747	0.994172	4.34073	2.88301	2.78339	3.56634	5.12536	0	4.48321	2.03289	1.31212	0	5.62907	7.13417	0	0	1.15593	0	0	0	1.18586	0	5.15057	4.53842	2.00677	0	0	3.08692	4.62155	1.28892	1.70845	0	0	1.65333	0	0	0	3.43388	0
ANKH	0.396217	0	0	0.790896	0	0	0.380932	0.301405	0.337686	0.420303	1.08615	0.248543	1.08518	4.80502	2.78339	1.9813	1.70845	4.61166	2.2416	0.677631	5.24849	0	1.40727	5.12768	0	0	1.15593	0	0	0	0	0	2.25338	0	3.01016	0	3.74605	3.08692	2.31077	0	0.854226	0	0	1.65333	0	0	2.57784	0	0
ANKLE2	0.792433	0	0	0.790896	1.29902	1.92931	1.1428	2.71265	1.01306	1.26091	1.86198	0.248543	1.08518	0.961004	2.78339	0.792519	1.28134	0.922332	0	2.03289	0	0	0	0.668828	0.535929	0.463037	1.15593	0	1.19288	0	1.18586	0	0.321911	0	0	0	0	1.54346	0	1.28892	0	0	0	0	0	0	0	0	6.93232
ANKRD13D	0.396217	0	0	1.58179	3.24754	0.643105	2.09512	3.01405	0.675372	0.840606	2.6378	0.745629	0	0	0	0	0	0	0	0	0	0	0	0	0	1.38911	4.6237	4.58929	2.38576	1.96684	0	0	0	0	0	0	0	0	0	0	0	0	0	3.30665	0	0	0	0	0
ANKRD28	0	0	0	0.790896	0.649508	0.643105	0.190466	1.20562	1.01306	0	2.6378	0.497086	1.08518	0.961004	0	1.9813	2.56268	5.53399	2.2416	2.03289	3.93637	2.0753	5.62907	5.12768	0	1.38911	2.31185	0	3.57864	5.90052	0	4.34073	0.965733	0	1.00339	0.933174	3.74605	0	2.31077	0	0.854226	0	0	0	0	0	0	0	0
ANKRD40	0.792433	0	1.96684	3.95448	1.29902	1.71495	1.33326	0.904216	1.35074	1.68121	0.775824	1.24271	4.34073	1.92201	8.35017	2.37756	3.84402	0.922332	3.13824	2.71053	0	2.0753	0	2.67531	0.535929	1.38911	0	2.75357	2.38576	0	1.18586	0	1.28764	2.26921	3.01016	0	0	1.54346	0	1.28892	0	0	0	0	0	0	0	0	0
ANKRD44	0.396217	2.55415	0	1.58179	1.94852	2.57242	1.33326	0.301405	0.675372	1.26091	1.24132	0.497086	2.17037	1.92201	2.78339	3.56634	0.427113	4.61166	0.896641	0	1.31212	2.0753	0	3.1212	0	2.31519	2.31185	4.58929	1.19288	0	1.18586	0	0.643822	0	5.01694	0.933174	0	1.54346	2.31077	1.28892	0.854226	1.65207	1.98399	3.30665	1.87302	0	0	3.43388	0
ANP32A	2.77352	3.83122	0	4.74538	0	2.57242	2.28559	0.602811	3.37686	1.26091	2.17231	1.49126	0	0	0	0	0.427113	0	0.448321	0.677631	2.62424	0	0	0.668828	4.28743	0	4.6237	0.917858	0	3.93368	0	0	0.321911	0	1.00339	0.933174	0	0	0	3.86676	2.56268	0	1.98399	0	1.87302	0	0	3.43388	0
ANP32B	1.18865	0	0	1.58179	1.29902	5.14484	1.33326	2.10984	2.3638	1.26091	4.81011	2.98252	0	4.80502	0	3.9626	5.97958	3.68933	3.13824	2.71053	1.31212	0	5.62907	4.6818	2.14371	0.463037	0	0	1.19288	1.96684	5.92928	0	5.7944	2.26921	2.00677	2.79952	0	1.54346	2.31077	0	1.70845	1.65207	1.98399	1.65333	0	0	0	0	0
ANP32E	10.3016	10.2166	1.96684	6.32717	1.29902	8.36036	5.52351	3.31546	5.40298	2.52182	4.65494	6.21357	0	0	0	0	1.28134	1.84466	0	0	1.31212	0	1.40727	2.00648	4.82336	6.48252	4.6237	5.50715	3.57864	3.93368	0	4.34073	1.28764	9.07684	0	0.933174	7.49209	1.54346	0	10.3114	12.8134	0	5.95198	0	7.49209	0	7.73353	0	6.93232
ANTXR2	0	0	0	0.790896	0	0.428737	0.380932	1.50703	0.675372	1.26091	2.6378	0	1.08518	0	2.78339	0	0.427113	2.767	1.34496	0	1.31212	0	1.40727	2.00648	0	0.926075	0	0	1.19288	1.96684	0	0	0	0	2.00677	0	0	0	0	0	0	0	0	1.65333	0	0	0	0	0
ANXA11	0.396217	1.27707	1.96684	0.790896	0	1.07184	0.380932	0.301405	0	0.420303	0	0.497086	2.17037	0	0	1.9813	2.56268	4.61166	3.58656	0	0	8.30119	5.62907	1.11471	0.535929	0	0	0.917858	0	3.93368	0	0	2.57529	4.53842	0	2.79952	0	3.08692	0	0	0.854226	0	0	0	0	4.73253	2.57784	0	0
ANXA7	1.58487	0	1.96684	0.790896	0.649508	0.857473	2.09512	0.301405	0.675372	0.420303	0.155165	0.745629	1.08518	2.88301	0	2.37756	1.70845	0	0	0	0	2.0753	0	0.891771	1.60779	1.85215	1.15593	0.917858	0	0	2.37171	0	0.321911	2.26921	0	0	0	0	0	2.57784	1.70845	1.65207	0	1.65333	0	0	0	0	0
AP1G1	1.18865	1.27707	0	3.95448	2.59803	2.57242	1.33326	1.80843	1.35074	0.840606	4.18945	2.98252	2.17037	4.80502	5.56678	4.35886	5.97958	6.45632	1.34496	2.03289	2.62424	4.1506	8.44361	2.67531	0.535929	0.463037	3.46778	5.50715	4.77152	0	0	2.17037	2.25338	2.26921	6.02032	0.933174	0	1.54346	4.62155	1.28892	0.854226	0	5.95198	4.95998	0	0	0	0	0
AP2B1	0.396217	5.1083	0	0.790896	0.649508	1.71495	0.571398	2.41124	1.68843	0.840606	2.01714	0.497086	0	0	0	1.18878	0.427113	0	0.448321	0	1.31212	0	0	1.33766	0.535929	0	3.46778	0	2.38576	0	2.37171	0	0	2.26921	1.00339	0	0	0	0	1.28892	1.70845	0	1.98399	1.65333	1.87302	0	5.15569	0	0
AP3M2	0	0	0	0	2.59803	0.214368	0.380932	1.20562	0.337686	0.420303	4.65494	0.994172	0	0.961004	0	2.77382	2.13557	0	0.896641	1.35526	2.62424	0	0	2.89825	0	0	0	0	2.38576	0	0	0	0	0	0	0.933174	0	0	0	0	0	0	0	0	0	0	0	0	0
APH1A	1.18865	2.55415	1.96684	2.37269	3.89705	2.14368	2.47606	2.71265	2.02612	1.68121	4.34461	2.23689	4.34073	7.68804	2.78339	2.77382	2.98979	5.53399	3.13824	2.03289	2.62424	10.3765	4.2218	4.90474	3.21557	1.38911	0	1.83572	2.38576	0	4.74342	0	6.76013	4.53842	2.00677	2.79952	0	3.08692	4.62155	1.28892	0.854226	1.65207	1.98399	6.61331	0	0	2.57784	0	0
API5	1.18865	2.55415	1.96684	2.37269	0.649508	1.71495	3.04745	1.20562	2.70149	2.10152	4.03428	2.98252	2.17037	0	0	0.39626	3.84402	0.922332	0	0	0	0	0	0	3.21557	0.926075	5.77963	0	2.38576	0	2.37171	0	0.321911	2.26921	0	2.79952	0	0	0	2.57784	1.70845	1.65207	0	0	1.87302	0	0	0	0
APOBEC3C	0.396217	1.27707	1.96684	0.790896	1.29902	3.00116	0.761863	2.41124	2.70149	0	2.48264	1.98834	1.08518	0	0	1.18878	0	1.84466	1.34496	2.03289	0	4.1506	1.40727	0.891771	0.535929	1.38911	6.93555	1.83572	3.57864	3.93368	0	0	1.93147	2.26921	2.00677	0	0	4.63037	2.31077	1.28892	2.56268	3.30415	1.98399	1.65333	0	0	5.15569	0	0
APOC3	0	0	0	15.8179	16.8872	10.0753	5.33304	9.64497	0	31.943	17.2233	6.71066	0	0	0	0	0	0	0	0	0	0	0	0	0	9.26075	41.6133	47.7286	32.2078	74.7399	0	0	0	0	0	0	0	0	0	0	0	0	123.007	69.4397	0	0	0	0	0
APOL2	0.396217	0	0	4.74538	3.89705	1.50058	1.33326	1.20562	1.01306	0.420303	2.94813	2.23689	2.17037	0.961004	0	0.792519	1.28134	0	2.68992	0.677631	0	2.0753	1.40727	0.668828	3.21557	0	0	0	0	0	0	0	0.643822	0	1.00339	0.933174	0	1.54346	2.31077	0	0	0	0	0	0	0	0	0	0
APOL3	0.396217	1.27707	1.96684	2.37269	0.649508	1.92931	2.09512	6.02811	2.3638	6.30455	10.5512	4.72232	0	0	2.78339	0.792519	2.13557	7.37865	6.27649	4.74342	11.8091	6.22589	5.62907	4.45885	0.535929	3.7043	15.027	10.0964	3.57864	7.86736	0	0	3.54102	0	6.02032	0.933174	0	1.54346	18.4862	0	0.854226	1.65207	3.96798	4.95998	1.87302	0	2.57784	0	0
APOLD1	1.58487	0	0	4.74538	1.94852	1.50058	2.66652	1.50703	1.68843	0.840606	1.70681	1.49126	0	0	0	0	0	0	0	0	0	0	0	0	1.60779	0.463037	2.31185	3.67143	2.38576	3.93368	0	0	0	0	0	0	0	0	0	0	1.70845	0	0	1.65333	1.87302	0	0	0	0
ARCN1	1.18865	6.38537	0	3.16358	1.94852	3.42989	2.47606	1.50703	1.35074	1.68121	0.31033	1.49126	2.17037	0	5.56678	2.77382	1.70845	0	0	1.35526	5.24849	0	2.81454	0.222943	2.67964	0.926075	1.15593	2.75357	0	0	2.37171	2.17037	0.643822	0	2.00677	4.66587	0	0	0	1.28892	1.70845	0	0	1.65333	0	0	2.57784	0	0
ARF1	7.1319	1.27707	1.96684	5.53627	3.89705	2.78679	4.95211	1.50703	2.02612	1.68121	2.01714	1.98834	0	1.92201	0	2.77382	2.98979	0.922332	2.2416	2.71053	2.62424	6.22589	0	1.33766	9.11079	2.31519	0	2.75357	1.19288	5.90052	23.7171	6.5111	3.86293	20.4229	2.00677	20.5298	7.49209	0	0	3.86676	4.27113	4.95622	1.98399	1.65333	5.61907	14.1976	5.15569	3.43388	6.93232
ARF4	1.18865	0	0	3.16358	2.59803	1.71495	1.90466	0.301405	1.35074	0.840606	0.620659	1.49126	2.17037	0	0	1.18878	0.427113	0.922332	0.448321	1.35526	1.31212	2.0753	2.81454	1.33766	0.535929	0	0	1.83572	0	0	3.55757	0	0.321911	0	5.01694	0	0	0	0	0	1.70845	0	0	0	0	4.73253	0	0	0
ARF6	1.18865	0	0	5.53627	1.94852	1.92931	1.90466	0.602811	1.01306	0.840606	0.775824	2.23689	1.08518	3.84402	0	2.77382	6.4067	1.84466	0.448321	3.38816	5.24849	4.1506	2.81454	3.56708	2.67964	2.31519	0	1.83572	0	3.93368	2.37171	2.17037	1.93147	0	3.01016	6.53222	3.74605	3.08692	4.62155	1.28892	0.854226	1.65207	0	3.30665	0	0	5.15569	3.43388	0
ARFGAP1	0	0	0	1.58179	0.649508	0.428737	0.952329	0.602811	0	0.420303	0.465494	0.248543	4.34073	1.92201	5.56678	2.37756	5.55247	0	1.79328	4.06579	1.31212	0	0	0.891771	0	0.926075	0	0.917858	0	0	0	0	1.28764	2.26921	0	0.933174	0	1.54346	2.31077	0	0	1.65207	1.98399	0	0	0	0	0	6.93232
ARFGEF1	0.792433	0	0	1.58179	2.59803	2.35805	1.33326	0.904216	1.01306	1.68121	2.32747	1.98834	1.08518	0	0	0.39626	1.28134	0.922332	0.448321	0	1.31212	0	1.40727	0.891771	1.60779	2.77822	3.46778	0.917858	1.19288	3.93368	0	0	1.60955	2.26921	0	0	0	0	0	2.57784	0	0	3.96798	0	0	0	0	0	0
ARFIP2	0.396217	0	0	0	0	0.214368	0.761863	0	0	0	0	0	2.17037	2.88301	2.78339	1.58504	2.56268	1.84466	0.896641	4.06579	1.31212	6.22589	0	2.00648	0	0.463037	0	0	0	0	2.37171	0	2.57529	0	2.00677	1.86635	0	0	4.62155	0	0	0	0	0	0	0	0	0	0
ARGLU1	0.792433	0	3.93368	1.58179	1.94852	0.857473	0.952329	1.80843	0.337686	0	1.39648	1.24271	2.17037	2.88301	13.9169	4.75512	6.83381	11.068	8.51809	8.80921	17.0576	6.22589	25.3308	15.383	1.07186	1.38911	2.31185	4.58929	1.19288	1.96684	1.18586	2.17037	4.82866	4.53842	2.00677	0	3.74605	6.17383	9.2431	0	0	1.65207	0	0	0	0	0	0	0
ARHGAP17	1.18865	0	0	0.790896	0	1.28621	1.52373	1.20562	0.675372	0.840606	0.930989	0.745629	1.08518	0.961004	2.78339	3.56634	1.28134	1.84466	1.79328	0.677631	0	4.1506	1.40727	3.34414	0.535929	0	1.15593	3.67143	1.19288	0	0	0	2.8972	0	4.01355	1.86635	3.74605	4.63037	2.31077	0	0	0	0	0	0	4.73253	0	3.43388	0
ARHGAP25	0	0	1.96684	2.37269	3.89705	5.78794	4.38071	4.21968	3.03917	7.98576	4.18945	2.23689	3.25555	7.68804	5.56678	6.34015	4.27113	7.37865	1.79328	4.06579	9.18485	8.30119	8.44361	6.46534	0	1.38911	6.93555	11.0143	4.77152	1.96684	1.18586	2.17037	2.25338	0	21.0711	0.933174	7.49209	3.08692	6.93232	0	0	0	3.96798	6.61331	1.87302	4.73253	2.57784	0	0
ARHGAP27	0	0	0	2.37269	1.94852	0.643105	1.1428	0.904216	1.35074	2.10152	1.55165	0.248543	1.08518	1.92201	0	0.39626	2.56268	3.68933	3.13824	2.03289	3.93637	0	8.44361	4.23591	0	0.926075	0	0.917858	1.19288	1.96684	2.37171	4.34073	3.54102	0	0	1.86635	3.74605	1.54346	0	0	0	1.65207	0	0	0	0	2.57784	3.43388	0
ARHGAP30	1.58487	1.27707	9.83419	1.58179	2.59803	1.50058	3.23792	2.41124	2.70149	2.94212	4.96527	0.994172	1.08518	1.92201	0	1.18878	0.854226	0	1.79328	0.677631	0	4.1506	0	2.67531	1.60779	2.77822	1.15593	0.917858	7.15728	0	0	6.5111	4.18484	0	6.02032	0	0	1.54346	0	0	2.56268	0	5.95198	0	5.61907	0	7.73353	3.43388	0
ARHGAP45	0	0	0	0	0	0	0	0	0	0	0	0	2.17037	0.961004	8.35017	2.77382	5.12536	1.84466	3.58656	7.45395	2.62424	2.0753	1.40727	2.00648	0	0	0	0	0	0	1.18586	0	3.54102	2.26921	16.0542	5.59904	3.74605	3.08692	11.5539	0	0	0	0	0	0	9.46505	0	10.3016	0
ARHGAP9	0.396217	0	0	1.58179	1.29902	0.857473	0.571398	1.20562	1.35074	0.420303	2.48264	0.497086	0	0	0	0	0.854226	0	0	0	0	2.0753	0	0	0.535929	0.926075	1.15593	0	4.77152	1.96684	0	0	1.28764	2.26921	0	0.933174	0	0	0	1.28892	0	3.30415	0	0	0	0	0	0	0
ARHGDIA	5.15081	7.66245	3.93368	9.49075	7.7941	6.00231	7.04724	2.41124	7.09141	5.46394	2.79297	9.44463	9.76665	16.3371	5.56678	14.2653	23.4912	11.9903	12.1047	21.0066	5.24849	18.6777	16.8872	22.9631	3.7515	6.94556	1.15593	5.50715	5.9644	0	15.4161	26.0444	13.5203	15.8845	15.0508	13.9976	29.9684	12.3477	6.93232	2.57784	8.54226	4.95622	3.96798	0	11.2381	28.3952	5.15569	6.86775	6.93232
ARHGDIB	15.8487	22.9873	25.5689	22.936	18.8357	9.86094	16.9515	21.7012	18.235	17.6527	26.5332	35.0446	9.76665	11.5321	0	7.92519	12.8134	5.53399	15.6912	8.13158	14.4333	14.5271	9.85087	21.8484	18.2216	26.8562	15.027	27.5357	26.2434	31.4694	13.0444	49.9184	21.568	29.4997	13.044	9.33174	33.7144	23.1519	16.1754	9.02245	25.6268	26.4332	1.98399	18.1866	9.36512	37.8602	5.15569	20.6033	0
ARHGEF2	0.792433	0	1.96684	2.37269	1.29902	4.073	1.71419	1.50703	2.70149	2.94212	3.25846	1.7398	6.5111	0.961004	0	6.34015	3.84402	2.767	1.79328	2.71053	5.24849	0	7.03634	4.01297	1.07186	1.85215	2.31185	1.83572	3.57864	7.86736	2.37171	2.17037	5.15057	2.26921	1.00339	0	0	1.54346	0	1.28892	0	0	3.96798	3.30665	1.87302	0	2.57784	0	0
ARHGEF3	0	3.83122	3.93368	0.790896	0.649508	6.21668	4.19025	3.61686	5.74066	8.40606	4.34461	2.98252	0	0	2.78339	2.77382	2.98979	2.767	2.68992	2.71053	0	2.0753	0	2.89825	1.60779	3.24126	6.93555	7.34287	2.38576	1.96684	1.18586	0	2.25338	4.53842	5.01694	0.933174	0	3.08692	11.5539	1.28892	4.27113	0	5.95198	14.8799	1.87302	0	0	0	6.93232
ARHGEF6	1.18865	5.1083	3.93368	0	0.649508	1.50058	1.52373	2.41124	1.68843	1.68121	3.87912	4.72232	0	0.961004	0	0.39626	0.427113	0	2.2416	0	1.31212	0	4.2218	1.33766	0.535929	2.77822	5.77963	0	2.38576	0	0	2.17037	2.25338	0	0	0	0	1.54346	0	2.57784	4.27113	1.65207	1.98399	0	1.87302	0	0	0	0
ARHGEF7	0	1.27707	0	0	0	0.643105	1.52373	1.20562	0.337686	0	0.31033	0.497086	0	3.84402	11.1336	0.792519	0.854226	0.922332	0.448321	0	2.62424	6.22589	0	2.22943	0	0.926075	1.15593	0.917858	1.19288	0	0	0	0.321911	2.26921	0	0	0	1.54346	9.2431	0	0	0	0	0	0	0	0	0	0
ARID5A	0.792433	0	0	0.790896	5.19607	0.643105	1.52373	1.20562	1.01306	0.420303	2.01714	0.248543	1.08518	0.961004	0	0.39626	0.854226	0	0.896641	0	1.31212	2.0753	0	1.11471	0	0	1.15593	0	0	0	0	2.17037	0	0	0	0	3.74605	0	4.62155	0	0.854226	0	0	0	0	0	0	0	0
ARL4C	2.77352	3.83122	9.83419	7.11806	2.59803	18.4357	7.2377	2.71265	10.4683	17.2324	10.8615	18.8893	11.937	18.2591	16.7003	24.9644	19.6472	22.136	10.3114	20.3289	40.6758	35.2801	21.109	19.1731	1.60779	6.94556	8.09148	17.4393	16.7003	27.5357	5.92928	0	27.3624	2.26921	48.1626	3.7327	0	21.6084	36.9724	11.6003	4.27113	6.60829	9.91996	11.5733	0	18.9301	7.73353	17.1694	0
ARL5A	0.792433	1.27707	0	1.58179	0	1.71495	3.04745	1.20562	0.675372	0.420303	3.41363	1.24271	1.08518	1.92201	2.78339	1.58504	5.12536	2.767	0.448321	2.03289	1.31212	0	1.40727	0.891771	1.07186	1.38911	1.15593	1.83572	3.57864	0	0	0	2.25338	0	1.00339	0.933174	0	1.54346	2.31077	0	1.70845	0	0	0	1.87302	0	0	0	0
ARL6IP1	0.792433	0	7.86736	0.790896	0	1.07184	0.761863	0.602811	1.01306	0.840606	2.48264	1.7398	1.08518	0.961004	0	0.39626	1.70845	2.767	1.79328	2.03289	1.31212	4.1506	5.62907	6.24239	2.67964	0	3.46778	1.83572	2.38576	1.96684	2.37171	2.17037	2.25338	22.6921	0	2.79952	3.74605	3.08692	0	0	1.70845	1.65207	0	3.30665	7.49209	0	2.57784	6.86775	0
ARL6IP5	1.98108	2.55415	1.96684	0	3.89705	2.35805	1.90466	2.41124	1.68843	0.420303	1.55165	2.48543	6.5111	3.84402	2.78339	6.73641	7.68804	7.37865	4.48321	7.45395	9.18485	14.5271	1.40727	5.35062	1.07186	2.31519	3.46778	5.50715	0	0	0	6.5111	3.86293	6.80763	10.0339	0.933174	18.7302	4.63037	9.2431	0	4.27113	3.30415	0	3.30665	3.74605	0	2.57784	3.43388	0
ARMC1	1.18865	2.55415	0	4.74538	3.89705	3.85863	4.19025	3.01405	7.42909	1.68121	5.12044	2.48543	6.5111	1.92201	5.56678	5.54764	8.96938	10.1456	4.93153	4.74342	3.93637	4.1506	15.4799	9.58653	1.60779	3.7043	3.46778	0	0	5.90052	1.18586	2.17037	4.82866	2.26921	2.00677	0	0	4.63037	4.62155	1.28892	2.56268	3.30415	13.8879	0	0	0	5.15569	0	0
ARPC2	14.2638	34.481	11.801	2.37269	7.14459	8.57473	6.09491	20.4956	11.4813	5.88424	25.6022	11.6815	8.68147	0.961004	8.35017	5.15138	5.12536	9.22332	6.72481	6.09868	6.56061	4.1506	1.40727	3.1212	4.82336	6.01949	13.8711	7.34287	1.19288	23.6021	4.74342	10.8518	2.57529	6.80763	3.01016	3.7327	22.4763	3.08692	0	14.1781	17.9388	3.30415	21.8239	8.26663	22.4763	9.46505	0	0	0
ARPC4	1.18865	5.1083	3.93368	0.790896	1.29902	2.35805	1.71419	1.20562	3.37686	2.10152	1.39648	2.23689	1.08518	0	0	0.792519	1.28134	0.922332	0.448321	1.35526	0	2.0753	2.81454	0.668828	2.14371	0.463037	2.31185	0.917858	0	1.96684	8.30099	8.68147	0.965733	6.80763	3.01016	6.53222	3.74605	1.54346	4.62155	2.57784	5.97958	1.65207	1.98399	3.30665	1.87302	0	0	6.86775	6.93232
ARPC5	10.6978	8.93952	9.83419	0	3.89705	6.00231	5.33304	6.02811	12.8321	7.98576	7.13758	11.1844	3.25555	2.88301	0	1.18878	5.97958	11.068	4.48321	9.48684	1.31212	0	2.81454	5.12768	9.64671	6.01949	10.4033	5.50715	4.77152	5.90052	17.7878	6.5111	4.18484	15.8845	3.01016	10.2649	11.2381	6.17383	6.93232	6.44461	13.6676	6.60829	3.96798	3.30665	11.2381	0	5.15569	13.7355	6.93232
ARPC5L	2.77352	2.55415	0	8.69986	7.7941	8.57473	11.2375	10.8506	4.7276	5.88424	12.4132	5.71649	6.5111	0.961004	0	3.17008	5.55247	0	1.34496	2.03289	1.31212	0	1.40727	1.11471	2.14371	2.31519	2.31185	4.58929	7.15728	11.801	8.30099	10.8518	0.965733	4.53842	1.00339	7.46539	11.2381	0	0	2.57784	2.56268	1.65207	9.91996	1.65333	3.74605	0	0	0	0
ARPP19	0.396217	0	3.93368	0	0.649508	1.50058	0.761863	1.20562	0.337686	0.420303	1.24132	0.745629	2.17037	1.92201	2.78339	1.9813	1.70845	0.922332	2.2416	0	1.31212	0	2.81454	2.67531	0	0.463037	0	0.917858	1.19288	5.90052	1.18586	0	2.25338	2.26921	2.00677	0	3.74605	3.08692	0	2.57784	0.854226	0	3.96798	0	0	4.73253	0	0	0
ARRB2	0.396217	2.55415	0	3.16358	1.94852	1.71495	1.33326	0.904216	0.337686	2.10152	0.31033	1.24271	0	0	0	0	0	0	0	0	0	0	0	0	1.07186	3.7043	1.15593	0.917858	1.19288	1.96684	0	0	0	0	0	0	0	0	0	0	0	0	0	3.30665	1.87302	0	0	0	0
ARRDC3	0	0	1.96684	4.74538	2.59803	5.57358	1.52373	1.50703	3.37686	13.4497	1.70681	2.48543	5.42592	0.961004	0	3.9626	1.70845	1.84466	0.448321	1.35526	27.5546	10.3765	1.40727	2.45237	0.535929	6.01949	3.46778	21.1107	8.35017	1.96684	0	0	2.57529	2.26921	16.0542	0	0	7.71729	11.5539	0	0.854226	1.65207	1.98399	14.8799	0	4.73253	0	0	0
ARV1	0	0	0	0	0	0	0.380932	0	0.675372	0	0.155165	0.497086	1.08518	0.961004	2.78339	1.18878	4.27113	0.922332	3.58656	1.35526	1.31212	4.1506	0	3.79003	0	0	0	0	0	0	1.18586	0	1.28764	0	0	0.933174	0	0	0	0	0	0	0	0	0	0	0	0	0
ASB2	0	0	0	0	0	0	0	0	0	0	0	0	0	2.88301	0	0.39626	2.13557	4.61166	3.13824	4.74342	1.31212	6.22589	1.40727	5.57357	0	0	0	0	0	0	0	0	3.54102	0	0	0	0	3.08692	0	0	0	0	0	0	0	0	0	0	0
ASB6	0.396217	0	0	0	0	2.14368	1.52373	0.301405	1.68843	0.840606	0.31033	2.23689	2.17037	0	0	0.39626	1.70845	1.84466	1.34496	0.677631	0	2.0753	1.40727	1.33766	0	0.463037	1.15593	0.917858	0	0	0	0	2.25338	0	3.01016	0	0	0	0	0	0	0	0	1.65333	0	4.73253	0	3.43388	0
ASF1A	0.396217	1.27707	0	0.790896	0	1.28621	0.571398	0.904216	0	0	1.39648	0.497086	2.17037	0	0	0	0.854226	5.53399	2.68992	1.35526	0	2.0753	1.40727	0.891771	0	1.38911	2.31185	4.58929	1.19288	1.96684	0	0	0.321911	0	1.00339	2.79952	0	3.08692	2.31077	0	0.854226	0	1.98399	1.65333	0	0	0	0	6.93232
ASXL1	0.396217	0	0	1.58179	2.59803	0	0.952329	1.50703	0	0.840606	0.930989	0	0	1.92201	0	2.77382	0.854226	2.767	3.58656	0	2.62424	4.1506	0	0.668828	0	3.7043	1.15593	1.83572	1.19288	0	0	0	0.965733	4.53842	0	0	0	3.08692	0	0	0	0	0	1.65333	0	0	0	0	0
ATF1	2.3773	0	1.96684	6.32717	4.54656	5.57358	8.76143	3.01405	4.38992	5.04364	7.60307	3.97669	1.08518	0.961004	0	1.18878	2.13557	0	0.448321	3.38816	0	0	0	0.222943	2.14371	4.16734	2.31185	8.26072	1.19288	15.7347	0	0	0.321911	0	2.00677	0	3.74605	0	2.31077	0	0.854226	0	9.91996	1.65333	1.87302	4.73253	0	0	0
ATG4A	0.396217	0	1.96684	1.58179	1.94852	1.07184	0.571398	0.301405	1.01306	0.840606	2.48264	0.497086	0	0	0	0.792519	1.70845	0	0	0.677631	0	0	0	0.445885	0	0.463037	0	0	2.38576	0	1.18586	0	0.321911	0	2.00677	0	0	3.08692	0	0	0.854226	0	1.98399	0	0	0	0	0	0
ATG5	0.792433	2.55415	0	3.16358	2.59803	2.14368	3.80932	4.21968	2.02612	0	8.3789	3.72814	5.42592	3.84402	2.78339	5.54764	6.83381	8.30099	7.17313	5.42105	5.24849	8.30119	2.81454	7.58005	2.67964	1.85215	3.46778	2.75357	1.19288	5.90052	0	0	5.47249	2.26921	4.01355	0.933174	0	7.71729	4.62155	0	0.854226	0	3.96798	1.65333	5.61907	0	0	0	0
ATMIN	0	0	1.96684	0.790896	1.29902	0	0.190466	0.602811	0.337686	0	1.39648	0.497086	1.08518	2.88301	2.78339	2.77382	2.98979	1.84466	1.79328	3.38816	6.56061	2.0753	4.2218	1.5606	0	0	0	0	0	1.96684	1.18586	2.17037	1.28764	0	2.00677	0.933174	0	3.08692	2.31077	0	0	0	0	0	0	0	0	0	0
ATP2A2	3.16973	0	0	1.58179	0	1.28621	1.52373	0.301405	0.337686	0.420303	1.08615	0.248543	2.17037	1.92201	0	0.792519	1.28134	0.922332	0.896641	0	1.31212	0	0	1.33766	2.14371	0.463037	0	0	1.19288	0	7.11513	0	0	0	0	1.86635	0	1.54346	0	1.28892	1.70845	0	0	0	1.87302	4.73253	0	0	0
ATP2A3	0.396217	2.55415	3.93368	6.32717	4.54656	3.64426	3.80932	7.83654	10.4683	4.62333	7.13758	5.71649	5.42592	9.61004	11.1336	9.90649	8.11515	22.136	21.0711	23.7171	22.3061	33.2048	16.8872	30.989	0	6.01949	6.93555	12.85	9.54305	9.83419	0	8.68147	24.4652	4.53842	10.0339	0.933174	11.2381	35.4995	9.2431	0	0.854226	1.65207	1.98399	8.26663	0	9.46505	2.57784	0	0
ATP2C1	0.396217	0	0	0.790896	1.94852	1.07184	0.380932	0.301405	1.35074	0	1.08615	0.994172	3.25555	0.961004	0	1.18878	3.4169	6.45632	1.34496	4.74342	1.31212	4.1506	2.81454	2.00648	0	1.85215	0	0	0	3.93368	0	0	0.643822	0	5.01694	0	3.74605	1.54346	2.31077	0	0	0	1.98399	0	1.87302	0	0	0	0
ATP5MC3	8.71676	3.83122	0	2.37269	0.649508	1.28621	1.33326	1.50703	0.337686	0	0.31033	0.248543	0	0	0	0	0	0	0	0	0	0	0	0	10.1826	2.31519	0	0	0	1.96684	0	0	0	0	0	0	0	0	0	5.15569	5.97958	3.30415	0	0	5.61907	0	0	0	0
ATP5MG	10.6978	5.1083	3.93368	3.16358	1.29902	1.28621	2.28559	0.904216	0.337686	0.420303	2.32747	0.994172	0	0	0	0	0	0	0	0	0	0	0	0	4.82336	2.77822	1.15593	1.83572	0	1.96684	0	0	0	0	0	0	0	0	0	10.3114	8.54226	0	3.96798	0	1.87302	0	0	0	0
ATP5MJ	1.98108	1.27707	1.96684	0	0.649508	1.28621	1.71419	3.31546	0.675372	0	2.6378	1.98834	0	0	0	0.792519	0.854226	0.922332	0	0	0	0	0	2.00648	2.67964	0	1.15593	0	0	1.96684	0	0	0.321911	0	0	2.79952	0	0	0	1.28892	0.854226	3.30415	0	1.65333	1.87302	0	0	0	0
ATP6V0E1	0	1.27707	0	0	0.649508	0	0	0	0.675372	1.26091	0	0.994172	3.25555	4.80502	5.56678	3.9626	5.97958	2.767	3.58656	7.45395	2.62424	10.3765	5.62907	4.45885	0	0.926075	0	0	0	0	3.55757	4.34073	1.60955	9.07684	7.02371	0.933174	3.74605	9.26075	11.5539	0	0	0	1.98399	0	0	0	10.3114	10.3016	0
ATP8B2	0.396217	0	1.96684	0.790896	2.59803	2.35805	0.571398	0.602811	1.35074	2.10152	1.39648	1.98834	0	1.92201	0	0	0.427113	0	0.448321	0	1.31212	0	0	0.445885	0	0.463037	3.46778	2.75357	2.38576	1.96684	0	0	0.643822	0	2.00677	0	0	0	4.62155	0	0	0	1.98399	6.61331	0	0	0	0	0
ATRAID	0	1.27707	0	0	0	0.857473	0.190466	0	0	0.420303	0	0.248543	3.25555	0.961004	0	3.56634	4.69824	4.61166	1.34496	3.38816	5.24849	0	0	0.891771	0.535929	0	0	0	0	1.96684	3.55757	0	1.60955	4.53842	3.01016	3.7327	0	4.63037	0	0	0.854226	0	0	0	0	0	0	0	0
ATXN2L	0.792433	1.27707	0	0.790896	0	0.857473	1.1428	0.301405	0.675372	0	1.08615	0.497086	2.17037	0.961004	0	0.39626	1.28134	0	0	1.35526	0	0	0	0.222943	2.14371	1.38911	0	0.917858	0	3.93368	1.18586	0	0.643822	0	0	0.933174	0	0	0	2.57784	0	1.65207	0	1.65333	1.87302	0	2.57784	0	6.93232
ATXN7L3	1.58487	0	1.96684	6.32717	8.44361	3.85863	6.09491	6.93232	2.70149	2.94212	4.65494	5.2194	6.5111	6.72703	0	3.17008	8.96938	0.922332	5.82817	4.74342	5.24849	4.1506	9.85087	9.80948	1.07186	2.31519	4.6237	6.42501	4.77152	1.96684	0	2.17037	6.43822	0	6.02032	2.79952	3.74605	1.54346	4.62155	0	2.56268	0	3.96798	11.5733	0	0	0	0	0
ATXN7L3B	0.396217	0	1.96684	0.790896	3.89705	1.07184	1.52373	0.602811	2.02612	1.26091	1.24132	1.49126	2.17037	2.88301	2.78339	5.15138	5.55247	0	4.48321	2.71053	9.18485	2.0753	0	4.90474	0	1.85215	1.15593	0.917858	1.19288	0	2.37171	0	3.86293	2.26921	6.02032	1.86635	3.74605	3.08692	9.2431	2.57784	0	0	0	3.30665	0	0	0	0	0
AURKA	0	0	0	1.58179	0.649508	0.857473	0.380932	9.64497	4.05223	0	15.051	2.23689	0	1.92201	0	0.39626	0	1.84466	2.68992	2.03289	0	2.0753	2.81454	3.1212	0	4.16734	9.2474	0	5.9644	9.83419	0	8.68147	1.93147	0	0	0	3.74605	1.54346	0	0	0.854226	0	0	0	3.74605	0	0	0	0
AZI2	0	1.27707	0	1.58179	0.649508	0.643105	1.1428	0.301405	0.675372	1.68121	0.775824	0.497086	1.08518	0.961004	2.78339	2.37756	0	0.922332	0.896641	0.677631	0	0	0	2.00648	0	0.926075	0	2.75357	0	0	0	0	0.965733	0	0	0	3.74605	3.08692	2.31077	0	0	0	3.96798	0	0	0	0	0	0
B2M	365.708	284.788	397.301	103.607	75.343	77.1726	96.3757	67.2134	70.9141	87.8433	49.3424	74.5629	19.5333	25.9471	22.2671	22.5868	33.3148	31.3593	10.7597	27.7829	41.9879	20.753	9.85087	10.2554	359.072	79.1794	78.6029	151.447	73.9586	102.276	193.294	91.1554	14.8079	88.4992	43.1457	102.649	63.6828	23.1519	39.2832	310.63	224.661	287.461	45.6318	120.693	149.842	165.638	136.626	127.053	201.037
B3GALT6	0	0	0	3.95448	1.29902	2.35805	0.761863	0.904216	0.675372	0.840606	1.55165	0.497086	5.42592	0	0	5.9439	5.55247	1.84466	2.2416	3.38816	2.62424	0	0	1.33766	0.535929	0	0	0.917858	2.38576	0	3.55757	0	1.93147	0	3.01016	0.933174	0	0	4.62155	1.28892	0	0	0	1.65333	0	9.46505	0	0	6.93232
B3GAT3	0.396217	2.55415	0	0.790896	3.24754	0.857473	1.1428	0.602811	0	0.420303	0.775824	0.994172	3.25555	1.92201	2.78339	5.54764	4.69824	3.68933	1.34496	0	2.62424	2.0753	0	4.23591	1.07186	0.926075	2.31185	0.917858	2.38576	1.96684	0	0	3.21911	2.26921	0	1.86635	0	0	2.31077	0	0	0	0	3.30665	0	0	2.57784	0	0
B4GALT3	0.396217	0	0	0	0.649508	0.643105	1.52373	0.301405	0	0.420303	0.31033	0.745629	3.25555	7.68804	0	2.77382	3.4169	0	3.13824	0.677631	0	2.0753	0	2.45237	0	0	0	0	0	0	0	2.17037	1.60955	0	2.00677	0	0	1.54346	4.62155	0	0	0	0	0	0	0	0	0	0
B4GALT5	0	0	1.96684	0.790896	0	1.07184	0.190466	0	0	1.68121	0.465494	0	3.25555	2.88301	2.78339	2.77382	2.98979	0.922332	1.79328	0.677631	2.62424	0	2.81454	1.33766	0	0	1.15593	0.917858	0	0	2.37171	2.17037	0.321911	0	3.01016	0	0	0	0	0	0	1.65207	0	0	1.87302	4.73253	0	0	6.93232
BAG4	0.396217	0	0	1.58179	0.649508	1.50058	2.09512	1.80843	0.675372	0.840606	0.930989	1.49126	0	0.961004	0	1.18878	0.427113	0.922332	0.896641	2.03289	0	0	0	1.11471	0	0.463037	4.6237	2.75357	1.19288	0	1.18586	0	0.321911	0	0	0	0	0	2.31077	0	0.854226	0	1.98399	1.65333	0	0	0	0	0
BAP1	0.792433	0	0	0	0.649508	0.428737	1.1428	1.50703	0	0	2.17231	0.497086	1.08518	0.961004	0	0	0.427113	0.922332	0	1.35526	0	0	0	0.668828	0.535929	0.926075	0	0	1.19288	3.93368	1.18586	4.34073	1.93147	0	2.00677	0	0	0	0	1.28892	0.854226	0	0	1.65333	0	0	0	3.43388	0
BATF	0	0	0	0	0	0	0	0	0	0	0	0	3.25555	6.72703	2.78339	3.56634	7.26092	0.922332	4.93153	1.35526	1.31212	8.30119	2.81454	7.13417	0	0	0	0	0	0	2.37171	8.68147	2.25338	2.26921	1.00339	1.86635	0	4.63037	2.31077	0	0	0	0	0	0	0	0	0	0
BATF3	0	0	0	0	0	0	0	0	0	0	0	0	7.59629	12.4931	0	5.9439	6.4067	8.30099	17.4845	12.1974	0	12.4518	7.03634	22.0713	0	0	0	0	0	0	4.74342	6.5111	1.28764	9.07684	3.01016	1.86635	11.2381	13.8911	0	0	0	0	0	0	0	0	0	0	0
BAX	0.396217	1.27707	1.96684	4.74538	6.49508	2.14368	3.42839	15.9745	4.38992	3.36242	20.0163	1.98834	0	0	0	0	0	0	0	0	0	0	0	0	0.535929	4.16734	34.6778	0.917858	5.9644	1.96684	0	0	0	0	0	0	0	0	0	3.86676	6.83381	0	5.95198	3.30665	7.49209	0	0	0	0
BAZ1B	1.58487	0	0	2.37269	0.649508	0.857473	0	2.10984	1.68843	0.420303	1.70681	3.23106	1.08518	1.92201	0	0.39626	3.4169	1.84466	0.448321	3.38816	0	0	2.81454	2.67531	1.60779	1.38911	0	0	1.19288	0	2.37171	0	3.21911	0	0	0	0	1.54346	0	1.28892	1.70845	0	0	0	1.87302	4.73253	2.57784	0	0
BCAS2	1.98108	1.27707	0	2.37269	8.44361	4.7161	6.47584	4.52108	2.70149	2.10152	2.79297	1.98834	4.34073	2.88301	8.35017	1.9813	9.8236	3.68933	1.34496	2.03289	1.31212	4.1506	11.2581	6.01945	1.07186	1.38911	5.77963	0	3.57864	1.96684	3.55757	2.17037	2.8972	0	3.01016	0	0	3.08692	2.31077	3.86676	0.854226	0	0	0	1.87302	9.46505	0	3.43388	0
BCCIP	1.98108	3.83122	1.96684	5.53627	3.24754	5.35921	7.04724	5.7267	4.7276	1.68121	7.13758	3.4796	4.34073	1.92201	0	2.37756	11.5321	2.767	0.896641	2.71053	0	0	0	1.5606	3.21557	1.38911	2.31185	1.83572	4.77152	1.96684	3.55757	0	1.93147	0	0	2.79952	0	3.08692	0	2.57784	1.70845	0	7.93597	1.65333	1.87302	0	0	0	13.8646
BCL2	1.18865	5.1083	3.93368	12.6543	20.7843	18.0069	8.3805	13.8646	9.45521	18.073	19.5508	4.72232	28.2148	26.9081	27.8339	33.2858	14.5218	15.6796	18.3811	23.0395	45.9243	35.2801	19.7017	25.1925	0.535929	6.48252	6.93555	17.4393	15.5075	11.801	1.18586	8.68147	5.47249	2.26921	43.1457	3.7327	0	9.26075	32.3508	11.6003	0.854226	3.30415	15.8719	18.1866	0	23.6626	7.73353	0	6.93232
BCL2A1	1.98108	0	0	0.790896	3.24754	0.428737	1.52373	0	0.337686	0.840606	0.620659	0.994172	5.42592	0.961004	2.78339	1.9813	3.84402	0	0.896641	0	0	0	0	0.891771	1.60779	0	0	0	0	0	0	0	2.25338	0	0	0	0	1.54346	0	2.57784	0.854226	0	1.98399	0	0	0	0	3.43388	0
BCL2L1	1.58487	0	0	1.58179	5.19607	1.71495	0.761863	0.602811	0.675372	0	0	0.248543	1.08518	3.84402	0	5.15138	6.83381	0	0	0.677631	1.31212	4.1506	0	1.33766	2.14371	0	0	0.917858	1.19288	0	4.74342	2.17037	0.643822	0	2.00677	4.66587	0	0	0	1.28892	0	0	0	0	0	0	0	0	0
BCL2L2-PABPN1	6.33946	8.93952	1.96684	13.4452	11.6911	13.9339	14.6659	9.94638	13.5074	7.98576	18.4646	12.4271	1.08518	0	2.78339	0.792519	3.84402	0.922332	1.34496	0.677631	1.31212	0	4.2218	3.56708	4.82336	4.63037	17.3389	6.42501	9.54305	9.83419	10.6727	0	3.21911	9.07684	1.00339	3.7327	3.74605	3.08692	0	2.57784	5.97958	3.30415	7.93597	11.5733	1.87302	9.46505	0	0	0
BCL7B	0	0	0	0.790896	0.649508	0.428737	1.52373	1.50703	0.675372	0.840606	1.08615	0.497086	6.5111	6.72703	2.78339	6.73641	8.11515	4.61166	8.06977	5.42105	9.18485	16.6024	2.81454	12.2618	0	0	1.15593	0	1.19288	0	0	0	5.47249	4.53842	1.00339	0	7.49209	12.3477	4.62155	1.28892	0	0	0	0	0	0	5.15569	0	0
BCLAF1	0.792433	0	0	1.58179	0.649508	0.857473	0.761863	1.20562	0	0.420303	0.465494	0	0	0.961004	0	1.58504	0.854226	0.922332	0.448321	0.677631	0	0	1.40727	2.00648	0	0	0	0.917858	0	3.93368	2.37171	4.34073	0.643822	0	1.00339	1.86635	0	0	2.31077	2.57784	0.854226	0	1.98399	0	0	0	0	3.43388	0
BDH1	0.396217	0	0	0	0	0	0.190466	0.301405	0.675372	0.420303	0.465494	0.497086	3.25555	2.88301	5.56678	2.37756	4.27113	1.84466	4.93153	3.38816	2.62424	2.0753	4.2218	7.58005	1.07186	0	0	0	0	0	3.55757	2.17037	2.8972	2.26921	0	0	0	0	0	0	0.854226	0	0	0	0	0	0	0	0
BET1L	0	0	0	0.790896	0.649508	0.214368	0	1.20562	0	0	0.775824	0	3.25555	1.92201	0	3.17008	5.12536	0	1.34496	4.06579	2.62424	4.1506	2.81454	2.89825	0	0	0	0	0	0	1.18586	0	2.57529	0	1.00339	0	3.74605	1.54346	2.31077	0	0	0	0	1.65333	0	0	0	0	0
BHLHE40	0.792433	2.55415	0	0	0.649508	1.92931	0.761863	0.301405	1.68843	0	0.775824	0.248543	6.5111	7.68804	2.78339	6.34015	2.56268	5.53399	1.79328	3.38816	1.31212	6.22589	1.40727	3.56708	0	0	0	0	1.19288	0	2.37171	8.68147	2.25338	4.53842	8.0271	2.79952	0	1.54346	4.62155	3.86676	0	0	0	1.65333	1.87302	0	5.15569	0	0
BIN3	0	0	0	0.790896	0.649508	0.643105	1.71419	0.602811	0	0.840606	0.465494	1.24271	3.25555	2.88301	5.56678	1.18878	1.70845	0.922332	4.03488	2.03289	2.62424	2.0753	4.2218	3.79003	0	0	0	0	0	1.96684	1.18586	0	1.93147	0	0	0	3.74605	3.08692	0	0	0	0	1.98399	0	0	0	0	0	0
BIVM	0	0	0	3.16358	4.54656	1.07184	1.71419	3.91827	1.35074	0.840606	5.12044	1.49126	0	0	0	0	0	0	0	0	0	0	0	0	0	2.31519	4.6237	0	3.57864	9.83419	0	0	0	0	0	0	0	0	0	0	0	0	0	0	0	0	0	0	0
BLCAP	0.792433	1.27707	0	3.95448	3.89705	1.71495	2.28559	2.10984	1.68843	0.420303	4.18945	1.49126	2.17037	0.961004	0	3.56634	3.84402	3.68933	3.13824	2.71053	7.87273	4.1506	4.2218	3.56708	0	2.31519	1.15593	7.34287	4.77152	1.96684	1.18586	0	3.21911	0	6.02032	0	0	3.08692	4.62155	0	1.70845	0	3.96798	0	0	4.73253	0	0	0
BLMH	0.792433	0	0	0	0	0.857473	2.09512	0.301405	1.35074	0.420303	0.155165	0.745629	4.34073	0.961004	0	1.58504	4.69824	1.84466	2.2416	2.03289	0	2.0753	1.40727	2.89825	0.535929	0	0	0	0	0	0	2.17037	2.8972	2.26921	0	1.86635	0	1.54346	4.62155	0	0.854226	0	0	1.65333	0	0	0	0	0
BLOC1S2	4.35838	1.27707	3.93368	7.11806	12.9902	6.85979	5.33304	10.8506	5.40298	3.78273	16.1371	5.46794	10.8518	8.64904	0	5.9439	13.6676	4.61166	9.86305	8.13158	6.56061	10.3765	19.7017	10.4783	4.28743	6.01949	8.09148	1.83572	8.35017	11.801	4.74342	6.5111	7.40395	0	4.01355	5.59904	3.74605	6.17383	4.62155	2.57784	1.70845	0	3.96798	6.61331	1.87302	4.73253	5.15569	0	0
BLOC1S4	1.58487	0	0	0.790896	3.89705	1.50058	5.90444	1.20562	2.70149	2.52182	1.24132	0.248543	7.59629	2.88301	2.78339	5.54764	8.54226	7.37865	3.58656	3.38816	5.24849	2.0753	2.81454	2.22943	1.60779	2.77822	3.46778	1.83572	4.77152	0	3.55757	6.5111	3.54102	4.53842	6.02032	0	3.74605	4.63037	2.31077	0	0	1.65207	1.98399	0	0	0	0	3.43388	0
BLOC1S5	0	0	1.96684	0	0.649508	0.643105	0.952329	0.904216	0.337686	0	1.08615	0.248543	1.08518	0	2.78339	0.39626	2.13557	4.61166	1.34496	0	1.31212	2.0753	2.81454	1.5606	0.535929	1.38911	1.15593	0	0	0	2.37171	2.17037	1.28764	0	0	0.933174	0	1.54346	0	0	0	0	0	0	0	0	0	0	0
BMI1	1.98108	1.27707	1.96684	9.49075	3.89705	8.36036	4.95211	3.91827	4.38992	4.62333	4.96527	5.2194	2.17037	0	0	0.792519	0.854226	1.84466	0	0	0	0	0	0.222943	3.21557	6.01949	2.31185	6.42501	3.57864	5.90052	0	0	0	0	1.00339	0	0	0	2.31077	3.86676	0.854226	0	1.98399	8.26663	3.74605	0	0	0	0
BNIP2	1.18865	0	0	0	0	0.428737	2.09512	0.602811	2.3638	0.840606	1.55165	1.24271	1.08518	3.84402	2.78339	0.39626	0	0	0.448321	0.677631	2.62424	0	0	1.78354	2.14371	0.926075	2.31185	0.917858	0	3.93368	0	0	1.28764	0	0	0	0	4.63037	0	0	0.854226	0	0	0	0	0	0	0	0
BPNT2	0.792433	0	0	0	0.649508	0.857473	3.23792	0.602811	0.337686	0.840606	0	0.248543	1.08518	1.92201	8.35017	1.58504	2.13557	0.922332	0.896641	2.03289	1.31212	4.1506	2.81454	2.00648	1.07186	0.926075	3.46778	0	0	0	0	0	0.965733	0	1.00339	1.86635	0	0	0	0	0.854226	0	1.98399	0	0	0	0	0	0
BRAT1	0	0	0	0	0	0	0.761863	0	0	0	0.155165	0.248543	4.34073	1.92201	2.78339	1.18878	4.27113	1.84466	1.34496	3.38816	0	0	1.40727	3.56708	0	0	0	0	0	0	2.37171	2.17037	1.60955	0	2.00677	0	0	1.54346	0	0	0	0	0	0	0	0	0	0	0
BRCC3	2.77352	0	0	7.11806	1.94852	4.28737	6.85677	5.12389	3.03917	0.840606	7.9134	4.22523	6.5111	1.92201	2.78339	3.56634	6.4067	3.68933	4.48321	4.06579	1.31212	2.0753	2.81454	2.67531	0	2.31519	2.31185	1.83572	0	11.801	1.18586	2.17037	0.965733	0	0	0.933174	3.74605	0	2.31077	2.57784	1.70845	1.65207	1.98399	0	1.87302	0	0	0	0
BRD2	0.396217	0	0	0.790896	0.649508	2.57242	1.33326	0	0.675372	1.26091	0.775824	0.745629	8.68147	14.4151	8.35017	15.4541	16.6574	11.9903	12.553	8.13158	13.1212	16.6024	8.44361	14.9372	0.535929	0.463037	1.15593	1.83572	0	0	3.55757	4.34073	8.36968	0	12.0406	7.46539	3.74605	9.26075	18.4862	0	0.854226	1.65207	0	1.65333	0	4.73253	5.15569	0	0
BRI3BP	0.396217	1.27707	0	0.790896	6.49508	4.28737	2.85699	4.52108	3.03917	0	4.81011	1.98834	1.08518	3.84402	0	4.35886	3.84402	1.84466	2.68992	3.38816	2.62424	2.0753	1.40727	2.67531	0.535929	2.77822	2.31185	0.917858	2.38576	1.96684	0	0	2.25338	0	1.00339	2.79952	0	6.17383	4.62155	0	0.854226	0	5.95198	0	0	0	2.57784	0	0
BRMS1	0	0	0	0	0	0	0	0	0	0	1.86198	0	3.25555	0.961004	2.78339	3.17008	2.98979	0	2.2416	1.35526	0	2.0753	0	1.5606	0	0	0	0	0	0	2.37171	0	2.25338	2.26921	0	0.933174	0	0	0	0	0	0	0	0	0	0	0	0	0
BSG	0.396217	1.27707	0	1.58179	1.94852	2.78679	3.42839	1.80843	2.3638	3.78273	0.155165	3.23106	1.08518	0	0	0.39626	2.13557	0	0.896641	1.35526	1.31212	0	0	0.222943	1.07186	1.38911	2.31185	1.83572	0	0	3.55757	2.17037	0.643822	0	0	2.79952	3.74605	0	0	0	0	3.30415	3.96798	1.65333	0	4.73253	2.57784	0	0
BTBD1	2.3773	1.27707	1.96684	0	2.59803	1.71495	3.23792	4.82249	3.37686	1.26091	7.9134	2.48543	3.25555	1.92201	0	2.37756	5.55247	0.922332	5.37985	1.35526	1.31212	4.1506	2.81454	4.6818	3.21557	0.926075	4.6237	0	3.57864	1.96684	5.92928	15.1926	4.50675	4.53842	0	2.79952	0	3.08692	2.31077	0	0.854226	3.30415	3.96798	1.65333	0	0	0	3.43388	0
BTF3	15.4524	12.7707	3.93368	9.49075	9.74262	10.7184	11.9993	8.13795	9.11752	5.88424	10.396	14.664	0	1.92201	2.78339	1.9813	0.854226	0.922332	1.34496	1.35526	1.31212	0	0	0.445885	19.2934	3.7043	2.31185	1.83572	4.77152	13.7679	3.55757	0	1.60955	2.26921	0	2.79952	0	1.54346	0	15.4671	18.793	9.91244	1.98399	1.65333	7.49209	0	7.73353	0	6.93232
BTG1	1.18865	3.83122	11.801	3.16358	1.29902	8.14599	3.61885	2.41124	5.40298	8.40606	3.25846	2.73397	3.25555	0.961004	5.56678	1.58504	2.13557	1.84466	0.448321	1.35526	3.93637	6.22589	7.03634	2.67531	1.07186	4.63037	6.93555	12.85	8.35017	5.90052	1.18586	0	1.60955	2.26921	8.0271	0.933174	0	0	2.31077	2.57784	3.4169	3.30415	0	9.91996	1.87302	14.1976	5.15569	6.86775	0
BTG2	0	0	0	4.74538	1.29902	1.07184	1.33326	0	0.675372	1.68121	0	0.248543	1.08518	3.84402	0	1.9813	0.854226	0.922332	1.34496	0	1.31212	0	1.40727	1.33766	0	1.85215	0	1.83572	0	0	2.37171	0	0.965733	2.26921	3.01016	0.933174	0	3.08692	0	0	0	0	0	0	0	0	0	3.43388	0
BTN3A2	1.18865	1.27707	11.801	0	1.29902	2.57242	2.09512	2.41124	2.70149	3.78273	5.7411	4.47377	2.17037	1.92201	16.7003	4.35886	4.27113	4.61166	2.68992	1.35526	19.6818	2.0753	1.40727	4.45885	1.60779	1.38911	5.77963	5.50715	4.77152	1.96684	1.18586	2.17037	2.8972	0	7.02371	0.933174	0	1.54346	18.4862	3.86676	2.56268	4.95622	1.98399	14.8799	1.87302	0	0	0	0
BYSL	0	0	0	0	0	0.214368	0.571398	0	0	0	0	0	5.42592	2.88301	0	3.56634	6.4067	1.84466	4.93153	4.74342	0	0	0	4.45885	0	0	0	0	1.19288	0	5.92928	2.17037	3.21911	0	2.00677	2.79952	3.74605	0	0	0	0	0	0	0	0	4.73253	10.3114	0	0
C11orf98	0	0	0	0	0	0	0	0	0	0	0	0	11.937	3.84402	2.78339	3.9626	6.83381	1.84466	4.48321	4.06579	1.31212	12.4518	5.62907	7.58005	0	0	0	0	0	0	2.37171	0	6.43822	2.26921	6.02032	2.79952	0	4.63037	6.93232	0	0	0	0	0	0	0	0	0	0
C12orf4	0.396217	1.27707	0	1.58179	1.29902	0.857473	1.1428	3.91827	0.675372	0.420303	1.70681	0.248543	0	0	0	0.39626	0	0	0.448321	0	0	0	0	1.11471	0	0.926075	2.31185	0	3.57864	0	0	0	0	0	0	0.933174	0	0	0	0	0	1.65207	1.98399	3.30665	0	0	0	0	0
C12orf43	0	0	0	2.37269	1.94852	1.50058	0.952329	1.20562	2.02612	0.420303	4.03428	1.49126	2.17037	4.80502	5.56678	3.17008	9.8236	3.68933	5.37985	2.71053	3.93637	2.0753	11.2581	4.45885	0	0.926075	0	0	4.77152	1.96684	1.18586	2.17037	3.86293	0	2.00677	1.86635	3.74605	4.63037	4.62155	0	0	1.65207	5.95198	0	0	0	2.57784	0	0
C12orf75	0	7.66245	1.96684	0	0.649508	0.643105	0.190466	4.52108	3.37686	0.840606	2.6378	2.73397	0	0	0	0.792519	0	0	2.68992	2.71053	0	2.0753	0	3.1212	0.535929	2.31519	5.77963	0	0	1.96684	0	4.34073	0.643822	9.07684	2.00677	0	0	6.17383	0	1.28892	5.97958	1.65207	0	0	3.74605	0	0	0	0
C14orf119	0	0	0	0	0	0.643105	1.71419	0.301405	2.3638	1.68121	0	0	5.42592	5.76603	2.78339	3.56634	6.83381	4.61166	3.58656	6.09868	2.62424	4.1506	0	1.11471	0.535929	0	3.46778	2.75357	0	3.93368	2.37171	0	2.25338	0	3.01016	2.79952	0	0	2.31077	0	0	0	3.96798	0	0	0	0	0	0
C16orf54	0	0	1.96684	1.58179	1.29902	0.643105	0	0.602811	1.35074	5.04364	0.31033	0.248543	0	1.92201	5.56678	2.77382	0.854226	5.53399	3.13824	5.42105	7.87273	4.1506	1.40727	3.79003	0	1.38911	1.15593	3.67143	3.57864	3.93368	0	0	1.93147	0	8.0271	0	3.74605	12.3477	6.93232	1.28892	0.854226	0	0	1.65333	0	0	2.57784	13.7355	0
C16orf87	0.396217	0	0	0	0	0.428737	0	0.301405	0	0	0.465494	0	0	2.88301	2.78339	1.58504	4.69824	0.922332	3.58656	0.677631	0	6.22589	2.81454	6.91122	0	0	0	0	1.19288	0	2.37171	0	0.965733	2.26921	0	1.86635	0	1.54346	0	0	0	0	0	0	0	0	0	0	0
C19orf12	0.396217	2.55415	0	2.37269	1.94852	0.857473	2.47606	3.31546	2.02612	1.68121	2.79297	2.48543	2.17037	0	2.78339	1.18878	3.4169	0.922332	2.2416	1.35526	0	0	4.2218	2.00648	0	2.31519	4.6237	0	1.19288	0	0	0	1.60955	0	2.00677	0	0	4.63037	0	0	0	0	0	3.30665	0	0	0	0	0
C19orf25	0	0	0	0.790896	0	0.643105	0.380932	0.602811	1.35074	1.26091	0	1.49126	1.08518	3.84402	0	0.39626	2.13557	0.922332	1.34496	0.677631	0	2.0753	1.40727	2.00648	0	1.85215	2.31185	0.917858	1.19288	0	0	2.17037	0.643822	0	2.00677	0	0	0	2.31077	1.28892	0	0	0	0	0	0	0	0	0
C19orf53	0	0	0	0	0	0	0	0	0	0	0	0	3.25555	4.80502	0	6.73641	12.3863	2.767	3.58656	8.80921	2.62424	8.30119	1.40727	2.22943	0	0	0	0	0	0	5.92928	8.68147	2.25338	0	4.01355	4.66587	3.74605	3.08692	0	0	0	0	0	0	0	4.73253	0	0	0
C1QBP	7.92433	0	1.96684	0.790896	1.29902	0.857473	3.42839	0.904216	2.70149	1.26091	0.155165	0.497086	7.59629	5.76603	2.78339	7.52893	14.5218	0	5.82817	6.77631	2.62424	4.1506	4.2218	4.90474	6.43114	0	2.31185	1.83572	0	1.96684	23.7171	10.8518	6.76013	2.26921	0	11.1981	11.2381	1.54346	0	5.15569	4.27113	3.30415	1.98399	0	3.74605	0	7.73353	3.43388	0
C1orf216	0	0	0	0	0.649508	0.214368	1.71419	1.50703	1.01306	0.840606	0.930989	0.745629	1.08518	1.92201	0	4.35886	2.13557	0.922332	1.34496	2.03289	1.31212	4.1506	0	2.45237	0.535929	0.463037	0	0	0	0	0	0	0.643822	0	1.00339	0	0	0	0	1.28892	0.854226	0	0	0	0	0	2.57784	0	0
C1orf43	3.16973	1.27707	0	7.11806	6.49508	3.00116	3.23792	2.41124	2.3638	2.94212	1.08615	2.48543	8.68147	6.72703	11.1336	5.9439	8.54226	7.37865	7.17313	8.80921	6.56061	4.1506	9.85087	9.80948	5.35929	3.24126	3.46778	0.917858	2.38576	1.96684	5.92928	2.17037	4.50675	2.26921	7.02371	1.86635	11.2381	7.71729	2.31077	2.57784	5.97958	6.60829	1.98399	0	1.87302	0	0	0	0
C1orf52	0.792433	0	1.96684	0	3.24754	1.71495	3.42839	1.20562	0.337686	0.840606	2.17231	1.98834	4.34073	1.92201	0	3.17008	6.4067	6.45632	0.448321	3.38816	10.497	0	1.40727	3.1212	0.535929	1.38911	1.15593	3.67143	0	1.96684	1.18586	0	2.8972	0	3.01016	0	0	4.63037	2.31077	0	0	0	0	1.65333	0	0	0	3.43388	0
C3orf38	0.396217	1.27707	0	1.58179	0.649508	0.643105	1.1428	2.10984	0.675372	0.420303	4.81011	1.49126	1.08518	0.961004	0	2.37756	1.70845	2.767	0.896641	1.35526	2.62424	0	0	1.5606	0	1.85215	1.15593	1.83572	1.19288	3.93368	0	0	1.93147	2.26921	1.00339	0	3.74605	6.17383	2.31077	0	0	0	1.98399	1.65333	0	0	0	0	0
C4orf3	3.16973	1.27707	0	2.37269	1.29902	2.14368	1.1428	2.41124	2.3638	0.840606	1.86198	2.98252	2.17037	8.64904	5.56678	2.37756	5.12536	7.37865	4.48321	4.06579	2.62424	14.5271	14.0727	9.36359	2.67964	0.463037	1.15593	4.58929	2.38576	7.86736	10.6727	4.34073	5.47249	0	1.00339	2.79952	3.74605	3.08692	2.31077	0	0.854226	3.30415	3.96798	4.95998	0	0	5.15569	10.3016	0
C6orf62	3.16973	6.38537	3.93368	11.8634	10.3921	14.7914	12.1898	14.1661	13.5074	18.9136	14.12	9.44463	20.6185	19.2201	27.8339	20.2092	16.2303	23.0583	12.553	19.6513	40.6758	24.9036	32.3672	19.8419	1.07186	14.3542	16.183	31.2072	15.5075	29.5026	5.92928	6.5111	11.5888	6.80763	38.1287	0	0	23.1519	25.4185	9.02245	1.70845	4.95622	5.95198	21.4932	5.61907	14.1976	5.15569	13.7355	13.8646
C6orf89	0.396217	0	1.96684	0	2.59803	1.28621	1.52373	3.31546	0.675372	0.840606	6.36176	0.497086	0	1.92201	2.78339	0	0.427113	0	0	0	0	2.0753	2.81454	1.5606	0.535929	1.38911	3.46778	3.67143	3.57864	3.93368	0	0	0.643822	0	2.00677	0.933174	0	1.54346	0	1.28892	0	0	0	1.65333	1.87302	0	0	0	0
C9orf78	0.792433	2.55415	0	1.58179	1.29902	4.50173	9.71376	3.01405	2.70149	3.36242	4.34461	6.71066	9.76665	10.571	5.56678	1.18878	8.96938	15.6796	4.48321	3.38816	14.4333	8.30119	4.2218	8.91771	2.14371	2.31519	3.46778	3.67143	2.38576	1.96684	1.18586	0	8.36968	0	12.0406	0	0	1.54346	4.62155	1.28892	1.70845	0	0	3.30665	0	4.73253	0	3.43388	0
CAB39	0.792433	5.1083	1.96684	1.58179	0	1.50058	2.47606	0.602811	1.68843	0	1.39648	1.24271	2.17037	0	0	0	1.28134	2.767	1.34496	2.03289	1.31212	0	0	0.891771	5.35929	1.85215	1.15593	0	0	1.96684	1.18586	2.17037	0.643822	2.26921	0	2.79952	0	0	2.31077	1.28892	2.56268	1.65207	0	0	0	0	7.73353	0	0
CACTIN	0	0	0	0.790896	0	0.643105	1.71419	0.301405	1.01306	0.840606	0.620659	0.745629	2.17037	3.84402	0	4.35886	4.27113	1.84466	0.896641	2.03289	1.31212	0	1.40727	2.22943	0.535929	0	0	0	0	0	0	2.17037	1.28764	0	1.00339	0.933174	0	1.54346	0	1.28892	0	0	0	0	0	0	0	0	0
CACYBP	0.396217	0	0	0	0	0.428737	1.1428	0	0.337686	0	0	0	7.59629	8.64904	2.78339	8.71771	11.5321	4.61166	5.82817	5.42105	1.31212	0	4.2218	3.34414	2.14371	0	0	0	0	0	9.48684	6.5111	2.8972	0	1.00339	0.933174	3.74605	3.08692	4.62155	0	0.854226	0	0	0	0	0	0	0	0
CALHM2	0	0	0	0	0	0	0.380932	1.20562	0	1.26091	0.31033	0.994172	0	1.92201	2.78339	2.77382	0.427113	2.767	5.37985	2.03289	5.24849	6.22589	1.40727	3.34414	0	1.85215	0	2.75357	0	1.96684	1.18586	0	3.21911	0	8.0271	0	0	0	2.31077	0	0	1.65207	0	1.65333	0	0	0	0	0
CALM1	14.2638	26.8186	33.4363	16.6088	22.0833	11.1472	10.0947	14.4675	17.5597	17.2324	14.7407	13.1728	7.59629	23.0641	16.7003	13.4728	11.5321	22.136	12.1047	16.2632	15.7455	18.6777	8.44361	12.4848	19.2934	10.6499	16.183	16.5214	16.7003	13.7679	14.2303	17.3629	9.01351	24.9613	22.0745	13.9976	11.2381	23.1519	16.1754	20.6227	12.8134	26.4332	9.91996	13.2266	16.8572	28.3952	28.3563	24.0371	20.797
CALM2	15.4524	15.3249	5.90052	7.11806	2.59803	5.35921	10.8566	5.12389	7.42909	3.78273	2.48264	6.21357	7.59629	7.68804	2.78339	4.75512	11.1049	7.37865	7.17313	15.5855	0	2.0753	7.03634	9.14065	16.0779	10.1868	2.31185	0.917858	1.19288	5.90052	22.5312	8.68147	4.82866	15.8845	2.00677	17.7303	18.7302	7.71729	0	9.02245	8.54226	8.26036	3.96798	0	7.49209	4.73253	15.4671	3.43388	6.93232
CALM3	1.98108	6.38537	5.90052	4.74538	3.24754	5.57358	6.47584	9.04216	6.75372	4.20303	9.93055	7.70483	6.5111	5.76603	19.4837	5.15138	10.6778	12.9126	7.17313	10.1645	2.62424	8.30119	15.4799	16.2748	2.67964	11.5759	13.8711	2.75357	11.9288	9.83419	7.11513	6.5111	10.945	6.80763	10.0339	8.39857	11.2381	10.8042	2.31077	6.44461	0.854226	3.30415	5.95198	0	3.74605	0	7.73353	6.86775	0
CALR	1.58487	1.27707	5.90052	3.95448	6.49508	3.00116	4.19025	3.01405	4.7276	1.26091	5.43077	3.97669	21.7037	15.3761	19.4837	17.8317	25.6268	19.369	17.4845	15.5855	6.56061	14.5271	7.03634	14.0454	7.503	3.7043	6.93555	0.917858	2.38576	9.83419	24.903	10.8518	5.47249	9.07684	13.044	8.39857	11.2381	24.6953	11.5539	3.86676	10.2507	0	0	1.65333	0	9.46505	12.8892	3.43388	0
CALU	0.396217	0	0	0.790896	1.29902	0.643105	1.90466	0.301405	0.337686	0.840606	0.775824	0	2.17037	4.80502	0	0	3.4169	1.84466	0	2.71053	0	0	0	0	1.07186	0	2.31185	0.917858	0	0	0	0	0.965733	2.26921	0	0	0	4.63037	2.31077	0	0	0	1.98399	0	0	0	0	0	0
CAMK2G	0.396217	0	0	0	0	0.857473	0.380932	0.904216	1.01306	2.10152	1.24132	1.7398	2.17037	1.92201	8.35017	1.18878	4.27113	6.45632	3.13824	4.74342	7.87273	8.30119	5.62907	7.13417	0	0	0	2.75357	0	0	1.18586	0	3.21911	0	4.01355	0	3.74605	3.08692	2.31077	0	0	0	0	0	0	0	0	0	0
CAMK4	0	0	0	0.790896	0.649508	0	0.190466	2.10984	1.01306	1.26091	0.775824	0.497086	0	0	0	1.18878	0.427113	0.922332	1.34496	0.677631	1.31212	2.0753	0	2.45237	0.535929	0.926075	0	0.917858	0	1.96684	1.18586	0	2.8972	0	4.01355	0	0	1.54346	0	0	0	0	0	0	0	0	0	0	0
CAND1	1.18865	0	0	0.790896	1.29902	0.428737	1.33326	0.301405	2.02612	0	0	0.497086	1.08518	0.961004	2.78339	1.58504	0.854226	0.922332	1.79328	0	0	0	0	0.445885	1.07186	0.463037	0	1.83572	0	0	0	0	1.28764	0	0	0	3.74605	1.54346	2.31077	1.28892	0.854226	3.30415	0	0	3.74605	0	0	0	0
CANT1	0.792433	2.55415	0	6.32717	3.89705	4.93047	3.80932	2.71265	5.06529	3.78273	2.6378	3.72814	0	0	5.56678	1.9813	4.27113	2.767	1.34496	0.677631	1.31212	2.0753	5.62907	2.67531	0.535929	5.55645	4.6237	3.67143	7.15728	0	0	0	1.60955	0	5.01694	0.933174	0	0	6.93232	1.28892	0	0	5.95198	0	0	0	0	0	0
CANX	11.0941	12.7707	9.83419	5.53627	9.09312	11.1472	5.14258	5.12389	12.1567	6.72485	4.18945	2.98252	7.59629	5.76603	5.56678	6.34015	9.39649	3.68933	1.34496	2.71053	2.62424	0	4.2218	2.22943	12.8623	3.24126	4.6237	1.83572	8.35017	3.93368	16.602	15.1926	4.50675	18.1537	11.0373	6.53222	22.4763	1.54346	2.31077	16.756	14.5218	16.5207	11.904	11.5733	5.61907	4.73253	10.3114	6.86775	0
CAP1	3.56595	2.55415	1.96684	0.790896	3.24754	2.35805	2.66652	3.31546	4.7276	1.26091	0.620659	4.72232	0	0	0	2.37756	0.854226	0	0.448321	2.03289	1.31212	0	0	2.45237	4.82336	0.463037	2.31185	0	0	0	3.55757	4.34073	1.60955	2.26921	2.00677	0.933174	0	0	0	2.57784	5.97958	1.65207	0	1.65333	1.87302	9.46505	2.57784	3.43388	0
CAPN1	0	0	0	0.790896	3.24754	0.428737	2.47606	1.80843	2.02612	0.840606	1.08615	1.7398	0	0	0	3.56634	1.70845	0.922332	1.34496	5.42105	5.24849	2.0753	0	2.89825	0.535929	1.85215	2.31185	3.67143	0	5.90052	1.18586	0	1.93147	0	2.00677	0.933174	0	1.54346	2.31077	2.57784	3.4169	0	0	0	1.87302	4.73253	0	0	0
CAPN2	0.792433	8.93952	9.83419	0.790896	3.24754	2.57242	1.1428	4.21968	5.40298	1.26091	4.03428	1.49126	0	0	0	0	0	0.922332	0.896641	0	0	2.0753	0	1.33766	1.07186	2.31519	0	5.50715	3.57864	0	0	0	0.643822	0	0	0.933174	3.74605	0	0	1.28892	4.27113	1.65207	0	4.95998	3.74605	0	0	0	0
CAPRIN1	5.54703	5.1083	3.93368	2.37269	1.94852	4.93047	7.61863	3.01405	5.74066	5.04364	2.94813	7.20775	0	0.961004	0	1.58504	1.70845	0	0.896641	0.677631	0	2.0753	0	0.891771	6.43114	4.63037	3.46778	0.917858	3.57864	7.86736	2.37171	0	0.643822	0	0	0.933174	0	0	0	7.73353	5.97958	0	1.98399	1.65333	9.36512	0	0	0	0
CAPZA1	9.5092	8.93952	5.90052	0.790896	4.54656	1.92931	2.66652	2.10984	3.71455	1.26091	2.94813	3.72814	1.08518	0.961004	0	1.9813	1.28134	0.922332	0.896641	2.03289	0	4.1506	0	0.445885	6.96707	2.31519	1.15593	0	0	0	4.74342	0	1.60955	4.53842	2.00677	2.79952	0	0	0	12.8892	12.8134	1.65207	0	0	3.74605	4.73253	5.15569	0	0
CAPZB	4.35838	2.55415	7.86736	3.95448	4.54656	4.28737	6.09491	3.61686	5.06529	5.46394	5.43077	8.94755	0	0.961004	8.35017	3.9626	4.69824	3.68933	1.79328	4.74342	0	0	1.40727	3.1212	9.11079	4.16734	6.93555	3.67143	8.35017	3.93368	2.37171	2.17037	4.50675	13.6153	1.00339	1.86635	0	0	0	9.02245	11.1049	9.91244	3.96798	1.65333	0	4.73253	0	13.7355	13.8646
CARD11	0.396217	0	0	0	1.94852	0.214368	0.190466	1.20562	0.337686	1.68121	2.79297	1.7398	3.25555	1.92201	0	4.75512	5.12536	3.68933	4.48321	2.03289	3.93637	6.22589	2.81454	4.6818	0	0	0	0	0	0	0	2.17037	2.57529	4.53842	5.01694	2.79952	3.74605	0	4.62155	0	0	0	1.98399	1.65333	0	4.73253	0	0	0
CARD8	0.396217	1.27707	0	3.95448	1.29902	1.71495	0.761863	3.01405	1.01306	2.94212	4.03428	3.4796	2.17037	4.80502	8.35017	8.71771	3.84402	8.30099	9.41473	4.74342	24.9303	12.4518	15.4799	13.1536	0.535929	3.24126	2.31185	6.42501	2.38576	3.93368	1.18586	0	5.15057	0	12.0406	0	0	15.4346	13.8646	0	0.854226	0	0	3.30665	0	0	7.73353	0	0
CARS1	1.58487	0	0	3.16358	2.59803	3.00116	2.66652	3.31546	3.71455	1.26091	2.48264	1.98834	3.25555	2.88301	0	4.75512	2.56268	1.84466	0.896641	1.35526	0	2.0753	5.62907	2.45237	0	0.926075	2.31185	1.83572	3.57864	1.96684	1.18586	2.17037	1.28764	2.26921	1.00339	0	0	1.54346	2.31077	2.57784	0	0	0	0	0	4.73253	0	0	0
CASP3	1.18865	0	5.90052	0.790896	1.29902	1.92931	1.71419	0.904216	1.35074	0.420303	2.32747	1.49126	1.08518	0.961004	0	1.9813	1.70845	0	0	0.677631	0	0	0	0.445885	1.07186	0.926075	0	0	1.19288	0	1.18586	0	0.643822	2.26921	0	0	0	0	0	5.15569	4.27113	1.65207	0	0	1.87302	0	0	0	0
CBLB	1.58487	2.55415	1.96684	10.2816	12.3407	7.28852	5.14258	3.61686	4.7276	2.94212	4.65494	6.46212	6.5111	6.72703	2.78339	5.9439	6.4067	2.767	3.58656	2.03289	11.8091	6.22589	5.62907	4.01297	2.14371	4.63037	10.4033	15.6036	2.38576	17.7015	2.37171	0	1.28764	0	4.01355	0.933174	0	6.17383	4.62155	1.28892	0.854226	0	1.98399	0	0	4.73253	0	0	0
CBX1	1.18865	1.27707	0	0	0.649508	1.28621	0.761863	1.80843	1.35074	0.420303	3.56879	2.98252	0	2.88301	2.78339	0.792519	1.28134	0	0.896641	1.35526	0	0	0	1.33766	1.07186	0	1.15593	0.917858	2.38576	1.96684	0	0	1.28764	0	3.01016	0	0	3.08692	0	2.57784	0	0	0	1.65333	0	0	0	0	0
CBX3	13.0751	3.83122	1.96684	0.790896	2.59803	3.85863	4.19025	2.41124	5.40298	2.10152	2.01714	3.23106	0	0	0	0	0.427113	0.922332	1.79328	0.677631	0	0	0	0.891771	15.5419	0.926075	0	0.917858	5.9644	0	10.6727	4.34073	0.965733	2.26921	0	3.7327	3.74605	0	0	9.02245	9.39649	1.65207	1.98399	3.30665	13.1112	0	0	10.3016	6.93232
CBX6	2.3773	1.27707	3.93368	0.790896	1.29902	6.21668	1.71419	1.50703	2.02612	1.68121	2.6378	1.7398	0	0.961004	5.56678	7.52893	6.4067	3.68933	2.68992	3.38816	0	0	1.40727	2.45237	1.60779	1.85215	1.15593	0	2.38576	0	2.37171	2.17037	3.21911	0	8.0271	2.79952	0	4.63037	0	1.28892	0.854226	3.30415	3.96798	3.30665	0	4.73253	7.73353	0	0
CC2D1B	0	0	0	0	1.94852	0.643105	0.761863	1.20562	0.337686	0.840606	0.620659	0.248543	0	0	0	1.18878	2.98979	0	0.896641	1.35526	6.56061	0	1.40727	1.5606	0	0	1.15593	0.917858	0	0	2.37171	0	0.643822	2.26921	1.00339	1.86635	3.74605	3.08692	2.31077	0	0	1.65207	1.98399	0	0	0	0	0	0
CCDC137	1.18865	0	1.96684	3.16358	2.59803	2.35805	2.66652	2.41124	2.02612	0.420303	4.81011	2.23689	0	0.961004	0	3.17008	2.56268	0.922332	0	1.35526	0	0	0	1.33766	1.07186	0.463037	1.15593	0.917858	2.38576	3.93368	0	0	0.965733	2.26921	2.00677	1.86635	0	1.54346	0	0	0	1.65207	1.98399	1.65333	0	0	0	0	0
CCDC47	1.98108	0	0	2.37269	4.54656	2.57242	3.42839	4.21968	1.35074	0.840606	5.2756	2.23689	3.25555	1.92201	2.78339	3.56634	6.83381	4.61166	4.03488	2.03289	2.62424	2.0753	2.81454	6.68828	2.14371	0.926075	1.15593	2.75357	3.57864	0	3.55757	0	1.93147	2.26921	5.01694	2.79952	0	7.71729	2.31077	1.28892	2.56268	0	1.98399	1.65333	1.87302	0	2.57784	0	0
CCDC59	2.77352	1.27707	1.96684	2.37269	3.24754	2.14368	3.61885	1.80843	1.35074	0.420303	2.17231	2.48543	1.08518	1.92201	0	1.18878	2.13557	0	1.79328	0	2.62424	0	1.40727	1.33766	2.67964	1.38911	1.15593	0.917858	3.57864	0	1.18586	0	0.965733	0	1.00339	1.86635	0	0	4.62155	2.57784	0	1.65207	5.95198	0	1.87302	0	2.57784	0	0
CCDC6	0	0	0	1.58179	0.649508	0	0	0.602811	0.337686	0	2.48264	0.497086	0	0.961004	2.78339	1.58504	1.70845	4.61166	0.896641	1.35526	1.31212	0	1.40727	1.33766	0	0	0	0	0	1.96684	1.18586	0	0.321911	0	2.00677	0	0	1.54346	0	0	0	0	0	0	0	0	0	0	0
CCDC69	0.396217	1.27707	0	0	1.29902	1.28621	0.761863	1.80843	1.35074	3.78273	2.48264	3.4796	0	0	0	1.18878	1.28134	0	0.448321	0.677631	0	0	0	1.11471	0	0	1.15593	0.917858	1.19288	0	0	0	0.643822	0	0	0	0	0	0	0	0	0	1.98399	1.65333	0	0	0	0	0
CCDC71L	0.396217	0	0	0	0	0	0.380932	0	0	0	0	0	5.42592	4.80502	5.56678	2.77382	4.69824	1.84466	4.93153	1.35526	2.62424	8.30119	11.2581	7.13417	0	0	0	0	0	0	0	0	4.82866	0	0	0.933174	0	7.71729	0	0	0	0	1.98399	0	0	0	0	0	0
CCDC85B	0	0	0	0	0	0	0	0	0	0	0	0	11.937	11.5321	27.8339	16.6429	23.4912	7.37865	23.3127	20.3289	5.24849	22.8283	2.81454	29.4284	0	0	0	0	0	0	3.55757	2.17037	13.1983	6.80763	12.0406	2.79952	14.9842	32.4126	27.7293	0	0	0	0	0	0	0	5.15569	3.43388	0
CCDC86	0.396217	1.27707	0	0	0.649508	1.92931	1.33326	0	0	0	0.465494	0.497086	1.08518	0.961004	0	1.9813	3.84402	0	1.34496	0.677631	0	4.1506	0	2.45237	0	0	0	0	0	0	3.55757	4.34073	1.93147	2.26921	0	1.86635	0	0	2.31077	0	0	0	0	0	0	0	2.57784	0	6.93232
CCDC88C	0	2.55415	0	0	0	0.857473	0.380932	0.602811	0	0.420303	1.24132	1.49126	0	1.92201	5.56678	1.18878	2.56268	0	2.2416	4.06579	3.93637	2.0753	7.03634	5.12768	0	0	0	1.83572	4.77152	0	0	0	2.57529	0	4.01355	0	7.49209	3.08692	2.31077	0	0.854226	0	0	0	0	0	5.15569	0	0
CCL3	22.5843	3.83122	0	59.3172	33.1249	23.5805	15.0468	1.20562	1.35074	5.46394	0.775824	3.4796	77.048	63.4263	13.9169	27.3419	26.9081	0.922332	4.48321	2.03289	2.62424	4.1506	14.0727	4.90474	21.4371	0.926075	0	0.917858	10.7359	1.96684	21.3454	8.68147	3.54102	0	9.03049	21.463	7.49209	0	2.31077	45.1123	0	1.65207	19.8399	1.65333	1.87302	4.73253	46.4012	0	13.8646
CCL3L3	0.396217	0	0	13.4452	15.5882	3.64426	0.380932	0.301405	0.337686	0.420303	0.155165	0.248543	14.1074	20.1811	0	2.37756	0.427113	0	0.896641	0.677631	0	0	4.2218	0	1.07186	0.463037	0	0	1.19288	1.96684	1.18586	0	0.643822	0	0	0	0	0	2.31077	3.86676	0	0	1.98399	0	0	0	2.57784	0	0
CCL4	29.7162	0	0	7.90896	7.7941	6.85979	3.80932	0	1.68843	0.840606	0	1.98834	11.937	7.68804	5.56678	7.52893	5.55247	0	0.896641	0.677631	1.31212	0	0	0	25.7246	0	0	0.917858	0	1.96684	59.2928	0	2.8972	2.26921	1.00339	49.4582	0	0	0	51.5569	0	0	1.98399	0	0	0	92.8024	0	27.7293
CCL5	0	2.55415	3.93368	0	0	2.78679	0.380932	0.904216	0.675372	2.10152	0.465494	1.7398	0	1.92201	8.35017	4.75512	0	4.61166	4.48321	2.71053	3.93637	4.1506	2.81454	4.01297	0	0.926075	0	0.917858	3.57864	1.96684	0	15.1926	3.21911	6.80763	15.0508	1.86635	11.2381	1.54346	6.93232	1.28892	0	8.26036	0	3.30665	1.87302	14.1976	7.73353	20.6033	0
CCND2	17.0373	6.38537	15.7347	11.0725	9.09312	21.0081	12.5707	4.82249	9.79289	7.98576	5.2756	8.699	0	0	11.1336	6.73641	2.56268	0	0.896641	3.38816	1.31212	2.0753	0	3.1212	19.8294	6.48252	6.93555	6.42501	3.57864	7.86736	8.30099	2.17037	1.60955	0	3.01016	2.79952	0	3.08692	2.31077	18.0449	7.68804	3.30415	13.8879	1.65333	9.36512	4.73253	2.57784	0	27.7293
CCND3	5.54703	16.602	5.90052	1.58179	3.24754	3.85863	4.95211	1.20562	5.06529	2.10152	2.17231	6.21357	0	2.88301	0	1.18878	0.854226	0	0.896641	0.677631	1.31212	2.0753	1.40727	1.5606	7.503	3.24126	4.6237	1.83572	4.77152	1.96684	2.37171	2.17037	0	0	3.01016	0.933174	0	0	0	5.15569	5.97958	0	1.98399	0	0	0	0	0	6.93232
CCNE1	1.18865	0	0	1.58179	1.94852	1.07184	0.761863	2.71265	1.68843	0.420303	4.34461	1.24271	0	0.961004	0	0.39626	0	0	0	0	0	0	0	0.445885	0	0	3.46778	0	7.15728	3.93368	2.37171	0	0.965733	0	0	0	0	0	0	0	0	0	1.98399	0	0	0	0	0	0
CCNG1	3.56595	7.66245	0	2.37269	0	2.78679	2.09512	2.10984	6.41603	1.68121	2.79297	1.24271	1.08518	0	0	1.58504	0.427113	0	1.79328	4.74342	1.31212	2.0753	0	0.891771	0.535929	2.31519	1.15593	2.75357	0	1.96684	0	0	0.965733	2.26921	1.00339	0.933174	7.49209	3.08692	0	2.57784	1.70845	3.30415	0	4.95998	3.74605	0	2.57784	0	0
CCNI	1.98108	7.66245	5.90052	0.790896	2.59803	4.073	0.952329	1.80843	3.71455	5.46394	2.32747	2.48543	2.17037	0.961004	5.56678	2.37756	3.4169	3.68933	2.2416	6.77631	0	4.1506	4.2218	2.45237	1.07186	0.463037	1.15593	2.75357	3.57864	5.90052	3.55757	6.5111	3.86293	2.26921	4.01355	5.59904	3.74605	3.08692	0	6.44461	2.56268	4.95622	1.98399	1.65333	3.74605	4.73253	10.3114	3.43388	6.93232
CCNL1	0.396217	0	1.96684	0.790896	0	0.643105	1.1428	0.602811	1.01306	1.26091	0.465494	0.248543	6.5111	4.80502	2.78339	3.9626	2.56268	5.53399	3.58656	2.71053	11.8091	4.1506	8.44361	4.45885	0.535929	1.85215	2.31185	1.83572	0	0	1.18586	6.5111	1.93147	0	4.01355	0.933174	0	3.08692	0	0	0	0	3.96798	1.65333	0	0	0	0	0
CCNQ	0	1.27707	0	0.790896	2.59803	0.643105	1.52373	0.301405	0.337686	0	0.31033	0.497086	3.25555	5.76603	0	3.17008	7.68804	2.767	2.2416	2.03289	2.62424	4.1506	4.2218	2.67531	0.535929	0	0	0	0	0	0	2.17037	1.60955	0	4.01355	0	0	0	0	0	0	0	0	0	0	0	0	0	0
CCNT1	0	0	0	2.37269	0	0.643105	0.380932	0.904216	0	0.420303	1.86198	0.248543	3.25555	1.92201	5.56678	1.58504	1.70845	1.84466	2.68992	2.03289	3.93637	2.0753	2.81454	2.00648	0	0	0	1.83572	0	0	0	0	1.60955	0	3.01016	0	0	3.08692	2.31077	0	0	0	0	1.65333	0	0	0	0	0
CCR1	0	0	0	6.32717	5.19607	0.214368	1.1428	0.301405	0.337686	0	2.94813	0.248543	9.76665	2.88301	2.78339	0.39626	5.55247	2.767	0.448321	0	2.62424	0	2.81454	1.11471	0	0.926075	0	0.917858	1.19288	7.86736	0	0	0.321911	0	0	1.86635	0	0	2.31077	0	0	0	1.98399	4.95998	0	0	0	0	0
CCR4	0.792433	3.83122	0	3.16358	5.19607	3.21552	1.90466	10.2478	5.74066	2.52182	12.7235	0.745629	3.25555	7.68804	11.1336	2.37756	0.427113	7.37865	7.62145	7.45395	1.31212	0	2.81454	4.01297	0.535929	10.1868	15.027	0	7.15728	9.83419	1.18586	4.34073	2.25338	4.53842	2.00677	0.933174	3.74605	10.8042	0	2.57784	1.70845	0	15.8719	1.65333	5.61907	0	0	0	0
CCR7	1.18865	1.27707	1.96684	0	1.94852	2.78679	3.80932	9.04216	1.68843	4.62333	8.99956	8.94755	21.7037	27.8691	27.8339	23.3793	42.2842	83.9322	67.6964	55.5658	36.7394	87.1625	54.8834	92.5212	1.60779	6.01949	9.2474	1.83572	3.57864	9.83419	9.48684	36.8962	52.1496	6.80763	32.1084	10.2649	37.4605	103.412	43.9047	1.28892	2.56268	4.95622	1.98399	3.30665	1.87302	0	12.8892	24.0371	0
CCT3	0	0	0	0	0	0	0	0	0	0	0	0	6.5111	2.88301	5.56678	3.56634	8.54226	1.84466	1.79328	6.09868	0	8.30119	5.62907	6.46534	0	0	0	0	0	0	23.7171	13.0222	4.50675	15.8845	6.02032	13.0644	7.49209	3.08692	0	0	0	0	0	0	0	4.73253	10.3114	6.86775	0
CCT5	0.792433	0	0	0.790896	1.29902	0.428737	0.380932	0	0	0.420303	0.31033	0	3.25555	0.961004	5.56678	4.75512	1.70845	0	0.896641	0	1.31212	2.0753	0	0.445885	1.07186	0	1.15593	0	0	0	11.8586	0	0.643822	11.346	0	4.66587	3.74605	0	0	0	1.70845	3.30415	0	0	0	0	2.57784	0	0
CCT6A	8.32055	14.0478	3.93368	3.95448	3.24754	6.00231	12.1898	2.10984	3.37686	1.26091	2.48264	5.46794	1.08518	2.88301	2.78339	3.17008	2.56268	0	0.896641	1.35526	0	0	0	1.11471	11.2545	0.463037	1.15593	1.83572	0	0	10.6727	2.17037	0.321911	6.80763	0	1.86635	3.74605	4.63037	0	3.86676	4.27113	3.30415	1.98399	0	3.74605	4.73253	5.15569	0	13.8646
CD164	9.11298	6.38537	17.7015	17.3997	14.9387	11.7903	12.9517	15.9745	13.5074	10.9279	16.7578	9.44463	2.17037	2.88301	8.35017	4.35886	4.27113	5.53399	3.13824	3.38816	1.31212	2.0753	2.81454	3.79003	4.28743	11.5759	11.5593	10.0964	9.54305	13.7679	1.18586	0	1.93147	0	2.00677	2.79952	7.49209	1.54346	0	3.86676	6.83381	8.26036	17.8559	8.26663	5.61907	0	2.57784	6.86775	0
CD2	1.98108	2.55415	1.96684	0.790896	1.29902	2.35805	2.85699	1.50703	0.675372	0	2.01714	0.745629	6.5111	5.76603	2.78339	7.52893	5.12536	5.53399	2.68992	8.80921	1.31212	10.3765	4.2218	2.00648	1.60779	0.926075	0	0.917858	0	5.90052	7.11513	2.17037	6.11631	6.80763	10.0339	3.7327	3.74605	1.54346	2.31077	0	2.56268	1.65207	0	0	0	0	0	0	0
CD247	2.77352	10.2166	3.93368	21.3542	14.9387	12.4334	10.0947	9.64497	8.77984	9.24667	7.29275	9.69317	23.874	38.4402	27.8339	24.9644	22.2099	27.67	16.1395	29.8158	62.9819	29.0542	25.3308	24.0778	6.43114	17.1324	3.46778	39.4679	21.4719	11.801	9.48684	6.5111	14.1641	9.07684	32.1084	4.66587	0	27.7822	73.9448	5.15569	3.4169	4.95622	7.93597	19.8399	1.87302	9.46505	2.57784	0	6.93232
CD27	0.396217	1.27707	0	1.58179	0.649508	2.14368	1.71419	1.80843	4.7276	0.840606	2.6378	1.7398	0	1.92201	5.56678	0	1.70845	0.922332	0.448321	3.38816	2.62424	2.0753	0	1.33766	0	0	2.31185	1.83572	0	0	0	0	2.25338	0	2.00677	0.933174	0	1.54346	0	0	0	0	1.98399	3.30665	0	0	0	3.43388	0
CD28	2.77352	1.27707	0	3.95448	9.09312	4.7161	9.52329	7.53514	3.37686	1.26091	7.13758	9.69317	2.17037	4.80502	0	2.77382	4.27113	3.68933	1.79328	1.35526	2.62424	0	4.2218	2.67531	1.07186	2.31519	2.31185	5.50715	8.35017	7.86736	4.74342	0	3.86293	0	2.00677	3.7327	0	1.54346	0	0	0.854226	0	7.93597	3.30665	0	0	2.57784	0	0
CD2BP2	0.396217	0	0	0	1.94852	1.71495	1.1428	0	1.01306	0.420303	1.55165	0.497086	0	0	0	1.18878	2.98979	0.922332	0	2.03289	1.31212	4.1506	1.40727	2.45237	1.60779	0	1.15593	0.917858	0	0	1.18586	0	1.93147	2.26921	2.00677	0	0	3.08692	0	0	0	0	0	0	0	0	0	0	0
CD320	0	0	0	0	0	0	0	0	0	0	0	0	5.42592	4.80502	5.56678	3.17008	10.6778	1.84466	4.93153	2.03289	5.24849	0	0	4.6818	0	0	0	0	0	0	1.18586	4.34073	2.57529	0	1.00339	2.79952	0	3.08692	0	0	0	0	0	0	0	0	2.57784	0	0
CD3E	4.7546	7.66245	19.6684	3.16358	4.54656	4.073	3.23792	2.41124	1.68843	2.94212	2.17231	5.71649	3.25555	0.961004	5.56678	0.792519	0.854226	0	0	1.35526	0	4.1506	0	1.11471	6.43114	2.77822	4.6237	4.58929	1.19288	1.96684	1.18586	2.17037	2.25338	6.80763	0	5.59904	3.74605	0	0	9.02245	6.83381	16.5207	5.95198	1.65333	1.87302	18.9301	2.57784	6.86775	0
CD3G	1.18865	0	7.86736	3.16358	1.29902	2.57242	1.90466	3.61686	2.3638	4.62333	3.87912	3.97669	0	0	0	1.18878	0	0.922332	0	0.677631	0	0	1.40727	0.668828	1.07186	4.16734	2.31185	7.34287	4.77152	5.90052	2.37171	0	0.643822	6.80763	0	2.79952	0	0	0	1.28892	3.4169	9.91244	1.98399	3.30665	1.87302	0	2.57784	0	6.93232
CD44	1.18865	3.83122	5.90052	1.58179	0	3.21552	1.33326	0.301405	1.35074	5.88424	0.465494	1.7398	4.34073	3.84402	8.35017	11.0953	6.4067	3.68933	1.79328	7.45395	13.1212	8.30119	1.40727	3.1212	3.7515	0.926075	2.31185	5.50715	3.57864	3.93368	4.74342	2.17037	2.57529	9.07684	6.02032	9.33174	3.74605	1.54346	6.93232	5.15569	2.56268	4.95622	3.96798	4.95998	9.36512	18.9301	7.73353	13.7355	6.93232
CD48	15.4524	10.2166	1.96684	8.69986	3.24754	5.57358	13.1421	3.31546	7.09141	2.10152	1.24132	5.46794	29.3	18.2591	8.35017	9.11397	24.3454	14.7573	14.7946	24.3947	34.1152	20.753	16.8872	20.7337	12.8623	7.4086	1.15593	21.1107	2.38576	7.86736	15.4161	15.1926	15.7736	13.6153	16.0542	4.66587	0	16.978	13.8646	6.44461	8.54226	6.60829	1.98399	1.65333	11.2381	4.73253	2.57784	6.86775	13.8646
CD52	1.18865	1.27707	0	0.790896	2.59803	0.428737	0.952329	1.50703	2.3638	0	3.1033	1.49126	0	0	0	0.792519	0	0	0.448321	1.35526	1.31212	0	0	0.222943	0	0.926075	3.46778	0.917858	1.19288	0	0	0	1.60955	0	3.01016	0.933174	0	1.54346	0	1.28892	1.70845	1.65207	1.98399	6.61331	0	4.73253	0	0	0
CD53	4.35838	3.83122	3.93368	4.74538	8.44361	4.7161	4.57118	12.659	7.09141	4.62333	21.1024	9.94172	6.5111	13.4541	5.56678	11.8878	6.83381	11.9903	13.0013	6.77631	13.1212	8.30119	8.44361	16.9436	4.28743	6.48252	8.09148	6.42501	15.5075	7.86736	8.30099	10.8518	9.01351	6.80763	10.0339	11.1981	7.49209	6.17383	13.8646	3.86676	0.854226	9.91244	5.95198	9.91996	11.2381	18.9301	18.0449	20.6033	13.8646
CD6	1.18865	1.27707	0	0	9.74262	2.14368	2.28559	1.50703	1.01306	1.26091	3.56879	2.48543	0	0	0	0	0	0	0	0	0	0	0	0	1.60779	1.38911	3.46778	0	1.19288	0	0	0	0	0	0	0	0	0	0	1.28892	0	1.65207	1.98399	3.30665	1.87302	0	0	0	13.8646
CD69	17.8297	6.38537	1.96684	70.3898	70.1469	23.1518	80.5671	12.0562	3.37686	6.72485	9.77538	34.0504	27.1296	35.5572	19.4837	10.699	39.2944	3.68933	3.13824	2.03289	17.0576	14.5271	9.85087	6.24239	17.6856	14.3542	10.4033	26.6179	10.7359	23.6021	11.8586	0	9.01351	0	5.01694	0.933174	0	0	11.5539	5.15569	1.70845	3.30415	47.6158	11.5733	3.74605	0	0	0	0
CD7	0	0	0	0	0	0	0	0	0	0	0	0	4.34073	3.84402	8.35017	5.54764	5.12536	3.68933	0	4.74342	1.31212	8.30119	5.62907	3.1212	0	0	0	0	0	0	9.48684	2.17037	7.08204	2.26921	3.01016	6.53222	3.74605	1.54346	0	0	0	0	0	0	0	0	2.57784	0	0
CD74	2.77352	8.93952	7.86736	0.790896	0.649508	0.643105	0.380932	1.80843	0.675372	0	5.7411	0.497086	7.59629	8.64904	2.78339	15.4541	11.1049	13.835	18.3811	28.4605	17.0576	12.4518	15.4799	24.3008	1.60779	0	3.46778	0.917858	1.19288	0	13.0444	43.4073	15.4517	24.9613	26.0881	10.2649	37.4605	15.4346	16.1754	1.28892	1.70845	0	0	4.95998	3.74605	23.6626	36.0898	20.6033	0
CD82	1.58487	0	0	3.95448	2.59803	10.0753	3.04745	2.71265	5.40298	2.94212	1.70681	2.23689	5.42592	0.961004	16.7003	5.54764	6.4067	4.61166	2.2416	0	1.31212	0	1.40727	0	3.21557	6.01949	10.4033	0	4.77152	1.96684	2.37171	0	0.965733	0	4.01355	0.933174	0	13.8911	0	5.15569	2.56268	0	15.8719	6.61331	1.87302	0	2.57784	0	6.93232
CD83	0.792433	1.27707	0	1.58179	2.59803	4.50173	3.23792	0.904216	1.01306	1.26091	1.24132	0.994172	1.08518	0.961004	0	4.35886	6.83381	0.922332	0	2.03289	0	2.0753	0	1.11471	0.535929	0.926075	3.46778	0	2.38576	3.93368	2.37171	2.17037	0.321911	0	1.00339	0	0	0	0	1.28892	0.854226	0	1.98399	0	0	0	5.15569	0	0
CD84	0	0	0	0	1.29902	1.50058	0.380932	1.80843	2.3638	1.26091	3.1033	1.98834	1.08518	1.92201	0	3.56634	2.56268	1.84466	4.48321	1.35526	2.62424	2.0753	7.03634	5.35062	0	1.85215	2.31185	5.50715	1.19288	0	0	0	2.8972	0	1.00339	0	0	9.26075	4.62155	0	0	0	1.98399	1.65333	0	0	0	0	0
CD8A	14.2638	21.7103	35.4031	1.58179	20.1348	12.0046	6.85677	5.4253	12.8321	11.3482	7.13758	12.9242	2.17037	6.72703	2.78339	6.34015	11.5321	4.61166	3.58656	14.2303	0	2.0753	8.44361	7.58005	22.509	7.87164	8.09148	13.7679	8.35017	17.7015	39.1332	36.8962	12.8764	29.4997	8.0271	13.0644	48.6986	6.17383	0	27.0674	22.2099	23.129	3.96798	9.91996	22.4763	56.7903	18.0449	37.7726	20.797
CD8B	0	0	0	0	0	0	0	0	0	0	0	0	3.25555	3.84402	2.78339	0.792519	2.56268	0.922332	2.2416	1.35526	0	8.30119	8.44361	3.34414	0	0	0	0	0	0	4.74342	2.17037	2.8972	0	3.01016	0.933174	0	6.17383	0	0	0	0	0	0	0	0	2.57784	3.43388	0
CD96	0	1.27707	5.90052	2.37269	1.29902	3.64426	0.952329	0.602811	1.68843	3.78273	2.32747	0.745629	3.25555	0	2.78339	3.9626	0.854226	4.61166	0.896641	0.677631	9.18485	4.1506	1.40727	1.5606	0.535929	1.85215	1.15593	8.26072	1.19288	1.96684	0	2.17037	1.28764	0	5.01694	0	3.74605	3.08692	2.31077	0	0	1.65207	0	8.26663	0	0	0	0	0
CD99	2.77352	2.55415	3.93368	2.37269	4.54656	4.50173	1.71419	2.41124	3.37686	2.52182	2.94813	0.994172	0	0	0	0	0	0	0	0	0	0	0	0	1.07186	0.463037	3.46778	2.75357	0	1.96684	0	0	0	0	0	0	0	0	0	1.28892	1.70845	4.95622	0	0	1.87302	0	0	0	0
CDC25A	0	0	0	0	0	0.214368	1.33326	0.301405	0.675372	0	0.930989	0	1.08518	0.961004	8.35017	1.9813	1.28134	0	1.34496	1.35526	0	4.1506	2.81454	1.33766	0	0.463037	2.31185	0	1.19288	1.96684	0	0	1.28764	0	0	0	0	6.17383	0	0	0.854226	0	0	0	0	0	0	0	0
CDC25B	0	2.55415	1.96684	1.58179	1.29902	2.78679	0.761863	0.904216	1.68843	2.52182	0.930989	2.73397	0	0	0	0	0	0	0	0	0	0	0	0	0.535929	2.31519	2.31185	1.83572	2.38576	0	0	0	0	0	0	0	0	0	0	1.28892	0.854226	1.65207	1.98399	3.30665	0	0	0	0	6.93232
CDC27	0.396217	2.55415	0	8.69986	5.19607	6.43105	7.04724	6.93232	12.1567	7.98576	2.6378	2.98252	3.25555	3.84402	0	2.37756	3.4169	2.767	1.79328	5.42105	0	0	1.40727	2.67531	1.07186	5.09341	10.4033	5.50715	5.9644	1.96684	0	0	1.60955	2.26921	4.01355	1.86635	0	9.26075	0	1.28892	1.70845	3.30415	3.96798	4.95998	0	0	2.57784	0	6.93232
CDC42	5.94325	7.66245	7.86736	3.95448	3.24754	4.50173	3.99978	1.80843	3.37686	7.14515	3.56879	6.21357	0	0	0	0.792519	0.427113	0	0	2.03289	0	0	0	0.222943	8.03893	2.31519	3.46778	2.75357	5.9644	1.96684	2.37171	0	0.965733	2.26921	0	0	3.74605	0	0	10.3114	8.54226	8.26036	3.96798	1.65333	5.61907	9.46505	0	10.3016	0
CDC42EP3	1.18865	0	1.96684	3.16358	3.24754	2.35805	0.761863	0.301405	1.01306	2.94212	0.465494	1.7398	14.1074	5.76603	5.56678	5.9439	6.83381	3.68933	2.68992	2.71053	13.1212	6.22589	5.62907	6.91122	0	2.31519	0	3.67143	2.38576	0	1.18586	8.68147	2.25338	2.26921	7.02371	3.7327	3.74605	4.63037	11.5539	1.28892	0	1.65207	0	0	0	9.46505	0	3.43388	0
CDC42SE1	2.3773	3.83122	7.86736	7.90896	13.6397	12.4334	7.2377	6.32951	8.77984	17.6527	5.43077	4.47377	15.1926	13.4541	13.9169	11.4915	9.39649	1.84466	7.17313	10.8421	22.3061	14.5271	9.85087	8.02594	3.7515	2.31519	6.93555	11.9322	15.5075	7.86736	2.37171	6.5111	10.6231	4.53842	16.0542	1.86635	7.49209	7.71729	11.5539	0	3.4169	4.95622	11.904	19.8399	1.87302	28.3952	2.57784	3.43388	0
CDC42SE2	1.58487	2.55415	11.801	1.58179	3.89705	3.64426	4.19025	3.31546	2.70149	7.56546	0.620659	3.97669	2.17037	2.88301	2.78339	1.9813	1.28134	2.767	2.68992	2.71053	5.24849	4.1506	2.81454	2.22943	3.21557	3.7043	6.93555	11.9322	9.54305	1.96684	0	0	1.28764	6.80763	3.01016	2.79952	3.74605	3.08692	6.93232	1.28892	4.27113	11.5645	5.95198	8.26663	5.61907	23.6626	2.57784	3.43388	0
CDC5L	1.18865	3.83122	3.93368	7.90896	1.29902	2.78679	3.99978	3.91827	1.68843	2.10152	3.41363	1.49126	0	0	0	0	0	0	0	0	0	0	0	0	3.7515	5.09341	3.46778	5.50715	1.19288	0	0	0	0	0	0	0	0	0	0	1.28892	0.854226	0	0	1.65333	0	0	0	0	0
CDCA5	0.396217	0	0	0	0	0	0.380932	2.41124	1.01306	0	1.70681	0	3.25555	0.961004	5.56678	3.17008	2.56268	10.1456	8.51809	4.74342	0	2.0753	7.03634	10.7012	0	1.38911	1.15593	0	0	1.96684	1.18586	4.34073	4.82866	0	1.00339	1.86635	0	3.08692	2.31077	1.28892	1.70845	0	0	0	3.74605	0	0	0	0
CDK2AP1	2.77352	6.38537	0	1.58179	1.29902	1.71495	2.09512	0.301405	1.01306	1.26091	1.08615	1.98834	0	0	0	0	0	0	0	0	0	0	0	0	2.67964	0.463037	0	0	0	0	0	0	0	0	0	0	0	0	0	2.57784	1.70845	0	1.98399	0	1.87302	0	0	0	0
CDK4	2.3773	3.83122	0	5.53627	1.94852	2.14368	2.66652	2.10984	1.68843	2.10152	3.87912	2.48543	5.42592	2.88301	5.56678	2.77382	5.12536	5.53399	4.03488	2.71053	1.31212	8.30119	2.81454	4.01297	4.82336	0.926075	1.15593	0.917858	0	1.96684	2.37171	2.17037	4.82866	2.26921	0	2.79952	0	3.08692	0	2.57784	2.56268	0	1.98399	0	1.87302	0	5.15569	0	0
CDK9	0	2.55415	0	7.90896	6.49508	6.00231	5.71398	6.63092	6.75372	5.88424	8.22373	3.72814	0	0	0	0.792519	0	0	0.896641	0	0	0	0	0.891771	0.535929	5.09341	4.6237	10.0964	15.5075	11.801	0	0	0.965733	2.26921	3.01016	1.86635	0	0	0	0	0.854226	0	7.93597	4.95998	1.87302	0	0	0	0
CDKN1B	0.396217	2.55415	3.93368	2.37269	9.74262	5.78794	2.47606	6.02811	2.02612	6.72485	7.44791	6.9592	0	0	0	0.792519	1.28134	2.767	0	0.677631	1.31212	0	0	0	1.07186	7.87164	9.2474	12.85	11.9288	1.96684	0	2.17037	0	0	1.00339	0	3.74605	1.54346	4.62155	1.28892	1.70845	11.5645	3.96798	11.5733	1.87302	4.73253	0	0	6.93232
CDR2	1.18865	2.55415	0	2.37269	1.29902	1.07184	1.52373	2.10984	2.02612	0.840606	2.32747	1.24271	3.25555	1.92201	2.78339	3.9626	3.84402	4.61166	2.2416	1.35526	5.24849	6.22589	4.2218	3.56708	0.535929	1.85215	2.31185	4.58929	0	1.96684	3.55757	0	3.21911	2.26921	0	1.86635	0	0	6.93232	0	0	0	1.98399	1.65333	3.74605	0	0	3.43388	0
CDV3	12.2827	10.2166	23.6021	22.936	22.7328	19.5075	21.7131	13.5632	22.2873	13.0294	20.7921	13.9184	11.937	11.5321	13.9169	14.6616	12.8134	9.22332	8.06977	6.77631	7.87273	6.22589	2.81454	5.57357	12.8623	19.4476	35.8337	9.17858	16.7003	21.6352	8.30099	6.5111	9.33542	9.07684	5.01694	5.59904	18.7302	13.8911	6.93232	10.3114	7.68804	11.5645	13.8879	13.2266	7.49209	4.73253	7.73353	10.3016	6.93232
CEBPB	0.396217	0	0	3.16358	3.89705	2.35805	3.04745	3.31546	2.3638	2.52182	3.1033	3.72814	4.34073	4.80502	0	2.37756	3.84402	1.84466	1.79328	2.71053	2.62424	2.0753	2.81454	1.78354	0.535929	1.85215	2.31185	2.75357	3.57864	1.96684	0	0	1.60955	0	3.01016	0	0	3.08692	4.62155	0	0	1.65207	1.98399	4.95998	0	0	2.57784	0	0
CELF1	0	1.27707	0	2.37269	2.59803	2.57242	1.33326	0.301405	1.01306	1.68121	0.930989	0.248543	0	0.961004	0	1.58504	1.70845	0	0.448321	1.35526	3.93637	0	0	0.891771	1.07186	0	2.31185	0.917858	0	0	1.18586	0	0.643822	0	1.00339	0	0	1.54346	0	1.28892	0	0	1.98399	0	0	0	0	0	0
CELF2	1.58487	3.83122	3.93368	0.790896	2.59803	3.00116	0.952329	1.50703	1.01306	1.26091	1.86198	0.745629	0	0	0	0.792519	0.854226	0	0	0.677631	2.62424	0	1.40727	0	1.60779	0.463037	1.15593	5.50715	0	1.96684	1.18586	0	0.643822	0	0	0.933174	3.74605	0	0	2.57784	0	0	0	0	1.87302	0	2.57784	0	0
CENPB	0.792433	0	0	1.58179	1.94852	0.428737	0.571398	2.10984	1.01306	1.68121	2.6378	2.98252	3.25555	0.961004	2.78339	2.77382	5.55247	1.84466	4.03488	5.42105	5.24849	10.3765	1.40727	4.90474	0	0	1.15593	2.75357	7.15728	0	1.18586	4.34073	2.8972	2.26921	5.01694	0	0	7.71729	4.62155	0	0	0	0	3.30665	0	0	2.57784	0	0
CENPK	0.396217	0	0	1.58179	0.649508	0.643105	1.1428	1.80843	0.675372	0	2.79297	1.49126	0	1.92201	2.78339	0.792519	2.13557	3.68933	2.68992	1.35526	1.31212	0	2.81454	3.1212	0	0	3.46778	1.83572	2.38576	1.96684	0	0	1.28764	0	0	0	0	3.08692	2.31077	0	1.70845	0	3.96798	0	0	0	0	0	0
CENPL	0	0	0	3.16358	1.29902	0.643105	1.90466	3.01405	1.35074	0.840606	3.87912	1.7398	0	0	0	0.39626	0.427113	0	2.68992	1.35526	0	0	2.81454	1.33766	0	0.926075	5.77963	0	0	1.96684	0	0	0.643822	0	1.00339	0	0	0	2.31077	0	0	0	0	0	0	0	0	0	0
CENPX	3.96217	1.27707	0	0.790896	2.59803	1.28621	1.33326	2.10984	0.675372	0	3.41363	0.497086	3.25555	8.64904	8.35017	11.4915	23.9183	1.84466	7.17313	12.875	1.31212	12.4518	5.62907	10.9242	4.28743	0.926075	2.31185	0	1.19288	0	10.6727	0	12.2326	0	2.00677	9.33174	3.74605	4.63037	4.62155	0	2.56268	0	3.96798	0	0	0	5.15569	0	0
CEP78	0	0	1.96684	0	1.29902	0.643105	0.190466	2.10984	0.675372	0.840606	2.94813	0.497086	1.08518	0	2.78339	0.792519	0.427113	0.922332	0	0.677631	1.31212	0	0	0.668828	0.535929	1.85215	1.15593	0.917858	2.38576	0	0	0	0	0	2.00677	0	0	0	0	0	0	0	7.93597	0	0	0	0	0	0
CERK	0	2.55415	0	2.37269	2.59803	2.14368	1.90466	2.41124	2.3638	1.26091	0.620659	2.48543	3.25555	1.92201	0	0.792519	1.28134	0.922332	0.448321	0	15.7455	4.1506	1.40727	2.67531	0	1.85215	3.46778	11.9322	1.19288	0	1.18586	0	0.643822	0	0	0	0	0	4.62155	1.28892	0	1.65207	1.98399	1.65333	0	0	0	0	0
CERS2	1.98108	1.27707	0	0.790896	1.29902	1.50058	2.66652	1.20562	0.337686	4.20303	0.930989	0.994172	1.08518	0	0	0	0.854226	0	0.448321	0.677631	0	0	1.40727	0.891771	1.60779	0	2.31185	0	1.19288	0	1.18586	2.17037	0.643822	0	0	0	0	0	0	3.86676	4.27113	3.30415	1.98399	3.30665	1.87302	0	0	0	0
CFAP20	2.77352	1.27707	0	2.37269	3.24754	3.00116	2.66652	2.41124	2.02612	0.840606	2.32747	2.98252	4.34073	2.88301	8.35017	1.18878	2.98979	2.767	0.896641	3.38816	2.62424	2.0753	2.81454	1.78354	1.60779	1.38911	3.46778	0	3.57864	0	3.55757	0	2.25338	4.53842	2.00677	1.86635	3.74605	1.54346	0	1.28892	0.854226	0	0	0	0	0	0	0	0
CFL1	3.96217	2.55415	5.90052	0.790896	0	0	2.66652	0.602811	2.70149	1.26091	2.01714	2.98252	2.17037	2.88301	2.78339	4.75512	14.949	8.30099	8.96641	8.13158	3.93637	2.0753	15.4799	11.1471	4.28743	0	1.15593	0	0	0	36.7615	13.0222	22.2119	81.6915	9.03049	43.8592	14.9842	9.26075	4.62155	0	3.4169	1.65207	1.98399	0	3.74605	18.9301	23.2006	17.1694	0
CFLAR	0.396217	1.27707	0	6.32717	4.54656	5.14484	3.99978	1.20562	2.3638	1.26091	2.01714	0.745629	4.34073	3.84402	0	10.3028	5.12536	2.767	2.68992	2.03289	0	4.1506	1.40727	0.668828	1.07186	0.926075	0	6.42501	3.57864	3.93368	1.18586	0	0.643822	0	3.01016	0	3.74605	3.08692	2.31077	1.28892	0.854226	0	3.96798	3.30665	1.87302	4.73253	7.73353	0	6.93232
CGGBP1	0.396217	0	3.93368	0	0.649508	0.857473	1.90466	0.301405	0.675372	0	1.86198	0	0	1.92201	0	0.39626	0	0.922332	0.448321	1.35526	1.31212	4.1506	2.81454	1.5606	1.60779	3.7043	0	0.917858	0	1.96684	0	0	0.965733	0	2.00677	0.933174	0	1.54346	0	3.86676	0	0	0	1.65333	0	0	0	0	0
CHCHD2	5.94325	0	0	0.790896	1.94852	0.428737	1.33326	1.20562	1.35074	0	0.155165	1.7398	2.17037	0	0	0	2.56268	0	2.68992	0	0	0	0	0.891771	6.43114	1.85215	1.15593	0	1.19288	0	22.5312	2.17037	3.21911	20.4229	0	12.1313	0	0	0	1.28892	3.4169	1.65207	0	0	0	4.73253	5.15569	3.43388	0
CHCHD3	3.96217	0	1.96684	0.790896	1.29902	1.07184	1.33326	0.904216	1.01306	0.420303	1.70681	1.49126	1.08518	0.961004	0	0.39626	1.70845	0	0	0	0	0	0	0.891771	3.7515	0.926075	2.31185	0	1.19288	0	1.18586	0	0.643822	0	0	0.933174	3.74605	0	0	0	0.854226	0	0	0	0	0	0	0	0
CHCHD4	1.18865	1.27707	0	3.16358	3.89705	2.14368	4.38071	2.41124	0.675372	2.10152	1.24132	2.23689	2.17037	0	0	0.39626	0.854226	0.922332	0	0.677631	0	0	0	0.891771	0.535929	0.463037	2.31185	0.917858	2.38576	1.96684	0	0	0.321911	0	0	0	0	0	0	1.28892	0	0	0	0	0	0	0	0	0
CHD1	1.58487	0	0	1.58179	3.24754	4.28737	2.85699	3.91827	5.06529	1.68121	3.87912	3.4796	11.937	2.88301	0	5.54764	9.8236	2.767	1.34496	2.03289	15.7455	2.0753	9.85087	6.24239	1.60779	1.85215	1.15593	9.17858	1.19288	7.86736	2.37171	0	2.25338	0	4.01355	2.79952	0	3.08692	6.93232	1.28892	0	1.65207	5.95198	0	0	0	2.57784	0	0
CHD4	0.792433	0	1.96684	2.37269	1.94852	1.07184	1.1428	0.301405	0.337686	0.420303	1.86198	0.994172	2.17037	0.961004	5.56678	1.9813	5.12536	5.53399	0.896641	0	5.24849	4.1506	4.2218	3.1212	1.07186	1.85215	1.15593	0	1.19288	0	1.18586	2.17037	2.25338	2.26921	3.01016	0.933174	0	0	2.31077	0	0.854226	1.65207	0	6.61331	0	4.73253	2.57784	0	0
CHD8	0	0	0	0	0	0	0	0	0	0	0	0	2.17037	6.72703	0	2.37756	2.13557	1.84466	2.68992	4.74342	3.93637	4.1506	1.40727	3.56708	0	0	0	0	0	0	0	0	1.60955	0	1.00339	0	0	6.17383	4.62155	0	0	0	0	0	0	0	0	0	0
CHERP	0	0	0	0.790896	0	0	0.761863	0.301405	0.675372	0	0.465494	0.248543	5.42592	3.84402	2.78339	6.73641	8.11515	2.767	0.448321	2.03289	3.93637	4.1506	7.03634	5.35062	0	0	2.31185	1.83572	1.19288	0	1.18586	4.34073	1.93147	0	3.01016	0.933174	0	3.08692	4.62155	0	0.854226	0	0	0	0	0	0	0	0
CHMP1A	0	0	0	0.790896	0	0.214368	0.380932	0.602811	0	0	0.31033	0.248543	5.42592	5.76603	2.78339	7.13267	5.97958	3.68933	4.48321	10.1645	5.24849	12.4518	8.44361	8.24888	0.535929	0	1.15593	0.917858	0	3.93368	4.74342	2.17037	2.8972	0	9.03049	4.66587	7.49209	6.17383	9.2431	0	0	0	0	0	0	0	0	0	0
CHMP7	1.18865	0	0	1.58179	1.29902	0.857473	1.33326	1.50703	1.68843	2.10152	1.24132	1.24271	0	0	0	0	0	0	0	0	1.31212	0	0	0.445885	0	0.926075	2.31185	4.58929	3.57864	0	0	0	0	0	0	0	0	0	0	0	0	0	0	3.30665	0	0	0	0	0
CHRAC1	0.792433	0	0	0	1.94852	0.643105	0.952329	0.904216	0.337686	0	1.39648	1.24271	1.08518	0.961004	0	0.39626	1.28134	0	0.896641	0	0	4.1506	1.40727	1.33766	0	0	0	0.917858	1.19288	1.96684	0	0	0.321911	0	0	0.933174	0	4.63037	0	0	0	0	1.98399	0	0	0	0	0	6.93232
CHST11	0	1.27707	0	0.790896	1.94852	2.57242	2.09512	1.80843	1.01306	1.68121	0.620659	0.745629	0	0	0	0	0	0	0	0	0	0	0	0	0	2.77822	1.15593	4.58929	3.57864	0	0	0	0	0	0	0	0	0	0	0	0	0	1.98399	0	0	0	0	0	0
CHTF8	0.792433	0	0	3.16358	0.649508	2.78679	2.66652	3.61686	2.3638	1.26091	4.49978	3.72814	7.59629	9.61004	8.35017	9.90649	11.5321	9.22332	11.6563	15.5855	3.93637	22.8283	9.85087	13.8224	1.07186	3.7043	2.31185	1.83572	4.77152	1.96684	1.18586	2.17037	10.945	0	13.044	0.933174	11.2381	7.71729	4.62155	0	0.854226	0	3.96798	3.30665	1.87302	9.46505	0	0	0
CHTOP	0	0	0	0.790896	0	1.07184	0.952329	0.301405	0.337686	0.420303	1.24132	0.745629	5.42592	4.80502	0	1.58504	3.84402	7.37865	0.896641	1.35526	1.31212	4.1506	2.81454	2.00648	0	0.926075	0	0	0	3.93368	3.55757	2.17037	2.57529	0	5.01694	3.7327	0	1.54346	2.31077	1.28892	0	0	0	0	1.87302	0	5.15569	0	0
CIAO1	0.396217	0	0	1.58179	1.94852	0.643105	2.66652	2.10984	0.337686	0.420303	1.55165	1.7398	4.34073	2.88301	2.78339	2.77382	9.39649	2.767	3.58656	2.71053	2.62424	6.22589	1.40727	1.11471	0.535929	0.926075	1.15593	0.917858	1.19288	1.96684	1.18586	2.17037	3.54102	0	1.00339	2.79952	0	1.54346	0	0	0.854226	0	0	1.65333	0	0	2.57784	0	0
CIR1	0	1.27707	0	0	1.29902	0.857473	0.952329	0.602811	0	1.26091	0.465494	0.745629	0	0	0	1.9813	0.854226	1.84466	0	0.677631	2.62424	8.30119	0	0.445885	0	2.31519	2.31185	7.34287	0	5.90052	0	0	0	0	1.00339	0	0	3.08692	2.31077	0	0	0	0	1.65333	0	0	0	0	0
CISH	4.35838	10.2166	3.93368	50.6173	32.4754	23.3661	25.1415	20.797	15.8712	30.2618	17.6888	18.3922	58.5999	31.7131	19.4837	32.8896	35.4504	3.68933	24.6576	21.6842	17.0576	29.0542	19.7017	36.3397	9.11079	6.94556	6.93555	24.7822	28.6291	3.93368	9.48684	21.7037	11.5888	4.53842	21.0711	7.46539	11.2381	16.978	16.1754	7.73353	2.56268	1.65207	27.7759	14.8799	5.61907	0	2.57784	3.43388	13.8646
CITED2	0	0	0	1.58179	0	1.28621	0.380932	0.602811	1.68843	3.78273	1.70681	1.24271	4.34073	1.92201	0	2.37756	1.70845	3.68933	3.58656	2.03289	11.8091	2.0753	11.2581	6.68828	1.07186	0.926075	1.15593	1.83572	5.9644	3.93368	3.55757	2.17037	3.21911	2.26921	5.01694	0.933174	0	1.54346	4.62155	1.28892	1.70845	1.65207	0	3.30665	0	0	0	0	0
CKAP5	0	0	0	0.790896	0	0	0.761863	0.301405	1.35074	0.840606	0.31033	1.24271	2.17037	0	0	0.39626	2.13557	0	2.68992	0	2.62424	2.0753	1.40727	2.67531	0.535929	1.38911	0	1.83572	0	0	0	4.34073	3.54102	0	2.00677	0	3.74605	3.08692	2.31077	1.28892	0	0	1.98399	0	0	0	0	0	0
CLDND1	24.5654	22.9873	7.86736	15.027	14.9387	11.5759	13.5231	11.152	14.1828	5.04364	12.258	11.9301	11.937	3.84402	2.78339	3.9626	2.98979	4.61166	6.27649	3.38816	6.56061	2.0753	11.2581	10.4783	17.6856	15.7433	9.2474	13.7679	7.15728	15.7347	5.92928	8.68147	4.18484	4.53842	1.00339	4.66587	11.2381	3.08692	4.62155	18.0449	24.7726	9.91244	1.98399	6.61331	3.74605	0	2.57784	3.43388	13.8646
CLEC2D	25.3579	19.1561	25.5689	29.2632	35.0734	53.1633	51.0448	25.6195	42.5484	43.7115	35.8431	34.796	8.68147	12.4931	16.7003	25.7569	38.4402	6.45632	6.72481	23.7171	3.93637	18.6777	5.62907	7.80299	19.2934	23.1519	57.7963	30.2893	28.6291	43.2705	10.6727	2.17037	15.1298	2.26921	34.1152	4.66587	0	12.3477	6.93232	16.756	10.2507	24.7811	27.7759	24.7999	9.36512	14.1976	10.3114	24.0371	0
CLIC1	7.92433	10.2166	3.93368	11.0725	10.3921	9.00347	15.2373	14.7689	9.45521	7.56546	15.051	5.96503	2.17037	7.68804	5.56678	11.0953	12.3863	6.45632	9.41473	13.5526	0	16.6024	4.2218	10.4783	5.35929	9.26075	15.027	9.17858	3.57864	7.86736	2.37171	2.17037	6.76013	6.80763	4.01355	2.79952	0	1.54346	6.93232	3.86676	11.1049	3.30415	17.8559	6.61331	11.2381	4.73253	0	0	0
CLK2	1.58487	0	0	0.790896	0.649508	1.71495	1.71419	1.80843	2.02612	1.68121	1.24132	2.23689	2.17037	0.961004	0	1.58504	2.56268	2.767	0.448321	1.35526	7.87273	0	0	2.22943	1.07186	0.926075	0	2.75357	5.9644	1.96684	2.37171	0	0.643822	0	1.00339	0.933174	0	0	0	1.28892	1.70845	0	3.96798	0	0	0	0	0	6.93232
CLNS1A	1.18865	0	0	0.790896	0	0	0.761863	0	0.675372	0.840606	0.31033	0	0	0.961004	0	0.39626	2.13557	1.84466	0.896641	0.677631	0	0	1.40727	2.22943	3.21557	0.463037	0	0.917858	0	1.96684	3.55757	0	0.965733	2.26921	1.00339	2.79952	0	0	0	2.57784	0	0	3.96798	0	0	4.73253	0	3.43388	0
CLPP	0.792433	0	0	3.16358	1.94852	3.00116	3.04745	1.50703	3.37686	2.10152	1.24132	0.497086	8.68147	0.961004	0	4.35886	6.4067	5.53399	0.896641	8.13158	2.62424	0	0	1.78354	0.535929	2.77822	3.46778	3.67143	2.38576	3.93368	2.37171	0	2.8972	0	3.01016	1.86635	0	7.71729	0	1.28892	2.56268	0	0	1.65333	1.87302	0	2.57784	0	0
CLPTM1L	0	0	0	0.790896	0	0	0	0	0	0	0	0	4.34073	8.64904	5.56678	5.15138	5.12536	4.61166	5.82817	3.38816	6.56061	6.22589	9.85087	12.2618	0.535929	0.926075	0	0	0	0	3.55757	0	6.76013	0	5.01694	2.79952	0	3.08692	2.31077	0	0	0	0	0	0	0	0	0	0
CLPX	0	0	0	2.37269	0	1.28621	1.1428	1.20562	0.337686	0.420303	1.08615	0.745629	1.08518	2.88301	0	0.39626	1.28134	0	0.448321	0	0	0	0	0.668828	1.60779	1.85215	3.46778	1.83572	1.19288	1.96684	0	0	0.643822	0	0	0	0	0	2.31077	0	0	0	0	0	0	0	0	0	0
CLSTN1	0	1.27707	0	0.790896	0.649508	0.214368	0.190466	2.41124	0	0.840606	2.6378	0.994172	0	0	0	0.39626	0.854226	1.84466	0.448321	1.35526	0	0	0	1.5606	0	0	3.46778	0.917858	1.19288	1.96684	0	0	0.965733	0	4.01355	0	0	1.54346	0	0	0.854226	1.65207	0	0	1.87302	0	0	3.43388	0
CLTC	3.96217	3.83122	0	2.37269	3.24754	2.35805	1.33326	1.20562	2.3638	3.36242	2.01714	1.24271	2.17037	1.92201	0	1.18878	1.70845	1.84466	2.2416	0.677631	2.62424	4.1506	0	0.891771	3.21557	2.77822	0	0	2.38576	3.93368	2.37171	2.17037	1.60955	2.26921	1.00339	0.933174	0	0	0	2.57784	2.56268	0	0	3.30665	0	4.73253	0	0	0
CMC2	1.58487	0	0	0.790896	1.29902	0.857473	1.33326	0	1.35074	0.840606	1.39648	1.24271	1.08518	1.92201	5.56678	0.792519	2.98979	7.37865	3.13824	2.03289	0	2.0753	2.81454	3.79003	2.14371	2.77822	0	0	1.19288	1.96684	2.37171	0	2.25338	0	0	0.933174	0	1.54346	0	0	0.854226	0	0	0	7.49209	0	2.57784	0	0
CMSS1	0.792433	1.27707	0	0	1.29902	2.35805	3.23792	0.904216	0.337686	0.840606	2.6378	1.7398	0	0	0	0	0	0	0	0	0	0	0	0	1.07186	1.85215	1.15593	0	0	3.93368	0	0	0	0	0	0	0	0	0	1.28892	0.854226	0	0	0	0	0	0	0	0
CMTM3	0.792433	0	0	0.790896	0.649508	1.28621	1.1428	0.904216	0.675372	0.840606	1.86198	0.248543	2.17037	4.80502	0	3.9626	5.97958	4.61166	5.37985	3.38816	6.56061	2.0753	0	2.45237	0.535929	1.85215	3.46778	0.917858	0	0	0	4.34073	1.93147	0	1.00339	0.933174	7.49209	6.17383	2.31077	0	2.56268	3.30415	0	0	0	0	0	0	0
CMTM6	2.77352	2.55415	0	0	0.649508	6.00231	2.85699	1.20562	2.3638	1.26091	1.08615	1.49126	3.25555	2.88301	0	1.58504	2.13557	0.922332	2.68992	2.71053	1.31212	2.0753	2.81454	2.22943	1.60779	1.38911	2.31185	0	0	0	1.18586	0	1.60955	2.26921	1.00339	2.79952	3.74605	6.17383	0	1.28892	2.56268	1.65207	1.98399	1.65333	3.74605	4.73253	0	3.43388	6.93232
CNBP	55.4703	28.0956	13.7679	7.90896	22.7328	20.1506	21.1417	16.2759	11.1436	5.88424	17.9991	10.1903	7.59629	9.61004	5.56678	13.0766	26.0539	5.53399	9.86305	10.8421	6.56061	4.1506	8.44361	6.01945	53.5929	5.55645	16.183	13.7679	27.4363	13.7679	43.8766	15.1926	7.08204	11.346	7.02371	34.5274	18.7302	6.17383	2.31077	34.8009	32.4606	13.2166	15.8719	19.8399	28.0954	9.46505	12.8892	3.43388	69.3232
CNDP2	0.396217	1.27707	0	0.790896	1.29902	3.00116	2.66652	2.10984	1.35074	1.68121	3.87912	4.47377	2.17037	5.76603	2.78339	3.9626	3.4169	0.922332	2.68992	2.71053	3.93637	2.0753	2.81454	4.45885	0	0.926075	1.15593	0.917858	0	0	1.18586	0	1.93147	0	5.01694	1.86635	0	3.08692	2.31077	0	0.854226	0	0	3.30665	1.87302	0	2.57784	10.3016	0
CNIH1	0.792433	0	0	0.790896	0.649508	1.07184	1.52373	1.20562	2.3638	1.26091	1.08615	0.745629	0	0.961004	0	0.792519	1.28134	0.922332	0.448321	1.35526	1.31212	2.0753	1.40727	0.668828	2.14371	0	1.15593	0	0	0	2.37171	0	0.321911	0	1.00339	0.933174	3.74605	1.54346	0	2.57784	3.4169	1.65207	0	0	0	0	0	0	0
CNN2	0.396217	2.55415	7.86736	0.790896	0.649508	0.643105	0.190466	0.904216	2.3638	4.20303	4.65494	3.23106	0	0	0	0	0	0	0.896641	0.677631	0	2.0753	0	2.45237	0	0.463037	3.46778	8.26072	3.57864	1.96684	0	0	0.321911	0	1.00339	0	0	0	0	1.28892	0.854226	6.60829	1.98399	1.65333	0	23.6626	0	3.43388	0
CNOT2	3.56595	0	3.93368	6.32717	5.19607	3.64426	3.23792	4.21968	2.3638	3.36242	3.41363	3.23106	2.17037	2.88301	2.78339	3.17008	2.98979	3.68933	1.34496	2.03289	2.62424	6.22589	0	2.22943	3.21557	1.38911	4.6237	2.75357	2.38576	7.86736	0	2.17037	1.28764	0	3.01016	0.933174	0	1.54346	0	0	0.854226	1.65207	0	0	0	0	0	0	0
CNOT9	0.396217	1.27707	1.96684	3.16358	1.29902	1.92931	0.761863	0.602811	0.337686	0.420303	1.55165	1.7398	0	0	8.35017	1.58504	1.28134	0	1.34496	1.35526	0	2.0753	0	4.23591	0	1.38911	0	2.75357	1.19288	0	1.18586	0	0.643822	0	1.00339	0	0	0	0	2.57784	1.70845	0	0	0	1.87302	0	0	0	0
CNPY3	0	0	0	0	0	0	0	0	0	0	0	0	4.34073	7.68804	8.35017	5.9439	8.11515	0	8.51809	4.06579	6.56061	10.3765	8.44361	8.69476	0	0	0	0	0	0	1.18586	0	6.76013	4.53842	9.03049	3.7327	0	9.26075	4.62155	0	0	0	0	0	0	0	0	3.43388	0
COA3	0.396217	0	0	0	0	0	1.1428	0.602811	0.337686	0	0.465494	0.248543	7.59629	5.76603	13.9169	6.34015	9.8236	7.37865	12.1047	4.74342	3.93637	10.3765	7.03634	7.80299	0.535929	0	0	0	0	1.96684	2.37171	2.17037	4.18484	0	6.02032	5.59904	0	3.08692	4.62155	0	0	0	0	0	0	0	0	0	0
COA4	0.792433	3.83122	0	4.74538	1.29902	3.42989	5.33304	2.41124	5.06529	0.420303	3.56879	3.23106	6.5111	2.88301	0	7.13267	9.39649	1.84466	5.37985	4.06579	1.31212	4.1506	1.40727	7.58005	0.535929	0.926075	1.15593	2.75357	3.57864	3.93368	3.55757	2.17037	3.86293	2.26921	1.00339	0.933174	3.74605	1.54346	2.31077	3.86676	1.70845	0	3.96798	0	0	0	2.57784	3.43388	0
COA7	1.18865	0	0	0	0	0	0.380932	0.301405	0	0	0.31033	0	2.17037	1.92201	0	1.9813	4.27113	1.84466	2.2416	0.677631	0	0	1.40727	3.1212	0.535929	0	0	0	0	1.96684	1.18586	2.17037	2.57529	0	0	1.86635	3.74605	1.54346	0	0	0	0	0	0	0	0	0	0	0
COG8	0.792433	0	0	0.790896	0.649508	0.428737	1.1428	1.80843	1.01306	0	1.08615	0.745629	11.937	13.4541	19.4837	9.11397	23.9183	7.37865	13.0013	5.42105	9.18485	10.3765	4.2218	12.9307	0	0.926075	0	0	0	1.96684	4.74342	4.34073	6.11631	2.26921	6.02032	2.79952	3.74605	9.26075	11.5539	0	0	0	1.98399	0	0	0	0	0	0
COMMD6	0.792433	1.27707	0	1.58179	0	0.214368	1.90466	1.50703	1.68843	1.26091	0.620659	1.49126	2.17037	1.92201	11.1336	1.18878	2.13557	3.68933	2.2416	2.03289	5.24849	0	2.81454	3.56708	0.535929	0	1.15593	1.83572	0	3.93368	4.74342	0	2.8972	0	2.00677	0.933174	0	1.54346	0	1.28892	1.70845	1.65207	0	1.65333	0	0	5.15569	0	0
COPA	1.18865	0	1.96684	0	2.59803	0.857473	1.33326	0.301405	0.675372	1.26091	1.24132	2.73397	0	3.84402	0	3.9626	1.28134	1.84466	1.79328	0.677631	1.31212	2.0753	1.40727	2.89825	1.07186	0	1.15593	0.917858	1.19288	3.93368	1.18586	2.17037	1.28764	0	2.00677	0.933174	0	3.08692	4.62155	0	0	0	0	0	0	0	0	0	0
COPB2	1.98108	3.83122	1.96684	4.74538	8.44361	5.78794	6.09491	5.4253	4.38992	5.04364	8.3789	4.72232	3.25555	0.961004	0	0.792519	0.854226	0	0.896641	3.38816	1.31212	2.0753	4.2218	1.33766	2.14371	5.09341	3.46778	9.17858	2.38576	5.90052	0	0	0.643822	0	1.00339	0	0	6.17383	0	1.28892	0	0	7.93597	3.30665	0	0	0	0	0
COPS2	8.32055	3.83122	0	5.53627	7.14459	8.14599	13.1421	6.32951	8.44215	5.88424	10.396	7.95337	6.5111	1.92201	8.35017	5.9439	8.11515	4.61166	6.27649	4.74342	7.87273	6.22589	8.44361	8.24888	3.21557	5.55645	6.93555	0	1.19288	13.7679	0	2.17037	2.57529	2.26921	1.00339	2.79952	0	4.63037	2.31077	3.86676	3.4169	1.65207	1.98399	8.26663	1.87302	0	0	3.43388	0
COPS3	0	0	0	0	0	0.857473	1.1428	0	0	0	0	0	2.17037	0.961004	0	3.17008	3.4169	0.922332	0	1.35526	0	0	0	0.891771	1.07186	0.463037	1.15593	0	0	0	3.55757	4.34073	1.60955	4.53842	0	2.79952	0	1.54346	0	1.28892	0	0	0	0	0	0	0	0	0
COPS9	2.3773	0	0	2.37269	3.24754	2.57242	4.19025	1.20562	2.70149	1.68121	0.31033	1.7398	4.34073	4.80502	2.78339	4.35886	12.3863	6.45632	8.51809	3.38816	6.56061	8.30119	8.44361	8.91771	1.07186	3.24126	2.31185	2.75357	0	1.96684	9.48684	2.17037	6.11631	6.80763	3.01016	5.59904	3.74605	4.63037	0	1.28892	0.854226	0	3.96798	0	0	0	2.57784	3.43388	0
COQ5	0.396217	0	0	0	0	0.214368	0.761863	1.20562	1.01306	0	1.24132	0.994172	3.25555	0.961004	0	1.58504	1.28134	0.922332	2.68992	2.71053	0	0	0	3.34414	0.535929	0.463037	1.15593	0	0	0	1.18586	2.17037	0.965733	0	0	0	0	1.54346	0	0	2.56268	0	1.98399	0	0	0	0	0	0
CORO1C	0	0	0	0	1.94852	1.50058	1.1428	0.904216	0.675372	0.420303	2.17231	0.248543	0	1.92201	0	0.792519	1.28134	2.767	2.2416	6.09868	0	0	0	1.5606	0	0.926075	5.77963	0	1.19288	0	0	0	1.60955	0	1.00339	0	0	3.08692	2.31077	0	0	0	0	0	0	0	0	0	0
COTL1	2.77352	6.38537	5.90052	0.790896	0.649508	1.28621	1.52373	1.80843	3.03917	0	1.55165	3.97669	0	0.961004	0	2.37756	2.98979	2.767	2.2416	4.74342	0	2.0753	5.62907	2.00648	3.21557	6.01949	4.6237	0.917858	1.19288	1.96684	9.48684	15.1926	10.945	15.8845	1.00339	9.33174	18.7302	3.08692	2.31077	5.15569	10.2507	0	0	1.65333	0	14.1976	7.73353	0	0
COX16	3.96217	3.83122	1.96684	3.95448	7.14459	2.78679	3.99978	4.52108	3.03917	0	7.60307	3.4796	0	0	0	0	0	0	0	0	0	0	0	0	1.60779	1.38911	0	1.83572	2.38576	7.86736	0	0	0	0	0	0	0	0	0	1.28892	0.854226	3.30415	0	0	1.87302	0	0	0	0
COX5A	2.77352	2.55415	1.96684	0.790896	1.94852	0.428737	1.71419	0.602811	1.68843	0	0.930989	0.248543	0	0	0	0.39626	1.28134	0	0	0	0	0	0	0.222943	2.67964	0.926075	2.31185	0	0	1.96684	2.37171	0	0.321911	2.26921	1.00339	0.933174	0	0	4.62155	0	1.70845	0	0	0	3.74605	0	0	0	0
COX6A1	0	0	0	0	0	0	0	0	0	0	0	0	6.5111	6.72703	0	3.17008	9.39649	4.61166	4.03488	5.42105	1.31212	4.1506	4.2218	5.57357	0	0	0	0	0	0	5.92928	4.34073	3.86293	2.26921	4.01355	4.66587	7.49209	10.8042	2.31077	0	0	0	0	0	0	4.73253	0	0	0
COX7A2L	0.792433	1.27707	0	0	0	0.857473	1.71419	2.10984	1.68843	0	2.01714	2.23689	1.08518	1.92201	0	1.18878	2.13557	1.84466	1.34496	6.09868	3.93637	0	9.85087	3.79003	1.60779	0.463037	1.15593	0	3.57864	3.93368	3.55757	0	3.21911	2.26921	1.00339	2.79952	7.49209	1.54346	2.31077	2.57784	2.56268	3.30415	0	1.65333	0	0	0	3.43388	0
CPOX	0.396217	3.83122	0	0	1.29902	1.28621	1.33326	1.20562	1.35074	0	1.39648	0.497086	0	0	0	0.792519	0	0.922332	2.68992	0.677631	0	2.0753	0	2.22943	1.07186	0.926075	0	0	0	3.93368	0	2.17037	0.321911	2.26921	0	0	0	3.08692	0	1.28892	2.56268	0	0	0	1.87302	4.73253	0	0	0
CPSF7	2.3773	2.55415	0	5.53627	4.54656	9.21784	7.8091	6.32951	5.40298	5.04364	7.13758	3.97669	15.1926	19.2201	8.35017	15.4541	22.637	21.2136	20.6227	16.9408	26.2424	33.2048	15.4799	23.6319	0.535929	5.55645	6.93555	3.67143	14.3146	3.93368	4.74342	6.5111	13.1983	2.26921	21.0711	5.59904	11.2381	13.8911	9.2431	1.28892	0.854226	0	3.96798	3.30665	1.87302	0	2.57784	0	0
CREB1	0.396217	0	0	0.790896	1.94852	2.14368	1.33326	2.41124	1.35074	1.26091	4.03428	4.22523	0	0	0	0.792519	2.98979	3.68933	1.34496	0	2.62424	8.30119	1.40727	0.891771	0	1.38911	9.2474	1.83572	1.19288	7.86736	0	2.17037	0.965733	0	1.00339	0	0	6.17383	2.31077	1.28892	0	0	3.96798	1.65333	0	0	0	3.43388	0
CREBZF	0	0	1.96684	0	1.29902	2.57242	0.761863	0.602811	1.01306	1.26091	2.01714	0.745629	6.5111	0.961004	8.35017	2.77382	6.83381	2.767	1.34496	4.06579	18.3697	10.3765	11.2581	5.12768	0.535929	3.24126	3.46778	3.67143	0	0	0	2.17037	2.8972	0	4.01355	0	0	3.08692	6.93232	1.28892	1.70845	0	0	4.95998	0	0	0	0	0
CREM	3.56595	0	0	9.49075	10.3921	3.00116	7.8091	3.01405	1.01306	0.840606	3.1033	1.7398	1.08518	4.80502	5.56678	0	1.28134	2.767	0	0	1.31212	0	0	0.222943	2.67964	0	0	0.917858	2.38576	3.93368	0	0	0	0	0	0	0	0	0	1.28892	0.854226	0	5.95198	1.65333	1.87302	0	0	0	6.93232
CRKL	0.396217	0	0	3.16358	2.59803	4.93047	2.85699	3.31546	3.37686	2.10152	5.7411	1.7398	5.42592	3.84402	2.78339	2.77382	6.4067	6.45632	2.2416	6.77631	10.497	4.1506	4.2218	2.67531	1.07186	3.7043	3.46778	2.75357	3.57864	3.93368	0	2.17037	2.8972	4.53842	2.00677	1.86635	3.74605	4.63037	9.2431	1.28892	0.854226	3.30415	0	4.95998	3.74605	4.73253	0	0	0
CRTAM	0	0	0	0	0	7.28852	3.61885	0	0.337686	1.68121	0.620659	1.49126	0	0	2.78339	2.77382	1.70845	0	0	0	0	0	1.40727	0	0.535929	0	0	0	1.19288	3.93368	1.18586	0	1.28764	0	1.00339	0.933174	0	0	0	5.15569	0.854226	0	5.95198	0	1.87302	0	7.73353	0	6.93232
CRYBG1	0.396217	1.27707	1.96684	3.16358	2.59803	5.78794	1.90466	5.12389	6.75372	3.78273	6.36176	4.97086	0	1.92201	0	2.77382	0.427113	1.84466	1.79328	0.677631	1.31212	0	0	2.22943	1.07186	1.85215	3.46778	2.75357	3.57864	11.801	0	0	1.60955	4.53842	0	1.86635	0	6.17383	0	2.57784	2.56268	1.65207	1.98399	1.65333	0	0	2.57784	0	0
CS	0	3.83122	0	3.95448	3.24754	3.00116	4.95211	1.50703	2.70149	2.10152	2.17231	4.22523	0	0	2.78339	0.792519	0.427113	0.922332	0.896641	2.03289	1.31212	0	1.40727	1.5606	4.28743	0.463037	1.15593	0	0	0	0	0	0	2.26921	0	0	0	0	0	2.57784	5.12536	1.65207	0	1.65333	0	0	5.15569	0	0
CSDE1	7.92433	8.93952	9.83419	3.95448	3.89705	5.57358	6.28537	2.10984	4.7276	5.88424	2.01714	5.46794	1.08518	0.961004	2.78339	2.77382	0.427113	0.922332	0.448321	2.03289	0	0	2.81454	1.5606	9.64671	2.31519	1.15593	4.58929	4.77152	1.96684	9.48684	10.8518	1.60955	0	0	4.66587	3.74605	3.08692	0	12.8892	8.54226	4.95622	1.98399	1.65333	1.87302	14.1976	5.15569	3.43388	6.93232
CSF1	0.396217	1.27707	0	4.74538	1.94852	1.92931	0.571398	0.602811	1.68843	0	0.930989	0.248543	16.2778	7.68804	0	4.35886	5.97958	1.84466	2.68992	3.38816	0	2.0753	0	4.01297	0	0	1.15593	0	0	0	0	4.34073	1.28764	2.26921	0	0	3.74605	3.08692	0	0	0	0	0	0	0	0	2.57784	0	0
CSF2	2.3773	0	0	15.8179	1.29902	4.28737	3.99978	0	0.337686	0.420303	0	0.497086	6.5111	11.5321	22.2671	11.4915	5.12536	0	0	3.38816	0	10.3765	1.40727	0.445885	2.67964	0	0	0	0	0	2.37171	0	1.93147	0	1.00339	2.79952	0	1.54346	0	2.57784	0.854226	0	0	0	0	0	7.73353	0	0
CSK	0.396217	2.55415	0	3.16358	1.94852	0.857473	1.33326	0	0.337686	0	0	0.248543	1.08518	1.92201	0	1.58504	3.4169	0	1.34496	2.71053	2.62424	4.1506	0	2.00648	1.60779	0.463037	1.15593	2.75357	0	0	2.37171	0	3.54102	6.80763	2.00677	3.7327	0	0	0	0	0.854226	0	0	0	0	0	2.57784	0	0
CSNK1A1	1.18865	5.1083	0	3.16358	1.94852	3.42989	3.61885	3.01405	2.70149	2.10152	2.32747	2.23689	9.76665	2.88301	2.78339	4.75512	3.84402	6.45632	3.58656	4.74342	5.24849	8.30119	5.62907	9.58653	1.07186	2.77822	4.6237	4.58929	1.19288	5.90052	2.37171	6.5111	6.43822	0	5.01694	2.79952	0	1.54346	4.62155	0	1.70845	1.65207	1.98399	0	0	4.73253	7.73353	3.43388	0
CSNK1D	0	0	0	1.58179	0.649508	1.50058	0.571398	0.904216	0.675372	0.840606	0.620659	1.7398	5.42592	15.3761	0	6.34015	10.6778	5.53399	7.17313	8.80921	9.18485	12.4518	7.03634	12.4848	1.07186	1.85215	0	1.83572	3.57864	0	1.18586	0	9.33542	2.26921	9.03049	3.7327	3.74605	6.17383	6.93232	0	0	0	1.98399	0	0	0	2.57784	0	0
CSNK1E	0.396217	0	0	1.58179	4.54656	0.643105	0.761863	1.50703	1.01306	0	3.25846	0.994172	4.34073	0.961004	0	1.9813	2.13557	1.84466	0	2.03289	3.93637	4.1506	4.2218	3.79003	1.07186	0	1.15593	1.83572	1.19288	0	0	0	0.321911	2.26921	4.01355	0	0	1.54346	0	1.28892	0.854226	0	3.96798	0	0	0	0	0	0
CSNK1G2	0.792433	1.27707	0	0	0.649508	1.28621	0.952329	1.80843	1.35074	0	2.32747	0.745629	1.08518	5.76603	0	2.37756	2.98979	4.61166	1.79328	2.03289	5.24849	0	1.40727	1.33766	0.535929	0.463037	3.46778	2.75357	2.38576	3.93368	3.55757	2.17037	2.57529	2.26921	3.01016	0.933174	0	0	0	1.28892	0	1.65207	1.98399	0	1.87302	0	0	0	0
CSNK2A1	0.792433	2.55415	0	1.58179	0.649508	1.07184	1.33326	0.301405	2.3638	0.420303	1.55165	1.24271	1.08518	0.961004	0	1.58504	1.28134	0.922332	0.896641	0.677631	1.31212	2.0753	1.40727	2.00648	2.67964	0.463037	1.15593	0	0	0	4.74342	4.34073	0.321911	0	0	2.79952	0	0	0	1.28892	0.854226	0	1.98399	0	5.61907	0	0	3.43388	0
CSRNP1	0	0	0	2.37269	4.54656	2.14368	4.38071	0.301405	0	0.420303	0.620659	1.7398	8.68147	4.80502	0	0.792519	1.70845	0.922332	0	0	0	0	0	0.891771	0	0.463037	0	0.917858	0	0	1.18586	0	0.321911	0	1.00339	0	0	0	0	1.28892	0	0	3.96798	0	0	0	0	0	0
CTBP1	0	0	0	0.790896	1.29902	1.07184	0.761863	0.602811	1.68843	0.840606	1.55165	1.24271	4.34073	2.88301	2.78339	3.9626	3.4169	5.53399	3.58656	10.1645	2.62424	4.1506	8.44361	5.12768	0.535929	2.31519	0	4.58929	1.19288	1.96684	1.18586	0	4.82866	2.26921	2.00677	1.86635	0	3.08692	4.62155	1.28892	0	1.65207	0	0	0	0	2.57784	3.43388	0
CTC1	0	0	0	0	0	0.214368	0.190466	0.301405	0	0.420303	0.620659	0.497086	1.08518	0.961004	2.78339	1.58504	1.70845	0	3.58656	0	17.0576	2.0753	7.03634	2.00648	0	0	0	0.917858	1.19288	0	2.37171	0	0.643822	0	3.01016	0	0	0	4.62155	0	0	0	0	0	0	4.73253	0	3.43388	0
CTCF	0	1.27707	3.93368	0	0.649508	1.28621	1.52373	1.20562	2.70149	2.52182	1.24132	0.497086	1.08518	0.961004	0	0.39626	2.13557	0.922332	0.448321	1.35526	0	0	0	0.445885	1.60779	0.463037	0	2.75357	1.19288	1.96684	0	0	0.321911	0	1.00339	0	0	3.08692	0	0	0.854226	0	0	0	0	0	0	0	0
CTDNEP1	0	0	0	0	0	0.214368	0	0	0	0	0.775824	0.745629	5.42592	5.76603	19.4837	5.15138	9.8236	5.53399	9.86305	12.1974	13.1212	20.753	5.62907	14.7142	1.07186	0	1.15593	0	0	1.96684	3.55757	0	6.76013	0	9.03049	2.79952	0	10.8042	9.2431	1.28892	0.854226	0	0	0	0	0	0	0	0
CTDSP2	0	0	3.93368	0	0.649508	0.214368	0	0	0	2.52182	0.465494	1.24271	7.59629	1.92201	5.56678	4.75512	3.4169	4.61166	5.82817	4.06579	13.1212	6.22589	8.44361	5.57357	0	0	0	0.917858	1.19288	0	0	2.17037	5.47249	2.26921	10.0339	1.86635	0	3.08692	4.62155	0	0	0	0	0	0	9.46505	0	3.43388	0
CTDSPL2	0	0	0	2.37269	0	0.643105	1.1428	0.602811	0.675372	1.26091	1.86198	0.994172	1.08518	0	0	0	0.854226	2.767	1.34496	0	2.62424	0	0	0.222943	0.535929	0	1.15593	0.917858	0	0	1.18586	0	0.643822	0	1.00339	0	0	1.54346	2.31077	1.28892	0	0	0	1.65333	0	0	0	0	0
CTLA4	1.18865	0	0	2.37269	7.14459	0.214368	3.80932	0	0	0	0.775824	0.745629	1.08518	0.961004	0	0	1.70845	0	0	0	0	0	0	1.11471	1.07186	0.463037	0	0	0	0	2.37171	0	0	0	1.00339	2.79952	0	0	0	0	0	0	0	0	0	0	0	0	0
CTPS1	1.98108	0	0	0	1.29902	1.28621	1.1428	0.904216	2.02612	0	1.24132	0.745629	0	0.961004	0	0	1.28134	0	0	0	0	0	0	0.445885	1.07186	0.463037	0	1.83572	1.19288	3.93368	0	0	0	0	0	0.933174	3.74605	0	0	0	0	0	3.96798	0	0	0	2.57784	0	0
CTSC	0.792433	1.27707	1.96684	6.32717	14.9387	5.78794	5.52351	18.9885	5.40298	5.04364	24.8264	3.97669	13.0222	14.4151	2.78339	9.51023	9.39649	11.9903	15.2429	14.2303	18.3697	16.6024	18.2945	22.7402	2.67964	13.4281	11.5593	7.34287	19.0861	13.7679	2.37171	4.34073	7.08204	2.26921	7.02371	0	11.2381	20.065	18.4862	2.57784	1.70845	4.95622	1.98399	6.61331	1.87302	4.73253	2.57784	6.86775	0
CTSZ	0	0	0	0	1.94852	0.214368	0.190466	3.31546	0	0	2.6378	0.248543	1.08518	0.961004	0	0.39626	0.427113	0	0.896641	1.35526	0	0	1.40727	1.33766	0	0.926075	1.15593	0	0	3.93368	0	0	0.321911	0	0	0	0	0	0	0	0.854226	0	0	1.65333	0	0	0	0	0
CUL1	1.98108	1.27707	1.96684	15.027	6.49508	8.7891	13.3326	15.9745	11.819	5.04364	15.6716	8.20192	0	0.961004	2.78339	1.18878	2.13557	0.922332	0.448321	1.35526	1.31212	6.22589	0	1.11471	1.07186	9.26075	6.93555	9.17858	19.0861	9.83419	0	0	1.28764	0	3.01016	4.66587	0	0	0	2.57784	0.854226	3.30415	15.8719	4.95998	0	0	2.57784	0	0
CUL2	1.18865	1.27707	0	1.58179	1.29902	0.643105	3.99978	1.50703	2.3638	0.840606	1.08615	0.745629	1.08518	3.84402	0	1.18878	1.70845	0	1.34496	2.03289	1.31212	0	0	1.11471	0	2.31519	1.15593	0.917858	2.38576	0	1.18586	0	2.25338	2.26921	0	0.933174	0	3.08692	0	1.28892	1.70845	0	1.98399	1.65333	0	0	0	0	0
CUL3	2.3773	0	1.96684	3.16358	0.649508	5.14484	5.14258	1.80843	2.70149	2.94212	1.55165	3.23106	8.68147	2.88301	8.35017	3.17008	3.84402	0.922332	1.79328	1.35526	6.56061	6.22589	11.2581	4.45885	3.7515	0.926075	3.46778	5.50715	2.38576	1.96684	1.18586	0	1.60955	0	4.01355	0	0	1.54346	2.31077	0	3.4169	0	1.98399	3.30665	0	0	0	0	0
CUL4A	0	0	0	3.95448	0	0.857473	0.380932	2.10984	1.35074	0	2.48264	0.248543	1.08518	4.80502	16.7003	5.54764	2.98979	1.84466	2.68992	3.38816	3.93637	2.0753	1.40727	3.79003	0.535929	2.77822	1.15593	4.58929	2.38576	3.93368	2.37171	0	1.93147	4.53842	2.00677	1.86635	0	4.63037	4.62155	0	0	0	1.98399	1.65333	0	0	2.57784	0	0
CWC22	0.792433	0	0	0.790896	0.649508	1.71495	1.1428	0.602811	0	0.840606	0.620659	1.24271	0	0	0	0	1.28134	0	0.896641	0.677631	5.24849	2.0753	0	1.5606	1.07186	0.463037	0	0.917858	0	3.93368	1.18586	0	1.60955	0	2.00677	0	0	0	0	1.28892	0.854226	0	0	0	0	0	0	0	0
CX3CR1	0	0	3.93368	0	0	1.50058	0	0	0.675372	4.62333	0	0	1.08518	0	0	2.77382	0.427113	0	0	1.35526	7.87273	10.3765	0	0.222943	0	0	0	4.58929	1.19288	0	0	0	0.321911	0	31.105	0	0	0	16.1754	0	0	0	1.98399	9.91996	0	0	0	0	0
CXCR3	1.58487	0	3.93368	0.790896	0.649508	1.28621	0.571398	0.904216	1.01306	2.52182	0.155165	0	3.25555	1.92201	0	3.17008	4.27113	2.767	3.13824	5.42105	3.93637	0	4.2218	4.23591	0	3.7043	1.15593	1.83572	0	0	1.18586	2.17037	7.40395	0	13.044	0	3.74605	6.17383	0	0	2.56268	0	3.96798	0	0	4.73253	2.57784	6.86775	6.93232
CXCR4	0.792433	2.55415	0	0	1.94852	0.857473	0.952329	3.01405	2.02612	3.36242	3.1033	0.994172	1.08518	1.92201	2.78339	2.77382	1.28134	8.30099	4.93153	3.38816	27.5546	12.4518	16.8872	10.0324	0	8.79771	1.15593	24.7822	8.35017	5.90052	1.18586	4.34073	3.54102	2.26921	2.00677	0	3.74605	6.17383	9.2431	0	0	0	3.96798	4.95998	0	4.73253	0	0	0
CXCR6	0.792433	0	0	5.53627	3.24754	1.71495	1.52373	3.01405	1.01306	1.26091	4.03428	1.49126	0	0.961004	2.78339	1.58504	2.13557	5.53399	3.13824	0.677631	10.497	4.1506	0	2.00648	0	5.55645	1.15593	19.275	7.15728	15.7347	1.18586	0	0.321911	0	3.01016	0	0	3.08692	4.62155	0	0.854226	0	0	1.65333	0	4.73253	0	3.43388	0
CYB5A	1.98108	1.27707	1.96684	3.95448	3.24754	2.14368	6.47584	0.301405	2.70149	0.420303	0.775824	1.49126	3.25555	2.88301	0	1.58504	3.4169	0.922332	1.79328	2.71053	2.62424	0	2.81454	3.56708	2.14371	1.38911	1.15593	0	1.19288	1.96684	8.30099	2.17037	1.28764	2.26921	0	4.66587	0	3.08692	2.31077	1.28892	0.854226	0	3.96798	1.65333	0	0	0	3.43388	0
CYB5B	0.396217	0	0	0.790896	1.29902	0.428737	0.571398	0.301405	1.35074	0.840606	0	0.497086	4.34073	3.84402	5.56678	0.792519	2.13557	2.767	6.72481	3.38816	1.31212	10.3765	0	8.47182	0	0	0	0	0	0	1.18586	0	3.86293	6.80763	2.00677	0.933174	0	3.08692	0	0	0	0	0	0	1.87302	0	0	6.86775	0
CYBC1	0.396217	2.55415	1.96684	1.58179	3.89705	4.28737	5.14258	4.21968	2.70149	2.10152	7.60307	4.47377	15.1926	26.9081	16.7003	13.4728	22.2099	26.7476	18.3811	16.9408	17.0576	31.1295	15.4799	35.002	0	2.77822	2.31185	3.67143	5.9644	11.801	1.18586	8.68147	17.0613	6.80763	18.061	1.86635	11.2381	10.8042	20.797	0	0.854226	1.65207	1.98399	6.61331	1.87302	9.46505	5.15569	3.43388	0
CYCS	20.9995	8.93952	1.96684	3.95448	2.59803	7.50289	9.52329	3.61686	7.09141	0.840606	2.48264	4.97086	2.17037	1.92201	2.78339	1.9813	3.84402	0	2.2416	5.42105	1.31212	4.1506	2.81454	2.89825	23.0449	2.77822	2.31185	2.75357	5.9644	3.93368	18.9737	8.68147	1.60955	0	1.00339	7.46539	11.2381	0	0	18.0449	12.8134	1.65207	3.96798	0	11.2381	0	5.15569	0	13.8646
CYFIP2	1.18865	0	1.96684	0.790896	0	0.643105	0.190466	0.301405	1.35074	2.10152	0.31033	0.248543	2.17037	2.88301	5.56678	7.13267	2.56268	1.84466	2.2416	2.71053	3.93637	0	1.40727	4.23591	0	0.463037	0	1.83572	0	0	1.18586	4.34073	0.965733	0	10.0339	0.933174	0	1.54346	0	0	1.70845	0	0	0	0	9.46505	2.57784	0	0
CYREN	0	2.55415	0	0	0.649508	1.07184	0.571398	0	0.675372	0	1.24132	0.994172	4.34073	4.80502	5.56678	6.34015	7.26092	3.68933	4.93153	1.35526	5.24849	4.1506	1.40727	7.58005	0	0.926075	1.15593	0	1.19288	0	1.18586	2.17037	2.8972	0	3.01016	1.86635	0	3.08692	2.31077	0	0	0	1.98399	1.65333	0	0	0	0	6.93232
CYRIB	4.35838	0	3.93368	1.58179	0.649508	0.857473	1.33326	0.301405	0.675372	1.26091	0.465494	0.497086	0	0	0	0.39626	0.854226	0	0	0	0	0	0	0	1.60779	1.38911	0	2.75357	0	3.93368	3.55757	6.5111	0	4.53842	0	1.86635	3.74605	0	0	1.28892	0	0	0	0	0	0	0	0	0
CYTH1	0.792433	0	3.93368	1.58179	1.29902	2.14368	1.1428	0.904216	0.675372	2.52182	1.08615	0.994172	4.34073	0.961004	0	1.9813	4.69824	4.61166	2.2416	2.71053	13.1212	4.1506	2.81454	4.45885	0	0.926075	1.15593	1.83572	1.19288	0	1.18586	2.17037	2.25338	0	8.0271	0.933174	0	1.54346	2.31077	1.28892	0.854226	1.65207	1.98399	1.65333	0	4.73253	2.57784	6.86775	0
CYTIP	15.0562	5.1083	7.86736	58.5263	42.218	25.2955	46.0927	28.0307	22.625	19.3339	30.2571	28.0854	20.6185	21.1421	8.35017	10.3028	23.4912	12.9126	19.2778	12.1974	11.8091	18.6777	11.2581	22.7402	19.2934	23.1519	17.3389	31.2072	20.279	19.6684	11.8586	13.0222	12.5545	13.6153	14.0474	10.2649	7.49209	13.8911	9.2431	12.8892	11.1049	6.60829	5.95198	11.5733	7.49209	0	5.15569	6.86775	0
CZIB	0	0	0	2.37269	1.94852	0.857473	2.66652	0.301405	2.02612	1.26091	1.39648	0.745629	2.17037	2.88301	0	3.9626	3.84402	2.767	3.13824	3.38816	1.31212	8.30119	1.40727	5.12768	0	2.31519	0	1.83572	2.38576	0	1.18586	0	1.93147	0	0	0.933174	0	3.08692	0	0	0	0	0	3.30665	0	0	5.15569	0	0
DAD1	7.52811	16.602	1.96684	6.32717	3.24754	1.92931	3.42839	3.61686	2.02612	2.94212	4.65494	2.73397	0	0	0	0	0	0	0	0	0	0	0	0	9.64671	3.7043	2.31185	2.75357	2.38576	7.86736	0	0	0	0	0	0	0	0	0	9.02245	6.83381	4.95622	1.98399	4.95998	5.61907	0	0	0	0
DAP	0.792433	0	0	0.790896	0.649508	1.71495	1.1428	2.41124	0.675372	0.420303	3.41363	0.248543	3.25555	10.571	0	5.9439	6.4067	5.53399	4.93153	11.5197	5.24849	6.22589	7.03634	10.9242	1.07186	0	1.15593	0	0	0	2.37171	6.5111	4.50675	0	3.01016	0	0	3.08692	2.31077	1.28892	0	1.65207	0	1.65333	1.87302	0	0	0	0
DARS1	4.35838	3.83122	1.96684	0	0.649508	1.71495	2.28559	0.904216	3.03917	0	0	0.745629	0	0	0	0	0	0	0	0	0	0	0	0	3.7515	0.463037	0	0	0	1.96684	0	0	0	0	0	0	0	0	0	0	0.854226	3.30415	0	1.65333	3.74605	0	0	0	0
DAZAP1	6.33946	6.38537	3.93368	5.53627	2.59803	4.28737	3.80932	0.904216	4.05223	0.420303	2.79297	2.73397	0	0	0	0.792519	0	0	0	0.677631	0	0	0	0	5.35929	2.77822	0	3.67143	2.38576	1.96684	0	2.17037	0	0	1.00339	0	0	0	0	2.57784	5.97958	1.65207	1.98399	1.65333	5.61907	0	0	0	6.93232
DAZAP2	1.58487	0	9.83419	0	0	1.28621	0.761863	1.50703	0.675372	4.20303	1.55165	4.47377	1.08518	0	2.78339	2.37756	1.70845	0.922332	0.448321	0.677631	1.31212	0	1.40727	0.445885	1.60779	2.77822	1.15593	4.58929	3.57864	1.96684	5.92928	4.34073	0.965733	6.80763	2.00677	2.79952	3.74605	0	2.31077	0	1.70845	6.60829	1.98399	9.91996	3.74605	4.73253	7.73353	3.43388	0
DBI	2.77352	6.38537	1.96684	0	0.649508	0.428737	2.85699	1.80843	1.68843	0.420303	3.87912	1.7398	1.08518	0	0	1.18878	0	2.767	1.79328	0.677631	1.31212	4.1506	1.40727	0.891771	1.60779	0.926075	4.6237	0	0	0	4.74342	2.17037	2.8972	2.26921	2.00677	2.79952	0	0	0	1.28892	5.12536	0	0	0	0	0	7.73353	0	0
DCAF8	0.396217	0	1.96684	2.37269	0.649508	2.14368	1.52373	3.91827	1.01306	2.10152	2.6378	1.7398	1.08518	0	0	0.39626	0	2.767	0.448321	0.677631	2.62424	4.1506	1.40727	2.45237	0	0.926075	0	0.917858	0	1.96684	1.18586	0	0.643822	0	0	0.933174	0	4.63037	0	0	1.70845	0	1.98399	0	0	4.73253	0	0	0
DCTD	1.98108	3.83122	1.96684	0.790896	3.89705	3.42989	4.38071	1.80843	1.68843	0.840606	3.56879	4.97086	0	1.92201	0	1.18878	1.28134	0.922332	1.34496	0.677631	0	0	1.40727	0.445885	3.7515	0.463037	3.46778	0.917858	2.38576	0	0	0	0.965733	0	1.00339	0	0	1.54346	0	5.15569	1.70845	0	3.96798	0	1.87302	0	0	0	0
DCTN5	0.396217	0	1.96684	1.58179	2.59803	3.00116	2.85699	1.50703	1.68843	0.840606	3.25846	2.73397	0	0	0	0.792519	2.98979	0	0.448321	0	0	0	0	0.668828	1.07186	0.926075	1.15593	0.917858	2.38576	5.90052	0	0	0.643822	2.26921	0	0	0	1.54346	0	1.28892	1.70845	0	3.96798	6.61331	0	0	0	0	0
DCTPP1	5.54703	3.83122	0	3.16358	2.59803	1.50058	3.61885	1.50703	1.01306	0.420303	2.94813	1.98834	2.17037	10.571	5.56678	3.9626	8.96938	1.84466	5.37985	3.38816	3.93637	4.1506	1.40727	5.79651	7.503	1.38911	2.31185	0.917858	2.38576	0	2.37171	2.17037	3.54102	0	1.00339	0.933174	0	3.08692	0	2.57784	0.854226	0	3.96798	1.65333	3.74605	0	0	0	0
DCUN1D1	0.792433	0	1.96684	4.74538	2.59803	1.50058	3.04745	1.80843	1.35074	2.94212	4.34461	2.48543	2.17037	5.76603	5.56678	2.77382	3.4169	2.767	3.13824	0	1.31212	4.1506	4.2218	4.6818	0	0.463037	3.46778	1.83572	4.77152	3.93368	0	0	1.60955	4.53842	0	0.933174	0	3.08692	0	1.28892	2.56268	0	5.95198	1.65333	0	0	2.57784	0	0
DDB2	0	0	0	0	0	0	0	0	0	0	0	0	2.17037	2.88301	2.78339	0.39626	1.70845	1.84466	3.13824	0	0	2.0753	1.40727	5.12768	0	0	0	0	0	0	1.18586	2.17037	3.21911	0	0	0.933174	0	3.08692	0	0	0	0	0	0	0	4.73253	5.15569	0	0
DDHD1	0.396217	0	0	0	1.29902	2.78679	0.761863	0.602811	0.675372	0.420303	2.01714	1.49126	2.17037	4.80502	2.78339	2.77382	2.56268	9.22332	1.79328	2.03289	5.24849	2.0753	2.81454	3.34414	0	1.38911	0	2.75357	0	3.93368	0	0	2.25338	0	1.00339	0.933174	3.74605	1.54346	2.31077	1.28892	0.854226	0	0	1.65333	0	0	5.15569	0	0
DDIT4	1.98108	11.4937	0	4.74538	4.54656	1.07184	3.23792	4.21968	6.75372	0.840606	2.48264	1.98834	23.874	50.9332	16.7003	5.9439	20.0743	27.67	35.8656	17.6184	1.31212	18.6777	18.2945	34.5561	1.60779	7.87164	2.31185	0.917858	3.57864	7.86736	4.74342	4.34073	11.5888	4.53842	3.01016	4.66587	7.49209	33.9561	13.8646	1.28892	1.70845	0	0	0	3.74605	0	0	0	0
DDOST	1.98108	0	0	0.790896	1.29902	1.28621	1.52373	0.301405	1.35074	0	0.930989	1.24271	0	0	0	0	0	0	0	0	0	0	0	0	3.21557	0.926075	1.15593	0	1.19288	0	0	0	0	0	0	0	0	0	0	3.86676	4.27113	1.65207	0	0	0	0	0	0	0
DDX17	10.6978	15.3249	15.7347	3.95448	6.49508	7.50289	5.52351	5.12389	8.44215	12.6091	3.56879	6.46212	14.1074	12.4931	8.35017	8.71771	8.54226	22.136	10.3114	14.2303	34.1152	20.753	22.5163	14.4913	9.11079	7.4086	6.93555	30.2893	5.9644	7.86736	4.74342	6.5111	12.5545	2.26921	8.0271	3.7327	14.9842	13.8911	20.797	10.3114	16.2303	33.0415	3.96798	4.95998	14.9842	33.1277	10.3114	10.3016	6.93232
DDX18	2.77352	0	3.93368	1.58179	0.649508	2.35805	4.57118	0.301405	1.68843	2.10152	0.930989	2.23689	4.34073	1.92201	13.9169	2.77382	5.55247	2.767	5.37985	3.38816	1.31212	4.1506	0	1.33766	2.67964	0.926075	1.15593	0	1.19288	5.90052	3.55757	2.17037	3.86293	4.53842	4.01355	2.79952	0	4.63037	0	0	0	0	1.98399	1.65333	1.87302	0	10.3114	0	0
DDX19A	0	0	0	0.790896	0	1.07184	1.52373	0	0.337686	0.420303	1.24132	0.994172	2.17037	0	2.78339	0.792519	2.98979	0	0.448321	0.677631	0	0	0	0	0	0.926075	1.15593	0	1.19288	1.96684	2.37171	0	1.28764	0	1.00339	2.79952	0	1.54346	0	0	0	0	0	0	0	0	0	0	0
DDX19B	0	0	0	1.58179	0.649508	2.14368	1.52373	1.20562	1.01306	0	0.775824	0.497086	0	0.961004	0	1.58504	0.427113	0.922332	1.34496	0.677631	2.62424	0	0	0.891771	0	0.926075	0	0	0	1.96684	0	2.17037	0.965733	0	0	0	0	0	2.31077	0	0	0	0	0	0	0	0	0	0
DDX21	28.5276	17.879	9.83419	26.0996	20.7843	26.5817	35.8076	11.152	14.1828	9.24667	7.29275	12.9242	15.1926	5.76603	16.7003	6.73641	13.6676	3.68933	2.2416	2.03289	0	2.0753	0	4.23591	27.8683	6.01949	6.93555	6.42501	11.9288	7.86736	27.2747	10.8518	1.28764	18.1537	1.00339	15.864	0	0	2.31077	27.0674	11.1049	4.95622	37.6958	4.95998	11.2381	4.73253	5.15569	3.43388	6.93232
DDX23	0.396217	1.27707	0	2.37269	2.59803	0.857473	1.71419	0.904216	0.337686	0	3.41363	2.48543	14.1074	14.4151	16.7003	11.0953	23.0641	22.136	25.106	8.13158	13.1212	24.9036	16.8872	25.4155	0.535929	0.926075	0	0.917858	2.38576	1.96684	5.92928	6.5111	12.2326	2.26921	13.044	0.933174	0	10.8042	9.2431	0	0	0	0	1.65333	0	0	5.15569	6.86775	0
DDX3X	7.52811	7.66245	7.86736	6.32717	4.54656	10.9328	8.19003	7.23373	7.09141	2.52182	6.67209	7.70483	1.08518	2.88301	2.78339	5.9439	3.84402	7.37865	3.13824	4.06579	2.62424	6.22589	7.03634	2.22943	6.96707	5.09341	6.93555	1.83572	5.9644	3.93368	1.18586	2.17037	1.93147	0	3.01016	0.933174	3.74605	1.54346	4.62155	5.15569	5.12536	8.26036	15.8719	4.95998	3.74605	0	0	3.43388	6.93232
DDX3Y	0.792433	0	0	5.53627	1.94852	1.92931	4.38071	1.80843	3.71455	2.94212	3.56879	2.48543	1.08518	0	5.56678	2.37756	2.98979	1.84466	3.58656	1.35526	1.31212	2.0753	2.81454	2.22943	1.07186	2.31519	5.77963	6.42501	2.38576	3.93368	1.18586	0	1.60955	0	4.01355	2.79952	0	0	2.31077	1.28892	1.70845	3.30415	3.96798	0	0	4.73253	0	0	0
DDX5	7.52811	5.1083	9.83419	7.11806	7.14459	6.21668	6.6663	7.83654	4.05223	3.78273	1.86198	3.4796	0	0	2.78339	0.39626	1.70845	0	0.448321	1.35526	0	2.0753	0	2.00648	5.89521	1.38911	8.09148	8.26072	0	0	1.18586	2.17037	0.321911	0	0	0.933174	0	3.08692	0	9.02245	5.97958	0	5.95198	9.91996	3.74605	0	0	0	0
DDX54	0	0	0	0	0	0	0	0	0	0	0	0	4.34073	7.68804	11.1336	4.75512	7.68804	5.53399	4.93153	11.5197	6.56061	6.22589	4.2218	7.35711	0	0	0	0	0	0	1.18586	2.17037	7.40395	2.26921	7.02371	0	3.74605	9.26075	0	0	0	0	0	0	0	0	0	0	0
DDX55	0	0	0	4.74538	2.59803	2.14368	2.28559	0.602811	0.337686	0.840606	1.39648	1.7398	1.08518	1.92201	0	3.17008	7.26092	2.767	1.79328	4.06579	0	2.0753	0	0.445885	0	0	0	2.75357	2.38576	3.93368	1.18586	0	0.321911	0	0	0.933174	0	0	2.31077	0	0	0	0	0	0	0	0	0	0
DDX56	0	0	0	0	0	0	0	0	0	0	0	0	11.937	5.76603	2.78339	6.73641	9.39649	4.61166	5.82817	5.42105	5.24849	6.22589	2.81454	8.02594	0	0	0	0	0	0	3.55757	4.34073	4.82866	2.26921	4.01355	5.59904	0	7.71729	6.93232	0	0	0	0	0	0	0	2.57784	0	0
DDX6	2.3773	0	5.90052	3.95448	5.19607	9.64657	4.57118	2.71265	6.41603	8.82636	5.43077	6.46212	9.76665	3.84402	16.7003	8.71771	6.4067	4.61166	2.68992	6.09868	9.18485	10.3765	7.03634	4.6818	0	2.31519	9.2474	21.1107	8.35017	11.801	2.37171	0	2.8972	2.26921	13.044	0.933174	0	1.54346	9.2431	2.57784	1.70845	4.95622	7.93597	11.5733	1.87302	0	0	0	0
DEDD2	0	0	0	0	0	0	0.190466	0	0.337686	0.420303	0	0.497086	0	5.76603	5.56678	3.9626	6.83381	2.767	4.48321	4.74342	7.87273	12.4518	1.40727	6.01945	0	0	0	0	0	0	0	0	4.18484	0	5.01694	2.79952	0	4.63037	4.62155	0	0.854226	0	0	0	0	0	0	0	0
DEF6	0.396217	0	0	0	0	0.214368	0.380932	0.301405	1.01306	0.420303	2.17231	1.7398	1.08518	2.88301	0	0	1.28134	0	1.34496	2.03289	1.31212	0	4.2218	1.5606	0	0.463037	0	0	2.38576	0	2.37171	0	2.25338	2.26921	1.00339	0	0	1.54346	0	0	0	0	0	0	0	0	0	3.43388	0
DEGS1	0.396217	1.27707	1.96684	5.53627	3.24754	3.64426	0.761863	6.63092	4.38992	2.10152	6.20659	2.23689	5.42592	0.961004	2.78339	2.37756	1.70845	5.53399	1.79328	4.74342	3.93637	0	1.40727	0.668828	0	5.09341	1.15593	1.83572	2.38576	9.83419	1.18586	2.17037	0.643822	0	0	0	0	0	0	1.28892	0	0	0	1.65333	1.87302	0	0	0	0
DEK	13.4714	19.1561	7.86736	9.49075	5.19607	14.3627	9.90422	9.64497	12.4944	6.72485	6.67209	11.6815	4.34073	0	2.78339	2.77382	2.13557	4.61166	5.82817	8.80921	6.56061	4.1506	8.44361	6.68828	12.3264	14.3542	12.7152	5.50715	3.57864	13.7679	4.74342	0	6.76013	2.26921	1.00339	2.79952	7.49209	3.08692	4.62155	19.3338	16.2303	3.30415	9.91996	14.8799	14.9842	0	2.57784	6.86775	13.8646
DENND2D	0.396217	0	3.93368	2.37269	1.94852	0.857473	1.1428	1.20562	2.02612	2.94212	0.31033	1.24271	15.1926	19.2201	13.9169	15.8504	13.2405	16.602	15.2429	15.5855	38.0515	14.5271	14.0727	20.7337	0	2.31519	5.77963	2.75357	2.38576	1.96684	3.55757	4.34073	9.65733	2.26921	13.044	4.66587	0	16.978	18.4862	0	0	0	0	3.30665	1.87302	23.6626	5.15569	0	0
DERL1	0.792433	0	1.96684	0.790896	1.94852	1.50058	1.90466	1.80843	0.675372	3.78273	2.01714	0.745629	5.42592	0	0	3.56634	4.27113	0.922332	2.68992	5.42105	5.24849	6.22589	2.81454	4.01297	1.07186	3.24126	0	4.58929	0	3.93368	3.55757	0	2.25338	0	4.01355	0.933174	0	7.71729	2.31077	1.28892	0	0	0	1.65333	0	4.73253	0	0	6.93232
DERL2	0.792433	0	0	0.790896	10.3921	2.57242	2.66652	8.74076	0.675372	1.26091	12.1029	2.48543	14.1074	6.72703	2.78339	4.35886	6.4067	6.45632	4.48321	3.38816	2.62424	10.3765	9.85087	7.80299	1.07186	0.926075	6.93555	2.75357	3.57864	0	3.55757	0	2.57529	0	5.01694	1.86635	0	7.71729	2.31077	1.28892	0.854226	0	9.91996	6.61331	0	0	0	0	0
DESI1	0.792433	2.55415	0	4.74538	3.24754	5.35921	3.99978	0.904216	2.02612	1.26091	2.6378	2.98252	5.42592	2.88301	0	3.9626	6.83381	0.922332	1.34496	2.71053	0	10.3765	1.40727	4.23591	2.14371	3.24126	2.31185	0	0	1.96684	3.55757	4.34073	2.25338	2.26921	2.00677	6.53222	0	3.08692	0	0	1.70845	0	0	1.65333	1.87302	4.73253	7.73353	0	0
DEXI	0.396217	0	0	0.790896	0.649508	0.214368	0.571398	1.20562	1.35074	0.840606	1.39648	0.745629	0	4.80502	0	2.77382	2.56268	2.767	1.79328	2.03289	1.31212	0	0	2.45237	0	0	2.31185	0	1.19288	0	0	0	0	0	1.00339	0	0	0	0	0	0	0	0	0	0	0	0	0	0
DFFA	0	0	0	1.58179	0.649508	2.57242	0.952329	1.20562	3.03917	0.420303	0.620659	0.745629	2.17037	0	0	0.39626	0.854226	0	1.34496	0.677631	0	0	1.40727	2.45237	0.535929	0.463037	1.15593	0	2.38576	0	0	0	0.321911	0	1.00339	0	0	0	0	0	0	0	0	1.65333	0	0	0	0	0
DGCR2	0	0	0	0	0.649508	1.28621	0.571398	2.10984	0.337686	0.420303	0.155165	1.49126	1.08518	0	0	2.37756	1.28134	1.84466	0	0.677631	0	0	4.2218	2.67531	0	0.463037	4.6237	1.83572	1.19288	0	0	0	1.28764	0	2.00677	0.933174	0	1.54346	2.31077	1.28892	0.854226	0	0	1.65333	0	0	0	0	0
DGKZ	0	0	0	0	0	0	0	0	0	0	0	0	6.5111	8.64904	2.78339	3.9626	7.26092	5.53399	1.79328	8.13158	13.1212	8.30119	5.62907	6.68828	0	0	0	0	0	0	1.18586	2.17037	6.76013	6.80763	10.0339	2.79952	11.2381	6.17383	11.5539	0	0	0	0	0	0	9.46505	2.57784	6.86775	0
DHCR24	0	1.27707	1.96684	0.790896	2.59803	1.92931	0.380932	1.80843	0.675372	0.420303	1.55165	1.49126	9.76665	7.68804	8.35017	7.92519	8.11515	13.835	12.553	14.2303	0	16.6024	18.2945	18.0584	0	2.31519	2.31185	0	0	1.96684	3.55757	6.5111	6.76013	15.8845	13.044	2.79952	11.2381	6.17383	2.31077	0	1.70845	0	0	0	1.87302	0	0	3.43388	0
DHODH	0.396217	0	0	0	0	0	0	0.301405	0	0	9.15472	0	0	0	0	0	0	0	0	0	0	0	0	0	0	0	0	0	0	0	0	0	0	0	0	0	0	0	0	0	0	0	0	0	0	0	0	0	0
DHRS3	2.3773	1.27707	0	0	1.29902	1.50058	0.761863	2.10984	1.01306	1.68121	1.24132	0.745629	3.25555	9.61004	5.56678	8.71771	5.55247	2.767	3.58656	4.74342	0	4.1506	2.81454	5.79651	0	0.463037	0	2.75357	0	0	4.74342	8.68147	7.40395	0	4.01355	4.66587	0	4.63037	4.62155	0	0	0	1.98399	0	0	0	2.57784	6.86775	6.93232
DHX15	6.33946	1.27707	0	11.8634	6.49508	5.57358	11.6184	7.53514	5.74066	2.52182	4.81011	4.22523	13.0222	8.64904	5.56678	4.75512	8.96938	1.84466	4.93153	2.71053	2.62424	2.0753	4.2218	11.3701	3.21557	4.63037	3.46778	5.50715	3.57864	3.93368	3.55757	0	5.47249	4.53842	3.01016	0.933174	0	9.26075	4.62155	1.28892	3.4169	0	11.904	1.65333	1.87302	0	5.15569	0	0
DHX33	0.792433	0	0	1.58179	1.94852	2.78679	3.42839	2.10984	2.3638	0.420303	5.43077	3.23106	2.17037	0.961004	8.35017	2.37756	2.13557	1.84466	0.896641	0.677631	2.62424	0	1.40727	3.1212	0.535929	2.77822	5.77963	1.83572	2.38576	3.93368	0	0	1.60955	0	1.00339	0	0	1.54346	0	1.28892	0.854226	0	0	1.65333	1.87302	0	0	0	0
DHX36	0.396217	1.27707	0	3.16358	5.19607	2.57242	2.47606	1.80843	2.02612	1.26091	1.86198	1.49126	1.08518	0	0	0.792519	1.28134	0	0.448321	4.06579	2.62424	0	1.40727	2.22943	0.535929	0.926075	1.15593	3.67143	0	0	0	0	0.321911	0	1.00339	0	0	1.54346	0	0	0	0	3.96798	4.95998	0	4.73253	0	0	0
DIAPH1	5.15081	5.1083	9.83419	3.95448	8.44361	9.00347	8.3805	6.93232	8.44215	10.9279	5.89626	12.4271	9.76665	3.84402	5.56678	8.32145	7.68804	4.61166	4.03488	7.45395	6.56061	10.3765	9.85087	8.02594	4.82336	3.24126	6.93555	8.26072	4.77152	7.86736	1.18586	4.34073	5.47249	2.26921	7.02371	1.86635	0	7.71729	9.2431	9.02245	5.12536	9.91244	9.91996	8.26663	5.61907	14.1976	2.57784	0	0
DIPK1A	0	0	0	0.790896	1.29902	1.71495	1.1428	0.602811	0.675372	2.10152	0.930989	0.994172	1.08518	0	0	0.39626	1.28134	0.922332	1.34496	1.35526	0	8.30119	1.40727	2.89825	0	0.463037	1.15593	1.83572	3.57864	3.93368	0	0	0	0	0	0	0	1.54346	2.31077	0	0	0	3.96798	0	0	0	0	0	0
DIS3	3.16973	2.55415	1.96684	7.11806	10.3921	4.073	7.04724	9.04216	5.06529	4.62333	11.0167	7.45629	6.5111	2.88301	5.56678	4.75512	2.56268	3.68933	4.03488	2.03289	1.31212	2.0753	1.40727	6.24239	2.14371	4.16734	9.2474	3.67143	28.6291	11.801	1.18586	2.17037	1.93147	0	1.00339	1.86635	0	7.71729	4.62155	0	2.56268	0	1.98399	1.65333	0	0	0	0	0
DLD	0.396217	5.1083	1.96684	0.790896	1.29902	1.71495	2.09512	2.71265	1.68843	0	2.48264	0.994172	2.17037	0	0	1.18878	4.69824	1.84466	1.79328	2.71053	0	0	0	0.891771	1.07186	2.77822	0	0.917858	1.19288	5.90052	3.55757	2.17037	0.643822	4.53842	4.01355	0.933174	3.74605	3.08692	0	1.28892	1.70845	1.65207	0	0	0	0	0	0	0
DMAC1	1.58487	5.1083	0	2.37269	2.59803	1.07184	4.38071	7.83654	2.02612	0.840606	8.3789	1.49126	0	0	0	0.792519	4.69824	3.68933	0.448321	2.71053	0	2.0753	1.40727	2.67531	1.07186	0.926075	3.46778	0	7.15728	0	0	0	0.643822	0	2.00677	0	0	0	0	1.28892	0	0	3.96798	4.95998	0	0	0	0	0
DNAAF10	0	0	0	0	0	0	0.571398	0.602811	0.337686	0	3.1033	0.994172	2.17037	0.961004	0	1.9813	0.854226	2.767	0.448321	1.35526	1.31212	8.30119	1.40727	2.89825	0	0.463037	0	0	0	1.96684	0	0	1.93147	0	0	0	0	0	0	0	0	0	0	0	0	0	0	0	0
DNAJA1	1.58487	0	0	0	0.649508	2.57242	1.90466	0.904216	0.675372	0	0.930989	0.994172	3.25555	1.92201	2.78339	1.9813	4.27113	0.922332	0.448321	1.35526	1.31212	0	0	0.445885	2.14371	1.38911	0	0	0	3.93368	4.74342	0	0.965733	0	0	1.86635	0	0	0	1.28892	0.854226	0	0	0	0	0	0	0	0
DNAJA2	4.35838	0	3.93368	3.95448	4.54656	4.50173	7.04724	3.31546	4.05223	3.36242	0.930989	4.97086	3.25555	3.84402	5.56678	2.77382	8.54226	5.53399	4.48321	3.38816	6.56061	2.0753	4.2218	6.68828	3.21557	0.926075	1.15593	0.917858	2.38576	3.93368	3.55757	2.17037	3.54102	0	1.00339	2.79952	0	0	0	5.15569	1.70845	1.65207	0	3.30665	0	0	0	3.43388	0
DNAJB1	1.58487	0	0	0.790896	0.649508	0.643105	1.71419	0.301405	1.01306	0.420303	0.775824	0.745629	11.937	7.68804	13.9169	4.35886	11.9592	4.61166	9.86305	3.38816	7.87273	6.22589	12.6654	15.1601	0.535929	1.38911	1.15593	2.75357	1.19288	0	1.18586	0	5.7944	2.26921	6.02032	0.933174	3.74605	4.63037	4.62155	0	0	0	1.98399	1.65333	0	4.73253	7.73353	3.43388	0
DNAJC11	0.396217	0	0	2.37269	0.649508	2.35805	3.42839	1.20562	2.3638	0	2.01714	1.24271	3.25555	3.84402	0	3.17008	5.97958	1.84466	3.58656	3.38816	5.24849	4.1506	2.81454	5.57357	1.07186	3.24126	2.31185	0	2.38576	0	3.55757	2.17037	2.25338	0	2.00677	0.933174	3.74605	0	0	0	0	0	1.98399	0	0	0	0	0	0
DNAJC15	1.98108	0	0	1.58179	0.649508	1.50058	1.52373	2.41124	3.37686	2.52182	3.41363	2.73397	0	1.92201	0	0.792519	2.13557	0	2.2416	1.35526	1.31212	4.1506	0	1.5606	1.07186	3.24126	4.6237	0.917858	1.19288	1.96684	1.18586	0	1.93147	0	1.00339	0.933174	0	0	0	0	0.854226	0	0	1.65333	1.87302	0	2.57784	0	0
DNAJC21	0.396217	0	0	3.95448	1.29902	1.71495	1.71419	0.602811	0.675372	0.420303	1.39648	1.49126	2.17037	0	2.78339	0.39626	0	3.68933	0	0	1.31212	0	1.40727	1.33766	1.60779	3.7043	0	3.67143	0	0	1.18586	0	0.321911	0	0	0	0	0	0	0	0	0	3.96798	1.65333	1.87302	0	0	0	0
DNAJC3	0.396217	0	0	5.53627	1.29902	1.92931	1.52373	0.904216	1.01306	0.840606	2.17231	0.248543	0	0	0	0.792519	0.427113	0.922332	0.448321	0.677631	0	0	0	0	0	1.85215	0	4.58929	2.38576	3.93368	0	0	0	0	0	0	0	0	0	0	0	1.65207	0	0	0	0	0	0	0
DNAJC9	0.396217	3.83122	0	0	0	0.428737	1.1428	0	1.35074	0.420303	0.155165	0.497086	2.17037	3.84402	0	1.9813	6.83381	1.84466	2.68992	5.42105	0	2.0753	1.40727	5.35062	0.535929	0	0	0	0	0	3.55757	2.17037	2.25338	0	2.00677	0.933174	0	1.54346	0	1.28892	0.854226	0	0	0	1.87302	0	0	0	0
DNMT3A	0	0	0	0.790896	0.649508	0.428737	1.33326	0.301405	0.675372	0	1.24132	0.497086	0	3.84402	0	5.54764	3.4169	0	0.448321	0	1.31212	2.0753	1.40727	1.11471	0.535929	0	0	1.83572	0	0	1.18586	0	1.60955	0	2.00677	0.933174	0	4.63037	0	0	0	0	0	0	0	0	5.15569	0	0
DNPEP	0.396217	0	0	0.790896	1.94852	1.71495	1.33326	2.10984	1.68843	0	2.48264	1.24271	0	0	0	0.39626	0.427113	0	0	0	0	0	0	0.891771	1.07186	1.38911	0	0.917858	0	0	1.18586	0	0	0	0	1.86635	3.74605	0	0	0	0.854226	0	3.96798	3.30665	1.87302	4.73253	0	0	0
DOCK8	1.18865	2.55415	0	3.16358	1.94852	1.92931	1.33326	3.01405	3.03917	1.26091	4.65494	1.98834	1.08518	0.961004	5.56678	2.77382	2.56268	2.767	4.48321	6.09868	5.24849	4.1506	7.03634	5.12768	1.07186	0.926075	3.46778	5.50715	3.57864	7.86736	0	2.17037	2.25338	4.53842	8.0271	0	3.74605	9.26075	9.2431	1.28892	1.70845	0	0	3.30665	3.74605	18.9301	0	0	0
DOK2	0.396217	0	0	0	0.649508	0.428737	0.761863	1.20562	0.337686	0.840606	2.94813	1.49126	0	4.80502	0	1.9813	2.98979	3.68933	4.48321	3.38816	1.31212	4.1506	1.40727	4.45885	0.535929	0.463037	1.15593	1.83572	2.38576	1.96684	1.18586	0	3.86293	0	3.01016	1.86635	0	1.54346	9.2431	0	0	3.30415	0	0	0	0	0	0	6.93232
DPH1	0.396217	3.83122	0	5.53627	1.94852	2.35805	3.61885	2.41124	1.68843	0.420303	1.70681	1.98834	3.25555	4.80502	2.78339	1.58504	9.39649	0.922332	5.37985	3.38816	5.24849	2.0753	1.40727	3.79003	0.535929	1.38911	2.31185	3.67143	1.19288	0	1.18586	2.17037	2.8972	0	2.00677	0.933174	0	1.54346	0	1.28892	1.70845	0	0	3.30665	3.74605	9.46505	0	0	0
DPH2	0.792433	0	0	0	0	2.35805	0.952329	0.301405	0.675372	0.840606	0	0.248543	6.5111	1.92201	0	6.73641	9.8236	1.84466	4.48321	2.71053	1.31212	2.0753	1.40727	2.45237	0.535929	0.463037	0	0	0	0	7.11513	0	2.57529	4.53842	2.00677	2.79952	3.74605	3.08692	0	0	0	0	1.98399	0	0	0	0	0	0
DPH3	0.396217	1.27707	0	1.58179	0.649508	0.428737	1.71419	0.301405	0	1.26091	0.31033	0.994172	3.25555	1.92201	2.78339	1.58504	3.84402	4.61166	1.79328	3.38816	0	2.0753	2.81454	3.34414	0.535929	0.926075	1.15593	1.83572	0	0	1.18586	0	1.93147	0	2.00677	0	0	0	0	0	0	0	0	0	1.87302	4.73253	0	0	0
DPM2	0	0	0	0	0	0	0	0	0	0	0	0	3.25555	2.88301	2.78339	3.56634	5.97958	2.767	1.34496	6.09868	2.62424	10.3765	5.62907	4.01297	0	0	0	0	0	0	0	2.17037	3.86293	0	1.00339	0.933174	3.74605	3.08692	0	0	0	0	0	0	0	0	2.57784	0	0
DPP4	1.18865	0	0	0.790896	1.29902	0.428737	0.761863	0.602811	0.675372	0.420303	4.49978	1.49126	0	0	0	0	0	0	0.448321	0	0	0	0	0.445885	0.535929	0.926075	2.31185	0.917858	0	5.90052	0	0	0	0	0	0	0	0	0	0	2.56268	1.65207	0	0	0	0	0	0	0
DR1	2.77352	5.1083	3.93368	1.58179	1.29902	2.35805	1.90466	1.80843	2.02612	1.68121	2.17231	1.7398	0	0.961004	0	0.39626	0	0	0	1.35526	0	0	0	0.222943	0.535929	1.85215	1.15593	0.917858	0	1.96684	2.37171	0	0	0	0	0	0	0	0	0	2.56268	0	1.98399	1.65333	1.87302	0	0	0	0
DUS1L	0.396217	0	0	0	3.24754	0.857473	2.09512	0.602811	0.337686	0	0.930989	0.248543	1.08518	4.80502	5.56678	3.9626	6.4067	2.767	3.58656	4.06579	5.24849	6.22589	2.81454	4.6818	1.60779	0	0	0	5.9644	0	2.37171	4.34073	2.8972	2.26921	0	1.86635	3.74605	1.54346	2.31077	0	0.854226	0	0	0	0	0	2.57784	0	0
DUSP2	5.54703	0	0	4.74538	4.54656	7.50289	7.42817	0.602811	0.675372	1.68121	0	1.49126	3.25555	3.84402	2.78339	3.17008	10.6778	0	0.448321	0.677631	1.31212	8.30119	0	0.668828	4.28743	0	0	2.75357	1.19288	1.96684	2.37171	2.17037	2.57529	0	3.01016	2.79952	0	0	0	1.28892	0	1.65207	7.93597	0	0	0	0	3.43388	6.93232
DUSP4	1.18865	2.55415	0	1.58179	12.9902	8.36036	5.14258	9.04216	4.38992	2.52182	14.4303	2.98252	11.937	11.5321	8.35017	12.2841	10.6778	11.9903	10.3114	8.80921	3.93637	4.1506	14.0727	12.4848	0.535929	1.85215	5.77963	0	9.54305	1.96684	2.37171	6.5111	4.18484	0	1.00339	0.933174	3.74605	7.71729	0	6.44461	0.854226	0	13.8879	4.95998	0	0	18.0449	0	0
DUSP5	0.396217	3.83122	0	3.95448	3.24754	1.92931	1.52373	0.602811	0	0	1.24132	0.497086	9.76665	4.80502	5.56678	9.11397	8.54226	1.84466	3.58656	2.03289	3.93637	0	0	2.00648	0.535929	0.463037	1.15593	0.917858	0	0	3.55757	2.17037	0.643822	0	6.02032	2.79952	0	0	2.31077	0	0	0	3.96798	0	1.87302	0	5.15569	0	0
DUSP6	0	0	0	2.37269	2.59803	0.214368	0.380932	2.71265	0.337686	0.420303	5.12044	0	9.76665	1.92201	0	1.58504	2.98979	2.767	17.0362	2.71053	5.24849	6.22589	11.2581	16.9436	0	0.926075	0	0	1.19288	0	0	0	0.643822	0	2.00677	1.86635	3.74605	1.54346	4.62155	0	0	0	0	0	3.74605	0	0	0	0
DUSP7	0.396217	0	0	3.16358	2.59803	1.07184	1.33326	0.904216	0.337686	0.840606	2.01714	0.248543	0	1.92201	0	0.792519	1.28134	0.922332	1.34496	0.677631	3.93637	4.1506	0	1.33766	0.535929	0.463037	2.31185	3.67143	0	0	0	2.17037	0.965733	0	0	0.933174	0	1.54346	4.62155	0	0.854226	0	0	1.65333	0	0	0	0	0
DUT	2.77352	5.1083	0	0.790896	1.94852	0.643105	1.33326	1.50703	1.35074	0	0.620659	0.994172	0	0	0	0	0	0	0	0	0	0	0	0	2.67964	1.38911	1.15593	1.83572	0	0	0	0	0	0	0	0	0	0	0	1.28892	3.4169	0	1.98399	1.65333	1.87302	0	0	0	0
DYNLL1	1.18865	0	3.93368	6.32717	2.59803	7.07415	12.9517	7.83654	11.1436	2.94212	4.18945	8.94755	1.08518	2.88301	2.78339	4.35886	6.83381	1.84466	2.68992	4.06579	1.31212	2.0753	0	2.00648	3.21557	10.1868	8.09148	6.42501	5.9644	7.86736	3.55757	0	1.93147	2.26921	1.00339	5.59904	0	3.08692	4.62155	1.28892	4.27113	0	3.96798	3.30665	0	4.73253	2.57784	3.43388	6.93232
DYNLL2	1.58487	1.27707	5.90052	0.790896	1.94852	4.28737	4.76165	2.10984	3.37686	2.10152	4.03428	4.22523	2.17037	2.88301	5.56678	1.9813	2.13557	0	0.896641	1.35526	0	4.1506	0	1.11471	3.7515	1.38911	6.93555	4.58929	1.19288	1.96684	1.18586	0	0.965733	0	0	1.86635	0	0	0	2.57784	4.27113	0	0	0	3.74605	4.73253	2.57784	0	6.93232
E2F1	1.18865	1.27707	0	4.74538	1.94852	3.85863	3.99978	5.12389	5.74066	0	3.25846	2.23689	1.08518	0.961004	2.78339	1.18878	1.70845	0.922332	2.2416	2.03289	0	0	7.03634	2.00648	2.14371	6.48252	5.77963	0	3.57864	3.93368	2.37171	0	2.25338	0	0	0	3.74605	0	0	0	2.56268	0	3.96798	0	0	0	0	0	0
E2F4	0	0	0	0	0	0	0	0	0	0	0	0	4.34073	1.92201	2.78339	1.9813	4.69824	0	1.34496	4.74342	0	0	2.81454	3.1212	0	0	0	0	0	0	5.92928	0	2.25338	0	1.00339	0.933174	0	0	0	0	0	0	0	0	0	4.73253	2.57784	0	0
EBAG9	0.792433	0	0	0	0	1.71495	1.1428	0.301405	0.337686	0.840606	1.70681	1.49126	1.08518	2.88301	5.56678	3.56634	3.84402	1.84466	1.34496	1.35526	1.31212	4.1506	1.40727	2.22943	0.535929	0	2.31185	0	1.19288	0	1.18586	2.17037	2.25338	2.26921	3.01016	1.86635	0	3.08692	0	0	0	0	1.98399	0	0	4.73253	0	0	0
EBP	0	0	0	0	0	0	0	0	0	0	0.930989	0	0	2.88301	5.56678	1.9813	1.70845	0	1.34496	0.677631	0	0	1.40727	3.1212	0	0.926075	0	0	0	0	0	8.68147	2.25338	6.80763	1.00339	2.79952	7.49209	4.63037	0	0	0	0	0	0	0	0	0	0	0
ECE1	0	0	0	3.95448	1.29902	1.50058	0.380932	0.602811	0.337686	0	0.775824	0.994172	2.17037	4.80502	5.56678	3.9626	3.4169	1.84466	4.03488	0.677631	2.62424	2.0753	4.2218	3.79003	0	0.463037	0	0	0	0	1.18586	0	1.28764	0	1.00339	0.933174	0	0	0	0	0	0	0	1.65333	3.74605	0	0	0	0
ECHDC1	0	0	0	1.58179	1.29902	1.28621	1.90466	2.10984	0.337686	0.420303	1.55165	0.994172	4.34073	0.961004	0	1.18878	0.427113	0.922332	0.448321	0	0	4.1506	1.40727	2.67531	0.535929	0	2.31185	1.83572	0	1.96684	0	0	0.643822	0	0	0.933174	0	0	0	0	0.854226	0	1.98399	1.65333	0	0	0	0	0
EDF1	0	0	0	0	0	0	0	0	0	0	0	0	1.08518	3.84402	2.78339	0.792519	2.13557	0	2.2416	0	1.31212	2.0753	0	4.45885	0	0	0	0	0	0	3.55757	6.5111	3.54102	0	0	1.86635	0	0	2.31077	0	0	0	0	0	0	4.73253	5.15569	0	0
EEF2	23.773	49.8059	33.4363	90.1622	61.0538	75.2433	67.4249	65.405	74.6286	62.2049	66.2554	51.9455	119.37	109.555	111.336	89.5547	90.548	91.3108	78.9044	92.1579	140.397	151.497	104.138	82.2658	26.2605	45.3777	101.721	88.1144	73.9586	74.7399	53.3635	67.2814	76.9367	29.4997	110.373	66.2554	48.6986	146.629	108.606	25.7784	22.2099	16.5207	152.767	122.346	29.9684	66.2554	48.979	61.8098	6.93232
EFCAB14	1.18865	0	1.96684	0.790896	2.59803	1.07184	2.28559	0.904216	0.337686	2.10152	0.620659	0.745629	0	1.92201	0	1.58504	2.13557	2.767	1.34496	0.677631	3.93637	0	0	1.11471	1.07186	0	0	3.67143	2.38576	0	0	0	0.965733	0	1.00339	0	0	1.54346	2.31077	1.28892	0	0	0	1.65333	0	0	0	0	0
EFHD2	1.58487	1.27707	13.7679	3.16358	3.24754	4.7161	4.95211	3.91827	3.37686	7.14515	4.81011	2.98252	0	0.961004	0	1.18878	3.4169	0.922332	0.448321	1.35526	0	0	0	0.668828	0.535929	1.85215	3.46778	5.50715	2.38576	1.96684	0	0	0	2.26921	0	1.86635	0	0	0	1.28892	1.70845	6.60829	0	1.65333	5.61907	4.73253	2.57784	3.43388	0
EGR2	0.792433	0	0	0.790896	0.649508	3.00116	0.952329	0	1.01306	0	0	0	3.25555	7.68804	0	8.32145	5.55247	0	0.448321	0	0	2.0753	0	0.222943	1.07186	0	0	0	0	0	1.18586	2.17037	0.643822	0	5.01694	0	3.74605	1.54346	0	2.57784	0	0	0	0	0	0	2.57784	0	0
EHD1	0.792433	3.83122	3.93368	4.74538	1.94852	3.00116	3.42839	3.01405	2.3638	5.88424	3.1033	2.98252	13.0222	4.80502	13.9169	7.92519	6.4067	12.9126	13.4496	10.8421	34.1152	22.8283	18.2945	10.4783	0	2.31519	6.93555	9.17858	3.57864	5.90052	1.18586	2.17037	9.65733	0	18.061	0.933174	0	9.26075	13.8646	1.28892	0.854226	1.65207	7.93597	6.61331	0	0	0	3.43388	0
EHD4	0	2.55415	0	0.790896	1.29902	1.28621	1.33326	0.602811	0	0	2.01714	0	4.34073	4.80502	2.78339	1.58504	2.13557	1.84466	2.2416	1.35526	0	0	4.2218	3.56708	0.535929	0.463037	0	0	1.19288	0	0	0	0.643822	0	1.00339	0.933174	0	1.54346	0	0	0	0	0	1.65333	0	0	2.57784	0	0
EID1	9.5092	17.879	5.90052	15.027	14.2892	22.2943	20.5703	16.2759	19.5858	13.87	26.9987	18.3922	6.5111	24.9861	41.7508	16.2466	25.1997	24.903	26.8992	19.6513	18.3697	22.8283	32.3672	42.1362	6.43114	25.004	21.9626	22.9465	11.9288	53.1046	18.9737	13.0222	16.0955	24.9613	10.0339	9.33174	11.2381	33.9561	20.797	6.44461	15.3761	8.26036	23.8079	9.91996	3.74605	9.46505	10.3114	13.7355	0
EID2	0.792433	1.27707	0	3.16358	5.19607	3.00116	2.28559	3.01405	2.02612	1.68121	6.05143	2.73397	1.08518	1.92201	5.56678	2.37756	5.55247	1.84466	3.58656	4.74342	1.31212	2.0753	4.2218	2.89825	0.535929	3.24126	3.46778	4.58929	3.57864	5.90052	1.18586	0	0.965733	0	1.00339	0	0	1.54346	0	0	0.854226	0	0	1.65333	0	0	0	0	0
EIF1	2.77352	3.83122	0	1.58179	2.59803	2.14368	3.23792	1.50703	1.68843	0.840606	4.03428	1.24271	2.17037	2.88301	5.56678	3.9626	2.56268	0.922332	2.68992	3.38816	0	2.0753	0	3.34414	5.89521	1.38911	0	3.67143	1.19288	0	7.11513	2.17037	0.321911	6.80763	4.01355	2.79952	0	4.63037	0	1.28892	0.854226	1.65207	5.95198	1.65333	1.87302	9.46505	5.15569	0	0
EIF1AD	0	0	0	0.790896	0	1.28621	0.571398	0.602811	0	0.420303	0.620659	0.248543	2.17037	3.84402	0	0.792519	2.56268	2.767	3.13824	0	3.93637	2.0753	2.81454	3.1212	0.535929	0	0	0.917858	1.19288	1.96684	0	0	1.60955	0	2.00677	0	0	3.08692	6.93232	0	0.854226	0	0	0	0	0	0	3.43388	0
EIF2AK1	2.77352	1.27707	0	1.58179	0.649508	1.07184	0.952329	1.80843	2.02612	0.420303	3.72395	1.49126	0	0	0	0	0.427113	0	0	0	0	0	0	0.668828	3.21557	2.77822	1.15593	0	4.77152	3.93368	0	0	0	0	0	1.86635	0	0	0	1.28892	4.27113	3.30415	1.98399	0	1.87302	0	0	0	6.93232
EIF2B1	1.18865	0	0	0	0.649508	0.214368	1.33326	4.21968	4.05223	0.840606	4.03428	1.98834	5.42592	12.4931	2.78339	2.37756	8.11515	4.61166	4.93153	4.06579	6.56061	4.1506	5.62907	6.91122	0.535929	2.77822	1.15593	0	1.19288	5.90052	0	4.34073	4.50675	0	5.01694	0.933174	0	3.08692	4.62155	0	0.854226	0	1.98399	0	0	0	2.57784	0	0
EIF2S1	2.3773	0	0	0.790896	0.649508	2.35805	3.61885	0.602811	2.02612	0.840606	0.155165	2.23689	1.08518	2.88301	0	1.9813	4.27113	2.767	0.896641	3.38816	1.31212	0	2.81454	2.00648	1.07186	0.926075	1.15593	0	1.19288	1.96684	11.8586	8.68147	1.93147	4.53842	2.00677	7.46539	0	0	0	1.28892	1.70845	0	1.98399	0	3.74605	0	2.57784	0	0
EIF2S2	0	0	0	1.58179	1.29902	2.14368	1.33326	0.602811	1.35074	0.840606	1.08615	0	1.08518	0.961004	0	2.77382	4.27113	0	1.34496	6.77631	0	2.0753	0	4.6818	0	1.38911	1.15593	0	1.19288	0	0	0	1.93147	0	3.01016	0	0	1.54346	0	0	0.854226	0	0	3.30665	0	0	2.57784	0	0
EIF2S3	1.58487	5.1083	3.93368	3.16358	1.94852	3.42989	2.85699	3.91827	1.35074	1.68121	2.17231	0.994172	5.42592	1.92201	2.78339	1.9813	3.84402	8.30099	2.68992	2.71053	3.93637	2.0753	0	2.89825	2.67964	1.85215	6.93555	0.917858	5.9644	3.93368	7.11513	2.17037	1.93147	6.80763	3.01016	7.46539	0	1.54346	0	2.57784	1.70845	1.65207	9.91996	3.30665	5.61907	0	5.15569	0	0
EIF3A	3.16973	3.83122	0	15.8179	6.49508	13.0765	14.4754	12.0562	6.07835	8.40606	8.99956	6.9592	16.2778	2.88301	0	4.75512	3.84402	2.767	2.2416	5.42105	6.56061	4.1506	9.85087	4.90474	3.7515	12.039	9.2474	10.0964	0	11.801	4.74342	0	2.57529	0	0	0	0	4.63037	2.31077	3.86676	2.56268	1.65207	13.8879	4.95998	1.87302	0	0	0	0
EIF3B	0	0	0	0	0	0	0	0	0	0	0	0	0	0	0	3.17008	6.4067	1.84466	2.68992	4.74342	1.31212	2.0753	0	0.222943	0	0	0	0	0	0	1.18586	6.5111	0.965733	2.26921	4.01355	3.7327	0	4.63037	0	0	0	0	0	0	0	0	2.57784	0	0
EIF3E	1.58487	0	1.96684	0.790896	0	1.07184	0.761863	0.904216	0.675372	0.420303	0.930989	0.745629	1.08518	0.961004	0	0	1.28134	0	0.448321	0	1.31212	0	0	0.445885	0.535929	0	0	0	1.19288	0	3.55757	0	0.321911	2.26921	1.00339	0	0	0	2.31077	3.86676	1.70845	1.65207	0	1.65333	1.87302	4.73253	5.15569	0	0
EIF3H	4.7546	1.27707	1.96684	0	2.59803	1.50058	3.61885	1.80843	0.675372	1.26091	3.56879	3.4796	2.17037	5.76603	0	1.9813	9.39649	2.767	4.93153	1.35526	10.497	4.1506	11.2581	6.68828	2.14371	0.926075	2.31185	0.917858	0	1.96684	2.37171	4.34073	3.86293	2.26921	6.02032	0.933174	0	7.71729	4.62155	0	0.854226	0	3.96798	0	0	0	0	0	0
EIF3I	1.58487	2.55415	0	0.790896	1.29902	3.64426	3.61885	2.10984	2.02612	0.840606	3.25846	2.98252	1.08518	0.961004	5.56678	1.18878	0.854226	0.922332	0.448321	0.677631	0	0	0	1.33766	4.28743	0.926075	2.31185	0	3.57864	0	0	0	2.25338	0	0	0	0	0	0	6.44461	0.854226	0	1.98399	0	0	0	0	0	0
EIF3J	3.16973	2.55415	0	2.37269	0	3.42989	5.71398	2.10984	2.70149	0.840606	4.49978	6.21357	0	0	2.78339	0.792519	1.70845	0	0	0.677631	0	0	0	0.668828	1.60779	1.38911	0	0.917858	2.38576	1.96684	2.37171	0	0	0	1.00339	1.86635	0	0	0	3.86676	1.70845	1.65207	3.96798	0	3.74605	4.73253	0	0	0
EIF4A1	0	0	0	0	0	0	0	0	0	0	0	0	1.08518	3.84402	0	5.15138	2.56268	1.84466	0.896641	0.677631	1.31212	0	0	1.11471	0	0	0	0	0	0	9.48684	4.34073	1.93147	2.26921	2.00677	2.79952	0	0	2.31077	0	0	0	0	0	0	0	5.15569	0	0
EIF4A2	2.3773	0	3.93368	3.16358	3.89705	5.78794	4.57118	3.01405	7.42909	3.36242	2.6378	2.48543	0	0	0	0	0	0	0	0	0	0	0	0	1.07186	2.31519	1.15593	3.67143	2.38576	0	0	0	0	0	0	0	0	0	0	2.57784	2.56268	0	3.96798	9.91996	1.87302	0	0	0	0
EIF4A3	4.7546	5.1083	1.96684	1.58179	3.24754	3.00116	3.99978	1.80843	1.35074	2.52182	4.34461	2.23689	0	0	0	1.18878	2.56268	1.84466	1.79328	0.677631	0	0	0	1.11471	5.35929	0.926075	1.15593	3.67143	5.9644	7.86736	1.18586	0	2.25338	0	1.00339	0.933174	0	0	0	3.86676	4.27113	0	0	0	0	4.73253	0	0	6.93232
EIF4B	5.15081	2.55415	3.93368	1.58179	2.59803	2.14368	2.47606	1.20562	5.06529	3.36242	4.81011	2.48543	1.08518	0	0	0.39626	3.84402	0	1.34496	2.71053	1.31212	0	1.40727	1.33766	4.28743	3.24126	5.77963	6.42501	2.38576	3.93368	2.37171	2.17037	4.82866	2.26921	1.00339	3.7327	0	3.08692	0	1.28892	3.4169	8.26036	1.98399	3.30665	1.87302	4.73253	2.57784	6.86775	0
EIF4E	0.396217	0	0	0	0.649508	1.50058	0.761863	0.301405	1.35074	0.420303	0	0.497086	6.5111	4.80502	8.35017	3.9626	4.27113	0	0.896641	4.74342	1.31212	0	0	1.78354	0	1.38911	0	0.917858	0	0	0	0	0.965733	0	0	0.933174	0	0	0	1.28892	0	0	3.96798	1.65333	0	0	2.57784	0	0
EIF4G1	4.7546	8.93952	0	11.0725	7.7941	10.7184	8.76143	5.7267	4.7276	5.04364	7.60307	5.71649	1.08518	2.88301	2.78339	11.4915	13.2405	6.45632	3.58656	12.1974	1.31212	2.0753	5.62907	5.35062	4.82336	4.16734	6.93555	6.42501	8.35017	5.90052	9.48684	4.34073	4.18484	11.346	10.0339	4.66587	3.74605	0	2.31077	7.73353	4.27113	3.30415	5.95198	0	1.87302	0	7.73353	3.43388	0
EIF4G2	19.8108	16.602	15.7347	5.53627	6.49508	6.85979	7.42817	1.50703	7.42909	3.36242	1.70681	3.72814	3.25555	3.84402	0	2.37756	6.4067	2.767	1.34496	1.35526	1.31212	0	1.40727	2.22943	15.5419	1.85215	2.31185	2.75357	2.38576	5.90052	28.4605	13.0222	0.321911	15.8845	1.00339	18.6635	7.49209	0	2.31077	18.0449	13.6676	4.95622	0	1.65333	7.49209	0	2.57784	3.43388	6.93232
EIF5	1.18865	3.83122	0	1.58179	1.29902	5.14484	3.42839	1.50703	2.02612	1.68121	0.465494	2.73397	0	0	0	0.39626	0	0	0.896641	0	0	0	0	0.222943	1.07186	0.926075	2.31185	3.67143	0	0	2.37171	0	0	0	0	0.933174	0	0	0	1.28892	1.70845	0	0	1.65333	0	0	0	0	6.93232
EIF5A	10.6978	2.55415	0	15.8179	4.54656	13.9339	13.3326	4.52108	7.09141	8.82636	1.39648	7.45629	0	2.88301	0	2.37756	0.854226	5.53399	0.448321	4.06579	0	0	2.81454	1.11471	10.7186	3.24126	6.93555	1.83572	5.9644	11.801	13.0444	13.0222	2.25338	11.346	0	16.7971	14.9842	1.54346	0	9.02245	7.68804	3.30415	19.8399	4.95998	3.74605	0	7.73353	6.86775	0
EIF5B	0.792433	2.55415	1.96684	2.37269	0.649508	1.28621	2.47606	3.31546	0.675372	0.420303	3.87912	1.7398	3.25555	6.72703	5.56678	3.9626	5.97958	0	4.93153	6.09868	1.31212	2.0753	2.81454	4.23591	1.60779	0.463037	0	0	1.19288	0	0	0	2.57529	2.26921	3.01016	2.79952	3.74605	7.71729	2.31077	0	0.854226	1.65207	0	3.30665	1.87302	0	7.73353	0	0
EIF6	0	0	0	0	0	0	0	0	0	0	0	0	5.42592	2.88301	8.35017	0.792519	4.27113	2.767	3.58656	4.74342	2.62424	8.30119	4.2218	4.23591	0	0	0	0	0	0	4.74342	2.17037	5.15057	4.53842	2.00677	8.39857	0	1.54346	0	0	0	0	0	0	0	0	5.15569	0	0
ELAC2	0	0	0	0	0.649508	0.857473	2.28559	0.904216	1.01306	0	1.24132	0.248543	7.59629	5.76603	2.78339	6.34015	7.68804	4.61166	6.27649	4.74342	5.24849	6.22589	5.62907	10.2554	0	0	1.15593	0	0	0	3.55757	6.5111	6.43822	2.26921	6.02032	1.86635	3.74605	7.71729	4.62155	0	0.854226	1.65207	0	0	0	0	0	0	0
ELAVL1	1.18865	1.27707	0	0	1.29902	0.643105	0.380932	1.20562	1.35074	0.420303	0.31033	2.73397	2.17037	0	2.78339	2.37756	2.56268	1.84466	0.896641	3.38816	0	0	0	3.34414	1.07186	0.926075	3.46778	0	1.19288	0	2.37171	4.34073	1.60955	0	0	4.66587	3.74605	0	2.31077	0	1.70845	0	1.98399	0	0	0	2.57784	3.43388	0
ELF1	0.792433	1.27707	0	3.16358	1.29902	2.35805	2.09512	3.01405	0.675372	3.36242	2.32747	2.23689	1.08518	0.961004	0	0.792519	2.98979	1.84466	0.896641	0	1.31212	0	1.40727	0.445885	0.535929	0.926075	2.31185	5.50715	0	9.83419	1.18586	0	0.321911	0	2.00677	0.933174	0	3.08692	0	0	1.70845	3.30415	1.98399	3.30665	0	0	0	0	0
ELF2	0.396217	0	0	1.58179	3.24754	1.28621	1.71419	2.10984	1.68843	0.420303	2.32747	0.745629	0	0	0	0.792519	0	0	0.448321	0	1.31212	0	0	0.445885	0	0.463037	1.15593	3.67143	2.38576	3.93368	0	0	0.321911	0	1.00339	0	0	1.54346	2.31077	1.28892	0	0	0	1.65333	0	0	0	0	0
ELK1	0.396217	0	0	1.58179	0	1.28621	0.761863	0.301405	0.675372	0.840606	2.17231	1.7398	0	0	5.56678	0.792519	1.70845	0	0.448321	0.677631	1.31212	0	1.40727	0.445885	0	0.463037	1.15593	0.917858	0	1.96684	0	0	2.57529	0	0	0	0	1.54346	0	0	0.854226	0	0	0	1.87302	0	0	0	0
ELMO1	0	1.27707	0	0.790896	0.649508	0.857473	0.190466	0.301405	0.675372	0.840606	1.08615	0.745629	5.42592	0.961004	5.56678	2.77382	3.4169	1.84466	3.58656	6.09868	1.31212	6.22589	1.40727	3.56708	0.535929	0.463037	0	0	0	3.93368	2.37171	8.68147	1.28764	2.26921	1.00339	0.933174	0	4.63037	0	0	0	0	0	0	0	0	2.57784	0	0
ELOVL1	1.58487	2.55415	0	5.53627	3.24754	3.64426	1.33326	0.904216	2.02612	1.26091	2.17231	0.994172	8.68147	3.84402	8.35017	3.56634	3.4169	2.767	2.68992	3.38816	1.31212	4.1506	1.40727	4.01297	1.07186	3.24126	2.31185	0	0	1.96684	0	0	2.25338	0	5.01694	0.933174	0	0	0	0	0	0	5.95198	0	0	0	2.57784	0	6.93232
ELOVL5	1.58487	3.83122	7.86736	3.16358	2.59803	8.14599	4.76165	1.20562	6.07835	4.62333	2.17231	4.47377	3.25555	0.961004	0	0.39626	0	0.922332	0.896641	1.35526	2.62424	2.0753	0	2.89825	4.28743	7.4086	6.93555	5.50715	1.19288	1.96684	0	0	0.965733	4.53842	2.00677	0.933174	0	4.63037	0	1.28892	5.12536	0	3.96798	0	1.87302	0	0	3.43388	0
ELP3	1.58487	1.27707	0	4.74538	3.24754	4.28737	3.61885	4.52108	2.70149	0.840606	4.49978	1.98834	0	0	0	0.39626	0.854226	0	0	0	0	0	0	0	0.535929	1.85215	6.93555	3.67143	2.38576	3.93368	0	0	0	0	0	0	0	0	0	0	0.854226	0	0	6.61331	0	0	0	0	0
EMB	0.396217	3.83122	1.96684	2.37269	2.59803	7.07415	2.66652	3.01405	8.10446	5.04364	6.51692	4.22523	1.08518	2.88301	0	3.56634	1.28134	0.922332	0.896641	0.677631	0	0	0	0.445885	1.60779	4.16734	4.6237	12.85	3.57864	7.86736	1.18586	0	0.321911	0	4.01355	0	0	6.17383	2.31077	7.73353	11.9592	1.65207	1.98399	8.26663	9.36512	0	0	0	13.8646
EMC4	0.792433	0	1.96684	0	1.94852	1.28621	3.04745	1.20562	0.675372	1.26091	1.70681	1.7398	4.34073	0	0	2.77382	9.8236	0	2.68992	3.38816	0	0	0	3.56708	2.14371	0.463037	2.31185	1.83572	1.19288	0	7.11513	0	2.57529	6.80763	2.00677	7.46539	0	1.54346	0	0	1.70845	1.65207	0	0	0	9.46505	0	3.43388	0
EMC6	0.396217	0	0	2.37269	0.649508	0.214368	2.09512	0.301405	1.68843	0.420303	1.24132	0.248543	0	2.88301	0	2.37756	2.56268	1.84466	4.48321	0.677631	2.62424	2.0753	0	4.23591	0	0	1.15593	0	1.19288	0	2.37171	0	2.8972	0	2.00677	0	0	7.71729	2.31077	0	0.854226	0	0	0	0	0	2.57784	0	0
EML4	1.98108	2.55415	3.93368	3.95448	1.94852	2.14368	3.04745	3.31546	3.37686	2.52182	2.79297	1.98834	0	1.92201	0	0.792519	1.70845	0.922332	0.448321	1.35526	6.56061	2.0753	0	0.668828	0.535929	2.31519	3.46778	10.0964	5.9644	1.96684	2.37171	0	0	0	1.00339	0.933174	3.74605	0	0	1.28892	0.854226	1.65207	1.98399	9.91996	0	4.73253	0	0	0
ENO1	0	0	0	0	0	0	0	0	0	0	0	0	0	0.961004	2.78339	0.39626	2.98979	2.767	2.68992	2.71053	0	0	1.40727	1.5606	0	0	0	0	0	0	10.6727	15.1926	2.8972	4.53842	0	8.39857	3.74605	1.54346	2.31077	0	0	0	0	0	0	0	0	3.43388	0
ENOPH1	0.792433	6.38537	0	3.95448	3.89705	1.92931	4.38071	2.71265	2.02612	0	1.55165	0.994172	0	0	0	0	0	0	0	0	0	0	0	0	1.60779	0.463037	0	0.917858	1.19288	1.96684	0	0	0	0	0	0	0	0	0	0	0.854226	0	1.98399	1.65333	5.61907	0	0	0	0
ENSA	2.3773	1.27707	1.96684	0	3.24754	2.35805	4.76165	2.71265	2.02612	2.94212	4.49978	4.97086	5.42592	4.80502	2.78339	3.17008	3.84402	4.61166	4.03488	3.38816	1.31212	0	4.2218	7.80299	1.07186	0.926075	1.15593	0.917858	4.77152	7.86736	1.18586	6.5111	3.86293	6.80763	1.00339	0	7.49209	9.26075	2.31077	2.57784	2.56268	4.95622	3.96798	0	1.87302	4.73253	0	13.7355	6.93232
ENSG00000170846	0.396217	0	0	1.58179	0.649508	1.28621	2.47606	1.50703	1.35074	0	1.39648	0.994172	1.08518	0.961004	2.78339	3.56634	1.70845	1.84466	1.79328	0.677631	0	0	2.81454	1.33766	0	3.24126	0	2.75357	2.38576	1.96684	0	0	0.965733	0	4.01355	0	0	0	0	0	0.854226	0	0	3.30665	1.87302	4.73253	0	0	0
ENSG00000249590	1.18865	3.83122	0	2.37269	0.649508	2.35805	6.28537	3.61686	1.01306	0.420303	1.55165	3.4796	3.25555	8.64904	2.78339	3.9626	11.5321	0	6.72481	4.74342	1.31212	4.1506	0	4.23591	1.07186	0.926075	2.31185	0	0	3.93368	10.6727	4.34073	3.86293	2.26921	1.00339	7.46539	7.49209	3.08692	2.31077	1.28892	0.854226	0	1.98399	0	3.74605	0	2.57784	0	0
ENSG00000251357	1.98108	8.93952	0	0	1.29902	0	0.190466	0	0.337686	0	4.34461	0	0	0	0	0.39626	0.854226	0	0.896641	1.35526	0	0	0	0.222943	2.14371	0.463037	0	0	0	0	3.55757	2.17037	0.321911	4.53842	0	7.46539	7.49209	0	0	2.57784	1.70845	0	0	0	3.74605	0	0	0	0
ENSG00000254979	1.58487	1.27707	0	1.58179	7.7941	5.14484	7.2377	5.7267	3.71455	3.36242	8.3789	5.46794	10.8518	12.4931	11.1336	11.4915	12.3863	4.61166	5.82817	8.80921	1.31212	2.0753	4.2218	7.35711	2.67964	0.463037	5.77963	0	4.77152	5.90052	9.48684	2.17037	6.76013	2.26921	2.00677	1.86635	3.74605	12.3477	2.31077	1.28892	1.70845	0	9.91996	0	0	0	2.57784	3.43388	0
ENSG00000255730	0.396217	1.27707	0	0	1.29902	0.643105	0.952329	0.904216	0.337686	0.840606	1.86198	0.745629	0	0	0	0.39626	0.854226	0	3.58656	0.677631	0	0	0	1.11471	0	0.926075	1.15593	3.67143	0	3.93368	0	0	0.321911	0	1.00339	0	0	0	0	0	0	0	0	0	1.87302	0	0	0	0
ENSG00000256591	0	0	0	0	0	0	0	0	0	0	0	0	3.25555	3.84402	0	4.35886	5.55247	1.84466	2.68992	1.35526	0	4.1506	2.81454	2.67531	0	0	0	0	0	0	9.48684	0	1.93147	2.26921	1.00339	0.933174	3.74605	4.63037	2.31077	0	0	0	0	0	0	4.73253	0	3.43388	0
ENSG00000256646	9.90541	14.0478	1.96684	4.74538	3.24754	1.71495	3.99978	1.20562	1.01306	0	2.17231	1.98834	1.08518	0.961004	0	0.792519	0	0.922332	0.896641	2.03289	0	0	1.40727	1.11471	12.3264	1.38911	2.31185	0	0	0	7.11513	0	0.321911	0	1.00339	2.79952	0	0	0	9.02245	7.68804	1.65207	0	0	7.49209	0	2.57784	6.86775	0
ENSG00000257921	0.792433	0	0	11.0725	3.24754	3.64426	3.42839	2.71265	1.35074	1.26091	1.86198	1.49126	4.34073	4.80502	0	4.35886	5.97958	3.68933	1.79328	3.38816	2.62424	0	0	1.11471	1.60779	4.63037	5.77963	1.83572	1.19288	1.96684	1.18586	2.17037	1.28764	0	3.01016	1.86635	0	1.54346	0	0	0	0	7.93597	0	0	4.73253	0	0	0
ENSG00000258653	0.792433	0	0	3.16358	1.29902	2.78679	2.47606	1.80843	3.03917	0.420303	2.32747	1.24271	1.08518	1.92201	0	2.77382	2.98979	3.68933	1.79328	4.74342	0	2.0753	1.40727	2.45237	2.14371	2.77822	2.31185	0.917858	1.19288	0	4.74342	0	1.93147	0	4.01355	2.79952	3.74605	1.54346	0	0	0	0	1.98399	0	0	0	2.57784	0	0
ENSG00000260537	0.792433	0	0	0.790896	1.94852	1.28621	3.04745	1.80843	0	0	2.48264	0	0	1.92201	2.78339	1.58504	2.56268	0	1.34496	2.71053	0	0	0	1.11471	1.07186	0.463037	0	0.917858	2.38576	0	1.18586	0	0.965733	0	0	0.933174	0	1.54346	0	0	0	0	0	0	1.87302	0	5.15569	0	0
ENSG00000266086	9.5092	1.27707	1.96684	3.16358	3.24754	6.64542	4.76165	2.41124	3.37686	2.94212	3.1033	3.4796	1.08518	3.84402	0	0.792519	2.56268	0.922332	2.68992	2.03289	3.93637	0	0	2.00648	3.7515	3.7043	4.6237	5.50715	4.77152	9.83419	8.30099	10.8518	4.82866	2.26921	2.00677	7.46539	0	1.54346	0	12.8892	6.83381	3.30415	5.95198	8.26663	0	4.73253	2.57784	0	13.8646
ENSG00000267303	1.58487	0	3.93368	1.58179	0.649508	4.073	4.38071	3.01405	3.37686	1.26091	3.1033	1.49126	3.25555	2.88301	0	7.52893	5.12536	1.84466	2.68992	1.35526	3.93637	14.5271	4.2218	3.79003	1.60779	1.38911	1.15593	3.67143	3.57864	1.96684	3.55757	0	5.7944	4.53842	10.0339	0	0	0	6.93232	1.28892	2.56268	1.65207	3.96798	1.65333	3.74605	0	0	0	6.93232
ENSG00000280893	0	0	0	0	0	0	0	0	0	0	0	0	1.08518	2.88301	0	0.39626	2.56268	0.922332	2.68992	1.35526	1.31212	4.1506	0	3.1212	0	0	0	0	0	0	4.74342	4.34073	1.60955	0	3.01016	1.86635	0	3.08692	2.31077	0	0	0	0	0	0	0	0	0	0
ENSG00000283515	2.77352	1.27707	1.96684	1.58179	2.59803	4.7161	7.04724	4.82249	1.68843	3.36242	10.396	6.46212	3.25555	7.68804	2.78339	3.9626	14.0947	8.30099	5.37985	6.77631	2.62424	12.4518	8.44361	7.35711	6.96707	0.926075	5.77963	1.83572	0	0	10.6727	4.34073	6.11631	6.80763	1.00339	6.53222	0	6.17383	4.62155	2.57784	0.854226	0	3.96798	6.61331	5.61907	0	10.3114	3.43388	0
ENSG00000285043	6.33946	7.66245	0	28.4723	11.0416	5.57358	14.2849	6.32951	12.1567	3.78273	0.620659	6.71066	0	0	0	0	0	0	0	0	0	0	0	0	6.96707	12.039	5.77963	4.58929	5.9644	3.93368	0	0	0	0	0	0	0	0	0	6.44461	5.12536	0	5.95198	0	3.74605	0	0	0	0
ENSG00000285641	0	0	0	0	0.649508	1.07184	1.1428	0	0.337686	0.420303	0.620659	0.248543	3.25555	3.84402	2.78339	5.9439	10.6778	1.84466	2.2416	6.77631	1.31212	0	4.2218	4.01297	0	0	1.15593	0	0	0	7.11513	13.0222	7.40395	4.53842	6.02032	6.53222	7.49209	3.08692	0	0	0	0	0	0	0	0	5.15569	3.43388	0
ENSG00000286192	1.18865	2.55415	0	3.16358	5.19607	3.42989	7.04724	5.12389	4.7276	2.10152	4.81011	2.73397	10.8518	3.84402	13.9169	10.3028	20.9285	6.45632	8.96641	6.77631	2.62424	4.1506	11.2581	14.9372	0.535929	3.7043	2.31185	1.83572	3.57864	1.96684	2.37171	4.34073	4.18484	2.26921	9.03049	2.79952	3.74605	3.08692	6.93232	0	0.854226	0	9.91996	0	0	0	2.57784	0	0
ENSG00000288699	0	0	0	0	0	0.428737	0	2.41124	1.68843	0.420303	4.49978	2.73397	0	0	0	0	0	0	0	0	0	0	0	0	0.535929	0.463037	1.15593	0	0	0	0	0	0	0	0	0	0	0	0	0	1.70845	0	1.98399	1.65333	0	0	0	0	0
EOMES	0.396217	0	1.96684	4.74538	2.59803	5.14484	1.52373	0.301405	1.01306	6.30455	0.155165	0.497086	2.17037	0.961004	0	1.58504	0.427113	0	0	0	0	0	0	0	1.07186	1.38911	0	0.917858	0	0	0	0	0.321911	0	2.00677	0	0	0	0	0	0	0	0	0	0	0	0	0	0
EP400	0.396217	0	0	1.58179	0.649508	0.857473	0.761863	1.80843	0.337686	1.68121	2.32747	1.49126	0	0	0	1.18878	2.13557	0.922332	0	1.35526	0	0	0	2.00648	0	1.38911	0	1.83572	3.57864	0	0	0	0	0	0	0	0	0	2.31077	0	0	0	3.96798	1.65333	0	0	0	0	0
EPB41	2.3773	0	1.96684	3.16358	1.94852	2.14368	2.47606	0.602811	3.71455	4.20303	1.55165	3.72814	0	2.88301	8.35017	2.77382	1.28134	0	0.896641	1.35526	1.31212	6.22589	1.40727	3.1212	1.60779	2.77822	2.31185	10.0964	3.57864	1.96684	1.18586	0	1.93147	2.26921	2.00677	1.86635	3.74605	1.54346	2.31077	0	0	1.65207	3.96798	8.26663	1.87302	4.73253	0	0	6.93232
EPOP	1.18865	0	0	3.16358	6.49508	4.7161	7.8091	2.41124	1.35074	1.68121	4.81011	3.23106	5.42592	10.571	5.56678	6.34015	6.4067	3.68933	4.03488	3.38816	0	4.1506	0	4.90474	2.14371	1.85215	3.46778	0	5.9644	3.93368	0	0	2.25338	0	0	0	0	1.54346	0	3.86676	0	0	11.904	0	0	0	5.15569	0	0
ERAP1	0.396217	0	0	0	0	0	1.1428	0.602811	0	1.68121	1.55165	1.7398	2.17037	4.80502	0	1.18878	1.70845	0	1.34496	2.03289	1.31212	2.0753	5.62907	2.45237	0	0	0	0.917858	0	0	0	2.17037	0.321911	0	1.00339	0.933174	0	0	9.2431	0	0	0	1.98399	1.65333	0	0	0	0	0
ERAP2	0	0	1.96684	1.58179	1.29902	1.71495	2.66652	5.7267	4.7276	4.62333	5.58593	5.46794	0	2.88301	0	0.792519	0.854226	0.922332	3.13824	1.35526	0	4.1506	0	4.01297	2.67964	0.926075	2.31185	0	2.38576	5.90052	0	0	0.321911	2.26921	1.00339	0	0	0	2.31077	0	0	1.65207	3.96798	4.95998	1.87302	0	0	0	0
ERGIC2	0.792433	1.27707	0	0	1.29902	1.07184	2.09512	0.301405	3.37686	1.26091	2.01714	0.994172	7.59629	7.68804	0	3.9626	5.12536	1.84466	3.58656	6.09868	2.62424	8.30119	8.44361	4.6818	0	1.38911	0	0	1.19288	3.93368	2.37171	0	3.21911	2.26921	2.00677	0.933174	7.49209	4.63037	2.31077	0	0.854226	1.65207	0	1.65333	0	0	0	0	0
ERH	5.54703	5.1083	3.93368	0	0.649508	1.28621	0.952329	0.904216	1.01306	0.420303	1.39648	0.994172	0	0	0	0.792519	0	1.84466	0	0	0	0	1.40727	0.668828	3.21557	0	3.46778	0	2.38576	0	4.74342	2.17037	1.60955	2.26921	0	4.66587	0	0	0	5.15569	3.4169	1.65207	0	0	1.87302	0	5.15569	0	0
ERLIN1	0	0	0	0	0	0.428737	0.761863	0.602811	1.01306	0.840606	1.08615	0	1.08518	2.88301	2.78339	0	1.70845	0.922332	0.448321	1.35526	3.93637	0	2.81454	2.00648	0.535929	0	0	0	1.19288	0	0	0	1.28764	2.26921	1.00339	0	0	0	2.31077	0	0	0	3.96798	1.65333	0	0	2.57784	0	0
ERO1A	0.396217	0	0	0.790896	0.649508	0.428737	0.190466	0	1.68843	0	1.08615	0.497086	1.08518	0	0	1.18878	1.28134	3.68933	1.79328	2.71053	1.31212	0	1.40727	2.67531	0	0.463037	0	0	1.19288	0	0	0	1.60955	2.26921	0	0	0	3.08692	0	1.28892	0.854226	0	0	0	0	0	0	0	0
ESS2	0	0	0	0.790896	0	0.643105	1.90466	3.31546	0	0.420303	2.79297	0	0	0.961004	0	0.39626	0	0	0.896641	0	1.31212	0	0	0.222943	0	0.463037	3.46778	0.917858	0	0	0	0	0.321911	0	0	0	0	0	0	0	0	0	3.96798	1.65333	0	0	0	0	0
ETF1	13.4714	2.55415	7.86736	3.95448	8.44361	10.2897	15.4277	6.02811	11.819	6.72485	9.77538	10.1903	21.7037	24.0251	27.8339	23.3793	27.3352	4.61166	18.8295	15.5855	5.24849	16.6024	25.3308	24.7466	10.1826	2.77822	3.46778	1.83572	2.38576	3.93368	14.2303	2.17037	15.7736	0	11.0373	8.39857	7.49209	13.8911	9.2431	5.15569	6.83381	1.65207	11.904	4.95998	1.87302	0	5.15569	0	0
ETS1	29.7162	33.2039	53.1046	53.7809	33.7744	31.9409	33.522	22.6054	23.638	33.2039	21.1024	35.5416	45.5777	51.8942	38.9674	34.0783	34.169	33.2039	34.969	33.2039	72.1667	37.3554	50.6616	48.6015	36.9791	31.9496	24.2744	57.8251	25.0505	19.6684	33.2039	19.5333	37.6636	11.346	38.1287	21.463	22.4763	30.8692	53.1478	43.8233	22.2099	49.5622	23.8079	46.2931	14.9842	18.9301	18.0449	27.471	34.6616
EVI2A	0	1.27707	3.93368	3.95448	0.649508	2.35805	0.761863	2.10984	0.675372	1.68121	1.86198	0.745629	1.08518	0.961004	0	0.39626	0	1.84466	0.448321	0	1.31212	0	0	0.891771	0.535929	0.926075	2.31185	5.50715	1.19288	1.96684	1.18586	0	1.93147	0	0	0	0	1.54346	2.31077	1.28892	0	0	0	1.65333	0	0	2.57784	3.43388	0
EVI2B	0	1.27707	1.96684	1.58179	3.89705	1.28621	0.761863	1.80843	1.35074	3.36242	2.79297	3.4796	2.17037	0	0	0	0	1.84466	1.34496	1.35526	5.24849	0	0	0.445885	0	5.55645	3.46778	7.34287	1.19288	9.83419	0	0	0.321911	0	1.00339	0.933174	0	0	4.62155	2.57784	0	0	0	6.61331	0	0	2.57784	0	0
EVL	0	0	0	0.790896	0	0.857473	0.571398	2.10984	2.70149	0.420303	2.32747	0.745629	0	0	0	0	0	0	0	0	0	0	0	0.891771	0	2.31519	1.15593	3.67143	3.57864	1.96684	0	2.17037	0.965733	0	0	0	0	0	0	0	0.854226	0	0	0	0	0	0	0	0
EXOC2	0.396217	0	0	0	1.29902	0.643105	1.52373	0.602811	0.337686	0	1.24132	0.497086	3.25555	0.961004	0	0.792519	2.98979	2.767	0.448321	0.677631	0	0	1.40727	0.445885	0.535929	0.926075	0	0.917858	0	1.96684	2.37171	2.17037	0.965733	0	2.00677	0	0	1.54346	2.31077	0	0	0	0	0	1.87302	0	2.57784	0	0
EXOC5	0.792433	1.27707	0	0	2.59803	1.92931	3.23792	1.20562	2.3638	2.10152	0.930989	1.24271	0	0.961004	0	0.39626	0.427113	0	2.2416	1.35526	0	2.0753	1.40727	1.33766	1.07186	3.24126	2.31185	0.917858	1.19288	0	1.18586	0	0.643822	0	1.00339	0	0	1.54346	0	1.28892	1.70845	0	9.91996	0	0	0	0	0	0
EXOC7	0	1.27707	0	0	0	1.71495	1.90466	0.904216	0.675372	1.26091	1.55165	1.24271	4.34073	2.88301	5.56678	3.56634	7.68804	2.767	2.2416	2.03289	5.24849	0	1.40727	4.6818	0	0	0	1.83572	2.38576	3.93368	0	4.34073	9.01351	0	5.01694	1.86635	3.74605	1.54346	9.2431	0	0.854226	0	0	0	1.87302	0	2.57784	3.43388	0
EXOSC2	0	0	0	0.790896	1.29902	0.428737	0.571398	0	2.3638	0	2.01714	1.98834	0	1.92201	0	3.9626	2.98979	0	2.68992	2.03289	1.31212	0	0	2.67531	0.535929	0.463037	0	0	1.19288	3.93368	3.55757	0	2.57529	2.26921	1.00339	0.933174	0	3.08692	0	0	0.854226	0	0	0	0	0	0	0	0
EXOSC6	0.396217	0	1.96684	1.58179	1.94852	1.28621	1.1428	4.52108	2.70149	1.68121	5.89626	1.98834	9.76665	12.4931	27.8339	11.4915	16.2303	1.84466	8.51809	6.09868	7.87273	10.3765	4.2218	13.8224	1.07186	0.463037	1.15593	3.67143	7.15728	3.93368	0	0	7.72586	2.26921	8.0271	2.79952	3.74605	10.8042	13.8646	0	0	0	7.93597	3.30665	0	4.73253	0	0	0
EZR	2.77352	6.38537	1.96684	2.37269	5.19607	6.00231	4.95211	5.12389	6.41603	8.40606	8.84439	4.97086	7.59629	4.80502	5.56678	8.32145	8.11515	11.9903	10.3114	9.48684	3.93637	8.30119	11.2581	13.1536	6.96707	5.09341	11.5593	4.58929	8.35017	3.93368	8.30099	6.5111	8.04777	6.80763	8.0271	5.59904	0	13.8911	13.8646	1.28892	4.27113	4.95622	7.93597	3.30665	14.9842	9.46505	0	0	6.93232
FAAP100	0	0	0	0	0	0	0	0	0	0	0	0	1.08518	5.76603	5.56678	0.39626	3.4169	0.922332	1.79328	4.06579	2.62424	2.0753	0	3.1212	0	0	0	0	0	0	0	2.17037	4.50675	0	2.00677	0	0	1.54346	0	0	0	0	0	0	0	0	0	3.43388	0
FADD	0	0	0	4.74538	7.14459	3.85863	3.23792	5.12389	3.71455	2.10152	4.49978	2.98252	3.25555	4.80502	11.1336	3.9626	8.96938	3.68933	4.03488	4.74342	1.31212	0	1.40727	1.78354	0	3.24126	3.46778	2.75357	7.15728	1.96684	1.18586	0	1.93147	2.26921	4.01355	0.933174	0	3.08692	4.62155	1.28892	0	0	5.95198	1.65333	0	0	0	0	0
FAF2	0.792433	0	0	3.16358	3.24754	1.92931	2.09512	1.50703	1.68843	1.26091	4.34461	1.98834	1.08518	0	0	1.58504	0.854226	1.84466	0.448321	0	1.31212	0	0	0.445885	1.07186	1.38911	0	3.67143	1.19288	5.90052	0	0	0	0	0	3.7327	0	0	0	0	0	0	1.98399	1.65333	1.87302	0	0	0	0
FAM102A	0	0	0	0.790896	0.649508	0	1.33326	0.602811	0.675372	0.420303	0.465494	1.49126	1.08518	0	5.56678	1.58504	2.56268	2.767	2.2416	2.03289	5.24849	0	4.2218	2.00648	0	0.926075	2.31185	1.83572	1.19288	0	1.18586	0	1.93147	0	0	0	0	3.08692	2.31077	0	0	1.65207	3.96798	1.65333	0	0	0	0	0
FAM104A	0	0	0	0.790896	2.59803	5.57358	4.19025	4.21968	4.05223	4.20303	5.12044	1.7398	6.5111	5.76603	11.1336	4.75512	4.69824	5.53399	4.03488	8.13158	7.87273	12.4518	16.8872	10.9242	0.535929	3.7043	8.09148	3.67143	7.15728	5.90052	2.37171	2.17037	9.01351	0	4.01355	1.86635	0	12.3477	4.62155	2.57784	0.854226	0	5.95198	4.95998	1.87302	4.73253	5.15569	6.86775	0
FAM107B	7.1319	5.1083	5.90052	3.95448	6.49508	8.14599	3.80932	9.94638	8.77984	6.72485	17.844	4.72232	10.8518	12.4931	19.4837	7.13267	12.3863	31.3593	21.0711	13.5526	24.9303	14.5271	35.1817	39.015	5.35929	13.4281	9.2474	9.17858	8.35017	9.83419	5.92928	6.5111	19.3147	11.346	21.0711	0.933174	11.2381	33.9561	20.797	5.15569	5.97958	14.8687	9.91996	9.91996	1.87302	14.1976	7.73353	3.43388	6.93232
FAM111B	0	0	0	0	0.649508	3.42989	1.33326	5.12389	6.41603	0.420303	7.75824	4.22523	1.08518	2.88301	0	3.17008	0.427113	2.767	7.17313	2.71053	0	2.0753	0	8.24888	0	2.77822	5.77963	0	0	1.96684	0	0	1.60955	0	2.00677	0	0	1.54346	0	0	0.854226	0	5.95198	0	0	0	0	0	0
FAM120A	0.396217	0	0	2.37269	0.649508	3.64426	0.952329	0.904216	0.675372	0.840606	1.55165	1.49126	0	0	0	0	0	0	0	0	0	0	0	0	1.07186	0.463037	0	1.83572	0	0	0	0	0	0	0	0	0	0	0	1.28892	1.70845	0	1.98399	1.65333	0	0	0	0	0
FAM120AOS	0.396217	0	0	0	0	0.428737	0.761863	0.904216	1.01306	0.840606	0.465494	0.248543	3.25555	2.88301	0	2.37756	6.4067	0	3.13824	3.38816	1.31212	4.1506	5.62907	4.45885	0	0.463037	0	0.917858	0	0	1.18586	0	0.321911	2.26921	4.01355	2.79952	0	0	2.31077	0	0	0	0	0	0	0	2.57784	0	0
FAM136A	0.792433	2.55415	0	1.58179	2.59803	2.78679	6.28537	1.80843	2.70149	2.94212	2.32747	3.23106	0	4.80502	0	4.75512	7.68804	2.767	2.68992	3.38816	1.31212	8.30119	4.2218	5.57357	1.60779	0.926075	0	0.917858	1.19288	1.96684	0	2.17037	3.86293	2.26921	4.01355	7.46539	3.74605	3.08692	0	3.86676	0.854226	0	0	0	0	0	2.57784	3.43388	0
FAM13B	0	1.27707	1.96684	1.58179	1.29902	0.428737	0.761863	0.904216	0.675372	2.52182	2.17231	0.994172	1.08518	4.80502	0	1.58504	0.854226	0	0	0.677631	2.62424	2.0753	7.03634	1.33766	0	0	3.46778	3.67143	3.57864	3.93368	0	0	0.965733	0	2.00677	0.933174	0	1.54346	0	0	0	1.65207	1.98399	3.30665	0	0	0	0	0
FAM168B	0.396217	0	0	0	0	1.71495	0.571398	3.01405	1.01306	1.68121	1.08615	0.994172	4.34073	0	0	0	0.427113	0	1.34496	1.35526	1.31212	0	1.40727	0.891771	0.535929	0.463037	1.15593	0	0	0	1.18586	0	0.643822	0	1.00339	0	0	6.17383	0	0	0	1.65207	0	0	0	0	2.57784	0	0
FAM32A	0.792433	3.83122	0	2.37269	1.94852	1.71495	2.85699	2.41124	1.68843	0.840606	2.6378	2.48543	4.34073	0.961004	0	1.9813	2.98979	3.68933	3.13824	0.677631	1.31212	6.22589	5.62907	4.6818	0.535929	1.85215	2.31185	3.67143	2.38576	0	4.74342	0	5.7944	0	3.01016	1.86635	3.74605	7.71729	4.62155	1.28892	2.56268	1.65207	0	3.30665	0	0	0	0	0
FAM78A	0.396217	0	0	3.16358	9.09312	3.85863	3.80932	9.04216	3.71455	7.98576	14.4303	7.70483	3.25555	13.4541	13.9169	9.11397	11.5321	18.4466	13.4496	9.48684	24.9303	14.5271	18.2945	18.0584	0.535929	3.7043	10.4033	8.26072	15.5075	9.83419	1.18586	6.5111	11.9107	6.80763	28.0948	0.933174	3.74605	12.3477	48.5263	1.28892	0	1.65207	1.98399	18.1866	3.74605	14.1976	10.3114	6.86775	0
FANCL	0	1.27707	0	1.58179	0.649508	0.214368	0.190466	1.20562	0	0	1.24132	0	1.08518	0.961004	0	1.58504	1.70845	1.84466	2.2416	0.677631	2.62424	0	2.81454	2.67531	0.535929	0.926075	0	0	0	0	0	0	0.643822	0	1.00339	0.933174	0	0	0	0	0	0	0	0	0	0	0	0	0
FASN	0.396217	0	0	0	0.649508	2.57242	1.71419	0.301405	1.01306	2.10152	0.620659	1.7398	0	0	2.78339	0.39626	0.854226	0	0.448321	1.35526	0	0	0	0.891771	0	0.463037	1.15593	0.917858	0	0	0	0	0	0	0	0.933174	0	0	2.31077	0	0	0	1.98399	0	0	0	0	0	0
FBXL12	0	0	0	0	0.649508	0.857473	0.952329	3.01405	0.337686	0	2.17231	0.497086	1.08518	1.92201	0	0.39626	1.70845	1.84466	0	0.677631	1.31212	4.1506	1.40727	2.00648	0.535929	1.85215	1.15593	0.917858	0	1.96684	1.18586	0	1.28764	0	4.01355	0	0	1.54346	2.31077	0	0	0	0	1.65333	0	0	0	0	0
FBXO11	0.396217	0	0	0	0	0.643105	2.09512	0	0	2.10152	2.79297	2.23689	0	0.961004	5.56678	2.37756	0.854226	0	0.896641	0.677631	2.62424	0	1.40727	0.891771	0.535929	0	2.31185	0.917858	2.38576	1.96684	0	0	0.321911	0	1.00339	0	0	3.08692	0	0	0	0	1.98399	4.95998	0	0	0	0	0
FBXO31	0	0	0	0	1.29902	0.428737	1.1428	0.602811	0	1.26091	1.08615	0.497086	3.25555	4.80502	2.78339	4.35886	5.12536	0.922332	1.79328	2.71053	3.93637	8.30119	1.40727	3.56708	0	0.463037	0	0.917858	1.19288	1.96684	1.18586	0	2.8972	0	3.01016	0	0	1.54346	4.62155	0	0	0	1.98399	0	0	0	0	0	0
FCMR	0	0	0	0	0	0	0	0	0	0	0.31033	0.497086	4.34073	8.64904	2.78339	2.37756	2.56268	1.84466	0	0	27.5546	10.3765	1.40727	0.891771	0	0	0	1.83572	0	0	1.18586	0	3.21911	0	11.0373	0	0	3.08692	2.31077	0	0	1.65207	0	1.65333	0	9.46505	2.57784	3.43388	0
FDFT1	1.18865	1.27707	1.96684	3.95448	1.29902	0.428737	1.52373	1.20562	2.02612	0	1.39648	2.23689	0	0	0	0	0	0	0	0	0	0	0	0	0	4.63037	6.93555	0	0	5.90052	0	0	0	0	0	0	0	0	0	0	0.854226	1.65207	0	0	0	0	0	0	0
FDX1	0.792433	2.55415	0	0.790896	0	2.57242	2.28559	0.301405	2.3638	1.68121	0.775824	0.745629	0	0	0	1.9813	0.854226	0.922332	0	2.03289	1.31212	2.0753	0	0.668828	0.535929	2.31519	3.46778	2.75357	0	1.96684	0	0	0	2.26921	1.00339	0.933174	0	1.54346	0	0	0	1.65207	0	0	0	0	0	0	0
FEN1	2.77352	0	0	2.37269	1.29902	1.92931	3.04745	2.10984	4.38992	0.840606	4.03428	4.97086	2.17037	1.92201	0	0.39626	2.98979	2.767	3.58656	3.38816	0	2.0753	1.40727	3.34414	1.60779	3.24126	4.6237	0.917858	0	11.801	0	6.5111	3.21911	2.26921	1.00339	1.86635	0	1.54346	0	1.28892	0.854226	0	1.98399	0	0	0	0	3.43388	0
FKBP15	0	0	0	0.790896	0	0.214368	0.761863	1.20562	0.337686	0.420303	1.86198	1.24271	1.08518	0	0	0.792519	0.427113	2.767	0	2.71053	1.31212	0	5.62907	1.5606	1.07186	0	0	0.917858	3.57864	0	0	0	1.60955	0	1.00339	0	0	0	0	0	0	0	0	0	0	0	0	0	0
FKBP1A	4.7546	2.55415	1.96684	0.790896	2.59803	1.28621	3.61885	1.50703	3.03917	1.26091	1.86198	5.96503	2.17037	0	0	0.39626	2.13557	0	0.448321	0	2.62424	0	2.81454	0.891771	8.03893	0.926075	2.31185	0	1.19288	3.93368	4.74342	17.3629	2.57529	4.53842	1.00339	4.66587	7.49209	0	0	2.57784	8.54226	0	0	1.65333	1.87302	0	5.15569	0	0
FKBP3	0.396217	0	0	0	0	0.428737	0	0.301405	0	0	2.01714	0.745629	0	0	2.78339	0.792519	1.28134	0	0.448321	0.677631	0	0	0	2.45237	0	0.463037	1.15593	0	1.19288	0	2.37171	0	1.93147	2.26921	0	0.933174	0	1.54346	0	1.28892	0	0	0	0	1.87302	4.73253	0	3.43388	0
FKBP5	2.77352	3.83122	0	0.790896	1.94852	1.07184	2.28559	3.61686	1.68843	0.420303	3.41363	4.22523	1.08518	1.92201	2.78339	1.9813	6.83381	5.53399	2.68992	4.74342	0	6.22589	9.85087	5.35062	2.67964	3.24126	1.15593	0.917858	3.57864	3.93368	2.37171	2.17037	11.2669	4.53842	3.01016	1.86635	0	3.08692	2.31077	2.57784	2.56268	1.65207	1.98399	0	1.87302	4.73253	0	0	0
FN3KRP	1.58487	0	1.96684	0.790896	1.29902	1.28621	2.47606	1.20562	0.337686	0	0.930989	2.23689	0	0	0	0.39626	1.70845	0	0	0	1.31212	0	0	0.445885	0.535929	2.77822	2.31185	1.83572	0	0	1.18586	0	0.321911	0	0	0	0	0	0	0	2.56268	0	0	0	0	0	0	0	0
FNBP1	1.58487	2.55415	3.93368	7.90896	7.14459	10.0753	6.6663	5.7267	7.42909	3.78273	6.05143	7.45629	13.0222	10.571	13.9169	13.4728	7.68804	12.9126	10.7597	9.48684	18.3697	6.22589	8.44361	10.9242	2.14371	4.16734	9.2474	7.34287	5.9644	7.86736	5.92928	10.8518	10.6231	6.80763	18.061	0.933174	3.74605	15.4346	16.1754	3.86676	3.4169	0	0	6.61331	5.61907	4.73253	2.57784	3.43388	13.8646
FOSL2	1.18865	0	0	0.790896	3.89705	1.71495	1.33326	1.20562	0	1.68121	1.86198	0.248543	10.8518	13.4541	11.1336	4.35886	8.96938	1.84466	2.68992	0.677631	9.18485	12.4518	1.40727	1.5606	0	0.463037	0	2.75357	2.38576	0	2.37171	2.17037	2.25338	0	10.0339	0	0	1.54346	4.62155	0	0	0	3.96798	3.30665	0	0	2.57784	3.43388	0
FOXK2	0.792433	0	0	1.58179	0.649508	0.428737	0.380932	0.301405	1.01306	0.420303	0.930989	0	8.68147	12.4931	0	7.92519	9.39649	8.30099	3.13824	1.35526	7.87273	8.30119	2.81454	6.46534	0.535929	0.926075	1.15593	0.917858	0	0	1.18586	6.5111	3.86293	4.53842	3.01016	2.79952	3.74605	4.63037	4.62155	0	0	1.65207	1.98399	1.65333	0	0	2.57784	3.43388	0
FOXM1	0.396217	0	0	1.58179	0	0	0.571398	2.41124	1.35074	0.840606	3.72395	0.248543	0	0	2.78339	0.39626	0	0	1.79328	0.677631	0	0	1.40727	2.00648	0	0	1.15593	0	1.19288	0	0	0	1.60955	0	0	0	0	0	0	0	1.70845	0	0	0	0	0	0	0	0
FOXN3	0.792433	1.27707	0	0	1.29902	4.93047	2.28559	0.301405	0.337686	2.10152	2.01714	0.497086	3.25555	0.961004	11.1336	2.37756	0.854226	0	0.448321	0	0	2.0753	0	0.891771	0	0.463037	1.15593	0.917858	1.19288	0	0	0	0.965733	0	2.00677	0	0	0	4.62155	0	0	3.30415	1.98399	1.65333	0	0	0	0	0
FOXO1	0	0	0	0	0.649508	0.428737	0.571398	0	0	1.26091	1.08615	0.497086	0	1.92201	0	1.18878	4.27113	2.767	0.448321	0.677631	0	2.0753	2.81454	1.33766	0	0.926075	0	1.83572	0	0	1.18586	0	1.93147	2.26921	1.00339	0	0	1.54346	0	0	0.854226	0	0	3.30665	0	0	2.57784	0	0
FOXP1	0	0	1.96684	0	0	3.21552	1.33326	0.301405	1.35074	3.36242	0.930989	0.994172	3.25555	4.80502	5.56678	5.9439	3.4169	0.922332	2.2416	0.677631	10.497	10.3765	1.40727	2.00648	0.535929	0	0	1.83572	2.38576	1.96684	5.92928	0	1.60955	0	5.01694	0.933174	3.74605	0	2.31077	2.57784	0	6.60829	0	0	0	0	2.57784	6.86775	0
FRAT2	0	0	0	2.37269	0.649508	0.428737	0	1.50703	1.35074	0.420303	2.32747	0.248543	1.08518	0	0	0.792519	0	0	0.896641	0.677631	2.62424	4.1506	1.40727	2.67531	0	1.85215	1.15593	1.83572	2.38576	0	0	2.17037	0.643822	0	1.00339	0	0	0	0	0	0	0	0	0	0	0	0	0	0
FRMD4B	0	0	0	1.58179	2.59803	0.857473	1.33326	0.904216	0.337686	0	0.775824	0	3.25555	3.84402	0	2.37756	0.854226	0.922332	2.2416	1.35526	2.62424	2.0753	1.40727	2.45237	0	0	0	0.917858	0	0	1.18586	4.34073	0.965733	2.26921	0	0	0	0	2.31077	0	0	0	0	0	0	0	2.57784	0	0
FRMD8	0	0	0	0	0.649508	2.35805	0	0.602811	0	0.420303	1.24132	0.248543	2.17037	0.961004	8.35017	0.792519	1.70845	0	0	2.71053	2.62424	0	1.40727	3.34414	0.535929	0.463037	0	1.83572	4.77152	0	0	0	1.60955	0	0	1.86635	3.74605	3.08692	4.62155	0	0.854226	0	0	1.65333	0	0	2.57784	0	0
FRYL	0.792433	1.27707	0	3.95448	3.24754	1.50058	1.52373	1.80843	0.675372	0.840606	4.18945	2.98252	8.68147	7.68804	5.56678	3.17008	0.854226	2.767	4.03488	3.38816	11.8091	10.3765	15.4799	6.24239	0	2.77822	2.31185	1.83572	1.19288	5.90052	0	2.17037	4.50675	2.26921	2.00677	0	0	7.71729	11.5539	0	0	0	3.96798	4.95998	0	4.73253	0	3.43388	0
FTSJ1	0.792433	1.27707	0	5.53627	6.49508	3.64426	3.99978	2.41124	1.68843	2.52182	2.17231	1.98834	0	0	0	0	0	0	0	0	0	0	0	0	2.14371	1.85215	5.77963	4.58929	0	0	0	0	0	0	0	0	0	0	0	1.28892	0.854226	0	3.96798	1.65333	1.87302	0	0	0	0
FTSJ3	0.792433	0	0	2.37269	0	1.50058	3.80932	1.20562	0.675372	2.10152	0.620659	1.24271	8.68147	2.88301	0	4.75512	6.83381	4.61166	1.34496	4.06579	1.31212	6.22589	1.40727	2.22943	0	0.463037	1.15593	0.917858	0	0	4.74342	0	2.25338	2.26921	2.00677	5.59904	0	0	2.31077	0	0	0	1.98399	0	0	0	0	0	0
FUBP1	1.18865	2.55415	0	0	1.29902	0.428737	1.1428	0.602811	0.337686	1.68121	0.620659	0.994172	1.08518	0	0	0.792519	1.28134	0	0	0	0	0	5.62907	0.222943	1.60779	0.463037	0	2.75357	0	0	0	0	0.321911	0	0	0	0	0	0	1.28892	3.4169	0	1.98399	0	1.87302	0	0	0	0
FURIN	1.18865	0	0	2.37269	0	0.214368	1.90466	0.602811	0	0.420303	0.775824	0.497086	6.5111	9.61004	2.78339	0.792519	2.56268	5.53399	1.34496	3.38816	1.31212	2.0753	1.40727	2.67531	2.14371	1.85215	0	0	0	0	1.18586	0	2.25338	0	2.00677	2.79952	0	1.54346	2.31077	0	0	0	0	0	0	0	0	0	0
FUS	3.56595	7.66245	1.96684	3.95448	1.94852	2.35805	3.04745	0.904216	1.01306	1.26091	1.70681	2.23689	3.25555	0.961004	0	1.18878	1.28134	0.922332	0.896641	0	0	4.1506	1.40727	1.11471	5.89521	0.463037	1.15593	1.83572	0	1.96684	7.11513	2.17037	0.965733	2.26921	1.00339	8.39857	3.74605	0	0	6.44461	0	0	0	1.65333	1.87302	0	2.57784	3.43388	6.93232
FUT8	0.396217	0	0	2.37269	0.649508	0.428737	2.28559	3.01405	3.71455	2.10152	4.49978	2.23689	0	1.92201	2.78339	1.9813	5.12536	6.45632	6.72481	12.875	0	2.0753	1.40727	5.79651	0.535929	2.31519	1.15593	1.83572	3.57864	3.93368	0	4.34073	1.60955	6.80763	7.02371	1.86635	0	9.26075	0	0	0	0	3.96798	3.30665	3.74605	0	0	0	0
FXYD5	0	0	0	0	0	0	0	0	0	0	0	0	1.08518	2.88301	0	1.58504	2.98979	0	0.448321	1.35526	1.31212	2.0753	0	1.78354	0	0	0	0	0	0	13.0444	0	2.57529	4.53842	2.00677	1.86635	0	0	0	0	0	0	0	0	0	4.73253	2.57784	6.86775	0
FYN	2.3773	1.27707	0	3.95448	8.44361	8.14599	5.90444	1.50703	4.7276	7.98576	4.18945	1.7398	19.5333	17.2981	11.1336	10.699	8.11515	4.61166	3.13824	6.09868	23.6182	10.3765	7.03634	3.34414	3.21557	2.31519	5.77963	4.58929	8.35017	1.96684	3.55757	0	4.18484	0	5.01694	5.59904	3.74605	7.71729	11.5539	5.15569	0.854226	6.60829	7.93597	3.30665	1.87302	0	0	6.86775	0
G3BP1	5.94325	1.27707	3.93368	17.3997	6.49508	7.71726	6.85677	5.4253	5.06529	2.94212	6.20659	2.48543	5.42592	2.88301	2.78339	1.9813	4.69824	4.61166	1.79328	5.42105	1.31212	2.0753	2.81454	0.668828	5.35929	5.09341	2.31185	4.58929	2.38576	27.5357	1.18586	2.17037	0.643822	4.53842	1.00339	1.86635	0	1.54346	0	5.15569	6.83381	4.95622	11.904	4.95998	5.61907	4.73253	0	0	6.93232
G3BP2	7.92433	2.55415	0	47.4538	33.7744	23.5805	29.3317	23.811	26.6772	16.8121	30.2571	19.1378	55.3444	40.3622	22.2671	24.9644	43.1384	30.4369	27.3476	21.6842	40.6758	31.1295	45.0326	29.8743	6.96707	18.5215	30.0541	33.9608	23.8576	39.3368	16.602	4.34073	19.3147	4.53842	35.1186	7.46539	3.74605	18.5215	20.797	14.1781	5.12536	1.65207	25.7919	26.4532	7.49209	4.73253	7.73353	10.3016	6.93232
GALNT1	3.96217	0	1.96684	7.11806	4.54656	5.35921	5.71398	4.52108	3.03917	5.04364	9.62022	7.70483	0	0	0	1.18878	1.28134	0	0	0	1.31212	0	0	0.445885	1.60779	4.16734	4.6237	8.26072	3.57864	15.7347	0	0	0.643822	0	2.00677	0	0	0	0	1.28892	0	1.65207	3.96798	9.91996	3.74605	0	2.57784	0	0
GALNT2	0.792433	0	0	3.16358	3.89705	1.50058	2.66652	0.904216	2.02612	0.840606	2.79297	0.745629	3.25555	0	8.35017	4.75512	5.97958	0.922332	0.896641	3.38816	2.62424	0	1.40727	1.78354	1.60779	1.85215	5.77963	1.83572	1.19288	7.86736	0	6.5111	2.57529	2.26921	1.00339	0	0	6.17383	2.31077	1.28892	0	0	1.98399	1.65333	0	0	0	0	6.93232
GANAB	0.792433	1.27707	1.96684	0.790896	1.94852	1.07184	1.33326	3.31546	3.03917	2.10152	2.17231	1.98834	0	0	0	0	0	0	0.448321	0	0	4.1506	1.40727	0.445885	1.07186	0	1.15593	0.917858	0	1.96684	1.18586	0	2.25338	2.26921	1.00339	0.933174	0	0	0	0	0.854226	0	0	4.95998	0	4.73253	0	0	0
GAPDH	0	0	0	0	0	0	0	0	0	0	0	0	3.25555	19.2201	16.7003	16.6429	14.0947	5.53399	16.1395	32.5263	0	33.2048	12.6654	26.3072	0	0	0	0	0	0	67.5937	23.874	28.6501	72.6147	9.03049	50.3914	22.4763	24.6953	4.62155	0	0	0	0	0	0	14.1976	51.5569	3.43388	0
GART	1.58487	1.27707	0	5.53627	5.19607	3.42989	4.57118	2.71265	4.05223	0.840606	6.67209	3.4796	8.68147	4.80502	8.35017	3.9626	11.1049	5.53399	5.82817	4.06579	0	6.22589	4.2218	12.0389	0.535929	3.24126	4.6237	2.75357	5.9644	5.90052	3.55757	4.34073	4.82866	2.26921	3.01016	4.66587	3.74605	10.8042	11.5539	1.28892	3.4169	0	0	4.95998	0	0	2.57784	0	0
GATA3	0	5.1083	1.96684	3.16358	1.94852	5.14484	4.57118	3.31546	5.40298	2.10152	5.89626	1.98834	2.17037	0.961004	0	1.18878	0.427113	0.922332	1.79328	0	0	0	0	0.891771	0	3.7043	8.09148	6.42501	3.57864	11.801	0	2.17037	0.643822	0	3.01016	0	7.49209	0	0	2.57784	2.56268	0	3.96798	3.30665	1.87302	0	2.57784	0	0
GATAD2A	0	0	0	1.58179	0	0.428737	0.380932	0.602811	0	0	0.465494	0.497086	0	0.961004	0	3.9626	3.4169	0.922332	1.79328	5.42105	2.62424	6.22589	2.81454	1.5606	0.535929	0.926075	0	0	1.19288	0	3.55757	2.17037	1.28764	0	9.03049	1.86635	3.74605	9.26075	0	0	0	0	0	0	0	0	2.57784	0	0
GBP1	3.16973	6.38537	3.93368	4.74538	1.94852	3.42989	6.28537	5.4253	5.74066	4.62333	9.15472	9.19609	8.68147	2.88301	5.56678	4.35886	4.69824	10.1456	8.51809	11.5197	9.18485	14.5271	9.85087	9.36359	0	5.09341	5.77963	8.26072	4.77152	7.86736	2.37171	2.17037	8.36968	2.26921	5.01694	0.933174	11.2381	12.3477	13.8646	3.86676	0	1.65207	7.93597	13.2266	1.87302	9.46505	2.57784	0	0
GBP2	0	0	0	0.790896	3.24754	1.71495	2.28559	0.301405	0.337686	0	1.39648	2.23689	1.08518	0.961004	0	1.18878	3.84402	0	1.34496	0.677631	1.31212	4.1506	0	2.00648	2.67964	0.463037	1.15593	1.83572	0	3.93368	2.37171	6.5111	0.643822	0	0	1.86635	0	0	0	0	0	0	0	0	0	0	7.73353	0	0
GBP5	1.58487	1.27707	3.93368	9.49075	2.59803	7.71726	2.47606	3.91827	2.02612	9.66697	1.08615	1.98834	9.76665	5.76603	2.78339	8.32145	3.84402	19.369	7.17313	4.06579	35.4273	12.4518	12.6654	9.36359	3.21557	6.94556	2.31185	16.5214	7.15728	7.86736	3.55757	0	5.15057	2.26921	11.0373	1.86635	0	6.17383	20.797	1.28892	3.4169	6.60829	1.98399	8.26663	1.87302	4.73253	15.4671	3.43388	6.93232
GCLC	0	0	0	0.790896	2.59803	0.643105	0.952329	2.71265	0.337686	0.420303	1.86198	1.24271	0	0.961004	2.78339	0.39626	0.427113	0.922332	0.448321	0	0	0	0	0.891771	0	0.463037	1.15593	0.917858	3.57864	0	1.18586	2.17037	0.321911	0	0	0	0	0	0	0	0	0	3.96798	1.65333	0	0	0	0	0
GCN1	1.18865	2.55415	0	3.16358	10.3921	5.57358	4.57118	4.82249	3.03917	1.26091	3.25846	4.72232	2.17037	2.88301	2.78339	0.792519	1.70845	0	0.896641	1.35526	1.31212	0	2.81454	4.01297	0.535929	3.24126	2.31185	4.58929	4.77152	7.86736	1.18586	2.17037	0.965733	2.26921	3.01016	0.933174	0	0	6.93232	1.28892	0	3.30415	9.91996	8.26663	0	0	0	0	6.93232
GDI2	16.2449	20.4332	15.7347	11.0725	6.49508	17.3638	17.5229	12.659	21.9496	9.66697	10.5512	12.1786	5.42592	4.80502	5.56678	5.15138	5.97958	1.84466	5.82817	6.09868	1.31212	4.1506	5.62907	5.79651	21.9731	11.5759	16.183	7.34287	9.54305	13.7679	17.7878	8.68147	3.21911	4.53842	5.01694	7.46539	14.9842	1.54346	4.62155	7.73353	21.3557	11.5645	19.8399	6.61331	18.7302	0	5.15569	10.3016	0
GEMIN4	0.396217	0	0	0	1.29902	0	0	2.71265	0	0.420303	1.86198	0	3.25555	6.72703	11.1336	2.77382	6.4067	3.68933	4.03488	2.71053	2.62424	2.0753	2.81454	5.35062	0	0	1.15593	0	0	0	1.18586	2.17037	1.28764	0	0	0	3.74605	0	0	0	0	0	1.98399	0	0	0	0	0	0
GEMIN5	0.396217	0	0	2.37269	1.29902	0.643105	1.52373	1.50703	0.675372	0.840606	0.775824	0.248543	3.25555	1.92201	0	3.9626	2.13557	1.84466	0.448321	1.35526	3.93637	6.22589	2.81454	3.1212	0.535929	0.463037	0	0	0	0	1.18586	0	1.60955	0	2.00677	0	0	1.54346	2.31077	0	0.854226	0	0	0	0	0	0	0	0
GFI1	2.3773	1.27707	3.93368	3.16358	4.54656	2.78679	6.28537	5.12389	3.71455	1.68121	7.13758	3.23106	8.68147	10.571	11.1336	6.34015	20.9285	11.068	8.96641	12.1974	1.31212	4.1506	16.8872	9.14065	2.67964	3.24126	1.15593	0.917858	3.57864	5.90052	5.92928	2.17037	7.08204	4.53842	6.02032	1.86635	0	4.63037	11.5539	0	3.4169	0	1.98399	8.26663	0	0	2.57784	3.43388	0
GGA2	0	0	1.96684	0	0.649508	0.428737	0.380932	0	0	1.26091	0.465494	0.497086	1.08518	0.961004	0	1.9813	2.13557	0.922332	2.2416	0.677631	5.24849	0	1.40727	2.00648	0	1.38911	0	1.83572	0	0	1.18586	0	2.8972	0	1.00339	0.933174	0	1.54346	0	0	0	0	0	0	0	0	0	0	0
GGA3	0	0	0	3.16358	2.59803	1.28621	1.90466	1.80843	2.02612	0.420303	3.41363	0.745629	10.8518	6.72703	2.78339	8.71771	10.2507	7.37865	8.06977	10.8421	9.18485	14.5271	4.2218	14.7142	0.535929	2.31519	2.31185	1.83572	1.19288	3.93368	3.55757	0	8.04777	2.26921	12.0406	2.79952	3.74605	6.17383	6.93232	0	0	1.65207	0	1.65333	0	0	2.57784	3.43388	0
GGCT	0.396217	1.27707	0	0	0	2.35805	3.42839	0.301405	2.70149	0	1.24132	2.73397	1.08518	0.961004	2.78339	0.792519	1.28134	0	0.896641	1.35526	0	0	0	0.668828	1.60779	0	0	0	0	0	1.18586	2.17037	0.321911	2.26921	0	0.933174	0	0	0	0	0	0	0	0	0	0	5.15569	0	0
GHITM	3.56595	2.55415	1.96684	0	0.649508	1.07184	2.09512	0.301405	1.68843	0.840606	1.39648	1.98834	0	0	0	0	0	0	0	0	0	0	0	0	5.35929	0	0	0.917858	2.38576	0	0	0	0	0	0	0	0	0	0	0	3.4169	1.65207	0	0	3.74605	0	0	0	0
GID8	0.792433	0	0	0	1.94852	0.857473	1.71419	0.904216	1.35074	0	0.620659	0.745629	1.08518	0	0	1.18878	0.427113	1.84466	0.448321	3.38816	2.62424	0	0	0.445885	0	0	1.15593	0.917858	0	0	1.18586	2.17037	1.28764	0	0	1.86635	0	3.08692	0	0	1.70845	0	0	0	1.87302	4.73253	0	0	0
GIMAP1-GIMAP5	0.792433	0	1.96684	0.790896	0.649508	0.214368	0.952329	0	0	3.78273	0.465494	1.24271	0	1.92201	0	1.58504	2.56268	1.84466	1.79328	0.677631	3.93637	4.1506	2.81454	0.668828	1.07186	1.38911	3.46778	4.58929	2.38576	1.96684	0	2.17037	0.643822	0	6.02032	0	0	0	0	0	0.854226	1.65207	1.98399	1.65333	0	0	2.57784	3.43388	0
GIMAP4	0.396217	0	3.93368	1.58179	0.649508	0.214368	0.380932	0	2.02612	2.52182	0.155165	0.248543	1.08518	0	0	0	0.854226	3.68933	0	1.35526	2.62424	6.22589	1.40727	2.45237	0	4.63037	2.31185	7.34287	4.77152	0	2.37171	0	1.28764	2.26921	9.03049	0	0	1.54346	0	0	0.854226	0	0	1.65333	0	9.46505	0	27.471	0
GIMAP6	0	2.55415	0	2.37269	0.649508	1.07184	0.380932	0.602811	0.337686	2.10152	0.465494	0.497086	2.17037	8.64904	11.1336	2.37756	6.83381	11.9903	5.82817	7.45395	30.1788	29.0542	12.6654	7.35711	0.535929	1.85215	4.6237	2.75357	1.19288	0	2.37171	0	8.04777	0	24.0813	0.933174	0	7.71729	30.0401	0	1.70845	3.30415	0	3.30665	0	18.9301	2.57784	24.0371	0
GINS2	0	0	0	0.790896	0	0	0.190466	0.301405	0	0	1.08615	1.24271	1.08518	0.961004	0	3.17008	2.56268	4.61166	1.79328	2.71053	0	2.0753	4.2218	3.56708	1.07186	0	0	0	0	0	4.74342	0	4.50675	0	2.00677	0.933174	0	4.63037	0	0	0	0	0	0	0	0	0	0	0
GIT1	0.396217	2.55415	0	3.16358	0	2.78679	1.52373	1.50703	1.35074	0.840606	1.08615	0.248543	3.25555	0	2.78339	1.18878	3.84402	0	0.448321	0.677631	3.93637	2.0753	5.62907	0.668828	1.07186	1.38911	1.15593	2.75357	1.19288	0	1.18586	0	1.93147	0	0	0	0	0	2.31077	1.28892	1.70845	0	3.96798	0	3.74605	0	0	3.43388	0
GIT2	0.396217	0	0	2.37269	2.59803	1.92931	1.33326	2.71265	2.02612	2.94212	2.6378	2.48543	0	0	0	3.17008	2.13557	1.84466	1.79328	1.35526	3.93637	0	4.2218	2.22943	0	1.85215	2.31185	2.75357	3.57864	1.96684	0	0	1.93147	0	1.00339	0	0	4.63037	2.31077	0	0	0	0	3.30665	0	4.73253	0	0	0
GJB2	0	1.27707	0	1.58179	1.29902	0.214368	0.190466	17.7829	1.68843	0	23.7402	0.248543	1.08518	0.961004	0	0	0.427113	1.84466	9.41473	1.35526	0	2.0753	2.81454	14.2683	0	1.85215	1.15593	0	7.15728	1.96684	0	0	0	0	0	0	3.74605	3.08692	0	0	0.854226	0	0	0	0	0	0	0	0
GLG1	0	0	0	0	0.649508	0.428737	0.571398	1.80843	1.01306	2.10152	1.24132	1.49126	1.08518	2.88301	8.35017	1.9813	0.427113	3.68933	1.79328	4.06579	6.56061	12.4518	1.40727	6.01945	0	0.463037	3.46778	0.917858	2.38576	1.96684	1.18586	0	3.54102	0	8.0271	1.86635	0	0	4.62155	0	0	0	0	3.30665	0	0	0	0	0
GLO1	11.8865	15.3249	5.90052	3.95448	7.14459	9.64657	6.85677	10.5492	11.819	6.30455	12.8787	9.69317	7.59629	5.76603	2.78339	3.56634	6.4067	5.53399	6.27649	7.45395	1.31212	4.1506	8.44361	11.593	11.2545	5.55645	10.4033	0.917858	8.35017	11.801	8.30099	13.0222	6.11631	4.53842	2.00677	11.1981	3.74605	1.54346	0	10.3114	14.5218	3.30415	5.95198	6.61331	9.36512	0	7.73353	3.43388	0
GLRX	0.792433	2.55415	0	0	1.94852	0.428737	1.52373	0.904216	1.68843	0	1.08615	2.48543	1.08518	0	0	0	0.427113	1.84466	0.448321	1.35526	1.31212	0	7.03634	1.5606	0.535929	0	2.31185	0	1.19288	0	0	2.17037	0.965733	0	0	0.933174	0	0	0	0	2.56268	1.65207	0	0	1.87302	0	2.57784	3.43388	0
GLRX5	1.58487	0	0	4.74538	1.94852	2.78679	4.38071	1.20562	1.68843	0.420303	0.465494	1.98834	1.08518	0.961004	2.78339	1.58504	4.27113	3.68933	0	4.06579	0	0	0	0.222943	1.60779	4.63037	1.15593	1.83572	1.19288	5.90052	3.55757	4.34073	1.28764	2.26921	3.01016	0	3.74605	0	0	0	1.70845	0	0	0	0	0	0	0	0
GLYR1	0	0	0	4.74538	1.94852	0.857473	2.66652	3.31546	2.3638	2.94212	5.12044	1.98834	4.34073	5.76603	0	3.56634	5.97958	3.68933	1.34496	1.35526	2.62424	6.22589	0	5.12768	0	0.463037	1.15593	1.83572	5.9644	1.96684	1.18586	0	2.25338	2.26921	3.01016	0	11.2381	1.54346	0	0	1.70845	0	1.98399	3.30665	0	0	2.57784	0	0
GMIP	0	1.27707	0	2.37269	2.59803	4.50173	3.04745	1.20562	1.35074	3.78273	2.01714	2.98252	1.08518	1.92201	0	3.17008	2.98979	0.922332	0.896641	1.35526	0	2.0753	2.81454	2.45237	0.535929	2.31519	4.6237	3.67143	2.38576	0	3.55757	2.17037	1.28764	0	1.00339	0	0	1.54346	0	1.28892	0.854226	1.65207	0	1.65333	0	0	2.57784	0	0
GMNN	1.18865	2.55415	0	0.790896	1.29902	0.857473	2.09512	0.904216	1.68843	0	1.86198	1.7398	0	0	0	0	0	0	0	0	0	0	0	0	1.60779	0.463037	0	1.83572	0	5.90052	0	0	0	0	0	0	0	0	0	0	2.56268	0	0	0	0	0	0	0	0
GMPPB	0	3.83122	1.96684	2.37269	1.94852	1.92931	2.66652	1.80843	1.01306	0.420303	4.18945	1.49126	4.34073	9.61004	2.78339	3.9626	8.11515	5.53399	3.58656	4.74342	0	12.4518	4.2218	5.12768	0.535929	0.463037	0	1.83572	8.35017	0	2.37171	2.17037	3.21911	0	5.01694	0	0	10.8042	2.31077	0	0	0	0	3.30665	0	0	2.57784	0	0
GNA12	0	0	0	3.16358	0.649508	1.07184	1.33326	0.301405	0.675372	0	1.39648	0.994172	2.17037	0.961004	0	0.792519	2.13557	1.84466	1.79328	0	1.31212	2.0753	0	2.45237	0	0.926075	2.31185	0	0	1.96684	0	0	0.321911	0	1.00339	0	0	4.63037	0	0	0	0	0	1.65333	0	0	0	0	6.93232
GNA13	0	1.27707	0	0.790896	3.24754	3.21552	1.1428	0.904216	0.675372	3.78273	0.775824	1.24271	0	0.961004	0	0.792519	0.427113	0.922332	0	0.677631	3.93637	0	4.2218	0.445885	1.07186	1.38911	2.31185	2.75357	2.38576	0	1.18586	0	0.643822	2.26921	1.00339	0	0	0	2.31077	1.28892	0	1.65207	0	1.65333	0	0	0	0	0
GNAI2	1.98108	10.2166	11.801	6.32717	12.9902	6.21668	5.33304	14.1661	10.806	5.04364	19.8611	17.398	3.25555	9.61004	5.56678	12.6803	13.6676	17.5243	9.41473	12.1974	10.497	18.6777	4.2218	10.0324	5.35929	7.87164	13.8711	10.0964	7.15728	33.4363	11.8586	15.1926	11.2669	13.6153	13.044	4.66587	18.7302	18.5215	2.31077	5.15569	7.68804	14.8687	11.904	4.95998	16.8572	18.9301	2.57784	10.3016	0
GNAI3	1.98108	1.27707	1.96684	3.95448	1.29902	5.57358	4.57118	2.10984	5.74066	3.36242	1.70681	4.72232	5.42592	0.961004	5.56678	8.32145	10.6778	8.30099	5.37985	12.1974	7.87273	4.1506	4.2218	4.6818	2.67964	3.24126	1.15593	1.83572	1.19288	1.96684	5.92928	6.5111	3.54102	6.80763	8.0271	4.66587	7.49209	10.8042	2.31077	1.28892	2.56268	0	0	0	3.74605	4.73253	2.57784	3.43388	0
GNAS	21.7919	37.0352	21.6352	7.90896	12.9902	15.0058	8.95189	7.23373	11.4813	11.3482	6.98242	14.1669	0	0	0	0	0	0	0	0	0	0	0	0	30.012	7.87164	6.93555	11.9322	4.77152	9.83419	0	0	0	0	0	0	0	0	0	21.9117	23.9183	18.1728	7.93597	6.61331	35.5874	0	0	0	13.8646
GNB1	1.18865	2.55415	1.96684	0.790896	4.54656	3.21552	3.42839	3.01405	2.02612	1.26091	1.86198	2.23689	2.17037	5.76603	0	4.35886	3.4169	3.68933	4.48321	3.38816	5.24849	2.0753	12.6654	5.79651	2.14371	2.31519	3.46778	1.83572	2.38576	1.96684	9.48684	6.5111	4.82866	13.6153	4.01355	5.59904	18.7302	6.17383	2.31077	2.57784	0.854226	3.30415	0	0	3.74605	0	5.15569	0	0
GNG2	1.98108	0	0	1.58179	2.59803	2.14368	1.90466	0.904216	1.35074	0.840606	2.48264	3.97669	2.17037	1.92201	2.78339	1.18878	2.98979	2.767	1.34496	1.35526	1.31212	2.0753	2.81454	3.1212	1.07186	1.85215	1.15593	2.75357	1.19288	3.93368	2.37171	4.34073	2.8972	6.80763	6.02032	0.933174	7.49209	3.08692	4.62155	0	0.854226	1.65207	0	0	0	4.73253	2.57784	6.86775	6.93232
GNG5	1.58487	2.55415	0	0	0.649508	0.428737	0.380932	0.602811	0	0	0.620659	1.49126	1.08518	0.961004	0	0	0.427113	0	0	0	0	0	1.40727	0.445885	1.60779	0	1.15593	0	1.19288	1.96684	7.11513	0	0.643822	2.26921	0	4.66587	0	0	0	0	6.83381	0	0	0	1.87302	0	7.73353	0	0
GNPNAT1	0.396217	0	0	2.37269	2.59803	2.57242	2.09512	3.61686	0.675372	0.840606	3.72395	1.49126	1.08518	0	2.78339	1.58504	1.28134	2.767	1.79328	1.35526	0	2.0753	4.2218	1.78354	1.60779	0.463037	3.46778	0	4.77152	1.96684	0	0	0	0	0	0.933174	0	0	0	0	1.70845	0	0	0	0	0	0	0	0
GNPTAB	0.792433	1.27707	3.93368	7.90896	3.89705	7.93163	4.57118	15.0703	11.819	11.7685	11.6374	2.23689	5.42592	0.961004	0	2.37756	0	1.84466	4.93153	2.03289	3.93637	4.1506	2.81454	4.23591	1.07186	8.33467	12.7152	20.1929	8.35017	3.93368	0	0	0.965733	0	2.00677	0	0	4.63037	0	0	2.56268	0	9.91996	11.5733	0	4.73253	2.57784	0	6.93232
GOLGA3	0.396217	0	0	3.16358	2.59803	3.42989	2.66652	2.41124	1.01306	2.10152	2.17231	1.7398	3.25555	3.84402	0	1.58504	1.70845	0.922332	2.2416	0.677631	0	2.0753	0	1.11471	0.535929	0	1.15593	6.42501	2.38576	1.96684	0	0	1.28764	0	2.00677	0	0	1.54346	0	1.28892	0.854226	3.30415	1.98399	3.30665	0	0	0	0	0
GON7	0	0	0	0.790896	0	0.428737	1.52373	0.602811	0.675372	0	0.155165	1.49126	2.17037	0	0	0.792519	1.28134	2.767	1.79328	1.35526	0	2.0753	2.81454	2.45237	0.535929	0.926075	1.15593	0	1.19288	0	1.18586	0	0.965733	0	0	0.933174	0	0	0	0	0.854226	0	0	0	0	0	0	0	0
GORASP2	0.396217	2.55415	3.93368	7.90896	3.89705	4.93047	6.85677	3.61686	2.3638	6.72485	2.48264	4.22523	0	0.961004	2.78339	0.39626	0.854226	0	1.79328	0	0	2.0753	0	4.01297	4.82336	1.85215	6.93555	12.85	2.38576	1.96684	0	0	0.643822	0	1.00339	0	0	0	0	0	2.56268	1.65207	3.96798	1.65333	1.87302	0	0	0	6.93232
GOT1	0.792433	0	0	1.58179	1.29902	1.50058	1.52373	2.41124	0.675372	0.420303	2.01714	1.49126	3.25555	0.961004	2.78339	3.17008	6.4067	2.767	4.93153	3.38816	1.31212	2.0753	5.62907	5.12768	0.535929	1.38911	3.46778	0	2.38576	1.96684	0	0	2.57529	0	1.00339	2.79952	0	1.54346	0	1.28892	0	0	0	0	0	0	0	0	0
GOT2	3.16973	2.55415	0	3.16358	4.54656	3.64426	3.99978	3.31546	3.37686	2.10152	6.05143	3.97669	4.34073	3.84402	0	10.699	12.8134	4.61166	9.41473	12.875	3.93637	12.4518	4.2218	14.2683	3.21557	1.85215	2.31185	2.75357	0	3.93368	7.11513	13.0222	9.65733	9.07684	4.01355	6.53222	3.74605	7.71729	4.62155	2.57784	5.97958	1.65207	7.93597	1.65333	0	0	2.57784	0	6.93232
GPATCH4	0.396217	1.27707	0	1.58179	0	0.643105	1.33326	0.301405	0	0	0.930989	1.49126	6.5111	1.92201	11.1336	4.35886	13.2405	0.922332	4.48321	3.38816	0	6.22589	2.81454	4.45885	1.60779	0.463037	0	0.917858	0	0	1.18586	0	2.57529	0	2.00677	0.933174	3.74605	1.54346	0	0	0	0	1.98399	0	3.74605	0	0	0	0
GPBP1	0	0	1.96684	2.37269	1.94852	2.35805	1.90466	1.80843	1.35074	1.26091	0.930989	0.497086	0	0	0	0	0	0	0	0	0	0	0	0	0	2.31519	4.6237	2.75357	0	1.96684	0	0	0	0	0	0	0	0	0	2.57784	0	0	3.96798	4.95998	0	0	0	0	0
GPI	0.396217	2.55415	0	0.790896	1.29902	0.643105	0.571398	0.904216	0.675372	0	1.24132	0.745629	1.08518	0	0	0.39626	1.70845	1.84466	0	0	0	0	0	0	1.60779	1.38911	0	0	0	5.90052	0	2.17037	0	4.53842	0	1.86635	0	0	0	1.28892	2.56268	0	0	1.65333	3.74605	4.73253	0	0	0
GPN1	0.396217	0	0	0.790896	0	1.07184	1.71419	0.602811	0.675372	0	0.31033	0.497086	1.08518	1.92201	2.78339	1.58504	3.4169	1.84466	0.448321	0.677631	0	0	0	1.33766	0	0.926075	0	0.917858	0	0	0	0	1.60955	0	0	0	0	0	0	0	0	0	1.98399	0	1.87302	0	0	0	0
GPR171	7.92433	3.83122	3.93368	17.3997	28.5784	18.4357	13.1421	7.53514	7.09141	5.88424	8.68923	6.21357	19.5333	20.1811	22.2671	9.90649	17.9388	3.68933	6.27649	5.42105	6.56061	18.6777	16.8872	10.2554	8.03893	8.79771	8.09148	24.7822	11.9288	9.83419	11.8586	4.34073	3.86293	0	8.0271	6.53222	11.2381	12.3477	13.8646	6.44461	1.70845	0	13.8879	18.1866	0	9.46505	10.3114	6.86775	13.8646
GPR174	0	0	1.96684	0	0	1.50058	0.380932	0	2.02612	2.10152	4.34461	0.745629	0	0.961004	0	1.58504	0	1.84466	0.448321	2.03289	0	4.1506	1.40727	6.46534	0	1.85215	1.15593	0.917858	2.38576	3.93368	0	0	1.28764	0	3.01016	0	0	6.17383	6.93232	2.57784	0	1.65207	0	1.65333	0	0	0	0	0
GPR183	1.18865	5.1083	0	11.0725	5.19607	2.35805	4.38071	5.7267	1.35074	4.20303	3.72395	1.98834	6.5111	9.61004	5.56678	1.9813	2.98979	11.9903	7.62145	0.677631	11.8091	8.30119	7.03634	6.46534	0	6.48252	4.6237	15.6036	8.35017	7.86736	0	2.17037	4.18484	0	2.00677	0.933174	7.49209	6.17383	6.93232	1.28892	0.854226	1.65207	5.95198	8.26663	3.74605	0	0	0	0
GPR68	0	1.27707	0	0	0	0.214368	0.190466	3.01405	0.675372	2.52182	3.56879	0.248543	4.34073	0	2.78339	3.17008	1.70845	3.68933	9.86305	6.09868	13.1212	4.1506	4.2218	15.383	0	2.31519	2.31185	1.83572	2.38576	1.96684	1.18586	2.17037	3.21911	0	15.0508	0	0	10.8042	0	0	0	0	0	1.65333	0	0	0	13.7355	0
GPRIN3	0.396217	2.55415	3.93368	6.32717	5.84557	4.93047	4.19025	6.02811	4.7276	3.78273	11.4822	5.96503	3.25555	3.84402	0	7.92519	2.56268	10.1456	8.06977	3.38816	5.24849	6.22589	7.03634	7.80299	1.07186	8.33467	6.93555	8.26072	4.77152	7.86736	0	0	5.7944	2.26921	4.01355	0	0	3.08692	4.62155	3.86676	0.854226	0	3.96798	8.26663	0	0	2.57784	0	0
GPSM3	0	5.1083	0	1.58179	1.29902	3.85863	2.85699	4.52108	5.06529	3.78273	7.29275	2.48543	7.59629	12.4931	13.9169	10.699	13.6676	9.22332	13.8979	15.5855	19.6818	29.0542	12.6654	16.0519	1.07186	2.77822	9.2474	1.83572	7.15728	3.93368	4.74342	15.1926	11.5888	13.6153	23.0779	2.79952	14.9842	29.3257	23.1077	0	1.70845	3.30415	1.98399	4.95998	0	42.5927	0	6.86775	6.93232
GRAMD1A	1.18865	0	1.96684	2.37269	0.649508	1.28621	1.1428	0	0.675372	0.840606	0.31033	0.497086	0	0.961004	0	1.18878	2.13557	0.922332	0	0	0	0	0	0.445885	1.07186	0	1.15593	2.75357	0	0	0	2.17037	2.8972	0	0	0	0	0	0	1.28892	0.854226	0	0	3.30665	0	0	0	0	0
GRAP	0	0	0	0	0	0	0.380932	0	0.337686	0	0	0.745629	2.17037	0.961004	2.78339	3.17008	1.28134	0	1.79328	2.03289	0	2.0753	0	2.67531	0.535929	0	0	0	0	0	0	0	5.15057	0	6.02032	0.933174	0	4.63037	0	0	0	0	0	0	0	0	2.57784	0	0
GRAP2	0.396217	1.27707	0	0.790896	0.649508	0.857473	1.52373	5.4253	2.02612	4.62333	5.2756	1.24271	0	1.92201	0	1.9813	1.70845	0.922332	4.03488	7.45395	2.62424	2.0753	2.81454	3.79003	0.535929	1.85215	1.15593	2.75357	2.38576	0	0	0	2.8972	4.53842	5.01694	3.7327	0	1.54346	4.62155	0	0.854226	0	0	8.26663	0	0	0	3.43388	0
GRB2	6.33946	3.83122	15.7347	8.69986	11.6911	7.50289	11.2375	8.13795	6.75372	6.72485	8.53406	8.94755	3.25555	3.84402	2.78339	4.35886	6.4067	4.61166	5.37985	5.42105	2.62424	6.22589	1.40727	9.14065	5.35929	6.94556	4.6237	11.0143	4.77152	3.93368	2.37171	6.5111	5.15057	4.53842	5.01694	5.59904	0	3.08692	0	5.15569	5.97958	3.30415	11.904	8.26663	3.74605	0	12.8892	0	6.93232
GRK2	5.54703	6.38537	9.83419	2.37269	3.89705	3.00116	2.66652	2.10984	3.03917	5.88424	2.01714	7.70483	0	0.961004	0	0	0.427113	0.922332	0	2.71053	0	0	0	0.445885	3.7515	3.7043	3.46778	6.42501	0	3.93368	2.37171	0	0.321911	0	1.00339	0	0	0	0	5.15569	4.27113	9.91244	0	0	5.61907	0	0	0	0
GRK3	0	0	0	0	0	0.214368	0	0	0.337686	0	0.930989	0	0	0.961004	0	0.39626	0	5.53399	3.13824	3.38816	0	2.0753	5.62907	6.01945	0	3.24126	1.15593	0	0	0	0	2.17037	0.965733	0	1.00339	0	3.74605	1.54346	0	0	0	0	0	0	0	0	0	0	0
GRK6	0	0	0	0	0	0	0	0	0	0	0	0	0	2.88301	8.35017	2.37756	1.70845	3.68933	3.13824	2.71053	0	8.30119	0	2.45237	0	0	0	0	0	0	3.55757	0	1.28764	0	0	1.86635	7.49209	0	0	0	0	0	0	0	0	4.73253	2.57784	0	0
GRPEL1	3.16973	2.55415	0	2.37269	2.59803	3.64426	5.52351	1.20562	1.68843	2.52182	3.25846	2.98252	4.34073	3.84402	11.1336	1.9813	6.83381	1.84466	0.896641	2.03289	0	0	2.81454	2.89825	4.82336	0.926075	2.31185	1.83572	4.77152	3.93368	3.55757	2.17037	3.54102	0	1.00339	0.933174	3.74605	0	2.31077	2.57784	0.854226	0	0	1.65333	0	4.73253	0	3.43388	6.93232
GRSF1	5.15081	5.1083	1.96684	0.790896	3.89705	1.71495	1.52373	0.904216	1.35074	0.420303	1.55165	1.49126	2.17037	4.80502	0	2.37756	0.854226	3.68933	1.34496	0.677631	1.31212	2.0753	2.81454	3.34414	2.14371	0.926075	0	1.83572	0	0	2.37171	2.17037	1.93147	2.26921	2.00677	2.79952	0	0	0	1.28892	0.854226	0	0	0	3.74605	0	2.57784	0	0
GSPT1	10.6978	6.38537	1.96684	3.95448	6.49508	4.073	6.28537	4.21968	5.40298	1.26091	2.79297	4.72232	8.68147	7.68804	8.35017	5.54764	10.6778	1.84466	2.2416	8.13158	3.93637	4.1506	2.81454	4.6818	9.11079	3.7043	6.93555	0.917858	1.19288	3.93368	3.55757	2.17037	3.54102	0	4.01355	2.79952	3.74605	7.71729	0	6.44461	7.68804	0	1.98399	1.65333	3.74605	4.73253	0	0	6.93232
GSTK1	0	3.83122	3.93368	0	1.29902	0.428737	0.571398	0.904216	0.675372	0.420303	1.24132	0.994172	0	0.961004	0	0	0.854226	1.84466	2.2416	1.35526	1.31212	0	0	2.89825	0.535929	0.463037	0	0	4.77152	0	3.55757	0	0.321911	2.26921	0	0.933174	0	0	0	0	1.70845	0	0	4.95998	0	0	0	0	0
GTF2A1	0	0	0	1.58179	0.649508	3.85863	2.09512	3.01405	3.37686	2.10152	3.25846	2.48543	2.17037	1.92201	2.78339	3.9626	5.12536	2.767	2.68992	4.06579	6.56061	2.0753	1.40727	6.24239	0.535929	0.463037	3.46778	0	1.19288	1.96684	2.37171	0	3.21911	2.26921	3.01016	0	0	6.17383	0	1.28892	0.854226	0	0	4.95998	0	0	0	0	0
GTF2A2	3.56595	2.55415	0	3.95448	0.649508	2.14368	4.19025	1.50703	1.35074	1.68121	0.465494	1.24271	0	0	0	0	1.70845	2.767	0.896641	0	0	0	0	0.668828	2.67964	4.16734	1.15593	2.75357	0	0	4.74342	0	0	4.53842	0	0.933174	0	0	0	1.28892	3.4169	1.65207	0	0	5.61907	4.73253	0	0	0
GTF2F1	0	0	0	1.58179	1.29902	0.428737	0.380932	1.20562	0.337686	0	1.24132	0.994172	0	7.68804	2.78339	1.58504	3.4169	0.922332	0.448321	2.03289	2.62424	6.22589	2.81454	3.34414	1.07186	0	0	0.917858	3.57864	0	0	0	2.57529	0	0	0	0	0	0	0	0	0	0	0	0	0	0	0	0
GTF2H1	1.98108	0	0	2.37269	2.59803	1.28621	1.90466	0.602811	3.71455	0	3.72395	1.7398	0	2.88301	0	5.15138	2.13557	0.922332	2.68992	3.38816	0	0	1.40727	1.11471	1.60779	1.85215	0	1.83572	0	7.86736	1.18586	4.34073	2.25338	0	1.00339	0.933174	0	4.63037	0	1.28892	0	0	0	3.30665	0	0	2.57784	3.43388	0
GTF2H5	1.18865	1.27707	0	1.58179	0.649508	1.07184	1.52373	0.602811	0.675372	0	1.86198	1.49126	0	0.961004	0	1.58504	5.12536	0	2.2416	4.06579	0	0	1.40727	2.00648	0.535929	0.463037	2.31185	0	0	0	2.37171	0	1.93147	0	0	0	0	3.08692	0	0	0	0	3.96798	1.65333	0	0	0	0	6.93232
GTF3C1	0	0	0	0	0	0	0	0	0	0	0	0	4.34073	4.80502	5.56678	1.58504	1.70845	0.922332	0.896641	2.71053	5.24849	10.3765	2.81454	2.67531	0	0	0	0	0	0	0	2.17037	1.93147	0	1.00339	1.86635	0	0	4.62155	0	0	0	0	0	0	0	0	0	0
GTF3C2	0	0	0	0	0	0	0	0	0	0	0	0	8.68147	6.72703	8.35017	7.13267	8.11515	4.61166	6.72481	7.45395	5.24849	10.3765	2.81454	8.91771	0	0	0	0	0	0	1.18586	4.34073	7.40395	2.26921	2.00677	0	0	4.63037	9.2431	0	0	0	0	0	0	0	0	0	0
GTPBP2	0.792433	0	0	1.58179	0	0.214368	0.380932	4.82249	3.03917	0.840606	4.18945	1.24271	0	0	5.56678	1.18878	2.13557	0.922332	0	0.677631	0	0	5.62907	2.00648	1.60779	0.926075	1.15593	1.83572	0	0	1.18586	0	1.28764	0	4.01355	0	0	0	0	1.28892	0.854226	0	3.96798	0	1.87302	0	0	0	0
GTPBP4	1.58487	1.27707	0	6.32717	5.19607	2.57242	3.04745	0.904216	1.68843	0.420303	2.01714	0.248543	0	0	0	1.18878	0	0	0	2.03289	0	0	0	0.445885	0.535929	2.31519	0	1.83572	2.38576	1.96684	2.37171	0	0.321911	2.26921	0	0	0	0	2.31077	0	0	0	1.98399	1.65333	0	0	0	0	0
GUCD1	0.396217	0	0	2.37269	0	1.50058	2.09512	1.20562	3.03917	0.840606	1.39648	1.7398	3.25555	8.64904	8.35017	8.71771	10.6778	9.22332	7.62145	11.5197	1.31212	22.8283	4.2218	7.80299	1.07186	0	1.15593	0.917858	1.19288	0	0	0	8.36968	0	6.02032	0	0	16.978	4.62155	0	0	0	0	0	0	0	2.57784	3.43388	0
GYPC	1.18865	3.83122	0	7.11806	16.2377	6.21668	7.8091	19.8928	7.42909	5.46394	22.6541	11.6815	8.68147	10.571	27.8339	13.0766	23.0641	7.37865	14.3463	14.9079	7.87273	20.753	11.2581	14.7142	3.21557	2.77822	6.93555	7.34287	33.4007	17.7015	4.74342	2.17037	19.9585	2.26921	8.0271	6.53222	0	21.6084	27.7293	3.86676	0	1.65207	3.96798	6.61331	1.87302	4.73253	0	6.86775	0
GZMB	5.94325	10.2166	0	5.53627	3.24754	0.643105	2.09512	1.20562	0	0	0.620659	0.248543	5.42592	19.2201	0	3.17008	7.68804	0	2.2416	1.35526	0	8.30119	1.40727	1.11471	13.9341	2.31519	0	0	1.19288	1.96684	32.0181	4.34073	3.86293	4.53842	3.01016	29.8616	3.74605	1.54346	0	10.3114	3.4169	1.65207	0	0	5.61907	0	15.4671	3.43388	6.93232
GZMH	0	0	0	0	0	0	0	0	0	0	0	0	0	14.4151	0	5.9439	2.98979	0	1.79328	4.74342	3.93637	10.3765	0	2.22943	0	0	0	0	0	0	1.18586	0	0.321911	0	4.01355	1.86635	0	3.08692	9.2431	0	0	0	0	0	0	4.73253	0	6.86775	0
H2AX	0.792433	1.27707	0	9.49075	3.24754	2.57242	3.61885	6.02811	5.74066	2.52182	8.22373	3.23106	29.3	13.4541	8.35017	15.4541	21.7828	39.6603	36.7623	39.3026	7.87273	45.6566	52.0689	47.0409	1.60779	19.9106	12.7152	1.83572	11.9288	3.93368	5.92928	26.0444	26.3967	11.346	14.0474	6.53222	7.49209	40.1299	13.8646	1.28892	0.854226	0	11.904	0	0	0	10.3114	0	6.93232
H2AZ1	9.11298	10.2166	0	2.37269	1.29902	3.00116	4.57118	5.7267	4.7276	0.420303	1.39648	5.71649	6.5111	7.68804	8.35017	4.35886	13.6676	32.2816	19.7261	14.9079	2.62424	8.30119	33.7744	26.9761	8.03893	4.16734	1.15593	0	2.38576	5.90052	5.92928	23.874	14.1641	15.8845	9.03049	2.79952	11.2381	10.8042	2.31077	7.73353	11.1049	1.65207	0	0	5.61907	0	0	3.43388	0
H3-3B	34.0746	25.5415	9.83419	8.69986	9.74262	11.5759	16.1896	6.93232	8.44215	9.24667	6.36176	8.45046	0	1.92201	0	1.18878	0.854226	0	0	2.71053	0	0	0	0.445885	27.8683	5.09341	9.2474	4.58929	5.9644	5.90052	8.30099	2.17037	0.321911	4.53842	0	0	0	0	2.31077	30.9341	18.793	14.8687	7.93597	13.2266	11.2381	0	0	6.86775	6.93232
HADHA	0	0	0	0	1.29902	0.857473	0.571398	0	0.337686	0.840606	1.39648	1.49126	1.08518	0.961004	0	0.792519	1.28134	0.922332	0	3.38816	0	0	1.40727	3.1212	0	0	0	0	0	0	2.37171	2.17037	1.93147	0	1.00339	2.79952	3.74605	1.54346	0	0	0	0	0	0	1.87302	0	0	0	0
HARS1	1.18865	2.55415	1.96684	8.69986	3.24754	3.85863	4.38071	0.904216	2.3638	2.10152	0.31033	0.994172	8.68147	2.88301	8.35017	9.11397	5.55247	1.84466	4.03488	6.77631	3.93637	8.30119	12.6654	6.68828	1.07186	1.38911	1.15593	3.67143	2.38576	1.96684	3.55757	0	5.15057	0	9.03049	0.933174	0	1.54346	4.62155	1.28892	0.854226	1.65207	3.96798	0	5.61907	0	0	3.43388	0
HARS2	0	0	0	2.37269	1.94852	0.428737	0.190466	0.904216	0.675372	0	0.31033	0.745629	0	0	5.56678	1.58504	2.13557	2.767	1.34496	3.38816	6.56061	2.0753	1.40727	1.5606	0	0.926075	0	0.917858	0	0	2.37171	0	0.321911	0	1.00339	1.86635	0	3.08692	0	0	0	0	0	0	0	0	0	0	0
HAVCR2	0.396217	0	0	1.58179	4.54656	1.28621	2.28559	1.50703	3.03917	1.68121	3.72395	1.98834	3.25555	10.571	2.78339	1.18878	3.4169	10.1456	2.68992	6.09868	3.93637	4.1506	4.2218	4.6818	0.535929	1.85215	4.6237	2.75357	2.38576	0	0	4.34073	2.25338	0	3.01016	0	3.74605	4.63037	0	1.28892	0	0	1.98399	4.95998	0	0	0	0	0
HCLS1	0.792433	3.83122	0	0	1.29902	0.643105	0.380932	0.602811	0	1.26091	0.31033	0	3.25555	4.80502	5.56678	5.54764	4.27113	2.767	4.03488	2.71053	13.1212	8.30119	11.2581	3.1212	0.535929	0	3.46778	0	1.19288	0	9.48684	8.68147	6.76013	4.53842	3.01016	5.59904	7.49209	6.17383	2.31077	0	1.70845	0	1.98399	0	0	14.1976	2.57784	3.43388	0
HDAC1	0.792433	5.1083	3.93368	2.37269	0.649508	1.28621	1.71419	0.602811	1.68843	0.840606	1.39648	2.98252	0	0	0	1.18878	1.70845	0.922332	0	0.677631	0	2.0753	0	0.445885	3.7515	0.463037	0	0.917858	0	0	0	0	0.321911	0	0	3.7327	0	0	0	0	0.854226	1.65207	0	0	5.61907	0	0	0	0
HDAC2	1.18865	2.55415	0	1.58179	0.649508	1.28621	1.33326	1.20562	1.68843	1.26091	2.17231	1.24271	1.08518	1.92201	0	0.39626	2.13557	0	0.896641	0	1.31212	2.0753	7.03634	0.891771	2.14371	0.926075	0	2.75357	1.19288	3.93368	2.37171	0	0.965733	0	0	0	0	1.54346	2.31077	0	2.56268	1.65207	1.98399	0	1.87302	0	2.57784	0	0
HDAC3	1.18865	2.55415	0	0.790896	0	1.07184	0.952329	0	1.35074	0.420303	1.55165	1.49126	0	0	0	0.792519	1.70845	2.767	0.896641	0	0	2.0753	0	1.78354	0.535929	0.463037	0	0	1.19288	0	1.18586	0	1.60955	0	1.00339	0	3.74605	1.54346	0	0	0.854226	1.65207	1.98399	0	1.87302	0	0	0	0
HDAC7	0.396217	0	0	0.790896	1.29902	1.28621	0.571398	0.904216	0.337686	1.68121	0.620659	1.24271	13.0222	11.5321	5.56678	15.4541	8.54226	9.22332	5.37985	4.74342	3.93637	10.3765	12.6654	6.24239	0.535929	0.463037	2.31185	0	3.57864	0	5.92928	0	8.69159	2.26921	7.02371	4.66587	0	9.26075	4.62155	1.28892	0	0	0	0	0	4.73253	2.57784	0	6.93232
HDGF	3.96217	2.55415	1.96684	1.58179	1.94852	3.21552	3.80932	2.10984	2.70149	1.68121	4.34461	3.97669	0	0	0	0.39626	2.56268	0.922332	0.896641	2.03289	0	0	1.40727	1.33766	3.7515	3.24126	3.46778	0.917858	4.77152	5.90052	3.55757	4.34073	4.18484	4.53842	0	4.66587	0	0	0	10.3114	7.68804	4.95622	0	1.65333	0	0	0	3.43388	0
HERC4	0	0	1.96684	0.790896	0.649508	0.643105	1.1428	0.904216	0.675372	0.840606	3.1033	0.248543	1.08518	1.92201	0	0	0	0.922332	0.448321	0	1.31212	0	2.81454	1.11471	0	0.926075	0	0.917858	1.19288	1.96684	1.18586	0	0.321911	0	0	0	0	0	0	1.28892	0.854226	0	0	3.30665	0	0	0	0	0
HERPUD1	0	0	1.96684	2.37269	1.94852	2.14368	1.71419	1.20562	1.35074	0.420303	1.39648	0.994172	1.08518	0.961004	0	0.39626	1.70845	0	0	0.677631	0	0	1.40727	0.445885	0.535929	0.463037	1.15593	0	0	3.93368	0	0	0.321911	0	0	0	0	1.54346	0	0	0	1.65207	1.98399	1.65333	0	0	0	3.43388	0
HEXIM1	0	2.55415	0	1.58179	1.29902	2.14368	2.28559	1.20562	0.675372	0.840606	1.86198	1.98834	3.25555	2.88301	2.78339	4.35886	3.84402	4.61166	2.2416	3.38816	3.93637	4.1506	0	1.78354	1.07186	1.85215	0	0	0	0	3.55757	0	2.25338	2.26921	8.0271	0	0	1.54346	2.31077	0	0	3.30415	0	0	0	0	0	0	0
HGH1	0	0	0	0	0	0	0	0	0	0	0	0	2.17037	2.88301	8.35017	3.56634	6.83381	0	3.13824	3.38816	2.62424	10.3765	1.40727	4.23591	0	0	0	0	0	0	1.18586	0	2.25338	0	1.00339	2.79952	0	0	0	0	0	0	0	0	0	0	0	0	0
HILPDA	0	0	0	0	1.29902	0.643105	0.190466	0	0.675372	0	0.155165	0.994172	3.25555	3.84402	0	1.18878	3.84402	2.767	0.448321	3.38816	0	0	0	2.45237	0	1.85215	0	0	1.19288	1.96684	0	2.17037	0.643822	0	0	0	0	0	0	0	0	0	0	0	0	0	0	0	0
HINT1	6.33946	5.1083	1.96684	0.790896	1.94852	2.78679	1.33326	2.41124	1.01306	1.68121	1.39648	0.994172	0	0	0	0	0	0	0	0	0	0	0	0	3.21557	1.85215	1.15593	0.917858	0	0	0	0	0	0	0	0	0	0	0	1.28892	5.12536	3.30415	0	4.95998	1.87302	0	0	0	0
HIRA	0	0	0	0	0	0.857473	1.1428	0.904216	1.35074	0	1.55165	0.497086	3.25555	2.88301	0	2.77382	1.70845	5.53399	4.93153	3.38816	10.497	4.1506	4.2218	2.45237	0.535929	0.463037	0	0.917858	0	0	0	0	2.8972	0	4.01355	0	3.74605	4.63037	0	0	0	0	0	0	0	0	0	0	0
HK1	1.18865	2.55415	0	0.790896	3.89705	1.50058	0.952329	1.20562	0.675372	0.420303	1.70681	0.497086	0	0	0	0	0	0	0	0	0	0	0	0	1.07186	0	2.31185	0	1.19288	1.96684	0	0	0	0	0	0	0	0	0	2.57784	0.854226	3.30415	1.98399	1.65333	0	0	0	0	0
HK2	0.792433	0	0	4.74538	5.84557	1.71495	2.09512	0.602811	0.337686	0.840606	1.39648	2.73397	0	0.961004	0	1.58504	3.84402	0	0.448321	0	0	2.0753	0	0.445885	1.07186	0	0	0	4.77152	0	1.18586	0	0.321911	0	1.00339	0.933174	3.74605	0	2.31077	1.28892	0	0	1.98399	0	0	0	0	0	0
HLA-A	12.6789	20.4332	11.801	3.95448	3.89705	4.50173	5.71398	2.41124	1.68843	3.78273	1.39648	2.73397	6.5111	7.68804	2.78339	7.92519	7.68804	8.30099	3.13824	7.45395	7.87273	14.5271	5.62907	5.57357	15.006	2.77822	2.31185	4.58929	1.19288	7.86736	67.5937	39.0666	3.21911	36.3074	5.01694	54.1241	18.7302	6.17383	11.5539	15.4671	7.68804	13.2166	1.98399	3.30665	1.87302	56.7903	59.2904	54.942	6.93232
HLA-B	87.9601	98.3348	200.618	30.0541	87.6836	55.307	35.4266	35.2644	30.0541	50.4364	47.6356	26.3456	5.42592	6.72703	8.35017	16.2466	8.96938	11.9903	6.27649	8.13158	11.8091	16.6024	18.2945	6.46534	81.4611	21.7628	30.0541	83.5251	63.2227	45.2373	29.6464	23.874	9.33542	20.4229	12.0406	28.9284	29.9684	4.63037	11.5539	123.736	84.5684	127.21	33.7279	100.853	73.0479	52.0578	25.7784	44.6404	69.3232
HLA-C	11.8865	12.7707	19.6684	0	7.14459	5.35921	5.90444	4.21968	3.03917	4.62333	7.60307	3.23106	5.42592	1.92201	2.78339	7.13267	7.26092	6.45632	0.896641	4.06579	7.87273	6.22589	4.2218	3.1212	13.9341	2.77822	3.46778	2.75357	11.9288	0	20.1595	15.1926	5.47249	2.26921	6.02032	13.0644	18.7302	3.08692	2.31077	7.73353	3.4169	14.8687	17.8559	26.4532	1.87302	18.9301	5.15569	17.1694	0
HLA-E	12.2827	11.4937	51.1378	11.8634	18.8357	22.0799	19.2371	13.8646	8.10446	30.6821	14.7407	20.132	1.08518	3.84402	0	9.11397	4.27113	3.68933	0.896641	4.74342	14.4333	8.30119	1.40727	1.78354	31.6198	5.55645	8.09148	44.975	31.0149	17.7015	11.8586	2.17037	2.8972	4.53842	6.02032	9.33174	3.74605	3.08692	18.4862	25.7784	5.97958	18.1728	1.98399	52.9064	9.36512	28.3952	2.57784	17.1694	20.797
HMG20B	1.18865	0	1.96684	0.790896	0	1.28621	1.1428	1.80843	1.35074	0.420303	1.86198	1.7398	0	0	0	1.58504	0	0	0.448321	0	0	0	2.81454	0.891771	1.07186	0.463037	0	0.917858	2.38576	1.96684	0	2.17037	0.643822	0	0	1.86635	0	0	0	0	0.854226	0	0	0	0	0	0	0	0
HMGA1	0	0	0	0.790896	0	0	0	0.602811	0	0	0	0	2.17037	1.92201	0	0.792519	1.70845	0.922332	1.79328	0	1.31212	2.0753	4.2218	2.22943	0	0	0	0	0	0	13.0444	4.34073	3.86293	9.07684	1.00339	7.46539	11.2381	0	0	0	0	0	0	0	0	0	5.15569	0	0
HMGB1	2.3773	1.27707	1.96684	0	1.29902	2.78679	3.42839	0	2.70149	1.68121	0.31033	1.49126	0	0	2.78339	0.792519	0	0	0	0.677631	0	0	0	0.445885	2.14371	1.38911	0	0	1.19288	0	0	2.17037	0.965733	0	0	0	0	0	0	1.28892	4.27113	1.65207	1.98399	0	1.87302	0	2.57784	0	0
HMGB2	0.792433	2.55415	0	1.58179	0.649508	1.50058	1.33326	3.61686	7.42909	0.420303	2.32747	4.72232	0	0	0	0	0	0	0	0	0	0	0	0	0	8.33467	13.8711	1.83572	0	1.96684	0	0	0	0	0	0	0	0	0	0	7.68804	0	1.98399	4.95998	1.87302	0	0	0	0
HMGCS1	2.3773	0	0	3.16358	1.94852	0.857473	2.85699	0.602811	2.3638	1.26091	0	0.497086	0	0	2.78339	0.792519	0.427113	0	0.448321	0	0	2.0753	0	0.222943	0.535929	0.463037	1.15593	1.83572	0	1.96684	0	0	0	0	2.00677	0	0	0	0	1.28892	0	0	0	0	0	0	5.15569	0	0
HMGN3	1.58487	2.55415	1.96684	1.58179	0.649508	0.428737	1.52373	3.61686	2.02612	0.420303	2.79297	3.72814	2.17037	0.961004	2.78339	2.77382	2.13557	11.068	4.93153	2.71053	9.18485	6.22589	4.2218	6.46534	1.60779	2.77822	1.15593	7.34287	2.38576	13.7679	0	0	2.8972	0	1.00339	0.933174	0	3.08692	6.93232	1.28892	0	0	1.98399	0	1.87302	0	0	3.43388	0
HMGN4	0.792433	1.27707	0	0	0.649508	0.643105	1.52373	0.602811	0.675372	0	0.465494	0.497086	2.17037	2.88301	5.56678	0.792519	5.97958	5.53399	3.58656	1.35526	0	4.1506	1.40727	2.00648	0.535929	2.31519	0	4.58929	1.19288	0	3.55757	0	1.28764	0	7.02371	0.933174	0	0	0	0	0.854226	0	0	0	1.87302	4.73253	0	0	0
HNRNPA0	9.11298	10.2166	7.86736	46.6629	21.4338	22.5087	31.0459	15.9745	20.2612	14.7106	13.3442	23.1145	21.7037	12.4931	16.7003	12.2841	12.3863	21.2136	10.3114	10.8421	9.18485	14.5271	12.6654	17.3895	12.8623	46.3037	21.9626	44.0572	14.3146	17.7015	4.74342	4.34073	13.1983	0	7.02371	4.66587	0	13.8911	2.31077	9.02245	12.8134	8.26036	15.8719	14.8799	9.36512	0	5.15569	0	0
HNRNPA1	9.5092	0	3.93368	0.790896	0	3.85863	3.42839	3.01405	1.68843	2.52182	1.08615	2.48543	0	0	0	0	0	0	0	0	0	0	0	0	3.7515	0	1.15593	1.83572	1.19288	0	0	0	0	0	0	0	0	0	0	5.15569	5.12536	4.95622	1.98399	1.65333	0	0	0	0	0
HNRNPA2B1	36.8481	17.879	19.6684	20.5633	18.1862	22.2943	24.951	13.2618	20.2612	11.3482	29.171	24.1087	8.68147	5.76603	2.78339	9.90649	11.1049	4.61166	4.93153	3.38816	0	2.0753	12.6654	9.58653	28.4042	18.5215	26.5863	11.0143	16.7003	35.4031	33.2039	13.0222	9.97924	13.6153	6.02032	21.463	22.4763	4.63037	0	21.9117	32.4606	16.5207	5.95198	11.5733	22.4763	14.1976	20.6227	6.86775	0
HNRNPA3	1.58487	0	3.93368	0.790896	0	1.71495	1.33326	0.904216	2.70149	2.10152	0.620659	3.23106	0	0.961004	0	4.75512	1.28134	0	0.448321	1.35526	1.31212	0	0	0.891771	1.07186	0.463037	3.46778	0.917858	0	1.96684	4.74342	0	1.60955	4.53842	3.01016	2.79952	0	0	0	0	2.56268	0	0	3.30665	0	0	5.15569	10.3016	0
HNRNPAB	17.8297	15.3249	1.96684	11.0725	3.89705	8.57473	10.6661	4.82249	4.7276	3.36242	1.55165	2.73397	2.17037	1.92201	0	3.9626	1.70845	3.68933	0.448321	1.35526	1.31212	0	1.40727	0.891771	17.1497	5.55645	3.46778	0	8.35017	3.93368	14.2303	4.34073	2.8972	6.80763	1.00339	7.46539	3.74605	0	0	3.86676	7.68804	0	1.98399	0	7.49209	0	7.73353	3.43388	6.93232
HNRNPC	2.77352	0	0	2.37269	3.24754	3.42989	3.61885	0.904216	2.70149	2.52182	2.17231	7.45629	0	0	0	0	0	0	0	0	0	0	0	0	2.14371	0	2.31185	0	0	0	0	0	0	0	0	0	0	0	0	2.57784	3.4169	1.65207	0	1.65333	3.74605	0	0	0	0
HNRNPD	2.77352	3.83122	0	1.58179	2.59803	0.857473	1.52373	0.602811	0.337686	0	0.155165	0.745629	0	0	0	0.792519	0.427113	0.922332	0	0.677631	0	0	0	0.222943	4.82336	0.926075	0	0.917858	1.19288	3.93368	4.74342	2.17037	1.28764	2.26921	0	2.79952	0	0	0	2.57784	2.56268	0	0	0	0	0	5.15569	0	0
HNRNPDL	2.77352	0	0	4.74538	2.59803	4.28737	6.85677	2.41124	4.05223	2.94212	4.03428	2.98252	8.68147	8.64904	5.56678	8.32145	11.1049	5.53399	8.51809	6.77631	10.497	10.3765	2.81454	8.24888	3.7515	1.85215	1.15593	9.17858	2.38576	5.90052	8.30099	2.17037	6.76013	2.26921	6.02032	5.59904	0	1.54346	9.2431	5.15569	2.56268	0	0	4.95998	0	4.73253	0	0	0
HNRNPF	19.0184	22.9873	1.96684	11.0725	11.6911	9.64657	7.61863	8.74076	9.45521	4.20303	9.30989	7.20775	0	0	0	0	0	0	0	0	0	0	0	0	18.2216	5.09341	8.09148	5.50715	8.35017	13.7679	0	0	0	0	0	0	0	0	0	9.02245	5.97958	1.65207	3.96798	4.95998	14.9842	0	0	0	6.93232
HNRNPH1	5.15081	1.27707	5.90052	0	0.649508	0.428737	0.761863	0	1.68843	0.420303	0.155165	1.24271	0	0	0	0	1.28134	0.922332	0.896641	1.35526	0	0	1.40727	0.445885	2.67964	0.463037	0	2.75357	0	0	3.55757	0	0.321911	0	0	0.933174	3.74605	0	0	2.57784	4.27113	6.60829	0	1.65333	1.87302	4.73253	0	0	0
HNRNPH3	1.98108	0	0	0	0.649508	1.92931	0.952329	0.301405	0	0	0.930989	0.745629	2.17037	0	0	1.9813	1.28134	4.61166	0.896641	2.71053	1.31212	0	0	0	1.07186	1.38911	0	0	0	0	1.18586	2.17037	0	2.26921	1.00339	0.933174	0	0	0	0	0.854226	3.30415	0	0	0	0	2.57784	0	0
HNRNPK	9.5092	7.66245	11.801	5.53627	6.49508	9.00347	11.6184	2.10984	9.79289	6.72485	2.6378	3.4796	4.34073	1.92201	16.7003	7.52893	6.83381	0.922332	2.2416	4.06579	3.93637	6.22589	0	4.6818	12.8623	6.01949	6.93555	2.75357	2.38576	13.7679	29.6464	4.34073	8.69159	6.80763	10.0339	13.9976	14.9842	1.54346	4.62155	11.6003	10.2507	6.60829	3.96798	1.65333	9.36512	4.73253	5.15569	10.3016	6.93232
HNRNPL	1.58487	1.27707	1.96684	0	1.94852	1.71495	0.761863	0	1.01306	1.26091	0.465494	0.745629	0	0	2.78339	1.18878	1.28134	0	0	0	0	0	0	0.222943	0.535929	0.463037	3.46778	0.917858	1.19288	0	4.74342	6.5111	0	4.53842	1.00339	0	7.49209	0	0	1.28892	1.70845	0	0	1.65333	0	0	0	0	0
HNRNPR	3.56595	6.38537	0	7.90896	8.44361	6.21668	8.57096	6.93232	6.41603	5.88424	7.13758	4.22523	8.68147	0	5.56678	2.77382	5.12536	5.53399	3.13824	5.42105	3.93637	0	12.6654	7.80299	3.21557	5.09341	5.77963	0.917858	3.57864	5.90052	9.48684	4.34073	3.86293	2.26921	6.02032	0.933174	3.74605	4.63037	2.31077	1.28892	2.56268	3.30415	1.98399	3.30665	1.87302	0	5.15569	6.86775	0
HNRNPU	12.6789	10.2166	7.86736	15.8179	17.5367	14.7914	12.7612	15.6731	11.819	8.82636	23.8954	13.9184	11.937	9.61004	8.35017	7.13267	14.0947	12.9126	8.51809	3.38816	9.18485	2.0753	21.109	12.9307	13.3982	12.039	12.7152	12.85	14.3146	43.2705	4.74342	4.34073	9.65733	6.80763	10.0339	8.39857	3.74605	9.26075	4.62155	9.02245	5.97958	6.60829	19.8399	8.26663	3.74605	0	2.57784	10.3016	13.8646
HNRNPUL1	1.58487	1.27707	3.93368	1.58179	2.59803	3.00116	1.71419	1.20562	1.68843	1.26091	1.55165	2.98252	0	0	0	0	0	0	0	0	0	0	0	0	2.14371	1.38911	4.6237	1.83572	0	1.96684	0	0	0.965733	0	0	0	0	0	0	3.86676	1.70845	0	3.96798	3.30665	0	0	0	0	0
HNRNPUL2	0.396217	2.55415	0	0	0	1.71495	0.952329	1.80843	0.337686	1.68121	0.620659	1.49126	0	3.84402	5.56678	2.77382	5.55247	5.53399	2.68992	2.71053	1.31212	0	9.85087	4.01297	0.535929	2.31519	1.15593	3.67143	2.38576	0	5.92928	4.34073	2.25338	4.53842	1.00339	0.933174	3.74605	3.08692	0	2.57784	0	0	0	0	3.74605	0	0	3.43388	0
HOPX	6.33946	5.1083	7.86736	2.37269	7.7941	4.93047	0.952329	0.904216	1.68843	2.94212	2.48264	0.994172	4.34073	1.92201	5.56678	1.18878	1.28134	1.84466	1.79328	0	2.62424	0	2.81454	1.5606	5.89521	0	1.15593	1.83572	0	0	9.48684	4.34073	0.321911	0	2.00677	2.79952	3.74605	0	0	11.6003	5.97958	1.65207	0	3.30665	0	4.73253	2.57784	0	13.8646
HP1BP3	5.15081	5.1083	5.90052	3.95448	2.59803	4.50173	4.19025	6.63092	6.41603	2.10152	9.15472	8.20192	4.34073	2.88301	5.56678	1.58504	1.70845	14.7573	3.58656	5.42105	14.4333	2.0753	5.62907	7.35711	3.7515	9.72379	8.09148	11.9322	2.38576	19.6684	1.18586	4.34073	3.86293	0	0	0	0	1.54346	4.62155	6.44461	4.27113	1.65207	3.96798	4.95998	5.61907	0	0	0	0
HSP90AA1	55.4703	26.8186	15.7347	17.3997	14.9387	14.7914	22.094	14.1661	11.1436	2.52182	9.62022	12.9242	5.42592	1.92201	0	2.77382	5.55247	1.84466	2.68992	3.38816	0	0	2.81454	6.68828	46.6258	6.94556	8.09148	0.917858	3.57864	11.801	16.602	2.17037	5.15057	6.80763	3.01016	6.53222	3.74605	1.54346	0	34.8009	26.481	4.95622	9.91996	8.26663	3.74605	0	0	0	6.93232
HSP90AB1	5.54703	1.27707	0	0.790896	1.94852	1.07184	2.28559	0	0.675372	1.26091	0.155165	1.98834	2.17037	2.88301	5.56678	4.35886	7.68804	0.922332	3.13824	2.71053	0	4.1506	4.2218	2.67531	5.89521	0.926075	1.15593	0	1.19288	0	43.8766	15.1926	1.93147	20.4229	4.01355	22.3962	3.74605	1.54346	0	3.86676	2.56268	0	1.98399	0	1.87302	0	23.2006	6.86775	0
HSPA1A	1.18865	0	0	2.37269	1.29902	0.643105	1.90466	1.80843	0	0.840606	1.24132	0.994172	0	0	0	0.39626	0.854226	0.922332	0	0	0	0	1.40727	0	0.535929	3.24126	2.31185	0.917858	0	1.96684	0	0	0	0	2.00677	0	0	0	0	1.28892	0.854226	1.65207	1.98399	0	0	0	0	0	0
HSPA1B	0	1.27707	0	0.790896	0	0	0.952329	0.904216	1.35074	0	0	0.745629	2.17037	4.80502	0	0.792519	6.4067	3.68933	2.68992	1.35526	1.31212	2.0753	2.81454	1.5606	1.07186	0.463037	0	1.83572	0	1.96684	0	0	1.60955	4.53842	1.00339	0.933174	3.74605	1.54346	0	1.28892	0	0	0	0	0	4.73253	0	0	0
HSPA5	13.0751	11.4937	9.83419	51.4082	66.8993	27.2248	28.3794	34.3602	18.9104	20.5949	38.4809	24.6058	75.9629	55.7383	72.3681	30.1157	41.0029	40.5826	29.5892	19.6513	30.1788	22.8283	56.2907	45.9262	15.5419	15.7433	33.5218	23.8643	19.0861	96.3751	16.602	23.874	9.97924	6.80763	13.044	13.0644	18.7302	27.7822	11.5539	10.3114	7.68804	8.26036	41.6638	24.7999	5.61907	4.73253	10.3114	0	0
HSPA8	32.4898	22.9873	9.83419	64.8535	52.6102	33.4415	46.4737	40.3883	32.0802	19.7542	42.0497	31.3164	43.4073	39.4012	47.3176	25.7569	55.0976	26.7476	23.3127	25.0724	11.8091	14.5271	36.589	36.3397	40.7306	20.8367	39.3015	14.6857	27.4363	62.9388	36.7615	21.7037	19.6366	6.80763	24.0813	22.3962	7.49209	16.978	6.93232	15.4671	18.793	8.26036	61.5037	16.5333	9.36512	9.46505	10.3114	3.43388	0
HSPA9	8.32055	5.1083	11.801	6.32717	6.49508	10.7184	14.8563	11.152	7.76678	7.56546	11.1719	10.4388	7.59629	7.68804	2.78339	7.13267	14.949	5.53399	6.27649	10.8421	3.93637	8.30119	8.44361	8.69476	14.4701	3.24126	6.93555	3.67143	4.77152	1.96684	18.9737	6.5111	6.11631	18.1537	8.0271	10.2649	11.2381	0	0	7.73353	7.68804	1.65207	11.904	3.30665	3.74605	0	10.3114	3.43388	6.93232
HSPD1	0.792433	0	0	0	3.89705	4.28737	5.52351	3.91827	5.06529	0.420303	3.87912	3.4796	0	0	0	0	0	0	0	0	0	0	0	0	0.535929	0.463037	0	0	1.19288	0	0	0	0	0	0	0	0	0	0	0	0.854226	0	0	0	0	0	0	0	0
HSPH1	6.33946	5.1083	3.93368	7.90896	3.24754	6.00231	7.61863	3.01405	6.41603	2.10152	2.32747	2.23689	0	0	0	1.58504	2.56268	0	2.2416	0.677631	0	0	0	1.33766	9.11079	2.77822	4.6237	0	2.38576	1.96684	3.55757	2.17037	0.965733	2.26921	0	2.79952	3.74605	0	0	7.73353	8.54226	3.30415	5.95198	0	3.74605	0	0	0	6.93232
HYOU1	0.792433	0	1.96684	0	1.94852	1.71495	2.47606	0.602811	0.675372	2.10152	1.39648	0.994172	0	0	0	0	0	0	0	0	0	0	0	0	0.535929	0.926075	1.15593	0	3.57864	0	0	0	0	0	0	0	0	0	0	0	0.854226	0	1.98399	0	0	0	0	0	0
IARS1	7.1319	2.55415	1.96684	1.58179	1.94852	1.92931	2.47606	1.50703	0	1.26091	0.930989	0.745629	0	0	0	0.792519	0	0	0	0	0	0	0	0	1.60779	0.463037	1.15593	0.917858	1.19288	0	2.37171	0	0	0	0	0.933174	0	0	0	0	1.70845	3.30415	0	0	3.74605	0	0	0	6.93232
ICAM1	0	0	0	1.58179	3.89705	2.35805	2.28559	1.20562	1.68843	0.840606	1.24132	0.497086	7.59629	11.5321	2.78339	4.35886	4.27113	0	5.37985	4.74342	0	6.22589	4.2218	1.5606	1.07186	0.463037	0	3.67143	2.38576	0	2.37171	2.17037	1.28764	0	2.00677	1.86635	7.49209	1.54346	4.62155	0	0	0	3.96798	0	0	0	2.57784	0	0
ICAM2	0	0	0	0	0	0	0	0	0	0	0	0	6.5111	8.64904	5.56678	5.15138	7.68804	6.45632	7.17313	6.09868	30.1788	18.6777	4.2218	7.80299	0	0	0	0	0	0	0	0	2.8972	0	13.044	0.933174	0	10.8042	20.797	0	0	0	0	0	0	0	0	3.43388	0
ICMT	1.58487	3.83122	0	10.2816	8.44361	7.07415	6.6663	11.4534	6.41603	5.04364	10.396	4.22523	17.3629	7.68804	22.2671	9.51023	13.6676	15.6796	20.1744	12.875	7.87273	24.9036	23.9236	31.8808	2.67964	6.94556	10.4033	1.83572	5.9644	5.90052	3.55757	2.17037	13.5203	2.26921	11.0373	4.66587	7.49209	12.3477	2.31077	1.28892	4.27113	0	7.93597	1.65333	3.74605	0	0	0	0
ICOS	1.98108	2.55415	0	7.11806	7.14459	4.28737	6.6663	6.32951	3.03917	2.94212	2.6378	2.98252	0	0.961004	0	0.792519	2.98979	1.84466	0.896641	0.677631	1.31212	2.0753	1.40727	1.78354	3.21557	0.926075	5.77963	1.83572	2.38576	3.93368	1.18586	0	1.28764	0	0	0	3.74605	0	0	1.28892	2.56268	0	7.93597	0	0	0	0	0	0
ID2	7.1319	8.93952	1.96684	14.2361	9.09312	10.504	9.14236	2.71265	4.7276	2.52182	3.72395	2.48543	4.34073	1.92201	0	2.77382	2.56268	0.922332	0.896641	0.677631	1.31212	0	0	1.5606	4.82336	3.7043	3.46778	4.58929	3.57864	5.90052	3.55757	0	1.28764	0	2.00677	0.933174	0	1.54346	0	12.8892	2.56268	3.30415	7.93597	3.30665	1.87302	0	0	0	20.797
IDH2	0.792433	2.55415	0	0	0.649508	1.07184	0.761863	0.301405	3.03917	0.420303	0.775824	1.7398	0	0	0	0	0	0	0	0	0	0	0	0	1.60779	1.38911	4.6237	1.83572	0	0	0	0	0	0	0	0	0	0	0	1.28892	0.854226	1.65207	1.98399	0	5.61907	0	0	0	0
IDI1	0.792433	1.27707	3.93368	0	1.29902	1.28621	1.71419	1.20562	2.02612	0.420303	0.31033	0.745629	1.08518	0	0	1.58504	0.854226	1.84466	0	0.677631	0	0	0	1.33766	1.60779	0	0	0	0	0	2.37171	2.17037	0.965733	2.26921	4.01355	0	3.74605	0	0	2.57784	0	3.30415	0	0	0	0	0	0	0
IER2	0	0	0	0	0	0	0	0	0	0	0	0	5.42592	2.88301	0	7.92519	3.4169	8.30099	1.79328	5.42105	6.56061	6.22589	5.62907	3.56708	0	0	0	0	0	0	3.55757	4.34073	3.54102	4.53842	9.03049	0	3.74605	3.08692	6.93232	0	0	0	0	0	0	9.46505	2.57784	3.43388	0
IER3	9.90541	5.1083	0	25.3087	27.9289	23.7949	31.8078	8.74076	8.77984	5.88424	11.6374	14.9126	33.6407	49.0112	41.7508	37.6447	69.6194	9.22332	13.8979	22.3618	1.31212	12.4518	8.44361	15.383	7.503	5.09341	9.2474	0	16.7003	3.93368	22.5312	13.0222	13.5203	4.53842	6.02032	9.33174	3.74605	3.08692	4.62155	6.44461	0.854226	0	41.6638	1.65333	0	0	20.6227	0	0
IER5	0	1.27707	1.96684	1.58179	0	0.643105	0.571398	0.602811	1.01306	0	0	0	4.34073	6.72703	5.56678	6.73641	4.27113	6.45632	4.48321	6.09868	7.87273	2.0753	0	5.57357	0	0	0	0	0	0	2.37171	2.17037	1.93147	4.53842	2.00677	0	0	9.26075	2.31077	0	0.854226	0	0	0	1.87302	0	0	0	0
IFI16	1.58487	8.93952	1.96684	2.37269	1.29902	1.71495	0.952329	1.80843	0.337686	0.420303	0	0	0	0	0	0	0	0	0	0	0	0	0	0	3.21557	2.31519	0	0	1.19288	1.96684	0	0	0	0	0	0	0	0	0	2.57784	3.4169	1.65207	0	0	0	0	0	0	0
IFI6	0	0	0	0.790896	0	1.07184	0.571398	1.20562	0.675372	0.420303	0.465494	0.497086	0	0	0	0.792519	1.28134	0	0	4.06579	0	2.0753	1.40727	1.33766	0	0.926075	1.15593	0	0	0	0	23.874	2.57529	4.53842	3.01016	1.86635	0	0	4.62155	0	0	3.30415	0	0	0	0	0	6.86775	0
IFNAR2	0	0	0	0	0	0	0	0	0	0	0	0	0	0.961004	2.78339	0.792519	0.427113	1.84466	2.68992	4.74342	5.24849	12.4518	5.62907	3.79003	0	0	0	0	0	0	1.18586	0	0.965733	0	5.01694	0	0	12.3477	4.62155	0	0	0	0	0	0	0	0	0	0
IFNG	82.0168	7.66245	0	26.8905	24.0318	23.7949	36.7599	1.80843	4.7276	4.62333	0.620659	17.1495	11.937	18.2591	13.9169	10.699	21.7828	0	0.448321	1.35526	0	2.0753	2.81454	0.668828	73.4222	0	2.31185	0	7.15728	3.93368	58.1069	4.34073	4.50675	0	0	28.9284	0	0	2.31077	41.2455	3.4169	1.65207	13.8879	0	9.36512	0	15.4671	0	34.6616
IFRD2	1.18865	0	0	1.58179	3.89705	3.85863	8.95189	2.41124	4.7276	0.840606	3.1033	4.72232	13.0222	20.1811	11.1336	14.2653	26.0539	7.37865	6.27649	14.9079	0	12.4518	8.44361	7.80299	3.7515	0.926075	2.31185	0	4.77152	3.93368	5.92928	2.17037	13.8422	2.26921	5.01694	11.1981	7.49209	0	2.31077	1.28892	1.70845	0	3.96798	0	0	4.73253	2.57784	3.43388	0
IGF2R	0.396217	1.27707	1.96684	2.37269	1.29902	3.64426	0.380932	0.602811	1.35074	0.840606	0.620659	0.497086	0	0	2.78339	1.58504	1.70845	1.84466	0	0	3.93637	0	0	0	0	2.31519	1.15593	6.42501	0	3.93368	0	2.17037	0	0	0	0.933174	0	0	0	0	0	0	0	1.65333	0	0	0	0	0
IKBKB	0	0	0	3.16358	2.59803	0.857473	0.190466	1.20562	0.337686	1.68121	1.24132	0.497086	1.08518	0.961004	0	3.56634	1.70845	1.84466	1.34496	4.06579	2.62424	2.0753	0	0.445885	1.60779	3.7043	1.15593	4.58929	1.19288	0	1.18586	0	1.93147	0	2.00677	0	0	1.54346	2.31077	0	0.854226	1.65207	0	3.30665	1.87302	0	0	0	0
IKZF1	5.54703	8.93952	7.86736	4.74538	5.84557	9.21784	6.85677	4.21968	4.05223	7.56546	2.01714	3.4796	0	1.92201	0	0	0.427113	0.922332	1.34496	0.677631	1.31212	0	1.40727	2.22943	5.35929	7.4086	6.93555	11.9322	3.57864	3.93368	1.18586	0	0.965733	0	1.00339	0.933174	3.74605	0	2.31077	11.6003	4.27113	3.30415	1.98399	9.91996	1.87302	0	0	0	0
IKZF3	0	0	3.93368	3.16358	2.59803	4.7161	0.761863	0.301405	0.337686	4.20303	0.155165	0.497086	7.59629	5.76603	13.9169	13.0766	5.97958	2.767	1.79328	0.677631	18.3697	12.4518	4.2218	3.56708	1.07186	0.463037	1.15593	10.0964	2.38576	5.90052	0	0	2.57529	0	25.0847	2.79952	0	3.08692	13.8646	0	1.70845	1.65207	3.96798	13.2266	0	9.46505	2.57784	3.43388	6.93232
IL10RA	0.396217	2.55415	11.801	2.37269	7.7941	3.42989	1.71419	4.21968	1.68843	5.46394	3.1033	1.7398	3.25555	4.80502	2.78339	3.17008	1.28134	2.767	2.2416	2.71053	15.7455	14.5271	0	4.45885	0	4.63037	5.77963	8.26072	8.35017	3.93368	0	4.34073	2.57529	0	11.0373	1.86635	3.74605	1.54346	11.5539	1.28892	0.854226	3.30415	7.93597	8.26663	3.74605	9.46505	0	0	0
IL12RB2	0	0	0	2.37269	0.649508	1.71495	1.1428	2.41124	0.337686	0.840606	3.41363	0.994172	0	0	0	0	0	0	0	0	0	0	0	0	0	3.24126	3.46778	1.83572	2.38576	0	0	0	0	0	0	0	0	0	0	0	0	0	0	0	0	0	0	0	0
IL16	1.18865	1.27707	7.86736	3.16358	3.89705	3.00116	4.38071	8.74076	3.37686	6.30455	11.7925	4.72232	0	0	0	0	0.427113	1.84466	0	0	0	0	1.40727	0	0	4.63037	16.183	19.275	11.9288	5.90052	0	0	0	0	0	0	0	0	0	0	1.70845	4.95622	5.95198	9.91996	0	0	0	0	0
IL27RA	1.58487	0	1.96684	2.37269	3.89705	2.14368	1.90466	1.20562	0	0.840606	3.72395	2.48543	1.08518	11.5321	8.35017	4.75512	8.11515	0	6.27649	5.42105	6.56061	8.30119	0	5.12768	0.535929	0.926075	4.6237	0.917858	0	1.96684	5.92928	0	2.8972	2.26921	5.01694	2.79952	0	1.54346	11.5539	2.57784	0	0	3.96798	0	0	14.1976	10.3114	0	0
IL2RA	21.3957	19.1561	0	18.9815	24.6813	21.4368	18.4752	8.74076	13.8451	5.88424	11.4822	12.4271	51.0036	56.6993	38.9674	32.8896	43.1384	20.2913	31.8308	26.4276	2.62424	37.3554	47.8471	44.5885	25.7246	4.63037	3.46778	0.917858	4.77152	9.83419	48.6201	32.5555	16.0955	20.4229	22.0745	24.2625	14.9842	10.8042	0	23.2006	5.12536	0	7.93597	1.65333	9.36512	0	18.0449	0	13.8646
IL2RB	3.96217	10.2166	1.96684	9.49075	10.3921	6.85979	4.76165	9.04216	5.74066	5.46394	12.7235	7.70483	9.76665	5.76603	0	3.17008	4.27113	1.84466	1.79328	7.45395	2.62424	8.30119	7.03634	8.91771	2.67964	4.63037	4.6237	3.67143	17.8932	3.93368	5.92928	4.34073	5.15057	4.53842	13.044	2.79952	18.7302	3.08692	4.62155	2.57784	4.27113	3.30415	9.91996	1.65333	5.61907	9.46505	2.57784	0	0
IL4R	0.396217	2.55415	0	3.16358	1.94852	2.78679	3.23792	3.61686	1.35074	1.68121	2.48264	1.7398	7.59629	9.61004	19.4837	11.4915	14.5218	6.45632	7.62145	12.875	3.93637	14.5271	7.03634	11.816	0	0.926075	1.15593	2.75357	1.19288	0	7.11513	8.68147	6.76013	6.80763	5.01694	1.86635	7.49209	3.08692	4.62155	1.28892	0	0	0	0	1.87302	0	7.73353	0	0
IL7R	3.16973	2.55415	39.3368	19.7724	9.74262	10.0753	8.57096	7.53514	5.40298	35.7258	10.2409	10.9359	9.76665	19.2201	13.9169	8.32145	9.8236	11.068	7.17313	6.09868	203.379	72.6354	18.2945	13.8224	2.14371	12.039	12.7152	218.45	66.8013	19.6684	7.11513	0	4.50675	2.26921	55.1863	2.79952	3.74605	10.8042	97.0525	1.28892	0.854226	37.9977	5.95198	123.999	3.74605	56.7903	7.73353	48.0743	0
ILF2	9.90541	6.38537	3.93368	0	3.89705	1.50058	3.42839	3.01405	0.675372	0.420303	4.18945	3.4796	9.76665	7.68804	5.56678	8.32145	14.949	4.61166	4.48321	12.875	3.93637	6.22589	8.44361	9.14065	13.9341	1.38911	1.15593	0	1.19288	0	1.18586	6.5111	7.72586	2.26921	10.0339	8.39857	0	10.8042	6.93232	14.1781	9.39649	0	1.98399	1.65333	5.61907	0	0	3.43388	0
ILF3	5.94325	0	1.96684	8.69986	7.14459	9.00347	6.47584	7.83654	9.11752	5.04364	11.0167	8.699	11.937	6.72703	8.35017	9.11397	11.5321	2.767	7.62145	8.80921	3.93637	14.5271	0	7.13417	5.35929	2.77822	6.93555	5.50715	5.9644	7.86736	15.4161	10.8518	6.11631	2.26921	5.01694	2.79952	3.74605	10.8042	9.2431	6.44461	2.56268	1.65207	3.96798	4.95998	0	14.1976	7.73353	0	0
ILRUN	0	0	1.96684	0.790896	1.29902	1.71495	2.28559	2.10984	1.01306	2.52182	1.24132	1.7398	4.34073	1.92201	0	2.37756	1.70845	1.84466	0.896641	3.38816	0	0	2.81454	3.79003	0	0.463037	0	0.917858	0	0	1.18586	0	1.93147	0	1.00339	0.933174	0	3.08692	2.31077	0	0.854226	0	0	0	0	0	0	0	0
IMP3	11.0941	6.38537	5.90052	20.5633	24.6813	18.2213	39.0455	22.6054	15.5336	15.1309	25.1367	20.8776	22.7889	22.1031	16.7003	16.2466	41.0029	25.8253	21.9677	14.2303	19.6818	12.4518	15.4799	34.7791	6.43114	8.33467	13.8711	12.85	19.0861	21.6352	13.0444	4.34073	16.4175	11.346	17.0576	7.46539	3.74605	10.8042	18.4862	7.73353	5.12536	3.30415	21.8239	8.26663	5.61907	4.73253	5.15569	3.43388	0
IMP4	0	0	0	0	0	0	0	0	0	0	0	0	1.08518	14.4151	2.78339	9.51023	14.949	2.767	6.72481	4.74342	2.62424	8.30119	2.81454	5.57357	0	0	0	0	0	0	8.30099	4.34073	3.86293	4.53842	3.01016	12.1313	3.74605	1.54346	2.31077	0	0	0	0	0	0	0	5.15569	0	0
INIP	0.792433	2.55415	0	2.37269	1.94852	1.28621	1.71419	0	1.35074	2.10152	1.08615	0.745629	3.25555	0.961004	0	0.39626	1.28134	0.922332	1.34496	2.03289	0	0	5.62907	3.1212	0.535929	0.926075	1.15593	0.917858	3.57864	0	0	0	0.643822	0	0	0	0	1.54346	0	0	0	0	0	1.65333	0	0	0	0	0
INPP5D	0.396217	0	1.96684	1.58179	2.59803	2.57242	2.47606	3.61686	4.05223	7.14515	2.32747	3.4796	2.17037	0	0	1.18878	1.28134	0	0.896641	2.03289	1.31212	0	0	0.445885	0.535929	1.38911	3.46778	9.17858	3.57864	0	0	0	0.643822	0	3.01016	0	0	0	0	0	0	0	5.95198	4.95998	1.87302	0	0	3.43388	0
INPPL1	0.792433	1.27707	1.96684	0.790896	3.89705	1.50058	0.571398	3.91827	0	0.840606	3.72395	0.994172	0	0	0	0	0	0	0	0	0	0	0	0	0	2.31519	4.6237	0.917858	3.57864	1.96684	0	0	0	0	0	0	0	0	0	1.28892	0	0	0	0	0	0	0	0	0
INSIG1	1.58487	2.55415	1.96684	2.37269	1.29902	2.14368	0.380932	2.71265	4.38992	0.840606	2.6378	1.49126	0	0	0	0	0.427113	1.84466	0.448321	1.35526	1.31212	0	0	1.78354	1.07186	3.7043	3.46778	0.917858	0	3.93368	0	2.17037	0.321911	0	0	0	0	0	0	0	3.4169	0	0	0	0	4.73253	0	0	0
INTS14	1.18865	0	0	0.790896	1.29902	1.92931	2.09512	0.602811	1.68843	1.26091	1.08615	0.994172	4.34073	5.76603	13.9169	4.35886	6.83381	4.61166	1.34496	6.09868	1.31212	0	4.2218	4.90474	0.535929	0.463037	0	0	1.19288	1.96684	1.18586	0	4.18484	0	2.00677	0.933174	0	3.08692	0	0	0	0	0	0	0	0	0	0	0
IP6K1	0.396217	0	0	0.790896	0	1.07184	0.761863	0.904216	0.337686	2.10152	0.155165	0.745629	1.08518	0	0	1.18878	0.854226	0.922332	0.896641	0	9.18485	2.0753	1.40727	2.22943	1.07186	0.926075	1.15593	1.83572	0	0	0	0	1.93147	0	2.00677	1.86635	0	0	4.62155	1.28892	0	0	3.96798	0	0	0	0	0	0
IPO5	2.77352	1.27707	5.90052	3.16358	4.54656	4.93047	4.57118	4.21968	4.38992	2.10152	4.03428	2.73397	5.42592	5.76603	5.56678	3.56634	11.5321	6.45632	4.93153	5.42105	0	8.30119	11.2581	8.47182	2.14371	1.38911	3.46778	2.75357	3.57864	1.96684	14.2303	0	1.93147	9.07684	1.00339	10.2649	3.74605	6.17383	2.31077	2.57784	1.70845	0	1.98399	0	5.61907	0	15.4671	3.43388	0
IPO7	7.52811	2.55415	0	5.53627	5.19607	8.57473	7.42817	5.4253	4.7276	1.26091	5.2756	3.4796	2.17037	2.88301	5.56678	5.54764	6.4067	1.84466	4.03488	4.74342	1.31212	2.0753	4.2218	6.91122	4.82336	2.77822	3.46778	1.83572	2.38576	7.86736	3.55757	0	1.60955	0	0	3.7327	0	1.54346	2.31077	5.15569	5.12536	4.95622	5.95198	6.61331	1.87302	0	0	0	0
IPO8	0.396217	0	0	1.58179	1.29902	2.57242	2.09512	3.61686	1.35074	0	3.1033	3.72814	0	0.961004	2.78339	1.9813	1.28134	3.68933	2.68992	2.71053	2.62424	2.0753	1.40727	1.78354	0.535929	2.31519	3.46778	2.75357	1.19288	0	0	0	1.93147	0	0	0	0	3.08692	4.62155	0	0.854226	1.65207	0	1.65333	1.87302	0	0	0	0
IPO9	0	0	0	0.790896	0	0.857473	0.571398	0.602811	0.675372	0	1.08615	0.497086	0	2.88301	0	1.18878	2.56268	2.767	0	0	1.31212	2.0753	0	1.11471	0	0	1.15593	0	1.19288	3.93368	0	0	1.93147	2.26921	2.00677	0.933174	0	1.54346	0	0	0	0	0	0	0	0	0	0	0
IRAK1	0	0	0	0.790896	0	1.07184	0.952329	0	1.01306	0	0.31033	0	3.25555	3.84402	0	3.17008	5.55247	0.922332	2.68992	2.03289	1.31212	8.30119	5.62907	4.6818	0.535929	0.463037	0	0	1.19288	0	2.37171	0	3.86293	2.26921	5.01694	4.66587	0	3.08692	0	0	0	0	0	0	0	0	5.15569	3.43388	0
IRF1	2.77352	3.83122	3.93368	4.74538	1.94852	1.92931	4.19025	1.80843	1.01306	6.72485	4.81011	5.2194	3.25555	0.961004	5.56678	3.17008	6.4067	2.767	6.27649	2.71053	11.8091	4.1506	1.40727	3.79003	6.43114	1.85215	0	1.83572	4.77152	1.96684	3.55757	4.34073	6.11631	2.26921	6.02032	1.86635	0	0	4.62155	1.28892	0.854226	1.65207	9.91996	9.91996	1.87302	9.46505	0	0	0
IRF2	0.396217	0	0	3.16358	1.29902	1.07184	0.761863	2.10984	3.03917	0.840606	1.08615	2.23689	2.17037	0.961004	2.78339	3.17008	2.98979	0.922332	2.68992	2.71053	14.4333	0	4.2218	4.90474	0.535929	2.77822	1.15593	7.34287	0	3.93368	1.18586	0	2.25338	2.26921	6.02032	1.86635	0	3.08692	0	0	0.854226	0	0	1.65333	3.74605	0	0	0	0
IRF2BP2	0.792433	1.27707	1.96684	5.53627	7.14459	6.64542	6.09491	3.31546	3.71455	3.78273	4.34461	1.7398	4.34073	6.72703	0	2.37756	3.4169	10.1456	5.37985	4.74342	6.56061	2.0753	7.03634	2.89825	1.07186	11.1129	5.77963	18.3572	7.15728	9.83419	2.37171	4.34073	2.57529	4.53842	5.01694	0.933174	0	6.17383	2.31077	1.28892	1.70845	1.65207	3.96798	3.30665	0	0	0	0	0
IRF4	32.4898	7.66245	1.96684	67.2262	69.4974	35.3708	51.8067	15.6731	12.8321	9.66697	22.4989	21.3747	11.937	23.0641	11.1336	19.813	26.0539	3.68933	6.27649	6.77631	0	12.4518	1.40727	7.80299	32.6916	9.72379	10.4033	1.83572	26.2434	27.5357	37.9474	2.17037	3.54102	6.80763	3.01016	13.9976	11.2381	0	0	27.0674	5.12536	1.65207	75.3917	0	3.74605	0	23.2006	0	6.93232
IRF8	3.16973	0	0	0	1.94852	2.14368	5.33304	0	1.01306	0.420303	0.155165	1.7398	0	0	0	0	0	0	0	0	0	0	0	0	2.67964	0	0	0	1.19288	0	0	0	0	0	0	0	0	0	0	3.86676	1.70845	0	3.96798	0	0	0	0	0	0
ISG20L2	0	0	0	0.790896	0	0	0.190466	0	0.337686	0	0.465494	0.248543	5.42592	5.76603	0	4.35886	7.26092	0	4.03488	2.03289	2.62424	4.1506	1.40727	3.1212	0	0.926075	1.15593	0	1.19288	0	1.18586	2.17037	2.25338	0	1.00339	0.933174	0	3.08692	0	0	0	0	1.98399	0	0	0	0	0	0
ISOC2	0	0	0	0	0	0	0	0	0	0	0	0	1.08518	1.92201	5.56678	3.17008	9.39649	4.61166	5.37985	4.74342	0	0	0	3.34414	0	0	0	0	0	0	2.37171	0	1.93147	0	0	1.86635	0	3.08692	0	0	0	0	0	0	0	0	0	0	0
IST1	0.792433	1.27707	0	3.95448	1.94852	1.92931	3.04745	3.31546	4.05223	0	2.48264	2.73397	2.17037	6.72703	5.56678	7.52893	10.6778	7.37865	8.96641	5.42105	6.56061	8.30119	7.03634	8.69476	0.535929	1.85215	1.15593	6.42501	8.35017	7.86736	2.37171	0	3.54102	6.80763	8.0271	0	3.74605	6.17383	9.2431	3.86676	0.854226	1.65207	1.98399	4.95998	0	4.73253	2.57784	0	0
ITCH	0.792433	1.27707	1.96684	1.58179	3.24754	1.28621	1.90466	0.301405	1.01306	2.10152	2.17231	3.4796	0	0	0	0	0	0	0	0	0	0	0	0	0.535929	3.24126	1.15593	0	3.57864	3.93368	0	0	0	0	0	0	0	0	0	0	0	0	5.95198	4.95998	1.87302	0	0	0	0
ITGA4	2.77352	1.27707	9.83419	4.74538	4.54656	4.28737	4.38071	2.10984	4.05223	10.5076	5.12044	9.19609	1.08518	2.88301	5.56678	1.58504	2.98979	5.53399	3.13824	6.77631	3.93637	0	1.40727	1.5606	0.535929	7.4086	3.46778	14.6857	2.38576	19.6684	1.18586	0	4.50675	0	6.02032	1.86635	7.49209	1.54346	9.2431	0	2.56268	3.30415	1.98399	21.4932	3.74605	4.73253	0	3.43388	13.8646
ITGA5	0	0	0	3.95448	1.94852	0.857473	0.190466	0.301405	0.337686	1.68121	0.155165	0.248543	0	0.961004	5.56678	1.18878	1.70845	1.84466	0.448321	2.03289	10.497	2.0753	1.40727	2.67531	0	1.85215	1.15593	3.67143	1.19288	1.96684	0	0	2.8972	0	7.02371	0	0	1.54346	2.31077	0	0	0	1.98399	3.30665	0	0	0	3.43388	0
ITGAL	1.58487	1.27707	11.801	0.790896	5.19607	3.21552	3.99978	3.01405	4.7276	8.40606	4.96527	8.20192	3.25555	4.80502	8.35017	7.52893	6.4067	11.068	6.72481	8.13158	14.4333	8.30119	11.2581	12.4848	4.82336	6.48252	5.77963	10.0964	3.57864	5.90052	4.74342	0	18.6708	2.26921	20.0677	2.79952	11.2381	15.4346	6.93232	1.28892	4.27113	3.30415	3.96798	9.91996	0	18.9301	0	13.7355	0
ITGB1BP1	2.3773	1.27707	0	0	0.649508	1.50058	1.90466	0.904216	2.3638	2.10152	0.620659	0.994172	1.08518	0.961004	0	0.792519	2.98979	0.922332	0.896641	2.03289	0	0	0	1.33766	1.60779	0.463037	0	0.917858	0	0	3.55757	0	2.8972	2.26921	0	0.933174	0	0	4.62155	1.28892	3.4169	0	0	0	0	0	2.57784	0	0
ITGB2	4.7546	6.38537	11.801	3.95448	1.29902	3.00116	4.19025	3.31546	3.71455	6.72485	3.87912	3.72814	2.17037	7.68804	2.78339	3.9626	7.26092	1.84466	1.79328	6.09868	3.93637	14.5271	5.62907	6.68828	6.43114	3.7043	2.31185	9.17858	2.38576	3.93368	2.37171	4.34073	1.93147	4.53842	12.0406	2.79952	7.49209	4.63037	4.62155	5.15569	5.12536	1.65207	1.98399	6.61331	3.74605	18.9301	5.15569	10.3016	0
ITGB7	0	1.27707	0	0	0.649508	0.643105	0.571398	0.602811	1.01306	0.840606	1.55165	0.497086	2.17037	0.961004	8.35017	3.17008	0.854226	0.922332	4.03488	2.71053	2.62424	2.0753	1.40727	6.46534	1.60779	0	1.15593	0.917858	1.19288	0	0	2.17037	1.93147	0	3.01016	0.933174	7.49209	6.17383	2.31077	2.57784	0	0	1.98399	1.65333	1.87302	0	2.57784	3.43388	0
ITK	3.16973	1.27707	7.86736	0.790896	1.94852	3.21552	2.09512	1.50703	1.35074	3.36242	2.01714	1.98834	1.08518	0.961004	2.78339	3.17008	2.98979	0.922332	0	3.38816	3.93637	2.0753	1.40727	1.5606	3.7515	0	1.15593	5.50715	1.19288	1.96684	1.18586	2.17037	0.643822	2.26921	6.02032	3.7327	0	1.54346	0	1.28892	2.56268	8.26036	0	1.65333	0	0	0	0	6.93232
ITPRIP	0	0	0	3.16358	0.649508	0.643105	0.761863	1.80843	0.337686	0.420303	1.86198	0.248543	1.08518	2.88301	2.78339	1.18878	1.28134	1.84466	1.34496	0.677631	2.62424	0	2.81454	2.22943	0	0.926075	1.15593	0	1.19288	0	0	0	1.93147	0	0	0	0	1.54346	0	0	0.854226	0	1.98399	1.65333	0	0	0	0	0
IVD	0.396217	1.27707	0	2.37269	1.94852	4.93047	8.3805	3.01405	1.01306	2.10152	9.30989	8.699	0	0	0	0	0.854226	0	0	0	0	2.0753	0	0.668828	1.60779	1.85215	4.6237	0.917858	8.35017	1.96684	0	0	0.643822	0	0	0	0	0	0	0	0	0	0	3.30665	0	0	0	0	0
IVNS1ABP	0.396217	3.83122	0	0	0.649508	1.71495	1.1428	1.20562	3.37686	0.420303	0.465494	0.745629	2.17037	0	0	0.792519	0.427113	0	0.896641	0	0	0	1.40727	1.11471	0.535929	0.463037	4.6237	0	1.19288	0	1.18586	0	0.321911	0	0	0	0	0	0	1.28892	1.70845	1.65207	0	4.95998	3.74605	0	0	0	0
JADE2	0.792433	0	3.93368	3.95448	1.94852	4.28737	2.66652	0.904216	4.05223	1.68121	2.6378	1.49126	1.08518	1.92201	0	4.75512	2.13557	0.922332	1.79328	2.03289	13.1212	4.1506	1.40727	3.79003	1.07186	1.38911	4.6237	8.26072	2.38576	5.90052	0	0	1.28764	2.26921	5.01694	0	0	1.54346	4.62155	2.57784	0	1.65207	1.98399	1.65333	0	0	0	0	0
JAGN1	1.18865	0	0	1.58179	3.89705	2.57242	3.04745	1.80843	3.37686	0.840606	1.55165	3.4796	6.5111	3.84402	0	3.9626	5.12536	2.767	2.2416	0.677631	3.93637	4.1506	0	3.79003	0	0.926075	1.15593	0.917858	2.38576	3.93368	2.37171	0	2.25338	0	9.03049	4.66587	0	0	4.62155	0	0	0	0	0	1.87302	0	2.57784	0	0
JAK1	1.58487	1.27707	9.83419	3.16358	5.84557	8.7891	3.23792	3.31546	5.40298	12.6091	4.96527	7.20775	4.34073	1.92201	0	2.37756	3.4169	5.53399	1.79328	3.38816	17.0576	8.30119	7.03634	3.1212	1.07186	7.87164	3.46778	27.5357	11.9288	11.801	0	0	4.18484	4.53842	11.0373	0.933174	0	1.54346	9.2431	5.15569	1.70845	8.26036	7.93597	11.5733	1.87302	0	0	0	6.93232
JAML	0	0	0	0	0	0	0	0	0	0	0	0	34.7259	25.9471	36.1841	32.4933	36.7317	23.9806	26.4509	18.296	47.2364	45.6566	14.0727	34.3332	0	0	0	0	0	0	7.11513	10.8518	26.0748	2.26921	12.0406	5.59904	3.74605	41.6734	16.1754	0	0	0	0	0	0	0	5.15569	3.43388	0
JMJD8	1.58487	0	0	0	2.59803	3.00116	2.47606	1.80843	2.02612	2.10152	1.86198	1.49126	3.25555	0	2.78339	1.9813	2.56268	0.922332	1.34496	2.03289	0	0	2.81454	1.5606	0.535929	0	1.15593	0.917858	1.19288	0	1.18586	0	2.25338	0	4.01355	0	0	0	0	0	0	0	0	0	1.87302	0	0	3.43388	0
JOSD1	0.792433	1.27707	0	2.37269	0.649508	1.28621	2.09512	0.602811	2.02612	1.68121	1.55165	0.248543	1.08518	1.92201	5.56678	1.58504	2.13557	0.922332	1.79328	2.03289	2.62424	4.1506	2.81454	3.79003	0.535929	0.926075	2.31185	1.83572	1.19288	0	1.18586	0	2.8972	0	0	0	0	1.54346	0	0	0	0	3.96798	0	0	0	2.57784	0	0
JTB	0	0	0	0	0	0	0	0	0	0	0	0	10.8518	10.571	5.56678	6.34015	14.0947	5.53399	8.06977	7.45395	6.56061	6.22589	9.85087	10.9242	0	0	0	0	0	0	11.8586	8.68147	8.69159	4.53842	8.0271	9.33174	7.49209	9.26075	6.93232	0	0	0	0	0	0	4.73253	10.3114	3.43388	0
JUNB	1.18865	0	0	0.790896	0.649508	0.643105	0.761863	0.301405	0.337686	0.420303	0.155165	1.24271	19.5333	39.4012	36.1841	18.2279	27.7624	24.903	34.969	26.4276	23.6182	47.7319	19.7017	27.8678	2.14371	1.85215	2.31185	2.75357	0	7.86736	13.0444	28.2148	13.1983	18.1537	16.0542	13.9976	18.7302	35.4995	32.3508	0	0	0	0	1.65333	0	4.73253	7.73353	3.43388	0
JUND	1.98108	0	0	1.58179	3.24754	0.857473	1.1428	1.50703	3.03917	1.68121	0.155165	1.49126	28.2148	19.2201	19.4837	38.4372	21.7828	14.7573	16.5879	32.5263	17.0576	18.6777	8.44361	16.7207	1.07186	1.85215	2.31185	2.75357	0	0	4.74342	10.8518	12.2326	11.346	31.105	0.933174	7.49209	30.8692	13.8646	2.57784	1.70845	0	1.98399	1.65333	0	0	7.73353	0	6.93232
KANSL3	0	0	0	0.790896	0	0.214368	0.571398	1.20562	0.675372	0.840606	4.49978	0.745629	2.17037	2.88301	5.56678	3.17008	5.12536	8.30099	3.13824	6.77631	5.24849	4.1506	4.2218	6.68828	0	1.85215	0	0.917858	2.38576	1.96684	4.74342	2.17037	6.76013	0	4.01355	1.86635	0	6.17383	4.62155	0	0	0	1.98399	0	1.87302	0	0	3.43388	0
KAT2A	0	0	0	0	0	0	0	0	0	0	0	0	6.5111	5.76603	2.78339	2.77382	7.26092	2.767	3.13824	2.71053	1.31212	6.22589	0	5.57357	0	0	0	0	0	0	0	0	2.57529	2.26921	1.00339	0.933174	0	4.63037	0	0	0	0	0	0	0	0	2.57784	0	0
KAT6A	0.396217	0	0	10.2816	4.54656	6.64542	4.95211	2.71265	2.3638	5.88424	2.79297	3.4796	5.42592	2.88301	2.78339	3.56634	3.4169	5.53399	1.34496	2.03289	13.1212	2.0753	7.03634	2.67531	0.535929	5.55645	4.6237	24.7822	3.57864	9.83419	0	0	1.28764	0	10.0339	0	0	3.08692	9.2431	0	0	0	1.98399	6.61331	0	0	0	0	0
KATNBL1	0	0	0	1.58179	2.59803	2.14368	3.42839	3.61686	2.70149	0.840606	3.25846	4.22523	2.17037	4.80502	0	3.9626	6.4067	2.767	7.62145	0	1.31212	0	0	5.57357	0	4.63037	3.46778	0.917858	2.38576	1.96684	2.37171	0	3.86293	2.26921	1.00339	0	0	6.17383	4.62155	0	0	0	3.96798	0	0	0	0	0	0
KCNA3	0	1.27707	0	2.37269	1.94852	2.57242	0.380932	1.50703	0.675372	5.88424	1.55165	2.48543	0	0	0	0	0	1.84466	0.448321	0	0	2.0753	0	1.11471	0	1.38911	1.15593	7.34287	2.38576	0	0	0	0.321911	0	1.00339	0	0	0	0	0	0	0	1.98399	6.61331	0	0	0	0	0
KCNAB2	0	1.27707	1.96684	0	0	0	0.952329	0.904216	1.01306	0	0.465494	2.48543	7.59629	4.80502	2.78339	10.699	17.0845	7.37865	13.8979	19.6513	10.497	14.5271	16.8872	13.8224	1.60779	0.463037	1.15593	1.83572	0	0	11.8586	32.5555	14.486	15.8845	15.0508	5.59904	18.7302	12.3477	9.2431	1.28892	0	0	0	1.65333	3.74605	18.9301	2.57784	13.7355	0
KCTD20	0.396217	1.27707	0	0.790896	1.94852	1.71495	2.66652	1.50703	2.3638	0	2.48264	0.745629	0	0	0	0.39626	0	0	0.448321	0	0	0	0	0.445885	0.535929	1.38911	2.31185	0.917858	3.57864	0	1.18586	0	0.321911	2.26921	1.00339	0	0	0	0	1.28892	0.854226	1.65207	0	0	1.87302	0	0	0	0
KDM2A	0.792433	1.27707	3.93368	3.16358	3.89705	4.93047	3.23792	1.20562	2.70149	1.68121	2.01714	3.72814	3.25555	2.88301	2.78339	3.17008	1.28134	0	0.448321	2.03289	7.87273	2.0753	0	1.33766	1.60779	0.926075	0	5.50715	2.38576	0	1.18586	2.17037	3.86293	2.26921	3.01016	0.933174	3.74605	0	2.31077	2.57784	1.70845	0	0	1.65333	3.74605	0	0	3.43388	6.93232
KDM2B	0	0	0	1.58179	0.649508	1.07184	1.33326	1.20562	0.337686	2.10152	2.17231	0.497086	2.17037	0.961004	0	1.18878	0.427113	0.922332	0.896641	1.35526	0	2.0753	1.40727	1.11471	0.535929	1.85215	0	4.58929	3.57864	0	0	4.34073	1.60955	0	1.00339	0	0	1.54346	0	0	0	0	0	1.65333	0	0	0	3.43388	0
KDSR	0.396217	0	0	3.16358	0	0.214368	0.952329	2.41124	0	0.840606	3.56879	1.7398	0	0	0	0	0	0	0	0	0	0	0	0	0	0.926075	1.15593	0.917858	1.19288	3.93368	0	0	0	0	0	0	0	0	0	1.28892	0	0	3.96798	1.65333	1.87302	0	0	0	0
KEAP1	2.77352	2.55415	0	3.16358	5.19607	4.7161	4.57118	5.7267	3.71455	1.26091	9.62022	3.4796	6.5111	9.61004	5.56678	5.54764	11.5321	1.84466	8.51809	6.09868	5.24849	0	5.62907	12.0389	1.60779	2.77822	5.77963	1.83572	4.77152	1.96684	3.55757	4.34073	5.7944	2.26921	4.01355	0.933174	0	13.8911	4.62155	0	0.854226	0	3.96798	4.95998	3.74605	0	0	3.43388	0
KHDC4	0.792433	0	0	0.790896	0	0.643105	1.52373	2.41124	1.01306	1.26091	1.55165	1.24271	5.42592	3.84402	5.56678	1.9813	14.5218	4.61166	8.06977	2.71053	10.497	2.0753	5.62907	9.80948	0	1.38911	0	0.917858	3.57864	0	1.18586	0	5.7944	4.53842	3.01016	2.79952	11.2381	6.17383	9.2431	1.28892	0.854226	0	3.96798	1.65333	0	0	2.57784	3.43388	0
KHDRBS1	10.6978	15.3249	11.801	2.37269	2.59803	5.78794	4.19025	3.31546	5.06529	1.68121	3.56879	4.47377	1.08518	1.92201	2.78339	2.37756	0.427113	0	0	2.71053	0	0	1.40727	0.445885	9.11079	6.01949	6.93555	1.83572	2.38576	17.7015	5.92928	2.17037	1.60955	2.26921	2.00677	2.79952	7.49209	1.54346	0	7.73353	11.1049	6.60829	9.91996	1.65333	13.1112	0	2.57784	10.3016	0
KHSRP	5.54703	3.83122	5.90052	6.32717	4.54656	6.43105	6.09491	3.01405	8.44215	2.10152	4.65494	7.20775	4.34073	2.88301	0	7.92519	8.96938	3.68933	2.2416	6.77631	2.62424	4.1506	5.62907	4.45885	6.43114	3.24126	3.46778	1.83572	0	5.90052	3.55757	4.34073	5.47249	6.80763	6.02032	4.66587	11.2381	3.08692	0	3.86676	3.4169	3.30415	3.96798	1.65333	13.1112	0	2.57784	0	0
KIAA0040	0	1.27707	1.96684	0.790896	0	0.214368	0.380932	1.50703	0.675372	1.68121	4.18945	1.49126	0	0.961004	2.78339	2.77382	2.56268	0.922332	1.34496	0	2.62424	4.1506	1.40727	4.6818	0.535929	0.463037	2.31185	2.75357	3.57864	3.93368	1.18586	2.17037	0.643822	0	1.00339	0.933174	0	0	0	1.28892	0	0	0	0	0	0	0	0	0
KIAA0930	0	0	0	0	0	0	0.190466	0	0	0	0.155165	0.745629	1.08518	5.76603	0	6.73641	5.12536	0.922332	3.13824	4.06579	6.56061	10.3765	2.81454	5.79651	0	0	0	0	1.19288	1.96684	2.37171	0	3.21911	0	2.00677	1.86635	0	3.08692	6.93232	0	0	0	0	0	0	0	2.57784	3.43388	0
KIF11	0	2.55415	0	0	0	0.643105	0.571398	0.602811	3.03917	0	1.86198	1.7398	0	0	0	0	0	0.922332	0.896641	2.71053	0	0	1.40727	0.222943	0	0.926075	1.15593	0	1.19288	1.96684	0	0	1.28764	0	0	0	0	0	0	0	1.70845	0	0	0	1.87302	0	0	0	0
KIF21B	0	2.55415	0	1.58179	0.649508	1.92931	0.761863	1.80843	1.01306	1.26091	3.87912	1.24271	2.17037	1.92201	0	3.17008	2.13557	1.84466	3.13824	0	7.87273	4.1506	1.40727	3.34414	0.535929	0	3.46778	2.75357	4.77152	1.96684	0	0	0.965733	0	6.02032	0	0	0	2.31077	0	2.56268	0	1.98399	4.95998	0	0	2.57784	6.86775	0
KIF2A	1.58487	2.55415	1.96684	2.37269	0	3.42989	1.71419	1.80843	2.02612	0.420303	1.08615	0.745629	2.17037	0	0	0.792519	1.28134	0	2.2416	0	0	0	0	3.79003	1.07186	0.926075	0	2.75357	0	0	0	4.34073	0.643822	0	2.00677	0	3.74605	3.08692	0	1.28892	0.854226	0	0	4.95998	3.74605	0	2.57784	0	0
KIF3B	0.792433	2.55415	0	2.37269	2.59803	7.07415	2.28559	2.10984	1.01306	1.26091	1.39648	0.497086	1.08518	0.961004	2.78339	2.77382	2.56268	0	2.2416	0	1.31212	2.0753	0	0	1.07186	1.38911	5.77963	0.917858	2.38576	3.93368	1.18586	0	0.643822	0	0	0	0	0	0	1.28892	0	0	5.95198	0	1.87302	0	0	0	0
KLF13	3.16973	0	9.83419	11.0725	20.1348	17.1495	8.3805	14.1661	12.1567	28.5806	20.0163	15.6582	6.5111	11.5321	19.4837	12.6803	16.2303	11.9903	9.86305	13.5526	31.4909	8.30119	9.85087	14.2683	2.67964	8.79771	16.183	33.0429	25.0505	31.4694	5.92928	6.5111	13.5203	11.346	33.1118	5.59904	0	15.4346	27.7293	3.86676	0.854226	9.91244	17.8559	36.3732	0	33.1277	15.4671	20.6033	0
KLF16	0.396217	0	0	1.58179	0	0.428737	0.571398	0.602811	0.675372	0.420303	0.620659	0	1.08518	1.92201	5.56678	1.9813	3.84402	0	2.2416	1.35526	1.31212	0	0	2.00648	0	0.463037	0	0	0	1.96684	0	0	0.965733	0	4.01355	0	7.49209	1.54346	2.31077	0	0	0	1.98399	0	0	0	0	0	0
KLF2	0	0	1.96684	0	0.649508	0.857473	0.952329	1.50703	1.01306	13.0294	3.87912	1.49126	0	0	0	0	0	0	0	1.35526	5.24849	4.1506	0	0.668828	0	1.85215	2.31185	31.2072	13.1217	0	0	0	1.28764	0	4.01355	0	0	0	0	0	0	4.95622	5.95198	18.1866	0	0	0	0	0
KLF6	0.792433	6.38537	9.83419	2.37269	3.24754	5.14484	1.90466	1.20562	5.40298	7.14515	3.1033	1.98834	0	0.961004	8.35017	3.56634	1.28134	0	1.34496	4.74342	1.31212	2.0753	0	1.5606	1.07186	0.463037	0	10.0964	5.9644	5.90052	3.55757	2.17037	1.93147	0	10.0339	0	0	0	2.31077	1.28892	1.70845	6.60829	3.96798	0	1.87302	9.46505	0	3.43388	13.8646
KLHL18	0	0	0	0.790896	0.649508	1.92931	3.04745	1.80843	1.35074	0	1.70681	0.745629	1.08518	0	2.78339	1.9813	3.84402	0	1.79328	0	1.31212	0	0	2.45237	0	0.463037	1.15593	0.917858	0	0	3.55757	0	0.643822	2.26921	0	0	0	0	0	0	0	1.65207	1.98399	0	0	0	0	0	0
KLRK1	5.54703	2.55415	11.801	9.49075	11.6911	12.0046	12.5707	6.32951	5.74066	15.9715	8.06857	10.9359	32.5555	50.9332	50.101	45.1736	46.9824	46.1166	22.8643	35.9145	118.091	78.8613	61.9198	30.5431	3.21557	6.48252	10.4033	32.125	25.0505	23.6021	24.903	8.68147	38.6293	9.07684	81.2744	13.9976	7.49209	49.3907	131.714	9.02245	5.12536	8.26036	11.904	41.3332	0	28.3952	23.2006	34.3388	6.93232
KNOP1	0.792433	1.27707	0	0	0	0	0.761863	0.602811	1.68843	0.420303	0.31033	0	0	0.961004	0	1.58504	0.854226	0.922332	1.79328	0.677631	2.62424	0	0	3.1212	0	0	3.46778	0.917858	0	1.96684	0	0	1.93147	0	2.00677	0	0	4.63037	0	0	0	0	0	0	0	0	0	0	0
KNSTRN	0	0	0	0	0	0.428737	0.380932	1.20562	1.35074	0	1.24132	1.24271	3.25555	0	0	1.18878	2.13557	3.68933	0.896641	3.38816	0	0	4.2218	2.22943	0	0.463037	4.6237	0	0	0	0	4.34073	0.965733	4.53842	1.00339	1.86635	0	0	0	0	0	0	1.98399	1.65333	0	0	0	0	0
KPNA1	1.58487	2.55415	0	0.790896	2.59803	1.28621	2.47606	1.80843	1.35074	3.78273	4.34461	1.49126	2.17037	0.961004	0	3.17008	1.70845	2.767	0.448321	1.35526	0	0	4.2218	1.5606	0.535929	2.31519	4.6237	2.75357	1.19288	1.96684	0	0	0.321911	0	2.00677	0	0	0	2.31077	1.28892	0.854226	0	1.98399	8.26663	1.87302	4.73253	0	0	6.93232
KPNA3	1.98108	1.27707	1.96684	6.32717	6.49508	7.50289	8.57096	7.53514	8.44215	4.20303	6.67209	4.47377	22.7889	14.4151	33.4007	16.2466	18.3659	11.068	13.0013	12.1974	9.18485	12.4518	21.109	18.7272	2.14371	3.24126	4.6237	2.75357	7.15728	5.90052	9.48684	6.5111	10.945	15.8845	6.02032	7.46539	11.2381	15.4346	9.2431	3.86676	0	3.30415	3.96798	1.65333	0	4.73253	7.73353	3.43388	0
KPNB1	12.6789	10.2166	9.83419	6.32717	15.5882	18.2213	11.047	8.43935	9.79289	5.88424	11.7925	8.45046	8.68147	4.80502	2.78339	13.4728	12.8134	1.84466	4.93153	14.2303	1.31212	4.1506	2.81454	6.68828	21.4371	1.38911	9.2474	2.75357	7.15728	15.7347	21.3454	2.17037	6.11631	11.346	6.02032	8.39857	11.2381	4.63037	4.62155	12.8892	13.6676	0	11.904	1.65333	7.49209	4.73253	7.73353	3.43388	6.93232
KRI1	0.396217	1.27707	0	0.790896	7.7941	3.00116	5.52351	2.41124	1.68843	4.62333	5.7411	3.23106	3.25555	3.84402	0	4.35886	5.12536	1.84466	2.2416	5.42105	1.31212	6.22589	0	4.23591	1.07186	2.31519	3.46778	4.58929	3.57864	0	1.18586	2.17037	3.86293	0	2.00677	0	0	1.54346	2.31077	0	0	0	0	4.95998	0	4.73253	2.57784	0	0
KTI12	0	0	0	0.790896	0	0.428737	1.71419	0.301405	0.337686	0	0.155165	0.745629	3.25555	5.76603	11.1336	3.9626	6.4067	4.61166	5.37985	2.71053	3.93637	0	2.81454	6.46534	0	0	0	0	0	0	2.37171	2.17037	4.18484	0	2.00677	1.86635	0	4.63037	4.62155	0	0	0	1.98399	0	0	0	0	0	0
L3MBTL2	0	0	0	1.58179	0.649508	1.92931	2.47606	1.50703	2.02612	2.10152	1.24132	2.73397	4.34073	3.84402	2.78339	1.9813	3.4169	2.767	0.448321	4.06579	0	6.22589	4.2218	2.22943	0	1.85215	0	1.83572	5.9644	1.96684	2.37171	0	1.93147	0	1.00339	0.933174	0	3.08692	2.31077	0	0	1.65207	3.96798	1.65333	0	0	5.15569	0	0
LAMTOR1	1.18865	0	1.96684	0	0.649508	1.07184	0.190466	0.602811	2.3638	1.68121	0.620659	0.745629	0	1.92201	2.78339	1.18878	3.84402	0	2.68992	2.71053	2.62424	0	8.44361	2.67531	0	1.38911	0	0.917858	1.19288	0	3.55757	0	4.50675	4.53842	1.00339	2.79952	0	0	2.31077	0	0	0	1.98399	0	0	0	0	3.43388	0
LAMTOR4	1.58487	2.55415	0	0	0	0	0	0.602811	0	0	2.6378	0.248543	1.08518	0.961004	2.78339	2.37756	2.56268	0.922332	5.82817	2.03289	0	6.22589	0	9.80948	1.07186	0	0	0	0	0	2.37171	4.34073	1.28764	4.53842	3.01016	2.79952	3.74605	0	0	0	0	0	0	0	0	4.73253	2.57784	0	0
LAMTOR5	6.33946	1.27707	0	2.37269	1.94852	0.857473	2.85699	1.20562	1.35074	1.26091	1.39648	0.745629	1.08518	0.961004	0	0.39626	0.427113	0.922332	0.448321	2.03289	0	0	1.40727	0.891771	7.503	1.38911	2.31185	1.83572	0	0	2.37171	4.34073	0.643822	0	0	1.86635	0	0	0	2.57784	1.70845	1.65207	1.98399	3.30665	1.87302	0	0	0	6.93232
LAPTM5	2.77352	14.0478	23.6021	0	2.59803	4.50173	1.33326	1.80843	6.75372	9.66697	1.39648	2.48543	2.17037	1.92201	2.78339	5.15138	4.27113	1.84466	2.2416	5.42105	6.56061	4.1506	1.40727	2.67531	3.7515	3.24126	4.6237	11.0143	2.38576	1.96684	5.92928	13.0222	1.93147	9.07684	13.044	2.79952	26.2223	3.08692	0	3.86676	7.68804	4.95622	0	1.65333	14.9842	18.9301	0	30.9049	0
LARP1	5.94325	2.55415	1.96684	3.95448	9.09312	15.2201	6.6663	6.63092	5.06529	3.78273	6.67209	5.96503	5.42592	4.80502	5.56678	10.3028	7.68804	2.767	4.93153	4.06579	5.24849	6.22589	1.40727	6.01945	5.35929	1.85215	4.6237	4.58929	3.57864	5.90052	5.92928	4.34073	3.54102	2.26921	1.00339	7.46539	3.74605	3.08692	2.31077	3.86676	4.27113	0	1.98399	1.65333	5.61907	4.73253	12.8892	10.3016	6.93232
LARP4	0	0	0	3.16358	3.89705	3.21552	4.57118	3.91827	2.02612	0.420303	3.25846	3.72814	10.8518	14.4151	19.4837	9.11397	10.2507	1.84466	7.17313	4.74342	2.62424	6.22589	2.81454	10.4783	1.07186	1.38911	2.31185	0.917858	5.9644	1.96684	2.37171	2.17037	2.25338	4.53842	3.01016	4.66587	0	9.26075	0	1.28892	1.70845	0	5.95198	1.65333	0	0	2.57784	0	6.93232
LARS2	0.396217	0	0	2.37269	0.649508	1.28621	1.90466	1.50703	1.01306	0.840606	3.56879	0.994172	1.08518	0	0	0.792519	2.56268	0.922332	0.896641	2.03289	0	0	0	0.891771	0	0.463037	4.6237	0	0	0	0	0	1.28764	0	0	0	0	0	0	0	0.854226	0	0	0	0	0	0	0	0
LASP1	0.396217	3.83122	1.96684	0.790896	3.24754	0.643105	0.761863	0.904216	2.02612	1.68121	1.86198	2.73397	0	0	0	0.39626	0.427113	0	0.448321	0	0	2.0753	0	0.222943	1.07186	1.85215	1.15593	0.917858	2.38576	0	1.18586	0	1.93147	4.53842	1.00339	0	0	0	0	3.86676	0.854226	0	1.98399	0	0	0	2.57784	0	0
LAT	1.58487	0	0	2.37269	1.29902	0.857473	1.52373	0.602811	0.675372	1.26091	1.70681	0.994172	1.08518	1.92201	0	0.792519	1.28134	0.922332	0	0.677631	0	0	0	2.89825	1.07186	1.38911	2.31185	1.83572	1.19288	1.96684	2.37171	2.17037	3.21911	11.346	2.00677	4.66587	7.49209	3.08692	2.31077	0	1.70845	0	0	0	1.87302	0	0	0	0
LBH	0	0	0	0	0	1.07184	0	0.301405	0.675372	1.26091	0	0	0	3.84402	2.78339	12.2841	1.70845	4.61166	0.448321	1.35526	10.497	4.1506	2.81454	0.668828	0.535929	0	0	0.917858	0	0	4.74342	0	1.60955	0	11.0373	1.86635	3.74605	0	2.31077	1.28892	0	0	0	0	1.87302	14.1976	10.3114	13.7355	0
LBR	1.18865	1.27707	5.90052	3.95448	3.24754	1.92931	2.47606	3.91827	6.41603	2.10152	2.94813	2.73397	2.17037	1.92201	2.78339	0.39626	3.84402	6.45632	4.03488	2.71053	3.93637	8.30119	1.40727	4.6818	3.21557	3.7043	2.31185	5.50715	3.57864	1.96684	0	6.5111	3.54102	2.26921	4.01355	0	0	7.71729	4.62155	2.57784	2.56268	1.65207	0	3.30665	5.61907	4.73253	0	0	0
LCK	0.396217	0	0	0	0	0	0.380932	1.20562	2.02612	0.420303	1.86198	0.745629	5.42592	7.68804	11.1336	7.92519	11.5321	5.53399	6.72481	13.5526	7.87273	2.0753	7.03634	8.02594	0.535929	0	0	0	1.19288	1.96684	13.0444	10.8518	9.65733	15.8845	10.0339	13.0644	7.49209	13.8911	6.93232	0	0.854226	1.65207	0	0	0	9.46505	12.8892	17.1694	0
LCMT2	0.396217	1.27707	0	0	2.59803	0.857473	0.952329	3.61686	0.337686	1.26091	6.98242	1.49126	2.17037	2.88301	5.56678	0.792519	3.84402	3.68933	2.68992	0	3.93637	0	1.40727	3.79003	0	0.463037	2.31185	0	1.19288	1.96684	1.18586	0	0.965733	0	1.00339	0	0	6.17383	0	0	0.854226	0	1.98399	4.95998	0	0	2.57784	0	0
LCP1	41.2065	51.083	39.3368	21.3542	18.1862	26.1529	26.0938	22.9068	31.0671	20.5949	24.9815	32.062	43.4073	38.4402	41.7508	51.1175	55.0976	83.0099	54.6951	72.5066	57.7334	83.0119	78.807	69.3352	46.0899	25.4671	35.8337	14.6857	21.4719	37.3699	42.6908	80.3036	56.0125	54.461	43.1457	52.2578	41.2065	101.868	46.2155	61.8682	74.3177	29.7373	19.8399	19.8399	41.2065	23.6626	43.8233	41.2065	27.7293
LCP2	2.3773	5.1083	7.86736	3.95448	3.24754	6.43105	3.42839	1.80843	5.06529	7.98576	1.08615	0.994172	8.68147	22.1031	8.35017	12.2841	7.26092	14.7573	13.0013	11.5197	28.8667	16.6024	14.0727	17.1666	1.07186	7.4086	2.31185	15.6036	2.38576	0	3.55757	6.5111	7.72586	9.07684	13.044	3.7327	3.74605	13.8911	27.7293	9.02245	1.70845	1.65207	1.98399	11.5733	0	18.9301	7.73353	0	6.93232
LDB1	1.58487	1.27707	0	3.16358	0	3.42989	2.66652	2.71265	3.71455	3.78273	2.94813	3.72814	8.68147	10.571	8.35017	4.75512	6.4067	10.1456	5.82817	8.13158	15.7455	6.22589	7.03634	9.58653	1.07186	2.31519	1.15593	3.67143	1.19288	3.93368	2.37171	4.34073	4.82866	6.80763	9.03049	2.79952	0	4.63037	6.93232	0	0	1.65207	0	0	1.87302	4.73253	2.57784	3.43388	0
LDHA	53.8854	22.9873	7.86736	18.9815	35.0734	19.9363	41.3311	31.0448	38.1585	6.72485	23.2747	37.2814	0	13.4541	5.56678	9.51023	15.8032	5.53399	5.37985	6.77631	0	2.0753	4.2218	1.5606	53.5929	16.2063	16.183	3.67143	13.1217	33.4363	43.8766	32.5555	4.18484	31.7689	4.01355	22.3962	22.4763	4.63037	2.31077	21.9117	35.8775	1.65207	35.7119	4.95998	11.2381	0	25.7784	6.86775	6.93232
LDHB	22.9806	7.66245	3.93368	3.16358	1.94852	3.42989	6.47584	3.61686	3.37686	0.840606	2.48264	6.46212	2.17037	0.961004	0	1.9813	3.84402	3.68933	0.448321	0.677631	0	2.0753	2.81454	4.23591	11.7904	2.31519	5.77963	2.75357	2.38576	7.86736	14.2303	8.68147	3.54102	4.53842	1.00339	11.1981	3.74605	0	0	7.73353	10.2507	3.30415	0	1.65333	1.87302	4.73253	0	3.43388	6.93232
LDLR	0.396217	1.27707	1.96684	3.95448	5.84557	3.42989	3.23792	3.01405	3.03917	3.78273	4.96527	4.22523	1.08518	0.961004	0	2.37756	0.427113	1.84466	1.34496	0.677631	0	0	0	2.45237	0.535929	1.85215	2.31185	0	8.35017	3.93368	0	0	0.643822	0	4.01355	0.933174	0	0	4.62155	1.28892	0	0	0	1.65333	0	4.73253	5.15569	0	0
LEF1	1.18865	2.55415	0	0.790896	1.94852	0.643105	3.04745	1.20562	1.01306	0.840606	2.01714	5.2194	0	1.92201	0	0.792519	2.98979	2.767	0.896641	1.35526	3.93637	0	2.81454	1.33766	0	0.926075	1.15593	1.83572	2.38576	1.96684	1.18586	0	4.18484	2.26921	2.00677	0.933174	0	1.54346	2.31077	1.28892	1.70845	1.65207	0	4.95998	1.87302	0	0	3.43388	6.93232
LENG8	1.18865	3.83122	3.93368	5.53627	2.59803	5.35921	2.28559	2.10984	4.38992	5.46394	1.24132	1.24271	1.08518	0	0	2.77382	0.427113	0	0.448321	2.71053	5.24849	0	0	0.222943	1.60779	7.4086	0	27.5357	1.19288	0	0	0	0.643822	0	3.01016	0.933174	0	1.54346	2.31077	1.28892	0	1.65207	3.96798	4.95998	5.61907	9.46505	0	0	0
LEPROTL1	0.396217	1.27707	0	2.37269	6.49508	2.14368	3.80932	3.31546	2.02612	2.10152	7.44791	2.23689	1.08518	2.88301	5.56678	3.56634	5.97958	2.767	4.48321	2.03289	6.56061	14.5271	2.81454	2.22943	1.07186	1.85215	3.46778	8.26072	3.57864	7.86736	3.55757	2.17037	2.57529	0	2.00677	1.86635	3.74605	6.17383	4.62155	0	0	0	0	13.2266	0	0	0	3.43388	0
LGALS8	0.396217	0	0	0.790896	0.649508	0.428737	1.52373	1.20562	0.675372	2.94212	0.620659	1.24271	0	0	0	0.39626	0.427113	3.68933	0	0	2.62424	0	2.81454	0.668828	0	0.463037	0	1.83572	0	0	0	0	0.965733	0	1.00339	0	0	3.08692	0	0	0	0	0	0	0	0	0	0	0
LIF	8.32055	15.3249	0	13.4452	5.84557	4.7161	13.3326	18.0843	9.11752	2.52182	21.8782	5.71649	14.1074	29.7911	38.9674	15.8504	38.4402	11.9903	57.8333	36.5921	0	41.506	16.8872	80.9282	9.11079	7.4086	3.46778	0	20.279	11.801	17.7878	36.8962	16.0955	13.6153	13.044	20.5298	7.49209	6.17383	2.31077	0	12.8134	0	9.91996	3.30665	13.1112	0	2.57784	0	0
LIMA1	1.18865	2.55415	0	3.16358	1.94852	4.073	1.71419	4.82249	2.70149	2.52182	4.96527	1.98834	0	2.88301	2.78339	1.9813	0.854226	1.84466	4.93153	1.35526	0	4.1506	0	3.56708	0.535929	1.38911	2.31185	0.917858	1.19288	1.96684	4.74342	6.5111	0.643822	0	1.00339	0	3.74605	1.54346	0	3.86676	1.70845	1.65207	1.98399	0	1.87302	0	0	0	0
LIMD2	1.58487	1.27707	3.93368	1.58179	1.29902	2.78679	3.23792	2.41124	3.37686	2.94212	3.25846	4.47377	4.34073	5.76603	8.35017	6.34015	8.96938	8.30099	4.03488	8.13158	6.56061	18.6777	7.03634	9.80948	1.07186	1.85215	3.46778	1.83572	5.9644	5.90052	7.11513	10.8518	8.04777	4.53842	6.02032	6.53222	11.2381	4.63037	16.1754	1.28892	0	1.65207	0	0	0	23.6626	7.73353	20.6033	0
LIN54	0	0	0	0	0.649508	0.214368	0	1.80843	0	0.840606	1.39648	1.49126	1.08518	2.88301	0	0.792519	1.28134	0.922332	1.79328	0	1.31212	0	1.40727	2.45237	0.535929	0.926075	0	0	0	1.96684	0	0	0.643822	0	0	0	0	1.54346	6.93232	0	0	0	0	0	0	0	0	0	0
LITAF	0.792433	1.27707	3.93368	0	1.94852	2.78679	0.952329	0.602811	3.03917	4.20303	1.86198	0.745629	2.17037	7.68804	13.9169	7.52893	5.12536	5.53399	2.2416	2.71053	11.8091	22.8283	1.40727	4.23591	2.14371	0.463037	1.15593	4.58929	5.9644	0	3.55757	2.17037	1.60955	0	11.0373	0.933174	3.74605	0	2.31077	6.44461	1.70845	3.30415	0	0	1.87302	4.73253	2.57784	3.43388	0
LLPH	1.58487	0	0	1.58179	1.94852	0.857473	3.99978	2.10984	2.02612	0.420303	1.86198	0.497086	0	0.961004	0	0.39626	1.70845	0.922332	0	0	0	0	1.40727	0.445885	0	0	1.15593	0.917858	1.19288	3.93368	1.18586	0	0	0	1.00339	0	0	0	0	0	1.70845	0	1.98399	0	0	0	0	0	0
LMAN1	1.98108	3.83122	5.90052	0	3.24754	3.21552	3.61885	2.10984	2.02612	1.68121	2.17231	0.248543	1.08518	1.92201	0	0	0.854226	0	0.896641	0	0	0	0	0.222943	1.60779	1.85215	3.46778	2.75357	3.57864	0	0	2.17037	0.321911	0	1.00339	0	0	1.54346	0	3.86676	1.70845	0	0	4.95998	3.74605	0	2.57784	0	0
LMAN2	0	0	0	0.790896	0	0.643105	0.761863	0	0.337686	0	0.465494	0	10.8518	7.68804	13.9169	0.792519	2.13557	4.61166	3.58656	1.35526	3.93637	0	15.4799	5.35062	0	0.926075	0	0.917858	1.19288	0	1.18586	0	2.57529	0	6.02032	2.79952	0	0	2.31077	0	0	0	1.98399	0	0	0	0	0	0
LMBR1	0	0	0	2.37269	0	0.214368	0.190466	1.80843	0.337686	0	1.70681	0.497086	0	1.92201	2.78339	0	2.13557	0	0.448321	1.35526	0	0	1.40727	2.45237	0.535929	0	0	0	0	0	0	0	1.60955	0	2.00677	1.86635	3.74605	0	0	0	0	0	0	0	0	0	0	0	0
LMNB1	1.58487	6.38537	0	2.37269	1.29902	1.28621	2.28559	5.12389	4.38992	0.840606	5.58593	6.71066	2.17037	0.961004	0	0	0.427113	2.767	2.68992	0.677631	0	2.0753	1.40727	2.22943	1.60779	6.48252	6.93555	0	1.19288	5.90052	1.18586	4.34073	1.60955	2.26921	0	0.933174	0	4.63037	0	2.57784	5.12536	0	3.96798	3.30665	3.74605	0	0	0	0
LMNB2	0.792433	0	0	2.37269	2.59803	1.50058	2.47606	3.01405	3.03917	0.420303	4.81011	2.98252	3.25555	0.961004	0	0.39626	1.28134	0	4.48321	4.06579	0	2.0753	0	4.90474	1.07186	2.31519	2.31185	1.83572	0	0	2.37171	0	4.18484	0	1.00339	1.86635	3.74605	6.17383	2.31077	0	1.70845	0	1.98399	0	0	0	0	0	0
LMO4	0.396217	1.27707	0	1.58179	0	0.857473	0.761863	0.904216	0.675372	0	2.32747	0.248543	3.25555	0.961004	0	1.18878	1.28134	1.84466	1.79328	2.71053	1.31212	2.0753	0	1.11471	0.535929	1.85215	0	1.83572	0	0	0	2.17037	0	4.53842	0	0.933174	0	0	0	1.28892	0	0	1.98399	1.65333	0	0	0	0	0
LNPEP	0	0	0	0	0	1.07184	0.380932	0.602811	0.337686	0.840606	0.620659	0	2.17037	0	5.56678	0.792519	0.427113	0.922332	2.2416	0.677631	1.31212	8.30119	1.40727	2.89825	0	0.463037	2.31185	0.917858	1.19288	0	0	0	0.965733	0	1.00339	0.933174	0	3.08692	2.31077	0	0	0	0	3.30665	0	0	0	0	0
LONP1	0	0	0	1.58179	0.649508	0.643105	0.761863	0.602811	0	0	0.31033	0.248543	2.17037	3.84402	2.78339	2.77382	6.83381	1.84466	4.48321	3.38816	0	2.0753	0	3.56708	0	0	0	0.917858	0	0	2.37171	4.34073	1.93147	2.26921	3.01016	0	3.74605	3.08692	0	0	0	0	0	0	0	0	2.57784	0	0
LONP2	0	0	0	0	1.29902	0.857473	0.761863	2.41124	1.01306	0.840606	1.86198	0.994172	0	0.961004	0	0	1.28134	0	0	0.677631	0	0	0	0.891771	1.60779	0.926075	1.15593	4.58929	1.19288	0	0	0	0	0	0	0	0	0	2.31077	0	0	0	0	0	0	0	0	0	0
LPAR6	0	0	0	0	0.649508	1.07184	0.571398	1.80843	0.337686	1.68121	2.01714	0.497086	2.17037	0.961004	0	1.18878	0.854226	0	0.448321	1.35526	6.56061	6.22589	4.2218	1.5606	0	0.463037	0	3.67143	1.19288	0	0	0	0.643822	0	0	0	0	0	2.31077	0	1.70845	0	0	4.95998	0	0	0	0	0
LPCAT1	3.56595	0	7.86736	6.32717	5.19607	10.9328	7.2377	6.02811	7.42909	11.3482	5.58593	2.73397	13.0222	11.5321	13.9169	18.6242	14.5218	9.22332	10.7597	8.80921	26.2424	18.6777	12.6654	12.9307	2.14371	4.63037	6.93555	15.6036	8.35017	5.90052	7.11513	4.34073	8.69159	0	38.1287	2.79952	3.74605	12.3477	25.4185	3.86676	0.854226	3.30415	0	6.61331	1.87302	23.6626	2.57784	3.43388	0
LPXN	4.35838	5.1083	1.96684	1.58179	0	4.073	2.47606	2.10984	3.03917	1.26091	2.48264	3.4796	1.08518	0.961004	0	0.792519	0.854226	0	0	1.35526	0	0	0	0.222943	3.7515	1.38911	4.6237	2.75357	0	0	4.74342	2.17037	0	9.07684	0	0	0	0	2.31077	3.86676	6.83381	6.60829	1.98399	3.30665	3.74605	0	5.15569	0	6.93232
LRRC58	0.396217	0	1.96684	0	1.94852	0.857473	0.761863	0.301405	0.337686	0	1.24132	0.248543	4.34073	1.92201	0	1.58504	4.27113	0	0.896641	2.71053	0	0	4.2218	2.67531	0	0	0	0	1.19288	0	0	0	0.321911	2.26921	1.00339	0.933174	0	1.54346	0	0	0	0	0	0	0	0	0	0	0
LRRC59	4.7546	2.55415	1.96684	3.95448	6.49508	5.14484	8.57096	6.02811	7.09141	1.26091	4.81011	4.97086	3.25555	0.961004	8.35017	5.9439	11.5321	2.767	3.13824	4.74342	2.62424	8.30119	4.2218	4.01297	4.82336	1.38911	3.46778	0	5.9644	1.96684	1.18586	0	3.86293	0	1.00339	2.79952	3.74605	4.63037	2.31077	2.57784	1.70845	0	7.93597	0	5.61907	0	5.15569	0	0
LRRN3	1.18865	2.55415	0	4.74538	7.14459	4.7161	8.3805	22.0026	16.5466	6.30455	33.0501	33.5533	2.17037	3.84402	2.78339	5.15138	3.84402	10.1456	11.208	10.8421	9.18485	10.3765	2.81454	6.68828	1.07186	24.0779	43.9252	11.9322	10.7359	76.7067	2.37171	8.68147	5.7944	6.80763	3.01016	0	11.2381	16.978	2.31077	2.57784	7.68804	8.26036	15.8719	21.4932	5.61907	0	2.57784	10.3016	0
LSG1	0.396217	0	0	0	0.649508	1.28621	0.761863	0.301405	0.675372	1.26091	0.775824	0.497086	4.34073	2.88301	0	2.77382	4.69824	3.68933	3.13824	2.71053	1.31212	4.1506	2.81454	5.12768	0	0.463037	1.15593	0	0	1.96684	1.18586	0	1.28764	0	1.00339	0.933174	0	0	0	0	0	0	0	1.65333	0	0	0	10.3016	0
LSM1	3.96217	1.27707	0	7.11806	3.24754	5.78794	10.2852	5.7267	5.74066	2.52182	3.87912	4.72232	1.08518	1.92201	2.78339	0.792519	6.4067	0.922332	1.79328	2.03289	3.93637	0	1.40727	4.23591	3.21557	4.16734	1.15593	3.67143	7.15728	3.93368	2.37171	2.17037	1.60955	0	1.00339	0	0	1.54346	4.62155	2.57784	3.4169	1.65207	3.96798	3.30665	3.74605	0	0	0	0
LSM4	1.98108	2.55415	1.96684	4.74538	3.89705	2.57242	2.47606	5.4253	6.07835	1.68121	4.18945	3.72814	3.25555	3.84402	5.56678	2.77382	3.4169	4.61166	8.06977	4.74342	1.31212	10.3765	4.2218	10.0324	2.67964	7.4086	4.6237	0	2.38576	1.96684	4.74342	6.5111	4.82866	2.26921	0	2.79952	3.74605	10.8042	0	1.28892	0.854226	0	1.98399	1.65333	3.74605	0	2.57784	0	0
LSM8	1.58487	2.55415	0	0	0	0.857473	0.761863	0.301405	0.675372	0	0.930989	0	0	0	0	0.792519	0.854226	0	0	1.35526	0	2.0753	0	0.668828	2.14371	0.463037	1.15593	2.75357	1.19288	5.90052	2.37171	2.17037	0.965733	0	1.00339	3.7327	0	3.08692	0	1.28892	2.56268	0	1.98399	1.65333	3.74605	0	2.57784	0	0
LTA	14.2638	3.83122	0	25.3087	24.0318	33.4415	29.5222	4.52108	2.3638	5.46394	3.1033	9.44463	20.6185	12.4931	38.9674	32.097	21.7828	0	1.34496	4.06579	0	2.0753	1.40727	2.00648	16.0779	0.463037	1.15593	0.917858	3.57864	3.93368	16.602	0	4.50675	6.80763	3.01016	8.39857	0	3.08692	0	18.0449	1.70845	0	43.6478	0	9.36512	0	23.2006	0	0
LTB	2.3773	3.83122	0	5.53627	3.89705	1.07184	1.90466	7.53514	0.337686	1.26091	11.1719	0.248543	0	0	0	0	0	0	0	0	0	0	0	0	4.82336	0.463037	0	3.67143	3.57864	1.96684	0	0	0	0	0	0	0	0	0	0	1.70845	1.65207	1.98399	8.26663	7.49209	0	0	0	0
LUC7L2	5.54703	2.55415	3.93368	4.74538	2.59803	1.50058	5.33304	0.904216	1.68843	0.840606	3.1033	2.48543	0	0	0	1.9813	0	0.922332	0.896641	0	0	0	0	1.11471	6.43114	1.38911	3.46778	1.83572	0	1.96684	1.18586	0	0.321911	0	0	0.933174	0	0	0	2.57784	0.854226	0	0	0	0	0	2.57784	0	6.93232
LUC7L3	4.35838	1.27707	1.96684	7.11806	7.7941	10.2897	12.5707	10.2478	7.76678	4.20303	9.15472	6.71066	5.42592	4.80502	2.78339	3.56634	8.54226	10.1456	3.58656	8.80921	10.497	4.1506	4.2218	3.34414	5.35929	8.33467	3.46778	26.6179	14.3146	19.6684	9.48684	0	1.93147	2.26921	1.00339	0.933174	0	4.63037	6.93232	2.57784	1.70845	0	5.95198	4.95998	0	0	0	0	0
LYRM2	2.3773	0	3.93368	1.58179	2.59803	2.35805	4.19025	4.52108	2.3638	1.26091	4.18945	2.48543	4.34073	0.961004	2.78339	2.77382	2.13557	0	2.68992	1.35526	0	0	0	2.45237	0	0.926075	2.31185	0.917858	7.15728	3.93368	0	0	1.28764	0	2.00677	0	0	1.54346	0	1.28892	1.70845	1.65207	7.93597	3.30665	0	0	0	0	0
MACROH2A1	2.77352	1.27707	1.96684	0	0	1.71495	1.90466	1.20562	2.02612	1.26091	0.620659	2.73397	0	0.961004	0	0.792519	2.13557	0	0.448321	0.677631	0	0	1.40727	0.891771	2.14371	0	0	0	2.38576	0	1.18586	2.17037	2.8972	2.26921	0	2.79952	0	0	0	2.57784	1.70845	1.65207	0	0	1.87302	0	0	0	0
MAD2L1	1.58487	3.83122	0	0	1.29902	0.428737	2.09512	1.20562	1.68843	0	0.155165	0.745629	0	0	0	0	0.854226	0.922332	0.896641	0.677631	0	0	2.81454	1.11471	0	1.38911	0	0	0	0	0	0	0.965733	2.26921	0	0	0	0	0	0	1.70845	0	0	0	1.87302	0	0	0	0
MAEA	0.792433	1.27707	0	5.53627	2.59803	1.50058	3.23792	6.32951	1.68843	0.840606	7.29275	1.49126	0	2.88301	5.56678	3.9626	5.12536	11.068	3.13824	1.35526	2.62424	8.30119	4.2218	4.01297	0	2.31519	2.31185	8.26072	5.9644	7.86736	2.37171	8.68147	1.60955	0	6.02032	1.86635	0	4.63037	0	1.28892	1.70845	1.65207	1.98399	3.30665	3.74605	0	2.57784	0	0
MAF1	0	2.55415	0	1.58179	0.649508	0.857473	1.52373	0	1.01306	1.26091	0	0.745629	1.08518	3.84402	2.78339	1.58504	4.27113	2.767	3.13824	0.677631	0	2.0753	1.40727	0.222943	0	0.926075	2.31185	3.67143	0	1.96684	0	0	0.965733	0	1.00339	0	0	1.54346	0	2.57784	0.854226	0	0	0	0	0	0	0	0
MAFK	0.792433	0	0	3.16358	3.89705	4.073	7.8091	0.904216	0.337686	2.94212	0.775824	2.73397	1.08518	0	0	1.9813	3.84402	0	0	0.677631	0	0	0	0.891771	0.535929	0	0	1.83572	0	1.96684	0	0	1.60955	0	1.00339	0.933174	0	0	0	0	0	0	1.98399	1.65333	0	0	2.57784	0	0
MAK16	1.18865	1.27707	0	1.58179	2.59803	1.71495	2.85699	0.602811	0.337686	0	2.48264	0.248543	0	0	0	0.39626	0	0	0	0	0	0	0	0.668828	0.535929	0.463037	0	0.917858	0	0	1.18586	0	0	2.26921	0	0	0	0	0	0	0	0	0	1.65333	1.87302	0	0	0	0
MAML2	0	0	0	0	0.649508	0.428737	0.190466	0.301405	0	0.420303	1.86198	0.497086	0	1.92201	0	1.58504	2.56268	2.767	1.79328	2.03289	2.62424	0	2.81454	3.34414	0	0.463037	1.15593	0	1.19288	1.96684	0	0	0.321911	0	1.00339	0	0	3.08692	0	0	0	0	0	0	0	0	2.57784	0	0
MAN1A2	0.792433	0	3.93368	1.58179	3.24754	1.07184	1.90466	2.41124	0.675372	0.420303	1.39648	0.745629	2.17037	0	0	1.18878	0.854226	0	1.34496	0.677631	1.31212	0	0	0.891771	0	0.926075	1.15593	4.58929	0	1.96684	0	0	0	0	1.00339	0	0	0	2.31077	0	0	0	0	4.95998	0	0	0	0	0
MAP2K4	0.396217	0	1.96684	0.790896	0.649508	0.643105	1.71419	0.904216	0.337686	0	1.70681	0.497086	0	2.88301	0	3.9626	5.55247	1.84466	2.2416	4.06579	0	2.0753	1.40727	2.89825	1.07186	0.463037	0	0.917858	0	0	0	0	1.28764	4.53842	2.00677	0.933174	0	1.54346	0	1.28892	0.854226	0	1.98399	0	0	0	2.57784	3.43388	0
MAP3K14	0	0	0	0	0	0	0	0	0	0	0	0	1.08518	6.72703	13.9169	5.15138	11.1049	1.84466	3.13824	3.38816	0	0	1.40727	4.01297	0	0	0	0	0	0	3.55757	0	4.50675	2.26921	3.01016	0.933174	3.74605	3.08692	6.93232	0	0	0	0	0	0	0	0	0	0
MAP3K7	0.396217	1.27707	0	3.16358	1.94852	1.71495	0.952329	1.50703	2.3638	1.26091	2.6378	1.98834	3.25555	0.961004	5.56678	0.792519	3.84402	0.922332	0	2.71053	6.56061	2.0753	4.2218	4.01297	1.60779	3.24126	3.46778	5.50715	2.38576	5.90052	0	0	1.93147	2.26921	1.00339	0	0	3.08692	0	0	0	0	0	1.65333	0	0	2.57784	0	0
MAPK9	0.396217	0	0	0.790896	1.29902	0.428737	0	0.301405	0	0	0.31033	0	2.17037	0.961004	2.78339	0.39626	3.4169	2.767	1.34496	0.677631	1.31212	0	4.2218	2.22943	0	0	1.15593	0	0	0	0	0	2.25338	4.53842	3.01016	0.933174	0	0	0	0	0	1.65207	0	0	0	0	0	0	0
MAPKAPK2	0.792433	0	0	3.95448	3.24754	5.14484	5.90444	4.21968	2.70149	4.20303	4.34461	4.22523	2.17037	0	0	3.9626	1.28134	0.922332	0.448321	1.35526	1.31212	2.0753	0	2.22943	0	2.77822	2.31185	11.0143	8.35017	3.93368	0	2.17037	2.25338	0	2.00677	0.933174	0	1.54346	0	1.28892	0.854226	1.65207	5.95198	6.61331	1.87302	4.73253	5.15569	0	0
MAPKAPK3	0.792433	1.27707	0	2.37269	2.59803	3.00116	5.33304	3.31546	3.71455	2.52182	0.930989	4.47377	4.34073	4.80502	5.56678	3.9626	9.8236	1.84466	1.79328	8.13158	1.31212	4.1506	1.40727	1.33766	1.60779	0.926075	3.46778	0.917858	4.77152	1.96684	5.92928	2.17037	1.93147	6.80763	4.01355	2.79952	0	1.54346	4.62155	1.28892	0.854226	0	7.93597	1.65333	1.87302	0	0	0	0
MAPRE1	5.15081	3.83122	1.96684	3.16358	3.89705	3.85863	1.52373	2.41124	1.01306	0.840606	5.2756	4.47377	1.08518	0.961004	0	1.18878	1.28134	2.767	0.896641	2.71053	0	0	0	1.11471	3.21557	1.38911	0	1.83572	2.38576	7.86736	1.18586	4.34073	1.28764	4.53842	0	0.933174	0	0	0	2.57784	5.97958	0	3.96798	0	5.61907	0	2.57784	0	6.93232
MAT2A	3.16973	0	0	4.74538	2.59803	4.50173	7.8091	2.71265	3.71455	2.52182	2.94813	3.97669	0	0	2.78339	3.17008	5.55247	0.922332	0.896641	4.06579	0	4.1506	1.40727	1.11471	4.28743	4.16734	3.46778	0	0	1.96684	8.30099	2.17037	0.321911	2.26921	1.00339	5.59904	3.74605	0	0	3.86676	2.56268	1.65207	1.98399	1.65333	0	0	2.57784	0	0
MAVS	0.792433	0	0	0.790896	0	1.71495	1.1428	1.20562	1.01306	0.840606	2.01714	1.98834	1.08518	0	0	0.39626	0	0	0	0	2.62424	0	0	0	0.535929	0.926075	0	0.917858	1.19288	1.96684	0	0	0	0	0	0	0	0	0	0	0	0	3.96798	0	0	0	0	0	0
MAX	4.7546	1.27707	9.83419	5.53627	5.84557	5.78794	4.95211	3.61686	2.70149	4.62333	5.58593	4.72232	4.34073	5.76603	0	4.75512	8.11515	5.53399	5.37985	6.09868	14.4333	6.22589	8.44361	6.91122	5.89521	4.16734	4.6237	13.7679	10.7359	3.93368	3.55757	2.17037	7.08204	4.53842	10.0339	3.7327	0	7.71729	4.62155	9.02245	4.27113	4.95622	3.96798	9.91996	0	0	2.57784	6.86775	6.93232
MBD1	0.396217	0	0	0.790896	1.94852	0.643105	1.90466	1.20562	1.35074	0.840606	1.70681	1.98834	2.17037	0.961004	2.78339	2.77382	2.98979	1.84466	3.13824	1.35526	1.31212	2.0753	4.2218	4.23591	0	0.463037	0	1.83572	2.38576	0	2.37171	0	1.93147	0	5.01694	0	3.74605	1.54346	6.93232	0	0	1.65207	5.95198	0	0	0	0	0	0
MBD2	3.16973	2.55415	0	0	1.29902	2.14368	1.52373	1.20562	1.01306	2.94212	0.775824	0.497086	0	0	0	0.792519	0.854226	0	0.448321	0	0	0	1.40727	0.668828	2.14371	0.463037	0	0	1.19288	3.93368	2.37171	0	0	0	0	2.79952	0	1.54346	0	2.57784	3.4169	0	0	3.30665	1.87302	0	0	0	13.8646
MBD3	0	0	0	0	1.94852	0.214368	0.571398	0.301405	0.337686	0.420303	0.775824	0	15.1926	16.3371	11.1336	23.3793	30.7521	11.068	13.0013	13.5526	11.8091	18.6777	14.0727	17.6125	0	0	0	0.917858	0	1.96684	3.55757	8.68147	15.1298	6.80763	12.0406	2.79952	0	16.978	0	0	0	0	0	0	0	4.73253	5.15569	3.43388	0
MBNL1	15.4524	21.7103	23.6021	17.3997	11.0416	23.3661	12.5707	20.1942	23.638	20.1745	18.4646	14.664	3.25555	0.961004	8.35017	5.9439	5.12536	2.767	3.58656	4.06579	11.8091	6.22589	0	4.23591	12.3264	18.5215	23.1185	30.2893	20.279	49.171	4.74342	13.0222	1.93147	6.80763	10.0339	4.66587	0	10.8042	13.8646	24.4895	15.3761	26.4332	21.8239	31.4132	11.2381	23.6626	0	3.43388	20.797
MBP	0	0	5.90052	3.16358	1.29902	2.57242	2.28559	3.01405	4.38992	7.56546	3.87912	1.98834	5.42592	5.76603	11.1336	7.52893	8.11515	18.4466	13.8979	7.45395	23.6182	16.6024	23.9236	17.6125	1.07186	2.31519	8.09148	3.67143	5.9644	1.96684	0	0	11.5888	2.26921	27.0915	0.933174	0	15.4346	23.1077	0	1.70845	0	11.904	3.30665	1.87302	9.46505	0	6.86775	0
MBTPS1	0	0	0	1.58179	1.94852	2.14368	2.66652	2.71265	1.68843	3.78273	1.86198	1.24271	1.08518	1.92201	2.78339	3.56634	3.84402	2.767	3.13824	0.677631	9.18485	6.22589	0	3.1212	0.535929	2.77822	0	2.75357	2.38576	5.90052	2.37171	0	1.93147	0	2.00677	0.933174	0	0	2.31077	0	0	0	1.98399	0	0	0	0	3.43388	0
MCL1	10.3016	12.7707	15.7347	3.95448	11.0416	16.7207	10.6661	4.82249	12.4944	10.5076	5.7411	6.71066	19.5333	21.1421	25.0505	20.2092	23.0641	18.4466	14.7946	10.8421	31.4909	16.6024	22.5163	21.6254	6.43114	5.09341	10.4033	25.7	7.15728	7.86736	5.92928	15.1926	16.4175	4.53842	20.0677	1.86635	7.49209	9.26075	20.797	9.02245	6.83381	11.5645	3.96798	23.1466	5.61907	0	7.73353	6.86775	13.8646
MCM2	0.792433	1.27707	0	0	0	0.643105	0.571398	0.904216	1.01306	0	1.86198	0.497086	9.76665	6.72703	8.35017	7.13267	10.2507	7.37865	8.06977	7.45395	0	8.30119	4.2218	5.12768	0	0	2.31185	0	0	1.96684	2.37171	0	4.50675	2.26921	6.02032	3.7327	0	9.26075	4.62155	0	0.854226	0	0	0	0	0	0	0	0
MCM3	0	1.27707	0	1.58179	0.649508	0.643105	0.952329	1.20562	0.337686	0	2.01714	0.248543	11.937	14.4151	2.78339	11.8878	14.0947	20.2913	17.0362	7.45395	1.31212	22.8283	16.8872	22.9631	0.535929	0	2.31185	0	1.19288	1.96684	1.18586	10.8518	13.1983	0	5.01694	0.933174	7.49209	23.1519	4.62155	0	0	0	0	0	0	0	5.15569	0	0
MCM5	0.792433	2.55415	0	0.790896	0.649508	0.643105	0.571398	0.602811	0.675372	0	1.55165	0	15.1926	8.64904	2.78339	11.4915	10.6778	3.68933	7.17313	9.48684	2.62424	6.22589	2.81454	5.35062	1.07186	2.77822	1.15593	0	0	1.96684	3.55757	4.34073	9.97924	11.346	3.01016	7.46539	3.74605	9.26075	0	1.28892	0	0	0	0	0	0	2.57784	3.43388	0
MCM6	0	0	0	0	0	0	0	0	0	0	0	0	4.34073	7.68804	5.56678	3.56634	8.54226	4.61166	5.82817	7.45395	0	2.0753	5.62907	9.36359	0	0	0	0	0	0	4.74342	6.5111	6.43822	6.80763	4.01355	1.86635	0	3.08692	2.31077	0	0	0	0	0	0	0	2.57784	0	0
MCMBP	3.96217	5.1083	0	1.58179	2.59803	1.07184	4.38071	2.41124	1.35074	1.26091	0.31033	1.7398	0	0	0	0	0	0	0.448321	0.677631	1.31212	0	0	0.445885	2.14371	0.463037	0	1.83572	0	0	2.37171	0	0	0	0	0.933174	3.74605	1.54346	0	3.86676	1.70845	0	0	1.65333	5.61907	0	0	0	0
MCOLN2	0	0	0	0.790896	3.24754	6.00231	2.47606	0.301405	2.3638	2.10152	1.70681	0.745629	0	0	0	0	0	0	0	0	0	0	0	0	0	0.926075	1.15593	3.67143	0	1.96684	0	0	0	0	0	0	0	0	0	3.86676	0	0	3.96798	1.65333	0	0	0	0	0
MDH2	1.58487	0	0	1.58179	1.94852	1.71495	2.85699	0	0.337686	0.420303	0.930989	0.497086	0	0	0	0	0	0	0	0	0	0	0	0	1.07186	0.463037	0	0.917858	0	11.801	0	0	0	0	0	0	0	0	0	1.28892	3.4169	0	0	0	0	0	0	0	0
MDM2	2.3773	2.55415	1.96684	11.0725	2.59803	11.3615	3.04745	9.34357	12.4944	7.56546	11.6374	2.98252	9.76665	3.84402	8.35017	9.90649	8.11515	10.1456	8.06977	4.74342	3.93637	4.1506	2.81454	12.0389	2.14371	7.4086	10.4033	8.26072	4.77152	15.7347	1.18586	0	4.50675	4.53842	8.0271	1.86635	0	15.4346	4.62155	2.57784	1.70845	0	9.91996	8.26663	3.74605	0	0	0	0
MEA1	0.396217	2.55415	3.93368	6.32717	4.54656	3.42989	6.85677	8.43935	3.71455	4.62333	9.46505	6.21357	0	1.92201	0	2.77382	5.97958	0	3.13824	1.35526	0	2.0753	5.62907	3.34414	3.7515	2.77822	6.93555	3.67143	11.9288	1.96684	0	2.17037	4.18484	0	2.00677	5.59904	0	6.17383	2.31077	5.15569	0.854226	1.65207	5.95198	4.95998	1.87302	0	5.15569	0	0
MED10	0	0	0	0	0	0	0	0	0	0	0	0	2.17037	1.92201	2.78339	2.37756	4.27113	1.84466	2.68992	2.71053	1.31212	4.1506	5.62907	2.45237	0	0	0	0	0	0	4.74342	0	2.25338	2.26921	0	0.933174	7.49209	3.08692	0	0	0	0	0	0	0	0	0	0	0
MED11	0	0	0	0	0.649508	0.214368	0.571398	1.50703	0.675372	1.26091	0.620659	0	4.34073	2.88301	2.78339	0.39626	3.4169	2.767	4.03488	3.38816	2.62424	6.22589	2.81454	4.6818	0	0.463037	1.15593	1.83572	0	1.96684	1.18586	0	2.57529	0	1.00339	0.933174	3.74605	7.71729	0	0	0	0	0	0	0	4.73253	0	3.43388	0
MED27	0.396217	1.27707	0	0.790896	1.29902	1.28621	0.761863	1.20562	0.675372	0.840606	2.17231	2.48543	2.17037	0.961004	0	0.39626	3.4169	0	0.448321	0.677631	0	0	0	0.891771	0	0	0	0.917858	4.77152	1.96684	2.37171	0	0	0	0	0	0	0	0	0	0	0	0	0	1.87302	0	2.57784	0	0
MESD	2.3773	1.27707	1.96684	14.2361	16.2377	8.7891	8.3805	11.7548	9.79289	10.5076	15.3613	9.44463	11.937	5.76603	8.35017	7.13267	7.68804	8.30099	8.06977	3.38816	6.56061	12.4518	14.0727	14.0454	3.7515	14.3542	8.09148	12.85	13.1217	19.6684	0	0	4.50675	2.26921	5.01694	0	0	15.4346	0	1.28892	0.854226	1.65207	11.904	13.2266	1.87302	0	2.57784	0	6.93232
METAP2	4.35838	2.55415	1.96684	5.53627	4.54656	2.78679	3.99978	5.4253	1.68843	1.26091	8.3789	1.98834	3.25555	2.88301	5.56678	1.18878	3.4169	5.53399	3.58656	0.677631	0	2.0753	0	1.5606	6.43114	2.31519	3.46778	0.917858	2.38576	1.96684	4.74342	4.34073	1.93147	0	1.00339	2.79952	0	0	0	0	3.4169	0	5.95198	1.65333	3.74605	0	0	3.43388	0
METTL1	0	0	0	0	0.649508	0.214368	1.33326	0.904216	0.675372	0	0.620659	0.994172	5.42592	6.72703	5.56678	5.15138	7.26092	1.84466	2.68992	2.03289	0	6.22589	0	1.5606	0	0	0	0	0	0	0	0	1.93147	0	2.00677	0.933174	0	1.54346	0	0	0	0	0	1.65333	0	0	2.57784	0	0
METTL14	0.396217	0	0	0.790896	1.29902	2.35805	1.52373	1.20562	0.675372	1.26091	1.39648	0.248543	0	0	0	0.792519	0.854226	0	0.896641	0.677631	1.31212	2.0753	2.81454	0.445885	0.535929	0.926075	0	2.75357	2.38576	1.96684	0	0	0.643822	0	1.00339	0	3.74605	0	0	0	0	0	0	0	0	0	0	0	0
METTL9	1.98108	1.27707	1.96684	2.37269	1.94852	2.35805	1.52373	1.80843	3.37686	2.10152	0.31033	2.73397	1.08518	0	0	1.18878	2.98979	1.84466	0.448321	2.71053	0	0	0	1.78354	2.14371	1.38911	0	2.75357	3.57864	1.96684	0	0	0.643822	0	2.00677	0.933174	3.74605	0	2.31077	1.28892	0.854226	1.65207	1.98399	0	1.87302	0	0	0	0
MEX3C	3.16973	2.55415	1.96684	3.16358	1.94852	4.28737	3.61885	3.31546	3.71455	4.62333	2.48264	1.24271	0	5.76603	2.78339	2.77382	2.13557	1.84466	0.896641	0	0	2.0753	0	3.1212	0	6.48252	1.15593	3.67143	1.19288	0	0	2.17037	1.28764	0	1.00339	0	0	4.63037	0	0	0	1.65207	3.96798	0	0	0	0	0	0
MFAP1	0	0	0	0.790896	0.649508	0.643105	0.190466	1.20562	0.675372	0	2.01714	1.98834	4.34073	8.64904	5.56678	1.9813	5.97958	3.68933	4.03488	5.42105	1.31212	0	4.2218	5.35062	0.535929	0.926075	0	0.917858	0	0	0	0	4.50675	0	2.00677	3.7327	3.74605	1.54346	0	1.28892	0	0	0	1.65333	0	0	0	0	0
MFN2	0	0	0	0	1.94852	2.14368	3.04745	0.904216	0.675372	1.68121	1.24132	0.745629	2.17037	4.80502	2.78339	3.9626	5.55247	0.922332	0.896641	2.71053	3.93637	12.4518	0	4.45885	0.535929	0.463037	0	0.917858	0	5.90052	3.55757	0	2.25338	2.26921	0	3.7327	3.74605	1.54346	0	0	0	0	5.95198	4.95998	0	0	5.15569	0	0
MGAT1	0.396217	1.27707	1.96684	3.16358	6.49508	2.78679	3.42839	2.71265	1.68843	3.78273	2.79297	1.24271	1.08518	0	0	0	2.13557	0	0	0.677631	0	0	0	0	0.535929	0.463037	1.15593	0	3.57864	3.93368	0	2.17037	0.643822	0	0	0	3.74605	0	2.31077	1.28892	0	0	3.96798	3.30665	1.87302	0	0	0	6.93232
MGAT4A	0	0	0	0	1.29902	0	0.380932	0	0.675372	1.26091	1.55165	0.745629	0	1.92201	0	1.18878	0.427113	1.84466	1.79328	0.677631	11.8091	6.22589	2.81454	1.5606	0	0	3.46778	0.917858	0	0	0	0	1.28764	2.26921	2.00677	0	0	0	2.31077	0	0	0	0	0	0	0	0	0	0
MGME1	0.396217	0	0	0	0	0.214368	0.761863	2.10984	0.675372	0.840606	1.24132	1.7398	2.17037	0	2.78339	0.792519	1.28134	1.84466	0.896641	1.35526	1.31212	0	0	4.6818	0.535929	3.24126	2.31185	1.83572	1.19288	0	1.18586	0	1.60955	0	1.00339	0	0	1.54346	0	0	0	1.65207	0	0	0	0	2.57784	0	0
MICU1	0	0	0	0	0	0.857473	1.1428	0.602811	1.35074	1.26091	0.775824	0.497086	1.08518	0.961004	0	0.39626	0.854226	0.922332	1.79328	0.677631	1.31212	2.0753	0	3.79003	0	0.463037	0	0	0	1.96684	1.18586	0	0.643822	2.26921	0	0.933174	0	0	0	0	0	0	1.98399	0	0	0	0	0	0
MID1IP1	0	0	0	0	0.649508	0.857473	1.1428	0.602811	1.01306	0.840606	0.465494	0.745629	1.08518	0.961004	0	0.792519	3.4169	0.922332	0.896641	1.35526	1.31212	0	1.40727	0.668828	1.07186	0	0	0	0	0	4.74342	0	0.965733	2.26921	1.00339	0	0	0	2.31077	2.57784	0	0	1.98399	0	0	4.73253	0	0	0
MIDEAS	0	1.27707	0	0.790896	0.649508	1.50058	0.761863	0.602811	0.675372	1.26091	0.620659	1.24271	1.08518	3.84402	0	0.39626	0.427113	0	0.896641	0	0	2.0753	1.40727	1.78354	0	0.926075	1.15593	3.67143	1.19288	1.96684	0	2.17037	0.643822	0	0	0.933174	0	3.08692	0	0	0	0	0	1.65333	0	0	0	0	0
MIEN1	0.792433	2.55415	0	0	0	0.643105	1.1428	0.904216	0	0.840606	1.08615	0.248543	0	2.88301	2.78339	1.18878	0.854226	1.84466	1.34496	3.38816	0	2.0753	0	1.78354	0.535929	0	2.31185	0	0	1.96684	1.18586	2.17037	0.965733	2.26921	2.00677	0.933174	0	0	0	0	0	0	0	1.65333	0	0	2.57784	0	0
MIF4GD	0	0	0	0	0	0	0	0	0	0	0	0	1.08518	2.88301	2.78339	1.18878	0.854226	2.767	4.03488	1.35526	1.31212	4.1506	5.62907	3.1212	0	0	0	0	0	0	1.18586	0	3.54102	4.53842	0	0	3.74605	3.08692	2.31077	0	0	0	0	0	0	0	0	0	0
MKI67	0	2.55415	0	0	0	0	0.190466	4.21968	1.68843	0	7.75824	5.71649	2.17037	0.961004	2.78339	1.58504	2.56268	20.2913	9.41473	7.45395	1.31212	0	14.0727	14.0454	0	3.24126	3.46778	0	1.19288	9.83419	0	4.34073	11.2669	0	2.00677	0	3.74605	21.6084	2.31077	0	0	0	0	0	5.61907	0	0	0	0
MLLT1	0	0	0	0	0	0.643105	0.190466	0	0	0	0	0	6.5111	1.92201	8.35017	7.52893	8.54226	0	3.58656	6.77631	0	0	2.81454	5.35062	0	0	0	0	0	0	2.37171	0	6.11631	0	3.01016	0.933174	0	0	0	0	0	0	0	0	0	0	2.57784	0	0
MLLT3	0.396217	0	0	1.58179	0	1.28621	0.952329	0.602811	2.70149	2.52182	0.775824	0.248543	0	0	0	0.792519	1.70845	1.84466	0.448321	0	3.93637	2.0753	0	1.78354	0	0.463037	2.31185	3.67143	0	0	0	0	0.321911	0	2.00677	0	0	1.54346	0	0	0.854226	0	1.98399	1.65333	0	0	0	0	0
MLX	4.7546	2.55415	3.93368	3.95448	6.49508	4.7161	5.52351	2.10984	3.03917	1.26091	2.79297	5.2194	2.17037	1.92201	5.56678	3.56634	7.68804	0.922332	0.448321	5.42105	3.93637	4.1506	1.40727	1.5606	6.43114	0.926075	4.6237	3.67143	5.9644	3.93368	3.55757	0	3.21911	2.26921	4.01355	4.66587	0	0	2.31077	3.86676	3.4169	1.65207	3.96798	3.30665	1.87302	0	0	0	6.93232
MOB1A	3.56595	5.1083	0	3.16358	0	4.7161	1.90466	1.50703	3.71455	1.26091	1.24132	2.73397	4.34073	4.80502	2.78339	3.9626	2.98979	3.68933	0.896641	4.06579	0	2.0753	7.03634	7.35711	2.67964	1.38911	1.15593	3.67143	0	0	5.92928	8.68147	1.93147	13.6153	3.01016	0.933174	14.9842	4.63037	0	3.86676	1.70845	1.65207	0	3.30665	0	0	10.3114	3.43388	0
MOB3A	0	0	0	4.74538	0.649508	1.28621	0.761863	1.20562	0	3.36242	0.775824	0.994172	9.76665	9.61004	13.9169	11.4915	8.54226	14.7573	7.62145	12.875	24.9303	12.4518	16.8872	13.8224	0	0.926075	2.31185	1.83572	2.38576	1.96684	3.55757	6.5111	12.5545	2.26921	22.0745	2.79952	11.2381	3.08692	13.8646	0	0.854226	1.65207	0	0	0	9.46505	10.3114	0	0
MPDU1	0	0	0	3.16358	0	1.92931	3.23792	1.20562	2.02612	1.26091	0.31033	1.7398	0	0.961004	0	0	0.854226	0	0.448321	0.677631	0	0	0	1.11471	1.07186	1.85215	1.15593	0.917858	1.19288	0	0	0	0	0	0	0	3.74605	0	0	1.28892	0	1.65207	0	1.65333	0	0	0	0	0
MPLKIP	1.18865	0	1.96684	1.58179	1.94852	1.07184	1.90466	1.50703	2.02612	0.420303	1.55165	1.7398	3.25555	0	2.78339	1.58504	2.56268	1.84466	0.448321	0.677631	2.62424	2.0753	2.81454	3.79003	0.535929	1.38911	1.15593	0.917858	0	1.96684	2.37171	2.17037	3.54102	0	1.00339	1.86635	0	0	0	0	0	0	1.98399	3.30665	0	0	0	0	0
MPZL3	0	0	1.96684	7.11806	3.24754	8.14599	5.71398	3.61686	3.71455	5.04364	2.94813	3.72814	7.59629	4.80502	0	3.9626	5.55247	1.84466	1.34496	1.35526	5.24849	8.30119	4.2218	2.67531	0.535929	3.24126	2.31185	7.34287	9.54305	5.90052	3.55757	0	2.25338	0	1.00339	0	3.74605	3.08692	4.62155	2.57784	0	0	11.904	4.95998	0	0	0	0	0
MRFAP1	3.16973	5.1083	3.93368	7.11806	1.29902	5.14484	7.61863	3.01405	2.02612	1.68121	1.08615	2.98252	5.42592	0	8.35017	4.35886	5.55247	3.68933	4.48321	4.74342	6.56061	2.0753	1.40727	1.11471	0.535929	3.7043	2.31185	0.917858	0	1.96684	2.37171	4.34073	1.60955	4.53842	3.01016	1.86635	0	0	0	1.28892	0.854226	1.65207	3.96798	0	0	9.46505	0	0	6.93232
MRFAP1L1	1.18865	3.83122	1.96684	3.16358	1.94852	5.14484	7.04724	0.904216	4.38992	5.88424	5.58593	4.97086	9.76665	8.64904	2.78339	7.52893	13.6676	11.068	13.8979	8.13158	14.4333	14.5271	15.4799	15.383	2.14371	5.09341	1.15593	4.58929	7.15728	9.83419	2.37171	6.5111	11.2669	0	15.0508	1.86635	0	9.26075	11.5539	2.57784	1.70845	3.30415	0	9.91996	1.87302	9.46505	2.57784	3.43388	6.93232
MRGBP	1.18865	0	0	0.790896	0	0.643105	0.380932	0.301405	1.68843	0	1.55165	0.994172	0	1.92201	0	0.39626	2.13557	0	0.448321	1.35526	0	0	0	2.67531	1.07186	1.85215	1.15593	0.917858	3.57864	0	0	0	0.965733	0	2.00677	0	0	0	6.93232	0	1.70845	1.65207	1.98399	0	0	0	0	0	0
MROH7-TTC4	1.58487	0	0	3.16358	8.44361	2.14368	3.04745	2.41124	3.03917	1.26091	5.89626	3.23106	7.59629	11.5321	11.1336	9.11397	14.5218	5.53399	6.72481	4.06579	6.56061	4.1506	4.2218	2.67531	4.28743	0	0	2.75357	3.57864	7.86736	3.55757	0	4.82866	2.26921	3.01016	0	0	1.54346	6.93232	0	0	0	7.93597	1.65333	1.87302	0	2.57784	0	0
MRPL10	0	1.27707	1.96684	0.790896	1.29902	2.35805	1.1428	1.20562	1.01306	0.840606	3.56879	1.98834	1.08518	2.88301	5.56678	3.9626	5.12536	2.767	2.2416	3.38816	5.24849	0	2.81454	3.79003	1.07186	0.926075	2.31185	0	0	3.93368	0	0	2.25338	0	4.01355	0.933174	3.74605	4.63037	0	0	0.854226	0	5.95198	4.95998	1.87302	0	2.57784	0	0
MRPL12	0	0	0	0	0	0	0	7.83654	0	0	4.96527	0	1.08518	1.92201	11.1336	7.13267	18.3659	0	2.2416	8.80921	1.31212	0	1.40727	3.1212	0	0	0	0	0	0	7.11513	2.17037	3.54102	0	3.01016	7.46539	0	9.26075	0	0	0	0	0	1.65333	0	0	0	0	0
MRPL15	2.77352	0	0	3.16358	4.54656	1.28621	3.61885	4.52108	1.01306	0.840606	2.94813	0.745629	0	0	0	0	0	0	0	0	0	0	0	0	1.60779	1.38911	1.15593	0.917858	1.19288	3.93368	0	0	0	0	0	0	0	0	0	3.86676	1.70845	0	1.98399	0	0	0	0	0	6.93232
MRPL17	2.3773	0	0	7.11806	9.74262	3.64426	6.85677	3.31546	1.35074	2.52182	7.13758	5.96503	13.0222	11.5321	13.9169	10.3028	31.6064	14.7573	16.5879	13.5526	1.31212	20.753	7.03634	18.7272	3.21557	1.38911	4.6237	0	3.57864	11.801	4.74342	4.34073	10.6231	0	7.02371	3.7327	0	20.065	9.2431	3.86676	0.854226	0	5.95198	3.30665	0	0	5.15569	0	6.93232
MRPL18	4.35838	1.27707	0	3.95448	6.49508	3.42989	5.52351	4.21968	5.40298	0.840606	7.60307	4.22523	0	0	0	3.17008	3.84402	0.922332	3.58656	0	0	2.0753	0	0.668828	8.57486	6.94556	4.6237	2.75357	3.57864	9.83419	5.92928	0	0.643822	2.26921	0	3.7327	0	1.54346	0	1.28892	6.83381	0	1.98399	0	1.87302	0	0	0	6.93232
MRPL20	0	0	1.96684	0	0.649508	0.428737	0.761863	1.20562	0	0	0	0.248543	0	1.92201	2.78339	1.9813	3.4169	0.922332	1.34496	4.74342	1.31212	0	4.2218	2.22943	2.14371	0	0	0	0	0	2.37171	0	0.965733	2.26921	0	0	0	0	0	0	0	0	0	0	0	0	0	0	0
MRPL27	0.396217	0	0	0	0.649508	0.214368	0.380932	1.80843	1.01306	0.420303	5.2756	1.7398	1.08518	7.68804	2.78339	6.73641	11.1049	8.30099	8.96641	10.1645	1.31212	14.5271	2.81454	14.7142	0.535929	0	0	0	0	1.96684	4.74342	0	6.11631	0	3.01016	2.79952	3.74605	12.3477	6.93232	1.28892	2.56268	0	0	0	0	0	0	0	0
MRPL3	5.54703	7.66245	0	4.74538	4.54656	2.78679	4.38071	4.52108	1.35074	2.10152	2.48264	2.48543	3.25555	1.92201	0	3.56634	2.13557	1.84466	2.68992	0.677631	1.31212	2.0753	4.2218	1.5606	8.57486	1.38911	3.46778	0.917858	2.38576	5.90052	4.74342	6.5111	0.643822	2.26921	2.00677	2.79952	3.74605	0	0	3.86676	3.4169	4.95622	3.96798	0	0	0	2.57784	0	6.93232
MRPL34	5.15081	3.83122	0	8.69986	4.54656	7.93163	16.9515	7.23373	7.09141	5.88424	7.60307	9.19609	5.42592	9.61004	11.1336	5.15138	8.54226	2.767	8.51809	4.74342	2.62424	14.5271	1.40727	9.36359	4.82336	7.87164	12.7152	4.58929	4.77152	1.96684	9.48684	0	4.18484	4.53842	2.00677	7.46539	0	4.63037	2.31077	0	0.854226	3.30415	5.95198	4.95998	1.87302	0	0	0	6.93232
MRPL36	1.98108	1.27707	0	9.49075	5.19607	3.64426	7.8091	7.53514	2.70149	2.52182	6.05143	1.49126	7.59629	2.88301	2.78339	1.18878	9.39649	1.84466	4.93153	3.38816	2.62424	8.30119	9.85087	6.68828	0.535929	4.63037	4.6237	0.917858	3.57864	1.96684	7.11513	2.17037	3.86293	0	2.00677	3.7327	3.74605	3.08692	0	2.57784	0.854226	0	5.95198	1.65333	0	0	2.57784	0	0
MRPL43	0.396217	0	0	3.16358	2.59803	1.07184	3.42839	1.20562	0.675372	0	1.08615	1.49126	1.08518	0	0	0.792519	2.56268	1.84466	0.896641	0.677631	0	2.0753	0	1.5606	0.535929	0.463037	2.31185	1.83572	2.38576	0	1.18586	2.17037	1.28764	2.26921	0	1.86635	0	0	0	0	0.854226	0	0	0	0	0	0	0	0
MRPL50	0	1.27707	0	3.95448	4.54656	3.42989	3.80932	2.10984	2.02612	1.68121	3.41363	1.24271	5.42592	4.80502	2.78339	4.35886	9.39649	1.84466	4.48321	4.06579	5.24849	0	11.2581	8.91771	1.60779	2.77822	1.15593	0.917858	2.38576	15.7347	5.92928	0	4.18484	0	1.00339	0.933174	0	6.17383	4.62155	0	0.854226	0	3.96798	4.95998	0	0	2.57784	0	0
MRPL53	0	0	0	0.790896	0.649508	0.428737	0.761863	1.20562	0	0.420303	0.31033	0	4.34073	5.76603	2.78339	1.9813	7.26092	4.61166	2.2416	2.71053	1.31212	2.0753	8.44361	7.58005	0	0	0	0	0	0	2.37171	2.17037	3.21911	4.53842	2.00677	3.7327	3.74605	1.54346	4.62155	0	0.854226	0	0	0	0	0	5.15569	0	0
MRPL57	1.18865	1.27707	0	7.90896	3.89705	4.28737	7.42817	4.52108	2.3638	1.26091	3.56879	3.97669	2.17037	3.84402	5.56678	1.9813	2.98979	2.767	2.2416	2.03289	3.93637	0	1.40727	1.5606	2.14371	5.09341	1.15593	1.83572	4.77152	13.7679	1.18586	0	1.93147	4.53842	1.00339	0.933174	0	1.54346	0	0	0.854226	1.65207	3.96798	6.61331	1.87302	0	0	0	0
MRPL9	0.792433	3.83122	1.96684	1.58179	2.59803	2.14368	1.33326	2.71265	1.35074	1.26091	1.86198	1.24271	4.34073	1.92201	5.56678	4.35886	4.27113	2.767	2.68992	4.74342	6.56061	6.22589	4.2218	5.79651	1.07186	0.926075	3.46778	0	1.19288	0	5.92928	6.5111	3.21911	6.80763	2.00677	5.59904	3.74605	3.08692	2.31077	2.57784	0	0	1.98399	0	0	0	0	3.43388	6.93232
MRPS12	0.396217	1.27707	0	1.58179	2.59803	1.50058	1.1428	2.41124	1.68843	0	5.2756	0	5.42592	11.5321	13.9169	5.15138	14.5218	3.68933	4.93153	4.06579	3.93637	4.1506	5.62907	9.36359	2.14371	0	0	0	2.38576	1.96684	15.4161	6.5111	4.82866	9.07684	3.01016	7.46539	0	4.63037	0	0	1.70845	1.65207	0	0	1.87302	0	2.57784	3.43388	0
MRPS14	1.58487	0	0	2.37269	0.649508	1.50058	0.761863	0.602811	3.37686	0.420303	0.930989	1.49126	2.17037	1.92201	0	0.39626	1.28134	2.767	2.2416	4.74342	3.93637	0	2.81454	4.01297	0	2.77822	2.31185	0	0	5.90052	0	4.34073	3.21911	2.26921	1.00339	3.7327	0	0	0	0	0	0	0	0	1.87302	4.73253	2.57784	0	0
MRPS16	2.3773	0	0	3.16358	0.649508	2.14368	2.47606	2.10984	0.675372	0	2.17231	4.22523	0	0.961004	11.1336	3.9626	4.27113	2.767	3.58656	4.06579	2.62424	0	2.81454	7.13417	2.67964	0	1.15593	0.917858	1.19288	1.96684	2.37171	6.5111	1.28764	2.26921	1.00339	0.933174	7.49209	3.08692	0	2.57784	0.854226	0	1.98399	0	1.87302	0	5.15569	0	0
MRPS18A	0	0	1.96684	0	0	0	0	0.301405	0.337686	0.420303	0.775824	0.248543	2.17037	1.92201	8.35017	1.58504	9.39649	1.84466	4.03488	4.06579	0	10.3765	4.2218	5.57357	0	0	0	0	1.19288	0	3.55757	2.17037	3.86293	2.26921	2.00677	0.933174	3.74605	1.54346	0	0	0	0	1.98399	0	0	0	5.15569	0	0
MRPS18B	2.3773	3.83122	0	0.790896	0.649508	2.35805	4.38071	1.20562	1.35074	0	2.17231	2.23689	1.08518	0.961004	5.56678	0.792519	0	0	1.34496	0.677631	0	2.0753	0	0.891771	3.7515	0	0	0	0	0	4.74342	0	0.321911	0	0	0	0	0	0	0	4.27113	0	1.98399	3.30665	0	9.46505	0	0	0
MRPS23	4.7546	1.27707	1.96684	3.16358	1.94852	1.28621	6.09491	2.41124	1.35074	0.420303	1.24132	1.7398	1.08518	0	0	1.58504	5.55247	0	0.448321	0.677631	0	2.0753	0	0.891771	2.67964	1.38911	2.31185	1.83572	0	3.93368	3.55757	0	1.60955	2.26921	0	4.66587	0	1.54346	0	1.28892	0.854226	0	1.98399	1.65333	0	0	2.57784	3.43388	0
MRPS24	0	0	0	0	0	0	0	0	0	0	0	0	2.17037	7.68804	2.78339	2.77382	5.97958	4.61166	1.34496	2.71053	1.31212	2.0753	1.40727	3.56708	0	0	0	0	0	0	5.92928	0	1.93147	2.26921	3.01016	1.86635	3.74605	3.08692	0	0	0	0	0	0	0	0	2.57784	0	0
MRPS25	0.792433	0	0	3.16358	1.29902	0.857473	1.1428	1.20562	0.675372	0	1.24132	0.745629	2.17037	0.961004	8.35017	1.58504	5.12536	0.922332	5.37985	4.06579	2.62424	0	1.40727	3.34414	0	1.38911	0	1.83572	0	0	1.18586	0	2.25338	4.53842	1.00339	0	0	0	0	0	0	0	1.98399	1.65333	0	0	2.57784	0	6.93232
MRPS27	1.58487	1.27707	0	1.58179	2.59803	2.14368	3.04745	2.71265	3.03917	0.420303	2.32747	2.48543	5.42592	7.68804	0	9.11397	12.8134	2.767	12.553	10.8421	1.31212	10.3765	1.40727	8.91771	0	0	3.46778	0	2.38576	0	2.37171	0	6.11631	4.53842	6.02032	1.86635	11.2381	6.17383	2.31077	0	0.854226	0	1.98399	0	0	0	2.57784	0	0
MRPS30	0.792433	0	1.96684	3.95448	3.24754	1.50058	3.23792	0.602811	1.68843	0	0.31033	1.49126	0	0	0	0	0	0	0	0	0	0	0	0	1.07186	2.31519	1.15593	0	0	0	0	0	0	0	0	0	0	0	0	1.28892	0.854226	0	3.96798	1.65333	0	0	0	0	0
MRPS34	0.396217	0	0	1.58179	1.29902	2.35805	2.66652	0.904216	2.70149	0.840606	2.32747	1.49126	1.08518	1.92201	2.78339	1.18878	7.68804	4.61166	3.58656	2.03289	1.31212	0	5.62907	4.23591	0.535929	2.31519	2.31185	0.917858	2.38576	0	0	2.17037	2.8972	0	1.00339	0.933174	0	1.54346	0	1.28892	0.854226	0	1.98399	0	1.87302	0	0	0	0
MRPS6	0.792433	1.27707	1.96684	1.58179	0.649508	0.214368	0.571398	1.80843	1.35074	0	1.86198	1.7398	0	0.961004	0	0	1.28134	1.84466	0	0.677631	0	0	0	0	1.07186	1.38911	1.15593	0	2.38576	0	1.18586	2.17037	0.643822	0	0	0	3.74605	0	0	0	0	0	1.98399	1.65333	1.87302	0	5.15569	0	0
MRPS7	1.98108	2.55415	1.96684	3.95448	2.59803	1.50058	2.66652	0.904216	0.337686	0	1.70681	0.497086	0	0.961004	0	0.39626	1.28134	0.922332	2.2416	1.35526	0	0	1.40727	1.5606	1.60779	0.463037	0	0	0	0	0	0	0.321911	0	0	0	0	0	2.31077	1.28892	1.70845	0	0	0	0	0	0	0	0
MRTO4	2.3773	0	0	0.790896	3.24754	3.85863	7.2377	1.50703	2.70149	0.840606	2.01714	4.47377	6.5111	3.84402	2.78339	5.15138	10.6778	2.767	2.68992	4.06579	0	2.0753	4.2218	3.56708	2.14371	1.38911	2.31185	0.917858	1.19288	3.93368	3.55757	4.34073	5.47249	4.53842	0	7.46539	3.74605	0	0	0	0.854226	1.65207	0	0	0	0	7.73353	3.43388	0
MSC	0	0	0	0.790896	0.649508	3.21552	0.571398	1.50703	1.01306	0.840606	1.70681	0.497086	1.08518	6.72703	0	4.35886	2.98979	0.922332	2.2416	2.03289	2.62424	4.1506	1.40727	1.5606	0	0	1.15593	0.917858	0	0	2.37171	0	0.321911	0	4.01355	0	0	0	0	0	0	0	0	0	0	0	0	0	0
MSL1	0	1.27707	0	3.16358	0.649508	1.50058	1.52373	2.41124	0.675372	0.840606	1.08615	0.497086	4.34073	2.88301	5.56678	1.58504	3.4169	5.53399	3.58656	0.677631	6.56061	0	1.40727	1.33766	0	0.926075	2.31185	1.83572	2.38576	1.96684	0	2.17037	0.643822	0	1.00339	0	0	0	0	0	0	1.65207	1.98399	0	0	4.73253	0	0	0
MSN	16.6411	19.1561	19.6684	7.90896	7.7941	12.0046	9.71376	7.23373	5.40298	10.0873	3.87912	10.4388	0	1.92201	0	1.18878	2.13557	0	1.34496	2.71053	2.62424	4.1506	1.40727	1.11471	11.2545	4.16734	13.8711	10.0964	16.7003	1.96684	5.92928	2.17037	2.57529	2.26921	2.00677	9.33174	0	1.54346	4.62155	10.3114	12.8134	16.5207	11.904	9.91996	1.87302	9.46505	5.15569	3.43388	6.93232
MSRB1	0	0	0	0	0	0	0	0	0	0	0	0	5.42592	2.88301	0	1.9813	1.28134	2.767	3.58656	2.03289	2.62424	2.0753	0	2.45237	0	0	0	0	0	0	0	0	3.21911	0	1.00339	0	3.74605	3.08692	0	0	0	0	0	0	0	0	0	0	0
MTA2	2.3773	2.55415	1.96684	3.95448	1.29902	1.07184	0.761863	0.602811	1.01306	2.10152	0.620659	0.994172	4.34073	1.92201	2.78339	5.15138	2.98979	0.922332	0.448321	4.74342	3.93637	6.22589	7.03634	2.22943	2.14371	0.926075	1.15593	0	1.19288	1.96684	8.30099	2.17037	5.7944	4.53842	0	4.66587	7.49209	1.54346	2.31077	0	2.56268	0	0	3.30665	1.87302	4.73253	2.57784	3.43388	0
MTAP	0	0	1.96684	0	0.649508	1.28621	1.71419	2.41124	1.01306	0	0.465494	0.745629	1.08518	4.80502	0	0.39626	1.28134	0.922332	0.448321	0	0	0	0	0.891771	0.535929	0.463037	0	0	0	1.96684	1.18586	0	0.643822	2.26921	0	0	0	3.08692	0	0	0.854226	0	5.95198	0	1.87302	0	0	0	0
MTCH1	1.58487	2.55415	0	1.58179	0.649508	2.14368	1.33326	1.50703	2.3638	0	1.86198	1.49126	0	0	0	0	0	0	0	0	0	0	0	0	1.07186	0	1.15593	0	2.38576	0	0	0	0	0	0	0	0	0	0	0	4.27113	1.65207	3.96798	0	3.74605	0	0	0	0
MTDH	9.90541	8.93952	11.801	22.936	17.5367	22.9374	23.2368	18.3857	25.3264	12.6091	21.2576	17.6465	14.1074	7.68804	16.7003	11.0953	8.96938	6.45632	6.27649	12.875	14.4333	6.22589	11.2581	10.7012	10.1826	15.2802	23.1185	17.4393	31.0149	27.5357	7.11513	8.68147	5.47249	11.346	1.00339	7.46539	3.74605	6.17383	11.5539	10.3114	5.97958	4.95622	17.8559	18.1866	11.2381	9.46505	10.3114	6.86775	6.93232
MTERF4	0.792433	1.27707	0	3.95448	1.94852	1.71495	2.66652	0.602811	1.35074	1.26091	1.39648	0.497086	1.08518	0	0	0.792519	0.854226	2.767	0	0	2.62424	0	1.40727	0.222943	0	1.38911	1.15593	7.34287	2.38576	1.96684	0	0	0.965733	0	0	0	0	0	0	0	0	1.65207	1.98399	0	0	0	0	0	0
MTHFD2	5.15081	7.66245	0	0.790896	0.649508	4.073	2.85699	0.602811	3.37686	0	1.24132	0	1.08518	0.961004	0	1.18878	1.28134	0	0	0	0	0	0	1.11471	5.89521	0	1.15593	0	0	0	9.48684	2.17037	1.28764	4.53842	0	3.7327	3.74605	0	0	1.28892	5.12536	0	9.91996	3.30665	3.74605	9.46505	2.57784	0	0
MTOR	0.396217	0	0	0	0	0	0.952329	0	0	0	1.08615	0	0	1.92201	0	0.792519	3.84402	0.922332	1.34496	0	2.62424	4.1506	1.40727	2.22943	0.535929	0	1.15593	0	0	0	0	0	4.82866	2.26921	3.01016	0.933174	0	0	0	1.28892	0	0	0	0	0	4.73253	0	0	0
MTPAP	0.396217	0	0	1.58179	1.29902	1.92931	2.85699	1.50703	2.02612	0.420303	0.620659	1.7398	5.42592	4.80502	2.78339	2.37756	5.97958	3.68933	3.58656	4.06579	0	6.22589	9.85087	4.90474	0	0	1.15593	0.917858	0	0	1.18586	0	1.93147	0	1.00339	0.933174	0	0	0	0	0	0	1.98399	0	0	0	2.57784	0	0
MTPN	3.96217	1.27707	3.93368	1.58179	1.94852	2.14368	3.04745	0.301405	3.03917	1.68121	0.465494	1.98834	2.17037	1.92201	5.56678	4.35886	2.56268	2.767	0.448321	3.38816	2.62424	0	4.2218	2.89825	2.67964	1.38911	2.31185	0	0	0	0	2.17037	2.8972	4.53842	4.01355	3.7327	3.74605	0	0	2.57784	2.56268	0	0	1.65333	3.74605	0	0	0	0
MTR	0.396217	0	1.96684	1.58179	0	2.35805	1.52373	1.20562	0.675372	0	3.1033	0.994172	1.08518	0	0	1.18878	0.427113	0.922332	0	0	1.31212	2.0753	0	1.5606	1.07186	0.463037	1.15593	1.83572	3.57864	0	1.18586	0	0.321911	0	1.00339	0	3.74605	0	0	0	0.854226	0	1.98399	1.65333	0	0	0	0	0
MTRFR	0.792433	1.27707	0	5.53627	3.89705	4.28737	4.57118	6.02811	6.41603	2.52182	8.06857	4.47377	2.17037	1.92201	0	1.9813	2.98979	2.767	0.896641	1.35526	2.62424	6.22589	2.81454	2.67531	0.535929	6.01949	6.93555	10.0964	2.38576	5.90052	1.18586	0	1.60955	2.26921	0	0	0	6.17383	0	1.28892	1.70845	0	7.93597	3.30665	0	0	0	0	0
MYBBP1A	1.58487	1.27707	0	5.53627	3.24754	3.42989	3.61885	1.50703	3.37686	0.840606	6.05143	1.24271	3.25555	1.92201	2.78339	1.9813	0.427113	0	0.448321	1.35526	1.31212	0	0	1.33766	2.14371	0	2.31185	1.83572	1.19288	0	1.18586	0	0.321911	0	0	0	0	1.54346	0	1.28892	0.854226	1.65207	3.96798	0	1.87302	0	2.57784	0	0
MYC	3.56595	1.27707	0	17.3997	6.49508	6.85979	9.90422	1.20562	3.37686	1.68121	3.87912	7.95337	123.711	47.0892	58.4512	34.8709	66.2025	37.8156	13.8979	14.9079	47.2364	10.3765	4.2218	4.01297	3.21557	0.926075	0	8.26072	2.38576	3.93368	15.4161	6.5111	20.9242	4.53842	24.0813	17.7303	11.2381	13.8911	6.93232	6.44461	0	1.65207	15.8719	3.30665	0	4.73253	15.4671	3.43388	0
MYCBP	2.3773	1.27707	0	0	0.649508	0.643105	2.28559	0.301405	0.337686	0.840606	0.775824	1.7398	0	0	0	0	0	0	0	0	0	0	0	0.445885	3.21557	1.38911	1.15593	0	0	0	1.18586	4.34073	0	0	1.00339	0	3.74605	1.54346	0	2.57784	3.4169	0	0	0	0	0	0	0	0
MYCBP2	1.18865	2.55415	1.96684	3.95448	3.24754	3.21552	1.90466	2.41124	3.71455	2.10152	3.87912	1.98834	4.34073	3.84402	2.78339	1.9813	4.27113	7.37865	2.68992	3.38816	3.93637	4.1506	2.81454	4.6818	0.535929	1.85215	1.15593	3.67143	7.15728	1.96684	1.18586	0	1.93147	2.26921	3.01016	1.86635	3.74605	1.54346	2.31077	1.28892	0	1.65207	11.904	0	0	0	0	0	6.93232
MYD88	0	0	3.93368	0.790896	1.29902	0.643105	1.71419	0.602811	0.675372	0	0.775824	1.49126	2.17037	2.88301	2.78339	3.17008	4.69824	3.68933	6.27649	0.677631	2.62424	8.30119	0	4.90474	1.07186	0.463037	1.15593	0.917858	0	3.93368	2.37171	10.8518	1.93147	0	5.01694	2.79952	7.49209	7.71729	2.31077	1.28892	0	0	1.98399	0	0	4.73253	0	0	0
MYDGF	0	0	0	0	0	0	0	0	0	0	0	0	1.08518	2.88301	0	2.37756	1.28134	0	4.03488	0.677631	3.93637	4.1506	4.2218	4.45885	0	0	0	0	0	0	8.30099	0	1.93147	2.26921	1.00339	4.66587	0	1.54346	0	0	0	0	0	0	0	0	2.57784	0	0
MYH9	3.96217	6.38537	7.86736	7.11806	3.24754	3.64426	4.38071	3.31546	4.05223	5.88424	4.65494	5.96503	9.76665	7.68804	8.35017	13.8691	12.8134	12.9126	11.6563	12.875	14.4333	6.22589	7.03634	16.0519	4.28743	1.85215	3.46778	3.67143	1.19288	9.83419	5.92928	8.68147	18.3489	0	21.0711	5.59904	0	18.5215	13.8646	1.28892	3.4169	9.91244	1.98399	6.61331	5.61907	18.9301	2.57784	0	0
MYL12A	12.2827	28.0956	13.7679	26.8905	15.5882	14.577	15.4277	19.8928	20.9365	22.2761	19.7059	16.9009	0	0	0	0	0	0	0	0	0	0	0	0	18.7575	19.4476	19.6507	33.0429	19.0861	59.0052	0	0	0	0	0	0	0	0	0	10.3114	16.2303	13.2166	7.93597	28.1065	20.6033	0	0	0	6.93232
MYL12B	4.7546	5.1083	7.86736	0.790896	1.94852	3.21552	2.09512	2.10984	2.70149	1.68121	1.24132	1.98834	0	0	0	0.792519	2.56268	1.84466	0.448321	1.35526	1.31212	0	1.40727	0.445885	3.21557	0	1.15593	1.83572	1.19288	3.93368	5.92928	4.34073	3.54102	9.07684	1.00339	11.1981	0	0	2.31077	3.86676	2.56268	0	0	3.30665	0	9.46505	2.57784	3.43388	0
MYO19	0.792433	0	0	3.16358	0.649508	0.857473	0.952329	0.904216	2.02612	1.26091	1.08615	1.24271	2.17037	0.961004	0	1.18878	2.13557	1.84466	1.34496	1.35526	0	4.1506	0	2.89825	0.535929	2.31519	1.15593	0	1.19288	0	1.18586	0	1.28764	2.26921	1.00339	0	0	0	0	2.57784	0	0	3.96798	0	0	0	0	0	0
MYO9B	0	0	3.93368	1.58179	1.94852	0.857473	0.380932	1.20562	0	0.420303	2.17231	0.497086	3.25555	3.84402	2.78339	3.56634	3.4169	1.84466	3.13824	2.71053	3.93637	2.0753	1.40727	5.12768	0	0.463037	0	0.917858	0	0	0	4.34073	3.86293	0	5.01694	0	3.74605	4.63037	0	0	0	0	0	0	1.87302	4.73253	2.57784	0	0
NAA15	5.94325	5.1083	0	10.2816	4.54656	5.35921	7.8091	1.50703	4.05223	2.10152	1.70681	2.73397	1.08518	0.961004	0	2.77382	8.11515	0.922332	0.896641	4.74342	0	2.0753	0	3.34414	5.35929	0.463037	1.15593	0	2.38576	1.96684	4.74342	4.34073	1.28764	2.26921	2.00677	0.933174	0	3.08692	2.31077	2.57784	1.70845	1.65207	3.96798	1.65333	3.74605	0	0	0	0
NAA50	9.90541	6.38537	3.93368	6.32717	5.84557	7.50289	7.42817	3.31546	2.70149	2.10152	3.41363	3.4796	3.25555	4.80502	5.56678	4.75512	9.8236	4.61166	4.48321	4.06579	1.31212	6.22589	4.2218	4.6818	12.8623	4.63037	5.77963	3.67143	4.77152	5.90052	8.30099	2.17037	3.21911	2.26921	3.01016	9.33174	0	3.08692	4.62155	6.44461	7.68804	1.65207	7.93597	1.65333	1.87302	4.73253	2.57784	0	6.93232
NAMPT	3.96217	0	0	2.37269	3.89705	4.073	8.95189	0.301405	0.675372	1.68121	0	2.98252	0	0	0	0	0	0	0	0	0	0	0	0	3.21557	0.463037	0	0	1.19288	1.96684	0	0	0	0	0	0	0	0	0	5.15569	0.854226	0	3.96798	0	0	0	0	0	13.8646
NAP1L4	4.35838	0	0	6.32717	5.84557	1.92931	5.52351	3.01405	4.38992	2.52182	5.2756	5.71649	4.34073	9.61004	5.56678	6.34015	9.39649	8.30099	8.96641	10.8421	10.497	14.5271	11.2581	8.69476	2.67964	4.16734	1.15593	5.50715	9.54305	7.86736	8.30099	0	9.01351	9.07684	5.01694	8.39857	7.49209	10.8042	4.62155	2.57784	4.27113	4.95622	3.96798	4.95998	0	4.73253	2.57784	6.86775	6.93232
NARS1	1.98108	0	0	0	0	1.50058	1.71419	0.602811	2.02612	0.420303	0.155165	2.48543	1.08518	2.88301	0	1.18878	0.854226	2.767	0.896641	0.677631	0	0	0	2.22943	1.07186	0.463037	0	0.917858	0	0	4.74342	2.17037	0.321911	2.26921	1.00339	0	0	1.54346	0	3.86676	0.854226	0	0	0	3.74605	4.73253	2.57784	0	0
NAT10	0.396217	1.27707	0	0	0.649508	1.28621	0.571398	0	0	0.420303	0.465494	0.745629	3.25555	1.92201	2.78339	3.56634	4.69824	4.61166	2.2416	0.677631	1.31212	2.0753	0	0.445885	0	0	0	0	1.19288	0	0	4.34073	0	0	2.00677	0.933174	3.74605	0	2.31077	2.57784	0	0	1.98399	0	0	0	2.57784	0	0
NAXD	0	1.27707	0	0	0.649508	0.428737	1.33326	0.301405	0.337686	0.420303	0.775824	1.24271	1.08518	0.961004	2.78339	1.18878	2.13557	0.922332	1.34496	0	6.56061	0	0	1.33766	0	0.926075	2.31185	0	0	0	0	0	0.643822	0	0	0	0	0	6.93232	0	0.854226	0	0	0	1.87302	4.73253	2.57784	0	0
NBL1	0.396217	0	0	2.37269	0.649508	0.428737	0.571398	0.904216	2.02612	0.420303	3.1033	0.497086	1.08518	1.92201	0	4.75512	5.12536	0.922332	1.34496	2.03289	2.62424	2.0753	0	1.11471	0	0.463037	4.6237	0	2.38576	0	1.18586	0	1.28764	0	2.00677	0.933174	0	3.08692	2.31077	0	0.854226	0	1.98399	1.65333	0	0	0	0	0
NCALD	0.396217	0	0	3.95448	1.29902	2.78679	0.190466	2.41124	1.35074	0.840606	2.01714	0.745629	2.17037	1.92201	2.78339	4.35886	1.28134	0	0.896641	0.677631	1.31212	6.22589	4.2218	3.34414	0	0.463037	1.15593	0.917858	2.38576	1.96684	1.18586	2.17037	0.965733	0	5.01694	0	0	1.54346	2.31077	0	0	0	0	0	0	0	0	0	0
NCBP2	3.56595	0	1.96684	3.95448	3.89705	5.14484	6.28537	4.21968	5.74066	3.78273	6.05143	4.22523	0	0	0	1.18878	2.98979	0.922332	0	1.35526	1.31212	2.0753	0	1.78354	3.21557	2.31519	2.31185	4.58929	4.77152	7.86736	3.55757	0	1.60955	0	3.01016	1.86635	0	1.54346	0	2.57784	0.854226	1.65207	1.98399	0	1.87302	0	2.57784	0	0
NCBP2AS2	0.396217	0	1.96684	1.58179	3.24754	2.14368	5.52351	1.50703	1.68843	2.10152	0.31033	2.73397	2.17037	4.80502	2.78339	4.35886	10.2507	3.68933	4.93153	2.03289	1.31212	0	1.40727	4.90474	0	1.85215	2.31185	4.58929	0	0	4.74342	4.34073	5.7944	0	2.00677	0	0	4.63037	2.31077	0	0.854226	0	5.95198	3.30665	0	0	2.57784	0	0
NCBP3	0	0	0	0	1.94852	1.50058	0.571398	2.41124	0.337686	0.420303	2.94813	0.745629	2.17037	4.80502	0	0.792519	2.56268	2.767	2.68992	1.35526	1.31212	0	4.2218	2.00648	0.535929	0.926075	2.31185	0	1.19288	0	0	0	1.28764	0	0	0	0	3.08692	0	0	0	1.65207	0	1.65333	0	0	0	0	0
NCL	15.8487	6.38537	1.96684	21.3542	9.74262	10.7184	13.904	7.53514	7.76678	4.62333	2.32747	5.96503	28.2148	15.3761	8.35017	13.8691	16.6574	7.37865	11.208	8.13158	1.31212	6.22589	11.2581	20.7337	15.006	12.039	2.31185	5.50715	7.15728	3.93368	20.1595	4.34073	11.5888	9.07684	6.02032	17.7303	7.49209	21.6084	0	14.1781	10.2507	1.65207	3.96798	3.30665	3.74605	4.73253	2.57784	0	6.93232
NCLN	0.396217	0	0	0.790896	0	1.92931	1.71419	0.301405	1.35074	0.420303	0.155165	0.994172	4.34073	3.84402	0	4.35886	7.26092	2.767	0.896641	3.38816	2.62424	0	0	1.5606	0.535929	0	0	0.917858	0	0	2.37171	2.17037	2.25338	0	4.01355	0	0	3.08692	0	0	0	0	0	0	0	4.73253	0	0	0
NCOA1	0.396217	0	0	3.16358	0.649508	4.50173	2.09512	1.20562	2.02612	2.94212	1.08615	1.24271	0	0	0	0.792519	0.854226	0	0	0	0	0	0	0.222943	0	1.85215	1.15593	8.26072	1.19288	3.93368	1.18586	0	0	0	0	0	0	1.54346	0	0	0	0	3.96798	6.61331	0	0	0	0	0
NCOA4	5.94325	0	7.86736	1.58179	3.24754	3.64426	4.38071	2.41124	6.75372	4.62333	2.17231	3.72814	0	0	0	0.39626	0	0	0	0	0	2.0753	0	0.668828	3.7515	0.463037	2.31185	0	1.19288	1.96684	1.18586	0	0.643822	0	0	1.86635	0	0	0	5.15569	6.83381	3.30415	3.96798	4.95998	7.49209	0	0	3.43388	6.93232
NCOA7	0	0	0	0	0.649508	3.85863	1.1428	0.904216	1.68843	0.840606	2.48264	1.98834	0	0	0	0	0.427113	0	0	0	2.62424	0	1.40727	0.445885	0.535929	0.463037	1.15593	0.917858	1.19288	1.96684	0	0	0.321911	0	0	0	0	0	0	0	1.70845	0	1.98399	0	0	0	0	0	0
NCOR1	0.396217	1.27707	1.96684	0.790896	3.24754	2.35805	2.47606	1.20562	2.3638	2.52182	2.17231	2.48543	3.25555	0.961004	2.78339	3.17008	3.4169	1.84466	4.03488	2.71053	3.93637	6.22589	8.44361	5.57357	1.60779	2.31519	1.15593	3.67143	2.38576	3.93368	1.18586	4.34073	2.25338	2.26921	3.01016	0	0	4.63037	6.93232	2.57784	1.70845	0	1.98399	3.30665	0	9.46505	0	0	0
NCS1	0.396217	0	0	5.53627	0	0.428737	1.33326	1.20562	0	0	0.930989	0.745629	4.34073	0.961004	8.35017	0.792519	1.28134	0.922332	2.68992	0.677631	0	0	0	3.1212	0	1.38911	1.15593	0	0	0	0	4.34073	0.965733	0	0	0	0	0	0	0	0	0	5.95198	0	0	0	0	0	0
NDC1	0.792433	2.55415	0	1.58179	0	1.71495	2.28559	3.91827	3.03917	0.420303	4.18945	2.98252	1.08518	3.84402	5.56678	2.37756	4.27113	1.84466	6.27649	2.03289	1.31212	4.1506	5.62907	7.80299	1.07186	0.926075	0	0.917858	4.77152	3.93368	1.18586	2.17037	3.21911	0	2.00677	0	0	3.08692	2.31077	0	1.70845	0	3.96798	1.65333	0	0	2.57784	0	6.93232
NDE1	0.396217	0	1.96684	0	0.649508	0.214368	0.380932	0.904216	1.01306	0.420303	1.39648	0.497086	1.08518	0.961004	0	1.9813	1.28134	0	1.34496	0	0	4.1506	1.40727	2.67531	0	0	1.15593	0	0	0	1.18586	0	1.60955	0	0	0	3.74605	0	0	0	0.854226	0	0	0	1.87302	0	2.57784	0	0
NDFIP1	3.96217	0	1.96684	0.790896	0.649508	2.78679	0.761863	0	1.01306	0	0	2.23689	0	0	0	0	0	0	0	0	0	0	0	0	5.89521	0	0	0	0	3.93368	0	0	0	0	0	0	0	0	0	3.86676	0	1.65207	0	0	1.87302	0	0	0	0
NDFIP2	9.11298	5.1083	0	0	1.29902	2.14368	4.38071	1.80843	1.01306	0	0.620659	1.24271	0	0	0	0	0	0	0	0	0	0	0	0	5.35929	1.38911	2.31185	0	0	0	0	0	0	0	0	0	0	0	0	6.44461	5.12536	0	5.95198	0	3.74605	0	0	0	0
NDOR1	0	0	0	0.790896	0	0.214368	0.571398	0	0.337686	0	0.465494	0.994172	3.25555	7.68804	5.56678	2.77382	5.97958	1.84466	6.27649	3.38816	1.31212	8.30119	2.81454	8.24888	0	0	0	0	0	0	1.18586	0	3.86293	0	1.00339	0	7.49209	3.08692	4.62155	0	0	0	0	0	0	0	0	0	0
NDUFA5	3.16973	1.27707	0	1.58179	0.649508	2.14368	3.61885	1.80843	1.01306	0	1.24132	0.745629	0	0	0	0	0	0	0	0	0	0	0	0	0.535929	2.31519	1.15593	5.50715	1.19288	1.96684	0	0	0	0	0	0	0	0	0	1.28892	0	0	0	0	0	0	0	0	0
NDUFA6	1.18865	0	0	0	1.29902	0.214368	0.571398	0.602811	0	0	1.86198	0.994172	1.08518	0	0	1.58504	1.70845	1.84466	0.448321	0.677631	0	2.0753	2.81454	1.78354	0.535929	0.463037	0	0	0	0	0	4.34073	0.321911	2.26921	1.00339	1.86635	3.74605	0	0	0	0.854226	0	1.98399	0	1.87302	0	0	0	0
NECAP2	0.792433	1.27707	0	0.790896	1.29902	2.35805	1.52373	1.80843	2.70149	0.840606	2.6378	1.49126	6.5111	6.72703	0	6.34015	5.55247	6.45632	3.58656	7.45395	5.24849	0	1.40727	3.34414	0	1.38911	0	1.83572	1.19288	0	9.48684	2.17037	2.25338	0	2.00677	1.86635	0	4.63037	9.2431	1.28892	0.854226	0	0	3.30665	0	4.73253	2.57784	0	0
NEDD8	0.792433	1.27707	0	1.58179	2.59803	1.71495	1.33326	3.61686	1.35074	2.10152	4.81011	3.72814	0	0.961004	5.56678	0.792519	2.98979	0	0.448321	1.35526	1.31212	2.0753	2.81454	1.33766	1.60779	1.38911	0	3.67143	4.77152	1.96684	2.37171	8.68147	0.965733	2.26921	2.00677	2.79952	0	1.54346	0	1.28892	0	1.65207	0	1.65333	0	0	2.57784	0	0
NEK7	1.18865	0	0	2.37269	1.29902	1.28621	1.33326	1.50703	1.01306	1.26091	4.18945	0.497086	0	0	0	0	0	0	0	1.35526	0	2.0753	0	1.33766	0	0	3.46778	3.67143	2.38576	0	0	0	0.643822	0	0	0	0	1.54346	6.93232	0	0.854226	0	5.95198	3.30665	1.87302	0	0	0	0
NEMF	0.396217	0	0	2.37269	1.29902	1.07184	1.1428	2.10984	1.35074	1.26091	3.1033	2.98252	3.25555	0.961004	0	0	0	0.922332	0.896641	0	0	2.0753	0	1.11471	0	2.77822	1.15593	0.917858	0	0	0	2.17037	1.28764	0	1.00339	0	0	0	0	0	1.70845	0	3.96798	0	0	0	0	0	0
NEU1	0	0	0	0	0	0	0	0	0	0	0	0	3.25555	4.80502	2.78339	3.9626	5.12536	0.922332	1.79328	0	1.31212	4.1506	0	4.45885	0	0	0	0	0	0	1.18586	0	4.18484	0	2.00677	0.933174	0	3.08692	2.31077	0	0	0	0	0	0	0	2.57784	3.43388	0
NFATC1	0.396217	0	0	3.16358	0.649508	1.28621	1.33326	1.50703	1.01306	0	2.48264	0.994172	2.17037	0	2.78339	1.18878	2.13557	0.922332	0.448321	0	2.62424	0	0	0	0	0.926075	1.15593	1.83572	1.19288	3.93368	0	0	0.321911	0	0	0	0	3.08692	2.31077	0	0	0	1.98399	1.65333	0	0	0	0	0
NFATC2	0	0	5.90052	7.11806	3.89705	4.93047	3.23792	3.01405	0.675372	5.04364	3.56879	1.7398	6.5111	6.72703	2.78339	5.15138	4.27113	1.84466	4.03488	5.42105	6.56061	8.30119	1.40727	4.6818	0	2.31519	0	10.0964	4.77152	1.96684	0	0	3.86293	2.26921	7.02371	1.86635	0	1.54346	4.62155	0	0	0	5.95198	1.65333	0	0	0	0	0
NFATC2IP	0.396217	0	0	0.790896	0	0.214368	0	0.301405	1.01306	0.420303	1.24132	0	0	0.961004	2.78339	1.9813	2.13557	6.45632	0.896641	0.677631	5.24849	2.0753	0	1.11471	0	0.463037	1.15593	0.917858	0	0	0	4.34073	0	0	2.00677	0	0	1.54346	2.31077	0	0	0	0	0	0	0	0	0	0
NFATC3	0.396217	0	1.96684	1.58179	0.649508	1.71495	1.71419	0	1.68843	1.68121	1.24132	1.49126	0	0	0	0.792519	0	0	0.448321	0	0	0	0	0.222943	0.535929	0.926075	1.15593	1.83572	2.38576	0	0	0	0	0	0	0.933174	0	0	0	2.57784	1.70845	0	0	1.65333	0	0	0	0	6.93232
NFE2L1	0.792433	5.1083	0	4.74538	3.89705	4.50173	2.66652	1.50703	2.70149	1.68121	4.03428	1.98834	4.34073	5.76603	5.56678	4.35886	7.26092	4.61166	5.82817	8.13158	5.24849	6.22589	2.81454	6.24239	1.60779	1.85215	2.31185	5.50715	3.57864	1.96684	4.74342	0	5.7944	0	5.01694	4.66587	0	3.08692	2.31077	3.86676	0.854226	0	3.96798	0	0	0	2.57784	0	0
NFKBIA	11.8865	17.879	1.96684	17.3997	18.8357	20.365	21.7131	6.93232	12.1567	7.98576	9.15472	9.69317	8.68147	15.3761	8.35017	18.6242	15.8032	8.30099	6.72481	4.06579	7.87273	14.5271	14.0727	7.58005	13.3982	6.48252	2.31185	16.5214	10.7359	3.93368	9.48684	8.68147	4.18484	2.26921	6.02032	8.39857	18.7302	1.54346	11.5539	7.73353	6.83381	3.30415	17.8559	3.30665	13.1112	0	12.8892	0	27.7293
NFKBIE	0.792433	1.27707	0	2.37269	3.89705	2.14368	3.42839	4.21968	1.01306	0	4.34461	2.73397	5.42592	4.80502	2.78339	2.37756	5.97958	0	3.58656	3.38816	3.93637	4.1506	1.40727	5.35062	0.535929	1.85215	2.31185	2.75357	4.77152	1.96684	0	4.34073	1.60955	0	0	0.933174	0	1.54346	4.62155	0	0	0	5.95198	0	0	0	0	0	0
NFS1	0	0	0	0.790896	1.29902	0.428737	1.52373	3.61686	0.337686	0.420303	4.03428	0.994172	0	1.92201	0	0.792519	2.98979	0.922332	1.79328	1.35526	1.31212	0	1.40727	3.34414	0.535929	0.926075	1.15593	0.917858	1.19288	3.93368	1.18586	0	4.50675	0	0	0	0	3.08692	0	0	0	0	1.98399	0	1.87302	0	0	0	0
NFYA	0	0	0	4.74538	0	1.50058	0.952329	1.50703	0	0.840606	1.55165	3.72814	1.08518	0.961004	2.78339	2.37756	3.84402	3.68933	0.896641	1.35526	0	4.1506	2.81454	4.01297	0	1.38911	2.31185	2.75357	1.19288	1.96684	1.18586	0	0.321911	2.26921	1.00339	0	0	0	0	0	0	0	0	0	0	0	0	0	0
NGLY1	0.396217	0	0	0	3.24754	0.643105	1.1428	1.50703	1.01306	0.420303	0.930989	0.497086	1.08518	0	0	0.39626	2.13557	0.922332	0.448321	0	0	0	1.40727	2.00648	0	1.38911	0	2.75357	1.19288	3.93368	0	2.17037	0.643822	0	0	0	0	0	0	0	1.70845	0	0	4.95998	0	0	0	3.43388	0
NIBAN1	0.396217	2.55415	1.96684	4.74538	1.94852	4.7161	0.571398	2.41124	2.3638	5.88424	3.25846	0.497086	0	0	0	2.37756	0.427113	0	0.896641	0.677631	1.31212	2.0753	1.40727	2.00648	0	0	4.6237	2.75357	2.38576	3.93368	0	0	0.965733	0	4.01355	0	0	0	0	0	0.854226	1.65207	1.98399	6.61331	1.87302	4.73253	0	0	0
NIFK	1.98108	3.83122	1.96684	0.790896	1.29902	1.07184	2.66652	0.904216	0.337686	1.26091	0.775824	1.49126	3.25555	1.92201	0	1.58504	4.69824	0.922332	1.79328	0.677631	1.31212	2.0753	1.40727	1.11471	3.21557	1.85215	0	0	0	0	3.55757	2.17037	0.643822	0	1.00339	0.933174	0	0	6.93232	5.15569	0.854226	0	0	0	0	0	0	0	0
NINJ1	0	0	0	0.790896	0.649508	0.643105	0.380932	0.301405	0.675372	0	0	0.248543	3.25555	5.76603	5.56678	5.9439	4.69824	6.45632	3.13824	4.74342	1.31212	14.5271	4.2218	4.23591	0	0.463037	1.15593	0	0	0	1.18586	0	2.8972	0	4.01355	0	3.74605	3.08692	4.62155	0	0	0	0	0	0	0	0	0	0
NIP7	1.98108	2.55415	0	3.95448	4.54656	4.50173	8.95189	1.20562	2.02612	1.26091	0.930989	2.98252	1.08518	0.961004	0	1.9813	4.27113	1.84466	2.68992	1.35526	1.31212	0	0	0	5.35929	2.31519	0	2.75357	1.19288	1.96684	2.37171	0	1.93147	0	0	1.86635	0	0	4.62155	2.57784	0	0	5.95198	0	0	0	0	0	0
NLRC3	0.396217	0	0	2.37269	2.59803	2.35805	1.33326	6.32951	1.01306	3.78273	7.60307	4.97086	5.42592	5.76603	5.56678	2.37756	2.56268	12.9126	5.82817	6.77631	23.6182	12.4518	5.62907	13.8224	1.60779	2.31519	3.46778	17.4393	9.54305	7.86736	1.18586	0	10.945	0	11.0373	0	0	4.63037	13.8646	1.28892	0.854226	1.65207	1.98399	6.61331	0	4.73253	0	6.86775	0
NLRC5	0	2.55415	0	0.790896	0	0.214368	0.952329	0.602811	1.35074	1.26091	0.31033	2.23689	0	3.84402	8.35017	2.37756	3.4169	5.53399	5.82817	2.71053	10.497	2.0753	2.81454	1.5606	0	0.463037	1.15593	3.67143	0	1.96684	0	0	2.8972	0	6.02032	0	0	4.63037	9.2431	1.28892	0	1.65207	1.98399	1.65333	0	0	2.57784	0	0
NME1	9.11298	6.38537	0	3.95448	1.29902	3.21552	7.04724	3.31546	4.05223	0.840606	2.01714	2.48543	0	0	0	1.9813	2.13557	0	0	1.35526	0	0	1.40727	1.11471	10.1826	0.926075	1.15593	0	2.38576	1.96684	2.37171	4.34073	0.643822	0	0	8.39857	3.74605	0	0	7.73353	3.4169	1.65207	0	1.65333	3.74605	0	2.57784	0	0
NME1-NME2	0	0	0	0	0	0	0	0	0	0	0	0	2.17037	3.84402	2.78339	1.9813	7.26092	0	3.13824	2.71053	0	2.0753	2.81454	4.23591	0	0	0	0	0	0	20.1595	19.5333	4.50675	9.07684	3.01016	23.3294	14.9842	0	0	0	0	0	0	0	0	0	12.8892	3.43388	0
NME6	0	0	0	0	0.649508	0	0.571398	1.20562	0.337686	0	0.620659	0.497086	2.17037	1.92201	2.78339	0	2.98979	1.84466	0.448321	0	1.31212	2.0753	4.2218	3.79003	0	0	1.15593	0	1.19288	0	0	2.17037	1.93147	2.26921	1.00339	0	0	4.63037	0	0	0	1.65207	0	0	0	0	0	0	0
NMT1	0.396217	2.55415	1.96684	0.790896	1.94852	1.28621	2.09512	1.50703	2.70149	1.26091	3.41363	2.73397	0	0.961004	0	2.77382	2.13557	1.84466	0.448321	0	1.31212	0	0	0.891771	1.07186	0.463037	3.46778	1.83572	0	0	0	0	0.643822	0	0	2.79952	0	0	0	0	0	0	0	3.30665	1.87302	0	0	0	0
NNT	0.792433	0	0	0.790896	0.649508	0.428737	0	1.20562	0.675372	0.420303	3.72395	1.49126	1.08518	0.961004	0	1.9813	0	0.922332	0.448321	0.677631	0	0	1.40727	0.222943	0	1.85215	2.31185	0	0	0	0	4.34073	0	2.26921	3.01016	0	3.74605	0	0	0	0.854226	0	0	0	0	0	0	0	0
NOB1	2.77352	5.1083	0	2.37269	1.94852	1.92931	5.90444	1.80843	1.68843	1.68121	4.65494	3.72814	2.17037	4.80502	5.56678	5.9439	8.54226	1.84466	2.68992	5.42105	0	6.22589	5.62907	5.35062	6.43114	1.85215	2.31185	0.917858	0	7.86736	1.18586	2.17037	4.18484	4.53842	1.00339	3.7327	0	4.63037	0	1.28892	2.56268	0	3.96798	0	0	0	0	0	0
NOC2L	1.18865	0	0	1.58179	1.94852	3.00116	2.85699	0.602811	0.675372	2.10152	0.620659	1.98834	1.08518	0	0	0.792519	2.56268	0	0	0	0	0	0	0	0	0.926075	0	2.75357	0	0	1.18586	0	0	0	1.00339	0.933174	0	0	0	3.86676	0	0	5.95198	0	0	0	2.57784	0	0
NOL11	0.792433	0	0	1.58179	0	0.214368	0.380932	0	0.675372	0.840606	0	0.745629	3.25555	0.961004	5.56678	1.58504	3.84402	0.922332	1.34496	1.35526	0	2.0753	1.40727	0	1.07186	1.85215	0	0	1.19288	3.93368	3.55757	0	0	2.26921	2.00677	4.66587	0	1.54346	2.31077	0	0	0	3.96798	0	0	4.73253	0	0	0
NOL6	0	0	1.96684	0	0	1.07184	1.52373	0	0.337686	0.420303	0.31033	0.745629	15.1926	9.61004	11.1336	11.4915	11.1049	3.68933	6.72481	2.03289	5.24849	8.30119	7.03634	6.46534	0	0	0	0	0	0	4.74342	2.17037	7.08204	2.26921	5.01694	6.53222	0	1.54346	2.31077	0	0	0	0	0	0	0	5.15569	3.43388	0
NOLC1	3.16973	3.83122	0	3.95448	1.94852	3.64426	5.90444	3.01405	1.68843	1.68121	1.55165	2.23689	1.08518	3.84402	0	2.77382	5.97958	0	0	4.06579	1.31212	2.0753	0	0.668828	4.28743	0.926075	4.6237	1.83572	1.19288	3.93368	2.37171	6.5111	1.93147	2.26921	0	7.46539	0	0	0	2.57784	2.56268	0	3.96798	0	1.87302	0	5.15569	3.43388	6.93232
NONO	4.35838	2.55415	1.96684	2.37269	0.649508	0.857473	1.90466	0.301405	2.3638	1.26091	0.930989	2.48543	0	0	2.78339	1.18878	0.854226	0	0	0.677631	0	2.0753	1.40727	0.445885	3.7515	2.77822	2.31185	0	0	1.96684	1.18586	0	0.321911	0	1.00339	0	0	0	0	7.73353	2.56268	1.65207	1.98399	0	3.74605	0	0	3.43388	6.93232
NOP10	1.58487	0	0	0.790896	7.14459	1.92931	3.61885	3.01405	1.68843	1.68121	4.96527	2.23689	10.8518	15.3761	5.56678	7.52893	14.5218	11.068	13.8979	10.1645	2.62424	8.30119	11.2581	12.4848	3.21557	0.926075	1.15593	1.83572	1.19288	3.93368	14.2303	6.5111	11.9107	9.07684	6.02032	13.0644	3.74605	7.71729	4.62155	5.15569	1.70845	1.65207	3.96798	0	0	0	5.15569	0	0
NOP14	1.98108	0	0	7.11806	11.0416	10.2897	11.8089	3.91827	8.44215	4.62333	6.20659	7.20775	4.34073	5.76603	2.78339	5.15138	5.97958	2.767	1.34496	2.03289	1.31212	6.22589	8.44361	4.01297	2.14371	1.85215	8.09148	3.67143	4.77152	3.93368	1.18586	2.17037	1.60955	0	4.01355	3.7327	0	4.63037	2.31077	2.57784	0.854226	1.65207	9.91996	0	0	4.73253	0	0	0
NOP2	0	0	0	0	0	0	0	0	0	0	0	0	2.17037	8.64904	5.56678	3.9626	7.26092	0.922332	2.68992	2.03289	1.31212	2.0753	0	3.79003	0	0	0	0	0	0	5.92928	4.34073	3.54102	2.26921	2.00677	2.79952	0	0	0	0	0	0	0	0	0	0	0	0	0
NOTCH1	0.792433	0	1.96684	7.11806	5.84557	3.64426	2.28559	1.20562	2.02612	3.36242	1.08615	0.497086	2.17037	0.961004	2.78339	0.792519	0.854226	0	0	0	1.31212	0	1.40727	0.445885	0	2.77822	3.46778	3.67143	2.38576	0	1.18586	0	0.321911	0	0	0	0	0	2.31077	0	0	0	1.98399	1.65333	0	0	0	0	0
NOTCH2	0	0	0	0.790896	0.649508	1.92931	2.09512	3.91827	1.68843	2.52182	6.82725	1.24271	2.17037	0	2.78339	3.17008	2.13557	2.767	2.2416	0.677631	3.93637	6.22589	4.2218	3.56708	0	1.38911	1.15593	3.67143	4.77152	3.93368	0	0	0.965733	0	2.00677	0	0	1.54346	0	0	0	0	9.91996	1.65333	0	0	0	0	0
NPFFR1	1.18865	0	0	0	4.54656	0	0	5.12389	0	2.10152	7.75824	1.49126	0	1.92201	0	0	0	1.84466	3.13824	0	0	0	0	4.23591	0	1.38911	0	0	0	0	1.18586	0	0.321911	0	0	0	0	1.54346	6.93232	0	0	0	0	11.5733	0	0	0	0	0
NPLOC4	1.58487	1.27707	3.93368	0.790896	3.89705	5.14484	4.95211	3.31546	1.68843	5.04364	7.44791	2.23689	6.5111	0.961004	8.35017	6.34015	7.68804	4.61166	6.27649	6.77631	2.62424	8.30119	2.81454	8.47182	1.07186	2.77822	1.15593	3.67143	5.9644	1.96684	1.18586	4.34073	3.86293	2.26921	5.01694	2.79952	7.49209	3.08692	4.62155	5.15569	0	0	1.98399	4.95998	0	9.46505	0	0	6.93232
NPM1	13.0751	16.602	0	3.16358	0.649508	1.07184	1.90466	0.301405	1.35074	1.26091	0.775824	0.497086	0	6.72703	8.35017	9.51023	11.1049	2.767	4.03488	8.13158	0	2.0753	0	5.57357	17.6856	0.926075	0	0.917858	0	0	48.6201	15.1926	7.40395	54.461	5.01694	60.6563	26.2223	9.26075	0	6.44461	7.68804	0	0	0	1.87302	18.9301	12.8892	10.3016	6.93232
NPM3	0	0	0	0	0	0	0	0	0	0	0	0	6.5111	1.92201	5.56678	5.54764	8.96938	0.922332	0.896641	10.1645	0	2.0753	2.81454	1.78354	0	0	0	0	0	0	2.37171	2.17037	2.57529	6.80763	0	7.46539	3.74605	0	0	0	0	0	0	0	0	0	0	0	0
NR2F6	0	0	0	0	0	0	0.761863	0	0.337686	0	0	0.248543	1.08518	0.961004	0	2.77382	5.97958	0.922332	0.896641	0.677631	0	0	1.40727	2.45237	0	0	0	0	0	0	0	2.17037	2.25338	2.26921	1.00339	2.79952	0	3.08692	0	0	0	0	0	0	0	0	0	0	0
NRAS	1.58487	0	0	0.790896	3.24754	1.50058	0.190466	1.20562	1.01306	0.840606	2.17231	0.497086	0	0	0	1.58504	0.427113	0.922332	0.448321	0	0	0	1.40727	0.668828	1.07186	0.926075	0	0	0	0	0	0	0.643822	0	1.00339	0	0	0	0	2.57784	1.70845	0	1.98399	1.65333	3.74605	0	0	0	0
NRBF2	0	0	1.96684	0.790896	1.29902	1.71495	1.33326	0.904216	1.35074	1.26091	1.55165	1.24271	0	2.88301	2.78339	2.37756	0.427113	0	0	0	0	0	0	0.891771	0	0.463037	1.15593	0	0	0	0	0	0.965733	0	2.00677	0	0	0	0	1.28892	0	0	1.98399	0	0	0	0	0	0
NRM	0.396217	0	0	0	0.649508	0.428737	0.571398	0.301405	1.68843	0.420303	0.465494	0.497086	0	0.961004	0	0	2.13557	0.922332	2.68992	2.03289	0	4.1506	1.40727	2.45237	0	2.31519	1.15593	0	2.38576	0	0	0	0.643822	2.26921	0	0	0	6.17383	0	0	0	0	0	0	1.87302	0	0	0	0
NSA2	10.3016	1.27707	3.93368	3.95448	3.89705	4.073	7.99957	4.82249	3.37686	1.26091	3.25846	4.97086	0	0	0	0	0	0	0	0	0	0	0	0	12.3264	3.24126	4.6237	2.75357	3.57864	3.93368	0	0	0	0	0	0	0	0	0	5.15569	0.854226	0	3.96798	4.95998	1.87302	0	0	0	0
NSD2	0.792433	0	0	0	0	0.214368	0.571398	0.904216	0	0.420303	2.17231	0.994172	0	1.92201	0	0.792519	0.854226	0	2.68992	1.35526	1.31212	2.0753	0	0.891771	0	1.85215	1.15593	0	1.19288	0	0	2.17037	1.93147	0	0	0	3.74605	1.54346	0	0	1.70845	0	0	0	0	0	0	0	0
NSD3	0	0	0	0	0.649508	0.857473	0	0.602811	0.337686	0.420303	1.70681	1.24271	0	0	0	0.39626	0.427113	0	0.448321	0.677631	1.31212	0	2.81454	1.11471	0	0.926075	2.31185	0	1.19288	7.86736	0	0	1.28764	0	1.00339	0	3.74605	0	2.31077	2.57784	0.854226	0	0	1.65333	0	0	0	0	0
NSMAF	0.792433	0	0	1.58179	1.94852	1.71495	3.04745	1.50703	2.02612	0.840606	1.24132	1.49126	0	0	0	0	0	0	0	0	0	0	0	0	2.14371	1.38911	0	3.67143	3.57864	0	0	0	0	0	0	0	0	0	0	0	0	0	3.96798	0	0	0	0	0	6.93232
NSUN2	4.7546	3.83122	0	4.74538	7.14459	5.57358	7.99957	9.04216	3.03917	2.10152	14.5855	2.73397	2.17037	1.92201	0	1.18878	2.13557	0	3.58656	0	1.31212	0	1.40727	1.5606	4.28743	2.77822	8.09148	5.50715	8.35017	0	3.55757	0	1.28764	0	0	0.933174	0	4.63037	0	1.28892	0.854226	0	17.8559	4.95998	1.87302	0	0	0	6.93232
NUCB1	0	0	0	0	0	0	0	0	0	0	0	0	1.08518	3.84402	2.78339	1.9813	0.854226	1.84466	0.448321	3.38816	3.93637	4.1506	0	3.79003	0	0	0	0	0	0	1.18586	4.34073	2.25338	2.26921	8.0271	2.79952	0	1.54346	0	0	0	0	0	0	0	4.73253	0	0	0
NUCKS1	5.94325	3.83122	0	3.95448	6.49508	8.7891	6.47584	5.7267	10.4683	3.78273	9.93055	9.94172	3.25555	2.88301	2.78339	1.18878	5.97958	3.68933	2.68992	4.74342	0	4.1506	9.85087	7.35711	4.28743	5.09341	6.93555	2.75357	0	3.93368	2.37171	8.68147	3.54102	2.26921	0	0	0	0	4.62155	7.73353	9.39649	1.65207	1.98399	4.95998	3.74605	0	2.57784	0	6.93232
NUDCD2	3.96217	2.55415	0	0.790896	3.89705	2.78679	3.04745	3.01405	2.3638	0.420303	2.32747	3.4796	3.25555	0.961004	0	3.17008	1.70845	0.922332	1.79328	2.71053	0	0	4.2218	4.23591	2.67964	2.77822	3.46778	1.83572	1.19288	3.93368	1.18586	0	2.8972	0	0	0.933174	3.74605	0	0	1.28892	3.4169	0	0	0	0	0	0	3.43388	0
NUDCD3	0.396217	1.27707	0	2.37269	1.29902	1.07184	1.71419	2.10984	1.68843	0.840606	3.87912	1.24271	3.25555	6.72703	0	2.77382	3.84402	3.68933	1.79328	4.06579	1.31212	14.5271	1.40727	4.23591	0.535929	0.463037	1.15593	1.83572	3.57864	3.93368	0	2.17037	3.21911	2.26921	3.01016	0.933174	0	4.63037	0	0	0.854226	0	3.96798	0	0	0	0	0	0
NUDT21	0.792433	1.27707	1.96684	0	0.649508	1.92931	2.85699	1.50703	2.70149	0.420303	0.775824	1.49126	1.08518	0	0	0	0.854226	0	0.448321	0	0	0	0	0.445885	1.60779	1.85215	1.15593	0	2.38576	1.96684	2.37171	0	0	0	0	0	0	0	0	0	0.854226	3.30415	0	0	1.87302	0	0	0	0
NUFIP2	3.16973	2.55415	3.93368	15.8179	10.3921	11.3615	10.6661	8.43935	11.4813	7.56546	14.12	6.9592	6.5111	5.76603	11.1336	3.56634	5.55247	3.68933	6.72481	4.74342	7.87273	2.0753	7.03634	6.24239	2.14371	7.4086	5.77963	10.0964	3.57864	11.801	3.55757	4.34073	4.82866	0	5.01694	2.79952	0	4.63037	2.31077	1.28892	0.854226	1.65207	7.93597	13.2266	3.74605	9.46505	0	0	0
NUP153	3.96217	2.55415	0	10.2816	4.54656	3.64426	7.2377	12.0562	5.06529	2.10152	10.0857	2.73397	2.17037	2.88301	2.78339	1.18878	2.56268	2.767	0.448321	0	0	2.0753	1.40727	2.67531	1.07186	5.55645	8.09148	7.34287	3.57864	9.83419	0	2.17037	0.965733	2.26921	2.00677	0	0	0	0	6.44461	2.56268	0	7.93597	6.61331	0	0	2.57784	0	6.93232
NUP160	0.792433	0	0	1.58179	0	0.214368	0.952329	0.301405	0	0	0.31033	0.248543	2.17037	1.92201	0	1.58504	3.4169	0.922332	0.896641	2.03289	1.31212	0	1.40727	2.22943	0	0	0	0.917858	1.19288	0	1.18586	2.17037	0.643822	0	1.00339	0	0	0	0	1.28892	0.854226	0	0	0	0	0	0	0	0
NUP210	1.98108	3.83122	0	1.58179	2.59803	1.07184	1.71419	1.80843	1.68843	0.420303	5.43077	1.7398	9.76665	4.80502	2.78339	7.92519	11.1049	10.1456	9.86305	12.875	6.56061	8.30119	18.2945	13.1536	1.07186	4.16734	8.09148	3.67143	1.19288	0	4.74342	8.68147	13.5203	2.26921	6.02032	2.79952	3.74605	18.5215	9.2431	0	3.4169	1.65207	0	0	3.74605	0	0	0	0
NUP50	0.396217	1.27707	1.96684	2.37269	6.49508	3.42989	4.76165	3.91827	3.71455	2.10152	5.2756	5.71649	6.5111	3.84402	5.56678	9.51023	9.8236	9.22332	3.13824	4.06579	1.31212	4.1506	2.81454	4.01297	1.60779	6.48252	4.6237	6.42501	3.57864	11.801	2.37171	0	3.54102	11.346	6.02032	4.66587	0	9.26075	4.62155	1.28892	0.854226	0	1.98399	0	1.87302	0	0	0	0
OAS2	0.396217	2.55415	0	0	0.649508	1.07184	0.571398	0.904216	1.68843	0.840606	1.70681	2.98252	0	0	0	0.39626	0.427113	0.922332	0.448321	2.03289	1.31212	0	0	0.668828	0.535929	2.31519	4.6237	0	1.19288	1.96684	0	4.34073	0.643822	0	0	0	3.74605	0	0	0	0	0	0	3.30665	0	0	0	0	6.93232
ODC1	8.32055	6.38537	1.96684	3.16358	2.59803	3.42989	3.42839	0	1.35074	1.26091	0	1.24271	0	0	0	0	0	0	0	0	0	0	0	0	9.11079	0	1.15593	0	4.77152	0	0	0	0	0	0	0	0	0	0	2.57784	3.4169	0	1.98399	0	3.74605	0	0	0	0
OGA	0	1.27707	0	0	0	0.857473	0.761863	1.20562	0.675372	0.840606	0.465494	0.497086	3.25555	4.80502	0	3.56634	1.70845	0	1.34496	2.71053	7.87273	4.1506	5.62907	3.1212	1.07186	0.463037	0	0	0	0	1.18586	4.34073	1.60955	0	2.00677	0	0	3.08692	4.62155	0	0	1.65207	0	0	0	0	0	3.43388	0
OGFOD1	1.58487	0	0	1.58179	1.29902	0.643105	2.28559	1.20562	1.01306	0.840606	2.32747	0.745629	0	0	0	0	0	0	0	0	0	0	0	0	0.535929	1.38911	1.15593	0	2.38576	0	0	0	0	0	0	0	0	0	0	1.28892	0	1.65207	0	0	0	0	0	0	0
OGT	2.77352	3.83122	7.86736	7.11806	5.84557	5.57358	6.6663	6.63092	5.40298	9.24667	12.258	9.44463	3.25555	0.961004	5.56678	2.77382	4.69824	9.22332	4.48321	8.13158	10.497	8.30119	2.81454	3.56708	4.82336	6.94556	10.4033	36.7143	9.54305	19.6684	3.55757	6.5111	1.28764	4.53842	6.02032	0	0	12.3477	9.2431	5.15569	7.68804	3.30415	3.96798	9.91996	3.74605	4.73253	2.57784	0	0
OLA1	3.56595	2.55415	0	0.790896	0	1.07184	3.23792	0.301405	1.68843	0.420303	0.620659	1.24271	0	0	0	0	0	0	0	0	0	0	0	0	2.67964	0.463037	0	0	0	1.96684	0	0	0	0	0	0	0	0	0	0	1.70845	0	0	0	0	0	0	0	0
ORAI2	0.792433	2.55415	0	0.790896	1.94852	1.28621	2.66652	2.10984	2.02612	0.840606	5.7411	2.73397	9.76665	6.72703	5.56678	4.35886	5.55247	12.9126	6.27649	4.06579	5.24849	6.22589	5.62907	4.45885	0.535929	0.926075	3.46778	0	1.19288	5.90052	0	0	3.21911	0	0	1.86635	3.74605	7.71729	2.31077	0	0	1.65207	3.96798	0	0	0	0	0	0
ORC2	1.18865	0	0	2.37269	1.94852	0.643105	1.52373	3.31546	2.70149	2.10152	3.72395	0.745629	1.08518	3.84402	0	0.792519	2.56268	4.61166	4.93153	4.74342	5.24849	0	2.81454	5.57357	0.535929	0.463037	2.31185	0.917858	1.19288	9.83419	1.18586	0	1.93147	0	5.01694	1.86635	0	1.54346	4.62155	0	0	0	0	4.95998	0	4.73253	0	0	0
ORC5	0.396217	1.27707	0	0.790896	0	1.07184	1.71419	0.904216	0	2.10152	0.31033	0.745629	0	1.92201	0	1.18878	1.70845	0	0.896641	2.03289	0	2.0753	0	2.67531	0.535929	2.31519	1.15593	0	0	0	3.55757	2.17037	2.25338	0	0	0.933174	0	0	0	1.28892	0	0	0	3.30665	0	0	0	3.43388	0
ORC6	0	1.27707	0	0.790896	1.29902	1.28621	2.47606	2.41124	1.68843	0	3.87912	1.24271	1.08518	0	2.78339	0.792519	2.56268	2.767	2.2416	0.677631	0	0	0	0.445885	1.07186	0.926075	2.31185	0	2.38576	1.96684	3.55757	0	0.643822	0	0	0.933174	0	0	0	2.57784	0.854226	0	1.98399	0	0	0	0	0	0
ORMDL1	0.396217	2.55415	0	1.58179	0	1.92931	1.33326	0.904216	1.68843	0.840606	0.930989	0.497086	0	0	5.56678	0.39626	2.56268	0	0.896641	0.677631	0	0	2.81454	2.89825	1.60779	0.926075	2.31185	1.83572	3.57864	0	4.74342	0	0.643822	0	0	2.79952	0	0	0	0	1.70845	1.65207	0	0	0	0	0	0	0
ORMDL3	0	1.27707	0	0	1.29902	0.214368	0.380932	1.50703	0.675372	0.420303	0.620659	0	7.59629	3.84402	11.1336	12.2841	7.68804	9.22332	10.7597	8.13158	11.8091	10.3765	11.2581	12.2618	0	0	2.31185	0	0	3.93368	2.37171	4.34073	8.04777	0	15.0508	0.933174	3.74605	4.63037	4.62155	0	0	0	0	0	0	4.73253	0	3.43388	0
OSBP	0	0	0	1.58179	4.54656	3.64426	1.90466	1.80843	1.01306	1.26091	4.34461	1.24271	6.5111	6.72703	8.35017	5.54764	2.56268	6.45632	3.58656	5.42105	9.18485	2.0753	2.81454	4.23591	1.07186	1.38911	4.6237	0	1.19288	0	0	4.34073	2.25338	0	5.01694	2.79952	0	3.08692	2.31077	2.57784	0.854226	0	3.96798	3.30665	0	0	2.57784	0	0
OSBPL8	1.98108	0	3.93368	0	1.29902	2.35805	2.85699	1.80843	1.68843	1.26091	2.79297	2.23689	2.17037	0.961004	0	1.9813	1.28134	1.84466	1.79328	1.35526	1.31212	2.0753	1.40727	2.89825	1.07186	0.463037	4.6237	3.67143	0	7.86736	0	0	1.28764	0	1.00339	0.933174	0	0	0	1.28892	0	1.65207	3.96798	1.65333	0	4.73253	0	0	0
OSM	0	1.27707	0	0	0	0.214368	0	3.91827	0.675372	0.420303	3.56879	0	1.08518	0	0	0.39626	1.70845	0	5.82817	4.06579	0	2.0753	0	7.35711	0	0	0	0	1.19288	1.96684	0	0	0	0	0	0	7.49209	0	0	0	0	0	0	0	0	0	0	0	0
OST4	3.16973	7.66245	0	2.37269	2.59803	2.14368	1.71419	0.904216	1.01306	0.420303	3.56879	1.98834	1.08518	2.88301	0	1.18878	3.84402	1.84466	1.34496	2.71053	0	4.1506	0	4.45885	2.14371	0.926075	0	0.917858	2.38576	5.90052	5.92928	2.17037	2.57529	9.07684	2.00677	3.7327	3.74605	0	0	2.57784	5.12536	1.65207	3.96798	0	0	0	0	6.86775	0
OSTC	2.77352	2.55415	1.96684	6.32717	3.89705	10.0753	11.6184	6.32951	6.07835	2.10152	8.53406	7.20775	0	0	0	0	0	0	0	0	0	2.0753	0	1.11471	6.43114	1.38911	8.09148	3.67143	3.57864	7.86736	1.18586	0	0.321911	0	2.00677	0.933174	0	0	0	5.15569	0	0	3.96798	1.65333	3.74605	0	0	0	0
OTUD4	0	1.27707	0	0.790896	1.29902	1.28621	0.761863	0.602811	0	0.420303	0.930989	0.745629	4.34073	2.88301	2.78339	2.37756	2.13557	0	2.68992	0.677631	1.31212	0	2.81454	2.45237	0.535929	0.926075	1.15593	0.917858	2.38576	3.93368	4.74342	0	2.25338	0	1.00339	0	0	1.54346	2.31077	0	0	0	1.98399	3.30665	0	0	0	3.43388	0
OTUD5	0.396217	1.27707	0	0.790896	0.649508	1.71495	0.952329	0.602811	0.337686	0	0.620659	0.248543	1.08518	0	0	1.9813	2.13557	2.767	1.79328	1.35526	5.24849	6.22589	1.40727	2.00648	0.535929	0.463037	2.31185	0.917858	0	0	2.37171	2.17037	0.643822	0	3.01016	0	0	7.71729	0	1.28892	0	0	1.98399	0	1.87302	0	0	0	0
OTULIN	0.792433	0	0	2.37269	1.29902	1.07184	2.66652	0.301405	2.70149	0.420303	1.08615	1.24271	1.08518	0	0	0	0.854226	1.84466	0	0.677631	1.31212	6.22589	0	1.33766	0	0.926075	2.31185	0	0	1.96684	0	0	1.60955	0	0	0	0	0	0	0	1.70845	0	0	3.30665	1.87302	0	0	0	0
OXA1L	0	1.27707	0	0.790896	0	1.07184	0.190466	0	0.337686	0.840606	0	0.745629	1.08518	2.88301	0	3.56634	9.39649	3.68933	2.68992	5.42105	2.62424	2.0753	1.40727	3.79003	0	0	1.15593	1.83572	0	0	1.18586	6.5111	5.15057	4.53842	4.01355	4.66587	3.74605	6.17383	2.31077	1.28892	0	0	1.98399	0	0	0	2.57784	6.86775	0
OXCT1	1.18865	7.66245	0	0	2.59803	1.71495	3.04745	3.91827	2.70149	0.840606	3.87912	1.98834	0	1.92201	0	0	0.854226	0	0	0.677631	0	0	0	1.78354	2.14371	4.16734	0	0.917858	0	5.90052	3.55757	0	1.28764	2.26921	1.00339	0.933174	0	0	0	5.15569	5.12536	0	0	3.30665	1.87302	0	2.57784	0	0
OXSR1	0.396217	1.27707	1.96684	2.37269	0.649508	1.50058	2.47606	1.50703	2.3638	0.840606	2.17231	2.23689	2.17037	1.92201	0	2.37756	4.27113	2.767	3.13824	6.77631	2.62424	4.1506	1.40727	1.78354	0.535929	2.31519	4.6237	3.67143	3.57864	0	1.18586	0	2.57529	0	4.01355	0.933174	0	3.08692	0	2.57784	0.854226	1.65207	1.98399	1.65333	1.87302	0	0	0	0
P2RY10	0	1.27707	0	0	0	1.07184	0.380932	2.41124	1.01306	2.10152	1.86198	0.497086	0	0	2.78339	0.39626	1.28134	0.922332	0.448321	2.71053	0	0	1.40727	0.445885	0	0.463037	0	0.917858	0	1.96684	0	0	1.28764	2.26921	3.01016	0	0	4.63037	2.31077	0	0	0	0	1.65333	0	0	0	0	0
P2RY8	0.396217	2.55415	0	3.16358	8.44361	7.50289	3.80932	9.94638	7.09141	13.4497	9.15472	10.9359	4.34073	16.3371	13.9169	13.4728	7.68804	21.2136	20.6227	16.9408	56.4212	58.1083	16.8872	26.7531	0	7.4086	6.93555	36.7143	15.5075	9.83419	1.18586	2.17037	18.9927	0	59.1999	1.86635	7.49209	20.065	34.6616	1.28892	0.854226	4.95622	3.96798	21.4932	0	18.9301	7.73353	6.86775	0
P4HB	1.18865	2.55415	0	0	1.29902	0	0.190466	0.602811	1.01306	0	0.775824	1.24271	23.874	20.1811	19.4837	17.8317	24.3454	15.6796	15.6912	18.9737	13.1212	16.6024	25.3308	23.186	2.14371	0	2.31185	1.83572	2.38576	1.96684	5.92928	26.0444	10.945	18.1537	30.1016	11.1981	14.9842	15.4346	18.4862	1.28892	0	1.65207	0	0	1.87302	4.73253	2.57784	6.86775	0
PA2G4	3.16973	6.38537	1.96684	5.53627	7.14459	4.28737	6.6663	4.21968	5.06529	2.94212	3.56879	2.48543	2.17037	5.76603	5.56678	3.17008	6.83381	3.68933	5.37985	3.38816	2.62424	10.3765	1.40727	8.91771	3.7515	1.38911	8.09148	3.67143	1.19288	5.90052	5.92928	6.5111	5.47249	2.26921	5.01694	5.59904	0	7.71729	4.62155	5.15569	0.854226	0	7.93597	4.95998	1.87302	4.73253	2.57784	3.43388	6.93232
PABIR2	0	0	1.96684	0	0.649508	0.428737	0	0.904216	0.337686	0	1.08615	0.745629	0	1.92201	0	0	0.427113	0.922332	1.79328	0	3.93637	6.22589	4.2218	2.89825	1.07186	0	1.15593	0	1.19288	0	0	0	2.8972	0	0	0.933174	0	1.54346	0	0	0	0	0	0	0	0	0	0	0
PABPC1	56.659	37.0352	62.9388	17.3997	15.5882	40.0869	25.7129	10.5492	34.444	23.537	10.5512	27.3397	8.68147	8.64904	8.35017	21.7943	17.5116	4.61166	6.72481	23.0395	9.18485	12.4518	7.03634	6.24239	42.3384	7.4086	12.7152	35.7965	25.0505	21.6352	54.5493	47.7481	13.8422	54.461	11.0373	31.7279	37.4605	3.08692	4.62155	83.7799	55.5247	49.5622	27.7759	16.5333	50.5716	66.2554	59.2904	44.6404	34.6616
PACC1	0	0	0	3.16358	0.649508	0.428737	2.09512	0.904216	0.675372	0	0.930989	1.24271	2.17037	0.961004	5.56678	0.792519	3.84402	0	1.34496	0.677631	1.31212	0	1.40727	1.33766	0	0.463037	0	0.917858	0	0	0	0	0.965733	0	1.00339	0.933174	0	0	0	0	0	0	0	1.65333	0	0	0	0	0
PAG1	0.396217	1.27707	1.96684	0.790896	3.24754	1.28621	1.1428	0.602811	2.02612	0.420303	2.32747	0.994172	3.25555	4.80502	8.35017	5.15138	4.27113	7.37865	8.06977	10.1645	3.93637	12.4518	7.03634	8.69476	0	2.77822	1.15593	1.83572	2.38576	3.93368	0	0	2.8972	0	7.02371	0.933174	0	6.17383	11.5539	0	0.854226	1.65207	0	3.30665	0	4.73253	0	0	0
PAICS	9.5092	10.2166	0	6.32717	3.24754	4.93047	8.19003	3.01405	9.79289	2.94212	2.6378	5.2194	0	0	0	0.39626	0.427113	0	0.448321	0	0	0	2.81454	0.445885	10.7186	0.926075	2.31185	0	2.38576	3.93368	3.55757	0	0.643822	0	0	0.933174	0	0	0	5.15569	6.83381	0	3.96798	0	9.36512	0	0	0	0
PAK2	2.3773	1.27707	0	5.53627	1.29902	1.28621	2.09512	3.01405	2.70149	0.840606	4.34461	0.994172	0	0.961004	0	1.58504	0.427113	0	0.896641	0.677631	0	2.0753	2.81454	3.1212	0.535929	5.09341	1.15593	0	2.38576	5.90052	1.18586	0	0.643822	0	3.01016	0	0	0	0	2.57784	2.56268	1.65207	1.98399	4.95998	1.87302	0	0	0	0
PALM2AKAP2	0.396217	0	0	0	1.29902	0.643105	1.33326	2.71265	2.02612	0	6.98242	2.73397	1.08518	0	0	0.39626	1.70845	0.922332	2.2416	2.03289	1.31212	2.0753	1.40727	4.01297	0	1.85215	4.6237	0.917858	1.19288	1.96684	0	0	0	0	1.00339	0	0	7.71729	0	0	0	0	0	1.65333	0	0	0	0	0
PAPOLA	3.16973	1.27707	0	4.74538	2.59803	3.64426	4.95211	2.41124	3.03917	1.26091	3.87912	3.97669	2.17037	0	2.78339	1.58504	2.56268	1.84466	2.2416	2.03289	6.56061	0	4.2218	3.56708	2.67964	2.31519	3.46778	1.83572	1.19288	3.93368	0	0	1.93147	0	0	0.933174	0	0	4.62155	0	0.854226	0	5.95198	0	3.74605	0	0	0	0
PAQR4	0	0	0	0	0.649508	0	0.761863	1.50703	1.01306	0	2.48264	1.24271	0	6.72703	2.78339	3.56634	7.68804	6.45632	12.1047	11.5197	0	12.4518	9.85087	19.396	0	0.926075	0	0	1.19288	1.96684	0	0	8.04777	0	0	0.933174	0	20.065	0	0	0	0	0	0	0	0	0	0	0
PAQR8	0	0	0	0.790896	1.29902	1.92931	0.380932	6.63092	5.40298	1.26091	4.96527	2.73397	0	0	0	1.18878	0	4.61166	1.79328	0.677631	0	0	0	0.891771	0	5.55645	2.31185	6.42501	3.57864	3.93368	0	0	0.321911	0	1.00339	0	0	7.71729	2.31077	0	0	0	3.96798	3.30665	1.87302	0	0	0	0
PARP9	0.396217	1.27707	0	0	0.649508	0.214368	1.1428	1.80843	0	0.420303	1.39648	0.994172	1.08518	5.76603	2.78339	0.39626	1.28134	5.53399	0.896641	0	5.24849	6.22589	1.40727	3.34414	0	2.77822	2.31185	0.917858	3.57864	0	1.18586	0	0.321911	0	1.00339	0	0	1.54346	0	0	0	0	0	0	0	0	0	0	0
PBX2	0	0	0	0.790896	1.94852	0.857473	0.952329	0.602811	0.337686	1.26091	1.55165	0.497086	1.08518	0	2.78339	0.792519	3.4169	1.84466	2.2416	0.677631	1.31212	8.30119	0	1.78354	0	1.38911	0	2.75357	0	1.96684	0	2.17037	0.965733	0	3.01016	0.933174	0	1.54346	4.62155	0	0.854226	0	0	0	0	0	0	0	0
PBXIP1	0.396217	0	1.96684	0	0.649508	0	0	0	0	2.52182	1.39648	0.745629	1.08518	0	0	0	0.427113	1.84466	0.448321	0.677631	7.87273	6.22589	0	0.668828	0	0.926075	0	7.34287	3.57864	0	0	0	1.93147	0	4.01355	0	0	3.08692	2.31077	0	0.854226	0	0	6.61331	0	4.73253	0	6.86775	0
PCBP2	3.96217	3.83122	5.90052	0	0.649508	0.643105	1.1428	0.602811	0.337686	0.840606	0.465494	0.248543	0	0	0	0	0	0	0	0	0	0	0	0	2.14371	1.38911	0	0.917858	1.19288	1.96684	0	0	0	0	0	0	0	0	0	3.86676	3.4169	3.30415	0	0	5.61907	0	0	0	0
PCNA	2.77352	0	0	2.37269	1.29902	2.78679	1.33326	2.41124	3.37686	1.26091	4.03428	3.72814	5.42592	2.88301	0	1.9813	3.4169	8.30099	3.58656	7.45395	0	6.22589	12.6654	9.14065	5.35929	0.926075	3.46778	0	4.77152	5.90052	11.8586	8.68147	3.86293	9.07684	1.00339	13.0644	7.49209	3.08692	0	0	3.4169	0	0	0	0	0	10.3114	0	0
PCNP	4.35838	1.27707	1.96684	0	0	0.857473	2.66652	1.50703	1.35074	0	0.31033	1.49126	0	0	0	0.792519	0	0	0	0	0	0	0	0	1.60779	0.463037	2.31185	0.917858	1.19288	1.96684	0	0	0.321911	0	0	0	0	0	0	0	0.854226	0	0	0	1.87302	0	0	0	0
PCSK7	1.18865	3.83122	1.96684	0	1.29902	0.643105	0.952329	1.20562	0.337686	0.420303	0.620659	0.745629	3.25555	0.961004	5.56678	1.9813	2.13557	1.84466	2.2416	4.74342	7.87273	2.0753	1.40727	2.67531	1.60779	0.463037	0	3.67143	0	0	1.18586	0	2.57529	2.26921	2.00677	0	0	3.08692	4.62155	0	0	0	0	1.65333	0	0	0	0	0
PCYT1A	0	0	1.96684	0.790896	0.649508	0.857473	0.380932	0.301405	0.675372	0.420303	1.08615	0	2.17037	2.88301	2.78339	3.9626	3.84402	1.84466	7.17313	0	3.93637	8.30119	2.81454	7.35711	0	0	1.15593	0	0	0	2.37171	0	2.8972	0	1.00339	0	3.74605	4.63037	9.2431	0	0.854226	1.65207	0	0	0	0	2.57784	0	0
PCYT2	0	0	0	0	0	0	0	0	0	0	0	0	3.25555	1.92201	2.78339	1.9813	3.84402	1.84466	2.68992	6.09868	2.62424	8.30119	5.62907	5.57357	0	0	0	0	0	0	0	0	3.86293	0	1.00339	0	0	3.08692	2.31077	0	0	0	0	0	0	0	0	3.43388	0
PDCD2	3.56595	2.55415	0	0.790896	2.59803	2.35805	3.61885	1.80843	3.37686	0.420303	2.6378	2.73397	2.17037	0	0	0.792519	1.70845	0	0.896641	0.677631	1.31212	4.1506	0	1.11471	1.60779	0.926075	2.31185	0	2.38576	1.96684	0	2.17037	0.321911	0	0	0.933174	0	0	0	2.57784	1.70845	0	0	3.30665	0	0	0	0	0
PDCD6-AHRR	0.396217	0	0	0	1.29902	1.71495	0.761863	3.01405	0.337686	0.420303	3.87912	2.23689	0	0	0	0.39626	0.854226	0	2.2416	0.677631	0	0	0	2.45237	1.07186	3.24126	2.31185	0	0	1.96684	0	2.17037	1.60955	4.53842	2.00677	0	0	1.54346	0	0	0	0	0	0	0	0	0	0	0
PDCD7	0.396217	0	0	0	0	0.643105	0.571398	2.10984	1.35074	0	3.41363	0.497086	1.08518	0.961004	0	1.9813	2.98979	0.922332	0.448321	0.677631	2.62424	4.1506	4.2218	2.89825	0	0.926075	0	0	2.38576	1.96684	0	0	0.965733	0	1.00339	0.933174	3.74605	0	0	0	0.854226	0	0	0	0	0	0	0	0
PDE3B	0	1.27707	1.96684	2.37269	0.649508	1.92931	2.66652	3.01405	4.38992	1.68121	4.34461	1.98834	0	0.961004	2.78339	0.792519	1.28134	2.767	0.896641	0.677631	7.87273	0	0	1.78354	0.535929	3.24126	9.2474	12.85	3.57864	3.93368	1.18586	2.17037	2.25338	0	4.01355	0	0	1.54346	4.62155	2.57784	0.854226	1.65207	0	8.26663	0	0	0	0	0
PDE4D	0	1.27707	0	2.37269	1.29902	0.857473	0.952329	1.20562	1.35074	0	3.1033	0.745629	2.17037	0	0	0.39626	0.427113	3.68933	0.896641	1.35526	14.4333	0	2.81454	1.78354	0	2.77822	3.46778	5.50715	1.19288	0	0	4.34073	0.965733	0	0	0	0	4.63037	4.62155	0	0	0	0	4.95998	0	0	0	0	0
PDE7A	0.792433	0	5.90052	6.32717	3.89705	3.21552	3.42839	8.74076	8.10446	4.62333	7.9134	7.20775	7.59629	4.80502	5.56678	6.73641	9.39649	25.8253	11.6563	12.875	20.994	12.4518	22.5163	20.7337	0.535929	18.5215	13.8711	25.7	4.77152	9.83419	2.37171	0	11.2669	2.26921	12.0406	0	0	10.8042	11.5539	1.28892	5.12536	3.30415	0	9.91996	1.87302	0	2.57784	3.43388	0
PDGFA	0.396217	1.27707	0	3.16358	2.59803	1.92931	1.71419	0.301405	0.675372	0.840606	1.08615	0.497086	6.5111	4.80502	2.78339	3.17008	2.98979	0.922332	0.896641	0	0	0	2.81454	0.891771	0	0	0	0	2.38576	1.96684	0	0	0.321911	0	0	0	0	0	0	1.28892	0	0	0	1.65333	0	0	0	0	0
PDHB	0.396217	1.27707	0	2.37269	0.649508	0.643105	0.761863	0.602811	0	0	1.08615	1.49126	0	0.961004	0	0.792519	0.427113	0	1.34496	2.03289	0	0	0	0.668828	1.07186	1.38911	1.15593	0.917858	2.38576	0	0	0	0.643822	0	1.00339	0	3.74605	0	2.31077	0	0	1.65207	1.98399	0	3.74605	0	0	0	0
PDIA3	3.96217	7.66245	5.90052	17.3997	7.7941	7.71726	8.76143	7.53514	7.09141	9.24667	5.89626	3.97669	13.0222	4.80502	11.1336	7.13267	12.8134	6.45632	4.48321	10.1645	7.87273	2.0753	4.2218	6.01945	4.82336	7.4086	12.7152	5.50715	0	1.96684	14.2303	10.8518	3.21911	6.80763	5.01694	2.79952	26.2223	9.26075	9.2431	7.73353	6.83381	1.65207	5.95198	24.7999	11.2381	9.46505	0	3.43388	6.93232
PDIA6	5.54703	10.2166	5.90052	3.16358	4.54656	3.21552	4.19025	3.31546	4.38992	3.78273	2.6378	0.745629	21.7037	22.1031	8.35017	12.6803	18.793	13.835	15.2429	18.296	11.8091	18.6777	30.9599	23.6319	3.7515	1.85215	3.46778	1.83572	3.57864	0	14.2303	13.0222	9.97924	9.07684	11.0373	4.66587	14.9842	10.8042	11.5539	3.86676	3.4169	1.65207	5.95198	1.65333	5.61907	0	0	0	0
PDPK1	0	0	0	1.58179	3.89705	0.857473	1.71419	1.80843	1.01306	0.420303	1.08615	1.7398	1.08518	1.92201	0	0.792519	1.28134	0	0	3.38816	0	12.4518	0	2.00648	0.535929	0	2.31185	2.75357	3.57864	0	1.18586	2.17037	0.965733	0	0	0	0	0	0	1.28892	0	1.65207	1.98399	0	0	0	0	0	0
PDRG1	0	0	0	0	0	0	0	0.301405	0	0	0.465494	0	3.25555	3.84402	0	1.58504	1.28134	1.84466	2.68992	1.35526	2.62424	0	0	4.01297	0.535929	0	0	0	0	0	1.18586	0	1.60955	0	0	0.933174	0	0	0	0	0	1.65207	0	0	0	0	0	0	0
PDS5A	1.18865	2.55415	0	0.790896	0	1.28621	1.71419	1.50703	1.68843	0.420303	1.39648	1.49126	4.34073	4.80502	2.78339	3.17008	5.55247	11.9903	5.37985	3.38816	2.62424	6.22589	2.81454	11.3701	3.7515	0.926075	2.31185	0.917858	3.57864	1.96684	3.55757	4.34073	7.40395	2.26921	6.02032	4.66587	7.49209	0	0	1.28892	0.854226	0	1.98399	4.95998	0	0	2.57784	0	0
PEBP1	6.33946	3.83122	0	0.790896	4.54656	3.21552	2.85699	4.82249	3.37686	2.52182	5.58593	4.22523	1.08518	0.961004	0	1.18878	1.28134	2.767	1.34496	1.35526	1.31212	0	0	0.668828	5.89521	1.85215	5.77963	0.917858	2.38576	0	0	4.34073	0	2.26921	1.00339	2.79952	0	1.54346	0	1.28892	2.56268	3.30415	1.98399	1.65333	1.87302	0	2.57784	0	6.93232
PECAM1	0.396217	2.55415	1.96684	0	0.649508	0.643105	0.380932	2.41124	1.35074	0.420303	5.12044	2.48543	1.08518	2.88301	0	5.54764	2.98979	3.68933	4.93153	4.74342	9.18485	2.0753	2.81454	3.56708	0.535929	0.463037	8.09148	1.83572	4.77152	0	1.18586	6.5111	5.47249	6.80763	4.01355	0	0	6.17383	2.31077	0	3.4169	0	0	1.65333	0	4.73253	0	0	0
PEF1	0.396217	0	1.96684	0.790896	0	0.214368	0	0.904216	0	0.420303	0.465494	0.248543	1.08518	3.84402	0	5.54764	5.55247	2.767	4.03488	6.77631	2.62424	4.1506	4.2218	6.01945	0	0	0	0	0	0	2.37171	4.34073	3.54102	0	5.01694	0	0	4.63037	4.62155	0	0	0	0	0	0	0	2.57784	3.43388	0
PELO	1.18865	0	0	2.37269	0.649508	1.28621	0.761863	0.301405	0.337686	0	0.620659	1.49126	2.17037	1.92201	0	1.58504	4.27113	0.922332	0.448321	2.03289	2.62424	0	0	1.11471	0.535929	0.926075	0	0.917858	0	1.96684	0	0	1.28764	0	0	0.933174	0	0	0	0	0	0	0	0	0	0	0	0	0
PER1	0	2.55415	0	2.37269	1.94852	1.92931	1.52373	1.20562	0.675372	0.420303	0.930989	1.49126	0	0	0	1.58504	0	0	0	0	2.62424	0	0	0.445885	0	2.31519	0	4.58929	1.19288	0	0	0	0.965733	0	0	0	0	0	0	0	0	0	0	1.65333	0	0	2.57784	0	0
PES1	1.58487	2.55415	0	3.16358	0.649508	1.07184	2.28559	1.50703	0.675372	0.420303	2.17231	1.7398	0	0	0	1.18878	0.427113	0	0	1.35526	0	2.0753	2.81454	1.33766	0.535929	2.77822	1.15593	0	0	11.801	1.18586	0	0.643822	0	0	0.933174	0	0	0	1.28892	0	0	5.95198	0	0	0	0	0	13.8646
PFAS	0	1.27707	0	3.16358	3.24754	3.42989	2.85699	3.31546	3.37686	1.68121	2.48264	2.23689	0	0	0	0	1.70845	0	0	0	0	0	0	0	1.60779	0.463037	8.09148	3.67143	1.19288	3.93368	0	0	0	0	0	0	0	0	0	0	0.854226	0	7.93597	0	0	0	0	0	0
PFDN1	0.792433	0	0	0.790896	0.649508	0.643105	1.33326	0.602811	0	0	1.39648	2.73397	1.08518	0.961004	5.56678	1.18878	3.4169	0.922332	3.13824	5.42105	0	4.1506	1.40727	4.01297	2.14371	0	0	0	1.19288	0	1.18586	4.34073	3.21911	4.53842	2.00677	1.86635	0	3.08692	0	0	0.854226	0	0	0	0	0	0	0	0
PFKFB3	0.792433	0	0	3.16358	4.54656	0.857473	2.28559	1.20562	2.70149	0.420303	3.25846	1.49126	2.17037	4.80502	2.78339	1.18878	1.70845	6.45632	3.13824	4.06579	0	0	2.81454	2.67531	0	0.926075	3.46778	1.83572	1.19288	0	0	0	1.93147	0	0	2.79952	3.74605	9.26075	0	0	0	0	0	1.65333	1.87302	0	0	0	0
PFN1	35.2633	49.8059	25.5689	37.1721	33.7744	31.0834	23.8082	43.101	34.444	26.0588	30.102	30.5708	11.937	18.2591	11.1336	9.51023	15.3761	17.5243	19.7261	20.3289	1.31212	8.30119	18.2945	14.2683	30.5479	47.2298	56.6403	13.7679	60.8369	25.5689	58.1069	39.0666	15.1298	77.1531	8.0271	47.5919	29.9684	15.4346	6.93232	32.223	70.9008	19.8249	23.8079	28.1065	26.2223	9.46505	51.5569	34.3388	34.6616
PGAM1	1.18865	0	0	0	0.649508	0.214368	0.571398	0	0.675372	0	0	0.497086	0	2.88301	2.78339	1.58504	3.84402	1.84466	2.2416	2.03289	0	0	7.03634	1.78354	0	0	0	0	0	0	10.6727	10.8518	3.21911	9.07684	0	9.33174	3.74605	1.54346	0	1.28892	1.70845	0	0	0	0	0	7.73353	0	0
PGAM5	0.792433	0	0	0	0.649508	0.428737	0.761863	0.904216	1.01306	0	0.620659	0.497086	1.08518	0.961004	2.78339	2.77382	6.4067	2.767	2.2416	2.03289	0	2.0753	0	0.891771	1.07186	0.463037	0	0	0	0	2.37171	2.17037	1.28764	0	3.01016	1.86635	0	0	0	0	0	0	0	0	0	0	0	0	0
PGGHG	0	0	1.96684	0	0.649508	0.428737	0.190466	0	0	0	0.31033	0.248543	7.59629	7.68804	8.35017	2.37756	9.39649	6.45632	6.27649	6.09868	19.6818	12.4518	7.03634	7.13417	0	0.463037	0	1.83572	1.19288	3.93368	2.37171	0	8.36968	0	7.02371	0.933174	3.74605	4.63037	9.2431	0	0	0	0	0	0	0	0	3.43388	0
PGK1	11.4903	16.602	5.90052	5.53627	6.49508	3.85863	8.19003	2.71265	8.10446	3.36242	2.17231	7.45629	1.08518	2.88301	2.78339	1.58504	2.13557	4.61166	1.79328	2.03289	0	0	1.40727	0.891771	13.9341	4.16734	6.93555	1.83572	1.19288	5.90052	22.5312	15.1926	1.28764	6.80763	3.01016	16.7971	3.74605	1.54346	0	6.44461	9.39649	1.65207	3.96798	1.65333	5.61907	9.46505	10.3114	3.43388	20.797
PGP	0.396217	0	0	0.790896	0.649508	0.643105	0.952329	1.20562	1.01306	0	1.86198	0.497086	1.08518	0.961004	0	0.39626	1.28134	1.84466	1.34496	0	0	4.1506	0	1.5606	0	0.463037	2.31185	0	1.19288	0	0	0	0.965733	0	1.00339	0	0	1.54346	0	0	0.854226	0	0	1.65333	0	0	0	0	0
PGRMC2	0.792433	2.55415	1.96684	0.790896	0.649508	1.50058	1.71419	2.41124	3.03917	2.94212	2.32747	1.24271	0	5.76603	0	5.15138	6.83381	7.37865	4.93153	2.71053	3.93637	6.22589	4.2218	4.6818	1.60779	2.77822	1.15593	0	3.57864	5.90052	0	0	4.18484	0	5.01694	0	0	1.54346	4.62155	0	0	1.65207	0	0	0	0	0	3.43388	6.93232
PHB	0	0	0	0.790896	0	0.214368	0.761863	0	0	0	1.24132	0	6.5111	4.80502	2.78339	4.75512	8.96938	0.922332	2.68992	4.06579	2.62424	4.1506	1.40727	6.24239	0.535929	0	1.15593	0	0	0	4.74342	4.34073	5.47249	2.26921	8.0271	4.66587	0	1.54346	0	0	0	0	0	0	0	0	0	0	0
PHB2	0	0	0	0	0	0	0	0	0	0	0	0	3.25555	4.80502	0	3.17008	12.3863	7.37865	5.82817	2.71053	2.62424	2.0753	8.44361	10.0324	0	0	0	0	0	0	14.2303	19.5333	2.8972	4.53842	2.00677	15.864	7.49209	1.54346	0	0	0	0	0	0	0	0	7.73353	3.43388	0
PHF19	0.396217	1.27707	0	0	0	0.214368	0	0.301405	0	0	1.70681	0.248543	0	1.92201	2.78339	0.39626	3.4169	0.922332	0.448321	4.06579	0	2.0753	0	2.67531	0	0	1.15593	0.917858	0	0	1.18586	4.34073	2.8972	2.26921	2.00677	0.933174	0	1.54346	0	0	1.70845	0	0	0	0	0	0	0	0
PHF20	0	0	0	0	1.29902	0.428737	1.33326	2.41124	0	1.68121	2.01714	1.49126	3.25555	0	0	1.18878	2.98979	1.84466	2.2416	3.38816	2.62424	10.3765	0	4.23591	1.07186	0.463037	0	0.917858	1.19288	5.90052	2.37171	2.17037	1.93147	2.26921	2.00677	0	0	0	0	0	0.854226	0	0	1.65333	1.87302	4.73253	0	0	0
PHF23	0.396217	1.27707	0	1.58179	0	0.428737	2.28559	1.20562	1.01306	0.420303	1.86198	1.24271	2.17037	5.76603	0	3.17008	3.84402	6.45632	0.896641	2.03289	5.24849	6.22589	2.81454	2.89825	1.07186	0.463037	1.15593	1.83572	1.19288	1.96684	0	0	1.60955	2.26921	5.01694	0.933174	0	0	4.62155	1.28892	0	0	0	1.65333	0	0	0	0	0
PHF5A	7.52811	1.27707	3.93368	7.11806	11.0416	6.43105	9.71376	11.4534	6.07835	3.36242	17.3785	8.45046	2.17037	1.92201	5.56678	3.56634	10.2507	1.84466	5.37985	4.06579	1.31212	0	2.81454	5.79651	1.60779	4.63037	5.77963	4.58929	11.9288	15.7347	1.18586	2.17037	7.40395	0	2.00677	2.79952	0	0	0	6.44461	0	0	17.8559	4.95998	0	0	0	3.43388	6.93232
PHLDA1	1.98108	2.55415	0	26.0996	6.49508	11.3615	6.85677	2.10984	4.38992	1.68121	1.24132	2.23689	8.68147	5.76603	5.56678	8.32145	5.12536	7.37865	2.2416	4.06579	0	0	9.85087	4.6818	0.535929	6.94556	2.31185	2.75357	0	3.93368	1.18586	4.34073	0.965733	0	1.00339	0.933174	3.74605	1.54346	0	5.15569	0.854226	0	5.95198	0	1.87302	0	7.73353	0	6.93232
PI4KB	0	0	0	1.58179	0	0.214368	0.761863	0.904216	0.675372	0.420303	1.24132	0	4.34073	0	0	1.18878	2.13557	0.922332	1.34496	3.38816	0	2.0753	1.40727	2.45237	0	0.463037	0	0	0	0	1.18586	0	0.643822	0	4.01355	0.933174	0	1.54346	0	0	0	0	0	0	3.74605	0	0	0	0
PICALM	1.18865	0	1.96684	2.37269	1.94852	4.50173	2.47606	1.80843	1.01306	5.04364	1.55165	3.4796	2.17037	0	0	0.39626	0.427113	1.84466	0	0	0	0	0	1.11471	0	5.55645	2.31185	5.50715	1.19288	1.96684	0	0	0	0	0	0	0	0	0	2.57784	0	0	1.98399	3.30665	0	0	0	0	0
PIK3CD	0.792433	5.1083	0	5.53627	3.24754	5.14484	4.38071	2.41124	5.06529	3.78273	2.01714	2.98252	11.937	3.84402	5.56678	4.75512	2.56268	2.767	2.2416	5.42105	6.56061	0	0	0.668828	1.07186	4.63037	3.46778	10.0964	2.38576	0	3.55757	0	2.8972	0	5.01694	1.86635	0	4.63037	4.62155	1.28892	1.70845	4.95622	1.98399	3.30665	3.74605	0	0	0	0
PIK3IP1	0.396217	0	0	0	0	0.214368	0	0.301405	0	0.420303	0	0	1.08518	0	5.56678	1.18878	0.427113	1.84466	0.448321	0.677631	22.3061	12.4518	1.40727	1.78354	0.535929	0	0	1.83572	0	0	0	0	2.57529	0	9.03049	0	0	3.08692	20.797	0	0	0	0	0	0	0	0	3.43388	0
PIK3R1	1.18865	1.27707	5.90052	5.53627	0.649508	3.42989	1.33326	1.50703	2.3638	3.36242	5.12044	2.73397	2.17037	1.92201	5.56678	1.9813	6.4067	2.767	0.896641	2.71053	11.8091	6.22589	0	0.668828	0.535929	1.38911	5.77963	8.26072	10.7359	0	0	0	1.93147	0	2.00677	0.933174	0	0	2.31077	0	0.854226	0	0	8.26663	0	0	2.57784	0	0
PIK3R5	0	0	0	0	0	0	0	0.301405	1.01306	0	0	0.497086	1.08518	1.92201	0	3.56634	3.4169	0	0.448321	0.677631	0	0	1.40727	1.78354	0	0.463037	0	2.75357	0	0	0	2.17037	2.8972	0	9.03049	0	0	3.08692	2.31077	0	0	0	0	0	0	4.73253	2.57784	0	0
PIM1	1.58487	0	1.96684	0	0.649508	1.07184	0.380932	2.71265	0.675372	0.420303	5.58593	0.248543	1.08518	0	0	0	1.70845	0	0	0	0	0	0	0.445885	1.60779	0.926075	0	1.83572	1.19288	0	0	2.17037	0.965733	2.26921	3.01016	0	0	1.54346	4.62155	0	1.70845	3.30415	1.98399	0	0	9.46505	0	0	0
PIM2	7.1319	8.93952	3.93368	13.4452	8.44361	6.64542	9.14236	6.63092	2.70149	3.78273	6.05143	6.46212	7.59629	2.88301	8.35017	7.92519	14.5218	3.68933	4.03488	3.38816	3.93637	8.30119	9.85087	5.35062	7.503	3.24126	2.31185	3.67143	13.1217	3.93368	5.92928	8.68147	5.7944	0	5.01694	10.2649	3.74605	3.08692	6.93232	10.3114	4.27113	1.65207	5.95198	3.30665	1.87302	0	7.73353	0	6.93232
PIM3	9.11298	3.83122	0	1.58179	3.89705	9.86094	6.85677	0.904216	3.03917	1.26091	0.775824	1.98834	2.17037	3.84402	5.56678	7.92519	9.8236	1.84466	0.448321	1.35526	1.31212	4.1506	2.81454	1.5606	5.35929	0	0	0	1.19288	1.96684	11.8586	2.17037	3.54102	2.26921	1.00339	4.66587	3.74605	0	0	1.28892	0.854226	3.30415	1.98399	4.95998	0	4.73253	7.73353	0	6.93232
PIP4K2A	3.56595	0	7.86736	2.37269	3.24754	7.28852	4.19025	3.31546	3.03917	9.66697	1.70681	5.46794	7.59629	5.76603	5.56678	9.51023	9.8236	6.45632	9.41473	12.1974	14.4333	8.30119	11.2581	10.7012	3.7515	5.55645	3.46778	11.9322	1.19288	7.86736	2.37171	0	9.01351	0	16.0542	3.7327	3.74605	7.71729	16.1754	9.02245	3.4169	3.30415	1.98399	6.61331	5.61907	0	10.3114	10.3016	0
PIP4K2B	0	0	0	0	0.649508	1.50058	1.71419	2.10984	2.70149	3.36242	4.34461	1.98834	3.25555	6.72703	8.35017	6.34015	7.68804	11.9903	6.27649	4.06579	13.1212	4.1506	4.2218	10.2554	1.07186	2.31519	0	1.83572	3.57864	0	0	2.17037	4.18484	0	8.0271	0.933174	11.2381	6.17383	9.2431	1.28892	2.56268	1.65207	0	4.95998	0	4.73253	2.57784	3.43388	0
PIP5K1C	0.792433	1.27707	0	0.790896	1.94852	2.14368	1.1428	1.80843	1.35074	1.68121	2.17231	1.24271	2.17037	6.72703	0	5.54764	1.70845	0.922332	2.2416	1.35526	2.62424	2.0753	0	4.01297	0.535929	0.463037	1.15593	5.50715	1.19288	0	0	0	0.965733	0	1.00339	0.933174	0	0	2.31077	0	1.70845	0	0	0	0	0	2.57784	0	0
PISD	0.396217	1.27707	0	0	1.29902	0.428737	0.952329	0.301405	0.675372	0.420303	0.155165	0.497086	1.08518	4.80502	2.78339	1.58504	3.84402	0	3.58656	0	5.24849	4.1506	0	1.78354	0	0	0	0	2.38576	0	1.18586	2.17037	0.965733	0	0	0	0	0	0	0	0	0	7.93597	0	0	0	0	0	0
PITPNB	3.16973	0	3.93368	1.58179	3.24754	2.78679	4.95211	1.50703	1.35074	1.26091	1.70681	0.994172	1.08518	0	0	1.9813	0.854226	0	0.896641	1.35526	0	0	1.40727	0.891771	3.21557	1.38911	0	0.917858	0	0	0	2.17037	1.28764	0	2.00677	2.79952	0	0	0	5.15569	1.70845	0	1.98399	0	0	0	0	0	0
PITPNM1	0	1.27707	1.96684	3.95448	1.29902	1.92931	2.66652	1.50703	3.03917	2.10152	1.24132	2.73397	0	0	0	0.39626	0.427113	0	0.896641	0	0	0	0	0.891771	1.60779	0.926075	2.31185	0.917858	1.19288	0	0	2.17037	0.965733	0	0	0	0	1.54346	0	0	0	0	0	0	1.87302	0	2.57784	0	0
PITRM1	0	1.27707	0	0	0	0.857473	1.1428	1.20562	0.675372	0.420303	1.08615	0.994172	2.17037	0	0	1.9813	0.427113	0.922332	1.79328	0.677631	1.31212	0	0	0.891771	1.60779	0	0	0.917858	0	1.96684	1.18586	2.17037	0.643822	0	0	0.933174	3.74605	0	2.31077	1.28892	0.854226	0	0	0	0	0	0	0	0
PKM	3.96217	8.93952	0	5.53627	5.19607	6.00231	11.6184	6.93232	7.09141	2.52182	9.15472	14.1669	24.9592	45.1672	30.6173	34.4746	54.6705	23.9806	31.8308	44.046	2.62424	58.1083	22.5163	43.6968	13.3982	1.85215	2.31185	0.917858	5.9644	13.7679	65.222	71.6221	37.0198	56.7302	21.0711	53.1909	44.9526	27.7822	6.93232	6.44461	4.27113	3.30415	3.96798	3.30665	7.49209	0	20.6227	3.43388	0
PLAGL2	0	0	0	4.74538	3.24754	2.14368	1.52373	1.20562	0.675372	0.420303	2.32747	0.745629	3.25555	1.92201	2.78339	1.9813	2.13557	0	0.896641	2.03289	0	0	0	1.5606	1.07186	0.926075	0	0	1.19288	1.96684	1.18586	0	1.28764	0	1.00339	0	0	1.54346	0	0	0	0	0	1.65333	1.87302	0	0	0	0
PLCG1	0	1.27707	0	2.37269	2.59803	1.28621	2.09512	1.20562	0.675372	3.78273	4.65494	2.98252	0	0.961004	0	0.39626	1.28134	1.84466	1.34496	1.35526	2.62424	2.0753	0	3.34414	0	5.09341	2.31185	4.58929	7.15728	7.86736	0	2.17037	0.965733	0	1.00339	0.933174	3.74605	1.54346	0	0	0	0	5.95198	4.95998	0	4.73253	0	3.43388	0
PLEC	0	0	3.93368	2.37269	0	0.857473	0.380932	0.301405	0.337686	0.840606	0.620659	0.248543	4.34073	0.961004	2.78339	2.77382	0.854226	0.922332	1.34496	1.35526	6.56061	0	5.62907	1.5606	0	0.926075	1.15593	1.83572	0	1.96684	0	4.34073	0.965733	0	5.01694	1.86635	0	3.08692	2.31077	1.28892	0	0	1.98399	0	0	0	0	3.43388	0
PLEKHF1	0	0	0	0	0	0	0	0	0	0	0	0	1.08518	1.92201	2.78339	1.58504	1.70845	5.53399	6.27649	2.03289	11.8091	6.22589	1.40727	6.24239	0	0	0	0	0	0	0	0	4.82866	2.26921	8.0271	0	0	9.26075	9.2431	0	0	0	0	0	0	0	0	0	0
PLEKHJ1	0	0	0	0	0	0	0	0	0	0	0	0	0	0	5.56678	1.18878	2.98979	0.922332	2.2416	3.38816	1.31212	2.0753	2.81454	2.22943	0	0	0	0	0	0	2.37171	4.34073	4.18484	0	1.00339	2.79952	0	3.08692	0	0	0	0	0	0	0	0	0	0	0
PLPBP	0	1.27707	1.96684	0.790896	0.649508	1.28621	1.90466	0.904216	2.02612	1.26091	1.39648	2.48543	0	0.961004	0	0.39626	1.28134	0.922332	0.448321	0	1.31212	0	0	0.445885	1.07186	0.463037	0	0	0	0	0	2.17037	0	2.26921	3.01016	0	0	0	2.31077	1.28892	0	0	0	0	0	0	0	0	0
PMAIP1	3.96217	3.83122	0	4.74538	5.84557	4.073	5.52351	5.4253	3.71455	1.68121	3.41363	2.73397	3.25555	2.88301	5.56678	4.75512	2.98979	1.84466	2.2416	2.03289	0	0	1.40727	1.33766	1.07186	1.38911	4.6237	0	2.38576	1.96684	4.74342	4.34073	0.321911	2.26921	1.00339	0.933174	0	4.63037	0	2.57784	0.854226	1.65207	1.98399	0	1.87302	0	5.15569	0	0
PMF1	1.18865	0	0	0	0	0.857473	0.952329	0	0.337686	0.840606	0.155165	0.497086	1.08518	2.88301	0	1.18878	2.56268	0	0.448321	0	0	2.0753	1.40727	0.891771	3.7515	0	0	0.917858	1.19288	0	9.48684	2.17037	0.965733	0	0	2.79952	3.74605	0	0	2.57784	0	3.30415	0	0	0	0	0	0	6.93232
PMM2	0	0	0	0	0	0	0.190466	0	0	0	0.775824	1.49126	6.5111	8.64904	2.78339	5.9439	11.5321	2.767	4.93153	4.74342	1.31212	2.0753	5.62907	5.12768	0	0	2.31185	0	0	1.96684	3.55757	2.17037	6.11631	0	5.01694	1.86635	0	1.54346	6.93232	0	0	0	0	0	0	0	0	0	0
PMPCA	0	1.27707	0	0	1.29902	1.07184	0.571398	0.602811	1.01306	0	0.465494	1.24271	1.08518	1.92201	2.78339	8.32145	11.1049	3.68933	3.58656	4.74342	1.31212	14.5271	0	3.56708	0.535929	0	0	0	1.19288	0	3.55757	6.5111	5.15057	0	3.01016	4.66587	0	4.63037	0	1.28892	0	0	0	0	0	0	2.57784	0	6.93232
PNO1	1.58487	0	0	1.58179	0	1.50058	0.380932	0	0	0	0.155165	0	2.17037	2.88301	2.78339	2.77382	5.97958	2.767	3.13824	1.35526	0	0	2.81454	0.222943	1.60779	0	0	0	0	0	1.18586	0	2.57529	0	5.01694	3.7327	3.74605	0	0	0	0.854226	0	0	0	0	0	0	0	0
PNP	4.7546	2.55415	0	3.95448	5.19607	2.14368	8.95189	6.32951	4.05223	0.840606	4.81011	4.72232	3.25555	2.88301	5.56678	3.56634	7.26092	5.53399	1.79328	4.74342	0	0	0	0.891771	9.64671	4.16734	3.46778	2.75357	3.57864	1.96684	5.92928	4.34073	1.60955	4.53842	2.00677	2.79952	0	0	4.62155	0	3.4169	4.95622	1.98399	3.30665	3.74605	0	0	3.43388	0
PNRC1	0.396217	0	5.90052	0.790896	0.649508	2.14368	1.52373	1.20562	1.01306	4.20303	0.155165	0.248543	1.08518	1.92201	2.78339	2.37756	2.56268	0	0	0.677631	6.56061	4.1506	2.81454	0.222943	0	5.55645	2.31185	16.5214	1.19288	0	0	0	0.321911	0	1.00339	1.86635	0	3.08692	9.2431	0	0	1.65207	0	8.26663	3.74605	0	0	3.43388	0
POC1A	0	0	0	0	0.649508	1.28621	1.1428	3.91827	1.35074	0.420303	4.49978	1.49126	1.08518	1.92201	0	0	1.28134	1.84466	4.03488	2.71053	0	2.0753	1.40727	3.34414	0	0.926075	5.77963	0	0	3.93368	0	0	2.57529	0	0	0	0	3.08692	0	0	0	0	0	0	0	0	0	0	0
POC1B	0	1.27707	0	0	1.29902	0.214368	0.761863	2.10984	1.01306	0.420303	3.1033	0.745629	0	0	0	0.792519	1.28134	0	3.13824	2.03289	1.31212	0	2.81454	1.33766	0	0	2.31185	0.917858	0	5.90052	0	0	1.60955	0	0	0	0	0	0	0	0	0	0	1.65333	1.87302	0	0	0	6.93232
POFUT1	0.396217	0	0	2.37269	0.649508	1.28621	1.1428	0.602811	2.3638	1.26091	0	0.745629	0	0.961004	2.78339	2.77382	2.98979	2.767	0.896641	0.677631	0	2.0753	0	1.33766	0	0.926075	0	0.917858	0	0	0	0	1.28764	0	0	0	0	0	0	0	0	0	0	1.65333	0	0	2.57784	0	0
POGK	0.396217	0	1.96684	5.53627	2.59803	3.64426	3.80932	1.20562	3.37686	1.68121	0.930989	3.4796	1.08518	0.961004	0	1.18878	2.98979	0.922332	0.448321	2.03289	1.31212	2.0753	0	1.78354	0.535929	2.77822	3.46778	2.75357	3.57864	0	2.37171	0	1.28764	2.26921	2.00677	3.7327	0	1.54346	0	0	0.854226	0	0	0	0	0	0	0	0
POGZ	0	2.55415	0	0.790896	1.29902	1.28621	0.190466	2.41124	1.01306	0.840606	2.17231	0.497086	0	0	2.78339	0.792519	0.427113	0	0.448321	0.677631	3.93637	2.0753	0	0.668828	0	0.463037	2.31185	1.83572	2.38576	3.93368	0	0	1.28764	0	0	0	0	0	0	0	0	0	1.98399	3.30665	0	0	0	0	0
POLD3	0.792433	1.27707	0	1.58179	0	1.50058	0.952329	1.80843	0.675372	0	1.24132	2.23689	1.08518	0	0	0.792519	0.427113	0	1.34496	2.03289	0	2.0753	1.40727	0.222943	0.535929	2.77822	2.31185	0	2.38576	0	0	0	0.321911	0	1.00339	0	0	1.54346	0	0	0.854226	0	0	0	0	0	2.57784	0	0
POLDIP2	0	0	0	0.790896	1.94852	0.857473	0.761863	0.602811	0.337686	0	2.01714	0.497086	5.42592	5.76603	5.56678	4.75512	12.3863	0.922332	7.17313	10.8421	0	6.22589	2.81454	8.91771	1.07186	0.926075	0	0	0	0	7.11513	2.17037	4.82866	4.53842	7.02371	2.79952	3.74605	4.63037	2.31077	0	1.70845	0	0	0	0	0	5.15569	6.86775	6.93232
POLE3	0.792433	1.27707	1.96684	3.95448	3.24754	5.14484	7.61863	5.12389	2.3638	2.52182	6.98242	5.2194	6.5111	10.571	5.56678	2.37756	2.56268	1.84466	3.58656	2.03289	5.24849	8.30119	4.2218	4.6818	3.21557	2.77822	6.93555	1.83572	4.77152	5.90052	4.74342	0	1.93147	4.53842	4.01355	1.86635	3.74605	3.08692	6.93232	0	3.4169	1.65207	0	1.65333	0	4.73253	5.15569	0	6.93232
POLG	0.792433	2.55415	0	2.37269	0	1.28621	0.380932	1.20562	1.01306	0	1.39648	0.994172	2.17037	0.961004	0	1.18878	1.70845	0	0.448321	0.677631	1.31212	0	2.81454	1.78354	1.60779	0	0	2.75357	0	1.96684	0	0	0.643822	0	0	0	3.74605	1.54346	4.62155	1.28892	1.70845	0	0	0	1.87302	0	2.57784	0	0
POLR1D	0	1.27707	0	1.58179	1.29902	1.07184	1.71419	1.50703	1.35074	0	1.39648	2.98252	0	0.961004	2.78339	1.18878	2.56268	0	2.68992	0.677631	0	0	2.81454	3.34414	0	0.463037	0	0.917858	1.19288	0	1.18586	2.17037	1.93147	0	1.00339	1.86635	0	4.63037	0	0	0	0	0	0	0	0	0	0	0
POLR1F	3.16973	2.55415	1.96684	4.74538	3.24754	5.14484	5.52351	3.91827	2.3638	0.840606	5.12044	1.24271	1.08518	0.961004	0	1.58504	2.13557	1.84466	1.34496	0.677631	0	0	0	0.668828	2.67964	2.77822	4.6237	1.83572	1.19288	7.86736	0	0	0.321911	4.53842	2.00677	1.86635	0	0	0	0	3.4169	0	3.96798	1.65333	1.87302	0	0	0	0
POLR1G	0	0	0	6.32717	7.7941	3.21552	7.8091	3.31546	1.35074	0.420303	4.49978	3.23106	0	0.961004	2.78339	0.792519	1.28134	0	0.896641	0.677631	0	0	0	2.00648	0.535929	1.38911	2.31185	0.917858	1.19288	0	0	0	0	0	0	0	0	0	0	0	0.854226	0	17.8559	1.65333	0	0	0	0	0
POLR2D	2.77352	5.1083	1.96684	1.58179	7.7941	6.21668	4.76165	4.82249	3.37686	2.10152	6.36176	8.20192	7.59629	10.571	19.4837	10.3028	16.6574	6.45632	9.41473	7.45395	2.62424	6.22589	2.81454	14.0454	3.7515	1.85215	3.46778	4.58929	5.9644	3.93368	2.37171	0	6.76013	6.80763	5.01694	4.66587	0	12.3477	6.93232	0	1.70845	0	11.904	3.30665	3.74605	0	0	3.43388	0
POLR2K	5.15081	5.1083	0	2.37269	0.649508	1.07184	2.47606	0.602811	0	0.420303	0.620659	1.49126	0	0	0	1.18878	1.70845	0	0	0.677631	0	0	0	0	5.89521	0	0	0	1.19288	0	2.37171	0	0	0	1.00339	0	0	0	0	6.44461	3.4169	0	0	1.65333	3.74605	0	0	0	0
POLR2L	0	0	0	0	0	0	0.571398	1.20562	0	0	0.31033	0.248543	5.42592	4.80502	2.78339	2.77382	7.68804	3.68933	2.2416	2.71053	2.62424	0	1.40727	2.89825	0	0	0	0	1.19288	0	13.0444	4.34073	0.965733	0	0	5.59904	7.49209	1.54346	2.31077	0	0	0	0	0	0	4.73253	2.57784	6.86775	0
POLR3B	0	0	0	0.790896	2.59803	0.857473	2.66652	0.904216	1.35074	0.840606	1.86198	0.994172	1.08518	0	0	0.792519	2.13557	0	0	0	0	0	0	0.222943	0	0.926075	0	0	0	0	1.18586	2.17037	0.321911	0	0	0.933174	0	0	0	0	0	0	3.96798	0	0	0	0	0	0
POLR3H	1.18865	0	0	0	0	1.71495	0.380932	0	0.675372	0.420303	0.155165	0.248543	8.68147	17.2981	0	11.4915	16.6574	3.68933	5.82817	6.77631	3.93637	8.30119	4.2218	6.68828	0	0	0	0	0	0	2.37171	0	4.18484	2.26921	3.01016	3.7327	0	4.63037	4.62155	0	0	0	0	0	0	0	0	0	0
POP4	0	0	0	0	2.59803	1.50058	1.52373	2.10984	0.675372	0	1.55165	0	1.08518	2.88301	0	1.9813	2.13557	1.84466	4.48321	0.677631	0	0	0	2.89825	1.07186	0	1.15593	0.917858	1.19288	0	0	0	0.965733	2.26921	1.00339	1.86635	0	7.71729	2.31077	0	0.854226	1.65207	1.98399	1.65333	0	0	0	0	0
POP5	0.792433	0	0	0.790896	0	0	0.761863	0.301405	0.337686	0	0	0.745629	4.34073	1.92201	2.78339	3.17008	10.6778	5.53399	2.68992	4.06579	3.93637	6.22589	11.2581	8.02594	1.07186	0.463037	1.15593	0	0	0	7.11513	2.17037	6.11631	0	2.00677	5.59904	0	1.54346	0	0	0	0	0	0	0	4.73253	0	0	0
POP7	1.18865	0	0	0	1.29902	0.643105	1.90466	0.904216	0.337686	0.840606	0.620659	0.248543	1.08518	0.961004	0	1.58504	4.69824	0	1.34496	2.03289	0	2.0753	0	0.445885	0	0.926075	0	0	1.19288	0	2.37171	0	1.28764	0	0	2.79952	0	0	0	0	0	0	1.98399	0	0	0	2.57784	0	0
POU2F2	0.792433	0	0	1.58179	5.84557	2.78679	3.23792	4.21968	1.35074	0.420303	5.43077	1.24271	8.68147	6.72703	19.4837	7.52893	5.97958	0	1.34496	2.71053	6.56061	6.22589	1.40727	2.00648	0	0.926075	1.15593	3.67143	4.77152	3.93368	1.18586	0	3.21911	2.26921	3.01016	2.79952	0	6.17383	2.31077	1.28892	0	0	5.95198	3.30665	0	4.73253	2.57784	3.43388	0
PPA1	6.33946	2.55415	0	0.790896	0	1.28621	1.52373	0.301405	1.35074	0.420303	0	0.994172	2.17037	0	0	0.792519	2.13557	0.922332	0.896641	2.71053	0	0	0	0.891771	6.43114	0	0	0	1.19288	0	5.92928	0	0.965733	0	0	1.86635	3.74605	0	0	1.28892	2.56268	1.65207	3.96798	0	0	0	2.57784	0	0
PPCS	0.396217	2.55415	0	0	0.649508	0.643105	1.33326	0.904216	1.01306	0.840606	1.08615	0.497086	4.34073	0.961004	0	2.37756	1.70845	1.84466	0.448321	2.71053	2.62424	0	0	2.22943	1.07186	0.463037	3.46778	0.917858	0	0	1.18586	0	2.25338	4.53842	2.00677	0.933174	0	0	0	1.28892	0	0	0	0	0	0	0	0	0
PPIB	0	0	0	0	0	0	0	0	0	0	0	0	5.42592	7.68804	0	5.9439	11.1049	8.30099	5.37985	8.80921	1.31212	4.1506	14.0727	8.69476	0	0	0	0	0	0	8.30099	13.0222	4.50675	6.80763	11.0373	5.59904	0	1.54346	9.2431	0	0	0	0	0	0	0	5.15569	0	0
PPIF	2.3773	3.83122	0	6.32717	6.49508	3.64426	7.04724	9.04216	3.71455	2.10152	10.2409	2.23689	0	4.80502	0	2.77382	1.70845	1.84466	2.68992	4.06579	1.31212	4.1506	1.40727	5.57357	2.14371	1.85215	4.6237	0.917858	4.77152	3.93368	1.18586	4.34073	0.965733	4.53842	2.00677	5.59904	0	3.08692	0	0	1.70845	0	7.93597	0	0	0	5.15569	0	6.93232
PPIL1	1.18865	2.55415	0	1.58179	1.94852	1.71495	2.85699	1.50703	2.02612	2.52182	2.6378	2.23689	2.17037	1.92201	0	1.18878	2.13557	0	1.79328	2.71053	1.31212	2.0753	4.2218	2.89825	2.67964	1.85215	0	0	0	1.96684	3.55757	0	3.54102	2.26921	2.00677	1.86635	7.49209	3.08692	0	1.28892	2.56268	0	1.98399	0	0	0	0	3.43388	0
PPIL2	0	0	0	0	0	0.214368	0	0.602811	0.337686	0.840606	0.930989	0.497086	0	0.961004	0	0.792519	3.84402	0.922332	1.79328	2.03289	1.31212	10.3765	0	2.22943	0	0.463037	1.15593	0	1.19288	0	1.18586	0	2.8972	0	1.00339	0	0	1.54346	2.31077	0	0	0	0	0	0	0	0	3.43388	0
PPM1G	1.18865	2.55415	0	12.6543	13.6397	5.35921	6.28537	7.83654	3.03917	1.26091	7.44791	3.4796	5.42592	5.76603	2.78339	2.77382	6.4067	8.30099	6.27649	2.71053	3.93637	2.0753	12.6654	10.9242	1.07186	7.4086	4.6237	2.75357	4.77152	13.7679	5.92928	8.68147	5.47249	6.80763	3.01016	0.933174	3.74605	9.26075	0	1.28892	1.70845	0	5.95198	1.65333	1.87302	0	5.15569	0	6.93232
PPP1CA	0.396217	1.27707	0	3.95448	1.94852	3.21552	5.14258	0.602811	2.70149	2.94212	0.775824	1.24271	0	0	0	0	0	0	0	0	0	0	0	0	2.14371	2.77822	5.77963	0.917858	2.38576	3.93368	0	0	0	0	0	0	0	0	0	0	3.4169	0	1.98399	3.30665	0	0	0	0	0
PPP1CB	2.77352	5.1083	0	0	1.29902	3.00116	3.80932	0.904216	4.7276	1.26091	0.31033	2.48543	1.08518	0	2.78339	2.77382	1.70845	0	1.34496	2.71053	3.93637	0	1.40727	1.11471	3.21557	1.38911	2.31185	0.917858	2.38576	1.96684	2.37171	0	1.60955	4.53842	5.01694	0.933174	3.74605	1.54346	0	2.57784	4.27113	1.65207	0	1.65333	0	0	0	3.43388	6.93232
PPP1CC	19.8108	8.93952	1.96684	8.69986	6.49508	10.0753	11.2375	5.4253	10.806	5.04364	6.51692	3.72814	5.42592	4.80502	5.56678	4.75512	3.84402	3.68933	2.2416	3.38816	1.31212	0	4.2218	6.91122	12.3264	3.7043	5.77963	3.67143	2.38576	1.96684	4.74342	4.34073	4.50675	2.26921	0	14.9308	3.74605	7.71729	0	14.1781	6.83381	6.60829	7.93597	1.65333	13.1112	0	10.3114	0	6.93232
PPP1R10	0	0	0	0.790896	0.649508	0.857473	0.761863	2.10984	1.01306	0	2.17231	0.248543	0	2.88301	2.78339	1.18878	1.70845	0.922332	3.13824	1.35526	0	2.0753	4.2218	1.5606	0.535929	0	0	1.83572	3.57864	1.96684	2.37171	0	1.93147	0	0	0.933174	0	3.08692	2.31077	0	0	0	5.95198	1.65333	0	0	0	0	0
PPP1R12A	0.792433	2.55415	3.93368	2.37269	0	1.28621	1.33326	2.10984	0.675372	2.10152	4.18945	0.994172	0	0.961004	0	0	0	0.922332	0.896641	0.677631	0	0	0	1.33766	0	1.85215	4.6237	3.67143	7.15728	3.93368	0	0	0.321911	0	3.01016	0	0	1.54346	0	0	1.70845	0	3.96798	8.26663	0	0	0	0	0
PPP1R12C	1.18865	1.27707	0	1.58179	2.59803	2.14368	2.28559	3.31546	2.3638	2.10152	2.6378	2.23689	2.17037	0	0	2.37756	2.13557	0	0.896641	4.06579	0	2.0753	0	1.11471	1.07186	2.31519	0	3.67143	3.57864	1.96684	0	0	2.8972	0	2.00677	0.933174	0	1.54346	4.62155	0	0.854226	1.65207	1.98399	0	0	0	0	0	0
PPP1R14B	3.56595	5.1083	0	4.74538	3.89705	3.00116	3.61885	2.10984	4.05223	0.840606	1.70681	3.23106	0	0	0	0	0	0	0	0	0	0	0	0	9.11079	1.85215	1.15593	0	1.19288	1.96684	0	0	0	0	0	0	0	0	0	1.28892	2.56268	0	0	0	5.61907	0	0	0	0
PPP1R15B	0	1.27707	0	2.37269	0	3.00116	1.33326	0.301405	1.35074	0.420303	0.775824	0.745629	0	0.961004	0	1.9813	1.28134	0.922332	2.2416	0.677631	5.24849	0	4.2218	2.45237	0	0	3.46778	0.917858	2.38576	0	0	0	0.643822	2.26921	2.00677	0	0	1.54346	0	1.28892	0.854226	0	1.98399	1.65333	0	0	0	0	0
PPP1R18	2.77352	2.55415	9.83419	3.95448	3.24754	3.00116	1.71419	2.41124	2.02612	4.20303	3.56879	3.97669	0	1.92201	2.78339	3.17008	1.70845	1.84466	3.13824	3.38816	2.62424	0	5.62907	2.00648	0.535929	1.85215	4.6237	2.75357	4.77152	1.96684	2.37171	4.34073	3.21911	4.53842	3.01016	0.933174	0	1.54346	2.31077	6.44461	1.70845	4.95622	0	0	1.87302	28.3952	2.57784	0	0
PPP1R2	1.18865	0	0	1.58179	1.29902	1.71495	1.33326	1.80843	1.35074	0	1.70681	0.994172	2.17037	0	0	0	1.28134	0.922332	0.448321	0	1.31212	0	1.40727	0.222943	1.60779	0	0	0	0	0	1.18586	0	0.321911	0	0	0	0	0	0	1.28892	0.854226	1.65207	0	0	0	0	0	0	0
PPP1R8	2.3773	1.27707	0	0	1.29902	1.07184	3.04745	1.50703	2.02612	0.840606	2.6378	0.745629	0	0	0	0.792519	3.84402	0	1.34496	0	0	0	0	0.222943	2.14371	0.926075	0	0.917858	1.19288	1.96684	2.37171	0	0.321911	0	1.00339	0	0	1.54346	0	0	0	1.65207	0	0	1.87302	0	2.57784	0	0
PPP1R9B	0	0	0	0	0.649508	0	0	0.301405	0.675372	0.420303	1.39648	0.248543	1.08518	1.92201	2.78339	5.15138	5.55247	2.767	1.34496	3.38816	5.24849	4.1506	2.81454	3.34414	0	0	1.15593	0	1.19288	0	1.18586	0	4.18484	0	7.02371	1.86635	0	3.08692	2.31077	0	0	1.65207	0	0	1.87302	0	2.57784	0	0
PPP2CA	20.6033	12.7707	11.801	25.3087	14.2892	14.577	16.761	20.1942	12.1567	9.24667	19.0853	16.9009	31.4703	31.7131	19.4837	18.2279	32.0335	16.602	24.6576	17.6184	13.1212	24.9036	30.9599	32.9955	15.5419	17.5954	11.5593	13.7679	20.279	17.7015	27.2747	17.3629	19.9585	11.346	10.0339	16.7971	11.2381	13.8911	16.1754	15.4671	16.2303	11.5645	7.93597	19.8399	11.2381	9.46505	20.6227	6.86775	6.93232
PPP2R1A	0	0	0	0	0	0	0.380932	0	0	0	0	0.248543	0	0	0	0.792519	0.854226	0.922332	0.448321	1.35526	0	0	2.81454	1.5606	0	0	0	0	0	0	7.11513	8.68147	1.93147	15.8845	0	7.46539	11.2381	3.08692	0	0	0	0	0	0	0	0	5.15569	6.86775	0
PPP2R2A	0.396217	3.83122	0	0.790896	3.24754	1.71495	4.19025	3.91827	3.37686	3.36242	7.13758	5.46794	0	0	0	0	0	0	0	0	0	0	0	0	1.07186	3.24126	5.77963	2.75357	1.19288	5.90052	0	0	0	0	0	0	0	0	0	0	1.70845	0	5.95198	1.65333	0	0	0	0	0
PPP2R3C	0	0	0	0.790896	0.649508	0.857473	1.90466	0.904216	1.01306	0.420303	0.620659	0.745629	1.08518	2.88301	0	1.58504	1.28134	1.84466	0.448321	2.03289	2.62424	4.1506	4.2218	1.11471	0	0	2.31185	1.83572	0	1.96684	0	0	1.93147	0	1.00339	0	0	0	0	0	0.854226	0	3.96798	0	0	0	0	0	0
PPP2R5C	0.396217	2.55415	0	0	0.649508	0.857473	0.380932	0.904216	0	0.840606	1.39648	1.24271	1.08518	0.961004	2.78339	1.18878	1.70845	3.68933	0.896641	0	6.56061	2.0753	0	1.33766	0	0	1.15593	0.917858	3.57864	0	1.18586	0	0.965733	0	6.02032	0.933174	0	1.54346	0	1.28892	0	0	0	0	1.87302	0	0	0	0
PPP2R5E	0	0	0	2.37269	1.29902	2.57242	0.952329	1.20562	2.70149	2.10152	1.24132	1.98834	6.5111	2.88301	0	4.35886	2.98979	5.53399	3.58656	3.38816	3.93637	8.30119	1.40727	7.35711	0	0.463037	1.15593	1.83572	2.38576	1.96684	0	2.17037	3.21911	0	3.01016	0	3.74605	4.63037	2.31077	0	0	0	1.98399	1.65333	0	0	5.15569	0	0
PPP3CB	0.396217	0	0	0	0	0.214368	0.761863	0.904216	0.675372	0.420303	0.620659	0.745629	3.25555	0	0	3.56634	4.27113	5.53399	4.03488	7.45395	5.24849	12.4518	1.40727	8.02594	0.535929	0.926075	1.15593	0.917858	0	3.93368	2.37171	0	3.54102	0	1.00339	0	0	1.54346	2.31077	0	0.854226	0	5.95198	1.65333	0	0	2.57784	0	0
PPP3R1	0.396217	0	1.96684	4.74538	0.649508	2.35805	3.42839	1.20562	3.37686	3.36242	0.930989	1.24271	2.17037	0	0	1.9813	0.854226	0.922332	0.896641	0	0	0	0	1.11471	0.535929	1.85215	0	3.67143	0	0	0	4.34073	0	0	0	0	0	1.54346	0	1.28892	0	1.65207	0	3.30665	1.87302	0	0	0	6.93232
PPP4R1	0	0	0	0.790896	0.649508	0.857473	0.761863	0	0	0.840606	0.31033	1.24271	2.17037	0.961004	0	1.9813	2.56268	0	1.34496	0.677631	0	0	2.81454	1.5606	0.535929	0	1.15593	0	0	1.96684	0	4.34073	2.57529	0	3.01016	0	0	1.54346	0	0	0	0	1.98399	0	0	0	0	0	0
PPP4R2	1.18865	2.55415	1.96684	1.58179	0.649508	1.07184	2.85699	0.602811	0.675372	0.840606	1.08615	1.49126	1.08518	0.961004	0	1.9813	1.28134	0	0.448321	0.677631	1.31212	0	0	0.668828	0.535929	0.463037	2.31185	0.917858	0	1.96684	1.18586	0	0	0	0	0.933174	0	0	0	1.28892	0	1.65207	0	0	1.87302	0	2.57784	0	6.93232
PPP4R3A	0.396217	1.27707	0	5.53627	7.7941	5.14484	6.47584	7.83654	3.71455	3.36242	12.5683	5.46794	11.937	10.571	8.35017	6.73641	8.54226	11.9903	8.96641	5.42105	20.994	12.4518	4.2218	14.7142	1.07186	6.48252	8.09148	10.0964	13.1217	11.801	1.18586	4.34073	9.97924	4.53842	9.03049	2.79952	0	7.71729	6.93232	1.28892	1.70845	1.65207	3.96798	9.91996	3.74605	0	2.57784	3.43388	0
PPP4R3B	1.18865	1.27707	7.86736	3.16358	3.89705	3.64426	2.47606	3.01405	3.37686	1.68121	1.55165	1.24271	0	0	0	1.18878	1.70845	0	0.448321	0.677631	1.31212	0	0	1.5606	2.14371	0.926075	0	2.75357	2.38576	0	1.18586	0	0	0	1.00339	0.933174	0	0	0	0	3.4169	0	0	0	1.87302	0	0	3.43388	0
PPP6C	1.98108	5.1083	1.96684	2.37269	0	2.57242	2.28559	3.01405	0.675372	1.68121	4.03428	3.97669	2.17037	1.92201	2.78339	1.18878	3.4169	4.61166	0.448321	4.06579	2.62424	4.1506	2.81454	2.00648	2.14371	2.31519	0	2.75357	2.38576	0	0	2.17037	0.965733	0	2.00677	0	0	1.54346	6.93232	2.57784	1.70845	1.65207	1.98399	1.65333	1.87302	0	0	0	0
PPP6R1	4.7546	0	3.93368	2.37269	8.44361	6.64542	6.47584	4.82249	7.42909	1.68121	10.0857	11.433	0	0	0	1.18878	1.28134	1.84466	0.896641	0.677631	0	2.0753	0	1.33766	5.89521	1.85215	8.09148	0.917858	3.57864	1.96684	2.37171	0	1.93147	4.53842	0	1.86635	0	0	0	5.15569	5.97958	1.65207	15.8719	4.95998	1.87302	0	0	3.43388	0
PPT1	0.792433	2.55415	5.90052	0.790896	0.649508	0.428737	0.190466	0.602811	1.01306	0.420303	0.930989	1.49126	1.08518	0.961004	0	0.792519	0.854226	0.922332	0.448321	0	1.31212	2.0753	1.40727	2.45237	2.14371	0.463037	0	0.917858	0	0	0	2.17037	1.60955	2.26921	0	2.79952	0	0	2.31077	0	1.70845	3.30415	0	3.30665	1.87302	4.73253	5.15569	3.43388	0
PRDM1	0.396217	0	0	2.37269	4.54656	2.35805	0.571398	0.904216	0.675372	0.840606	0.930989	0.497086	0	0.961004	0	3.17008	0.854226	0	1.79328	0.677631	0	0	0	0.445885	0	0.463037	0	1.83572	1.19288	1.96684	0	0	0	0	1.00339	0	0	1.54346	0	1.28892	0	0	0	0	0	0	0	0	0
PRDM4	0	0	0	0	0.649508	1.50058	0.952329	0.301405	0	0	2.17231	0.248543	2.17037	4.80502	0	1.18878	3.4169	0	0	0.677631	2.62424	0	2.81454	2.89825	0	0.463037	0	0	1.19288	0	2.37171	0	0.643822	0	2.00677	0	0	1.54346	0	0	0	0	0	0	0	0	0	0	0
PRDX1	0	0	0	0	0	0	0	0	0	0	0	0	2.17037	1.92201	11.1336	1.18878	1.70845	0.922332	1.79328	2.03289	0	4.1506	1.40727	1.11471	0	0	0	0	0	0	7.11513	10.8518	0.965733	4.53842	1.00339	7.46539	11.2381	0	0	0	0	0	0	0	0	0	7.73353	0	0
PRDX3	9.90541	2.55415	0	0	1.29902	1.50058	2.66652	3.01405	4.38992	1.26091	1.24132	0.994172	1.08518	0.961004	0	0.792519	2.13557	0	0.896641	1.35526	0	0	2.81454	0.445885	4.28743	1.38911	1.15593	0	0	3.93368	17.7878	4.34073	0.965733	11.346	1.00339	4.66587	7.49209	1.54346	2.31077	3.86676	11.1049	1.65207	0	0	5.61907	0	5.15569	0	6.93232
PREB	2.3773	1.27707	0	0.790896	2.59803	0.214368	0.761863	1.50703	0.337686	0.840606	3.25846	0.745629	3.25555	8.64904	5.56678	2.77382	8.96938	2.767	1.79328	2.03289	0	8.30119	4.2218	5.57357	2.14371	0	1.15593	1.83572	0	3.93368	4.74342	2.17037	2.57529	2.26921	1.00339	1.86635	0	1.54346	0	3.86676	0	0	0	0	0	0	2.57784	0	6.93232
PRELID3B	2.3773	1.27707	0	2.37269	2.59803	3.00116	4.19025	0.301405	2.70149	2.52182	0.775824	2.23689	0	0.961004	2.78339	1.18878	5.55247	0.922332	1.79328	0.677631	0	0	0	2.00648	2.14371	1.38911	1.15593	0	1.19288	1.96684	5.92928	2.17037	0.965733	0	0	5.59904	7.49209	1.54346	4.62155	1.28892	2.56268	0	0	1.65333	0	0	10.3114	0	0
PREX1	0	0	3.93368	3.95448	1.94852	1.50058	0.952329	2.71265	0.675372	3.78273	1.39648	0.994172	10.8518	4.80502	0	5.54764	3.4169	5.53399	4.93153	4.06579	10.497	4.1506	2.81454	8.24888	1.07186	5.55645	2.31185	19.275	4.77152	0	0	6.5111	4.82866	2.26921	12.0406	1.86635	0	7.71729	11.5539	0	0.854226	3.30415	1.98399	3.30665	0	0	0	10.3016	0
PRF1	0	1.27707	0	4.74538	1.29902	0.643105	0	0.301405	0	1.26091	0	0	23.874	24.9861	19.4837	22.5868	13.2405	17.5243	10.3114	14.9079	49.8606	39.4307	9.85087	10.2554	0	0.926075	0	2.75357	1.19288	1.96684	2.37171	0	5.7944	0	77.2608	0.933174	3.74605	4.63037	34.6616	1.28892	0	0	1.98399	0	0	9.46505	0	3.43388	0
PRKAR1B	0.396217	0	0	0	1.29902	0.428737	0.380932	1.50703	0.337686	0	1.55165	0.994172	0	0	0	0.792519	1.70845	2.767	3.13824	1.35526	1.31212	4.1506	2.81454	4.01297	1.60779	0	2.31185	0	1.19288	0	0	0	3.86293	0	1.00339	1.86635	0	3.08692	0	0	0	1.65207	0	1.65333	0	0	0	0	0
PRKCH	3.16973	0	5.90052	9.49075	12.9902	9.21784	6.85677	11.7548	13.1698	10.9279	11.9477	8.699	1.08518	10.571	5.56678	9.90649	8.11515	6.45632	5.82817	5.42105	11.8091	4.1506	9.85087	4.01297	5.35929	8.79771	11.5593	25.7	19.0861	25.5689	4.74342	10.8518	5.7944	11.346	9.03049	2.79952	7.49209	4.63037	20.797	3.86676	2.56268	3.30415	9.91996	16.5333	0	18.9301	5.15569	3.43388	0
PRKCQ	0.396217	1.27707	1.96684	3.95448	4.54656	1.50058	3.42839	3.31546	1.01306	4.20303	3.87912	5.2194	5.42592	15.3761	5.56678	7.92519	11.9592	3.68933	6.27649	5.42105	17.0576	8.30119	14.0727	6.46534	1.60779	2.31519	3.46778	0.917858	4.77152	5.90052	2.37171	2.17037	6.43822	0	9.03049	0.933174	0	6.17383	2.31077	0	0.854226	0	11.904	3.30665	1.87302	0	2.57784	0	0
PRKD2	0	0	0	0.790896	0.649508	0.643105	0.380932	2.71265	0.675372	0.840606	2.17231	0.248543	2.17037	0.961004	0	1.9813	1.28134	1.84466	2.2416	2.71053	5.24849	4.1506	2.81454	5.12768	0.535929	0	0	0	0	0	2.37171	0	1.93147	0	2.00677	0	0	10.8042	11.5539	0	0	0	0	0	1.87302	0	0	0	0
PRMT5	0.396217	1.27707	0	2.37269	0	2.14368	3.61885	0.904216	1.01306	1.26091	1.39648	1.7398	1.08518	0.961004	0	1.18878	2.13557	0.922332	1.34496	2.03289	1.31212	0	1.40727	2.22943	2.14371	0.463037	3.46778	0	0	0	2.37171	0	1.28764	0	1.00339	2.79952	0	0	0	0	0.854226	0	0	0	0	0	0	0	0
PRNP	0.396217	1.27707	0	8.69986	1.94852	1.28621	4.19025	1.50703	1.35074	2.52182	0.465494	0.994172	2.17037	3.84402	5.56678	2.77382	1.70845	2.767	0.896641	1.35526	1.31212	6.22589	2.81454	2.89825	0.535929	0.463037	4.6237	2.75357	1.19288	0	1.18586	2.17037	2.57529	4.53842	1.00339	2.79952	0	0	0	1.28892	0.854226	0	5.95198	3.30665	0	0	5.15569	0	0
PRPF19	0	0	0	0	0	0	0	0	0	0	0	0	10.8518	7.68804	2.78339	6.73641	16.2303	4.61166	4.48321	10.1645	2.62424	4.1506	7.03634	9.36359	0	0	0	0	0	0	2.37171	2.17037	9.33542	0	4.01355	5.59904	0	7.71729	6.93232	0	0	0	0	0	0	0	0	3.43388	0
PRPF4	1.18865	1.27707	0	4.74538	4.54656	6.64542	6.85677	1.20562	3.71455	5.46394	5.12044	3.4796	2.17037	1.92201	2.78339	5.54764	10.6778	4.61166	2.68992	9.48684	1.31212	6.22589	2.81454	3.34414	2.67964	3.7043	2.31185	1.83572	2.38576	7.86736	2.37171	2.17037	2.8972	2.26921	3.01016	0	0	0	4.62155	2.57784	1.70845	0	1.98399	0	0	0	0	0	0
PRPF40A	2.3773	2.55415	0	6.32717	4.54656	6.43105	7.99957	3.91827	4.05223	2.94212	4.65494	3.72814	2.17037	0.961004	5.56678	1.58504	2.98979	0.922332	0.448321	2.03289	1.31212	0	4.2218	1.11471	3.21557	7.87164	4.6237	4.58929	1.19288	7.86736	1.18586	0	1.28764	2.26921	2.00677	0.933174	0	1.54346	0	5.15569	0	0	0	3.30665	1.87302	0	0	0	0
PRPF4B	0	2.55415	1.96684	3.16358	1.94852	3.21552	2.66652	2.41124	3.37686	0.840606	3.1033	1.49126	0	0	0	0	0	0	0.896641	0.677631	0	0	0	0	1.07186	4.16734	0	3.67143	0	1.96684	1.18586	0	0	2.26921	3.01016	0	0	0	2.31077	1.28892	0	1.65207	0	0	1.87302	0	0	0	0
PRPS1	0.396217	3.83122	1.96684	0	0	1.50058	0.952329	2.10984	0.675372	0	0.775824	0.745629	0	0	0	1.9813	3.84402	1.84466	0.448321	0	0	0	0	0.222943	2.67964	0	1.15593	0	0	0	4.74342	0	0.321911	6.80763	0	0	0	0	2.31077	0	0.854226	0	1.98399	0	3.74605	0	5.15569	0	6.93232
PRPS2	1.58487	1.27707	0	3.16358	2.59803	3.64426	3.61885	2.10984	2.3638	0.420303	3.25846	2.98252	0	0	2.78339	0.39626	0	0	0	1.35526	0	0	0	0	1.60779	2.77822	2.31185	1.83572	0	0	0	2.17037	0.643822	2.26921	2.00677	0	0	1.54346	0	0	0.854226	0	5.95198	1.65333	3.74605	0	0	0	6.93232
PSAP	1.18865	0	7.86736	0	1.29902	1.28621	1.33326	0.602811	0.337686	3.36242	0.775824	1.7398	0	0	0	0	0	0	0	0	0	0	0	0	2.14371	1.38911	1.15593	2.75357	0	0	0	0	0	0	0	0	0	0	0	1.28892	0	3.30415	0	0	0	0	0	0	0
PSAT1	0.396217	1.27707	0	1.58179	3.24754	4.7161	5.52351	4.82249	7.42909	3.36242	6.05143	1.98834	6.5111	2.88301	5.56678	7.13267	4.27113	4.61166	3.13824	4.74342	0	4.1506	1.40727	5.12768	2.14371	0.463037	5.77963	0	1.19288	1.96684	5.92928	6.5111	1.60955	0	4.01355	5.59904	14.9842	7.71729	0	3.86676	1.70845	1.65207	0	1.65333	1.87302	0	5.15569	0	0
PSD4	2.3773	2.55415	0	6.32717	5.19607	6.00231	2.85699	8.43935	4.38992	4.20303	8.3789	3.97669	7.59629	10.571	2.78339	5.54764	12.3863	10.1456	6.27649	8.80921	7.87273	4.1506	7.03634	7.80299	1.60779	9.26075	10.4033	6.42501	10.7359	3.93368	3.55757	2.17037	9.01351	9.07684	14.0474	3.7327	7.49209	4.63037	4.62155	1.28892	1.70845	1.65207	7.93597	4.95998	0	4.73253	7.73353	6.86775	0
PSEN1	0	1.27707	0	0	0	0.214368	0	0	0	0	0.465494	0	4.34073	4.80502	5.56678	3.17008	2.56268	0.922332	1.79328	6.09868	0	4.1506	0	2.00648	0	0	0	0	0	0	0	0	0.965733	2.26921	4.01355	0.933174	0	1.54346	6.93232	1.28892	0	0	0	0	0	4.73253	0	3.43388	0
PSIP1	0	0	1.96684	0	0	0.643105	0.380932	0.602811	0	1.68121	1.24132	0.497086	1.08518	0.961004	0	1.18878	0.427113	3.68933	0.448321	0	1.31212	0	5.62907	0.891771	0.535929	0.926075	1.15593	0	0	0	1.18586	2.17037	1.60955	0	0	0.933174	0	0	2.31077	1.28892	0	1.65207	0	0	0	4.73253	0	0	0
PSMA1	4.35838	0	1.96684	0.790896	0	1.71495	2.28559	1.20562	1.01306	0.420303	0	0.745629	0	0	0	0	0	0	0	0	0	0	0	0	5.35929	1.85215	1.15593	0	0	0	0	0	0	0	0	0	0	0	0	0	2.56268	0	0	0	0	0	0	0	0
PSMA4	2.3773	2.55415	0	0	0.649508	0.428737	1.90466	0.301405	0.337686	0	1.08615	0	1.08518	0	0	0.39626	4.27113	0.922332	0.896641	1.35526	0	0	2.81454	0.445885	0.535929	0	1.15593	0.917858	1.19288	3.93368	3.55757	6.5111	1.60955	0	0	2.79952	0	0	0	0	0	0	0	0	0	0	5.15569	0	0
PSMA5	10.3016	6.38537	0	1.58179	1.94852	2.78679	4.95211	2.10984	2.70149	1.26091	1.24132	1.98834	5.42592	1.92201	8.35017	0.792519	2.98979	0.922332	0.896641	2.03289	2.62424	0	1.40727	2.89825	13.9341	0.926075	2.31185	2.75357	2.38576	0	8.30099	2.17037	3.54102	9.07684	0	5.59904	0	3.08692	2.31077	5.15569	5.97958	0	0	0	7.49209	0	7.73353	0	0
PSMA7	8.32055	5.1083	0	0.790896	1.29902	3.00116	3.04745	0.301405	2.3638	0.420303	0.465494	0.497086	0	0	0	0	0	0	0	0	0	0	0	0	10.7186	2.31519	0	1.83572	0	0	0	0	0	0	0	0	0	0	0	7.73353	5.12536	6.60829	0	3.30665	3.74605	0	0	0	0
PSMB5	1.58487	2.55415	0	1.58179	1.29902	1.28621	3.61885	1.20562	1.01306	2.94212	1.08615	1.49126	2.17037	0.961004	0	1.58504	3.4169	1.84466	1.34496	1.35526	1.31212	2.0753	2.81454	2.22943	2.14371	0	0	0	2.38576	0	4.74342	4.34073	3.21911	0	1.00339	0	0	3.08692	0	1.28892	2.56268	0	1.98399	0	0	0	0	0	0
PSMB8	0	0	0	0	0	0	0	0	0	0	0	0	1.08518	0.961004	0	1.58504	2.56268	0	2.2416	0	0	2.0753	1.40727	2.45237	0	0	0	0	0	0	2.37171	15.1926	3.21911	2.26921	0	4.66587	14.9842	1.54346	0	0	0	0	0	0	0	9.46505	5.15569	3.43388	0
PSMC2	1.98108	2.55415	0	0.790896	1.94852	0.428737	1.52373	0.904216	1.01306	0	0.775824	0.497086	1.08518	0.961004	2.78339	0	0.427113	0	0	0	0	0	0	0	2.14371	0.463037	1.15593	0	0	3.93368	2.37171	0	0.643822	2.26921	0	4.66587	0	0	0	1.28892	1.70845	0	0	0	0	0	0	0	0
PSMD7	1.98108	1.27707	1.96684	1.58179	2.59803	2.35805	2.85699	1.20562	0.675372	0.840606	2.17231	2.23689	0	1.92201	0	1.18878	0.854226	2.767	0.448321	0	0	0	0	1.11471	2.67964	2.31519	1.15593	0.917858	0	0	1.18586	0	0.643822	0	0	2.79952	3.74605	0	2.31077	2.57784	0.854226	0	1.98399	1.65333	0	0	0	0	0
PSMD8	2.77352	0	0	0.790896	1.29902	2.14368	4.57118	2.10984	2.70149	1.26091	1.39648	2.48543	1.08518	0	2.78339	2.77382	1.70845	0	0.896641	0.677631	0	0	0	2.22943	3.7515	1.38911	2.31185	0.917858	1.19288	1.96684	3.55757	0	1.60955	4.53842	0	1.86635	0	1.54346	0	1.28892	2.56268	0	1.98399	0	1.87302	0	2.57784	0	6.93232
[truncated: 713 more rows]

## Sheet: DESeq2.counts.GLORI.seq
	RRACH.onlyWWAWW.100nt_DMSO_1_A	RRACH.onlyWWAWW.100nt_DMSO_1_B	RRACH.onlyWWAWW.100nt_DMSO_1_C	RRACH.onlyWWAWW.100nt_DMSO_5_B	RRACH.onlyWWAWW.100nt_DMSO_noAct_D	RRACH.onlyWWAWW.100nt_METTL3i_1_A	RRACH.onlyWWAWW.100nt_METTL3i_1_B	RRACH.onlyWWAWW.100nt_DMSO_5_A	RRACH.onlyWWAWW.100nt_DMSO_5_C	RRACH.onlyWWAWW.100nt_DMSO_noAct_E	RRACH.onlyWWAWW.100nt_METTL3i_1_C	RRACH.onlyWWAWW.100nt_METTL3i_5_A	RRACH.onlyWWAWW.100nt_METTL3i_5_B	RRACH.onlyWWAWW.100nt_METTL3i_5_C	RRACH.onlyWWAWW.100nt_METTL3i_noAct_D	RRACH.onlyWWAWW.100nt_METTL3i_noAct_E	RRACH.noWWAWW.100nt_DMSO_1_A	RRACH.noWWAWW.100nt_DMSO_1_B	RRACH.noWWAWW.100nt_DMSO_1_C	RRACH.noWWAWW.100nt_DMSO_5_A	RRACH.noWWAWW.100nt_DMSO_5_B	RRACH.noWWAWW.100nt_DMSO_5_C	RRACH.noWWAWW.100nt_DMSO_noAct_D	RRACH.noWWAWW.100nt_DMSO_noAct_E	RRACH.noWWAWW.100nt_METTL3i_1_A	RRACH.noWWAWW.100nt_METTL3i_1_B	RRACH.noWWAWW.100nt_METTL3i_1_C	RRACH.noWWAWW.100nt_METTL3i_5_A	RRACH.noWWAWW.100nt_METTL3i_5_B	RRACH.noWWAWW.100nt_METTL3i_5_C	RRACH.noWWAWW.100nt_METTL3i_noAct_D	RRACH.noWWAWW.100nt_METTL3i_noAct_E
[truncated: 2,867 more rows]

[truncated: 2 more sheets: DESeq2.clusters.HL.CD8modules, miCLIP-GLORI-overlaps]
