# Supplementary material for: Meta-unstable mRNAs in activated CD8+ T cells are defined by interlinked AU-rich elements and m6A mRNA methylation
Source: Nat Commun. 2026 Jan 22;17:160. doi: 10.1038/s41467-025-67762-w (PMC12827480; doi:10.1038/s41467-025-67762-w)
Supplement: Supplementary file 6 — Source Data [file 41467_2025_67762_MOESM6_ESM.zip]

Archive with 63 entries (62 files):
- Source Data/
- Source Data/Fig-1B.csv
- Source Data/Fig-1C.csv
- Source Data/Fig-1D.csv
- Source Data/Fig-1E.csv
- Source Data/Fig-2A.csv
- Source Data/Fig-2B.csv
- Source Data/Fig-2C.csv
- Source Data/Fig-2D.csv
- Source Data/Fig-2E.csv
- Source Data/Fig-2F-S2E.csv
- Source Data/Fig-2G.csv
- Source Data/Fig-2H.csv
- Source Data/Fig-2I.csv
- Source Data/Fig-2J.csv
- Source Data/Fig-2K.csv
- Source Data/Fig-2L.csv
- Source Data/Fig-3A.xlsx
- Source Data/Fig-3B.xlsx
- Source Data/Fig-3D.xlsx
- Source Data/Fig-3F.xlsx
- Source Data/Fig-3G.xlsx
- Source Data/Fig-3H.xlsx
- Source Data/Fig-3I.xlsx
- Source Data/Fig-3J.xlsx
- Source Data/Fig-3K.xlsx
- Source Data/Fig-3L.xlsx
- Source Data/Fig-3M.xlsx
- Source Data/Fig-3P.xlsx
- Source Data/Fig-4A.csv
- Source Data/Fig-4B.csv
- Source Data/Fig-4C.csv
- Source Data/Fig-4D.csv
- Source Data/Fig-S1B.csv
- Source Data/Fig-S1C.pdf
- Source Data/Fig-S1D.csv
- Source Data/Fig-S1E.csv
- Source Data/Fig-S1F.csv
- Source Data/Fig-S1G.csv
- Source Data/Fig-S1H.csv
- Source Data/Fig-S1I.csv
- Source Data/Fig-S1J.csv
- Source Data/Fig-S2A.csv
- Source Data/Fig-S2B.csv
- Source Data/Fig-S2C.csv
- Source Data/Fig-S2D.csv
- Source Data/Fig-S2F.csv
- Source Data/Fig-S2G-S2H.csv
- Source Data/Fig-S2I.csv
- Source Data/Fig-S3A.xlsx
- Source Data/Fig-S3B.pdf
- Source Data/Fig-S3C.xlsx
- Source Data/Fig-S3L.xlsx
- Source Data/Fig-S3M.xlsx
- Source Data/Fig-S3N.xlsx
- Source Data/Fig-S3P.xlsx
- Source Data/Fig-S3T.xlsx
- Source Data/Fig-S4A.pdf
- Source Data/Fig-S4A.xlsx
- Source Data/Fig-S4B.csv
- Source Data/Fig-S4C.csv
- Source Data/Fig-S4D.csv
- Source Data/Fig-S4E.csv
