# Supplementary material for: Meta-unstable mRNAs in activated CD8+ T cells are defined by interlinked AU-rich elements and m6A mRNA methylation
Source: Nat Commun. 2026 Jan 22;17:160. doi: 10.1038/s41467-025-67762-w (PMC12827480; doi:10.1038/s41467-025-67762-w)
Supplement: Supplementary file 6 — Source Data [file 41467_2025_67762_MOESM6_ESM.zip › Source Data/Fig-1B.csv]

	m6A.noUV	Input.Day1	Input.Day5	m6A.Day1	m6A.Day5	m6A.noAct	Input.noAct
UUUUA	0.129360560352788	-0.495194414699762	-1.20360569579678	1.22839119060114	1.03575823565554	0.508895819683866	-1.20360569579678
AUUUU	-0.1317484219787	-0.521732958379104	-0.683633467084237	1.71272839165713	0.825346412731493	0.0730535034107895	-1.27401346035737
UUUAU	0.573671537825497	-0.0572831523924439	-0.897615976126166	1.16850747200021	0.908737089428767	-0.0630067101444003	-1.63301026059146
UUUAA	0.516545311271963	-0.287379679326578	-1.3010426505197	1.24560696188365	0.761414072744617	0.365898634465739	-1.3010426505197
UAUUU	0.685217675766893	-0.161503056680798	-0.78076393364522	0.855653770247266	0.813414946956685	0.412943946561311	-1.82496334920614
UUUUU	-0.862344307200298	-0.862344307200298	-0.387205556701892	1.5065293174446	1.10293659680437	0.364772564053815	-0.862344307200298
UUAUU	0.531558066336973	0.370517553104021	-1.44327391940951	0.909721128843379	0.60425628424272	0.470494806291918	-1.44327391940951
GACUU	0.808423336073037	-1.02361150964566	-1.02361150964566	1.10935013369313	0.968753374051625	0.184307685119171	-1.02361150964566
GGACU	1.05694142619325	-1.02506784345522	-1.02506784345522	0.84168795369478	0.994477051332365	0.182097099145279	-1.02506784345522
UGGAC	1.25037270928193	-1.01835869189802	-1.01835869189802	0.75361496824123	0.84575965861878	0.205328739552114	-1.01835869189802
CUUUU	-0.766429829462581	-0.766429829462581	-0.766429829462581	1.5659939793184	0.941456089378721	0.558269249153202	-0.766429829462581
AACUG	1.43125470435841	-0.290583581371452	-1.19861843274743	0.419888204903972	0.901752723535627	-0.0650751859317037	-1.19861843274743
AUUUA	1.06117928696332	-0.195593799505061	-1.32514639678545	0.786370933853115	0.820803568971198	0.177532803288329	-1.32514639678545
AGACU	1.51861261014724	-0.99059915557517	-0.99059915557517	0.659011535736292	0.384761011939751	0.409412308902224	-0.99059915557517
ACUUU	0.406056572308835	-0.987437367928352	-0.987437367928352	1.34604540661326	1.03281868362908	0.177391441233888	-0.987437367928352
CAUUU	-1.11428867941247	0.128077437759921	-0.206450936438561	1.81228646630953	0.406967706559555	0.0876966846345047	-1.11428867941247
GAACU	1.15249534967679	-1.00768634965423	-1.00768634965423	0.969081156604556	0.824910655222704	0.0765718874586525	-1.00768634965423
UUUAC	-0.902656576548636	0.024816089599862	-0.902656576548636	1.7579587982828	0.597885247504895	0.32730959425835	-0.902656576548636
ACUGA	1.075447177511	0.0688099994428507	-0.114263263002998	0.364465411294839	1.17725516294343	-1.28585724409456	-1.28585724409456
GACUG	1.69883355269252	-0.905861740226838	-0.905861740226838	0.629010778550086	0.495373808297156	-0.105632918859245	-0.905861740226838
UUUUC	-0.756446054758647	-0.756446054758647	-0.756446054758647	1.58497497403873	1.00417050874791	0.436638736247949	-0.756446054758647
ACUGG	2.04802689727765	-0.75680007847737	-0.75680007847737	0.132375825563775	0.22634595967507	-0.13634844708438	-0.75680007847737
UUAAA	-0.722454489345825	-0.722454489345825	-0.722454489345825	1.80412306898514	0.72725365329322	0.358441235104938	-0.722454489345825
UUUCA	-0.703059742191463	0.339764726753138	-0.703059742191463	1.88847307807438	0.584001163938328	-0.703059742191463	-0.703059742191463
CCUUU	-0.716805196951554	-0.716805196951554	-0.716805196951554	1.85141359522151	0.531321662699891	0.48448552988482	-0.716805196951554
ACAAA	2.11208452469093	0.462241940053481	-0.514865292948882	-0.514865292948882	-0.514865292948882	-0.514865292948882	-0.514865292948882
UUUUG	-0.56535090283429	-0.56535090283429	-0.56535090283429	1.86427704729854	0.962477466872909	-0.56535090283429	-0.56535090283429
