# Supplementary material for: Meta-unstable mRNAs in activated CD8+ T cells are defined by interlinked AU-rich elements and m6A mRNA methylation
Source: Nat Commun. 2026 Jan 22;17:160. doi: 10.1038/s41467-025-67762-w (PMC12827480; doi:10.1038/s41467-025-67762-w)
Supplement: Supplementary file 6 — Source Data [file 41467_2025_67762_MOESM6_ESM.zip › Source Data/Fig-1C.csv]

	pos	group	motif.group	count
1	-50	DMSO.D1	RRACH	0.857648590438105
2	-49	DMSO.D1	RRACH	15.9575015789869
3	-48	DMSO.D1	RRACH	7.85666599695089
4	-47	DMSO.D1	RRACH	8.28697203246654
5	-46	DMSO.D1	RRACH	0.225366079024616
6	-45	DMSO.D1	RRACH	3.42150627738616
7	-44	DMSO.D1	RRACH	83.2040004602108
8	-43	DMSO.D1	RRACH	1.18864204474774
9	-42	DMSO.D1	RRACH	7.90288457782436
10	-41	DMSO.D1	RRACH	29.2195648701489
11	-40	DMSO.D1	RRACH	26.0351331450288
12	-39	DMSO.D1	RRACH	7.10526217358805
13	-38	DMSO.D1	RRACH	3.89766045870113
14	-37	DMSO.D1	RRACH	28.4170700435384
15	-36	DMSO.D1	RRACH	20.6428320090517
16	-35	DMSO.D1	RRACH	70.7133399134609
17	-34	DMSO.D1	RRACH	7.56453173616116
18	-33	DMSO.D1	RRACH	10.0631597480509
19	-32	DMSO.D1	RRACH	9.13707104524515
20	-31	DMSO.D1	RRACH	1.11284254502654
21	-30	DMSO.D1	RRACH	6.02415644590624
22	-29	DMSO.D1	RRACH	39.5979348134523
23	-28	DMSO.D1	RRACH	3.73022143379146
24	-27	DMSO.D1	RRACH	18.0617486913417
25	-26	DMSO.D1	RRACH	5.00600101642771
26	-25	DMSO.D1	RRACH	1.40707593790311
27	-24	DMSO.D1	RRACH	32.9775817593652
28	-23	DMSO.D1	RRACH	54.1601924061355
29	-22	DMSO.D1	RRACH	13.6566343810028
30	-21	DMSO.D1	RRACH	24.6753870932216
31	-20	DMSO.D1	RRACH	1.7225998018196
32	-19	DMSO.D1	RRACH	41.8212443916484
33	-18	DMSO.D1	RRACH	4.71565221906086
34	-17	DMSO.D1	RRACH	16.0034732031442
35	-16	DMSO.D1	RRACH	11.6496869072314
36	-15	DMSO.D1	RRACH	8.31288796916447
37	-14	DMSO.D1	RRACH	7.44707240927663
38	-13	DMSO.D1	RRACH	8.95376465151203
39	-12	DMSO.D1	RRACH	16.8398880889526
40	-11	DMSO.D1	RRACH	4.49721832590549
41	-10	DMSO.D1	RRACH	12.5521390501943
42	-9	DMSO.D1	RRACH	2.47511493040489
43	-8	DMSO.D1	RRACH	2.64911570610966
44	-7	DMSO.D1	RRACH	5.06707179590407
45	-6	DMSO.D1	RRACH	2.02413581563956
46	-5	DMSO.D1	RRACH	3.29347712583877
47	-4	DMSO.D1	RRACH	16.8282736710152
48	-3	DMSO.D1	RRACH	3.20344281930494
49	-2	DMSO.D1	RRACH	3.31600238045919
50	-1	DMSO.D1	RRACH	2.12785424914366
51	0	DMSO.D1	RRACH	537.316852177882
52	1	DMSO.D1	RRACH	0
53	2	DMSO.D1	RRACH	3.29409451762902
54	3	DMSO.D1	RRACH	3.67670023197459
55	4	DMSO.D1	RRACH	8.12597127999391
56	5	DMSO.D1	RRACH	8.95792354709401
57	6	DMSO.D1	RRACH	10.4483485623778
58	7	DMSO.D1	RRACH	8.94901570749597
59	8	DMSO.D1	RRACH	9.04906915885029
60	9	DMSO.D1	RRACH	12.4144044224904
61	10	DMSO.D1	RRACH	3.55862351329981
62	11	DMSO.D1	RRACH	3.11217372919061
63	12	DMSO.D1	RRACH	19.3639654674642
64	13	DMSO.D1	RRACH	14.4458428590733
65	14	DMSO.D1	RRACH	22.7848543530601
66	15	DMSO.D1	RRACH	9.45296534423579
67	16	DMSO.D1	RRACH	8.152257651766
68	17	DMSO.D1	RRACH	5.15128522179111
69	18	DMSO.D1	RRACH	10.1597558053798
70	19	DMSO.D1	RRACH	8.37663590392622
71	20	DMSO.D1	RRACH	3.17423233553136
72	21	DMSO.D1	RRACH	9.9258523218313
73	22	DMSO.D1	RRACH	25.7239210781063
74	23	DMSO.D1	RRACH	2.42171720694607
75	24	DMSO.D1	RRACH	1.67601078587198
76	25	DMSO.D1	RRACH	22.2181052398312
77	26	DMSO.D1	RRACH	3.78010499681472
78	27	DMSO.D1	RRACH	16.2352775546059
79	28	DMSO.D1	RRACH	6.5207367497548
80	29	DMSO.D1	RRACH	5.6327096039105
81	30	DMSO.D1	RRACH	45.2148711038434
82	31	DMSO.D1	RRACH	4.30873578667198
83	32	DMSO.D1	RRACH	18.5803309133244
84	33	DMSO.D1	RRACH	8.31190014230008
85	34	DMSO.D1	RRACH	30.7342438370658
86	35	DMSO.D1	RRACH	1.9628180794471
87	36	DMSO.D1	RRACH	18.3965579495153
88	37	DMSO.D1	RRACH	11.4798176837524
89	38	DMSO.D1	RRACH	23.7244369925302
90	39	DMSO.D1	RRACH	6.55885507312641
91	40	DMSO.D1	RRACH	14.2770182288689
92	41	DMSO.D1	RRACH	21.658023957937
93	42	DMSO.D1	RRACH	6.80625249333925
94	43	DMSO.D1	RRACH	5.3929852397152
95	44	DMSO.D1	RRACH	18.0927152154841
96	45	DMSO.D1	RRACH	7.24881768193875
97	46	DMSO.D1	RRACH	2.05334629941313
98	47	DMSO.D1	RRACH	15.0135130872187
99	48	DMSO.D1	RRACH	17.3723073393177
100	49	DMSO.D1	RRACH	6.92562076200471
101	50	DMSO.D1	RRACH	14.9878441072369
102	-50	DMSO.D1	WWAWW	8.66042295049798
103	-49	DMSO.D1	WWAWW	28.9331280116479
104	-48	DMSO.D1	WWAWW	17.665799862046
105	-47	DMSO.D1	WWAWW	32.1764352491556
106	-46	DMSO.D1	WWAWW	9.4451688098602
107	-45	DMSO.D1	WWAWW	20.0677651046589
108	-44	DMSO.D1	WWAWW	30.7826162367384
109	-43	DMSO.D1	WWAWW	14.9843867132115
110	-42	DMSO.D1	WWAWW	10.2940997510062
111	-41	DMSO.D1	WWAWW	31.3724980508403
112	-40	DMSO.D1	WWAWW	10.7492671844075
113	-39	DMSO.D1	WWAWW	51.7581604515747
114	-38	DMSO.D1	WWAWW	31.4418592781244
115	-37	DMSO.D1	WWAWW	8.67210408038328
116	-36	DMSO.D1	WWAWW	32.2498986056115
117	-35	DMSO.D1	WWAWW	36.1096876976572
118	-34	DMSO.D1	WWAWW	8.97853985993352
119	-33	DMSO.D1	WWAWW	21.3498027149639
120	-32	DMSO.D1	WWAWW	29.5178336802494
121	-31	DMSO.D1	WWAWW	13.6490180913955
122	-30	DMSO.D1	WWAWW	23.9205925877812
123	-29	DMSO.D1	WWAWW	38.7057761153822
124	-28	DMSO.D1	WWAWW	7.68241826453002
125	-27	DMSO.D1	WWAWW	11.1282352599595
126	-26	DMSO.D1	WWAWW	23.373140894045
127	-25	DMSO.D1	WWAWW	13.4682653745897
128	-24	DMSO.D1	WWAWW	60.813858073168
129	-23	DMSO.D1	WWAWW	7.90350196961461
130	-22	DMSO.D1	WWAWW	8.79134887069068
131	-21	DMSO.D1	WWAWW	10.9711191029966
132	-20	DMSO.D1	WWAWW	66.6626260583769
133	-19	DMSO.D1	WWAWW	20.9145401473078
134	-18	DMSO.D1	WWAWW	13.1392475740088
135	-17	DMSO.D1	WWAWW	6.14112185935858
136	-16	DMSO.D1	WWAWW	137.170647714433
137	-15	DMSO.D1	WWAWW	17.7439454505701
138	-14	DMSO.D1	WWAWW	31.24718542317
139	-13	DMSO.D1	WWAWW	53.5002379176552
140	-12	DMSO.D1	WWAWW	12.9322751973788
141	-11	DMSO.D1	WWAWW	4.25724700499408
142	-10	DMSO.D1	WWAWW	60.8443601069322
143	-9	DMSO.D1	WWAWW	15.3970399164808
144	-8	DMSO.D1	WWAWW	6.44580159853995
145	-7	DMSO.D1	WWAWW	34.2270749702293
146	-6	DMSO.D1	WWAWW	65.889933843672
147	-5	DMSO.D1	WWAWW	21.7781998086987
148	-4	DMSO.D1	WWAWW	24.8021246947783
149	-3	DMSO.D1	WWAWW	1.78906426045844
150	-2	DMSO.D1	WWAWW	8.6319533368727
151	-1	DMSO.D1	WWAWW	4.89541710900225
152	0	DMSO.D1	WWAWW	9.87245459837249
153	1	DMSO.D1	WWAWW	10.8939045749266
154	2	DMSO.D1	WWAWW	70.01323468147
155	3	DMSO.D1	WWAWW	6.09062090454508
156	4	DMSO.D1	WWAWW	26.3064708482108
157	5	DMSO.D1	WWAWW	8.33282017826586
158	6	DMSO.D1	WWAWW	37.0496113491474
159	7	DMSO.D1	WWAWW	13.7873701108896
160	8	DMSO.D1	WWAWW	96.3254402208634
161	9	DMSO.D1	WWAWW	28.718055377516
162	10	DMSO.D1	WWAWW	25.3449235795003
163	11	DMSO.D1	WWAWW	8.09019904542524
164	12	DMSO.D1	WWAWW	27.5199842363819
165	13	DMSO.D1	WWAWW	15.5054679254093
166	14	DMSO.D1	WWAWW	5.96296218807183
167	15	DMSO.D1	WWAWW	16.6501707661386
168	16	DMSO.D1	WWAWW	22.6258292543163
169	17	DMSO.D1	WWAWW	41.0506492293325
170	18	DMSO.D1	WWAWW	5.80270230574751
171	19	DMSO.D1	WWAWW	14.9840829900852
172	20	DMSO.D1	WWAWW	8.56573583494997
173	21	DMSO.D1	WWAWW	19.8373463584919
174	22	DMSO.D1	WWAWW	26.9286206819834
175	23	DMSO.D1	WWAWW	12.822859361586
176	24	DMSO.D1	WWAWW	17.9557782243387
177	25	DMSO.D1	WWAWW	18.0411597218583
178	26	DMSO.D1	WWAWW	9.6239458729372
179	27	DMSO.D1	WWAWW	5.71420650592045
180	28	DMSO.D1	WWAWW	17.8398006377507
181	29	DMSO.D1	WWAWW	47.5552989969039
182	30	DMSO.D1	WWAWW	5.36303388579333
183	31	DMSO.D1	WWAWW	28.8526462798585
184	32	DMSO.D1	WWAWW	21.8382827613106
185	33	DMSO.D1	WWAWW	11.4454878208887
186	34	DMSO.D1	WWAWW	14.645322424454
187	35	DMSO.D1	WWAWW	10.8668499896501
188	36	DMSO.D1	WWAWW	27.8919534141167
189	37	DMSO.D1	WWAWW	14.3651435936218
190	38	DMSO.D1	WWAWW	16.1365823651901
191	39	DMSO.D1	WWAWW	6.54853220517965
192	40	DMSO.D1	WWAWW	70.1413578883214
193	41	DMSO.D1	WWAWW	9.82715713241553
194	42	DMSO.D1	WWAWW	19.6646371327778
195	43	DMSO.D1	WWAWW	21.9203970551108
196	44	DMSO.D1	WWAWW	11.857674454082
197	45	DMSO.D1	WWAWW	20.5213646082994
198	46	DMSO.D1	WWAWW	10.1072791968375
199	47	DMSO.D1	WWAWW	34.2010082118172
200	48	DMSO.D1	WWAWW	10.2850684330501
201	49	DMSO.D1	WWAWW	5.44662991989012
202	50	DMSO.D1	WWAWW	31.5407347123084
203	-50	DMSO.D1	CRACH	0.225613035740715
204	-49	DMSO.D1	CRACH	0.21076083713783
205	-48	DMSO.D1	CRACH	0.42152167427566
206	-47	DMSO.D1	CRACH	0.316141255706745
207	-46	DMSO.D1	CRACH	0.225613035740715
208	-45	DMSO.D1	CRACH	0
209	-44	DMSO.D1	CRACH	0
210	-43	DMSO.D1	CRACH	0
211	-42	DMSO.D1	CRACH	0.225613035740715
212	-41	DMSO.D1	CRACH	0
213	-40	DMSO.D1	CRACH	0.661986908619259
214	-39	DMSO.D1	CRACH	1.89684753424047
215	-38	DMSO.D1	CRACH	0.316141255706745
216	-37	DMSO.D1	CRACH	0.774422991415468
217	-36	DMSO.D1	CRACH	0
218	-35	DMSO.D1	CRACH	1.1049225322929
219	-34	DMSO.D1	CRACH	0.42152167427566
220	-33	DMSO.D1	CRACH	0
221	-32	DMSO.D1	CRACH	0
222	-31	DMSO.D1	CRACH	0.338049118536923
223	-30	DMSO.D1	CRACH	0
224	-29	DMSO.D1	CRACH	1.35367821444429
225	-28	DMSO.D1	CRACH	1.18109246708824
226	-27	DMSO.D1	CRACH	1.45126209863761
227	-26	DMSO.D1	CRACH	0
228	-25	DMSO.D1	CRACH	0
229	-24	DMSO.D1	CRACH	2.12951623420848
230	-23	DMSO.D1	CRACH	0
231	-22	DMSO.D1	CRACH	0.789398668376402
232	-21	DMSO.D1	CRACH	0
233	-20	DMSO.D1	CRACH	0.864951211381498
234	-19	DMSO.D1	CRACH	0.225366079024616
235	-18	DMSO.D1	CRACH	0.225366079024616
236	-17	DMSO.D1	CRACH	0.225366079024616
237	-16	DMSO.D1	CRACH	0.774176034699369
238	-15	DMSO.D1	CRACH	0.450732158049231
239	-14	DMSO.D1	CRACH	0.541754291447459
240	-13	DMSO.D1	CRACH	0.338419553611072
241	-12	DMSO.D1	CRACH	0.857648590438105
242	-11	DMSO.D1	CRACH	0
243	-10	DMSO.D1	CRACH	12.7461955133585
244	-9	DMSO.D1	CRACH	0
245	-8	DMSO.D1	CRACH	2.43693984062311
246	-7	DMSO.D1	CRACH	0.887599944359974
247	-6	DMSO.D1	CRACH	1.23951343463539
248	-5	DMSO.D1	CRACH	0.789275190018353
249	-4	DMSO.D1	CRACH	3.70591071574816
250	-3	DMSO.D1	CRACH	0.21076083713783
251	-2	DMSO.D1	CRACH	0
252	-1	DMSO.D1	CRACH	0
253	0	DMSO.D1	CRACH	1.88714205808396
254	1	DMSO.D1	CRACH	0
255	2	DMSO.D1	CRACH	0.872253832324891
256	3	DMSO.D1	CRACH	0.225366079024616
257	4	DMSO.D1	CRACH	0.21076083713783
258	5	DMSO.D1	CRACH	0.338419553611072
259	6	DMSO.D1	CRACH	0.654190374243668
260	7	DMSO.D1	CRACH	0.225613035740715
261	8	DMSO.D1	CRACH	0.978128164326004
262	9	DMSO.D1	CRACH	0
263	10	DMSO.D1	CRACH	0.563415197561539
264	11	DMSO.D1	CRACH	0
265	12	DMSO.D1	CRACH	1.47532585996481
266	13	DMSO.D1	CRACH	0
267	14	DMSO.D1	CRACH	27.619200682586
268	15	DMSO.D1	CRACH	0
269	16	DMSO.D1	CRACH	1.99178160650458
270	17	DMSO.D1	CRACH	9.05458631637081
271	18	DMSO.D1	CRACH	0.225366079024616
272	19	DMSO.D1	CRACH	0
273	20	DMSO.D1	CRACH	0.225613035740715
274	21	DMSO.D1	CRACH	0
275	22	DMSO.D1	CRACH	0.654190374243668
276	23	DMSO.D1	CRACH	0
277	24	DMSO.D1	CRACH	1.30838074848734
278	25	DMSO.D1	CRACH	0
279	26	DMSO.D1	CRACH	1.32397381723852
280	27	DMSO.D1	CRACH	1.12683039512308
281	28	DMSO.D1	CRACH	0.436126916162446
282	29	DMSO.D1	CRACH	0
283	30	DMSO.D1	CRACH	0
284	31	DMSO.D1	CRACH	8.39990202869494
285	32	DMSO.D1	CRACH	0.338419553611072
286	33	DMSO.D1	CRACH	7.18217297853169
287	34	DMSO.D1	CRACH	9.50445412591369
288	35	DMSO.D1	CRACH	0.436373872878545
289	36	DMSO.D1	CRACH	0.564032589351787
290	37	DMSO.D1	CRACH	5.30134571452672
291	38	DMSO.D1	CRACH	4.63279705511237
292	39	DMSO.D1	CRACH	0.316141255706745
293	40	DMSO.D1	CRACH	0.63228251141349
294	41	DMSO.D1	CRACH	0.54150733473136
295	42	DMSO.D1	CRACH	0
296	43	DMSO.D1	CRACH	0
297	44	DMSO.D1	CRACH	8.24167456650958
298	45	DMSO.D1	CRACH	3.29434147434511
299	46	DMSO.D1	CRACH	0.564032589351787
300	47	DMSO.D1	CRACH	0.857895547154204
301	48	DMSO.D1	CRACH	0.564032589351787
302	49	DMSO.D1	CRACH	0.661986908619259
303	50	DMSO.D1	CRACH	0.564032589351787
304	-50	DMSO.D1	miCLIP.RRACH	166.434354004141
305	-49	DMSO.D1	miCLIP.RRACH	306.002841195103
306	-48	DMSO.D1	miCLIP.RRACH	177.18904013137
307	-47	DMSO.D1	miCLIP.RRACH	410.834087199717
308	-46	DMSO.D1	miCLIP.RRACH	140.142049171098
309	-45	DMSO.D1	miCLIP.RRACH	149.295765744208
310	-44	DMSO.D1	miCLIP.RRACH	391.262837766657
311	-43	DMSO.D1	miCLIP.RRACH	257.356797706309
312	-42	DMSO.D1	miCLIP.RRACH	343.655981196429
313	-41	DMSO.D1	miCLIP.RRACH	159.892398867878
314	-40	DMSO.D1	miCLIP.RRACH	332.390981324252
315	-39	DMSO.D1	miCLIP.RRACH	196.873809195534
316	-38	DMSO.D1	miCLIP.RRACH	238.889635880089
317	-37	DMSO.D1	miCLIP.RRACH	211.060917009786
318	-36	DMSO.D1	miCLIP.RRACH	176.665699019833
319	-35	DMSO.D1	miCLIP.RRACH	159.64862168864
320	-34	DMSO.D1	miCLIP.RRACH	148.197463808819
321	-33	DMSO.D1	miCLIP.RRACH	556.404180318306
322	-32	DMSO.D1	miCLIP.RRACH	242.00931773865
323	-31	DMSO.D1	miCLIP.RRACH	342.025765535783
324	-30	DMSO.D1	miCLIP.RRACH	283.11617735032
325	-29	DMSO.D1	miCLIP.RRACH	248.676748349534
326	-28	DMSO.D1	miCLIP.RRACH	253.091373786328
327	-27	DMSO.D1	miCLIP.RRACH	612.543821013634
328	-26	DMSO.D1	miCLIP.RRACH	164.200899723069
329	-25	DMSO.D1	miCLIP.RRACH	395.236697583207
330	-24	DMSO.D1	miCLIP.RRACH	231.610504274994
331	-23	DMSO.D1	miCLIP.RRACH	369.331357495934
332	-22	DMSO.D1	miCLIP.RRACH	258.254873420028
333	-21	DMSO.D1	miCLIP.RRACH	142.5172714174
334	-20	DMSO.D1	miCLIP.RRACH	145.884725290643
335	-19	DMSO.D1	miCLIP.RRACH	426.346810925197
336	-18	DMSO.D1	miCLIP.RRACH	237.88529550822
337	-17	DMSO.D1	miCLIP.RRACH	385.159196947804
338	-16	DMSO.D1	miCLIP.RRACH	324.939152518679
339	-15	DMSO.D1	miCLIP.RRACH	236.06975717894
340	-14	DMSO.D1	miCLIP.RRACH	326.078212643832
341	-13	DMSO.D1	miCLIP.RRACH	318.62903157049
342	-12	DMSO.D1	miCLIP.RRACH	374.225680697533
343	-11	DMSO.D1	miCLIP.RRACH	226.170771331777
344	-10	DMSO.D1	miCLIP.RRACH	263.175549705346
345	-9	DMSO.D1	miCLIP.RRACH	227.11503204392
346	-8	DMSO.D1	miCLIP.RRACH	433.617075686032
347	-7	DMSO.D1	miCLIP.RRACH	650.821926800496
348	-6	DMSO.D1	miCLIP.RRACH	259.324535029003
349	-5	DMSO.D1	miCLIP.RRACH	148.13962086447
350	-4	DMSO.D1	miCLIP.RRACH	238.672026966849
351	-3	DMSO.D1	miCLIP.RRACH	8.25461782333155
352	-2	DMSO.D1	miCLIP.RRACH	12.3826008931977
353	-1	DMSO.D1	miCLIP.RRACH	26.4501871238134
354	0	DMSO.D1	miCLIP.RRACH	28480.5637280055
355	1	DMSO.D1	miCLIP.RRACH	0
356	2	DMSO.D1	miCLIP.RRACH	13.3460670492268
357	3	DMSO.D1	miCLIP.RRACH	32.5493354873447
358	4	DMSO.D1	miCLIP.RRACH	579.899180605392
359	5	DMSO.D1	miCLIP.RRACH	632.52689825649
360	6	DMSO.D1	miCLIP.RRACH	782.789528291086
361	7	DMSO.D1	miCLIP.RRACH	451.056727603567
362	8	DMSO.D1	miCLIP.RRACH	2813.79203701418
363	9	DMSO.D1	miCLIP.RRACH	874.242129264582
364	10	DMSO.D1	miCLIP.RRACH	445.847389356046
365	11	DMSO.D1	miCLIP.RRACH	791.828147810746
366	12	DMSO.D1	miCLIP.RRACH	655.264581411008
367	13	DMSO.D1	miCLIP.RRACH	383.829420061296
368	14	DMSO.D1	miCLIP.RRACH	439.970947727631
369	15	DMSO.D1	miCLIP.RRACH	628.047883442673
370	16	DMSO.D1	miCLIP.RRACH	877.96786032275
371	17	DMSO.D1	miCLIP.RRACH	345.401866600534
372	18	DMSO.D1	miCLIP.RRACH	595.513163142753
373	19	DMSO.D1	miCLIP.RRACH	609.910905822528
374	20	DMSO.D1	miCLIP.RRACH	311.155039665971
375	21	DMSO.D1	miCLIP.RRACH	352.173125018346
376	22	DMSO.D1	miCLIP.RRACH	221.797507371604
377	23	DMSO.D1	miCLIP.RRACH	453.506879214942
378	24	DMSO.D1	miCLIP.RRACH	505.974460462074
379	25	DMSO.D1	miCLIP.RRACH	489.917425022382
380	26	DMSO.D1	miCLIP.RRACH	548.495917832392
381	27	DMSO.D1	miCLIP.RRACH	702.065472108618
382	28	DMSO.D1	miCLIP.RRACH	1235.6491251884
383	29	DMSO.D1	miCLIP.RRACH	308.237132481326
384	30	DMSO.D1	miCLIP.RRACH	265.942248216698
385	31	DMSO.D1	miCLIP.RRACH	893.550201842993
386	32	DMSO.D1	miCLIP.RRACH	302.861325637941
387	33	DMSO.D1	miCLIP.RRACH	455.63930379008
388	34	DMSO.D1	miCLIP.RRACH	247.917167611184
389	35	DMSO.D1	miCLIP.RRACH	484.912855565611
390	36	DMSO.D1	miCLIP.RRACH	1187.00852757222
391	37	DMSO.D1	miCLIP.RRACH	258.595097914578
392	38	DMSO.D1	miCLIP.RRACH	908.110136865609
393	39	DMSO.D1	miCLIP.RRACH	276.743098238088
394	40	DMSO.D1	miCLIP.RRACH	342.686570681395
395	41	DMSO.D1	miCLIP.RRACH	443.59636139347
396	42	DMSO.D1	miCLIP.RRACH	504.778719225112
397	43	DMSO.D1	miCLIP.RRACH	427.846365020185
398	44	DMSO.D1	miCLIP.RRACH	247.394888904299
399	45	DMSO.D1	miCLIP.RRACH	344.678967599992
400	46	DMSO.D1	miCLIP.RRACH	433.101174365171
401	47	DMSO.D1	miCLIP.RRACH	387.963095160868
402	48	DMSO.D1	miCLIP.RRACH	305.258200924518
403	49	DMSO.D1	miCLIP.RRACH	742.270043637462
404	50	DMSO.D1	miCLIP.RRACH	331.194115543645
405	-50	DMSO.D1	miCLIP.WWAWW	559.970547345408
406	-49	DMSO.D1	miCLIP.WWAWW	919.755754012931
407	-48	DMSO.D1	miCLIP.WWAWW	954.360186053915
408	-47	DMSO.D1	miCLIP.WWAWW	568.058543671464
409	-46	DMSO.D1	miCLIP.WWAWW	494.795339707293
410	-45	DMSO.D1	miCLIP.WWAWW	618.918092634039
411	-44	DMSO.D1	miCLIP.WWAWW	848.54012974068
412	-43	DMSO.D1	miCLIP.WWAWW	1116.26758080629
413	-42	DMSO.D1	miCLIP.WWAWW	714.112342175774
414	-41	DMSO.D1	miCLIP.WWAWW	907.63760337822
415	-40	DMSO.D1	miCLIP.WWAWW	1644.17789630219
416	-39	DMSO.D1	miCLIP.WWAWW	775.997341971467
417	-38	DMSO.D1	miCLIP.WWAWW	680.655014203985
418	-37	DMSO.D1	miCLIP.WWAWW	505.160872060755
419	-36	DMSO.D1	miCLIP.WWAWW	856.264019721765
420	-35	DMSO.D1	miCLIP.WWAWW	742.846647382423
421	-34	DMSO.D1	miCLIP.WWAWW	800.689660917862
422	-33	DMSO.D1	miCLIP.WWAWW	626.504611383773
423	-32	DMSO.D1	miCLIP.WWAWW	862.380694146299
424	-31	DMSO.D1	miCLIP.WWAWW	360.417962787734
425	-30	DMSO.D1	miCLIP.WWAWW	851.187714392363
426	-29	DMSO.D1	miCLIP.WWAWW	483.431521167343
427	-28	DMSO.D1	miCLIP.WWAWW	829.65483774938
428	-27	DMSO.D1	miCLIP.WWAWW	1486.06907358614
429	-26	DMSO.D1	miCLIP.WWAWW	1731.45264066712
430	-25	DMSO.D1	miCLIP.WWAWW	722.060349800321
431	-24	DMSO.D1	miCLIP.WWAWW	533.795845208682
432	-23	DMSO.D1	miCLIP.WWAWW	765.390854629625
433	-22	DMSO.D1	miCLIP.WWAWW	763.145362474967
434	-21	DMSO.D1	miCLIP.WWAWW	518.517352740348
435	-20	DMSO.D1	miCLIP.WWAWW	616.918223208827
436	-19	DMSO.D1	miCLIP.WWAWW	726.150538574577
437	-18	DMSO.D1	miCLIP.WWAWW	907.493571354256
438	-17	DMSO.D1	miCLIP.WWAWW	487.804414692443
439	-16	DMSO.D1	miCLIP.WWAWW	1466.0629361405
440	-15	DMSO.D1	miCLIP.WWAWW	763.676399412923
441	-14	DMSO.D1	miCLIP.WWAWW	1663.81041045087
442	-13	DMSO.D1	miCLIP.WWAWW	678.18982973568
443	-12	DMSO.D1	miCLIP.WWAWW	691.277039514307
444	-11	DMSO.D1	miCLIP.WWAWW	693.411692938983
445	-10	DMSO.D1	miCLIP.WWAWW	1176.26709099698
446	-9	DMSO.D1	miCLIP.WWAWW	710.250502438653
447	-8	DMSO.D1	miCLIP.WWAWW	1108.13056197283
448	-7	DMSO.D1	miCLIP.WWAWW	1334.85291072503
449	-6	DMSO.D1	miCLIP.WWAWW	1653.57510006218
450	-5	DMSO.D1	miCLIP.WWAWW	1511.65154611443
451	-4	DMSO.D1	miCLIP.WWAWW	994.722012536201
452	-3	DMSO.D1	miCLIP.WWAWW	48.0429146947442
453	-2	DMSO.D1	miCLIP.WWAWW	75.1396191367837
454	-1	DMSO.D1	miCLIP.WWAWW	16.2401106083883
455	0	DMSO.D1	miCLIP.WWAWW	36.6728265154486
456	1	DMSO.D1	miCLIP.WWAWW	33.1370046365393
457	2	DMSO.D1	miCLIP.WWAWW	718.430901130818
458	3	DMSO.D1	miCLIP.WWAWW	550.830005214763
459	4	DMSO.D1	miCLIP.WWAWW	1675.9355288942
460	5	DMSO.D1	miCLIP.WWAWW	2938.21336356511
461	6	DMSO.D1	miCLIP.WWAWW	1799.45773404718
462	7	DMSO.D1	miCLIP.WWAWW	1801.65482025911
463	8	DMSO.D1	miCLIP.WWAWW	2010.04501288952
464	9	DMSO.D1	miCLIP.WWAWW	1390.98637338246
465	10	DMSO.D1	miCLIP.WWAWW	1343.09066507328
466	11	DMSO.D1	miCLIP.WWAWW	1428.6985944046
467	12	DMSO.D1	miCLIP.WWAWW	1593.04133878977
468	13	DMSO.D1	miCLIP.WWAWW	1024.80946434141
469	14	DMSO.D1	miCLIP.WWAWW	1300.63850637769
470	15	DMSO.D1	miCLIP.WWAWW	1176.32066151293
471	16	DMSO.D1	miCLIP.WWAWW	1620.95035661445
472	17	DMSO.D1	miCLIP.WWAWW	1070.41499875562
473	18	DMSO.D1	miCLIP.WWAWW	1895.66826283195
474	19	DMSO.D1	miCLIP.WWAWW	891.01724059657
475	20	DMSO.D1	miCLIP.WWAWW	965.302607611135
476	21	DMSO.D1	miCLIP.WWAWW	1110.26565587681
477	22	DMSO.D1	miCLIP.WWAWW	1550.31759498134
478	23	DMSO.D1	miCLIP.WWAWW	783.206885283637
479	24	DMSO.D1	miCLIP.WWAWW	793.582551941486
480	25	DMSO.D1	miCLIP.WWAWW	776.748333911466
481	26	DMSO.D1	miCLIP.WWAWW	1089.09908701809
482	27	DMSO.D1	miCLIP.WWAWW	682.841736513236
483	28	DMSO.D1	miCLIP.WWAWW	797.202358553896
484	29	DMSO.D1	miCLIP.WWAWW	725.353481754744
485	30	DMSO.D1	miCLIP.WWAWW	867.349427082929
486	31	DMSO.D1	miCLIP.WWAWW	1099.27228415312
487	32	DMSO.D1	miCLIP.WWAWW	710.39173673579
488	33	DMSO.D1	miCLIP.WWAWW	872.360818485634
489	34	DMSO.D1	miCLIP.WWAWW	782.643838441452
490	35	DMSO.D1	miCLIP.WWAWW	1034.30076224979
491	36	DMSO.D1	miCLIP.WWAWW	1516.91221570865
492	37	DMSO.D1	miCLIP.WWAWW	617.943085424673
493	38	DMSO.D1	miCLIP.WWAWW	475.73308055288
494	39	DMSO.D1	miCLIP.WWAWW	963.528117089812
495	40	DMSO.D1	miCLIP.WWAWW	769.079968129283
496	41	DMSO.D1	miCLIP.WWAWW	905.703413186393
497	42	DMSO.D1	miCLIP.WWAWW	811.877782701034
498	43	DMSO.D1	miCLIP.WWAWW	948.418388365268
499	44	DMSO.D1	miCLIP.WWAWW	564.339603509429
500	45	DMSO.D1	miCLIP.WWAWW	615.934407174191
501	46	DMSO.D1	miCLIP.WWAWW	623.893958758891
502	47	DMSO.D1	miCLIP.WWAWW	713.245784532551
503	48	DMSO.D1	miCLIP.WWAWW	628.191814758681
504	49	DMSO.D1	miCLIP.WWAWW	793.230974090648
505	50	DMSO.D1	miCLIP.WWAWW	558.990508573162
506	-50	DMSO.D1	miCLIP.CRACH	3.53634521539548
507	-49	DMSO.D1	miCLIP.CRACH	14.7995418127716
508	-48	DMSO.D1	miCLIP.CRACH	7.8603036357445
509	-47	DMSO.D1	miCLIP.CRACH	6.12990729954931
510	-46	DMSO.D1	miCLIP.CRACH	38.5501416987158
511	-45	DMSO.D1	miCLIP.CRACH	11.3238969417783
512	-44	DMSO.D1	miCLIP.CRACH	57.3455158231181
513	-43	DMSO.D1	miCLIP.CRACH	15.7116426654808
514	-42	DMSO.D1	miCLIP.CRACH	72.7189191797561
515	-41	DMSO.D1	miCLIP.CRACH	28.1909063279553
516	-40	DMSO.D1	miCLIP.CRACH	17.7506306797232
517	-39	DMSO.D1	miCLIP.CRACH	30.7890839322295
518	-38	DMSO.D1	miCLIP.CRACH	57.5456794922369
519	-37	DMSO.D1	miCLIP.CRACH	39.3453044813289
520	-36	DMSO.D1	miCLIP.CRACH	134.614213633529
521	-35	DMSO.D1	miCLIP.CRACH	36.8795245920063
522	-34	DMSO.D1	miCLIP.CRACH	23.3052614070575
523	-33	DMSO.D1	miCLIP.CRACH	27.1915444589996
524	-32	DMSO.D1	miCLIP.CRACH	25.5593220554318
525	-31	DMSO.D1	miCLIP.CRACH	5.72360825895068
526	-30	DMSO.D1	miCLIP.CRACH	19.9216165507891
527	-29	DMSO.D1	miCLIP.CRACH	19.8460072413739
528	-28	DMSO.D1	miCLIP.CRACH	119.24622343357
529	-27	DMSO.D1	miCLIP.CRACH	159.582858278606
530	-26	DMSO.D1	miCLIP.CRACH	33.9021887218743
531	-25	DMSO.D1	miCLIP.CRACH	10.4159943532428
532	-24	DMSO.D1	miCLIP.CRACH	18.8863022024965
533	-23	DMSO.D1	miCLIP.CRACH	7.01750724390928
534	-22	DMSO.D1	miCLIP.CRACH	50.6407885758921
535	-21	DMSO.D1	miCLIP.CRACH	30.6128037796696
536	-20	DMSO.D1	miCLIP.CRACH	184.461239550595
537	-19	DMSO.D1	miCLIP.CRACH	8.64190576974531
538	-18	DMSO.D1	miCLIP.CRACH	18.5827337685376
539	-17	DMSO.D1	miCLIP.CRACH	95.0273823403228
540	-16	DMSO.D1	miCLIP.CRACH	22.8234665898639
541	-15	DMSO.D1	miCLIP.CRACH	17.8648522259423
542	-14	DMSO.D1	miCLIP.CRACH	24.6857099611684
543	-13	DMSO.D1	miCLIP.CRACH	33.6875432892268
544	-12	DMSO.D1	miCLIP.CRACH	95.3485762631719
545	-11	DMSO.D1	miCLIP.CRACH	94.4714794315269
546	-10	DMSO.D1	miCLIP.CRACH	3.83473750385403
547	-9	DMSO.D1	miCLIP.CRACH	22.4220673149956
548	-8	DMSO.D1	miCLIP.CRACH	10.5611550802482
549	-7	DMSO.D1	miCLIP.CRACH	8.76691467428934
550	-6	DMSO.D1	miCLIP.CRACH	5.16663133382619
551	-5	DMSO.D1	miCLIP.CRACH	63.0996808025454
552	-4	DMSO.D1	miCLIP.CRACH	65.3386522411384
553	-3	DMSO.D1	miCLIP.CRACH	42.9471930404466
554	-2	DMSO.D1	miCLIP.CRACH	0
555	-1	DMSO.D1	miCLIP.CRACH	5.03669324049788
556	0	DMSO.D1	miCLIP.CRACH	87.2838833507787
557	1	DMSO.D1	miCLIP.CRACH	0
558	2	DMSO.D1	miCLIP.CRACH	4.57890541822135
559	3	DMSO.D1	miCLIP.CRACH	2.27945324858605
560	4	DMSO.D1	miCLIP.CRACH	189.897487756431
561	5	DMSO.D1	miCLIP.CRACH	104.03579897639
562	6	DMSO.D1	miCLIP.CRACH	187.179144246933
563	7	DMSO.D1	miCLIP.CRACH	53.8209478726098
564	8	DMSO.D1	miCLIP.CRACH	275.482709508661
565	9	DMSO.D1	miCLIP.CRACH	74.125311013921
566	10	DMSO.D1	miCLIP.CRACH	94.5530724685387
567	11	DMSO.D1	miCLIP.CRACH	35.7188876705057
568	12	DMSO.D1	miCLIP.CRACH	64.1473624641593
569	13	DMSO.D1	miCLIP.CRACH	76.6924458501263
570	14	DMSO.D1	miCLIP.CRACH	59.4335230518775
571	15	DMSO.D1	miCLIP.CRACH	142.30422125787
572	16	DMSO.D1	miCLIP.CRACH	40.6980516353189
573	17	DMSO.D1	miCLIP.CRACH	29.4222428476033
574	18	DMSO.D1	miCLIP.CRACH	76.4364816023355
575	19	DMSO.D1	miCLIP.CRACH	201.025505482728
576	20	DMSO.D1	miCLIP.CRACH	20.6888036332091
577	21	DMSO.D1	miCLIP.CRACH	60.9571098583924
578	22	DMSO.D1	miCLIP.CRACH	99.8970853146095
579	23	DMSO.D1	miCLIP.CRACH	265.705602945614
580	24	DMSO.D1	miCLIP.CRACH	466.459297915991
581	25	DMSO.D1	miCLIP.CRACH	36.4175111622
582	26	DMSO.D1	miCLIP.CRACH	66.8795802909335
583	27	DMSO.D1	miCLIP.CRACH	132.735401805404
584	28	DMSO.D1	miCLIP.CRACH	25.4658303548726
585	29	DMSO.D1	miCLIP.CRACH	39.8238615178569
586	30	DMSO.D1	miCLIP.CRACH	47.5057858689548
587	31	DMSO.D1	miCLIP.CRACH	90.5280375389743
588	32	DMSO.D1	miCLIP.CRACH	31.4373867138785
589	33	DMSO.D1	miCLIP.CRACH	36.33151227289
590	34	DMSO.D1	miCLIP.CRACH	145.877111080734
591	35	DMSO.D1	miCLIP.CRACH	115.149713240073
592	36	DMSO.D1	miCLIP.CRACH	11.2591611801522
593	37	DMSO.D1	miCLIP.CRACH	22.2151243614196
594	38	DMSO.D1	miCLIP.CRACH	24.7339315391268
595	39	DMSO.D1	miCLIP.CRACH	28.3848119694053
596	40	DMSO.D1	miCLIP.CRACH	32.052945373802
597	41	DMSO.D1	miCLIP.CRACH	75.8398772701867
598	42	DMSO.D1	miCLIP.CRACH	53.5660849845038
599	43	DMSO.D1	miCLIP.CRACH	37.0989463120261
600	44	DMSO.D1	miCLIP.CRACH	106.407773910049
601	45	DMSO.D1	miCLIP.CRACH	29.7039800762176
602	46	DMSO.D1	miCLIP.CRACH	56.2474687102843
603	47	DMSO.D1	miCLIP.CRACH	37.2727568974249
604	48	DMSO.D1	miCLIP.CRACH	98.5686840878587
605	49	DMSO.D1	miCLIP.CRACH	12.7775051292189
606	50	DMSO.D1	miCLIP.CRACH	37.1954756574071
607	-50	METTL3i.D1	RRACH	1.24534979179333
608	-49	METTL3i.D1	RRACH	5.40787590986131
609	-48	METTL3i.D1	RRACH	6.84574224099058
610	-47	METTL3i.D1	RRACH	8.81970475920175
611	-46	METTL3i.D1	RRACH	0
612	-45	METTL3i.D1	RRACH	4.46928106078573
613	-44	METTL3i.D1	RRACH	63.8466591922805
614	-43	METTL3i.D1	RRACH	2.9086667977799
615	-42	METTL3i.D1	RRACH	5.72689490246117
616	-41	METTL3i.D1	RRACH	21.4748959640008
617	-40	METTL3i.D1	RRACH	12.9235611707889
618	-39	METTL3i.D1	RRACH	7.29047412692737
619	-38	METTL3i.D1	RRACH	7.97354563434703
620	-37	METTL3i.D1	RRACH	20.9931935580066
621	-36	METTL3i.D1	RRACH	11.2308575651931
622	-35	METTL3i.D1	RRACH	73.5584073289298
623	-34	METTL3i.D1	RRACH	3.53895619934781
624	-33	METTL3i.D1	RRACH	13.351795403742
625	-32	METTL3i.D1	RRACH	12.2177190538701
626	-31	METTL3i.D1	RRACH	1.10041382486946
627	-30	METTL3i.D1	RRACH	6.25510645779178
628	-29	METTL3i.D1	RRACH	32.0612030466217
629	-28	METTL3i.D1	RRACH	3.14837855364155
630	-27	METTL3i.D1	RRACH	17.157228030695
631	-26	METTL3i.D1	RRACH	3.71920868880163
632	-25	METTL3i.D1	RRACH	3.94072647186043
633	-24	METTL3i.D1	RRACH	23.8527292785844
634	-23	METTL3i.D1	RRACH	36.5082023465323
635	-22	METTL3i.D1	RRACH	11.7412605036072
636	-21	METTL3i.D1	RRACH	28.2985536626817
637	-20	METTL3i.D1	RRACH	1.48768347552065
638	-19	METTL3i.D1	RRACH	54.8274365477463
639	-18	METTL3i.D1	RRACH	6.96659663448251
640	-17	METTL3i.D1	RRACH	17.922125209981
641	-16	METTL3i.D1	RRACH	6.38223380779915
642	-15	METTL3i.D1	RRACH	15.7440681697411
643	-14	METTL3i.D1	RRACH	7.68869686352783
644	-13	METTL3i.D1	RRACH	7.5800030271804
645	-12	METTL3i.D1	RRACH	11.083924567147
646	-11	METTL3i.D1	RRACH	2.31968501210863
647	-10	METTL3i.D1	RRACH	9.45437357890046
648	-9	METTL3i.D1	RRACH	2.51974314960118
649	-8	METTL3i.D1	RRACH	2.11135688697843
650	-7	METTL3i.D1	RRACH	4.63241100051245
651	-6	METTL3i.D1	RRACH	2.31306902199851
652	-5	METTL3i.D1	RRACH	0.624984375390615
653	-4	METTL3i.D1	RRACH	18.0534861630899
654	-3	METTL3i.D1	RRACH	5.28712500910697
655	-2	METTL3i.D1	RRACH	2.75911187186813
656	-1	METTL3i.D1	RRACH	5.99399622680981
657	0	METTL3i.D1	RRACH	340.970340338414
658	1	METTL3i.D1	RRACH	0
659	2	METTL3i.D1	RRACH	5.13523001847829
660	3	METTL3i.D1	RRACH	4.36896070481356
661	4	METTL3i.D1	RRACH	7.11118956781169
662	5	METTL3i.D1	RRACH	5.2491253882654
663	6	METTL3i.D1	RRACH	6.08278092238092
664	7	METTL3i.D1	RRACH	3.76805790285488
665	8	METTL3i.D1	RRACH	5.78332803696269
666	9	METTL3i.D1	RRACH	11.3612929102555
667	10	METTL3i.D1	RRACH	3.50329664322315
668	11	METTL3i.D1	RRACH	3.13776850128697
669	12	METTL3i.D1	RRACH	11.2912847619391
670	13	METTL3i.D1	RRACH	6.87877986924955
671	14	METTL3i.D1	RRACH	25.8293137246613
672	15	METTL3i.D1	RRACH	6.16432473109844
673	16	METTL3i.D1	RRACH	9.16119364999767
674	17	METTL3i.D1	RRACH	4.80838756457306
675	18	METTL3i.D1	RRACH	7.02799176156663
676	19	METTL3i.D1	RRACH	4.24314431873903
677	20	METTL3i.D1	RRACH	2.10639489439583
678	21	METTL3i.D1	RRACH	4.36468477942035
679	22	METTL3i.D1	RRACH	19.7171462026712
680	23	METTL3i.D1	RRACH	3.11699492291011
681	24	METTL3i.D1	RRACH	4.15070859451817
682	25	METTL3i.D1	RRACH	16.7619702555549
683	26	METTL3i.D1	RRACH	3.72840428448578
684	27	METTL3i.D1	RRACH	8.0115452551886
685	28	METTL3i.D1	RRACH	7.11022163747354
686	29	METTL3i.D1	RRACH	4.04177521731365
687	30	METTL3i.D1	RRACH	21.5673928586676
688	31	METTL3i.D1	RRACH	3.02752416014962
689	32	METTL3i.D1	RRACH	14.5347209676672
690	33	METTL3i.D1	RRACH	10.268806039429
691	34	METTL3i.D1	RRACH	24.5413876753302
692	35	METTL3i.D1	RRACH	4.74134437771697
693	36	METTL3i.D1	RRACH	16.2079619588189
694	37	METTL3i.D1	RRACH	13.8599194478852
695	38	METTL3i.D1	RRACH	22.3517526523976
696	39	METTL3i.D1	RRACH	6.27136456991833
697	40	METTL3i.D1	RRACH	10.5950235965908
698	41	METTL3i.D1	RRACH	19.8168839841915
699	42	METTL3i.D1	RRACH	5.0758319225164
700	43	METTL3i.D1	RRACH	5.37163377928487
701	44	METTL3i.D1	RRACH	10.9505665829159
702	45	METTL3i.D1	RRACH	5.70212726183985
703	46	METTL3i.D1	RRACH	3.76509294139451
704	47	METTL3i.D1	RRACH	7.65896723032392
705	48	METTL3i.D1	RRACH	5.51126472003145
706	49	METTL3i.D1	RRACH	5.37129074569018
707	50	METTL3i.D1	RRACH	9.23315650714469
708	-50	METTL3i.D1	WWAWW	15.2669847227348
709	-49	METTL3i.D1	WWAWW	32.380846935965
710	-48	METTL3i.D1	WWAWW	17.6428210061962
711	-47	METTL3i.D1	WWAWW	14.0305909857685
712	-46	METTL3i.D1	WWAWW	10.0093498059746
713	-45	METTL3i.D1	WWAWW	16.4605203390145
714	-44	METTL3i.D1	WWAWW	3.62215400559287
715	-43	METTL3i.D1	WWAWW	11.2711360803057
716	-42	METTL3i.D1	WWAWW	9.35921243407632
717	-41	METTL3i.D1	WWAWW	15.4308007296509
718	-40	METTL3i.D1	WWAWW	9.16080829411131
719	-39	METTL3i.D1	WWAWW	39.6835851127745
720	-38	METTL3i.D1	WWAWW	20.3854352250806
721	-37	METTL3i.D1	WWAWW	4.47624008449055
722	-36	METTL3i.D1	WWAWW	29.7258099414564
723	-35	METTL3i.D1	WWAWW	29.5072147975663
724	-34	METTL3i.D1	WWAWW	5.47268252473809
725	-33	METTL3i.D1	WWAWW	14.0107853377298
726	-32	METTL3i.D1	WWAWW	17.0043039392823
727	-31	METTL3i.D1	WWAWW	13.4610718145412
728	-30	METTL3i.D1	WWAWW	6.74245692355804
729	-29	METTL3i.D1	WWAWW	30.532315447942
730	-28	METTL3i.D1	WWAWW	7.29743315063219
731	-27	METTL3i.D1	WWAWW	9.46060421312423
732	-26	METTL3i.D1	WWAWW	24.4472556312901
733	-25	METTL3i.D1	WWAWW	8.27037659189958
734	-24	METTL3i.D1	WWAWW	41.5235647500111
735	-23	METTL3i.D1	WWAWW	12.8410494317332
736	-22	METTL3i.D1	WWAWW	9.27008470491052
737	-21	METTL3i.D1	WWAWW	9.98853390530608
738	-20	METTL3i.D1	WWAWW	25.8070221968764
739	-19	METTL3i.D1	WWAWW	22.6324289905612
740	-18	METTL3i.D1	WWAWW	7.0039101881347
741	-17	METTL3i.D1	WWAWW	14.8018222920158
742	-16	METTL3i.D1	WWAWW	101.089319543568
743	-15	METTL3i.D1	WWAWW	16.3909587170303
744	-14	METTL3i.D1	WWAWW	27.0300479055029
745	-13	METTL3i.D1	WWAWW	46.599960398825
746	-12	METTL3i.D1	WWAWW	13.7314811339449
747	-11	METTL3i.D1	WWAWW	9.84787386377542
748	-10	METTL3i.D1	WWAWW	44.0775015955303
749	-9	METTL3i.D1	WWAWW	10.6613807162575
750	-8	METTL3i.D1	WWAWW	9.49261274059913
751	-7	METTL3i.D1	WWAWW	4.71925983540726
752	-6	METTL3i.D1	WWAWW	62.9957776157003
753	-5	METTL3i.D1	WWAWW	13.169545883166
754	-4	METTL3i.D1	WWAWW	12.1345212476251
755	-3	METTL3i.D1	WWAWW	4.18836518176504
756	-2	METTL3i.D1	WWAWW	8.83362280661139
757	-1	METTL3i.D1	WWAWW	8.11882463486559
758	0	METTL3i.D1	WWAWW	18.3629242041192
759	1	METTL3i.D1	WWAWW	11.6647398579182
760	2	METTL3i.D1	WWAWW	56.6314559175552
761	3	METTL3i.D1	WWAWW	5.48153508682754
762	4	METTL3i.D1	WWAWW	18.1585289707876
763	5	METTL3i.D1	WWAWW	8.08885546080458
764	6	METTL3i.D1	WWAWW	32.147187443916
765	7	METTL3i.D1	WWAWW	14.5374040659788
766	8	METTL3i.D1	WWAWW	69.9383538471968
767	9	METTL3i.D1	WWAWW	11.9440017394114
768	10	METTL3i.D1	WWAWW	29.9704836899006
769	11	METTL3i.D1	WWAWW	10.855851964424
770	12	METTL3i.D1	WWAWW	11.5666560739254
771	13	METTL3i.D1	WWAWW	10.3199953181992
772	14	METTL3i.D1	WWAWW	7.20727632068231
773	15	METTL3i.D1	WWAWW	20.5303711920045
774	16	METTL3i.D1	WWAWW	12.7608165869485
775	17	METTL3i.D1	WWAWW	27.4843607430102
776	18	METTL3i.D1	WWAWW	7.19934936663934
777	19	METTL3i.D1	WWAWW	10.0218533967138
778	20	METTL3i.D1	WWAWW	8.19944283553663
779	21	METTL3i.D1	WWAWW	17.3390310249388
780	22	METTL3i.D1	WWAWW	26.2225744686792
781	23	METTL3i.D1	WWAWW	15.0966562184461
782	24	METTL3i.D1	WWAWW	16.6493858497007
783	25	METTL3i.D1	WWAWW	14.5717526581706
784	26	METTL3i.D1	WWAWW	7.35620634985062
785	27	METTL3i.D1	WWAWW	7.18285171365569
786	28	METTL3i.D1	WWAWW	19.8957446945975
787	29	METTL3i.D1	WWAWW	15.4299688474322
788	30	METTL3i.D1	WWAWW	6.23998093918689
789	31	METTL3i.D1	WWAWW	25.4843807906908
790	32	METTL3i.D1	WWAWW	13.6796669584313
791	33	METTL3i.D1	WWAWW	8.61964662170921
792	34	METTL3i.D1	WWAWW	7.0263377640391
793	35	METTL3i.D1	WWAWW	5.8130576701666
794	36	METTL3i.D1	WWAWW	16.9240710944976
795	37	METTL3i.D1	WWAWW	9.19612481664127
796	38	METTL3i.D1	WWAWW	8.85181677941424
797	39	METTL3i.D1	WWAWW	8.92440453330472
798	40	METTL3i.D1	WWAWW	27.3455616844823
799	41	METTL3i.D1	WWAWW	4.48850413437266
800	42	METTL3i.D1	WWAWW	12.6700348602552
801	43	METTL3i.D1	WWAWW	20.0119801291015
802	44	METTL3i.D1	WWAWW	12.4475068245666
803	45	METTL3i.D1	WWAWW	10.5408693563603
804	46	METTL3i.D1	WWAWW	6.96825063201004
805	47	METTL3i.D1	WWAWW	16.1300268564595
806	48	METTL3i.D1	WWAWW	13.2745886908636
807	49	METTL3i.D1	WWAWW	8.66095423760584
808	50	METTL3i.D1	WWAWW	19.7277562550257
809	-50	METTL3i.D1	CRACH	0.356572087109135
810	-49	METTL3i.D1	CRACH	0
811	-48	METTL3i.D1	CRACH	0
812	-47	METTL3i.D1	CRACH	0
813	-46	METTL3i.D1	CRACH	0
814	-45	METTL3i.D1	CRACH	2.00996510793052
815	-44	METTL3i.D1	CRACH	0
816	-43	METTL3i.D1	CRACH	0
817	-42	METTL3i.D1	CRACH	0.832001536587981
818	-41	METTL3i.D1	CRACH	0
819	-40	METTL3i.D1	CRACH	0.41665625026041
820	-39	METTL3i.D1	CRACH	3.80075249751916
821	-38	METTL3i.D1	CRACH	0.41665625026041
822	-37	METTL3i.D1	CRACH	0.41665625026041
823	-36	METTL3i.D1	CRACH	1.83963660364188
824	-35	METTL3i.D1	CRACH	0.237714724739423
825	-34	METTL3i.D1	CRACH	0.237714724739423
826	-33	METTL3i.D1	CRACH	0.237714724739423
827	-32	METTL3i.D1	CRACH	0.356572087109135
828	-31	METTL3i.D1	CRACH	0.356572087109135
829	-30	METTL3i.D1	CRACH	0
830	-29	METTL3i.D1	CRACH	3.60658196065569
831	-28	METTL3i.D1	CRACH	0.624984375390615
832	-27	METTL3i.D1	CRACH	0
833	-26	METTL3i.D1	CRACH	0.862699100130038
834	-25	METTL3i.D1	CRACH	1.33316655702629
835	-24	METTL3i.D1	CRACH	1.36420715416304
836	-23	METTL3i.D1	CRACH	0.832001536587981
837	-22	METTL3i.D1	CRACH	0.237714724739423
838	-21	METTL3i.D1	CRACH	0.237714724739423
839	-20	METTL3i.D1	CRACH	1.03667863306843
840	-19	METTL3i.D1	CRACH	0
841	-18	METTL3i.D1	CRACH	0.41665625026041
842	-17	METTL3i.D1	CRACH	0
843	-16	METTL3i.D1	CRACH	1.01094306210897
844	-15	METTL3i.D1	CRACH	0
845	-14	METTL3i.D1	CRACH	1.30212595988954
846	-13	METTL3i.D1	CRACH	0.356572087109135
847	-12	METTL3i.D1	CRACH	0
848	-11	METTL3i.D1	CRACH	0
849	-10	METTL3i.D1	CRACH	15.5093184064621
850	-9	METTL3i.D1	CRACH	1.09545183228687
851	-8	METTL3i.D1	CRACH	2.01527013410781
852	-7	METTL3i.D1	CRACH	1.54514571080625
853	-6	METTL3i.D1	CRACH	0
854	-5	METTL3i.D1	CRACH	0.620022382808019
855	-4	METTL3i.D1	CRACH	1.54514571080625
856	-3	METTL3i.D1	CRACH	0.413348255205346
857	-2	METTL3i.D1	CRACH	0
858	-1	METTL3i.D1	CRACH	2.16516809361427
859	0	METTL3i.D1	CRACH	2.60955694595637
860	1	METTL3i.D1	CRACH	0
861	2	METTL3i.D1	CRACH	0.413348255205346
862	3	METTL3i.D1	CRACH	0.413348255205346
863	4	METTL3i.D1	CRACH	0.237714724739423
864	5	METTL3i.D1	CRACH	0.41665625026041
865	6	METTL3i.D1	CRACH	0
866	7	METTL3i.D1	CRACH	0
867	8	METTL3i.D1	CRACH	1.39821271276016
868	9	METTL3i.D1	CRACH	0.413348255205346
869	10	METTL3i.D1	CRACH	0.713144174218269
870	11	METTL3i.D1	CRACH	0.41665625026041
871	12	METTL3i.D1	CRACH	0.237714724739423
872	13	METTL3i.D1	CRACH	0.41665625026041
873	14	METTL3i.D1	CRACH	27.1056429431454
874	15	METTL3i.D1	CRACH	0.237714724739423
875	16	METTL3i.D1	CRACH	2.11266785091127
876	17	METTL3i.D1	CRACH	4.22271377395686
877	18	METTL3i.D1	CRACH	0
878	19	METTL3i.D1	CRACH	0
879	20	METTL3i.D1	CRACH	0.654370974999833
880	21	METTL3i.D1	CRACH	0
881	22	METTL3i.D1	CRACH	0.98155646249975
882	23	METTL3i.D1	CRACH	0
883	24	METTL3i.D1	CRACH	0
884	25	METTL3i.D1	CRACH	0.237714724739423
885	26	METTL3i.D1	CRACH	0.773228337369545
886	27	METTL3i.D1	CRACH	0
887	28	METTL3i.D1	CRACH	0.624984375390615
888	29	METTL3i.D1	CRACH	0
889	30	METTL3i.D1	CRACH	0
890	31	METTL3i.D1	CRACH	0
891	32	METTL3i.D1	CRACH	0
892	33	METTL3i.D1	CRACH	4.27253091834825
893	34	METTL3i.D1	CRACH	7.9672726778316
894	35	METTL3i.D1	CRACH	0.356572087109135
895	36	METTL3i.D1	CRACH	0.862699100130038
896	37	METTL3i.D1	CRACH	4.36530967616381
897	38	METTL3i.D1	CRACH	2.42861838931315
898	39	METTL3i.D1	CRACH	0.826696510410692
899	40	METTL3i.D1	CRACH	0
900	41	METTL3i.D1	CRACH	0
901	42	METTL3i.D1	CRACH	1.24500675819863
902	43	METTL3i.D1	CRACH	0
903	44	METTL3i.D1	CRACH	0.41665625026041
904	45	METTL3i.D1	CRACH	0.475429449478846
905	46	METTL3i.D1	CRACH	0
906	47	METTL3i.D1	CRACH	1.87495312617185
907	48	METTL3i.D1	CRACH	0
908	49	METTL3i.D1	CRACH	0.237714724739423
909	50	METTL3i.D1	CRACH	0.594286811848558
910	-50	METTL3i.D1	miCLIP.RRACH	116.800392407342
911	-49	METTL3i.D1	miCLIP.RRACH	196.063778699925
912	-48	METTL3i.D1	miCLIP.RRACH	134.619697674377
913	-47	METTL3i.D1	miCLIP.RRACH	396.22470015518
914	-46	METTL3i.D1	miCLIP.RRACH	88.8251525108075
915	-45	METTL3i.D1	miCLIP.RRACH	88.1574460628498
916	-44	METTL3i.D1	miCLIP.RRACH	163.369011497727
917	-43	METTL3i.D1	miCLIP.RRACH	216.744212514619
918	-42	METTL3i.D1	miCLIP.RRACH	211.65713656176
919	-41	METTL3i.D1	miCLIP.RRACH	101.96651926556
920	-40	METTL3i.D1	miCLIP.RRACH	216.189706288015
921	-39	METTL3i.D1	miCLIP.RRACH	102.641424278079
922	-38	METTL3i.D1	miCLIP.RRACH	154.96510763243
923	-37	METTL3i.D1	miCLIP.RRACH	169.038317198028
924	-36	METTL3i.D1	miCLIP.RRACH	129.345743475044
925	-35	METTL3i.D1	miCLIP.RRACH	122.555362945479
926	-34	METTL3i.D1	miCLIP.RRACH	90.4115023447728
927	-33	METTL3i.D1	miCLIP.RRACH	428.374283693333
928	-32	METTL3i.D1	miCLIP.RRACH	167.594084184555
929	-31	METTL3i.D1	miCLIP.RRACH	212.227849496955
930	-30	METTL3i.D1	miCLIP.RRACH	220.46918252284
931	-29	METTL3i.D1	miCLIP.RRACH	188.08252286392
932	-28	METTL3i.D1	miCLIP.RRACH	157.413719807102
933	-27	METTL3i.D1	miCLIP.RRACH	434.455594129524
934	-26	METTL3i.D1	miCLIP.RRACH	109.545314821545
935	-25	METTL3i.D1	miCLIP.RRACH	303.840203222535
936	-24	METTL3i.D1	miCLIP.RRACH	179.07336025267
937	-23	METTL3i.D1	miCLIP.RRACH	301.947713575685
938	-22	METTL3i.D1	miCLIP.RRACH	150.050737944885
939	-21	METTL3i.D1	miCLIP.RRACH	108.589818115445
940	-20	METTL3i.D1	miCLIP.RRACH	73.0861075040949
941	-19	METTL3i.D1	miCLIP.RRACH	356.152430935084
942	-18	METTL3i.D1	miCLIP.RRACH	206.37755315081
943	-17	METTL3i.D1	miCLIP.RRACH	272.350464289061
944	-16	METTL3i.D1	miCLIP.RRACH	260.474403415153
945	-15	METTL3i.D1	miCLIP.RRACH	183.710817890348
946	-14	METTL3i.D1	miCLIP.RRACH	206.471995673063
947	-13	METTL3i.D1	miCLIP.RRACH	242.337028752646
948	-12	METTL3i.D1	miCLIP.RRACH	308.787972420087
949	-11	METTL3i.D1	miCLIP.RRACH	175.628357726951
950	-10	METTL3i.D1	miCLIP.RRACH	172.22241647824
951	-9	METTL3i.D1	miCLIP.RRACH	163.988249461535
952	-8	METTL3i.D1	miCLIP.RRACH	157.628922311354
953	-7	METTL3i.D1	miCLIP.RRACH	430.886673382098
954	-6	METTL3i.D1	miCLIP.RRACH	179.047831667186
955	-5	METTL3i.D1	miCLIP.RRACH	110.490182627136
956	-4	METTL3i.D1	miCLIP.RRACH	166.095165759936
957	-3	METTL3i.D1	miCLIP.RRACH	17.3863297342021
958	-2	METTL3i.D1	miCLIP.RRACH	28.8995176350863
959	-1	METTL3i.D1	miCLIP.RRACH	28.0995857964192
960	0	METTL3i.D1	miCLIP.RRACH	22044.9040547303
961	1	METTL3i.D1	miCLIP.RRACH	0
962	2	METTL3i.D1	miCLIP.RRACH	20.5815604707747
963	3	METTL3i.D1	miCLIP.RRACH	20.7539894989231
964	4	METTL3i.D1	miCLIP.RRACH	412.023143257855
965	5	METTL3i.D1	miCLIP.RRACH	407.328961541282
966	6	METTL3i.D1	miCLIP.RRACH	637.341141615728
967	7	METTL3i.D1	miCLIP.RRACH	316.227062157652
968	8	METTL3i.D1	miCLIP.RRACH	3104.38338932043
969	9	METTL3i.D1	miCLIP.RRACH	741.057921133662
970	10	METTL3i.D1	miCLIP.RRACH	335.304281462722
971	11	METTL3i.D1	miCLIP.RRACH	662.621775543968
972	12	METTL3i.D1	miCLIP.RRACH	566.256457135687
973	13	METTL3i.D1	miCLIP.RRACH	276.808581338104
974	14	METTL3i.D1	miCLIP.RRACH	280.389127016498
975	15	METTL3i.D1	miCLIP.RRACH	523.601861015864
976	16	METTL3i.D1	miCLIP.RRACH	714.353409344114
977	17	METTL3i.D1	miCLIP.RRACH	261.670941689202
978	18	METTL3i.D1	miCLIP.RRACH	472.298095111661
979	19	METTL3i.D1	miCLIP.RRACH	440.123316254709
980	20	METTL3i.D1	miCLIP.RRACH	198.649729213845
981	21	METTL3i.D1	miCLIP.RRACH	210.328857119643
982	22	METTL3i.D1	miCLIP.RRACH	152.13533016012
983	23	METTL3i.D1	miCLIP.RRACH	356.453988970346
984	24	METTL3i.D1	miCLIP.RRACH	468.733802919411
985	25	METTL3i.D1	miCLIP.RRACH	302.104049154891
986	26	METTL3i.D1	miCLIP.RRACH	402.983659357705
987	27	METTL3i.D1	miCLIP.RRACH	522.704610964051
988	28	METTL3i.D1	miCLIP.RRACH	348.332425207649
989	29	METTL3i.D1	miCLIP.RRACH	250.453837508235
990	30	METTL3i.D1	miCLIP.RRACH	189.632973600903
991	31	METTL3i.D1	miCLIP.RRACH	675.341153263605
992	32	METTL3i.D1	miCLIP.RRACH	269.283160229333
993	33	METTL3i.D1	miCLIP.RRACH	375.063052783116
994	34	METTL3i.D1	miCLIP.RRACH	190.791173846499
995	35	METTL3i.D1	miCLIP.RRACH	298.922111568984
996	36	METTL3i.D1	miCLIP.RRACH	237.565334470965
997	37	METTL3i.D1	miCLIP.RRACH	225.110709100436
998	38	METTL3i.D1	miCLIP.RRACH	801.372169179349
999	39	METTL3i.D1	miCLIP.RRACH	167.925315137836
1000	40	METTL3i.D1	miCLIP.RRACH	254.540848607261
1001	41	METTL3i.D1	miCLIP.RRACH	284.931672817119
1002	42	METTL3i.D1	miCLIP.RRACH	359.304892821537
1003	43	METTL3i.D1	miCLIP.RRACH	251.623850651397
1004	44	METTL3i.D1	miCLIP.RRACH	169.890913942581
1005	45	METTL3i.D1	miCLIP.RRACH	251.680631445477
1006	46	METTL3i.D1	miCLIP.RRACH	394.529478114457
1007	47	METTL3i.D1	miCLIP.RRACH	306.160781287308
1008	48	METTL3i.D1	miCLIP.RRACH	207.913141384183
1009	49	METTL3i.D1	miCLIP.RRACH	517.814717972734
1010	50	METTL3i.D1	miCLIP.RRACH	262.351194050191
1011	-50	METTL3i.D1	miCLIP.WWAWW	394.779461515061
1012	-49	METTL3i.D1	miCLIP.WWAWW	633.937747417209
1013	-48	METTL3i.D1	miCLIP.WWAWW	717.819782244833
1014	-47	METTL3i.D1	miCLIP.WWAWW	439.999238510745
1015	-46	METTL3i.D1	miCLIP.WWAWW	392.195076413767
1016	-45	METTL3i.D1	miCLIP.WWAWW	394.5079482172
1017	-44	METTL3i.D1	miCLIP.WWAWW	604.851836443955
1018	-43	METTL3i.D1	miCLIP.WWAWW	770.418654085497
1019	-42	METTL3i.D1	miCLIP.WWAWW	623.386381268141
1020	-41	METTL3i.D1	miCLIP.WWAWW	598.060732150892
1021	-40	METTL3i.D1	miCLIP.WWAWW	1358.31671773115
1022	-39	METTL3i.D1	miCLIP.WWAWW	484.669495776432
1023	-38	METTL3i.D1	miCLIP.WWAWW	490.126699982061
1024	-37	METTL3i.D1	miCLIP.WWAWW	334.199206356573
1025	-36	METTL3i.D1	miCLIP.WWAWW	608.102404902872
1026	-35	METTL3i.D1	miCLIP.WWAWW	619.877098672478
1027	-34	METTL3i.D1	miCLIP.WWAWW	657.338466226694
1028	-33	METTL3i.D1	miCLIP.WWAWW	455.093183530759
1029	-32	METTL3i.D1	miCLIP.WWAWW	750.768466425099
1030	-31	METTL3i.D1	miCLIP.WWAWW	233.351741415018
1031	-30	METTL3i.D1	miCLIP.WWAWW	571.721452247239
1032	-29	METTL3i.D1	miCLIP.WWAWW	353.580699865542
1033	-28	METTL3i.D1	miCLIP.WWAWW	615.55921861277
1034	-27	METTL3i.D1	miCLIP.WWAWW	1170.10572416863
1035	-26	METTL3i.D1	miCLIP.WWAWW	1396.2372854085
1036	-25	METTL3i.D1	miCLIP.WWAWW	574.512963143395
1037	-24	METTL3i.D1	miCLIP.WWAWW	320.5403369656
1038	-23	METTL3i.D1	miCLIP.WWAWW	511.189398617589
1039	-22	METTL3i.D1	miCLIP.WWAWW	482.554280360385
1040	-21	METTL3i.D1	miCLIP.WWAWW	367.877203552618
1041	-20	METTL3i.D1	miCLIP.WWAWW	431.688057373744
1042	-19	METTL3i.D1	miCLIP.WWAWW	492.283654117557
1043	-18	METTL3i.D1	miCLIP.WWAWW	688.578338959528
1044	-17	METTL3i.D1	miCLIP.WWAWW	283.902206970783
1045	-16	METTL3i.D1	miCLIP.WWAWW	563.057923544986
1046	-15	METTL3i.D1	miCLIP.WWAWW	575.299479490504
1047	-14	METTL3i.D1	miCLIP.WWAWW	605.049926165389
1048	-13	METTL3i.D1	miCLIP.WWAWW	592.310550375852
1049	-12	METTL3i.D1	miCLIP.WWAWW	518.518713328821
1050	-11	METTL3i.D1	miCLIP.WWAWW	533.767931756931
1051	-10	METTL3i.D1	miCLIP.WWAWW	860.760590182303
1052	-9	METTL3i.D1	miCLIP.WWAWW	434.961443905379
1053	-8	METTL3i.D1	miCLIP.WWAWW	799.279720947427
1054	-7	METTL3i.D1	miCLIP.WWAWW	1249.91703890896
1055	-6	METTL3i.D1	miCLIP.WWAWW	1296.77058627382
1056	-5	METTL3i.D1	miCLIP.WWAWW	944.06671568222
1057	-4	METTL3i.D1	miCLIP.WWAWW	678.423353412213
1058	-3	METTL3i.D1	miCLIP.WWAWW	36.8337950069506
1059	-2	METTL3i.D1	miCLIP.WWAWW	72.7460753922611
1060	-1	METTL3i.D1	miCLIP.WWAWW	32.7102552882166
1061	0	METTL3i.D1	miCLIP.WWAWW	58.1823720290253
1062	1	METTL3i.D1	miCLIP.WWAWW	54.1756314710929
1063	2	METTL3i.D1	miCLIP.WWAWW	397.988417535739
1064	3	METTL3i.D1	miCLIP.WWAWW	380.998741185194
1065	4	METTL3i.D1	miCLIP.WWAWW	967.629299730109
1066	5	METTL3i.D1	miCLIP.WWAWW	2341.69152407675
1067	6	METTL3i.D1	miCLIP.WWAWW	1339.43204769152
1068	7	METTL3i.D1	miCLIP.WWAWW	1355.46688016211
1069	8	METTL3i.D1	miCLIP.WWAWW	1533.34886203754
1070	9	METTL3i.D1	miCLIP.WWAWW	970.738010958153
1071	10	METTL3i.D1	miCLIP.WWAWW	927.067820261852
1072	11	METTL3i.D1	miCLIP.WWAWW	1086.04769889899
1073	12	METTL3i.D1	miCLIP.WWAWW	1187.5694909046
1074	13	METTL3i.D1	miCLIP.WWAWW	702.532616285083
1075	14	METTL3i.D1	miCLIP.WWAWW	919.674957810475
1076	15	METTL3i.D1	miCLIP.WWAWW	854.370556387336
1077	16	METTL3i.D1	miCLIP.WWAWW	617.990341729984
1078	17	METTL3i.D1	miCLIP.WWAWW	769.817501975772
1079	18	METTL3i.D1	miCLIP.WWAWW	738.920894987097
1080	19	METTL3i.D1	miCLIP.WWAWW	698.560567352937
1081	20	METTL3i.D1	miCLIP.WWAWW	767.032250843847
1082	21	METTL3i.D1	miCLIP.WWAWW	740.579789737717
1083	22	METTL3i.D1	miCLIP.WWAWW	1083.15818937837
1084	23	METTL3i.D1	miCLIP.WWAWW	604.439987290003
1085	24	METTL3i.D1	miCLIP.WWAWW	584.328048686678
1086	25	METTL3i.D1	miCLIP.WWAWW	592.69103937321
1087	26	METTL3i.D1	miCLIP.WWAWW	897.778006844208
1088	27	METTL3i.D1	miCLIP.WWAWW	439.535744299725
1089	28	METTL3i.D1	miCLIP.WWAWW	618.051624283086
1090	29	METTL3i.D1	miCLIP.WWAWW	447.392471925116
1091	30	METTL3i.D1	miCLIP.WWAWW	598.139654031744
1092	31	METTL3i.D1	miCLIP.WWAWW	853.022104103782
1093	32	METTL3i.D1	miCLIP.WWAWW	535.565640473916
1094	33	METTL3i.D1	miCLIP.WWAWW	561.684201235681
1095	34	METTL3i.D1	miCLIP.WWAWW	525.508329880569
1096	35	METTL3i.D1	miCLIP.WWAWW	716.358393611308
1097	36	METTL3i.D1	miCLIP.WWAWW	1127.88892884044
1098	37	METTL3i.D1	miCLIP.WWAWW	359.518690636028
1099	38	METTL3i.D1	miCLIP.WWAWW	347.773661903806
1100	39	METTL3i.D1	miCLIP.WWAWW	724.313688557668
1101	40	METTL3i.D1	miCLIP.WWAWW	503.308091488897
1102	41	METTL3i.D1	miCLIP.WWAWW	729.981157949712
1103	42	METTL3i.D1	miCLIP.WWAWW	539.697694862071
1104	43	METTL3i.D1	miCLIP.WWAWW	713.90640318989
1105	44	METTL3i.D1	miCLIP.WWAWW	420.106736014774
1106	45	METTL3i.D1	miCLIP.WWAWW	444.411541558886
1107	46	METTL3i.D1	miCLIP.WWAWW	435.056144816643
1108	47	METTL3i.D1	miCLIP.WWAWW	623.336601820058
1109	48	METTL3i.D1	miCLIP.WWAWW	412.495556342337
1110	49	METTL3i.D1	miCLIP.WWAWW	622.842212311987
1111	50	METTL3i.D1	miCLIP.WWAWW	399.181605663163
1112	-50	METTL3i.D1	miCLIP.CRACH	2.24767983266994
1113	-49	METTL3i.D1	miCLIP.CRACH	6.53543976236067
1114	-48	METTL3i.D1	miCLIP.CRACH	3.88691526522459
1115	-47	METTL3i.D1	miCLIP.CRACH	2.58678633645728
1116	-46	METTL3i.D1	miCLIP.CRACH	10.9142209596018
1117	-45	METTL3i.D1	miCLIP.CRACH	9.3790604044067
1118	-44	METTL3i.D1	miCLIP.CRACH	66.1463927413212
1119	-43	METTL3i.D1	miCLIP.CRACH	18.4602184281851
1120	-42	METTL3i.D1	miCLIP.CRACH	38.0667772561242
1121	-41	METTL3i.D1	miCLIP.CRACH	10.3163442895494
1122	-40	METTL3i.D1	miCLIP.CRACH	11.161234772763
1123	-39	METTL3i.D1	miCLIP.CRACH	13.3105489582913
1124	-38	METTL3i.D1	miCLIP.CRACH	44.2351383717588
1125	-37	METTL3i.D1	miCLIP.CRACH	23.4980930521516
1126	-36	METTL3i.D1	miCLIP.CRACH	199.473516792315
1127	-35	METTL3i.D1	miCLIP.CRACH	26.8944110270008
1128	-34	METTL3i.D1	miCLIP.CRACH	12.0387775283492
1129	-33	METTL3i.D1	miCLIP.CRACH	26.369789329874
1130	-32	METTL3i.D1	miCLIP.CRACH	25.614369609421
1131	-31	METTL3i.D1	miCLIP.CRACH	2.69503364647241
1132	-30	METTL3i.D1	miCLIP.CRACH	9.47052819828942
1133	-29	METTL3i.D1	miCLIP.CRACH	14.5730636221034
1134	-28	METTL3i.D1	miCLIP.CRACH	203.752320667179
1135	-27	METTL3i.D1	miCLIP.CRACH	57.9371717356486
1136	-26	METTL3i.D1	miCLIP.CRACH	25.6140265758263
1137	-25	METTL3i.D1	miCLIP.CRACH	6.84808230570749
1138	-24	METTL3i.D1	miCLIP.CRACH	13.5254319030857
1139	-23	METTL3i.D1	miCLIP.CRACH	1.48437548046559
1140	-22	METTL3i.D1	miCLIP.CRACH	46.1923213738375
1141	-21	METTL3i.D1	miCLIP.CRACH	18.0350526494299
1142	-20	METTL3i.D1	miCLIP.CRACH	12.1001726554333
1143	-19	METTL3i.D1	miCLIP.CRACH	9.86703576691642
1144	-18	METTL3i.D1	miCLIP.CRACH	11.4187551455411
1145	-17	METTL3i.D1	miCLIP.CRACH	75.8403745833457
1146	-16	METTL3i.D1	miCLIP.CRACH	34.5001919474323
1147	-15	METTL3i.D1	miCLIP.CRACH	18.4362403474908
1148	-14	METTL3i.D1	miCLIP.CRACH	12.2381495986523
1149	-13	METTL3i.D1	miCLIP.CRACH	26.9337639340669
1150	-12	METTL3i.D1	miCLIP.CRACH	96.7750768052825
1151	-11	METTL3i.D1	miCLIP.CRACH	87.6328055175688
1152	-10	METTL3i.D1	miCLIP.CRACH	0.950858898957692
1153	-9	METTL3i.D1	miCLIP.CRACH	22.4484831501659
1154	-8	METTL3i.D1	miCLIP.CRACH	11.7535245534893
1155	-7	METTL3i.D1	miCLIP.CRACH	8.8332797730167
1156	-6	METTL3i.D1	miCLIP.CRACH	3.4996456145734
1157	-5	METTL3i.D1	miCLIP.CRACH	61.1193677105663
1158	-4	METTL3i.D1	miCLIP.CRACH	63.5348387642426
1159	-3	METTL3i.D1	miCLIP.CRACH	18.5553795730093
1160	-2	METTL3i.D1	miCLIP.CRACH	0
1161	-1	METTL3i.D1	miCLIP.CRACH	8.83162577548917
1162	0	METTL3i.D1	miCLIP.CRACH	35.5012110243761
1163	1	METTL3i.D1	miCLIP.CRACH	0
1164	2	METTL3i.D1	miCLIP.CRACH	3.95299052174254
1165	3	METTL3i.D1	miCLIP.CRACH	1.6653140371088
1166	4	METTL3i.D1	miCLIP.CRACH	186.546229715203
1167	5	METTL3i.D1	miCLIP.CRACH	71.2790854765171
1168	6	METTL3i.D1	miCLIP.CRACH	138.600716368578
1169	7	METTL3i.D1	miCLIP.CRACH	44.2733775334575
1170	8	METTL3i.D1	miCLIP.CRACH	129.619681482206
1171	9	METTL3i.D1	miCLIP.CRACH	42.5258336204417
1172	10	METTL3i.D1	miCLIP.CRACH	56.8129770486502
1173	11	METTL3i.D1	miCLIP.CRACH	13.7856776964671
1174	12	METTL3i.D1	miCLIP.CRACH	46.5992320093439
1175	13	METTL3i.D1	miCLIP.CRACH	58.5700407427905
1176	14	METTL3i.D1	miCLIP.CRACH	35.9954170211096
1177	15	METTL3i.D1	miCLIP.CRACH	136.603983240867
1178	16	METTL3i.D1	miCLIP.CRACH	31.7362964533928
1179	17	METTL3i.D1	miCLIP.CRACH	21.7108531984751
1180	18	METTL3i.D1	miCLIP.CRACH	54.6973865585703
1181	19	METTL3i.D1	miCLIP.CRACH	177.789428265583
1182	20	METTL3i.D1	miCLIP.CRACH	8.75738402407115
1183	21	METTL3i.D1	miCLIP.CRACH	27.1189360938116
1184	22	METTL3i.D1	miCLIP.CRACH	93.2282359741834
1185	23	METTL3i.D1	miCLIP.CRACH	323.284458852039
1186	24	METTL3i.D1	miCLIP.CRACH	371.599174843388
1187	25	METTL3i.D1	miCLIP.CRACH	25.915133458772
1188	26	METTL3i.D1	miCLIP.CRACH	38.6198599448137
1189	27	METTL3i.D1	miCLIP.CRACH	96.6865928210145
1190	28	METTL3i.D1	miCLIP.CRACH	31.2794651807574
1191	29	METTL3i.D1	miCLIP.CRACH	17.2739848692049
1192	30	METTL3i.D1	miCLIP.CRACH	43.8887298106719
1193	31	METTL3i.D1	miCLIP.CRACH	37.4288850859538
1194	32	METTL3i.D1	miCLIP.CRACH	19.3754600933098
1195	33	METTL3i.D1	miCLIP.CRACH	24.6496961557912
1196	34	METTL3i.D1	miCLIP.CRACH	99.3191085137908
1197	35	METTL3i.D1	miCLIP.CRACH	95.7582649906988
1198	36	METTL3i.D1	miCLIP.CRACH	10.0641289429486
1199	37	METTL3i.D1	miCLIP.CRACH	6.76877506896929
1200	38	METTL3i.D1	miCLIP.CRACH	10.0268153892964
1201	39	METTL3i.D1	miCLIP.CRACH	41.8962302860632
1202	40	METTL3i.D1	miCLIP.CRACH	8.87720931677901
1203	41	METTL3i.D1	miCLIP.CRACH	66.8073797064311
1204	42	METTL3i.D1	miCLIP.CRACH	52.6292731481647
1205	43	METTL3i.D1	miCLIP.CRACH	18.2935409525462
1206	44	METTL3i.D1	miCLIP.CRACH	59.7648450007114
1207	45	METTL3i.D1	miCLIP.CRACH	18.6464620110056
1208	46	METTL3i.D1	miCLIP.CRACH	36.4629195165455
1209	47	METTL3i.D1	miCLIP.CRACH	33.4196260928933
1210	48	METTL3i.D1	miCLIP.CRACH	78.5655232189083
1211	49	METTL3i.D1	miCLIP.CRACH	12.0959390523317
1212	50	METTL3i.D1	miCLIP.CRACH	18.66888958691
1213	-50	DMSO.D5	RRACH	2.32865885444734
1214	-49	DMSO.D5	RRACH	17.0989178579022
1215	-48	DMSO.D5	RRACH	6.8978063719875
1216	-47	DMSO.D5	RRACH	3.75831599867905
1217	-46	DMSO.D5	RRACH	1.61217054477282
1218	-45	DMSO.D5	RRACH	2.5024540039546
1219	-44	DMSO.D5	RRACH	62.9030118710392
1220	-43	DMSO.D5	RRACH	2.29626726499242
1221	-42	DMSO.D5	RRACH	4.52467530090513
1222	-41	DMSO.D5	RRACH	16.0052478426978
1223	-40	DMSO.D5	RRACH	17.7778498344508
1224	-39	DMSO.D5	RRACH	7.80866620192814
1225	-38	DMSO.D5	RRACH	6.26975366215156
1226	-37	DMSO.D5	RRACH	17.7190056411275
1227	-36	DMSO.D5	RRACH	26.5310609898677
1228	-35	DMSO.D5	RRACH	14.0495911746895
1229	-34	DMSO.D5	RRACH	5.50339435992548
1230	-33	DMSO.D5	RRACH	12.5695971055037
1231	-32	DMSO.D5	RRACH	3.10864726768464
1232	-31	DMSO.D5	RRACH	1.67104611433463
1233	-30	DMSO.D5	RRACH	2.43227204912823
1234	-29	DMSO.D5	RRACH	8.59842297534506
1235	-28	DMSO.D5	RRACH	6.39958542845528
1236	-27	DMSO.D5	RRACH	8.85499999903647
1237	-26	DMSO.D5	RRACH	2.40501382710579
1238	-25	DMSO.D5	RRACH	3.18732496608975
1239	-24	DMSO.D5	RRACH	33.7219098405863
1240	-23	DMSO.D5	RRACH	26.3611161324458
1241	-22	DMSO.D5	RRACH	16.475213814837
1242	-21	DMSO.D5	RRACH	16.5119854473011
1243	-20	DMSO.D5	RRACH	2.71017876800172
1244	-19	DMSO.D5	RRACH	18.0842758671571
1245	-18	DMSO.D5	RRACH	3.37551300977762
1246	-17	DMSO.D5	RRACH	16.8834715921918
1247	-16	DMSO.D5	RRACH	14.0771367887326
1248	-15	DMSO.D5	RRACH	8.81208672497871
1249	-14	DMSO.D5	RRACH	6.36103127991445
1250	-13	DMSO.D5	RRACH	7.43766797297659
1251	-12	DMSO.D5	RRACH	5.87848630590988
1252	-11	DMSO.D5	RRACH	5.27896443469726
1253	-10	DMSO.D5	RRACH	15.8815995529724
1254	-9	DMSO.D5	RRACH	2.57958321852861
1255	-8	DMSO.D5	RRACH	2.49577215269102
1256	-7	DMSO.D5	RRACH	6.97107483572991
1257	-6	DMSO.D5	RRACH	5.60828017120725
1258	-5	DMSO.D5	RRACH	5.70855190723421
1259	-4	DMSO.D5	RRACH	34.2204275688411
1260	-3	DMSO.D5	RRACH	2.3068098670876
1261	-2	DMSO.D5	RRACH	4.45681607182542
1262	-1	DMSO.D5	RRACH	2.78113496474364
1263	0	DMSO.D5	RRACH	494.015276160567
1264	1	DMSO.D5	RRACH	0
1265	2	DMSO.D5	RRACH	2.33175582210955
1266	3	DMSO.D5	RRACH	2.64077105509091
1267	4	DMSO.D5	RRACH	5.92012696336676
1268	5	DMSO.D5	RRACH	2.1921556956262
1269	6	DMSO.D5	RRACH	10.3051916790424
1270	7	DMSO.D5	RRACH	4.87352775777437
1271	8	DMSO.D5	RRACH	8.11304644216234
1272	9	DMSO.D5	RRACH	9.8031309021709
1273	10	DMSO.D5	RRACH	4.81621113078984
1274	11	DMSO.D5	RRACH	1.84920038935882
1275	12	DMSO.D5	RRACH	18.0441847595756
1276	13	DMSO.D5	RRACH	10.5003154576874
1277	14	DMSO.D5	RRACH	19.0115765158391
1278	15	DMSO.D5	RRACH	6.6962755432648
1279	16	DMSO.D5	RRACH	8.97017452871982
1280	17	DMSO.D5	RRACH	6.71605675461578
1281	18	DMSO.D5	RRACH	8.61822510418837
1282	19	DMSO.D5	RRACH	8.23746897380337
1283	20	DMSO.D5	RRACH	1.33735033481538
1284	21	DMSO.D5	RRACH	5.57974933258393
1285	22	DMSO.D5	RRACH	18.1904771960687
1286	23	DMSO.D5	RRACH	4.48688493553368
1287	24	DMSO.D5	RRACH	3.47808655405891
1288	25	DMSO.D5	RRACH	11.7841994576037
1289	26	DMSO.D5	RRACH	4.77457047333296
1290	27	DMSO.D5	RRACH	19.0728166461322
1291	28	DMSO.D5	RRACH	5.91344511210318
1292	29	DMSO.D5	RRACH	7.77859733821988
1293	30	DMSO.D5	RRACH	24.8245158596698
1294	31	DMSO.D5	RRACH	1.151474558128
1295	32	DMSO.D5	RRACH	21.1094203785172
1296	33	DMSO.D5	RRACH	3.98916236668679
1297	34	DMSO.D5	RRACH	25.4124868546261
1298	35	DMSO.D5	RRACH	1.51550460983957
1299	36	DMSO.D5	RRACH	11.0502317448325
1300	37	DMSO.D5	RRACH	9.94606096251773
1301	38	DMSO.D5	RRACH	26.4508348076315
1302	39	DMSO.D5	RRACH	7.86599328765884
1303	40	DMSO.D5	RRACH	14.4943991430978
1304	41	DMSO.D5	RRACH	26.6812037184462
1305	42	DMSO.D5	RRACH	3.96140576997902
1306	43	DMSO.D5	RRACH	8.50843889167538
1307	44	DMSO.D5	RRACH	16.2505184811247
1308	45	DMSO.D5	RRACH	2.68832978064198
1309	46	DMSO.D5	RRACH	4.59486771447767
1310	47	DMSO.D5	RRACH	9.37146412883472
1311	48	DMSO.D5	RRACH	12.7500531887822
1312	49	DMSO.D5	RRACH	6.4170752902981
1313	50	DMSO.D5	RRACH	6.86233873236271
1314	-50	DMSO.D5	WWAWW	5.36199079987313
1315	-49	DMSO.D5	WWAWW	33.2131881299436
1316	-48	DMSO.D5	WWAWW	21.2793338597005
1317	-47	DMSO.D5	WWAWW	39.0196053774888
1318	-46	DMSO.D5	WWAWW	8.30482982819775
1319	-45	DMSO.D5	WWAWW	23.3640260685604
1320	-44	DMSO.D5	WWAWW	40.4914538475935
1321	-43	DMSO.D5	WWAWW	12.9002063761069
1322	-42	DMSO.D5	WWAWW	7.82305909610874
1323	-41	DMSO.D5	WWAWW	35.3472320391774
1324	-40	DMSO.D5	WWAWW	16.7376775303841
1325	-39	DMSO.D5	WWAWW	34.5844565545084
1326	-38	DMSO.D5	WWAWW	15.8582125405277
1327	-37	DMSO.D5	WWAWW	9.123117440238
1328	-36	DMSO.D5	WWAWW	15.7065527043566
1329	-35	DMSO.D5	WWAWW	30.4731431542407
1330	-34	DMSO.D5	WWAWW	7.48627680767345
1331	-33	DMSO.D5	WWAWW	24.1658739279036
1332	-32	DMSO.D5	WWAWW	28.9304106325729
1333	-31	DMSO.D5	WWAWW	21.6749812589515
1334	-30	DMSO.D5	WWAWW	15.8471401875087
1335	-29	DMSO.D5	WWAWW	33.3239710918272
1336	-28	DMSO.D5	WWAWW	9.42906708179565
1337	-27	DMSO.D5	WWAWW	9.22288034283347
1338	-26	DMSO.D5	WWAWW	37.8862027258583
1339	-25	DMSO.D5	WWAWW	7.27546553471029
1340	-24	DMSO.D5	WWAWW	41.3889279914704
1341	-23	DMSO.D5	WWAWW	10.0923440063089
1342	-22	DMSO.D5	WWAWW	10.4491613897888
1343	-21	DMSO.D5	WWAWW	5.21391584730337
1344	-20	DMSO.D5	WWAWW	27.6771158545868
1345	-19	DMSO.D5	WWAWW	13.4138598642193
1346	-18	DMSO.D5	WWAWW	18.9794492688239
1347	-17	DMSO.D5	WWAWW	8.37038724902314
1348	-16	DMSO.D5	WWAWW	152.862563897501
1349	-15	DMSO.D5	WWAWW	19.8905745072486
1350	-14	DMSO.D5	WWAWW	29.8006276204716
1351	-13	DMSO.D5	WWAWW	59.2280074974681
1352	-12	DMSO.D5	WWAWW	12.5333447652172
1353	-11	DMSO.D5	WWAWW	7.28473552020459
1354	-10	DMSO.D5	WWAWW	61.8368006017758
1355	-9	DMSO.D5	WWAWW	20.9957734151726
1356	-8	DMSO.D5	WWAWW	15.2867126745069
1357	-7	DMSO.D5	WWAWW	14.3378179882031
1358	-6	DMSO.D5	WWAWW	62.6639236431463
1359	-5	DMSO.D5	WWAWW	19.4214036945174
1360	-4	DMSO.D5	WWAWW	12.3862885455547
1361	-3	DMSO.D5	WWAWW	0.888734975350671
1362	-2	DMSO.D5	WWAWW	7.24103754548511
1363	-1	DMSO.D5	WWAWW	5.01545061000438
1364	0	DMSO.D5	WWAWW	12.3410525457503
1365	1	DMSO.D5	WWAWW	10.9967654099334
1366	2	DMSO.D5	WWAWW	41.7167590626706
1367	3	DMSO.D5	WWAWW	6.22296917851603
1368	4	DMSO.D5	WWAWW	22.938033938371
1369	5	DMSO.D5	WWAWW	17.4492978811102
1370	6	DMSO.D5	WWAWW	40.8295087526297
1371	7	DMSO.D5	WWAWW	16.2934422139286
1372	8	DMSO.D5	WWAWW	58.9996854451698
1373	9	DMSO.D5	WWAWW	28.2349866095964
1374	10	DMSO.D5	WWAWW	21.9999378699445
1375	11	DMSO.D5	WWAWW	10.4484080653656
1376	12	DMSO.D5	WWAWW	27.651162691448
1377	13	DMSO.D5	WWAWW	12.1022192675953
1378	14	DMSO.D5	WWAWW	8.18914646508291
1379	15	DMSO.D5	WWAWW	11.5322574266594
1380	16	DMSO.D5	WWAWW	14.1354920000725
1381	17	DMSO.D5	WWAWW	38.0715487516218
1382	18	DMSO.D5	WWAWW	11.1983066974023
1383	19	DMSO.D5	WWAWW	11.9310017935726
1384	20	DMSO.D5	WWAWW	18.0367495838888
1385	21	DMSO.D5	WWAWW	29.0787614523729
1386	22	DMSO.D5	WWAWW	26.503526900615
1387	23	DMSO.D5	WWAWW	18.3997295264546
1388	24	DMSO.D5	WWAWW	14.4799748726787
1389	25	DMSO.D5	WWAWW	18.4203163559597
1390	26	DMSO.D5	WWAWW	8.18323885573488
1391	27	DMSO.D5	WWAWW	6.74100270963773
1392	28	DMSO.D5	WWAWW	16.8436029920655
1393	29	DMSO.D5	WWAWW	23.695664530817
1394	30	DMSO.D5	WWAWW	20.6769689045193
1395	31	DMSO.D5	WWAWW	30.866487679193
1396	32	DMSO.D5	WWAWW	18.5653257171057
1397	33	DMSO.D5	WWAWW	10.2417124929719
1398	34	DMSO.D5	WWAWW	11.5199218497414
1399	35	DMSO.D5	WWAWW	6.75513019533427
1400	36	DMSO.D5	WWAWW	26.1955304005409
1401	37	DMSO.D5	WWAWW	19.1714771458511
1402	38	DMSO.D5	WWAWW	10.4273333199214
1403	39	DMSO.D5	WWAWW	7.17520425742949
1404	40	DMSO.D5	WWAWW	47.58772545688
1405	41	DMSO.D5	WWAWW	14.4118617599053
1406	42	DMSO.D5	WWAWW	11.4551386708316
1407	43	DMSO.D5	WWAWW	19.0154686429092
1408	44	DMSO.D5	WWAWW	7.01272595193296
1409	45	DMSO.D5	WWAWW	30.8834791663505
1410	46	DMSO.D5	WWAWW	7.87036287192193
1411	47	DMSO.D5	WWAWW	18.0601156788412
1412	48	DMSO.D5	WWAWW	9.57686616713518
1413	49	DMSO.D5	WWAWW	12.3698383341115
1414	50	DMSO.D5	WWAWW	25.6104223410012
1415	-50	DMSO.D5	CRACH	0.735516196602268
1416	-49	DMSO.D5	CRACH	1.42038715873742
1417	-48	DMSO.D5	CRACH	0.326239686340116
1418	-47	DMSO.D5	CRACH	0
1419	-46	DMSO.D5	CRACH	0
1420	-45	DMSO.D5	CRACH	0.217493124226744
1421	-44	DMSO.D5	CRACH	0
1422	-43	DMSO.D5	CRACH	0
1423	-42	DMSO.D5	CRACH	0
1424	-41	DMSO.D5	CRACH	0.191783386035408
1425	-40	DMSO.D5	CRACH	0.869972496906976
1426	-39	DMSO.D5	CRACH	0
1427	-38	DMSO.D5	CRACH	0
1428	-37	DMSO.D5	CRACH	0.575350158106223
1429	-36	DMSO.D5	CRACH	1.29647346052789
1430	-35	DMSO.D5	CRACH	0
1431	-34	DMSO.D5	CRACH	0.409276510262152
1432	-33	DMSO.D5	CRACH	0.326239686340116
1433	-32	DMSO.D5	CRACH	0.432673981452997
1434	-31	DMSO.D5	CRACH	1.85152311510548
1435	-30	DMSO.D5	CRACH	0.288449320968665
1436	-29	DMSO.D5	CRACH	0.191783386035408
1437	-28	DMSO.D5	CRACH	2.10603236278812
1438	-27	DMSO.D5	CRACH	0
1439	-26	DMSO.D5	CRACH	0
1440	-25	DMSO.D5	CRACH	0
1441	-24	DMSO.D5	CRACH	3.33154962657408
1442	-23	DMSO.D5	CRACH	0.758913667793113
1443	-22	DMSO.D5	CRACH	0.614689007308781
1444	-21	DMSO.D5	CRACH	0.940928693648897
1445	-20	DMSO.D5	CRACH	0.409276510262152
1446	-19	DMSO.D5	CRACH	0.505942445195409
1447	-18	DMSO.D5	CRACH	0
1448	-17	DMSO.D5	CRACH	0.217493124226744
1449	-16	DMSO.D5	CRACH	0
1450	-15	DMSO.D5	CRACH	0.191783386035408
1451	-14	DMSO.D5	CRACH	0.54373281056686
1452	-13	DMSO.D5	CRACH	1.04736298876178
1453	-12	DMSO.D5	CRACH	0.191783386035408
1454	-11	DMSO.D5	CRACH	0
1455	-10	DMSO.D5	CRACH	21.4688154374816
1456	-9	DMSO.D5	CRACH	0.57689864193733
1457	-8	DMSO.D5	CRACH	4.66221811012588
1458	-7	DMSO.D5	CRACH	0.480232707004073
1459	-6	DMSO.D5	CRACH	0.288449320968665
1460	-5	DMSO.D5	CRACH	0
1461	-4	DMSO.D5	CRACH	0.288449320968665
1462	-3	DMSO.D5	CRACH	0
1463	-2	DMSO.D5	CRACH	0
1464	-1	DMSO.D5	CRACH	0.723435569422153
1465	0	DMSO.D5	CRACH	0.959691172092592
1466	1	DMSO.D5	CRACH	0
1467	2	DMSO.D5	CRACH	0
1468	3	DMSO.D5	CRACH	0.288449320968665
1469	4	DMSO.D5	CRACH	0.191783386035408
1470	5	DMSO.D5	CRACH	0
1471	6	DMSO.D5	CRACH	0
1472	7	DMSO.D5	CRACH	0
1473	8	DMSO.D5	CRACH	1.11908296867308
1474	9	DMSO.D5	CRACH	0.865347962905994
1475	10	DMSO.D5	CRACH	0
1476	11	DMSO.D5	CRACH	0
1477	12	DMSO.D5	CRACH	0.383566772070816
1478	13	DMSO.D5	CRACH	0.613914765393228
1479	14	DMSO.D5	CRACH	41.0064113285453
1480	15	DMSO.D5	CRACH	0.767133544141631
1481	16	DMSO.D5	CRACH	0.54373281056686
1482	17	DMSO.D5	CRACH	8.31488451435377
1483	18	DMSO.D5	CRACH	0.47945846508852
1484	19	DMSO.D5	CRACH	0
1485	20	DMSO.D5	CRACH	0
1486	21	DMSO.D5	CRACH	0.326239686340116
1487	22	DMSO.D5	CRACH	0
1488	23	DMSO.D5	CRACH	0.191783386035408
1489	24	DMSO.D5	CRACH	0.912132446541517
1490	25	DMSO.D5	CRACH	0.326239686340116
1491	26	DMSO.D5	CRACH	1.34480642799451
1492	27	DMSO.D5	CRACH	0
1493	28	DMSO.D5	CRACH	0
1494	29	DMSO.D5	CRACH	0.383566772070816
1495	30	DMSO.D5	CRACH	0
1496	31	DMSO.D5	CRACH	11.7464090922323
1497	32	DMSO.D5	CRACH	0.326239686340116
1498	33	DMSO.D5	CRACH	5.48976524891426
1499	34	DMSO.D5	CRACH	3.72205319964637
1500	35	DMSO.D5	CRACH	0.217493124226744
1501	36	DMSO.D5	CRACH	0.434986248453488
1502	37	DMSO.D5	CRACH	5.53038717346386
1503	38	DMSO.D5	CRACH	5.5946615189422
1504	39	DMSO.D5	CRACH	1.24891473497681
1505	40	DMSO.D5	CRACH	0.479458465088519
1506	41	DMSO.D5	CRACH	0.217493124226744
1507	42	DMSO.D5	CRACH	0.191783386035408
1508	43	DMSO.D5	CRACH	0
1509	44	DMSO.D5	CRACH	7.22945529299032
1510	45	DMSO.D5	CRACH	3.68118678410504
1511	46	DMSO.D5	CRACH	0
1512	47	DMSO.D5	CRACH	0
1513	48	DMSO.D5	CRACH	1.30495874536046
1514	49	DMSO.D5	CRACH	0.518023072375524
1515	50	DMSO.D5	CRACH	0
1516	-50	DMSO.D5	miCLIP.RRACH	144.46848132652
1517	-49	DMSO.D5	miCLIP.RRACH	233.555842717789
1518	-48	DMSO.D5	miCLIP.RRACH	114.602243991492
1519	-47	DMSO.D5	miCLIP.RRACH	324.024105996148
1520	-46	DMSO.D5	miCLIP.RRACH	141.656567074674
1521	-45	DMSO.D5	miCLIP.RRACH	124.54400858097
1522	-44	DMSO.D5	miCLIP.RRACH	319.277732128558
1523	-43	DMSO.D5	miCLIP.RRACH	168.173722020256
1524	-42	DMSO.D5	miCLIP.RRACH	314.814398224625
1525	-41	DMSO.D5	miCLIP.RRACH	141.94916347245
1526	-40	DMSO.D5	miCLIP.RRACH	150.754546362629
1527	-39	DMSO.D5	miCLIP.RRACH	145.242061623635
1528	-38	DMSO.D5	miCLIP.RRACH	189.371312590127
1529	-37	DMSO.D5	miCLIP.RRACH	234.325658524877
1530	-36	DMSO.D5	miCLIP.RRACH	170.692097550774
1531	-35	DMSO.D5	miCLIP.RRACH	130.037889530454
1532	-34	DMSO.D5	miCLIP.RRACH	151.96047354628
1533	-33	DMSO.D5	miCLIP.RRACH	491.460105206306
1534	-32	DMSO.D5	miCLIP.RRACH	203.796377231538
1535	-31	DMSO.D5	miCLIP.RRACH	176.389280320267
1536	-30	DMSO.D5	miCLIP.RRACH	282.269864877619
1537	-29	DMSO.D5	miCLIP.RRACH	202.491568848453
1538	-28	DMSO.D5	miCLIP.RRACH	268.410963012745
1539	-27	DMSO.D5	miCLIP.RRACH	977.602831732905
1540	-26	DMSO.D5	miCLIP.RRACH	160.66585117496
1541	-25	DMSO.D5	miCLIP.RRACH	249.358223296642
1542	-24	DMSO.D5	miCLIP.RRACH	187.591562814708
1543	-23	DMSO.D5	miCLIP.RRACH	326.837504171607
1544	-22	DMSO.D5	miCLIP.RRACH	178.653749565249
1545	-21	DMSO.D5	miCLIP.RRACH	117.669843105121
1546	-20	DMSO.D5	miCLIP.RRACH	126.237158632402
1547	-19	DMSO.D5	miCLIP.RRACH	389.926911111511
1548	-18	DMSO.D5	miCLIP.RRACH	181.676496007551
1549	-17	DMSO.D5	miCLIP.RRACH	356.146919887729
1550	-16	DMSO.D5	miCLIP.RRACH	311.002179202794
1551	-15	DMSO.D5	miCLIP.RRACH	243.059217913727
1552	-14	DMSO.D5	miCLIP.RRACH	318.725022796436
1553	-13	DMSO.D5	miCLIP.RRACH	293.893739607792
1554	-12	DMSO.D5	miCLIP.RRACH	356.833976452864
1555	-11	DMSO.D5	miCLIP.RRACH	213.22831877354
1556	-10	DMSO.D5	miCLIP.RRACH	242.75531619673
1557	-9	DMSO.D5	miCLIP.RRACH	229.56127111644
1558	-8	DMSO.D5	miCLIP.RRACH	423.979903833066
1559	-7	DMSO.D5	miCLIP.RRACH	624.797280086575
1560	-6	DMSO.D5	miCLIP.RRACH	232.364733591781
1561	-5	DMSO.D5	miCLIP.RRACH	124.619590377757
1562	-4	DMSO.D5	miCLIP.RRACH	143.544818921214
1563	-3	DMSO.D5	miCLIP.RRACH	7.73077320418474
1564	-2	DMSO.D5	miCLIP.RRACH	14.3859179894685
1565	-1	DMSO.D5	miCLIP.RRACH	19.499572559491
1566	0	DMSO.D5	miCLIP.RRACH	25839.3934115027
1567	1	DMSO.D5	miCLIP.RRACH	0
1568	2	DMSO.D5	miCLIP.RRACH	12.3302549939172
1569	3	DMSO.D5	miCLIP.RRACH	24.2373609416136
1570	4	DMSO.D5	miCLIP.RRACH	591.615754337288
1571	5	DMSO.D5	miCLIP.RRACH	507.108760305068
1572	6	DMSO.D5	miCLIP.RRACH	592.126393461663
1573	7	DMSO.D5	miCLIP.RRACH	540.059048772909
1574	8	DMSO.D5	miCLIP.RRACH	2286.50767514601
1575	9	DMSO.D5	miCLIP.RRACH	908.121846867838
1576	10	DMSO.D5	miCLIP.RRACH	482.739399620508
1577	11	DMSO.D5	miCLIP.RRACH	471.470317074487
1578	12	DMSO.D5	miCLIP.RRACH	684.07778854581
1579	13	DMSO.D5	miCLIP.RRACH	347.217464193057
1580	14	DMSO.D5	miCLIP.RRACH	442.932089333993
1581	15	DMSO.D5	miCLIP.RRACH	493.021234272953
1582	16	DMSO.D5	miCLIP.RRACH	918.40831609568
1583	17	DMSO.D5	miCLIP.RRACH	342.911355175105
1584	18	DMSO.D5	miCLIP.RRACH	437.405475301561
1585	19	DMSO.D5	miCLIP.RRACH	504.323657869943
1586	20	DMSO.D5	miCLIP.RRACH	263.852051919876
1587	21	DMSO.D5	miCLIP.RRACH	293.507203180755
1588	22	DMSO.D5	miCLIP.RRACH	192.348484412917
1589	23	DMSO.D5	miCLIP.RRACH	391.583500513144
1590	24	DMSO.D5	miCLIP.RRACH	415.930962171352
1591	25	DMSO.D5	miCLIP.RRACH	468.855333232988
1592	26	DMSO.D5	miCLIP.RRACH	499.012436743446
1593	27	DMSO.D5	miCLIP.RRACH	552.068163197895
1594	28	DMSO.D5	miCLIP.RRACH	978.104967975739
1595	29	DMSO.D5	miCLIP.RRACH	258.603228494066
1596	30	DMSO.D5	miCLIP.RRACH	214.279843237686
1597	31	DMSO.D5	miCLIP.RRACH	361.008910008776
1598	32	DMSO.D5	miCLIP.RRACH	241.893052610652
1599	33	DMSO.D5	miCLIP.RRACH	512.545756309946
1600	34	DMSO.D5	miCLIP.RRACH	247.8717500322
1601	35	DMSO.D5	miCLIP.RRACH	278.207909372294
1602	36	DMSO.D5	miCLIP.RRACH	873.622489907386
1603	37	DMSO.D5	miCLIP.RRACH	200.611291321225
1604	38	DMSO.D5	miCLIP.RRACH	1057.11620761182
1605	39	DMSO.D5	miCLIP.RRACH	188.893360773885
1606	40	DMSO.D5	miCLIP.RRACH	204.038660495638
1607	41	DMSO.D5	miCLIP.RRACH	456.95405122467
1608	42	DMSO.D5	miCLIP.RRACH	592.137200406198
1609	43	DMSO.D5	miCLIP.RRACH	340.836886800082
1610	44	DMSO.D5	miCLIP.RRACH	236.672891600337
1611	45	DMSO.D5	miCLIP.RRACH	294.768769062776
1612	46	DMSO.D5	miCLIP.RRACH	432.79996765814
1613	47	DMSO.D5	miCLIP.RRACH	414.281185873508
1614	48	DMSO.D5	miCLIP.RRACH	263.948780607286
1615	49	DMSO.D5	miCLIP.RRACH	583.541727976069
1616	50	DMSO.D5	miCLIP.RRACH	280.029203868713
1617	-50	DMSO.D5	miCLIP.WWAWW	408.381221642229
1618	-49	DMSO.D5	miCLIP.WWAWW	684.758970036882
1619	-48	DMSO.D5	miCLIP.WWAWW	771.625750223061
1620	-47	DMSO.D5	miCLIP.WWAWW	462.408761730934
1621	-46	DMSO.D5	miCLIP.WWAWW	500.350996942386
1622	-45	DMSO.D5	miCLIP.WWAWW	551.842198121367
1623	-44	DMSO.D5	miCLIP.WWAWW	874.591130041974
1624	-43	DMSO.D5	miCLIP.WWAWW	1267.66338151219
1625	-42	DMSO.D5	miCLIP.WWAWW	504.200918719789
1626	-41	DMSO.D5	miCLIP.WWAWW	925.573265884732
1627	-40	DMSO.D5	miCLIP.WWAWW	1769.7922325051
1628	-39	DMSO.D5	miCLIP.WWAWW	776.745081568318
1629	-38	DMSO.D5	miCLIP.WWAWW	595.818441291775
1630	-37	DMSO.D5	miCLIP.WWAWW	409.727044671042
1631	-36	DMSO.D5	miCLIP.WWAWW	724.482758457321
1632	-35	DMSO.D5	miCLIP.WWAWW	624.601775853238
1633	-34	DMSO.D5	miCLIP.WWAWW	801.005829522377
1634	-33	DMSO.D5	miCLIP.WWAWW	629.272392704441
1635	-32	DMSO.D5	miCLIP.WWAWW	780.556109835776
1636	-31	DMSO.D5	miCLIP.WWAWW	305.929594446017
1637	-30	DMSO.D5	miCLIP.WWAWW	726.698812130912
1638	-29	DMSO.D5	miCLIP.WWAWW	376.114858290491
1639	-28	DMSO.D5	miCLIP.WWAWW	662.957458767384
1640	-27	DMSO.D5	miCLIP.WWAWW	1533.42139977999
1641	-26	DMSO.D5	miCLIP.WWAWW	972.445021258071
1642	-25	DMSO.D5	miCLIP.WWAWW	582.305325226303
1643	-24	DMSO.D5	miCLIP.WWAWW	470.445443807736
1644	-23	DMSO.D5	miCLIP.WWAWW	755.764128342877
1645	-22	DMSO.D5	miCLIP.WWAWW	704.996635078068
1646	-21	DMSO.D5	miCLIP.WWAWW	583.291417774578
1647	-20	DMSO.D5	miCLIP.WWAWW	558.6570419467
1648	-19	DMSO.D5	miCLIP.WWAWW	510.2409009804
1649	-18	DMSO.D5	miCLIP.WWAWW	754.077739548501
1650	-17	DMSO.D5	miCLIP.WWAWW	352.07477470559
1651	-16	DMSO.D5	miCLIP.WWAWW	1443.83066722275
1652	-15	DMSO.D5	miCLIP.WWAWW	698.198916895852
1653	-14	DMSO.D5	miCLIP.WWAWW	1661.15686994511
1654	-13	DMSO.D5	miCLIP.WWAWW	558.00650784151
1655	-12	DMSO.D5	miCLIP.WWAWW	625.803949005608
1656	-11	DMSO.D5	miCLIP.WWAWW	591.507134021826
1657	-10	DMSO.D5	miCLIP.WWAWW	1171.32018937511
1658	-9	DMSO.D5	miCLIP.WWAWW	546.575971377469
1659	-8	DMSO.D5	miCLIP.WWAWW	1108.67737111195
1660	-7	DMSO.D5	miCLIP.WWAWW	907.621384736439
1661	-6	DMSO.D5	miCLIP.WWAWW	1562.89509394405
1662	-5	DMSO.D5	miCLIP.WWAWW	1091.47162378132
1663	-4	DMSO.D5	miCLIP.WWAWW	917.353389969841
1664	-3	DMSO.D5	miCLIP.WWAWW	53.7158739690165
1665	-2	DMSO.D5	miCLIP.WWAWW	82.1410201375054
1666	-1	DMSO.D5	miCLIP.WWAWW	15.0620277995408
1667	0	DMSO.D5	miCLIP.WWAWW	35.1408217267158
1668	1	DMSO.D5	miCLIP.WWAWW	37.5383585431501
1669	2	DMSO.D5	miCLIP.WWAWW	651.951777578935
1670	3	DMSO.D5	miCLIP.WWAWW	504.2007221357
1671	4	DMSO.D5	miCLIP.WWAWW	1539.24358531804
1672	5	DMSO.D5	miCLIP.WWAWW	2866.91551361105
1673	6	DMSO.D5	miCLIP.WWAWW	1579.53525295783
1674	7	DMSO.D5	miCLIP.WWAWW	1591.7871490216
1675	8	DMSO.D5	miCLIP.WWAWW	1673.37094927315
1676	9	DMSO.D5	miCLIP.WWAWW	1158.51288337787
1677	10	DMSO.D5	miCLIP.WWAWW	1154.11596160851
1678	11	DMSO.D5	miCLIP.WWAWW	1494.19831904799
1679	12	DMSO.D5	miCLIP.WWAWW	1355.86263061905
1680	13	DMSO.D5	miCLIP.WWAWW	967.606696797481
1681	14	DMSO.D5	miCLIP.WWAWW	1158.26055149953
1682	15	DMSO.D5	miCLIP.WWAWW	1029.49515303997
1683	16	DMSO.D5	miCLIP.WWAWW	1612.40108162287
1684	17	DMSO.D5	miCLIP.WWAWW	956.756977148464
1685	18	DMSO.D5	miCLIP.WWAWW	1923.19255156108
1686	19	DMSO.D5	miCLIP.WWAWW	737.634336344508
1687	20	DMSO.D5	miCLIP.WWAWW	1191.71769187649
1688	21	DMSO.D5	miCLIP.WWAWW	1077.88701044509
1689	22	DMSO.D5	miCLIP.WWAWW	1235.1907217055
1690	23	DMSO.D5	miCLIP.WWAWW	856.090536600439
1691	24	DMSO.D5	miCLIP.WWAWW	768.852680385561
1692	25	DMSO.D5	miCLIP.WWAWW	660.33364462508
1693	26	DMSO.D5	miCLIP.WWAWW	877.310767794599
1694	27	DMSO.D5	miCLIP.WWAWW	755.849621724157
1695	28	DMSO.D5	miCLIP.WWAWW	576.265965656636
1696	29	DMSO.D5	miCLIP.WWAWW	708.748634092904
1697	30	DMSO.D5	miCLIP.WWAWW	871.279103478881
1698	31	DMSO.D5	miCLIP.WWAWW	927.059404793644
1699	32	DMSO.D5	miCLIP.WWAWW	846.120353020413
1700	33	DMSO.D5	miCLIP.WWAWW	820.951290145269
1701	34	DMSO.D5	miCLIP.WWAWW	750.780535307227
1702	35	DMSO.D5	miCLIP.WWAWW	1361.73947475941
1703	36	DMSO.D5	miCLIP.WWAWW	1215.81132107943
1704	37	DMSO.D5	miCLIP.WWAWW	619.883695471243
1705	38	DMSO.D5	miCLIP.WWAWW	513.893707288158
1706	39	DMSO.D5	miCLIP.WWAWW	889.066799148911
1707	40	DMSO.D5	miCLIP.WWAWW	665.53126168926
1708	41	DMSO.D5	miCLIP.WWAWW	796.132006045924
1709	42	DMSO.D5	miCLIP.WWAWW	650.674442664715
1710	43	DMSO.D5	miCLIP.WWAWW	757.46243161319
1711	44	DMSO.D5	miCLIP.WWAWW	488.929664513228
1712	45	DMSO.D5	miCLIP.WWAWW	560.240822622424
1713	46	DMSO.D5	miCLIP.WWAWW	535.90807775518
1714	47	DMSO.D5	miCLIP.WWAWW	623.442982231675
1715	48	DMSO.D5	miCLIP.WWAWW	578.608946326129
1716	49	DMSO.D5	miCLIP.WWAWW	630.206333369402
1717	50	DMSO.D5	miCLIP.WWAWW	444.309181697936
1718	-50	DMSO.D5	miCLIP.CRACH	6.91452199191476
1719	-49	DMSO.D5	miCLIP.CRACH	34.0494221435273
1720	-48	DMSO.D5	miCLIP.CRACH	5.16893479723684
1721	-47	DMSO.D5	miCLIP.CRACH	19.4288608537408
1722	-46	DMSO.D5	miCLIP.CRACH	35.8120322016012
1723	-45	DMSO.D5	miCLIP.CRACH	5.75532593212357
1724	-44	DMSO.D5	miCLIP.CRACH	15.2669000869174
1725	-43	DMSO.D5	miCLIP.CRACH	22.2727206140874
1726	-42	DMSO.D5	miCLIP.CRACH	49.7148754661413
1727	-41	DMSO.D5	miCLIP.CRACH	32.7471142848746
1728	-40	DMSO.D5	miCLIP.CRACH	23.172242682525
1729	-39	DMSO.D5	miCLIP.CRACH	27.6102858171605
1730	-38	DMSO.D5	miCLIP.CRACH	43.2124197086822
1731	-37	DMSO.D5	miCLIP.CRACH	29.6474506767078
1732	-36	DMSO.D5	miCLIP.CRACH	56.4887785986654
1733	-35	DMSO.D5	miCLIP.CRACH	32.4676277059315
1734	-34	DMSO.D5	miCLIP.CRACH	21.3091802159537
1735	-33	DMSO.D5	miCLIP.CRACH	16.3860039730828
1736	-32	DMSO.D5	miCLIP.CRACH	21.6264362427759
1737	-31	DMSO.D5	miCLIP.CRACH	4.43804313463556
1738	-30	DMSO.D5	miCLIP.CRACH	19.3602053992089
1739	-29	DMSO.D5	miCLIP.CRACH	28.7890395148033
1740	-28	DMSO.D5	miCLIP.CRACH	44.6772477078161
1741	-27	DMSO.D5	miCLIP.CRACH	29.5466282722647
1742	-26	DMSO.D5	miCLIP.CRACH	12.3922170723951
1743	-25	DMSO.D5	miCLIP.CRACH	7.3541432331154
1744	-24	DMSO.D5	miCLIP.CRACH	34.4250762827183
1745	-23	DMSO.D5	miCLIP.CRACH	3.34516827883914
1746	-22	DMSO.D5	miCLIP.CRACH	37.8237213552027
1747	-21	DMSO.D5	miCLIP.CRACH	41.5252086428364
1748	-20	DMSO.D5	miCLIP.CRACH	251.959204833052
1749	-19	DMSO.D5	miCLIP.CRACH	6.73174318288959
1750	-18	DMSO.D5	miCLIP.CRACH	16.6374267118494
1751	-17	DMSO.D5	miCLIP.CRACH	99.6999978359256
1752	-16	DMSO.D5	miCLIP.CRACH	24.6350656581272
1753	-15	DMSO.D5	miCLIP.CRACH	17.4364220945222
1754	-14	DMSO.D5	miCLIP.CRACH	33.3774478854725
1755	-13	DMSO.D5	miCLIP.CRACH	45.734930791218
1756	-12	DMSO.D5	miCLIP.CRACH	68.0948331739468
1757	-11	DMSO.D5	miCLIP.CRACH	76.9847710616843
1758	-10	DMSO.D5	miCLIP.CRACH	7.33793644661963
1759	-9	DMSO.D5	miCLIP.CRACH	23.4200909964364
1760	-8	DMSO.D5	miCLIP.CRACH	4.18559120421551
1761	-7	DMSO.D5	miCLIP.CRACH	9.77870423932661
1762	-6	DMSO.D5	miCLIP.CRACH	15.6995740683704
1763	-5	DMSO.D5	miCLIP.CRACH	120.655711519755
1764	-4	DMSO.D5	miCLIP.CRACH	55.3997749524468
1765	-3	DMSO.D5	miCLIP.CRACH	46.753273959373
1766	-2	DMSO.D5	miCLIP.CRACH	0
1767	-1	DMSO.D5	miCLIP.CRACH	3.92284116269202
1768	0	DMSO.D5	miCLIP.CRACH	107.796277430474
1769	1	DMSO.D5	miCLIP.CRACH	0
1770	2	DMSO.D5	miCLIP.CRACH	0.480232707004073
1771	3	DMSO.D5	miCLIP.CRACH	2.31144485983475
1772	4	DMSO.D5	miCLIP.CRACH	156.735076461896
1773	5	DMSO.D5	miCLIP.CRACH	66.8399491431893
1774	6	DMSO.D5	miCLIP.CRACH	189.113962390565
1775	7	DMSO.D5	miCLIP.CRACH	56.4658795021599
1776	8	DMSO.D5	miCLIP.CRACH	318.157116140675
1777	9	DMSO.D5	miCLIP.CRACH	77.6244070900593
1778	10	DMSO.D5	miCLIP.CRACH	65.6947103553704
1779	11	DMSO.D5	miCLIP.CRACH	31.1009932080696
1780	12	DMSO.D5	miCLIP.CRACH	75.7700639405661
1781	13	DMSO.D5	miCLIP.CRACH	47.8093865754071
1782	14	DMSO.D5	miCLIP.CRACH	55.2041517330721
1783	15	DMSO.D5	miCLIP.CRACH	146.802918345531
1784	16	DMSO.D5	miCLIP.CRACH	42.9029061010155
1785	17	DMSO.D5	miCLIP.CRACH	30.6816410941591
1786	18	DMSO.D5	miCLIP.CRACH	73.7918258782672
1787	19	DMSO.D5	miCLIP.CRACH	139.181327325668
1788	20	DMSO.D5	miCLIP.CRACH	16.5968257047922
1789	21	DMSO.D5	miCLIP.CRACH	71.0202043239653
1790	22	DMSO.D5	miCLIP.CRACH	98.7178756318186
1791	23	DMSO.D5	miCLIP.CRACH	538.689875560762
1792	24	DMSO.D5	miCLIP.CRACH	596.51493634139
1793	25	DMSO.D5	miCLIP.CRACH	38.5689849944923
1794	26	DMSO.D5	miCLIP.CRACH	70.688311978015
1795	27	DMSO.D5	miCLIP.CRACH	77.0130595414044
1796	28	DMSO.D5	miCLIP.CRACH	19.6597281392409
1797	29	DMSO.D5	miCLIP.CRACH	42.1381151340685
1798	30	DMSO.D5	miCLIP.CRACH	36.1318554451618
1799	31	DMSO.D5	miCLIP.CRACH	61.4502540403392
1800	32	DMSO.D5	miCLIP.CRACH	27.4657957481922
1801	33	DMSO.D5	miCLIP.CRACH	59.8632101230588
1802	34	DMSO.D5	miCLIP.CRACH	155.112309955253
1803	35	DMSO.D5	miCLIP.CRACH	92.9163158844757
1804	36	DMSO.D5	miCLIP.CRACH	13.5943159474979
1805	37	DMSO.D5	miCLIP.CRACH	29.1006208984788
1806	38	DMSO.D5	miCLIP.CRACH	18.9290694428409
1807	39	DMSO.D5	miCLIP.CRACH	24.2157658379475
1808	40	DMSO.D5	miCLIP.CRACH	35.6330932259153
1809	41	DMSO.D5	miCLIP.CRACH	85.0775808188393
1810	42	DMSO.D5	miCLIP.CRACH	46.6908333576578
1811	43	DMSO.D5	miCLIP.CRACH	31.671931946928
1812	44	DMSO.D5	miCLIP.CRACH	107.829728521777
1813	45	DMSO.D5	miCLIP.CRACH	22.1691084854508
1814	46	DMSO.D5	miCLIP.CRACH	43.2150172356148
1815	47	DMSO.D5	miCLIP.CRACH	39.485274976588
1816	48	DMSO.D5	miCLIP.CRACH	81.0112892375785
1817	49	DMSO.D5	miCLIP.CRACH	24.5540547752292
1818	50	DMSO.D5	miCLIP.CRACH	48.6017105655624
1819	-50	METTL3i.D5	RRACH	3.45628917429555
1820	-49	METTL3i.D5	RRACH	9.50761795449393
1821	-48	METTL3i.D5	RRACH	6.27509713980045
1822	-47	METTL3i.D5	RRACH	7.6754729987461
1823	-46	METTL3i.D5	RRACH	0.334435633180296
1824	-45	METTL3i.D5	RRACH	1.9912351625254
1825	-44	METTL3i.D5	RRACH	59.1029836209241
1826	-43	METTL3i.D5	RRACH	1.49527582580885
1827	-42	METTL3i.D5	RRACH	9.06280639251095
1828	-41	METTL3i.D5	RRACH	13.5882488627031
1829	-40	METTL3i.D5	RRACH	10.5293697718071
1830	-39	METTL3i.D5	RRACH	4.0364900459209
1831	-38	METTL3i.D5	RRACH	6.55624284626403
1832	-37	METTL3i.D5	RRACH	19.2307793333942
1833	-36	METTL3i.D5	RRACH	19.0727105812325
1834	-35	METTL3i.D5	RRACH	39.2647007784794
1835	-34	METTL3i.D5	RRACH	13.0802685154216
1836	-33	METTL3i.D5	RRACH	8.78832870755316
1837	-32	METTL3i.D5	RRACH	12.6505442452195
1838	-31	METTL3i.D5	RRACH	4.25183913524793
1839	-30	METTL3i.D5	RRACH	2.55586306251504
1840	-29	METTL3i.D5	RRACH	8.10364035525835
1841	-28	METTL3i.D5	RRACH	4.94966696241977
1842	-27	METTL3i.D5	RRACH	9.96493620689676
1843	-26	METTL3i.D5	RRACH	4.31671162315176
1844	-25	METTL3i.D5	RRACH	3.41195397692793
1845	-24	METTL3i.D5	RRACH	32.2357610432561
1846	-23	METTL3i.D5	RRACH	19.0183021902037
1847	-22	METTL3i.D5	RRACH	11.7644258518472
1848	-21	METTL3i.D5	RRACH	8.02003128911981
1849	-20	METTL3i.D5	RRACH	1.64901304352725
1850	-19	METTL3i.D5	RRACH	42.6139221864314
1851	-18	METTL3i.D5	RRACH	4.13927382398507
1852	-17	METTL3i.D5	RRACH	17.3922101547522
1853	-16	METTL3i.D5	RRACH	8.83168999646888
1854	-15	METTL3i.D5	RRACH	5.44805979589501
1855	-14	METTL3i.D5	RRACH	8.22861534724484
1856	-13	METTL3i.D5	RRACH	3.96689735341509
1857	-12	METTL3i.D5	RRACH	3.84265215558199
1858	-11	METTL3i.D5	RRACH	3.56432861603576
1859	-10	METTL3i.D5	RRACH	19.4493890390165
1860	-9	METTL3i.D5	RRACH	1.56739934045647
1861	-8	METTL3i.D5	RRACH	2.83554918067184
1862	-7	METTL3i.D5	RRACH	4.25563521061719
1863	-6	METTL3i.D5	RRACH	6.69070802667367
1864	-5	METTL3i.D5	RRACH	4.7765606976964
1865	-4	METTL3i.D5	RRACH	32.2391186692475
1866	-3	METTL3i.D5	RRACH	1.99639381650523
1867	-2	METTL3i.D5	RRACH	5.42182839230491
1868	-1	METTL3i.D5	RRACH	8.01389904237499
1869	0	METTL3i.D5	RRACH	382.466678438209
1870	1	METTL3i.D5	RRACH	0
1871	2	METTL3i.D5	RRACH	2.33136490875958
1872	3	METTL3i.D5	RRACH	3.10131625057905
1873	4	METTL3i.D5	RRACH	6.33174469250857
1874	5	METTL3i.D5	RRACH	6.93520801189128
1875	6	METTL3i.D5	RRACH	9.48897870164235
1876	7	METTL3i.D5	RRACH	7.43403929474437
1877	8	METTL3i.D5	RRACH	7.93452450098357
1878	9	METTL3i.D5	RRACH	5.84186813900457
1879	10	METTL3i.D5	RRACH	3.20555961695
1880	11	METTL3i.D5	RRACH	2.87492005913896
1881	12	METTL3i.D5	RRACH	13.3947996425229
1882	13	METTL3i.D5	RRACH	15.4664802645878
1883	14	METTL3i.D5	RRACH	21.9021769786918
1884	15	METTL3i.D5	RRACH	5.77324935495067
1885	16	METTL3i.D5	RRACH	2.92704174232444
1886	17	METTL3i.D5	RRACH	6.08101513516301
1887	18	METTL3i.D5	RRACH	3.23106122638671
1888	19	METTL3i.D5	RRACH	9.23236069616357
1889	20	METTL3i.D5	RRACH	5.08476492728659
1890	21	METTL3i.D5	RRACH	4.73105725679754
1891	22	METTL3i.D5	RRACH	20.5936823515574
1892	23	METTL3i.D5	RRACH	1.31837348571621
1893	24	METTL3i.D5	RRACH	1.96154880756076
1894	25	METTL3i.D5	RRACH	10.3545598044784
1895	26	METTL3i.D5	RRACH	3.03814746528052
1896	27	METTL3i.D5	RRACH	13.1608113003443
1897	28	METTL3i.D5	RRACH	5.09824552615834
1898	29	METTL3i.D5	RRACH	6.01648377125391
1899	30	METTL3i.D5	RRACH	15.9677450441996
1900	31	METTL3i.D5	RRACH	0.659186742858107
1901	32	METTL3i.D5	RRACH	22.1342175039666
1902	33	METTL3i.D5	RRACH	13.0158344768956
1903	34	METTL3i.D5	RRACH	21.6850268613763
1904	35	METTL3i.D5	RRACH	1.19432262296245
1905	36	METTL3i.D5	RRACH	15.1539445005543
1906	37	METTL3i.D5	RRACH	14.2565846699897
1907	38	METTL3i.D5	RRACH	20.6425434184477
1908	39	METTL3i.D5	RRACH	4.85131204418204
1909	40	METTL3i.D5	RRACH	7.37695329265839
1910	41	METTL3i.D5	RRACH	23.502425965025
1911	42	METTL3i.D5	RRACH	4.45180958801858
1912	43	METTL3i.D5	RRACH	10.1055339497381
1913	44	METTL3i.D5	RRACH	5.08033606746015
1914	45	METTL3i.D5	RRACH	1.6567995293451
1915	46	METTL3i.D5	RRACH	5.16141431145687
1916	47	METTL3i.D5	RRACH	11.944588808235
1917	48	METTL3i.D5	RRACH	8.88517425826493
1918	49	METTL3i.D5	RRACH	6.8096002354476
1919	50	METTL3i.D5	RRACH	5.97730722786612
1920	-50	METTL3i.D5	WWAWW	8.66101722850419
1921	-49	METTL3i.D5	WWAWW	27.9124311778178
1922	-48	METTL3i.D5	WWAWW	30.1431046812771
1923	-47	METTL3i.D5	WWAWW	27.4819771134622
1924	-46	METTL3i.D5	WWAWW	11.1343900048797
1925	-45	METTL3i.D5	WWAWW	17.3928429392094
1926	-44	METTL3i.D5	WWAWW	31.1446603320488
1927	-43	METTL3i.D5	WWAWW	10.6523497164127
1928	-42	METTL3i.D5	WWAWW	5.68550308944815
1929	-41	METTL3i.D5	WWAWW	24.0590232648982
1930	-40	METTL3i.D5	WWAWW	11.3339717874917
1931	-39	METTL3i.D5	WWAWW	40.9233983455091
1932	-38	METTL3i.D5	WWAWW	27.7949985573506
1933	-37	METTL3i.D5	WWAWW	12.1726887022804
1934	-36	METTL3i.D5	WWAWW	19.4002838578277
1935	-35	METTL3i.D5	WWAWW	25.1075422605625
1936	-34	METTL3i.D5	WWAWW	12.7144428246714
1937	-33	METTL3i.D5	WWAWW	20.230922942023
1938	-32	METTL3i.D5	WWAWW	23.0509961607554
1939	-31	METTL3i.D5	WWAWW	25.2667294770362
1940	-30	METTL3i.D5	WWAWW	18.4519705876088
1941	-29	METTL3i.D5	WWAWW	27.1190705993255
1942	-28	METTL3i.D5	WWAWW	11.5042061060785
1943	-27	METTL3i.D5	WWAWW	6.80453890685089
1944	-26	METTL3i.D5	WWAWW	31.0490305710322
1945	-25	METTL3i.D5	WWAWW	6.8798257124106
1946	-24	METTL3i.D5	WWAWW	42.9719138451998
1947	-23	METTL3i.D5	WWAWW	12.7219379657137
1948	-22	METTL3i.D5	WWAWW	9.76233792228808
1949	-21	METTL3i.D5	WWAWW	25.3221117765169
1950	-20	METTL3i.D5	WWAWW	23.7294546252353
1951	-19	METTL3i.D5	WWAWW	11.1225157832301
1952	-18	METTL3i.D5	WWAWW	16.8688039404373
1953	-17	METTL3i.D5	WWAWW	15.4067664306638
1954	-16	METTL3i.D5	WWAWW	162.943791291968
1955	-15	METTL3i.D5	WWAWW	22.5679819638365
1956	-14	METTL3i.D5	WWAWW	29.5079101803298
1957	-13	METTL3i.D5	WWAWW	50.8138250871635
1958	-12	METTL3i.D5	WWAWW	11.9780712385689
1959	-11	METTL3i.D5	WWAWW	10.1656364538208
1960	-10	METTL3i.D5	WWAWW	53.8751405392473
1961	-9	METTL3i.D5	WWAWW	14.5768099101448
1962	-8	METTL3i.D5	WWAWW	15.8802904391595
1963	-7	METTL3i.D5	WWAWW	7.02460820077991
1964	-6	METTL3i.D5	WWAWW	74.6010482781611
1965	-5	METTL3i.D5	WWAWW	15.7496213341191
1966	-4	METTL3i.D5	WWAWW	18.1809478540255
1967	-3	METTL3i.D5	WWAWW	3.50135416581656
1968	-2	METTL3i.D5	WWAWW	10.9376801684042
1969	-1	METTL3i.D5	WWAWW	8.01307192283848
1970	0	METTL3i.D5	WWAWW	18.415421876059
1971	1	METTL3i.D5	WWAWW	10.765644821829
1972	2	METTL3i.D5	WWAWW	37.0792866016203
1973	3	METTL3i.D5	WWAWW	5.18521221828828
1974	4	METTL3i.D5	WWAWW	23.2749588554368
1975	5	METTL3i.D5	WWAWW	13.9682354829462
1976	6	METTL3i.D5	WWAWW	33.000212607101
1977	7	METTL3i.D5	WWAWW	25.5433493139772
1978	8	METTL3i.D5	WWAWW	73.7318654350352
1979	9	METTL3i.D5	WWAWW	25.3166617777615
1980	10	METTL3i.D5	WWAWW	21.2575892990175
1981	11	METTL3i.D5	WWAWW	8.56232118627174
1982	12	METTL3i.D5	WWAWW	27.2045777031487
1983	13	METTL3i.D5	WWAWW	21.7602166572398
1984	14	METTL3i.D5	WWAWW	5.4937575718732
1985	15	METTL3i.D5	WWAWW	11.469361097134
1986	16	METTL3i.D5	WWAWW	13.5690741507775
1987	17	METTL3i.D5	WWAWW	42.2622593425423
1988	18	METTL3i.D5	WWAWW	6.65080168913249
1989	19	METTL3i.D5	WWAWW	15.4310997965693
1990	20	METTL3i.D5	WWAWW	15.6957484021644
1991	21	METTL3i.D5	WWAWW	19.3184758196776
1992	22	METTL3i.D5	WWAWW	38.8550756651225
1993	23	METTL3i.D5	WWAWW	19.9604356675138
1994	24	METTL3i.D5	WWAWW	14.3162985039137
1995	25	METTL3i.D5	WWAWW	20.2727273172488
1996	26	METTL3i.D5	WWAWW	15.9877944218257
1997	27	METTL3i.D5	WWAWW	7.25100439221999
1998	28	METTL3i.D5	WWAWW	16.5361195560262
1999	29	METTL3i.D5	WWAWW	22.9440751833272
[truncated: 1,637 more rows]
