# Supplementary material for: Meta-unstable mRNAs in activated CD8+ T cells are defined by interlinked AU-rich elements and m6A mRNA methylation
Source: Nat Commun. 2026 Jan 22;17:160. doi: 10.1038/s41467-025-67762-w (PMC12827480; doi:10.1038/s41467-025-67762-w)
Supplement: Supplementary file 6 — Source Data [file 41467_2025_67762_MOESM6_ESM.zip › Source Data/Fig-1D.csv]

	pos	group	motif.group	count
203	-50	DMSO.D1	miCLIP.WWAWW.noRRACH.50nt	101.147764408484
204	-49	DMSO.D1	miCLIP.WWAWW.noRRACH.50nt	31.6579765055309
205	-48	DMSO.D1	miCLIP.WWAWW.noRRACH.50nt	95.7711620082384
206	-47	DMSO.D1	miCLIP.WWAWW.noRRACH.50nt	84.7311188249797
207	-46	DMSO.D1	miCLIP.WWAWW.noRRACH.50nt	11.6868174037386
208	-45	DMSO.D1	miCLIP.WWAWW.noRRACH.50nt	18.8434448806465
209	-44	DMSO.D1	miCLIP.WWAWW.noRRACH.50nt	93.2625347426036
210	-43	DMSO.D1	miCLIP.WWAWW.noRRACH.50nt	156.954520105539
211	-42	DMSO.D1	miCLIP.WWAWW.noRRACH.50nt	253.313937152011
212	-41	DMSO.D1	miCLIP.WWAWW.noRRACH.50nt	30.8185040838253
213	-40	DMSO.D1	miCLIP.WWAWW.noRRACH.50nt	106.616388380668
214	-39	DMSO.D1	miCLIP.WWAWW.noRRACH.50nt	40.0614867499654
215	-38	DMSO.D1	miCLIP.WWAWW.noRRACH.50nt	67.4332900123386
216	-37	DMSO.D1	miCLIP.WWAWW.noRRACH.50nt	16.1318060778179
217	-36	DMSO.D1	miCLIP.WWAWW.noRRACH.50nt	69.6841775122975
218	-35	DMSO.D1	miCLIP.WWAWW.noRRACH.50nt	16.7855025386294
219	-34	DMSO.D1	miCLIP.WWAWW.noRRACH.50nt	56.2870588284148
220	-33	DMSO.D1	miCLIP.WWAWW.noRRACH.50nt	55.4654961412093
221	-32	DMSO.D1	miCLIP.WWAWW.noRRACH.50nt	173.71765029096
222	-31	DMSO.D1	miCLIP.WWAWW.noRRACH.50nt	166.870600239266
223	-30	DMSO.D1	miCLIP.WWAWW.noRRACH.50nt	43.802552308492
224	-29	DMSO.D1	miCLIP.WWAWW.noRRACH.50nt	18.4384373900386
225	-28	DMSO.D1	miCLIP.WWAWW.noRRACH.50nt	107.515837674446
226	-27	DMSO.D1	miCLIP.WWAWW.noRRACH.50nt	25.3421502892131
227	-26	DMSO.D1	miCLIP.WWAWW.noRRACH.50nt	20.7394280663806
228	-25	DMSO.D1	miCLIP.WWAWW.noRRACH.50nt	25.0506234746759
229	-24	DMSO.D1	miCLIP.WWAWW.noRRACH.50nt	53.3934718937916
230	-23	DMSO.D1	miCLIP.WWAWW.noRRACH.50nt	18.6643541489055
231	-22	DMSO.D1	miCLIP.WWAWW.noRRACH.50nt	6.96324517194412
232	-21	DMSO.D1	miCLIP.WWAWW.noRRACH.50nt	26.548417822851
233	-20	DMSO.D1	miCLIP.WWAWW.noRRACH.50nt	38.7873496748777
234	-19	DMSO.D1	miCLIP.WWAWW.noRRACH.50nt	1.07608248359348
235	-18	DMSO.D1	miCLIP.WWAWW.noRRACH.50nt	7.85802425888943
236	-17	DMSO.D1	miCLIP.WWAWW.noRRACH.50nt	19.2357560711486
237	-16	DMSO.D1	miCLIP.WWAWW.noRRACH.50nt	167.231382200548
238	-15	DMSO.D1	miCLIP.WWAWW.noRRACH.50nt	19.318677947045
239	-14	DMSO.D1	miCLIP.WWAWW.noRRACH.50nt	22.9049067254637
240	-13	DMSO.D1	miCLIP.WWAWW.noRRACH.50nt	51.4771172722362
241	-12	DMSO.D1	miCLIP.WWAWW.noRRACH.50nt	21.5120382510171
242	-11	DMSO.D1	miCLIP.WWAWW.noRRACH.50nt	64.7439000843603
243	-10	DMSO.D1	miCLIP.WWAWW.noRRACH.50nt	18.0890502333343
244	-9	DMSO.D1	miCLIP.WWAWW.noRRACH.50nt	78.9078354155887
245	-8	DMSO.D1	miCLIP.WWAWW.noRRACH.50nt	106.014588425503
246	-7	DMSO.D1	miCLIP.WWAWW.noRRACH.50nt	56.8290973654722
247	-6	DMSO.D1	miCLIP.WWAWW.noRRACH.50nt	148.230709709816
248	-5	DMSO.D1	miCLIP.WWAWW.noRRACH.50nt	104.463986402303
249	-4	DMSO.D1	miCLIP.WWAWW.noRRACH.50nt	14.7746804148859
250	-3	DMSO.D1	miCLIP.WWAWW.noRRACH.50nt	23.9059873458945
251	-2	DMSO.D1	miCLIP.WWAWW.noRRACH.50nt	17.8763137424677
252	-1	DMSO.D1	miCLIP.WWAWW.noRRACH.50nt	3.22572111720926
253	0	DMSO.D1	miCLIP.WWAWW.noRRACH.50nt	7.16596251799026
254	1	DMSO.D1	miCLIP.WWAWW.noRRACH.50nt	3.26867249436327
255	2	DMSO.D1	miCLIP.WWAWW.noRRACH.50nt	40.9622769078634
256	3	DMSO.D1	miCLIP.WWAWW.noRRACH.50nt	108.819091591563
257	4	DMSO.D1	miCLIP.WWAWW.noRRACH.50nt	185.465246323333
258	5	DMSO.D1	miCLIP.WWAWW.noRRACH.50nt	35.1178853518986
259	6	DMSO.D1	miCLIP.WWAWW.noRRACH.50nt	83.0801969161932
260	7	DMSO.D1	miCLIP.WWAWW.noRRACH.50nt	76.4090565819848
261	8	DMSO.D1	miCLIP.WWAWW.noRRACH.50nt	75.6083198754411
262	9	DMSO.D1	miCLIP.WWAWW.noRRACH.50nt	36.8915367883741
263	10	DMSO.D1	miCLIP.WWAWW.noRRACH.50nt	37.0347318071883
264	11	DMSO.D1	miCLIP.WWAWW.noRRACH.50nt	56.0472971753256
265	12	DMSO.D1	miCLIP.WWAWW.noRRACH.50nt	10.3190278608397
266	13	DMSO.D1	miCLIP.WWAWW.noRRACH.50nt	10.1078965886278
267	14	DMSO.D1	miCLIP.WWAWW.noRRACH.50nt	22.190072773228
268	15	DMSO.D1	miCLIP.WWAWW.noRRACH.50nt	20.4766277677225
269	16	DMSO.D1	miCLIP.WWAWW.noRRACH.50nt	13.2219792595993
270	17	DMSO.D1	miCLIP.WWAWW.noRRACH.50nt	65.2806978436673
271	18	DMSO.D1	miCLIP.WWAWW.noRRACH.50nt	21.3642844784927
272	19	DMSO.D1	miCLIP.WWAWW.noRRACH.50nt	55.0024381181284
273	20	DMSO.D1	miCLIP.WWAWW.noRRACH.50nt	6.1202018233928
274	21	DMSO.D1	miCLIP.WWAWW.noRRACH.50nt	107.837735592109
275	22	DMSO.D1	miCLIP.WWAWW.noRRACH.50nt	153.114625933701
276	23	DMSO.D1	miCLIP.WWAWW.noRRACH.50nt	43.8209186675304
277	24	DMSO.D1	miCLIP.WWAWW.noRRACH.50nt	47.0496678975829
278	25	DMSO.D1	miCLIP.WWAWW.noRRACH.50nt	72.8759002466845
279	26	DMSO.D1	miCLIP.WWAWW.noRRACH.50nt	22.03517922671
280	27	DMSO.D1	miCLIP.WWAWW.noRRACH.50nt	34.3530049896899
281	28	DMSO.D1	miCLIP.WWAWW.noRRACH.50nt	123.927871897226
282	29	DMSO.D1	miCLIP.WWAWW.noRRACH.50nt	29.8395293823705
283	30	DMSO.D1	miCLIP.WWAWW.noRRACH.50nt	13.2835439525078
284	31	DMSO.D1	miCLIP.WWAWW.noRRACH.50nt	14.4469815076519
285	32	DMSO.D1	miCLIP.WWAWW.noRRACH.50nt	68.4841974293824
286	33	DMSO.D1	miCLIP.WWAWW.noRRACH.50nt	3.38486969431114
287	34	DMSO.D1	miCLIP.WWAWW.noRRACH.50nt	7.97199884839241
288	35	DMSO.D1	miCLIP.WWAWW.noRRACH.50nt	12.6924940667734
289	36	DMSO.D1	miCLIP.WWAWW.noRRACH.50nt	26.419344078029
290	37	DMSO.D1	miCLIP.WWAWW.noRRACH.50nt	37.5658789850791
291	38	DMSO.D1	miCLIP.WWAWW.noRRACH.50nt	35.2235027816459
292	39	DMSO.D1	miCLIP.WWAWW.noRRACH.50nt	36.8418434156567
293	40	DMSO.D1	miCLIP.WWAWW.noRRACH.50nt	25.9392680123105
294	41	DMSO.D1	miCLIP.WWAWW.noRRACH.50nt	12.3901231275011
295	42	DMSO.D1	miCLIP.WWAWW.noRRACH.50nt	27.5196138013077
296	43	DMSO.D1	miCLIP.WWAWW.noRRACH.50nt	21.089091602855
297	44	DMSO.D1	miCLIP.WWAWW.noRRACH.50nt	18.0095463828716
298	45	DMSO.D1	miCLIP.WWAWW.noRRACH.50nt	24.7396956533634
299	46	DMSO.D1	miCLIP.WWAWW.noRRACH.50nt	10.0428471583376
300	47	DMSO.D1	miCLIP.WWAWW.noRRACH.50nt	30.1147143921683
301	48	DMSO.D1	miCLIP.WWAWW.noRRACH.50nt	7.51279599776717
302	49	DMSO.D1	miCLIP.WWAWW.noRRACH.50nt	91.3533513977938
303	50	DMSO.D1	miCLIP.WWAWW.noRRACH.50nt	36.5036882165802
506	-50	DMSO.D1	miCLIP.WWAWW.onlyRRACH.50nt	872.632002873844
507	-49	DMSO.D1	miCLIP.WWAWW.onlyRRACH.50nt	1246.81986193241
508	-48	DMSO.D1	miCLIP.WWAWW.onlyRRACH.50nt	1109.29861550105
509	-47	DMSO.D1	miCLIP.WWAWW.onlyRRACH.50nt	510.050970068383
510	-46	DMSO.D1	miCLIP.WWAWW.onlyRRACH.50nt	816.786307579947
511	-45	DMSO.D1	miCLIP.WWAWW.onlyRRACH.50nt	874.905358448455
512	-44	DMSO.D1	miCLIP.WWAWW.onlyRRACH.50nt	847.226157670443
513	-43	DMSO.D1	miCLIP.WWAWW.onlyRRACH.50nt	1259.89707737692
514	-42	DMSO.D1	miCLIP.WWAWW.onlyRRACH.50nt	830.571043610587
515	-41	DMSO.D1	miCLIP.WWAWW.onlyRRACH.50nt	1058.11096939985
516	-40	DMSO.D1	miCLIP.WWAWW.onlyRRACH.50nt	1042.84862147974
517	-39	DMSO.D1	miCLIP.WWAWW.onlyRRACH.50nt	979.416177491144
518	-38	DMSO.D1	miCLIP.WWAWW.onlyRRACH.50nt	706.511086040327
519	-37	DMSO.D1	miCLIP.WWAWW.onlyRRACH.50nt	557.278227066335
520	-36	DMSO.D1	miCLIP.WWAWW.onlyRRACH.50nt	1315.54628188908
521	-35	DMSO.D1	miCLIP.WWAWW.onlyRRACH.50nt	856.825565759696
522	-34	DMSO.D1	miCLIP.WWAWW.onlyRRACH.50nt	829.553752982566
523	-33	DMSO.D1	miCLIP.WWAWW.onlyRRACH.50nt	747.087465979655
524	-32	DMSO.D1	miCLIP.WWAWW.onlyRRACH.50nt	815.004777579027
525	-31	DMSO.D1	miCLIP.WWAWW.onlyRRACH.50nt	687.446446801102
526	-30	DMSO.D1	miCLIP.WWAWW.onlyRRACH.50nt	1506.74255021066
527	-29	DMSO.D1	miCLIP.WWAWW.onlyRRACH.50nt	838.910185235584
528	-28	DMSO.D1	miCLIP.WWAWW.onlyRRACH.50nt	1308.96656853292
529	-27	DMSO.D1	miCLIP.WWAWW.onlyRRACH.50nt	1782.10701719559
530	-26	DMSO.D1	miCLIP.WWAWW.onlyRRACH.50nt	1719.53766608269
531	-25	DMSO.D1	miCLIP.WWAWW.onlyRRACH.50nt	844.667550293224
532	-24	DMSO.D1	miCLIP.WWAWW.onlyRRACH.50nt	862.361108321801
533	-23	DMSO.D1	miCLIP.WWAWW.onlyRRACH.50nt	624.308817174787
534	-22	DMSO.D1	miCLIP.WWAWW.onlyRRACH.50nt	1420.79437312205
535	-21	DMSO.D1	miCLIP.WWAWW.onlyRRACH.50nt	731.025527067789
536	-20	DMSO.D1	miCLIP.WWAWW.onlyRRACH.50nt	740.57389721376
537	-19	DMSO.D1	miCLIP.WWAWW.onlyRRACH.50nt	910.756855955599
538	-18	DMSO.D1	miCLIP.WWAWW.onlyRRACH.50nt	1112.72330233974
539	-17	DMSO.D1	miCLIP.WWAWW.onlyRRACH.50nt	1717.25213542537
540	-16	DMSO.D1	miCLIP.WWAWW.onlyRRACH.50nt	989.947155404409
541	-15	DMSO.D1	miCLIP.WWAWW.onlyRRACH.50nt	2000.33580895803
542	-14	DMSO.D1	miCLIP.WWAWW.onlyRRACH.50nt	1045.26618973664
543	-13	DMSO.D1	miCLIP.WWAWW.onlyRRACH.50nt	891.068262808172
544	-12	DMSO.D1	miCLIP.WWAWW.onlyRRACH.50nt	984.595220465907
545	-11	DMSO.D1	miCLIP.WWAWW.onlyRRACH.50nt	887.878207844992
546	-10	DMSO.D1	miCLIP.WWAWW.onlyRRACH.50nt	1330.08846802324
547	-9	DMSO.D1	miCLIP.WWAWW.onlyRRACH.50nt	863.980291333545
548	-8	DMSO.D1	miCLIP.WWAWW.onlyRRACH.50nt	1366.14419199947
549	-7	DMSO.D1	miCLIP.WWAWW.onlyRRACH.50nt	1791.06108639734
550	-6	DMSO.D1	miCLIP.WWAWW.onlyRRACH.50nt	1943.57059340416
551	-5	DMSO.D1	miCLIP.WWAWW.onlyRRACH.50nt	1286.55871689389
552	-4	DMSO.D1	miCLIP.WWAWW.onlyRRACH.50nt	1090.33101566587
553	-3	DMSO.D1	miCLIP.WWAWW.onlyRRACH.50nt	40.2863589155578
554	-2	DMSO.D1	miCLIP.WWAWW.onlyRRACH.50nt	47.8816669855555
555	-1	DMSO.D1	miCLIP.WWAWW.onlyRRACH.50nt	25.3880257783686
556	0	DMSO.D1	miCLIP.WWAWW.onlyRRACH.50nt	45.7381629012505
557	1	DMSO.D1	miCLIP.WWAWW.onlyRRACH.50nt	20.3266240413971
558	2	DMSO.D1	miCLIP.WWAWW.onlyRRACH.50nt	2301.82909438991
559	3	DMSO.D1	miCLIP.WWAWW.onlyRRACH.50nt	586.225239340797
560	4	DMSO.D1	miCLIP.WWAWW.onlyRRACH.50nt	1751.9141932906
561	5	DMSO.D1	miCLIP.WWAWW.onlyRRACH.50nt	2658.12729496431
562	6	DMSO.D1	miCLIP.WWAWW.onlyRRACH.50nt	2404.66374309266
563	7	DMSO.D1	miCLIP.WWAWW.onlyRRACH.50nt	2161.4923461002
564	8	DMSO.D1	miCLIP.WWAWW.onlyRRACH.50nt	2180.32918615502
565	9	DMSO.D1	miCLIP.WWAWW.onlyRRACH.50nt	1900.68489251914
566	10	DMSO.D1	miCLIP.WWAWW.onlyRRACH.50nt	1616.60996732057
567	11	DMSO.D1	miCLIP.WWAWW.onlyRRACH.50nt	1478.83477866306
568	12	DMSO.D1	miCLIP.WWAWW.onlyRRACH.50nt	2041.31618790979
569	13	DMSO.D1	miCLIP.WWAWW.onlyRRACH.50nt	2019.9031580639
570	14	DMSO.D1	miCLIP.WWAWW.onlyRRACH.50nt	1684.95747384901
571	15	DMSO.D1	miCLIP.WWAWW.onlyRRACH.50nt	2117.30948855848
572	16	DMSO.D1	miCLIP.WWAWW.onlyRRACH.50nt	1943.59241091814
573	17	DMSO.D1	miCLIP.WWAWW.onlyRRACH.50nt	1461.83848049166
574	18	DMSO.D1	miCLIP.WWAWW.onlyRRACH.50nt	1941.63309001486
575	19	DMSO.D1	miCLIP.WWAWW.onlyRRACH.50nt	1603.04276517243
576	20	DMSO.D1	miCLIP.WWAWW.onlyRRACH.50nt	1365.86660621416
577	21	DMSO.D1	miCLIP.WWAWW.onlyRRACH.50nt	1251.73657863087
578	22	DMSO.D1	miCLIP.WWAWW.onlyRRACH.50nt	1136.31155690264
579	23	DMSO.D1	miCLIP.WWAWW.onlyRRACH.50nt	978.590776615742
580	24	DMSO.D1	miCLIP.WWAWW.onlyRRACH.50nt	1038.69733874205
581	25	DMSO.D1	miCLIP.WWAWW.onlyRRACH.50nt	1279.08873514294
582	26	DMSO.D1	miCLIP.WWAWW.onlyRRACH.50nt	1269.09728312454
583	27	DMSO.D1	miCLIP.WWAWW.onlyRRACH.50nt	1040.21468158644
584	28	DMSO.D1	miCLIP.WWAWW.onlyRRACH.50nt	974.485687608824
585	29	DMSO.D1	miCLIP.WWAWW.onlyRRACH.50nt	1057.23957863597
586	30	DMSO.D1	miCLIP.WWAWW.onlyRRACH.50nt	1496.62728878331
587	31	DMSO.D1	miCLIP.WWAWW.onlyRRACH.50nt	1061.35262169102
588	32	DMSO.D1	miCLIP.WWAWW.onlyRRACH.50nt	883.887860388502
589	33	DMSO.D1	miCLIP.WWAWW.onlyRRACH.50nt	923.46166431512
590	34	DMSO.D1	miCLIP.WWAWW.onlyRRACH.50nt	1069.00754077097
591	35	DMSO.D1	miCLIP.WWAWW.onlyRRACH.50nt	1004.66356608702
592	36	DMSO.D1	miCLIP.WWAWW.onlyRRACH.50nt	2004.38843179429
593	37	DMSO.D1	miCLIP.WWAWW.onlyRRACH.50nt	806.453697513281
594	38	DMSO.D1	miCLIP.WWAWW.onlyRRACH.50nt	856.124922672727
595	39	DMSO.D1	miCLIP.WWAWW.onlyRRACH.50nt	1113.05492063812
596	40	DMSO.D1	miCLIP.WWAWW.onlyRRACH.50nt	807.936167306635
597	41	DMSO.D1	miCLIP.WWAWW.onlyRRACH.50nt	916.416345431154
598	42	DMSO.D1	miCLIP.WWAWW.onlyRRACH.50nt	951.830200738782
599	43	DMSO.D1	miCLIP.WWAWW.onlyRRACH.50nt	1228.67221960518
600	44	DMSO.D1	miCLIP.WWAWW.onlyRRACH.50nt	1081.78441856286
601	45	DMSO.D1	miCLIP.WWAWW.onlyRRACH.50nt	778.83821528637
602	46	DMSO.D1	miCLIP.WWAWW.onlyRRACH.50nt	790.962949229089
603	47	DMSO.D1	miCLIP.WWAWW.onlyRRACH.50nt	659.615465152134
604	48	DMSO.D1	miCLIP.WWAWW.onlyRRACH.50nt	918.379138246943
605	49	DMSO.D1	miCLIP.WWAWW.onlyRRACH.50nt	914.251682220007
606	50	DMSO.D1	miCLIP.WWAWW.onlyRRACH.50nt	565.107823159888
809	-50	METTL3i.D1	miCLIP.WWAWW.noRRACH.50nt	59.6338694034888
810	-49	METTL3i.D1	miCLIP.WWAWW.noRRACH.50nt	21.2011786495421
811	-48	METTL3i.D1	miCLIP.WWAWW.noRRACH.50nt	69.9237732067352
812	-47	METTL3i.D1	miCLIP.WWAWW.noRRACH.50nt	74.5350252729844
813	-46	METTL3i.D1	miCLIP.WWAWW.noRRACH.50nt	9.69198481090229
814	-45	METTL3i.D1	miCLIP.WWAWW.noRRACH.50nt	1.98422953697106
815	-44	METTL3i.D1	miCLIP.WWAWW.noRRACH.50nt	81.670357584674
816	-43	METTL3i.D1	miCLIP.WWAWW.noRRACH.50nt	174.171653678121
817	-42	METTL3i.D1	miCLIP.WWAWW.noRRACH.50nt	172.95038545976
818	-41	METTL3i.D1	miCLIP.WWAWW.noRRACH.50nt	23.5533187154579
819	-40	METTL3i.D1	miCLIP.WWAWW.noRRACH.50nt	40.4964058980672
820	-39	METTL3i.D1	miCLIP.WWAWW.noRRACH.50nt	7.06399435128597
821	-38	METTL3i.D1	miCLIP.WWAWW.noRRACH.50nt	29.2948926101916
822	-37	METTL3i.D1	miCLIP.WWAWW.noRRACH.50nt	4.06950781939533
823	-36	METTL3i.D1	miCLIP.WWAWW.noRRACH.50nt	15.8550409003596
824	-35	METTL3i.D1	miCLIP.WWAWW.noRRACH.50nt	6.85070423357317
825	-34	METTL3i.D1	miCLIP.WWAWW.noRRACH.50nt	42.9035646418141
826	-33	METTL3i.D1	miCLIP.WWAWW.noRRACH.50nt	35.5758381316805
827	-32	METTL3i.D1	miCLIP.WWAWW.noRRACH.50nt	159.281775080015
828	-31	METTL3i.D1	miCLIP.WWAWW.noRRACH.50nt	59.3654571152073
829	-30	METTL3i.D1	miCLIP.WWAWW.noRRACH.50nt	10.0472459340786
830	-29	METTL3i.D1	miCLIP.WWAWW.noRRACH.50nt	1.95318893983431
831	-28	METTL3i.D1	miCLIP.WWAWW.noRRACH.50nt	115.103309383615
832	-27	METTL3i.D1	miCLIP.WWAWW.noRRACH.50nt	13.5455805847191
833	-26	METTL3i.D1	miCLIP.WWAWW.noRRACH.50nt	8.33507971403876
834	-25	METTL3i.D1	miCLIP.WWAWW.noRRACH.50nt	16.7434755714491
835	-24	METTL3i.D1	miCLIP.WWAWW.noRRACH.50nt	46.2209607358114
836	-23	METTL3i.D1	miCLIP.WWAWW.noRRACH.50nt	10.5877215392913
837	-22	METTL3i.D1	miCLIP.WWAWW.noRRACH.50nt	7.51733925845511
838	-21	METTL3i.D1	miCLIP.WWAWW.noRRACH.50nt	11.1797294568689
839	-20	METTL3i.D1	miCLIP.WWAWW.noRRACH.50nt	24.4671036016205
840	-19	METTL3i.D1	miCLIP.WWAWW.noRRACH.50nt	4.30722254413476
841	-18	METTL3i.D1	miCLIP.WWAWW.noRRACH.50nt	8.32749579359049
842	-17	METTL3i.D1	miCLIP.WWAWW.noRRACH.50nt	15.0068424220909
843	-16	METTL3i.D1	miCLIP.WWAWW.noRRACH.50nt	92.4623708645593
844	-15	METTL3i.D1	miCLIP.WWAWW.noRRACH.50nt	10.4104340112978
845	-14	METTL3i.D1	miCLIP.WWAWW.noRRACH.50nt	4.03350522967599
846	-13	METTL3i.D1	miCLIP.WWAWW.noRRACH.50nt	31.8886379703537
847	-12	METTL3i.D1	miCLIP.WWAWW.noRRACH.50nt	40.9791562529998
848	-11	METTL3i.D1	miCLIP.WWAWW.noRRACH.50nt	33.6899319195594
849	-10	METTL3i.D1	miCLIP.WWAWW.noRRACH.50nt	12.8839075524198
850	-9	METTL3i.D1	miCLIP.WWAWW.noRRACH.50nt	56.3600174973674
851	-8	METTL3i.D1	miCLIP.WWAWW.noRRACH.50nt	71.3546570400222
852	-7	METTL3i.D1	miCLIP.WWAWW.noRRACH.50nt	6.84808230570749
853	-6	METTL3i.D1	miCLIP.WWAWW.noRRACH.50nt	92.6625324947895
854	-5	METTL3i.D1	miCLIP.WWAWW.noRRACH.50nt	73.6009647383134
855	-4	METTL3i.D1	miCLIP.WWAWW.noRRACH.50nt	13.9200036110364
856	-3	METTL3i.D1	miCLIP.WWAWW.noRRACH.50nt	17.5239024733805
857	-2	METTL3i.D1	miCLIP.WWAWW.noRRACH.50nt	10.1113241594743
858	-1	METTL3i.D1	miCLIP.WWAWW.noRRACH.50nt	2.82119306614163
859	0	METTL3i.D1	miCLIP.WWAWW.noRRACH.50nt	8.70288675024593
860	1	METTL3i.D1	miCLIP.WWAWW.noRRACH.50nt	2.61417590494427
861	2	METTL3i.D1	miCLIP.WWAWW.noRRACH.50nt	24.1765456005834
862	3	METTL3i.D1	miCLIP.WWAWW.noRRACH.50nt	79.1397225195694
863	4	METTL3i.D1	miCLIP.WWAWW.noRRACH.50nt	62.3447146357555
864	5	METTL3i.D1	miCLIP.WWAWW.noRRACH.50nt	20.2616158701283
865	6	METTL3i.D1	miCLIP.WWAWW.noRRACH.50nt	50.1785278942502
866	7	METTL3i.D1	miCLIP.WWAWW.noRRACH.50nt	34.1498928168386
867	8	METTL3i.D1	miCLIP.WWAWW.noRRACH.50nt	53.188285759775
868	9	METTL3i.D1	miCLIP.WWAWW.noRRACH.50nt	13.7311381003503
869	10	METTL3i.D1	miCLIP.WWAWW.noRRACH.50nt	30.0691500483453
870	11	METTL3i.D1	miCLIP.WWAWW.noRRACH.50nt	41.0672972036732
871	12	METTL3i.D1	miCLIP.WWAWW.noRRACH.50nt	12.6092646299145
872	13	METTL3i.D1	miCLIP.WWAWW.noRRACH.50nt	7.68270577016115
873	14	METTL3i.D1	miCLIP.WWAWW.noRRACH.50nt	15.0838095941122
874	15	METTL3i.D1	miCLIP.WWAWW.noRRACH.50nt	14.3557794421462
875	16	METTL3i.D1	miCLIP.WWAWW.noRRACH.50nt	7.8923448592242
876	17	METTL3i.D1	miCLIP.WWAWW.noRRACH.50nt	58.1002593530836
877	18	METTL3i.D1	miCLIP.WWAWW.noRRACH.50nt	15.8197243778296
878	19	METTL3i.D1	miCLIP.WWAWW.noRRACH.50nt	42.7348054904697
879	20	METTL3i.D1	miCLIP.WWAWW.noRRACH.50nt	9.35263876625786
880	21	METTL3i.D1	miCLIP.WWAWW.noRRACH.50nt	67.3541471163135
881	22	METTL3i.D1	miCLIP.WWAWW.noRRACH.50nt	119.371686717462
882	23	METTL3i.D1	miCLIP.WWAWW.noRRACH.50nt	19.5117830390013
883	24	METTL3i.D1	miCLIP.WWAWW.noRRACH.50nt	14.8064412510037
884	25	METTL3i.D1	miCLIP.WWAWW.noRRACH.50nt	34.9695742740252
885	26	METTL3i.D1	miCLIP.WWAWW.noRRACH.50nt	12.4009365047843
886	27	METTL3i.D1	miCLIP.WWAWW.noRRACH.50nt	10.3903465001104
887	28	METTL3i.D1	miCLIP.WWAWW.noRRACH.50nt	79.9456454516032
888	29	METTL3i.D1	miCLIP.WWAWW.noRRACH.50nt	3.4105178854076
889	30	METTL3i.D1	miCLIP.WWAWW.noRRACH.50nt	6.83289561665668
890	31	METTL3i.D1	miCLIP.WWAWW.noRRACH.50nt	14.2296811929229
891	32	METTL3i.D1	miCLIP.WWAWW.noRRACH.50nt	84.2215455354525
892	33	METTL3i.D1	miCLIP.WWAWW.noRRACH.50nt	7.21788637303688
893	34	METTL3i.D1	miCLIP.WWAWW.noRRACH.50nt	6.17059768761388
894	35	METTL3i.D1	miCLIP.WWAWW.noRRACH.50nt	4.51589370285965
895	36	METTL3i.D1	miCLIP.WWAWW.noRRACH.50nt	29.8617475312615
896	37	METTL3i.D1	miCLIP.WWAWW.noRRACH.50nt	27.2077207893827
897	38	METTL3i.D1	miCLIP.WWAWW.noRRACH.50nt	25.5139457607112
898	39	METTL3i.D1	miCLIP.WWAWW.noRRACH.50nt	5.53169526481362
899	40	METTL3i.D1	miCLIP.WWAWW.noRRACH.50nt	14.9510341843329
900	41	METTL3i.D1	miCLIP.WWAWW.noRRACH.50nt	6.26006845037437
901	42	METTL3i.D1	miCLIP.WWAWW.noRRACH.50nt	17.6504049266444
902	43	METTL3i.D1	miCLIP.WWAWW.noRRACH.50nt	24.2513699264532
903	44	METTL3i.D1	miCLIP.WWAWW.noRRACH.50nt	10.7861256792563
904	45	METTL3i.D1	miCLIP.WWAWW.noRRACH.50nt	34.2303652024804
905	46	METTL3i.D1	miCLIP.WWAWW.noRRACH.50nt	5.83976117146421
906	47	METTL3i.D1	miCLIP.WWAWW.noRRACH.50nt	23.5961768361445
907	48	METTL3i.D1	miCLIP.WWAWW.noRRACH.50nt	4.44685348488133
908	49	METTL3i.D1	miCLIP.WWAWW.noRRACH.50nt	97.333506842441
909	50	METTL3i.D1	miCLIP.WWAWW.noRRACH.50nt	20.751141737428
1112	-50	METTL3i.D1	miCLIP.WWAWW.onlyRRACH.50nt	565.199545176402
1113	-49	METTL3i.D1	miCLIP.WWAWW.onlyRRACH.50nt	854.946033410883
1114	-48	METTL3i.D1	miCLIP.WWAWW.onlyRRACH.50nt	784.956452588607
1115	-47	METTL3i.D1	miCLIP.WWAWW.onlyRRACH.50nt	331.136187303483
1116	-46	METTL3i.D1	miCLIP.WWAWW.onlyRRACH.50nt	569.642579029132
1117	-45	METTL3i.D1	miCLIP.WWAWW.onlyRRACH.50nt	617.958657387949
1118	-44	METTL3i.D1	miCLIP.WWAWW.onlyRRACH.50nt	621.307958516684
1119	-43	METTL3i.D1	miCLIP.WWAWW.onlyRRACH.50nt	868.144862571642
1120	-42	METTL3i.D1	miCLIP.WWAWW.onlyRRACH.50nt	557.092585528304
1121	-41	METTL3i.D1	miCLIP.WWAWW.onlyRRACH.50nt	664.823599739109
1122	-40	METTL3i.D1	miCLIP.WWAWW.onlyRRACH.50nt	742.55031335368
1123	-39	METTL3i.D1	miCLIP.WWAWW.onlyRRACH.50nt	709.304060745136
1124	-38	METTL3i.D1	miCLIP.WWAWW.onlyRRACH.50nt	510.222949340483
1125	-37	METTL3i.D1	miCLIP.WWAWW.onlyRRACH.50nt	316.429136174422
1126	-36	METTL3i.D1	miCLIP.WWAWW.onlyRRACH.50nt	660.281669753987
1127	-35	METTL3i.D1	miCLIP.WWAWW.onlyRRACH.50nt	777.871844696145
1128	-34	METTL3i.D1	miCLIP.WWAWW.onlyRRACH.50nt	689.002701471129
1129	-33	METTL3i.D1	miCLIP.WWAWW.onlyRRACH.50nt	474.450698959033
1130	-32	METTL3i.D1	miCLIP.WWAWW.onlyRRACH.50nt	683.667178400284
1131	-31	METTL3i.D1	miCLIP.WWAWW.onlyRRACH.50nt	457.781305101802
1132	-30	METTL3i.D1	miCLIP.WWAWW.onlyRRACH.50nt	1139.77692923457
1133	-29	METTL3i.D1	miCLIP.WWAWW.onlyRRACH.50nt	695.523180378068
1134	-28	METTL3i.D1	miCLIP.WWAWW.onlyRRACH.50nt	856.552762386094
1135	-27	METTL3i.D1	miCLIP.WWAWW.onlyRRACH.50nt	1311.36545326075
1136	-26	METTL3i.D1	miCLIP.WWAWW.onlyRRACH.50nt	1382.31240959039
1137	-25	METTL3i.D1	miCLIP.WWAWW.onlyRRACH.50nt	652.074577201573
1138	-24	METTL3i.D1	miCLIP.WWAWW.onlyRRACH.50nt	481.964368340684
1139	-23	METTL3i.D1	miCLIP.WWAWW.onlyRRACH.50nt	472.937063845833
1140	-22	METTL3i.D1	miCLIP.WWAWW.onlyRRACH.50nt	926.095435405956
1141	-21	METTL3i.D1	miCLIP.WWAWW.onlyRRACH.50nt	546.497186342737
1142	-20	METTL3i.D1	miCLIP.WWAWW.onlyRRACH.50nt	500.44265840078
1143	-19	METTL3i.D1	miCLIP.WWAWW.onlyRRACH.50nt	572.352611227334
1144	-18	METTL3i.D1	miCLIP.WWAWW.onlyRRACH.50nt	845.858470322787
1145	-17	METTL3i.D1	miCLIP.WWAWW.onlyRRACH.50nt	690.699761020718
1146	-16	METTL3i.D1	miCLIP.WWAWW.onlyRRACH.50nt	769.489226731985
1147	-15	METTL3i.D1	miCLIP.WWAWW.onlyRRACH.50nt	1607.97329227686
1148	-14	METTL3i.D1	miCLIP.WWAWW.onlyRRACH.50nt	743.410808437213
1149	-13	METTL3i.D1	miCLIP.WWAWW.onlyRRACH.50nt	695.700726295073
1150	-12	METTL3i.D1	miCLIP.WWAWW.onlyRRACH.50nt	715.757345509264
1151	-11	METTL3i.D1	miCLIP.WWAWW.onlyRRACH.50nt	615.840101936409
1152	-10	METTL3i.D1	miCLIP.WWAWW.onlyRRACH.50nt	839.075721176889
1153	-9	METTL3i.D1	miCLIP.WWAWW.onlyRRACH.50nt	581.728805022091
1154	-8	METTL3i.D1	miCLIP.WWAWW.onlyRRACH.50nt	998.884387767058
1155	-7	METTL3i.D1	miCLIP.WWAWW.onlyRRACH.50nt	1476.91937715896
1156	-6	METTL3i.D1	miCLIP.WWAWW.onlyRRACH.50nt	1203.53385910435
1157	-5	METTL3i.D1	miCLIP.WWAWW.onlyRRACH.50nt	984.865454782582
1158	-4	METTL3i.D1	miCLIP.WWAWW.onlyRRACH.50nt	774.940026558962
1159	-3	METTL3i.D1	miCLIP.WWAWW.onlyRRACH.50nt	39.7650540438184
1160	-2	METTL3i.D1	miCLIP.WWAWW.onlyRRACH.50nt	51.2055083757829
1161	-1	METTL3i.D1	miCLIP.WWAWW.onlyRRACH.50nt	47.8026355812695
1162	0	METTL3i.D1	miCLIP.WWAWW.onlyRRACH.50nt	74.1732144710705
1163	1	METTL3i.D1	miCLIP.WWAWW.onlyRRACH.50nt	46.1003510241032
1164	2	METTL3i.D1	miCLIP.WWAWW.onlyRRACH.50nt	1239.14074348904
1165	3	METTL3i.D1	miCLIP.WWAWW.onlyRRACH.50nt	247.052731285231
1166	4	METTL3i.D1	miCLIP.WWAWW.onlyRRACH.50nt	1209.37936257636
1167	5	METTL3i.D1	miCLIP.WWAWW.onlyRRACH.50nt	1967.0575797311
1168	6	METTL3i.D1	miCLIP.WWAWW.onlyRRACH.50nt	1635.43275909804
1169	7	METTL3i.D1	miCLIP.WWAWW.onlyRRACH.50nt	1679.9545356006
1170	8	METTL3i.D1	miCLIP.WWAWW.onlyRRACH.50nt	1581.34827123539
1171	9	METTL3i.D1	miCLIP.WWAWW.onlyRRACH.50nt	1251.51520575153
1172	10	METTL3i.D1	miCLIP.WWAWW.onlyRRACH.50nt	1040.39091461192
1173	11	METTL3i.D1	miCLIP.WWAWW.onlyRRACH.50nt	1161.16535298253
1174	12	METTL3i.D1	miCLIP.WWAWW.onlyRRACH.50nt	1590.48844714017
1175	13	METTL3i.D1	miCLIP.WWAWW.onlyRRACH.50nt	812.763925253216
1176	14	METTL3i.D1	miCLIP.WWAWW.onlyRRACH.50nt	1213.04472236222
1177	15	METTL3i.D1	miCLIP.WWAWW.onlyRRACH.50nt	925.988560230319
1178	16	METTL3i.D1	miCLIP.WWAWW.onlyRRACH.50nt	714.584386252795
1179	17	METTL3i.D1	miCLIP.WWAWW.onlyRRACH.50nt	1106.65995641837
1180	18	METTL3i.D1	miCLIP.WWAWW.onlyRRACH.50nt	942.58194113864
1181	19	METTL3i.D1	miCLIP.WWAWW.onlyRRACH.50nt	1189.25309264034
1182	20	METTL3i.D1	miCLIP.WWAWW.onlyRRACH.50nt	940.296171899618
1183	21	METTL3i.D1	miCLIP.WWAWW.onlyRRACH.50nt	828.34768794131
1184	22	METTL3i.D1	miCLIP.WWAWW.onlyRRACH.50nt	855.923925137505
1185	23	METTL3i.D1	miCLIP.WWAWW.onlyRRACH.50nt	751.42340164134
1186	24	METTL3i.D1	miCLIP.WWAWW.onlyRRACH.50nt	708.684771377792
1187	25	METTL3i.D1	miCLIP.WWAWW.onlyRRACH.50nt	998.544472855189
1188	26	METTL3i.D1	miCLIP.WWAWW.onlyRRACH.50nt	988.790191298237
1189	27	METTL3i.D1	miCLIP.WWAWW.onlyRRACH.50nt	778.306455378351
1190	28	METTL3i.D1	miCLIP.WWAWW.onlyRRACH.50nt	722.159220301918
1191	29	METTL3i.D1	miCLIP.WWAWW.onlyRRACH.50nt	766.40059907481
1192	30	METTL3i.D1	miCLIP.WWAWW.onlyRRACH.50nt	1123.14842542618
1193	31	METTL3i.D1	miCLIP.WWAWW.onlyRRACH.50nt	695.995301832492
1194	32	METTL3i.D1	miCLIP.WWAWW.onlyRRACH.50nt	597.516572961648
1195	33	METTL3i.D1	miCLIP.WWAWW.onlyRRACH.50nt	594.080559046138
1196	34	METTL3i.D1	miCLIP.WWAWW.onlyRRACH.50nt	760.978273946624
1197	35	METTL3i.D1	miCLIP.WWAWW.onlyRRACH.50nt	581.674801222873
1198	36	METTL3i.D1	miCLIP.WWAWW.onlyRRACH.50nt	1407.59731927331
1199	37	METTL3i.D1	miCLIP.WWAWW.onlyRRACH.50nt	527.553371455229
1200	38	METTL3i.D1	miCLIP.WWAWW.onlyRRACH.50nt	605.971111460662
1201	39	METTL3i.D1	miCLIP.WWAWW.onlyRRACH.50nt	756.105093474402
1202	40	METTL3i.D1	miCLIP.WWAWW.onlyRRACH.50nt	537.324269580682
1203	41	METTL3i.D1	miCLIP.WWAWW.onlyRRACH.50nt	677.107149882657
1204	42	METTL3i.D1	miCLIP.WWAWW.onlyRRACH.50nt	644.460860245854
1205	43	METTL3i.D1	miCLIP.WWAWW.onlyRRACH.50nt	918.864552138294
1206	44	METTL3i.D1	miCLIP.WWAWW.onlyRRACH.50nt	594.509089364411
1207	45	METTL3i.D1	miCLIP.WWAWW.onlyRRACH.50nt	530.361083748327
1208	46	METTL3i.D1	miCLIP.WWAWW.onlyRRACH.50nt	555.172227916919
1209	47	METTL3i.D1	miCLIP.WWAWW.onlyRRACH.50nt	515.472247958233
1210	48	METTL3i.D1	miCLIP.WWAWW.onlyRRACH.50nt	627.332192073476
1211	49	METTL3i.D1	miCLIP.WWAWW.onlyRRACH.50nt	711.34988725374
1212	50	METTL3i.D1	miCLIP.WWAWW.onlyRRACH.50nt	386.105359941819
1415	-50	DMSO.D5	miCLIP.WWAWW.noRRACH.50nt	72.0870726568478
1416	-49	DMSO.D5	miCLIP.WWAWW.noRRACH.50nt	39.5610572972936
1417	-48	DMSO.D5	miCLIP.WWAWW.noRRACH.50nt	42.4501541234889
1418	-47	DMSO.D5	miCLIP.WWAWW.noRRACH.50nt	28.8357926222003
1419	-46	DMSO.D5	miCLIP.WWAWW.noRRACH.50nt	7.40143655018242
1420	-45	DMSO.D5	miCLIP.WWAWW.noRRACH.50nt	17.5277206297774
1421	-44	DMSO.D5	miCLIP.WWAWW.noRRACH.50nt	66.2176013866943
1422	-43	DMSO.D5	miCLIP.WWAWW.noRRACH.50nt	90.9820098291417
1423	-42	DMSO.D5	miCLIP.WWAWW.noRRACH.50nt	159.683781264584
1424	-41	DMSO.D5	miCLIP.WWAWW.noRRACH.50nt	31.4925144480048
1425	-40	DMSO.D5	miCLIP.WWAWW.noRRACH.50nt	55.0077124367972
1426	-39	DMSO.D5	miCLIP.WWAWW.noRRACH.50nt	24.3514738373608
1427	-38	DMSO.D5	miCLIP.WWAWW.noRRACH.50nt	44.7235641269605
1428	-37	DMSO.D5	miCLIP.WWAWW.noRRACH.50nt	8.31459818837738
1429	-36	DMSO.D5	miCLIP.WWAWW.noRRACH.50nt	84.6270459135534
1430	-35	DMSO.D5	miCLIP.WWAWW.noRRACH.50nt	13.3948319772916
1431	-34	DMSO.D5	miCLIP.WWAWW.noRRACH.50nt	138.160968675235
1432	-33	DMSO.D5	miCLIP.WWAWW.noRRACH.50nt	45.8452666061028
1433	-32	DMSO.D5	miCLIP.WWAWW.noRRACH.50nt	215.787179198864
1434	-31	DMSO.D5	miCLIP.WWAWW.noRRACH.50nt	184.585669763775
1435	-30	DMSO.D5	miCLIP.WWAWW.noRRACH.50nt	37.7051645979251
1436	-29	DMSO.D5	miCLIP.WWAWW.noRRACH.50nt	4.72571821368867
1437	-28	DMSO.D5	miCLIP.WWAWW.noRRACH.50nt	83.5101583579317
1438	-27	DMSO.D5	miCLIP.WWAWW.noRRACH.50nt	17.6066428191742
1439	-26	DMSO.D5	miCLIP.WWAWW.noRRACH.50nt	13.5601313832201
1440	-25	DMSO.D5	miCLIP.WWAWW.noRRACH.50nt	16.9423262442613
1441	-24	DMSO.D5	miCLIP.WWAWW.noRRACH.50nt	32.1619957665887
1442	-23	DMSO.D5	miCLIP.WWAWW.noRRACH.50nt	10.977218230828
1443	-22	DMSO.D5	miCLIP.WWAWW.noRRACH.50nt	14.5936218360232
1444	-21	DMSO.D5	miCLIP.WWAWW.noRRACH.50nt	20.125547034572
1445	-20	DMSO.D5	miCLIP.WWAWW.noRRACH.50nt	36.7591339130822
1446	-19	DMSO.D5	miCLIP.WWAWW.noRRACH.50nt	2.64360261426906
1447	-18	DMSO.D5	miCLIP.WWAWW.noRRACH.50nt	15.2224592465209
1448	-17	DMSO.D5	miCLIP.WWAWW.noRRACH.50nt	24.7062652798165
1449	-16	DMSO.D5	miCLIP.WWAWW.noRRACH.50nt	180.593377987144
1450	-15	DMSO.D5	miCLIP.WWAWW.noRRACH.50nt	20.0278205317468
1451	-14	DMSO.D5	miCLIP.WWAWW.noRRACH.50nt	50.4074354876568
1452	-13	DMSO.D5	miCLIP.WWAWW.noRRACH.50nt	75.7176037477395
1453	-12	DMSO.D5	miCLIP.WWAWW.noRRACH.50nt	39.046726894114
1454	-11	DMSO.D5	miCLIP.WWAWW.noRRACH.50nt	49.6400689773139
1455	-10	DMSO.D5	miCLIP.WWAWW.noRRACH.50nt	19.9463531091482
1456	-9	DMSO.D5	miCLIP.WWAWW.noRRACH.50nt	101.047786185374
1457	-8	DMSO.D5	miCLIP.WWAWW.noRRACH.50nt	143.790048790701
1458	-7	DMSO.D5	miCLIP.WWAWW.noRRACH.50nt	29.8150414321445
1459	-6	DMSO.D5	miCLIP.WWAWW.noRRACH.50nt	166.995733171827
1460	-5	DMSO.D5	miCLIP.WWAWW.noRRACH.50nt	71.7947521263013
1461	-4	DMSO.D5	miCLIP.WWAWW.noRRACH.50nt	9.42907754054182
1462	-3	DMSO.D5	miCLIP.WWAWW.noRRACH.50nt	46.110190818838
1463	-2	DMSO.D5	miCLIP.WWAWW.noRRACH.50nt	35.5026668241222
1464	-1	DMSO.D5	miCLIP.WWAWW.noRRACH.50nt	1.09337323048175
1465	0	DMSO.D5	miCLIP.WWAWW.noRRACH.50nt	7.65981700744282
1466	1	DMSO.D5	miCLIP.WWAWW.noRRACH.50nt	3.37679608512467
1467	2	DMSO.D5	miCLIP.WWAWW.noRRACH.50nt	28.7070308164904
1468	3	DMSO.D5	miCLIP.WWAWW.noRRACH.50nt	118.433912123883
1469	4	DMSO.D5	miCLIP.WWAWW.noRRACH.50nt	165.35506103258
1470	5	DMSO.D5	miCLIP.WWAWW.noRRACH.50nt	50.1555248329511
1471	6	DMSO.D5	miCLIP.WWAWW.noRRACH.50nt	87.8694285994023
1472	7	DMSO.D5	miCLIP.WWAWW.noRRACH.50nt	69.6923151058608
1473	8	DMSO.D5	miCLIP.WWAWW.noRRACH.50nt	39.2967692306852
1474	9	DMSO.D5	miCLIP.WWAWW.noRRACH.50nt	23.4786593225295
1475	10	DMSO.D5	miCLIP.WWAWW.noRRACH.50nt	23.1843442271974
1476	11	DMSO.D5	miCLIP.WWAWW.noRRACH.50nt	61.9404451726952
1477	12	DMSO.D5	miCLIP.WWAWW.noRRACH.50nt	7.15336572881592
1478	13	DMSO.D5	miCLIP.WWAWW.noRRACH.50nt	14.0948700755229
1479	14	DMSO.D5	miCLIP.WWAWW.noRRACH.50nt	33.0658455843047
1480	15	DMSO.D5	miCLIP.WWAWW.noRRACH.50nt	12.9909751604383
1481	16	DMSO.D5	miCLIP.WWAWW.noRRACH.50nt	18.4675887555343
1482	17	DMSO.D5	miCLIP.WWAWW.noRRACH.50nt	71.1420188699275
1483	18	DMSO.D5	miCLIP.WWAWW.noRRACH.50nt	35.0229753928324
1484	19	DMSO.D5	miCLIP.WWAWW.noRRACH.50nt	40.0343532032962
1485	20	DMSO.D5	miCLIP.WWAWW.noRRACH.50nt	3.69712816211676
1486	21	DMSO.D5	miCLIP.WWAWW.noRRACH.50nt	116.079459861275
1487	22	DMSO.D5	miCLIP.WWAWW.noRRACH.50nt	160.36576837381
1488	23	DMSO.D5	miCLIP.WWAWW.noRRACH.50nt	70.510125260708
1489	24	DMSO.D5	miCLIP.WWAWW.noRRACH.50nt	39.9205057160332
1490	25	DMSO.D5	miCLIP.WWAWW.noRRACH.50nt	52.7335595676486
1491	26	DMSO.D5	miCLIP.WWAWW.noRRACH.50nt	27.2046046492459
1492	27	DMSO.D5	miCLIP.WWAWW.noRRACH.50nt	58.4058172996116
1493	28	DMSO.D5	miCLIP.WWAWW.noRRACH.50nt	139.208587679779
1494	29	DMSO.D5	miCLIP.WWAWW.noRRACH.50nt	7.45311097630298
1495	30	DMSO.D5	miCLIP.WWAWW.noRRACH.50nt	7.70840492464734
1496	31	DMSO.D5	miCLIP.WWAWW.noRRACH.50nt	18.7149596122527
1497	32	DMSO.D5	miCLIP.WWAWW.noRRACH.50nt	40.8577961663056
1498	33	DMSO.D5	miCLIP.WWAWW.noRRACH.50nt	10.5586926525639
1499	34	DMSO.D5	miCLIP.WWAWW.noRRACH.50nt	8.39687122913003
1500	35	DMSO.D5	miCLIP.WWAWW.noRRACH.50nt	14.0645462620767
1501	36	DMSO.D5	miCLIP.WWAWW.noRRACH.50nt	38.1928743156006
1502	37	DMSO.D5	miCLIP.WWAWW.noRRACH.50nt	31.7617029158445
1503	38	DMSO.D5	miCLIP.WWAWW.noRRACH.50nt	22.4146225488251
1504	39	DMSO.D5	miCLIP.WWAWW.noRRACH.50nt	30.5202233565545
1505	40	DMSO.D5	miCLIP.WWAWW.noRRACH.50nt	35.7793542861699
1506	41	DMSO.D5	miCLIP.WWAWW.noRRACH.50nt	14.1856074836158
1507	42	DMSO.D5	miCLIP.WWAWW.noRRACH.50nt	22.6272581728496
1508	43	DMSO.D5	miCLIP.WWAWW.noRRACH.50nt	22.669407663738
1509	44	DMSO.D5	miCLIP.WWAWW.noRRACH.50nt	19.452756699617
1510	45	DMSO.D5	miCLIP.WWAWW.noRRACH.50nt	14.3627534844789
1511	46	DMSO.D5	miCLIP.WWAWW.noRRACH.50nt	14.6321655258179
1512	47	DMSO.D5	miCLIP.WWAWW.noRRACH.50nt	29.2464045015404
1513	48	DMSO.D5	miCLIP.WWAWW.noRRACH.50nt	5.97232068166499
1514	49	DMSO.D5	miCLIP.WWAWW.noRRACH.50nt	58.5573602818336
1515	50	DMSO.D5	miCLIP.WWAWW.noRRACH.50nt	39.8515650015692
1718	-50	DMSO.D5	miCLIP.WWAWW.onlyRRACH.50nt	667.355904904947
1719	-49	DMSO.D5	miCLIP.WWAWW.onlyRRACH.50nt	1018.25795283263
1720	-48	DMSO.D5	miCLIP.WWAWW.onlyRRACH.50nt	1025.25092755906
1721	-47	DMSO.D5	miCLIP.WWAWW.onlyRRACH.50nt	423.40439957455
1722	-46	DMSO.D5	miCLIP.WWAWW.onlyRRACH.50nt	763.593154602678
1723	-45	DMSO.D5	miCLIP.WWAWW.onlyRRACH.50nt	1036.46632903369
1724	-44	DMSO.D5	miCLIP.WWAWW.onlyRRACH.50nt	974.873152626657
1725	-43	DMSO.D5	miCLIP.WWAWW.onlyRRACH.50nt	1381.09812589757
1726	-42	DMSO.D5	miCLIP.WWAWW.onlyRRACH.50nt	676.021081508362
1727	-41	DMSO.D5	miCLIP.WWAWW.onlyRRACH.50nt	1071.04528171447
1728	-40	DMSO.D5	miCLIP.WWAWW.onlyRRACH.50nt	1146.13776407914
1729	-39	DMSO.D5	miCLIP.WWAWW.onlyRRACH.50nt	1024.03706063046
1730	-38	DMSO.D5	miCLIP.WWAWW.onlyRRACH.50nt	634.895384213741
1731	-37	DMSO.D5	miCLIP.WWAWW.onlyRRACH.50nt	502.253802504129
1732	-36	DMSO.D5	miCLIP.WWAWW.onlyRRACH.50nt	685.316576449452
1733	-35	DMSO.D5	miCLIP.WWAWW.onlyRRACH.50nt	761.782835456777
1734	-34	DMSO.D5	miCLIP.WWAWW.onlyRRACH.50nt	762.838217797969
1735	-33	DMSO.D5	miCLIP.WWAWW.onlyRRACH.50nt	659.212090700472
1736	-32	DMSO.D5	miCLIP.WWAWW.onlyRRACH.50nt	762.163123522671
1737	-31	DMSO.D5	miCLIP.WWAWW.onlyRRACH.50nt	562.138648499794
1738	-30	DMSO.D5	miCLIP.WWAWW.onlyRRACH.50nt	814.665604497807
1739	-29	DMSO.D5	miCLIP.WWAWW.onlyRRACH.50nt	782.86277295607
1740	-28	DMSO.D5	miCLIP.WWAWW.onlyRRACH.50nt	1347.77671295413
1741	-27	DMSO.D5	miCLIP.WWAWW.onlyRRACH.50nt	1856.73684323124
1742	-26	DMSO.D5	miCLIP.WWAWW.onlyRRACH.50nt	891.352919853771
1743	-25	DMSO.D5	miCLIP.WWAWW.onlyRRACH.50nt	678.023185106343
1744	-24	DMSO.D5	miCLIP.WWAWW.onlyRRACH.50nt	840.052865143354
1745	-23	DMSO.D5	miCLIP.WWAWW.onlyRRACH.50nt	766.622398902989
1746	-22	DMSO.D5	miCLIP.WWAWW.onlyRRACH.50nt	1058.32066527043
1747	-21	DMSO.D5	miCLIP.WWAWW.onlyRRACH.50nt	685.60487828193
1748	-20	DMSO.D5	miCLIP.WWAWW.onlyRRACH.50nt	593.210294792341
1749	-19	DMSO.D5	miCLIP.WWAWW.onlyRRACH.50nt	774.880894715334
1750	-18	DMSO.D5	miCLIP.WWAWW.onlyRRACH.50nt	932.801584200474
1751	-17	DMSO.D5	miCLIP.WWAWW.onlyRRACH.50nt	1749.79907215743
1752	-16	DMSO.D5	miCLIP.WWAWW.onlyRRACH.50nt	788.306847595871
1753	-15	DMSO.D5	miCLIP.WWAWW.onlyRRACH.50nt	2133.45294835118
1754	-14	DMSO.D5	miCLIP.WWAWW.onlyRRACH.50nt	959.32900801301
1755	-13	DMSO.D5	miCLIP.WWAWW.onlyRRACH.50nt	650.404964672766
1756	-12	DMSO.D5	miCLIP.WWAWW.onlyRRACH.50nt	883.600487604749
1757	-11	DMSO.D5	miCLIP.WWAWW.onlyRRACH.50nt	690.485076366177
1758	-10	DMSO.D5	miCLIP.WWAWW.onlyRRACH.50nt	1168.96632748382
1759	-9	DMSO.D5	miCLIP.WWAWW.onlyRRACH.50nt	706.270307834983
1760	-8	DMSO.D5	miCLIP.WWAWW.onlyRRACH.50nt	1288.75017246686
1761	-7	DMSO.D5	miCLIP.WWAWW.onlyRRACH.50nt	1474.23470629206
1762	-6	DMSO.D5	miCLIP.WWAWW.onlyRRACH.50nt	1798.09301705703
1763	-5	DMSO.D5	miCLIP.WWAWW.onlyRRACH.50nt	1027.68166371519
1764	-4	DMSO.D5	miCLIP.WWAWW.onlyRRACH.50nt	976.823795777618
1765	-3	DMSO.D5	miCLIP.WWAWW.onlyRRACH.50nt	39.9922037124079
1766	-2	DMSO.D5	miCLIP.WWAWW.onlyRRACH.50nt	36.6326634568805
1767	-1	DMSO.D5	miCLIP.WWAWW.onlyRRACH.50nt	23.6954409573177
1768	0	DMSO.D5	miCLIP.WWAWW.onlyRRACH.50nt	56.8248180214237
1769	1	DMSO.D5	miCLIP.WWAWW.onlyRRACH.50nt	21.9050847612821
1770	2	DMSO.D5	miCLIP.WWAWW.onlyRRACH.50nt	2032.30006940469
1771	3	DMSO.D5	miCLIP.WWAWW.onlyRRACH.50nt	550.466389898815
1772	4	DMSO.D5	miCLIP.WWAWW.onlyRRACH.50nt	2045.1135421322
1773	5	DMSO.D5	miCLIP.WWAWW.onlyRRACH.50nt	2752.76862732802
1774	6	DMSO.D5	miCLIP.WWAWW.onlyRRACH.50nt	2164.72415425194
1775	7	DMSO.D5	miCLIP.WWAWW.onlyRRACH.50nt	1598.92897753104
1776	8	DMSO.D5	miCLIP.WWAWW.onlyRRACH.50nt	1760.51856293214
1777	9	DMSO.D5	miCLIP.WWAWW.onlyRRACH.50nt	1804.63309390953
1778	10	DMSO.D5	miCLIP.WWAWW.onlyRRACH.50nt	1596.15674042376
1779	11	DMSO.D5	miCLIP.WWAWW.onlyRRACH.50nt	1594.44951518036
1780	12	DMSO.D5	miCLIP.WWAWW.onlyRRACH.50nt	1807.49808390719
1781	13	DMSO.D5	miCLIP.WWAWW.onlyRRACH.50nt	1847.80873239135
1782	14	DMSO.D5	miCLIP.WWAWW.onlyRRACH.50nt	1531.07431661981
1783	15	DMSO.D5	miCLIP.WWAWW.onlyRRACH.50nt	2175.74994118153
1784	16	DMSO.D5	miCLIP.WWAWW.onlyRRACH.50nt	1951.36086940127
1785	17	DMSO.D5	miCLIP.WWAWW.onlyRRACH.50nt	1308.96285004239
1786	18	DMSO.D5	miCLIP.WWAWW.onlyRRACH.50nt	1983.77319050962
1787	19	DMSO.D5	miCLIP.WWAWW.onlyRRACH.50nt	1522.81086642741
1788	20	DMSO.D5	miCLIP.WWAWW.onlyRRACH.50nt	1437.44077158338
1789	21	DMSO.D5	miCLIP.WWAWW.onlyRRACH.50nt	1281.61061000261
1790	22	DMSO.D5	miCLIP.WWAWW.onlyRRACH.50nt	876.982855185518
1791	23	DMSO.D5	miCLIP.WWAWW.onlyRRACH.50nt	914.681208811743
1792	24	DMSO.D5	miCLIP.WWAWW.onlyRRACH.50nt	973.672877778268
1793	25	DMSO.D5	miCLIP.WWAWW.onlyRRACH.50nt	1059.82691248561
1794	26	DMSO.D5	miCLIP.WWAWW.onlyRRACH.50nt	970.006674259656
1795	27	DMSO.D5	miCLIP.WWAWW.onlyRRACH.50nt	1108.97783211306
1796	28	DMSO.D5	miCLIP.WWAWW.onlyRRACH.50nt	751.309663174904
1797	29	DMSO.D5	miCLIP.WWAWW.onlyRRACH.50nt	1020.78966143113
1798	30	DMSO.D5	miCLIP.WWAWW.onlyRRACH.50nt	1322.27776488865
1799	31	DMSO.D5	miCLIP.WWAWW.onlyRRACH.50nt	957.96647469449
1800	32	DMSO.D5	miCLIP.WWAWW.onlyRRACH.50nt	1086.13456047542
1801	33	DMSO.D5	miCLIP.WWAWW.onlyRRACH.50nt	936.767396261176
1802	34	DMSO.D5	miCLIP.WWAWW.onlyRRACH.50nt	939.164446969413
1803	35	DMSO.D5	miCLIP.WWAWW.onlyRRACH.50nt	850.518258623958
1804	36	DMSO.D5	miCLIP.WWAWW.onlyRRACH.50nt	1610.99169541367
1805	37	DMSO.D5	miCLIP.WWAWW.onlyRRACH.50nt	729.772842085896
1806	38	DMSO.D5	miCLIP.WWAWW.onlyRRACH.50nt	863.878923958028
1807	39	DMSO.D5	miCLIP.WWAWW.onlyRRACH.50nt	1092.3215780382
1808	40	DMSO.D5	miCLIP.WWAWW.onlyRRACH.50nt	709.731076873012
1809	41	DMSO.D5	miCLIP.WWAWW.onlyRRACH.50nt	771.086622095047
1810	42	DMSO.D5	miCLIP.WWAWW.onlyRRACH.50nt	742.332245667758
1811	43	DMSO.D5	miCLIP.WWAWW.onlyRRACH.50nt	977.821823921018
1812	44	DMSO.D5	miCLIP.WWAWW.onlyRRACH.50nt	983.082323403691
1813	45	DMSO.D5	miCLIP.WWAWW.onlyRRACH.50nt	722.010473842056
1814	46	DMSO.D5	miCLIP.WWAWW.onlyRRACH.50nt	671.511737362708
1815	47	DMSO.D5	miCLIP.WWAWW.onlyRRACH.50nt	660.613896053236
1816	48	DMSO.D5	miCLIP.WWAWW.onlyRRACH.50nt	785.344152214581
1817	49	DMSO.D5	miCLIP.WWAWW.onlyRRACH.50nt	793.814323283692
1818	50	DMSO.D5	miCLIP.WWAWW.onlyRRACH.50nt	516.404069985163
2021	-50	METTL3i.D5	miCLIP.WWAWW.noRRACH.50nt	63.0983990857725
2022	-49	METTL3i.D5	miCLIP.WWAWW.noRRACH.50nt	25.2339768408557
2023	-48	METTL3i.D5	miCLIP.WWAWW.noRRACH.50nt	33.4723264908222
2024	-47	METTL3i.D5	miCLIP.WWAWW.noRRACH.50nt	22.6530506182818
2025	-46	METTL3i.D5	miCLIP.WWAWW.noRRACH.50nt	8.11731528920942
2026	-45	METTL3i.D5	miCLIP.WWAWW.noRRACH.50nt	6.57624467772618
2027	-44	METTL3i.D5	miCLIP.WWAWW.noRRACH.50nt	67.356321004233
2028	-43	METTL3i.D5	miCLIP.WWAWW.noRRACH.50nt	98.3681203000391
2029	-42	METTL3i.D5	miCLIP.WWAWW.noRRACH.50nt	91.1361438308293
2030	-41	METTL3i.D5	miCLIP.WWAWW.noRRACH.50nt	5.42416487936739
2031	-40	METTL3i.D5	miCLIP.WWAWW.noRRACH.50nt	46.5883644601079
2032	-39	METTL3i.D5	miCLIP.WWAWW.noRRACH.50nt	14.7746879901515
2033	-38	METTL3i.D5	miCLIP.WWAWW.noRRACH.50nt	31.961136569383
2034	-37	METTL3i.D5	miCLIP.WWAWW.noRRACH.50nt	8.24822850854832
2035	-36	METTL3i.D5	miCLIP.WWAWW.noRRACH.50nt	33.9958325792624
2036	-35	METTL3i.D5	miCLIP.WWAWW.noRRACH.50nt	8.60836008624466
2037	-34	METTL3i.D5	miCLIP.WWAWW.noRRACH.50nt	109.880503795149
2038	-33	METTL3i.D5	miCLIP.WWAWW.noRRACH.50nt	31.6130256865647
2039	-32	METTL3i.D5	miCLIP.WWAWW.noRRACH.50nt	189.807409264917
2040	-31	METTL3i.D5	miCLIP.WWAWW.noRRACH.50nt	76.1969631813088
2041	-30	METTL3i.D5	miCLIP.WWAWW.noRRACH.50nt	16.4993765093971
2042	-29	METTL3i.D5	miCLIP.WWAWW.noRRACH.50nt	1.96879983430456
2043	-28	METTL3i.D5	miCLIP.WWAWW.noRRACH.50nt	95.2698234158858
2044	-27	METTL3i.D5	miCLIP.WWAWW.noRRACH.50nt	19.5043328891193
2045	-26	METTL3i.D5	miCLIP.WWAWW.noRRACH.50nt	13.7743975926073
2046	-25	METTL3i.D5	miCLIP.WWAWW.noRRACH.50nt	13.2926486489159
2047	-24	METTL3i.D5	miCLIP.WWAWW.noRRACH.50nt	38.2498113177514
2048	-23	METTL3i.D5	miCLIP.WWAWW.noRRACH.50nt	13.0461536163174
2049	-22	METTL3i.D5	miCLIP.WWAWW.noRRACH.50nt	9.51180270002186
2050	-21	METTL3i.D5	miCLIP.WWAWW.noRRACH.50nt	15.2393542789943
2051	-20	METTL3i.D5	miCLIP.WWAWW.noRRACH.50nt	25.3599257412941
2052	-19	METTL3i.D5	miCLIP.WWAWW.noRRACH.50nt	4.25130367617387
2053	-18	METTL3i.D5	miCLIP.WWAWW.noRRACH.50nt	7.03074076321165
2054	-17	METTL3i.D5	miCLIP.WWAWW.noRRACH.50nt	16.9090989481371
2055	-16	METTL3i.D5	miCLIP.WWAWW.noRRACH.50nt	89.2778172507106
2056	-15	METTL3i.D5	miCLIP.WWAWW.noRRACH.50nt	17.3193571616381
2057	-14	METTL3i.D5	miCLIP.WWAWW.noRRACH.50nt	5.8599719327821
2058	-13	METTL3i.D5	miCLIP.WWAWW.noRRACH.50nt	38.9226729945605
2059	-12	METTL3i.D5	miCLIP.WWAWW.noRRACH.50nt	71.3766033766927
2060	-11	METTL3i.D5	miCLIP.WWAWW.noRRACH.50nt	35.0289700739412
2061	-10	METTL3i.D5	miCLIP.WWAWW.noRRACH.50nt	12.7497262829937
2062	-9	METTL3i.D5	miCLIP.WWAWW.noRRACH.50nt	70.2729458801594
2063	-8	METTL3i.D5	miCLIP.WWAWW.noRRACH.50nt	103.99848297125
2064	-7	METTL3i.D5	miCLIP.WWAWW.noRRACH.50nt	7.81446404867839
2065	-6	METTL3i.D5	miCLIP.WWAWW.noRRACH.50nt	103.144486978343
2066	-5	METTL3i.D5	miCLIP.WWAWW.noRRACH.50nt	54.872070446371
2067	-4	METTL3i.D5	miCLIP.WWAWW.noRRACH.50nt	10.8130463004125
2068	-3	METTL3i.D5	miCLIP.WWAWW.noRRACH.50nt	14.3468119784148
2069	-2	METTL3i.D5	miCLIP.WWAWW.noRRACH.50nt	8.50927537385355
2070	-1	METTL3i.D5	miCLIP.WWAWW.noRRACH.50nt	9.9364656416273
2071	0	METTL3i.D5	miCLIP.WWAWW.noRRACH.50nt	12.6909365783024
2072	1	METTL3i.D5	miCLIP.WWAWW.noRRACH.50nt	2.36431188001942
2073	2	METTL3i.D5	miCLIP.WWAWW.noRRACH.50nt	21.735688956255
2074	3	METTL3i.D5	miCLIP.WWAWW.noRRACH.50nt	101.068521736625
2075	4	METTL3i.D5	miCLIP.WWAWW.noRRACH.50nt	48.8435181183882
2076	5	METTL3i.D5	miCLIP.WWAWW.noRRACH.50nt	42.0854543278328
2077	6	METTL3i.D5	miCLIP.WWAWW.noRRACH.50nt	60.1953495853589
2078	7	METTL3i.D5	miCLIP.WWAWW.noRRACH.50nt	44.6850695824775
2079	8	METTL3i.D5	miCLIP.WWAWW.noRRACH.50nt	40.349085922017
2080	9	METTL3i.D5	miCLIP.WWAWW.noRRACH.50nt	15.3853050108949
2081	10	METTL3i.D5	miCLIP.WWAWW.noRRACH.50nt	17.3772699675737
2082	11	METTL3i.D5	miCLIP.WWAWW.noRRACH.50nt	50.7700275819251
2083	12	METTL3i.D5	miCLIP.WWAWW.noRRACH.50nt	8.49019767162412
2084	13	METTL3i.D5	miCLIP.WWAWW.noRRACH.50nt	11.5536026320428
2085	14	METTL3i.D5	miCLIP.WWAWW.noRRACH.50nt	24.0197994910334
2086	15	METTL3i.D5	miCLIP.WWAWW.noRRACH.50nt	12.7344446561335
2087	16	METTL3i.D5	miCLIP.WWAWW.noRRACH.50nt	13.6885991440086
2088	17	METTL3i.D5	miCLIP.WWAWW.noRRACH.50nt	65.4168188547344
2089	18	METTL3i.D5	miCLIP.WWAWW.noRRACH.50nt	18.7120933236813
2090	19	METTL3i.D5	miCLIP.WWAWW.noRRACH.50nt	36.9750432352494
2091	20	METTL3i.D5	miCLIP.WWAWW.noRRACH.50nt	5.60768546174663
2092	21	METTL3i.D5	miCLIP.WWAWW.noRRACH.50nt	96.1813416272012
2093	22	METTL3i.D5	miCLIP.WWAWW.noRRACH.50nt	143.430743006001
2094	23	METTL3i.D5	miCLIP.WWAWW.noRRACH.50nt	43.9414967488504
2095	24	METTL3i.D5	miCLIP.WWAWW.noRRACH.50nt	28.3179190918106
2096	25	METTL3i.D5	miCLIP.WWAWW.noRRACH.50nt	9.93315747916816
2097	26	METTL3i.D5	miCLIP.WWAWW.noRRACH.50nt	17.2827111247052
2098	27	METTL3i.D5	miCLIP.WWAWW.noRRACH.50nt	30.7280758524106
2099	28	METTL3i.D5	miCLIP.WWAWW.noRRACH.50nt	116.717745874649
2100	29	METTL3i.D5	miCLIP.WWAWW.noRRACH.50nt	2.53722380966346
2101	30	METTL3i.D5	miCLIP.WWAWW.noRRACH.50nt	9.53058874178883
2102	31	METTL3i.D5	miCLIP.WWAWW.noRRACH.50nt	11.7289480584455
2103	32	METTL3i.D5	miCLIP.WWAWW.noRRACH.50nt	52.2483656244325
2104	33	METTL3i.D5	miCLIP.WWAWW.noRRACH.50nt	6.76399978485254
2105	34	METTL3i.D5	miCLIP.WWAWW.noRRACH.50nt	4.87944148545677
2106	35	METTL3i.D5	miCLIP.WWAWW.noRRACH.50nt	6.22823112029101
2107	36	METTL3i.D5	miCLIP.WWAWW.noRRACH.50nt	21.1181122535434
2108	37	METTL3i.D5	miCLIP.WWAWW.noRRACH.50nt	27.2492540245111
2109	38	METTL3i.D5	miCLIP.WWAWW.noRRACH.50nt	13.8971828864467
2110	39	METTL3i.D5	miCLIP.WWAWW.noRRACH.50nt	13.4888230263173
2111	40	METTL3i.D5	miCLIP.WWAWW.noRRACH.50nt	40.6456105807238
2112	41	METTL3i.D5	miCLIP.WWAWW.noRRACH.50nt	7.50932610030407
2113	42	METTL3i.D5	miCLIP.WWAWW.noRRACH.50nt	13.5511646920793
2114	43	METTL3i.D5	miCLIP.WWAWW.noRRACH.50nt	23.5173166886712
2115	44	METTL3i.D5	miCLIP.WWAWW.noRRACH.50nt	15.6209472764596
2116	45	METTL3i.D5	miCLIP.WWAWW.noRRACH.50nt	14.4948547673924
2117	46	METTL3i.D5	miCLIP.WWAWW.noRRACH.50nt	7.45413813590272
2118	47	METTL3i.D5	miCLIP.WWAWW.noRRACH.50nt	17.157930467798
2119	48	METTL3i.D5	miCLIP.WWAWW.noRRACH.50nt	6.94352995678319
2120	49	METTL3i.D5	miCLIP.WWAWW.noRRACH.50nt	87.6662295018019
2121	50	METTL3i.D5	miCLIP.WWAWW.noRRACH.50nt	18.2710778370676
2324	-50	METTL3i.D5	miCLIP.WWAWW.onlyRRACH.50nt	600.374373546508
2325	-49	METTL3i.D5	miCLIP.WWAWW.onlyRRACH.50nt	797.827908346147
2326	-48	METTL3i.D5	miCLIP.WWAWW.onlyRRACH.50nt	826.041731176188
2327	-47	METTL3i.D5	miCLIP.WWAWW.onlyRRACH.50nt	344.325392873426
2328	-46	METTL3i.D5	miCLIP.WWAWW.onlyRRACH.50nt	701.332422660321
2329	-45	METTL3i.D5	miCLIP.WWAWW.onlyRRACH.50nt	981.112236145389
2330	-44	METTL3i.D5	miCLIP.WWAWW.onlyRRACH.50nt	881.236737358857
2331	-43	METTL3i.D5	miCLIP.WWAWW.onlyRRACH.50nt	1202.66354637752
2332	-42	METTL3i.D5	miCLIP.WWAWW.onlyRRACH.50nt	591.197727025912
2333	-41	METTL3i.D5	miCLIP.WWAWW.onlyRRACH.50nt	841.384304818196
2334	-40	METTL3i.D5	miCLIP.WWAWW.onlyRRACH.50nt	1010.4231432271
2335	-39	METTL3i.D5	miCLIP.WWAWW.onlyRRACH.50nt	977.761043011546
2336	-38	METTL3i.D5	miCLIP.WWAWW.onlyRRACH.50nt	546.933433999141
2337	-37	METTL3i.D5	miCLIP.WWAWW.onlyRRACH.50nt	419.352757700892
2338	-36	METTL3i.D5	miCLIP.WWAWW.onlyRRACH.50nt	640.585581785421
2339	-35	METTL3i.D5	miCLIP.WWAWW.onlyRRACH.50nt	702.158139242922
2340	-34	METTL3i.D5	miCLIP.WWAWW.onlyRRACH.50nt	724.153904020459
2341	-33	METTL3i.D5	miCLIP.WWAWW.onlyRRACH.50nt	583.854988506483
2342	-32	METTL3i.D5	miCLIP.WWAWW.onlyRRACH.50nt	701.088254866877
2343	-31	METTL3i.D5	miCLIP.WWAWW.onlyRRACH.50nt	418.608353281618
2344	-30	METTL3i.D5	miCLIP.WWAWW.onlyRRACH.50nt	713.124925941169
2345	-29	METTL3i.D5	miCLIP.WWAWW.onlyRRACH.50nt	726.671946419032
2346	-28	METTL3i.D5	miCLIP.WWAWW.onlyRRACH.50nt	1069.32195189116
2347	-27	METTL3i.D5	miCLIP.WWAWW.onlyRRACH.50nt	1643.55334271183
2348	-26	METTL3i.D5	miCLIP.WWAWW.onlyRRACH.50nt	807.126501244395
2349	-25	METTL3i.D5	miCLIP.WWAWW.onlyRRACH.50nt	657.279526294997
2350	-24	METTL3i.D5	miCLIP.WWAWW.onlyRRACH.50nt	666.070836386407
2351	-23	METTL3i.D5	miCLIP.WWAWW.onlyRRACH.50nt	669.836481771063
2352	-22	METTL3i.D5	miCLIP.WWAWW.onlyRRACH.50nt	957.326216947437
2353	-21	METTL3i.D5	miCLIP.WWAWW.onlyRRACH.50nt	645.287292209567
2354	-20	METTL3i.D5	miCLIP.WWAWW.onlyRRACH.50nt	517.078579262155
2355	-19	METTL3i.D5	miCLIP.WWAWW.onlyRRACH.50nt	559.565817340824
2356	-18	METTL3i.D5	miCLIP.WWAWW.onlyRRACH.50nt	799.184086548732
2357	-17	METTL3i.D5	miCLIP.WWAWW.onlyRRACH.50nt	1274.22556327941
2358	-16	METTL3i.D5	miCLIP.WWAWW.onlyRRACH.50nt	759.931361152022
2359	-15	METTL3i.D5	miCLIP.WWAWW.onlyRRACH.50nt	1867.67012519621
2360	-14	METTL3i.D5	miCLIP.WWAWW.onlyRRACH.50nt	806.55938815106
2361	-13	METTL3i.D5	miCLIP.WWAWW.onlyRRACH.50nt	685.093065832755
2362	-12	METTL3i.D5	miCLIP.WWAWW.onlyRRACH.50nt	855.403346951881
2363	-11	METTL3i.D5	miCLIP.WWAWW.onlyRRACH.50nt	597.723219613916
2364	-10	METTL3i.D5	miCLIP.WWAWW.onlyRRACH.50nt	1024.66963334318
2365	-9	METTL3i.D5	miCLIP.WWAWW.onlyRRACH.50nt	573.366400053605
2366	-8	METTL3i.D5	miCLIP.WWAWW.onlyRRACH.50nt	1049.92390590902
2367	-7	METTL3i.D5	miCLIP.WWAWW.onlyRRACH.50nt	1244.6576166576
2368	-6	METTL3i.D5	miCLIP.WWAWW.onlyRRACH.50nt	1369.07220664024
2369	-5	METTL3i.D5	miCLIP.WWAWW.onlyRRACH.50nt	869.811427444854
2370	-4	METTL3i.D5	miCLIP.WWAWW.onlyRRACH.50nt	769.600361118621
2371	-3	METTL3i.D5	miCLIP.WWAWW.onlyRRACH.50nt	28.4881061799205
2372	-2	METTL3i.D5	miCLIP.WWAWW.onlyRRACH.50nt	40.6155827860776
2373	-1	METTL3i.D5	miCLIP.WWAWW.onlyRRACH.50nt	32.7774657021148
2374	0	METTL3i.D5	miCLIP.WWAWW.onlyRRACH.50nt	65.1775247539737
2375	1	METTL3i.D5	miCLIP.WWAWW.onlyRRACH.50nt	33.1910339954433
2376	2	METTL3i.D5	miCLIP.WWAWW.onlyRRACH.50nt	1439.47218061658
2377	3	METTL3i.D5	miCLIP.WWAWW.onlyRRACH.50nt	298.385309745494
2378	4	METTL3i.D5	miCLIP.WWAWW.onlyRRACH.50nt	1634.2605380719
2379	5	METTL3i.D5	miCLIP.WWAWW.onlyRRACH.50nt	2317.54491636312
2380	6	METTL3i.D5	miCLIP.WWAWW.onlyRRACH.50nt	1872.36060568737
2381	7	METTL3i.D5	miCLIP.WWAWW.onlyRRACH.50nt	1441.12065053156
2382	8	METTL3i.D5	miCLIP.WWAWW.onlyRRACH.50nt	1751.47464472038
2383	9	METTL3i.D5	miCLIP.WWAWW.onlyRRACH.50nt	1508.5924588881
2384	10	METTL3i.D5	miCLIP.WWAWW.onlyRRACH.50nt	1343.3848955507
2385	11	METTL3i.D5	miCLIP.WWAWW.onlyRRACH.50nt	1451.98162228867
2386	12	METTL3i.D5	miCLIP.WWAWW.onlyRRACH.50nt	1721.47792953607
2387	13	METTL3i.D5	miCLIP.WWAWW.onlyRRACH.50nt	1335.08287167963
2388	14	METTL3i.D5	miCLIP.WWAWW.onlyRRACH.50nt	1474.71439684994
2389	15	METTL3i.D5	miCLIP.WWAWW.onlyRRACH.50nt	1627.26522467086
2390	16	METTL3i.D5	miCLIP.WWAWW.onlyRRACH.50nt	1407.74637103837
2391	17	METTL3i.D5	miCLIP.WWAWW.onlyRRACH.50nt	1312.90804226603
2392	18	METTL3i.D5	miCLIP.WWAWW.onlyRRACH.50nt	1470.54074394092
2393	19	METTL3i.D5	miCLIP.WWAWW.onlyRRACH.50nt	1330.11804941959
2394	20	METTL3i.D5	miCLIP.WWAWW.onlyRRACH.50nt	1250.52394189913
2395	21	METTL3i.D5	miCLIP.WWAWW.onlyRRACH.50nt	1052.67808486954
2396	22	METTL3i.D5	miCLIP.WWAWW.onlyRRACH.50nt	822.560080797893
2397	23	METTL3i.D5	miCLIP.WWAWW.onlyRRACH.50nt	912.996155406816
2398	24	METTL3i.D5	miCLIP.WWAWW.onlyRRACH.50nt	907.73975305102
2399	25	METTL3i.D5	miCLIP.WWAWW.onlyRRACH.50nt	924.304872563598
2400	26	METTL3i.D5	miCLIP.WWAWW.onlyRRACH.50nt	893.142107806398
2401	27	METTL3i.D5	miCLIP.WWAWW.onlyRRACH.50nt	932.738958772962
2402	28	METTL3i.D5	miCLIP.WWAWW.onlyRRACH.50nt	692.610909791465
2403	29	METTL3i.D5	miCLIP.WWAWW.onlyRRACH.50nt	934.199483419407
2404	30	METTL3i.D5	miCLIP.WWAWW.onlyRRACH.50nt	1111.50935617836
2405	31	METTL3i.D5	miCLIP.WWAWW.onlyRRACH.50nt	633.570854021657
2406	32	METTL3i.D5	miCLIP.WWAWW.onlyRRACH.50nt	695.729547082333
2407	33	METTL3i.D5	miCLIP.WWAWW.onlyRRACH.50nt	790.228499808964
2408	34	METTL3i.D5	miCLIP.WWAWW.onlyRRACH.50nt	832.144014027415
2409	35	METTL3i.D5	miCLIP.WWAWW.onlyRRACH.50nt	693.126287638719
2410	36	METTL3i.D5	miCLIP.WWAWW.onlyRRACH.50nt	1354.67526703246
2411	37	METTL3i.D5	miCLIP.WWAWW.onlyRRACH.50nt	686.367690937832
2412	38	METTL3i.D5	miCLIP.WWAWW.onlyRRACH.50nt	769.570767938616
2413	39	METTL3i.D5	miCLIP.WWAWW.onlyRRACH.50nt	842.40513313765
2414	40	METTL3i.D5	miCLIP.WWAWW.onlyRRACH.50nt	639.982461799841
2415	41	METTL3i.D5	miCLIP.WWAWW.onlyRRACH.50nt	651.346654138624
2416	42	METTL3i.D5	miCLIP.WWAWW.onlyRRACH.50nt	552.083211188394
2417	43	METTL3i.D5	miCLIP.WWAWW.onlyRRACH.50nt	898.666769755986
2418	44	METTL3i.D5	miCLIP.WWAWW.onlyRRACH.50nt	632.957364107717
2419	45	METTL3i.D5	miCLIP.WWAWW.onlyRRACH.50nt	617.960756332115
2420	46	METTL3i.D5	miCLIP.WWAWW.onlyRRACH.50nt	651.469780872145
2421	47	METTL3i.D5	miCLIP.WWAWW.onlyRRACH.50nt	572.040438251887
2422	48	METTL3i.D5	miCLIP.WWAWW.onlyRRACH.50nt	736.767945182925
2423	49	METTL3i.D5	miCLIP.WWAWW.onlyRRACH.50nt	760.389853061127
2424	50	METTL3i.D5	miCLIP.WWAWW.onlyRRACH.50nt	399.832507851713
2627	-50	DMSO.noAct	miCLIP.WWAWW.noRRACH.50nt	54.2705379211273
2628	-49	DMSO.noAct	miCLIP.WWAWW.noRRACH.50nt	27.1352689605637
2629	-48	DMSO.noAct	miCLIP.WWAWW.noRRACH.50nt	11.9874491357503
2630	-47	DMSO.noAct	miCLIP.WWAWW.noRRACH.50nt	15.6742315489789
2631	-46	DMSO.noAct	miCLIP.WWAWW.noRRACH.50nt	4.26199298781458
2632	-45	DMSO.noAct	miCLIP.WWAWW.noRRACH.50nt	11.1035213198211
2633	-44	DMSO.noAct	miCLIP.WWAWW.noRRACH.50nt	80.8005721116096
2634	-43	DMSO.noAct	miCLIP.WWAWW.noRRACH.50nt	39.510258383573
2635	-42	DMSO.noAct	miCLIP.WWAWW.noRRACH.50nt	57.3342610813843
2636	-41	DMSO.noAct	miCLIP.WWAWW.noRRACH.50nt	5.81215413685075
2637	-40	DMSO.noAct	miCLIP.WWAWW.noRRACH.50nt	33.3771872927739
2638	-39	DMSO.noAct	miCLIP.WWAWW.noRRACH.50nt	20.760103961732
2639	-38	DMSO.noAct	miCLIP.WWAWW.noRRACH.50nt	20.8389270076478
2640	-37	DMSO.noAct	miCLIP.WWAWW.noRRACH.50nt	5.30356689557544
2641	-36	DMSO.noAct	miCLIP.WWAWW.noRRACH.50nt	51.8852478065824
2642	-35	DMSO.noAct	miCLIP.WWAWW.noRRACH.50nt	14.7602795375543
2643	-34	DMSO.noAct	miCLIP.WWAWW.noRRACH.50nt	158.524271178322
2644	-33	DMSO.noAct	miCLIP.WWAWW.noRRACH.50nt	38.7896014297605
2645	-32	DMSO.noAct	miCLIP.WWAWW.noRRACH.50nt	205.366820652287
2646	-31	DMSO.noAct	miCLIP.WWAWW.noRRACH.50nt	91.6544744090432
2647	-30	DMSO.noAct	miCLIP.WWAWW.noRRACH.50nt	24.3868379839699
2648	-29	DMSO.noAct	miCLIP.WWAWW.noRRACH.50nt	16.7880535603355
2649	-28	DMSO.noAct	miCLIP.WWAWW.noRRACH.50nt	91.3176333162745
2650	-27	DMSO.noAct	miCLIP.WWAWW.noRRACH.50nt	25.5851078115275
2651	-26	DMSO.noAct	miCLIP.WWAWW.noRRACH.50nt	7.86432758484223
2652	-25	DMSO.noAct	miCLIP.WWAWW.noRRACH.50nt	12.810378388654
2653	-24	DMSO.noAct	miCLIP.WWAWW.noRRACH.50nt	25.446236374621
2654	-23	DMSO.noAct	miCLIP.WWAWW.noRRACH.50nt	16.2860412613802
2655	-22	DMSO.noAct	miCLIP.WWAWW.noRRACH.50nt	8.84490292957751
2656	-21	DMSO.noAct	miCLIP.WWAWW.noRRACH.50nt	18.5868835597243
2657	-20	DMSO.noAct	miCLIP.WWAWW.noRRACH.50nt	25.8638008573754
2658	-19	DMSO.noAct	miCLIP.WWAWW.noRRACH.50nt	5.10369689564336
2659	-18	DMSO.noAct	miCLIP.WWAWW.noRRACH.50nt	10.328440745303
2660	-17	DMSO.noAct	miCLIP.WWAWW.noRRACH.50nt	19.2643664334014
2661	-16	DMSO.noAct	miCLIP.WWAWW.noRRACH.50nt	97.5942504422303
2662	-15	DMSO.noAct	miCLIP.WWAWW.noRRACH.50nt	16.4615118361021
2663	-14	DMSO.noAct	miCLIP.WWAWW.noRRACH.50nt	12.9623997102005
2664	-13	DMSO.noAct	miCLIP.WWAWW.noRRACH.50nt	59.1499653916284
2665	-12	DMSO.noAct	miCLIP.WWAWW.noRRACH.50nt	160.044408131863
2666	-11	DMSO.noAct	miCLIP.WWAWW.noRRACH.50nt	42.9971707968695
2667	-10	DMSO.noAct	miCLIP.WWAWW.noRRACH.50nt	19.7007055710809
2668	-9	DMSO.noAct	miCLIP.WWAWW.noRRACH.50nt	79.7467984912436
2669	-8	DMSO.noAct	miCLIP.WWAWW.noRRACH.50nt	110.121261186786
2670	-7	DMSO.noAct	miCLIP.WWAWW.noRRACH.50nt	14.2394925836739
2671	-6	DMSO.noAct	miCLIP.WWAWW.noRRACH.50nt	110.768719864968
2672	-5	DMSO.noAct	miCLIP.WWAWW.noRRACH.50nt	41.1270428659199
2673	-4	DMSO.noAct	miCLIP.WWAWW.noRRACH.50nt	4.17754517161366
2674	-3	DMSO.noAct	miCLIP.WWAWW.noRRACH.50nt	19.4464119504433
2675	-2	DMSO.noAct	miCLIP.WWAWW.noRRACH.50nt	15.3476898247454
2676	-1	DMSO.noAct	miCLIP.WWAWW.noRRACH.50nt	1.12602172396178
2677	0	DMSO.noAct	miCLIP.WWAWW.noRRACH.50nt	12.1751194230773
2678	1	DMSO.noAct	miCLIP.WWAWW.noRRACH.50nt	3.29361735568442
2679	2	DMSO.noAct	miCLIP.WWAWW.noRRACH.50nt	23.5817332139565
2680	3	DMSO.noAct	miCLIP.WWAWW.noRRACH.50nt	97.2198600396112
2681	4	DMSO.noAct	miCLIP.WWAWW.noRRACH.50nt	64.665601999741
2682	5	DMSO.noAct	miCLIP.WWAWW.noRRACH.50nt	18.6891558588154
2683	6	DMSO.noAct	miCLIP.WWAWW.noRRACH.50nt	49.0579937840728
2684	7	DMSO.noAct	miCLIP.WWAWW.noRRACH.50nt	88.392781592924
2685	8	DMSO.noAct	miCLIP.WWAWW.noRRACH.50nt	38.5709567749033
2686	9	DMSO.noAct	miCLIP.WWAWW.noRRACH.50nt	29.3028645922863
2687	10	DMSO.noAct	miCLIP.WWAWW.noRRACH.50nt	13.9129508594404
2688	11	DMSO.noAct	miCLIP.WWAWW.noRRACH.50nt	54.3315364841529
2689	12	DMSO.noAct	miCLIP.WWAWW.noRRACH.50nt	10.0497476994551
2690	13	DMSO.noAct	miCLIP.WWAWW.noRRACH.50nt	11.0669221820057
2691	14	DMSO.noAct	miCLIP.WWAWW.noRRACH.50nt	34.6355055113222
2692	15	DMSO.noAct	miCLIP.WWAWW.noRRACH.50nt	7.00479919412322
2693	16	DMSO.noAct	miCLIP.WWAWW.noRRACH.50nt	29.4285861445528
2694	17	DMSO.noAct	miCLIP.WWAWW.noRRACH.50nt	75.3515588368077
2695	18	DMSO.noAct	miCLIP.WWAWW.noRRACH.50nt	26.6257315472534
2696	19	DMSO.noAct	miCLIP.WWAWW.noRRACH.50nt	40.8661743029622
2697	20	DMSO.noAct	miCLIP.WWAWW.noRRACH.50nt	2.7062070684933
2698	21	DMSO.noAct	miCLIP.WWAWW.noRRACH.50nt	85.1836120534405
2699	22	DMSO.noAct	miCLIP.WWAWW.noRRACH.50nt	138.394751583917
2700	23	DMSO.noAct	miCLIP.WWAWW.noRRACH.50nt	64.9086460798084
2701	24	DMSO.noAct	miCLIP.WWAWW.noRRACH.50nt	13.0590472390065
2702	25	DMSO.noAct	miCLIP.WWAWW.noRRACH.50nt	52.2286638416712
2703	26	DMSO.noAct	miCLIP.WWAWW.noRRACH.50nt	19.5796586170647
2704	27	DMSO.noAct	miCLIP.WWAWW.noRRACH.50nt	50.7526511403006
2705	28	DMSO.noAct	miCLIP.WWAWW.noRRACH.50nt	377.006463034391
2706	29	DMSO.noAct	miCLIP.WWAWW.noRRACH.50nt	4.64953327507362
2707	30	DMSO.noAct	miCLIP.WWAWW.noRRACH.50nt	12.0240482735657
2708	31	DMSO.noAct	miCLIP.WWAWW.noRRACH.50nt	16.2494421235649
2709	32	DMSO.noAct	miCLIP.WWAWW.noRRACH.50nt	26.9353989606316
2710	33	DMSO.noAct	miCLIP.WWAWW.noRRACH.50nt	12.9079760894949
2711	34	DMSO.noAct	miCLIP.WWAWW.noRRACH.50nt	10.8980265496039
2712	35	DMSO.noAct	miCLIP.WWAWW.noRRACH.50nt	8.99034930880401
2713	36	DMSO.noAct	miCLIP.WWAWW.noRRACH.50nt	30.3556880406174
2714	37	DMSO.noAct	miCLIP.WWAWW.noRRACH.50nt	34.6852545337775
2715	38	DMSO.noAct	miCLIP.WWAWW.noRRACH.50nt	28.8308764888263
2716	39	DMSO.noAct	miCLIP.WWAWW.noRRACH.50nt	15.2876414337547
2717	40	DMSO.noAct	miCLIP.WWAWW.noRRACH.50nt	123.44775193107
2718	41	DMSO.noAct	miCLIP.WWAWW.noRRACH.50nt	21.335314536318
2719	42	DMSO.noAct	miCLIP.WWAWW.noRRACH.50nt	29.3394637301016
2720	43	DMSO.noAct	miCLIP.WWAWW.noRRACH.50nt	16.1462196524388
2721	44	DMSO.noAct	miCLIP.WWAWW.noRRACH.50nt	42.5251826934095
2722	45	DMSO.noAct	miCLIP.WWAWW.noRRACH.50nt	16.6003832730086
2723	46	DMSO.noAct	miCLIP.WWAWW.noRRACH.50nt	18.5681089047991
2724	47	DMSO.noAct	miCLIP.WWAWW.noRRACH.50nt	30.2534157415262
2725	48	DMSO.noAct	miCLIP.WWAWW.noRRACH.50nt	4.90382689571128
2726	49	DMSO.noAct	miCLIP.WWAWW.noRRACH.50nt	56.3715102195393
2727	50	DMSO.noAct	miCLIP.WWAWW.noRRACH.50nt	53.2411637259716
2930	-50	DMSO.noAct	miCLIP.WWAWW.onlyRRACH.50nt	458.388820662906
2931	-49	DMSO.noAct	miCLIP.WWAWW.onlyRRACH.50nt	516.793729675512
2932	-48	DMSO.noAct	miCLIP.WWAWW.onlyRRACH.50nt	758.071324630449
2933	-47	DMSO.noAct	miCLIP.WWAWW.onlyRRACH.50nt	337.509354535458
2934	-46	DMSO.noAct	miCLIP.WWAWW.onlyRRACH.50nt	801.701854048825
2935	-45	DMSO.noAct	miCLIP.WWAWW.onlyRRACH.50nt	866.77099673657
2936	-44	DMSO.noAct	miCLIP.WWAWW.onlyRRACH.50nt	746.007826702963
2937	-43	DMSO.noAct	miCLIP.WWAWW.onlyRRACH.50nt	2461.90155186773
2938	-42	DMSO.noAct	miCLIP.WWAWW.onlyRRACH.50nt	637.462076262458
2939	-41	DMSO.noAct	miCLIP.WWAWW.onlyRRACH.50nt	793.722104280252
2940	-40	DMSO.noAct	miCLIP.WWAWW.onlyRRACH.50nt	688.234452229719
2941	-39	DMSO.noAct	miCLIP.WWAWW.onlyRRACH.50nt	695.98335763083
2942	-38	DMSO.noAct	miCLIP.WWAWW.onlyRRACH.50nt	715.502967856904
2943	-37	DMSO.noAct	miCLIP.WWAWW.onlyRRACH.50nt	524.833527835076
2944	-36	DMSO.noAct	miCLIP.WWAWW.onlyRRACH.50nt	680.600018840304
2945	-35	DMSO.noAct	miCLIP.WWAWW.onlyRRACH.50nt	497.248769852193
2946	-34	DMSO.noAct	miCLIP.WWAWW.onlyRRACH.50nt	603.606325923905
2947	-33	DMSO.noAct	miCLIP.WWAWW.onlyRRACH.50nt	581.518429894209
2948	-32	DMSO.noAct	miCLIP.WWAWW.onlyRRACH.50nt	657.271629074951
2949	-31	DMSO.noAct	miCLIP.WWAWW.onlyRRACH.50nt	480.654961521505
2950	-30	DMSO.noAct	miCLIP.WWAWW.onlyRRACH.50nt	640.902090169404
2951	-29	DMSO.noAct	miCLIP.WWAWW.onlyRRACH.50nt	574.209664318917
2952	-28	DMSO.noAct	miCLIP.WWAWW.onlyRRACH.50nt	860.00639110641
2953	-27	DMSO.noAct	miCLIP.WWAWW.onlyRRACH.50nt	2052.80837308445
2954	-26	DMSO.noAct	miCLIP.WWAWW.onlyRRACH.50nt	612.77214580743
2955	-25	DMSO.noAct	miCLIP.WWAWW.onlyRRACH.50nt	619.175434657688
2956	-24	DMSO.noAct	miCLIP.WWAWW.onlyRRACH.50nt	881.176534436541
2957	-23	DMSO.noAct	miCLIP.WWAWW.onlyRRACH.50nt	537.945098350719
2958	-22	DMSO.noAct	miCLIP.WWAWW.onlyRRACH.50nt	679.273176944376
2959	-21	DMSO.noAct	miCLIP.WWAWW.onlyRRACH.50nt	612.662348393984
2960	-20	DMSO.noAct	miCLIP.WWAWW.onlyRRACH.50nt	480.23929738282
2961	-19	DMSO.noAct	miCLIP.WWAWW.onlyRRACH.50nt	526.051522489594
2962	-18	DMSO.noAct	miCLIP.WWAWW.onlyRRACH.50nt	716.015279524395
2963	-17	DMSO.noAct	miCLIP.WWAWW.onlyRRACH.50nt	2209.10990362408
2964	-16	DMSO.noAct	miCLIP.WWAWW.onlyRRACH.50nt	685.033757976625
2965	-15	DMSO.noAct	miCLIP.WWAWW.onlyRRACH.50nt	2050.21481394551
2966	-14	DMSO.noAct	miCLIP.WWAWW.onlyRRACH.50nt	862.262158980549
2967	-13	DMSO.noAct	miCLIP.WWAWW.onlyRRACH.50nt	618.774820747713
2968	-12	DMSO.noAct	miCLIP.WWAWW.onlyRRACH.50nt	1031.66480814344
2969	-11	DMSO.noAct	miCLIP.WWAWW.onlyRRACH.50nt	645.008337409457
2970	-10	DMSO.noAct	miCLIP.WWAWW.onlyRRACH.50nt	1716.75093687285
2971	-9	DMSO.noAct	miCLIP.WWAWW.onlyRRACH.50nt	766.897452905101
2972	-8	DMSO.noAct	miCLIP.WWAWW.onlyRRACH.50nt	812.055644391374
2973	-7	DMSO.noAct	miCLIP.WWAWW.onlyRRACH.50nt	1161.95123789041
2974	-6	DMSO.noAct	miCLIP.WWAWW.onlyRRACH.50nt	1193.07448139119
2975	-5	DMSO.noAct	miCLIP.WWAWW.onlyRRACH.50nt	651.860165109999
2976	-4	DMSO.noAct	miCLIP.WWAWW.onlyRRACH.50nt	916.267153740468
2977	-3	DMSO.noAct	miCLIP.WWAWW.onlyRRACH.50nt	30.8286263161122
2978	-2	DMSO.noAct	miCLIP.WWAWW.onlyRRACH.50nt	33.7825520629232
2979	-1	DMSO.noAct	miCLIP.WWAWW.onlyRRACH.50nt	29.6716302246202
2980	0	DMSO.noAct	miCLIP.WWAWW.onlyRRACH.50nt	47.9244469457561
2981	1	DMSO.noAct	miCLIP.WWAWW.onlyRRACH.50nt	27.3829876388813
2982	2	DMSO.noAct	miCLIP.WWAWW.onlyRRACH.50nt	1717.96623353511
2983	3	DMSO.noAct	miCLIP.WWAWW.onlyRRACH.50nt	463.679237673842
2984	4	DMSO.noAct	miCLIP.WWAWW.onlyRRACH.50nt	1551.23049431064
2985	5	DMSO.noAct	miCLIP.WWAWW.onlyRRACH.50nt	1949.98508550393
2986	6	DMSO.noAct	miCLIP.WWAWW.onlyRRACH.50nt	1755.57793508861
2987	7	DMSO.noAct	miCLIP.WWAWW.onlyRRACH.50nt	1128.19775985095
2988	8	DMSO.noAct	miCLIP.WWAWW.onlyRRACH.50nt	1673.28565492259
2989	9	DMSO.noAct	miCLIP.WWAWW.onlyRRACH.50nt	1697.95966123879
2990	10	DMSO.noAct	miCLIP.WWAWW.onlyRRACH.50nt	973.190425281418
2991	11	DMSO.noAct	miCLIP.WWAWW.onlyRRACH.50nt	1284.91012740717
2992	12	DMSO.noAct	miCLIP.WWAWW.onlyRRACH.50nt	1210.71556466185
2993	13	DMSO.noAct	miCLIP.WWAWW.onlyRRACH.50nt	2033.43348785134
2994	14	DMSO.noAct	miCLIP.WWAWW.onlyRRACH.50nt	1435.70514174941
2995	15	DMSO.noAct	miCLIP.WWAWW.onlyRRACH.50nt	2060.38291060673
2996	16	DMSO.noAct	miCLIP.WWAWW.onlyRRACH.50nt	2126.98438996062
2997	17	DMSO.noAct	miCLIP.WWAWW.onlyRRACH.50nt	1078.31683681397
2998	18	DMSO.noAct	miCLIP.WWAWW.onlyRRACH.50nt	2156.13055863311
2999	19	DMSO.noAct	miCLIP.WWAWW.onlyRRACH.50nt	1171.06920909555
3000	20	DMSO.noAct	miCLIP.WWAWW.onlyRRACH.50nt	984.8503825209
3001	21	DMSO.noAct	miCLIP.WWAWW.onlyRRACH.50nt	1159.68699472988
3002	22	DMSO.noAct	miCLIP.WWAWW.onlyRRACH.50nt	855.708749152815
3003	23	DMSO.noAct	miCLIP.WWAWW.onlyRRACH.50nt	821.971195252172
3004	24	DMSO.noAct	miCLIP.WWAWW.onlyRRACH.50nt	808.599706345607
3005	25	DMSO.noAct	miCLIP.WWAWW.onlyRRACH.50nt	1054.90589957649
3006	26	DMSO.noAct	miCLIP.WWAWW.onlyRRACH.50nt	997.514440620217
3007	27	DMSO.noAct	miCLIP.WWAWW.onlyRRACH.50nt	1031.99507429389
3008	28	DMSO.noAct	miCLIP.WWAWW.onlyRRACH.50nt	1054.05484647216
3009	29	DMSO.noAct	miCLIP.WWAWW.onlyRRACH.50nt	783.388988936699
3010	30	DMSO.noAct	miCLIP.WWAWW.onlyRRACH.50nt	968.063279132599
3011	31	DMSO.noAct	miCLIP.WWAWW.onlyRRACH.50nt	754.981301700912
3012	32	DMSO.noAct	miCLIP.WWAWW.onlyRRACH.50nt	664.86946332655
3013	33	DMSO.noAct	miCLIP.WWAWW.onlyRRACH.50nt	744.955953426667
3014	34	DMSO.noAct	miCLIP.WWAWW.onlyRRACH.50nt	819.707902263679
3015	35	DMSO.noAct	miCLIP.WWAWW.onlyRRACH.50nt	532.442611627246
3016	36	DMSO.noAct	miCLIP.WWAWW.onlyRRACH.50nt	1010.32101832073
3017	37	DMSO.noAct	miCLIP.WWAWW.onlyRRACH.50nt	713.860910039236
3018	38	DMSO.noAct	miCLIP.WWAWW.onlyRRACH.50nt	892.463051445439
3019	39	DMSO.noAct	miCLIP.WWAWW.onlyRRACH.50nt	771.951400778289
3020	40	DMSO.noAct	miCLIP.WWAWW.onlyRRACH.50nt	760.54201273323
3021	41	DMSO.noAct	miCLIP.WWAWW.onlyRRACH.50nt	756.769832331765
3022	42	DMSO.noAct	miCLIP.WWAWW.onlyRRACH.50nt	582.270061215552
3023	43	DMSO.noAct	miCLIP.WWAWW.onlyRRACH.50nt	1035.72693113132
3024	44	DMSO.noAct	miCLIP.WWAWW.onlyRRACH.50nt	696.901984240505
3025	45	DMSO.noAct	miCLIP.WWAWW.onlyRRACH.50nt	685.230777460453
3026	46	DMSO.noAct	miCLIP.WWAWW.onlyRRACH.50nt	982.266172578458
3027	47	DMSO.noAct	miCLIP.WWAWW.onlyRRACH.50nt	545.755002314855
3028	48	DMSO.noAct	miCLIP.WWAWW.onlyRRACH.50nt	902.946287766469
3029	49	DMSO.noAct	miCLIP.WWAWW.onlyRRACH.50nt	895.720069663308
3030	50	DMSO.noAct	miCLIP.WWAWW.onlyRRACH.50nt	420.959809750785
3233	-50	METTL3i.noAct	miCLIP.WWAWW.noRRACH.50nt	6.5594108014277
3234	-49	METTL3i.noAct	miCLIP.WWAWW.noRRACH.50nt	4.32895858583075
3235	-48	METTL3i.noAct	miCLIP.WWAWW.noRRACH.50nt	5.90692899869188
3236	-47	METTL3i.noAct	miCLIP.WWAWW.noRRACH.50nt	9.47238003549837
3237	-46	METTL3i.noAct	miCLIP.WWAWW.noRRACH.50nt	7.83889674949302
3238	-45	METTL3i.noAct	miCLIP.WWAWW.noRRACH.50nt	4.62744305062655
3239	-44	METTL3i.noAct	miCLIP.WWAWW.noRRACH.50nt	9.88189024658261
3240	-43	METTL3i.noAct	miCLIP.WWAWW.noRRACH.50nt	48.3729368764993
3241	-42	METTL3i.noAct	miCLIP.WWAWW.noRRACH.50nt	40.8070469343958
3242	-41	METTL3i.noAct	miCLIP.WWAWW.noRRACH.50nt	10.5644072650563
3243	-40	METTL3i.noAct	miCLIP.WWAWW.noRRACH.50nt	5.33543772650659
3244	-39	METTL3i.noAct	miCLIP.WWAWW.noRRACH.50nt	2.85745636092646
3245	-38	METTL3i.noAct	miCLIP.WWAWW.noRRACH.50nt	6.42290739773295
3246	-37	METTL3i.noAct	miCLIP.WWAWW.noRRACH.50nt	7.42938653840879
3247	-36	METTL3i.noAct	miCLIP.WWAWW.noRRACH.50nt	8.73890770221203
3248	-35	METTL3i.noAct	miCLIP.WWAWW.noRRACH.50nt	5.68943506444661
3249	-34	METTL3i.noAct	miCLIP.WWAWW.noRRACH.50nt	1.14298254437058
3250	-33	METTL3i.noAct	miCLIP.WWAWW.noRRACH.50nt	5.82593846814135
3251	-32	METTL3i.noAct	miCLIP.WWAWW.noRRACH.50nt	16.9318017896451
3252	-31	METTL3i.noAct	miCLIP.WWAWW.noRRACH.50nt	10.615362579869
3253	-30	METTL3i.noAct	miCLIP.WWAWW.noRRACH.50nt	7.10542441620668
3254	-29	METTL3i.noAct	miCLIP.WWAWW.noRRACH.50nt	0
3255	-28	METTL3i.noAct	miCLIP.WWAWW.noRRACH.50nt	88.7913936988855
3256	-27	METTL3i.noAct	miCLIP.WWAWW.noRRACH.50nt	12.6028432038143
3257	-26	METTL3i.noAct	miCLIP.WWAWW.noRRACH.50nt	7.26740547730773
3258	-25	METTL3i.noAct	miCLIP.WWAWW.noRRACH.50nt	2.42246849243591
3259	-24	METTL3i.noAct	miCLIP.WWAWW.noRRACH.50nt	16.0873037100703
3260	-23	METTL3i.noAct	miCLIP.WWAWW.noRRACH.50nt	6.77690473567297
3261	-22	METTL3i.noAct	miCLIP.WWAWW.noRRACH.50nt	12.3043587390185
3262	-21	METTL3i.noAct	miCLIP.WWAWW.noRRACH.50nt	8.98187929386361
3263	-20	METTL3i.noAct	miCLIP.WWAWW.noRRACH.50nt	2.85745636092646
3264	-19	METTL3i.noAct	miCLIP.WWAWW.noRRACH.50nt	4.4909396469318
3265	-18	METTL3i.noAct	miCLIP.WWAWW.noRRACH.50nt	6.53393314402139
3266	-17	METTL3i.noAct	miCLIP.WWAWW.noRRACH.50nt	4.4909396469318
3267	-16	METTL3i.noAct	miCLIP.WWAWW.noRRACH.50nt	3.83845784419599
3268	-15	METTL3i.noAct	miCLIP.WWAWW.noRRACH.50nt	3.34795710256122
3269	-14	METTL3i.noAct	miCLIP.WWAWW.noRRACH.50nt	5.6639574070403
3270	-13	METTL3i.noAct	miCLIP.WWAWW.noRRACH.50nt	8.32939749112779
3271	-12	METTL3i.noAct	miCLIP.WWAWW.noRRACH.50nt	113.895169476889
3272	-11	METTL3i.noAct	miCLIP.WWAWW.noRRACH.50nt	5.82593846814135
3273	-10	METTL3i.noAct	miCLIP.WWAWW.noRRACH.50nt	5.03695326171079
3274	-9	METTL3i.noAct	miCLIP.WWAWW.noRRACH.50nt	10.0183936502774
3275	-8	METTL3i.noAct	miCLIP.WWAWW.noRRACH.50nt	5.74494793759083
3276	-7	METTL3i.noAct	miCLIP.WWAWW.noRRACH.50nt	5.27992485336237
3277	-6	METTL3i.noAct	miCLIP.WWAWW.noRRACH.50nt	7.91988728004355
3278	-5	METTL3i.noAct	miCLIP.WWAWW.noRRACH.50nt	2.12398402764011
3279	-4	METTL3i.noAct	miCLIP.WWAWW.noRRACH.50nt	8.03091302633199
3280	-3	METTL3i.noAct	miCLIP.WWAWW.noRRACH.50nt	4.90044985801604
3281	-2	METTL3i.noAct	miCLIP.WWAWW.noRRACH.50nt	2.55897189613066
3282	-1	METTL3i.noAct	miCLIP.WWAWW.noRRACH.50nt	4.00043890529704
3283	0	METTL3i.noAct	miCLIP.WWAWW.noRRACH.50nt	18.454259329362
3284	1	METTL3i.noAct	miCLIP.WWAWW.noRRACH.50nt	5.71491272185291
3285	2	METTL3i.noAct	miCLIP.WWAWW.noRRACH.50nt	8.13738121428882
3286	3	METTL3i.noAct	miCLIP.WWAWW.noRRACH.50nt	5.68943506444661
3287	4	METTL3i.noAct	miCLIP.WWAWW.noRRACH.50nt	5.19893432281184
3288	5	METTL3i.noAct	miCLIP.WWAWW.noRRACH.50nt	5.60844453389608
3289	6	METTL3i.noAct	miCLIP.WWAWW.noRRACH.50nt	10.3978686456237
3290	7	METTL3i.noAct	miCLIP.WWAWW.noRRACH.50nt	8.08642589947621
3291	8	METTL3i.noAct	miCLIP.WWAWW.noRRACH.50nt	5.30996006910028
3292	9	METTL3i.noAct	miCLIP.WWAWW.noRRACH.50nt	5.6639574070403
3293	10	METTL3i.noAct	miCLIP.WWAWW.noRRACH.50nt	5.9624418718361
3294	11	METTL3i.noAct	miCLIP.WWAWW.noRRACH.50nt	14.4028651092523
3295	12	METTL3i.noAct	miCLIP.WWAWW.noRRACH.50nt	13.9123643676176
3296	13	METTL3i.noAct	miCLIP.WWAWW.noRRACH.50nt	14.0743454287186
3297	14	METTL3i.noAct	miCLIP.WWAWW.noRRACH.50nt	4.32895858583075
3298	15	METTL3i.noAct	miCLIP.WWAWW.noRRACH.50nt	12.2488458658743
3299	16	METTL3i.noAct	miCLIP.WWAWW.noRRACH.50nt	3.62096390995071
3300	17	METTL3i.noAct	miCLIP.WWAWW.noRRACH.50nt	18.0493066766093
3301	18	METTL3i.noAct	miCLIP.WWAWW.noRRACH.50nt	2.42246849243591
3302	19	METTL3i.noAct	miCLIP.WWAWW.noRRACH.50nt	7.10542441620668
3303	20	METTL3i.noAct	miCLIP.WWAWW.noRRACH.50nt	5.9879195292424
3304	21	METTL3i.noAct	miCLIP.WWAWW.noRRACH.50nt	17.8873256155083
3305	22	METTL3i.noAct	miCLIP.WWAWW.noRRACH.50nt	16.3648680757914
3306	23	METTL3i.noAct	miCLIP.WWAWW.noRRACH.50nt	15.2728408462334
3307	24	METTL3i.noAct	miCLIP.WWAWW.noRRACH.50nt	7.4594217541467
3308	25	METTL3i.noAct	miCLIP.WWAWW.noRRACH.50nt	50.9455814476248
3309	26	METTL3i.noAct	miCLIP.WWAWW.noRRACH.50nt	6.39742974032664
3310	27	METTL3i.noAct	miCLIP.WWAWW.noRRACH.50nt	6.75142707826666
3311	28	METTL3i.noAct	miCLIP.WWAWW.noRRACH.50nt	10.9948375752153
3312	29	METTL3i.noAct	miCLIP.WWAWW.noRRACH.50nt	8.6579171716615
3313	30	METTL3i.noAct	miCLIP.WWAWW.noRRACH.50nt	8.81989823276255
3314	31	METTL3i.noAct	miCLIP.WWAWW.noRRACH.50nt	14.9743563814376
3315	32	METTL3i.noAct	miCLIP.WWAWW.noRRACH.50nt	18.1302972071599
3316	33	METTL3i.noAct	miCLIP.WWAWW.noRRACH.50nt	8.73890770221203
3317	34	METTL3i.noAct	miCLIP.WWAWW.noRRACH.50nt	11.1358985372416
3318	35	METTL3i.noAct	miCLIP.WWAWW.noRRACH.50nt	7.89440962263724
3319	36	METTL3i.noAct	miCLIP.WWAWW.noRRACH.50nt	27.4962090547014
3320	37	METTL3i.noAct	miCLIP.WWAWW.noRRACH.50nt	12.385349269569
3321	38	METTL3i.noAct	miCLIP.WWAWW.noRRACH.50nt	9.47238003549837
3322	39	METTL3i.noAct	miCLIP.WWAWW.noRRACH.50nt	13.6093223444902
3323	40	METTL3i.noAct	miCLIP.WWAWW.noRRACH.50nt	37.1560478087071
3324	41	METTL3i.noAct	miCLIP.WWAWW.noRRACH.50nt	7.56588994210353
3325	42	METTL3i.noAct	miCLIP.WWAWW.noRRACH.50nt	5.33543772650659
3326	43	METTL3i.noAct	miCLIP.WWAWW.noRRACH.50nt	7.7579062189425
3327	44	METTL3i.noAct	miCLIP.WWAWW.noRRACH.50nt	4.40994911638128
3328	45	METTL3i.noAct	miCLIP.WWAWW.noRRACH.50nt	11.4343830020374
3329	46	METTL3i.noAct	miCLIP.WWAWW.noRRACH.50nt	10.2104099271163
3330	47	METTL3i.noAct	miCLIP.WWAWW.noRRACH.50nt	15.161815099945
3331	48	METTL3i.noAct	miCLIP.WWAWW.noRRACH.50nt	5.63392219130239
3332	49	METTL3i.noAct	miCLIP.WWAWW.noRRACH.50nt	22.100700896719
3333	50	METTL3i.noAct	miCLIP.WWAWW.noRRACH.50nt	7.62140281524775
3536	-50	METTL3i.noAct	miCLIP.WWAWW.onlyRRACH.50nt	72.6276570165963
3537	-49	METTL3i.noAct	miCLIP.WWAWW.onlyRRACH.50nt	99.8162664898387
3538	-48	METTL3i.noAct	miCLIP.WWAWW.onlyRRACH.50nt	197.931731838116
3539	-47	METTL3i.noAct	miCLIP.WWAWW.onlyRRACH.50nt	155.704137993629
3540	-46	METTL3i.noAct	miCLIP.WWAWW.onlyRRACH.50nt	68.1412749279961
3541	-45	METTL3i.noAct	miCLIP.WWAWW.onlyRRACH.50nt	126.963035764932
3542	-44	METTL3i.noAct	miCLIP.WWAWW.onlyRRACH.50nt	154.403731946489
3543	-43	METTL3i.noAct	miCLIP.WWAWW.onlyRRACH.50nt	1991.20469613877
3544	-42	METTL3i.noAct	miCLIP.WWAWW.onlyRRACH.50nt	251.029464836536
3545	-41	METTL3i.noAct	miCLIP.WWAWW.onlyRRACH.50nt	148.057257520975
3546	-40	METTL3i.noAct	miCLIP.WWAWW.onlyRRACH.50nt	171.957980323132
3547	-39	METTL3i.noAct	miCLIP.WWAWW.onlyRRACH.50nt	101.037549699012
3548	-38	METTL3i.noAct	miCLIP.WWAWW.onlyRRACH.50nt	146.032494257212
3549	-37	METTL3i.noAct	miCLIP.WWAWW.onlyRRACH.50nt	99.5478172407808
3550	-36	METTL3i.noAct	miCLIP.WWAWW.onlyRRACH.50nt	82.0190465215442
3551	-35	METTL3i.noAct	miCLIP.WWAWW.onlyRRACH.50nt	123.150055578142
3552	-34	METTL3i.noAct	miCLIP.WWAWW.onlyRRACH.50nt	101.028434582348
3553	-33	METTL3i.noAct	miCLIP.WWAWW.onlyRRACH.50nt	171.745043947218
3554	-32	METTL3i.noAct	miCLIP.WWAWW.onlyRRACH.50nt	156.083612988975
3555	-31	METTL3i.noAct	miCLIP.WWAWW.onlyRRACH.50nt	51.093889833731
3556	-30	METTL3i.noAct	miCLIP.WWAWW.onlyRRACH.50nt	51.8874325984932
3557	-29	METTL3i.noAct	miCLIP.WWAWW.onlyRRACH.50nt	82.43311429096
3558	-28	METTL3i.noAct	miCLIP.WWAWW.onlyRRACH.50nt	129.223523196267
3559	-27	METTL3i.noAct	miCLIP.WWAWW.onlyRRACH.50nt	1405.90274686923
3560	-26	METTL3i.noAct	miCLIP.WWAWW.onlyRRACH.50nt	160.553632536832
3561	-25	METTL3i.noAct	miCLIP.WWAWW.onlyRRACH.50nt	98.7287968186124
3562	-24	METTL3i.noAct	miCLIP.WWAWW.onlyRRACH.50nt	141.352228199189
3563	-23	METTL3i.noAct	miCLIP.WWAWW.onlyRRACH.50nt	92.8218678199205
3564	-22	METTL3i.noAct	miCLIP.WWAWW.onlyRRACH.50nt	93.6500033587522
3565	-21	METTL3i.noAct	miCLIP.WWAWW.onlyRRACH.50nt	69.6336972519751
3566	-20	METTL3i.noAct	miCLIP.WWAWW.onlyRRACH.50nt	59.3677744517146
3567	-19	METTL3i.noAct	miCLIP.WWAWW.onlyRRACH.50nt	92.9629287819468
3568	-18	METTL3i.noAct	miCLIP.WWAWW.onlyRRACH.50nt	83.4095582158979
3569	-17	METTL3i.noAct	miCLIP.WWAWW.onlyRRACH.50nt	398.750955252897
3570	-16	METTL3i.noAct	miCLIP.WWAWW.onlyRRACH.50nt	229.078940018506
3571	-15	METTL3i.noAct	miCLIP.WWAWW.onlyRRACH.50nt	787.04479360186
3572	-14	METTL3i.noAct	miCLIP.WWAWW.onlyRRACH.50nt	151.768327078139
3573	-13	METTL3i.noAct	miCLIP.WWAWW.onlyRRACH.50nt	227.598322676939
3574	-12	METTL3i.noAct	miCLIP.WWAWW.onlyRRACH.50nt	144.389895854543
3575	-11	METTL3i.noAct	miCLIP.WWAWW.onlyRRACH.50nt	96.8823771566933
3576	-10	METTL3i.noAct	miCLIP.WWAWW.onlyRRACH.50nt	788.354314765663
3577	-9	METTL3i.noAct	miCLIP.WWAWW.onlyRRACH.50nt	151.333339209649
3578	-8	METTL3i.noAct	miCLIP.WWAWW.onlyRRACH.50nt	174.926462430347
3579	-7	METTL3i.noAct	miCLIP.WWAWW.onlyRRACH.50nt	235.152407636631
3580	-6	METTL3i.noAct	miCLIP.WWAWW.onlyRRACH.50nt	151.819282392952
3581	-5	METTL3i.noAct	miCLIP.WWAWW.onlyRRACH.50nt	89.6750421108614
3582	-4	METTL3i.noAct	miCLIP.WWAWW.onlyRRACH.50nt	122.381990470786
3583	-3	METTL3i.noAct	miCLIP.WWAWW.onlyRRACH.50nt	25.5897189613066
3584	-2	METTL3i.noAct	miCLIP.WWAWW.onlyRRACH.50nt	49.6779004819709
3585	-1	METTL3i.noAct	miCLIP.WWAWW.onlyRRACH.50nt	45.647426360936
3586	0	METTL3i.noAct	miCLIP.WWAWW.onlyRRACH.50nt	103.761192521992
3587	1	METTL3i.noAct	miCLIP.WWAWW.onlyRRACH.50nt	59.3677744517146
3588	2	METTL3i.noAct	miCLIP.WWAWW.onlyRRACH.50nt	183.276780020549
3589	3	METTL3i.noAct	miCLIP.WWAWW.onlyRRACH.50nt	52.0748913170005
3590	4	METTL3i.noAct	miCLIP.WWAWW.onlyRRACH.50nt	205.377480917268
3591	5	METTL3i.noAct	miCLIP.WWAWW.onlyRRACH.50nt	334.140538587638
3592	6	METTL3i.noAct	miCLIP.WWAWW.onlyRRACH.50nt	790.755863159024
3593	7	METTL3i.noAct	miCLIP.WWAWW.onlyRRACH.50nt	291.385161361698
3594	8	METTL3i.noAct	miCLIP.WWAWW.onlyRRACH.50nt	323.84458057164
3595	9	METTL3i.noAct	miCLIP.WWAWW.onlyRRACH.50nt	254.89795789647
3596	10	METTL3i.noAct	miCLIP.WWAWW.onlyRRACH.50nt	176.210505936744
3597	11	METTL3i.noAct	miCLIP.WWAWW.onlyRRACH.50nt	395.440280790154
3598	12	METTL3i.noAct	miCLIP.WWAWW.onlyRRACH.50nt	218.364356674761
3599	13	METTL3i.noAct	miCLIP.WWAWW.onlyRRACH.50nt	225.747345456688
3600	14	METTL3i.noAct	miCLIP.WWAWW.onlyRRACH.50nt	208.320485367077
3601	15	METTL3i.noAct	miCLIP.WWAWW.onlyRRACH.50nt	130.336470524899
3602	16	METTL3i.noAct	miCLIP.WWAWW.onlyRRACH.50nt	189.72972263402
3603	17	METTL3i.noAct	miCLIP.WWAWW.onlyRRACH.50nt	263.227355387598
3604	18	METTL3i.noAct	miCLIP.WWAWW.onlyRRACH.50nt	216.254045322115
3605	19	METTL3i.noAct	miCLIP.WWAWW.onlyRRACH.50nt	211.622044713157
3606	20	METTL3i.noAct	miCLIP.WWAWW.onlyRRACH.50nt	155.051656190893
3607	21	METTL3i.noAct	miCLIP.WWAWW.onlyRRACH.50nt	221.918002729156
3608	22	METTL3i.noAct	miCLIP.WWAWW.onlyRRACH.50nt	170.495593214891
3609	23	METTL3i.noAct	miCLIP.WWAWW.onlyRRACH.50nt	177.89038697923
3610	24	METTL3i.noAct	miCLIP.WWAWW.onlyRRACH.50nt	111.310719923352
3611	25	METTL3i.noAct	miCLIP.WWAWW.onlyRRACH.50nt	193.679206224505
3612	26	METTL3i.noAct	miCLIP.WWAWW.onlyRRACH.50nt	324.087552163291
3613	27	METTL3i.noAct	miCLIP.WWAWW.onlyRRACH.50nt	238.021668979969
3614	28	METTL3i.noAct	miCLIP.WWAWW.onlyRRACH.50nt	146.095254554436
3615	29	METTL3i.noAct	miCLIP.WWAWW.onlyRRACH.50nt	114.991754264779
3616	30	METTL3i.noAct	miCLIP.WWAWW.onlyRRACH.50nt	192.135828585713
3617	31	METTL3i.noAct	miCLIP.WWAWW.onlyRRACH.50nt	101.940250517479
3618	32	METTL3i.noAct	miCLIP.WWAWW.onlyRRACH.50nt	90.9153777265256
3619	33	METTL3i.noAct	miCLIP.WWAWW.onlyRRACH.50nt	172.610462125868
3620	34	METTL3i.noAct	miCLIP.WWAWW.onlyRRACH.50nt	127.7820561871
3621	35	METTL3i.noAct	miCLIP.WWAWW.onlyRRACH.50nt	81.5540234373157
3622	36	METTL3i.noAct	miCLIP.WWAWW.onlyRRACH.50nt	152.450844096613
3623	37	METTL3i.noAct	miCLIP.WWAWW.onlyRRACH.50nt	112.969680866764
3624	38	METTL3i.noAct	miCLIP.WWAWW.onlyRRACH.50nt	226.4598976909
3625	39	METTL3i.noAct	miCLIP.WWAWW.onlyRRACH.50nt	70.5082305472878
3626	40	METTL3i.noAct	miCLIP.WWAWW.onlyRRACH.50nt	206.221978996843
3627	41	METTL3i.noAct	miCLIP.WWAWW.onlyRRACH.50nt	190.872705178391
3628	42	METTL3i.noAct	miCLIP.WWAWW.onlyRRACH.50nt	120.621118897749
3629	43	METTL3i.noAct	miCLIP.WWAWW.onlyRRACH.50nt	182.214788006729
3630	44	METTL3i.noAct	miCLIP.WWAWW.onlyRRACH.50nt	121.687668469901
3631	45	METTL3i.noAct	miCLIP.WWAWW.onlyRRACH.50nt	124.327630896582
3632	46	METTL3i.noAct	miCLIP.WWAWW.onlyRRACH.50nt	279.413879861545
3633	47	METTL3i.noAct	miCLIP.WWAWW.onlyRRACH.50nt	92.6089314440068
3634	48	METTL3i.noAct	miCLIP.WWAWW.onlyRRACH.50nt	107.613323041182
3635	49	METTL3i.noAct	miCLIP.WWAWW.onlyRRACH.50nt	173.142803065652
3636	50	METTL3i.noAct	miCLIP.WWAWW.onlyRRACH.50nt	91.3549231533478
