# Supplementary material for: Meta-unstable mRNAs in activated CD8+ T cells are defined by interlinked AU-rich elements and m6A mRNA methylation
Source: Nat Commun. 2026 Jan 22;17:160. doi: 10.1038/s41467-025-67762-w (PMC12827480; doi:10.1038/s41467-025-67762-w)
Supplement: Supplementary file 6 — Source Data [file 41467_2025_67762_MOESM6_ESM.zip › Source Data/Fig-1E.csv]

	pos	group
1	0.99012003608487	RRACH.m6A
2	0.974030251589855	RRACH.m6A
3	0.995569866447681	RRACH.m6A
4	0.974684951129607	RRACH.m6A
5	0.850673946641668	RRACH.m6A
6	0.974526732074167	RRACH.m6A
7	0.854438468995239	RRACH.m6A
8	0.974305225396551	RRACH.m6A
9	0.85317271655172	RRACH.m6A
10	0.939319314918656	RRACH.m6A
11	0.871760466540938	RRACH.m6A
12	0.869039237390722	RRACH.m6A
13	0.99929755377385	RRACH.m6A
14	0.999197204312971	RRACH.m6A
15	0.981171932402645	RRACH.m6A
16	0.992994207405635	RRACH.m6A
17	0.993852059560047	RRACH.m6A
18	0.98252246889697	RRACH.m6A
19	0.987289068288706	RRACH.m6A
20	0.913101226473747	RRACH.m6A
21	0.901056583544513	RRACH.m6A
22	0.906988443044242	RRACH.m6A
23	0.907324363170021	RRACH.m6A
24	0.909625275532697	RRACH.m6A
25	0.909625275532697	RRACH.m6A
26	0.911096777152245	RRACH.m6A
27	0.915498434019298	RRACH.m6A
28	0.903362061209495	RRACH.m6A
29	0.909155702623794	RRACH.m6A
30	0.909880932461883	RRACH.m6A
31	0.91211837138007	RRACH.m6A
32	0.91211837138007	RRACH.m6A
33	0.913549279851494	RRACH.m6A
34	0.915698201314761	RRACH.m6A
35	0.903554184348243	RRACH.m6A
36	0.909336307588756	RRACH.m6A
37	0.910093979902871	RRACH.m6A
38	0.912326129367352	RRACH.m6A
39	0.912326129367352	RRACH.m6A
40	0.913753655076431	RRACH.m6A
41	0.917695874269388	RRACH.m6A
42	0.905475415735729	RRACH.m6A
43	0.911142357238383	RRACH.m6A
44	0.912224454312756	RRACH.m6A
45	0.914403709240163	RRACH.m6A
46	0.914403709240163	RRACH.m6A
47	0.915797407325805	RRACH.m6A
48	0.91789564156485	RRACH.m6A
49	0.905667538874477	RRACH.m6A
50	0.911322962203345	RRACH.m6A
51	0.912437501753744	RRACH.m6A
52	0.914611467227444	RRACH.m6A
53	0.914611467227444	RRACH.m6A
54	0.916001782550742	RRACH.m6A
55	0.879936960248751	RRACH.m6A
56	0.879936960248751	RRACH.m6A
57	0.881028442428308	RRACH.m6A
58	0.881028442428308	RRACH.m6A
59	0.951974784099501	RRACH.m6A
60	0.951974784099501	RRACH.m6A
61	0.909056881039191	RRACH.m6A
62	0.912363903546857	RRACH.m6A
63	0.910004205195033	RRACH.m6A
64	0.913276779551577	RRACH.m6A
65	0.919533909782607	RRACH.m6A
66	0.943713987393171	RRACH.m6A
67	0.90196640057784	RRACH.m6A
68	0.853339262925867	RRACH.m6A
69	0.953701473121258	RRACH.m6A
70	0.98209790294022	RRACH.m6A
71	0.888079310125052	RRACH.m6A
72	0.899509858172531	RRACH.m6A
73	0.896148342936695	RRACH.m6A
74	0.896148342936695	RRACH.m6A
75	0.938721071919168	RRACH.m6A
76	0.996644799409859	RRACH.m6A
77	0.853611774430566	RRACH.m6A
78	0.853611774430566	RRACH.m6A
79	0.853611774430566	RRACH.m6A
80	0.983541027000988	RRACH.m6A
81	0.983042270243442	RRACH.m6A
82	0.971391677609511	RRACH.m6A
83	0.966346360737049	RRACH.m6A
84	0.971736356192529	RRACH.m6A
85	0.966673095098825	RRACH.m6A
86	0.96631603096507	RRACH.m6A
87	0.953040584345421	RRACH.m6A
88	0.965998257672287	RRACH.m6A
89	0.952597570990189	RRACH.m6A
90	0.963773844622811	RRACH.m6A
91	0.949496477503566	RRACH.m6A
92	0.951336686825298	RRACH.m6A
93	0.951529795210912	RRACH.m6A
94	0.916666304362003	RRACH.m6A
95	0.850079312215455	RRACH.m6A
96	0.854010060475894	RRACH.m6A
97	0.889345658589847	RRACH.m6A
98	0.916220669625971	RRACH.m6A
99	0.849727385718308	RRACH.m6A
100	0.853237626933439	RRACH.m6A
101	0.889135289119486	RRACH.m6A
102	0.944005746922365	RRACH.m6A
103	0.878562221448202	RRACH.m6A
104	0.877409679744667	RRACH.m6A
105	0.866531536259677	RRACH.m6A
106	0.937704665233443	RRACH.m6A
107	0.895563563718931	RRACH.m6A
108	0.894483336209019	RRACH.m6A
109	0.921223621773248	RRACH.m6A
110	0.938995073853425	RRACH.m6A
111	0.986400169231212	RRACH.m6A
112	0.98946820493235	RRACH.m6A
113	0.89918829947873	RRACH.m6A
114	0.852838092342514	RRACH.m6A
115	0.924242094874548	RRACH.m6A
116	0.918635850740002	RRACH.m6A
117	0.994364387930043	RRACH.m6A
118	0.990265760970075	RRACH.m6A
119	0.90037166024718	RRACH.m6A
120	0.895938549110638	RRACH.m6A
121	0.903600293901543	RRACH.m6A
122	0.879182426393754	RRACH.m6A
123	0.899327475295776	RRACH.m6A
124	0.912279960925733	RRACH.m6A
125	0.876731037254986	RRACH.m6A
126	0.871246001441976	RRACH.m6A
127	0.881402993155188	RRACH.m6A
128	0.851362590366	RRACH.m6A
129	0.881395982345914	RRACH.m6A
130	0.892081267717843	RRACH.m6A
131	0.879287970844691	RRACH.m6A
132	0.897464032926278	RRACH.m6A
133	0.87548371295616	RRACH.m6A
134	0.861100722874603	RRACH.m6A
135	0.860649751195625	RRACH.m6A
136	0.989694110367764	RRACH.m6A
137	0.912849345970772	RRACH.m6A
138	0.889584552734156	RRACH.m6A
139	0.929572849852056	RRACH.m6A
140	0.929572849852056	RRACH.m6A
141	0.891691383720902	RRACH.m6A
142	0.862778490392159	RRACH.m6A
143	0.912474929006891	RRACH.m6A
144	0.912474929006891	RRACH.m6A
145	0.947143923824059	RRACH.m6A
146	0.862126743096618	RRACH.m6A
147	0.93469161515103	RRACH.m6A
148	0.870267453691604	RRACH.m6A
149	0.886104933370811	RRACH.m6A
150	0.996182327307449	RRACH.m6A
151	0.998127830566591	RRACH.m6A
152	0.997093210616549	RRACH.m6A
153	0.989588165383951	RRACH.m6A
154	0.994894083363429	RRACH.m6A
155	0.992072392590587	RRACH.m6A
156	0.916011200763873	RRACH.m6A
157	0.958812272464995	RRACH.m6A
158	0.936050633564072	RRACH.m6A
159	0.889674130219008	RRACH.m6A
160	0.982359288016893	RRACH.m6A
161	0.899864132107923	RRACH.m6A
162	0.930388658444839	RRACH.m6A
163	0.939316731772554	RRACH.m6A
164	0.92647480043338	RRACH.m6A
165	0.920959399393282	RRACH.m6A
166	0.925964208769723	RRACH.m6A
167	0.920462288697643	RRACH.m6A
168	0.891105213262792	RRACH.m6A
169	0.867720755854481	RRACH.m6A
170	0.853127671980776	RRACH.m6A
171	0.891105213262792	RRACH.m6A
172	0.96441667958665	RRACH.m6A
173	0.886813928894514	RRACH.m6A
174	0.915476876397486	RRACH.m6A
175	0.964071210456424	RRACH.m6A
176	0.886523708199372	RRACH.m6A
177	0.915260150439531	RRACH.m6A
178	0.919851161787407	RRACH.m6A
179	0.88751922782127	RRACH.m6A
180	0.91950569265718	RRACH.m6A
181	0.887302501863315	RRACH.m6A
182	0.873558298337029	RRACH.m6A
183	0.855179873124006	RRACH.m6A
184	0.858477949455278	RRACH.m6A
185	0.873212829206803	RRACH.m6A
186	0.854889652428864	RRACH.m6A
187	0.858261223497323	RRACH.m6A
188	0.859739533127962	RRACH.m6A
189	0.849808911137071	RRACH.m6A
190	0.859394063997735	RRACH.m6A
191	0.849592185179116	RRACH.m6A
192	0.983341064614322	RRACH.m6A
193	0.982948165194848	RRACH.m6A
194	0.983642583806823	RRACH.m6A
195	0.971309611280221	RRACH.m6A
196	0.979691073153415	RRACH.m6A
197	0.981834226237728	RRACH.m6A
198	0.984214021927108	RRACH.m6A
199	0.973619430711051	RRACH.m6A
200	0.987235208408573	RRACH.m6A
201	0.85019854414345	RRACH.m6A
202	0.852888568043991	RRACH.m6A
203	0.851021629065738	RRACH.m6A
204	0.853327706646845	RRACH.m6A
205	0.885194709772226	RRACH.m6A
206	0.889696490137342	RRACH.m6A
207	0.91773582772848	RRACH.m6A
208	0.866111519307698	RRACH.m6A
209	0.948172201022335	RRACH.m6A
210	0.87164169568412	RRACH.m6A
211	0.895869258798302	RRACH.m6A
212	0.872951474299588	RRACH.m6A
213	0.896253505075799	RRACH.m6A
214	0.965802081302763	RRACH.m6A
215	0.98307157140672	RRACH.m6A
216	0.973595698030801	RRACH.m6A
217	0.980186043805593	RRACH.m6A
218	0.969094964740597	RRACH.m6A
219	0.919782332688664	RRACH.m6A
220	0.879384946272884	RRACH.m6A
221	0.879192577766142	RRACH.m6A
222	0.974656823297529	RRACH.m6A
223	0.952762717980601	RRACH.m6A
224	0.974178650152199	RRACH.m6A
225	0.951871448508537	RRACH.m6A
226	0.887629310847533	RRACH.m6A
227	0.885238445120884	RRACH.m6A
228	0.884760271975555	RRACH.m6A
229	0.932269501797435	RRACH.m6A
230	0.956964416920332	RRACH.m6A
231	0.952660858612365	RRACH.m6A
232	0.97164714526516	RRACH.m6A
233	0.870228513493746	RRACH.m6A
234	0.957965244433812	RRACH.m6A
235	0.975069041526261	RRACH.m6A
236	0.972613719858393	RRACH.m6A
237	0.912279300621935	RRACH.m6A
238	0.912623979204953	RRACH.m6A
239	0.935372765684137	RRACH.m6A
240	0.909625275532697	RRACH.m6A
241	0.908890521675239	RRACH.m6A
242	0.995873300252635	RRACH.m6A
243	0.997922420127188	RRACH.m6A
244	0.993809950378952	RRACH.m6A
245	0.996883630190783	RRACH.m6A
246	0.911702855405508	RRACH.m6A
247	0.910664065469102	RRACH.m6A
248	0.959265061298805	RRACH.m6A
249	0.967452988675929	RRACH.m6A
250	0.998825081585188	RRACH.m6A
251	0.986536353896864	RRACH.m6A
252	0.984518248485259	RRACH.m6A
253	0.982948165194848	RRACH.m6A
254	0.906725320293564	RRACH.m6A
255	0.961688975497556	RRACH.m6A
256	0.947117688400473	RRACH.m6A
257	0.960997344557884	RRACH.m6A
258	0.925015174264447	RRACH.m6A
259	0.935924208916523	RRACH.m6A
260	0.917156502571638	RRACH.m6A
261	0.92700931624404	RRACH.m6A
262	0.981609794439793	RRACH.m6A
263	0.981609794439793	RRACH.m6A
264	0.949864796746578	RRACH.m6A
265	0.949864796746578	RRACH.m6A
266	0.937699797269485	RRACH.m6A
267	0.864613739611238	RRACH.m6A
268	0.864613739611238	RRACH.m6A
269	0.864027651903927	RRACH.m6A
270	0.864027651903927	RRACH.m6A
271	0.969268040798272	RRACH.m6A
272	0.98913571878621	RRACH.m6A
273	0.986398452839369	RRACH.m6A
274	0.923942063567121	RRACH.m6A
275	0.916033263331112	RRACH.m6A
276	0.91640153849194	RRACH.m6A
277	0.940108813547462	RRACH.m6A
278	0.913261040310117	RRACH.m6A
279	0.942438676636004	RRACH.m6A
280	0.938663202466349	RRACH.m6A
281	0.937886787307695	RRACH.m6A
282	0.918125249618141	RRACH.m6A
283	0.991504699537822	RRACH.m6A
284	0.900120625365903	RRACH.m6A
285	0.926176114400885	RRACH.m6A
286	0.918793725840974	RRACH.m6A
287	0.855013811015021	RRACH.m6A
288	0.892836295098059	RRACH.m6A
289	0.882119924607865	RRACH.m6A
290	0.854208332187327	RRACH.m6A
291	0.892240941181937	RRACH.m6A
292	0.881465035300131	RRACH.m6A
293	0.922584034906965	RRACH.m6A
294	0.94690629213926	RRACH.m6A
295	0.948099409169838	RRACH.m6A
296	0.956654808408967	RRACH.m6A
297	0.961867204866117	RRACH.m6A
298	0.965373668786474	RRACH.m6A
299	0.907616948322312	RRACH.m6A
300	0.908286390725773	RRACH.m6A
301	0.851045354351747	RRACH.m6A
302	0.889508971731312	RRACH.m6A
303	0.882759956042998	RRACH.m6A
304	0.922258301533502	RRACH.m6A
305	0.87395104219034	RRACH.m6A
306	0.931534299645982	RRACH.m6A
307	0.992107010963554	RRACH.m6A
308	0.991449261877184	RRACH.m6A
309	0.948443949129391	RRACH.m6A
310	0.94738457822109	RRACH.m6A
311	0.957792024287248	RRACH.m6A
312	0.992725519337386	RRACH.m6A
313	0.963419754382282	RRACH.m6A
314	0.938910789962762	RRACH.m6A
315	0.950915883477543	RRACH.m6A
316	0.943461848590178	RRACH.m6A
317	0.959482926402407	RRACH.m6A
318	0.95163770872052	RRACH.m6A
319	0.889946155963449	RRACH.m6A
320	0.911573652677099	RRACH.m6A
321	0.898145009673908	RRACH.m6A
322	0.927007409396702	RRACH.m6A
323	0.91287404013773	RRACH.m6A
324	0.889479826115836	RRACH.m6A
325	0.911198964764714	RRACH.m6A
326	0.897713420731848	RRACH.m6A
327	0.926698118758553	RRACH.m6A
328	0.912504862341704	RRACH.m6A
329	0.86369865174921	RRACH.m6A
330	0.977038941954445	RRACH.m6A
331	0.983075894294512	RRACH.m6A
332	0.977038941954445	RRACH.m6A
333	0.961963499803324	RRACH.m6A
334	0.95821087435709	RRACH.m6A
335	0.969198127616013	RRACH.m6A
336	0.95821087435709	RRACH.m6A
337	0.930773569642049	RRACH.m6A
338	0.853204896698589	RRACH.m6A
339	0.926193975018369	RRACH.m6A
340	0.864988978692138	RRACH.m6A
341	0.907587842130857	RRACH.m6A
342	0.912651522014098	RRACH.m6A
343	0.908220032003564	RRACH.m6A
344	0.943481994573111	RRACH.m6A
345	0.94955043425837	RRACH.m6A
346	0.959097646254022	RRACH.m6A
347	0.973640705363703	RRACH.m6A
348	0.962492703284321	RRACH.m6A
349	0.943320543173592	RRACH.m6A
350	0.943320543173592	RRACH.m6A
351	0.981742479905595	RRACH.m6A
352	0.981742479905595	RRACH.m6A
353	0.981742479905595	RRACH.m6A
354	0.983679507996875	RRACH.m6A
355	0.884369039402103	RRACH.m6A
356	0.884369039402103	RRACH.m6A
357	0.884369039402103	RRACH.m6A
358	0.89663688398021	RRACH.m6A
359	0.976615368098263	RRACH.m6A
360	0.97360188460577	RRACH.m6A
361	0.97730315138949	RRACH.m6A
362	0.974378299764424	RRACH.m6A
363	0.970681354592927	RRACH.m6A
364	0.971580275324747	RRACH.m6A
365	0.977889975665492	RRACH.m6A
366	0.894242343708475	RRACH.m6A
367	0.961653630147953	RRACH.m6A
368	0.961346859189137	RRACH.m6A
369	0.974973153224439	RRACH.m6A
370	0.993948121129422	RRACH.m6A
371	0.853462171567874	RRACH.m6A
372	0.894083803480604	RRACH.m6A
373	0.894349924577387	RRACH.m6A
374	0.980747239148569	RRACH.m6A
375	0.98131349682067	RRACH.m6A
376	0.940016775796038	RRACH.m6A
377	0.936055619480682	RRACH.m6A
378	0.940461095975326	RRACH.m6A
379	0.936529281558602	RRACH.m6A
380	0.963121425119045	RRACH.m6A
381	0.960686047532567	RRACH.m6A
382	0.963565745298334	RRACH.m6A
383	0.961159709610488	RRACH.m6A
384	0.986237351603964	RRACH.m6A
385	0.861977512433733	RRACH.m6A
386	0.986619647392743	RRACH.m6A
387	0.86257761020576	RRACH.m6A
388	0.98967146006088	RRACH.m6A
389	0.990532171722473	RRACH.m6A
390	0.942538267738998	RRACH.m6A
391	0.951327825255021	RRACH.m6A
392	0.948155707960033	RRACH.m6A
393	0.859361616620863	RRACH.m6A
394	0.902121237039021	RRACH.m6A
395	0.902951261327455	RRACH.m6A
396	0.902645113886848	RRACH.m6A
397	0.854880010545304	RRACH.m6A
398	0.88243938280676	RRACH.m6A
399	0.854379596788564	RRACH.m6A
400	0.881827087925545	RRACH.m6A
401	0.966232785568472	RRACH.m6A
402	0.853330589394785	RRACH.m6A
403	0.861745590589471	RRACH.m6A
404	0.853019601336778	RRACH.m6A
405	0.888745750349844	RRACH.m6A
406	0.906329672511251	RRACH.m6A
407	0.906440263216668	RRACH.m6A
408	0.918937012928863	RRACH.m6A
409	0.931433762641057	RRACH.m6A
410	0.998307589429451	RRACH.m6A
411	0.974455487236337	RRACH.m6A
412	0.96028989379467	RRACH.m6A
413	0.89229535524954	RRACH.m6A
414	0.893105164608566	RRACH.m6A
415	0.898773830121748	RRACH.m6A
416	0.899583639480774	RRACH.m6A
417	0.90444249563493	RRACH.m6A
418	0.998380381281948	RRACH.m6A
419	0.998900550797235	RRACH.m6A
420	0.992853580182026	RRACH.m6A
421	0.992303855580643	RRACH.m6A
422	0.968955247320392	RRACH.m6A
423	0.938977750146009	RRACH.m6A
424	0.905859662013226	RRACH.m6A
425	0.911397328953624	RRACH.m6A
426	0.954356199763988	RRACH.m6A
427	0.906408052331595	RRACH.m6A
428	0.955515031997959	RRACH.m6A
429	0.96234386480529	RRACH.m6A
430	0.862642905818261	RRACH.m6A
431	0.883728424661949	RRACH.m6A
432	0.908074728789385	RRACH.m6A
433	0.85035354065479	RRACH.m6A
434	0.890334764169793	RRACH.m6A
435	0.98015581446882	RRACH.m6A
436	0.906967195401305	RRACH.m6A
437	0.889013496268224	RRACH.m6A
438	0.979916727896155	RRACH.m6A
439	0.965240490589499	RRACH.m6A
440	0.994120603426848	RRACH.m6A
441	0.981171932402645	RRACH.m6A
442	0.977566557756343	RRACH.m6A
443	0.976765363390498	RRACH.m6A
444	0.998537625817681	RRACH.m6A
445	0.984503648068021	RRACH.m6A
446	0.984193721029381	RRACH.m6A
447	0.974585982831554	RRACH.m6A
448	0.952271236049504	RRACH.m6A
449	0.911360866949078	RRACH.m6A
450	0.907641742485403	RRACH.m6A
451	0.884397214587434	RRACH.m6A
452	0.983400560812128	RRACH.m6A
453	0.975647529335158	RRACH.m6A
454	0.862555106539309	RRACH.m6A
455	0.881128740790754	RRACH.m6A
456	0.901942413050017	RRACH.m6A
457	0.948092465946985	RRACH.m6A
458	0.948555926072458	RRACH.m6A
459	0.972192392471599	RRACH.m6A
460	0.98068916143861	RRACH.m6A
461	0.861989337020374	RRACH.m6A
462	0.969875091844232	RRACH.m6A
463	0.98068916143861	RRACH.m6A
464	0.903693601139194	RRACH.m6A
465	0.905359801811526	RRACH.m6A
466	0.905693041945992	RRACH.m6A
467	0.926883422624849	RRACH.m6A
468	0.894847018701565	RRACH.m6A
469	0.927102991926276	RRACH.m6A
470	0.895162793420179	RRACH.m6A
471	0.934129209571936	RRACH.m6A
472	0.905267584415824	RRACH.m6A
473	0.937642318394766	RRACH.m6A
474	0.910319979913647	RRACH.m6A
475	0.993742600679811	RRACH.m6A
476	0.932062521666518	RRACH.m6A
477	0.931615564572218	RRACH.m6A
478	0.999302664163061	RRACH.m6A
479	0.999642221993399	RRACH.m6A
480	0.978043069857312	RRACH.m6A
481	0.976242185997028	RRACH.m6A
482	0.965636986894561	RRACH.m6A
483	0.998748272514303	RRACH.m6A
484	0.998523288815894	RRACH.m6A
485	0.998574531159822	RRACH.m6A
486	0.998748272514303	RRACH.m6A
487	0.971210267828975	RRACH.m6A
488	0.966035642765556	RRACH.m6A
489	0.967214216675899	RRACH.m6A
490	0.971210267828975	RRACH.m6A
491	0.956189538000615	RRACH.m6A
492	0.948315108556281	RRACH.m6A
493	0.95010859059376	RRACH.m6A
494	0.956189538000615	RRACH.m6A
495	0.955772295505382	RRACH.m6A
496	0.947822871494912	RRACH.m6A
497	0.949633434313701	RRACH.m6A
498	0.955772295505382	RRACH.m6A
499	0.93491017074377	RRACH.m6A
500	0.923211018426474	RRACH.m6A
501	0.925875620310729	RRACH.m6A
502	0.93491017074377	RRACH.m6A
503	0.934492928248538	RRACH.m6A
504	0.922718781365105	RRACH.m6A
505	0.92540046403067	RRACH.m6A
506	0.934492928248538	RRACH.m6A
507	0.869325729522994	RRACH.m6A
508	0.858692441125007	RRACH.m6A
509	0.858692441125007	RRACH.m6A
510	0.885767965718062	RRACH.m6A
511	0.963023578436964	RRACH.m6A
512	0.86868629778255	RRACH.m6A
513	0.963023578436964	RRACH.m6A
514	0.982994003460454	RRACH.m6A
515	0.974532082477008	RRACH.m6A
516	0.980474596565706	RRACH.m6A
517	0.983316902128926	RRACH.m6A
518	0.982508117845038	RRACH.m6A
519	0.973804427690637	RRACH.m6A
520	0.979916727896155	RRACH.m6A
521	0.982840242189753	RRACH.m6A
522	0.975219833613804	RRACH.m6A
523	0.962889605895069	RRACH.m6A
524	0.971548697852886	RRACH.m6A
525	0.975690343102149	RRACH.m6A
526	0.974733947998388	RRACH.m6A
527	0.962161951108697	RRACH.m6A
528	0.970990829183335	RRACH.m6A
529	0.975213683162976	RRACH.m6A
530	0.89261927899315	RRACH.m6A
531	0.876711024029172	RRACH.m6A
532	0.894658153442647	RRACH.m6A
533	0.99836023050474	RRACH.m6A
534	0.99836023050474	RRACH.m6A
535	0.997932604342251	RRACH.m6A
536	0.99836023050474	RRACH.m6A
537	0.998916370210224	RRACH.m6A
538	0.99836023050474	RRACH.m6A
539	0.861134252367464	RRACH.m6A
540	0.861694194898241	RRACH.m6A
541	0.970882988399629	RRACH.m6A
542	0.998043837132742	RRACH.m6A
543	0.976542079714771	RRACH.m6A
544	0.96234386480529	RRACH.m6A
545	0.913787269422638	RRACH.m6A
546	0.919605306455466	RRACH.m6A
547	0.994147512730475	RRACH.m6A
548	0.964226671565026	RRACH.m6A
549	0.976732794513838	RRACH.m6A
550	0.977985644040016	RRACH.m6A
551	0.8511847630143	RRACH.m6A
552	0.851630317616054	RRACH.m6A
553	0.861927504286064	RRACH.m6A
554	0.866111519307698	RRACH.m6A
555	0.914810710543116	RRACH.m6A
556	0.914106666828596	RRACH.m6A
557	0.966665060647306	RRACH.m6A
558	0.966389565280755	RRACH.m6A
559	0.870986806376386	RRACH.m6A
560	0.873462539303065	RRACH.m6A
561	0.853493252422309	RRACH.m6A
562	0.850125768266136	RRACH.m6A
563	0.890366154983869	RRACH.m6A
564	0.849910537518777	RRACH.m6A
565	0.961618157703037	RRACH.m6A
566	0.949178590057827	RRACH.m6A
567	0.903016677447243	RRACH.m6A
568	0.954522354925447	RRACH.m6A
569	0.944119445176705	RRACH.m6A
570	0.893575823039453	RRACH.m6A
571	0.956033917826717	RRACH.m6A
572	0.884939586905053	RRACH.m6A
573	0.95684810453363	RRACH.m6A
574	0.885985590660462	RRACH.m6A
575	0.994421313304487	RRACH.m6A
576	0.995486905145203	RRACH.m6A
577	0.925189811413176	RRACH.m6A
578	0.964960454259908	RRACH.m6A
579	0.875689385019874	RRACH.m6A
580	0.925691893215773	RRACH.m6A
581	0.965415513295493	RRACH.m6A
582	0.876596761771553	RRACH.m6A
583	0.93918710129303	RRACH.m6A
584	0.930740865361506	RRACH.m6A
585	0.887907318490166	RRACH.m6A
586	0.982599331029159	RRACH.m6A
587	0.891410214787348	RRACH.m6A
588	0.8540824761205	RRACH.m6A
589	0.983143101934498	RRACH.m6A
590	0.930889916583827	RRACH.m6A
591	0.851096882544348	RRACH.m6A
592	0.851096882544348	RRACH.m6A
593	0.851096882544348	RRACH.m6A
594	0.851527238375144	RRACH.m6A
595	0.851527238375144	RRACH.m6A
596	0.851527238375144	RRACH.m6A
597	0.916011200763873	RRACH.m6A
598	0.952537579598335	RRACH.m6A
599	0.980228282236668	RRACH.m6A
600	0.958784329637631	RRACH.m6A
601	0.980587768014183	RRACH.m6A
602	0.959533705462401	RRACH.m6A
603	0.940346716523232	RRACH.m6A
604	0.966445028044318	RRACH.m6A
605	0.967478792331842	RRACH.m6A
606	0.968049339834792	RRACH.m6A
607	0.997514446521801	RRACH.m6A
608	0.989392637973321	RRACH.m6A
609	0.998215349042905	RRACH.m6A
610	0.957500129572776	RRACH.m6A
611	0.958125127667294	RRACH.m6A
612	0.9432319569929	RRACH.m6A
613	0.943988864232995	RRACH.m6A
614	0.971994432116497	RRACH.m6A
615	0.963248725724941	RRACH.m6A
616	0.981980499722777	RRACH.m6A
617	0.969453764457438	RRACH.m6A
618	0.921472149526538	RRACH.m6A
619	0.952190845418321	RRACH.m6A
620	0.963498960976907	RRACH.m6A
621	0.94838739511774	RRACH.m6A
622	0.907932864962148	RRACH.m6A
623	0.931627768178889	RRACH.m6A
624	0.878483882745906	RRACH.m6A
625	0.851482096155131	RRACH.m6A
626	0.878765613519471	RRACH.m6A
627	0.97598739204975	RRACH.m6A
628	0.969545857875317	RRACH.m6A
629	0.961828027336869	RRACH.m6A
630	0.904963087365732	RRACH.m6A
631	0.893926379733212	RRACH.m6A
632	0.91132061668432	RRACH.m6A
633	0.874641511222773	RRACH.m6A
634	0.859492032855561	RRACH.m6A
635	0.901173943832888	RRACH.m6A
636	0.873549768235049	RRACH.m6A
637	0.860104878564311	RRACH.m6A
638	0.854396277247122	RRACH.m6A
639	0.858724568648813	RRACH.m6A
640	0.85471675499346	RRACH.m6A
641	0.865513802876037	RRACH.m6A
642	0.899408086402943	RRACH.m6A
643	0.90520133797136	RRACH.m6A
644	0.905727997204852	RRACH.m6A
645	0.88571494633214	RRACH.m6A
646	0.969923995915914	RRACH.m6A
647	0.898760554558485	RRACH.m6A
648	0.976698966067362	RRACH.m6A
649	0.981255612703078	RRACH.m6A
650	0.990771362928211	RRACH.m6A
651	0.942995684843367	RRACH.m6A
652	0.942579594951713	RRACH.m6A
653	0.991184823313198	RRACH.m6A
654	0.989268480555197	RRACH.m6A
655	0.988885212003597	RRACH.m6A
656	0.986202332142396	RRACH.m6A
657	0.985819063590796	RRACH.m6A
658	0.975999386359416	RRACH.m6A
659	0.969875091844232	RRACH.m6A
660	0.978604468639369	RRACH.m6A
661	0.982686834393237	RRACH.m6A
662	0.981720322721015	RRACH.m6A
663	0.903789560340218	RRACH.m6A
664	0.920792267349059	RRACH.m6A
665	0.88930003629507	RRACH.m6A
666	0.860786409280164	RRACH.m6A
667	0.999569028495626	RRACH.m6A
668	0.88014821486415	RRACH.m6A
669	0.933133965542104	RRACH.m6A
670	0.930872795294736	RRACH.m6A
671	0.887328099417404	RRACH.m6A
672	0.984032734193056	RRACH.m6A
673	0.87405405629792	RRACH.m6A
674	0.87929403238956	RRACH.m6A
675	0.874905042404015	RRACH.m6A
676	0.880325707326402	RRACH.m6A
677	0.944886422818471	RRACH.m6A
678	0.938020523890047	RRACH.m6A
679	0.938020523890047	RRACH.m6A
680	0.923656054673739	RRACH.m6A
681	0.92607101620957	RRACH.m6A
682	0.92938557103838	RRACH.m6A
683	0.960409615237912	RRACH.m6A
684	0.973970047747387	RRACH.m6A
685	0.974793444196194	RRACH.m6A
686	0.975923562682525	RRACH.m6A
687	0.986501407274465	RRACH.m6A
688	0.983334481789486	RRACH.m6A
689	0.983861656345124	RRACH.m6A
690	0.984585207815031	RRACH.m6A
691	0.991357608315968	RRACH.m6A
692	0.988287784351736	RRACH.m6A
693	0.989570281395346	RRACH.m6A
694	0.978044558462745	RRACH.m6A
695	0.985379559247201	RRACH.m6A
696	0.989637031594416	RRACH.m6A
697	0.98824527177225	RRACH.m6A
698	0.986534604462599	RRACH.m6A
699	0.981958620463816	RRACH.m6A
700	0.988115861920202	RRACH.m6A
701	0.987399114292821	RRACH.m6A
702	0.934819714572996	RRACH.m6A
703	0.921073773190865	RRACH.m6A
704	0.917847026387548	RRACH.m6A
705	0.906811552320204	RRACH.m6A
706	0.902229571859494	RRACH.m6A
707	0.950748166031046	RRACH.m6A
708	0.909272937425611	RRACH.m6A
709	0.923014123601927	RRACH.m6A
710	0.858183911898286	RRACH.m6A
711	0.996969059984328	RRACH.m6A
712	0.997868083422823	RRACH.m6A
713	0.995664124608369	RRACH.m6A
714	0.970085939845322	RRACH.m6A
715	0.97895891030351	RRACH.m6A
716	0.957206795047814	RRACH.m6A
717	0.969954159844641	RRACH.m6A
718	0.978866218278415	RRACH.m6A
719	0.957018278726439	RRACH.m6A
720	0.945574859718582	RRACH.m6A
721	0.961718193635901	RRACH.m6A
722	0.922142759272014	RRACH.m6A
723	0.937404499676335	RRACH.m6A
724	0.955971288080032	RRACH.m6A
725	0.910454747346748	RRACH.m6A
726	0.933714659657256	RRACH.m6A
727	0.953375911377381	RRACH.m6A
728	0.90517629034824	RRACH.m6A
729	0.922249799597975	RRACH.m6A
730	0.945311705194145	RRACH.m6A
731	0.888775370388592	RRACH.m6A
732	0.877710768872626	RRACH.m6A
733	0.867191265119733	RRACH.m6A
734	0.88288849885655	RRACH.m6A
735	0.995158496903537	RRACH.m6A
736	0.994792749550539	RRACH.m6A
737	0.995158496903537	RRACH.m6A
738	0.994428955341057	RRACH.m6A
739	0.929960940643233	RRACH.m6A
740	0.873748362259808	RRACH.m6A
741	0.864407848520446	RRACH.m6A
742	0.915002658370482	RRACH.m6A
743	0.940505347375296	RRACH.m6A
744	0.946235999608686	RRACH.m6A
745	0.946235999608686	RRACH.m6A
746	0.956040906553815	RRACH.m6A
747	0.877129693222636	RRACH.m6A
748	0.931600450081107	RRACH.m6A
749	0.915721983135649	RRACH.m6A
750	0.925480490351522	RRACH.m6A
751	0.890338507138352	RRACH.m6A
752	0.923877920251554	RRACH.m6A
753	0.926313174295244	RRACH.m6A
754	0.916220669625971	RRACH.m6A
755	0.936774884117524	RRACH.m6A
756	0.890338507138352	RRACH.m6A
757	0.919093103810224	RRACH.m6A
758	0.937545922116091	RRACH.m6A
759	0.932615337019993	RRACH.m6A
760	0.934678132825503	RRACH.m6A
761	0.934004711514426	RRACH.m6A
762	0.878717902230026	RRACH.m6A
763	0.862914743785551	RRACH.m6A
764	0.931822576279052	RRACH.m6A
765	0.933909640270509	RRACH.m6A
766	0.933228296355772	RRACH.m6A
767	0.878438450391846	RRACH.m6A
768	0.862672970846901	RRACH.m6A
769	0.928317236617299	RRACH.m6A
770	0.909165353270776	RRACH.m6A
771	0.932390120900408	RRACH.m6A
772	0.862619643879807	RRACH.m6A
773	0.862844121585886	RRACH.m6A
774	0.868905019650012	RRACH.m6A
775	0.928471652434036	RRACH.m6A
776	0.925149768079227	RRACH.m6A
777	0.89172186036539	RRACH.m6A
778	0.87221899147198	RRACH.m6A
779	0.99458693056576	RRACH.m6A
780	0.855651481753612	RRACH.m6A
781	0.946702085570565	RRACH.m6A
782	0.994351579720794	RRACH.m6A
783	0.944384784943198	RRACH.m6A
784	0.970711894848559	RRACH.m6A
785	0.960251857294473	RRACH.m6A
786	0.930545350640869	RRACH.m6A
787	0.984208717498993	RRACH.m6A
788	0.967651105336088	RRACH.m6A
789	0.966640202377841	RRACH.m6A
790	0.968886436557267	RRACH.m6A
791	0.928369662829619	RRACH.m6A
792	0.920213733349823	RRACH.m6A
793	0.930829073547915	RRACH.m6A
794	0.927727238281005	RRACH.m6A
795	0.921348761957848	RRACH.m6A
796	0.921719758363707	RRACH.m6A
797	0.975743580446005	RRACH.m6A
798	0.976134813019457	RRACH.m6A
799	0.881652146530912	RRACH.m6A
800	0.987495321142889	RRACH.m6A
801	0.987495321142889	RRACH.m6A
802	0.94769981222957	RRACH.m6A
803	0.986013435499108	RRACH.m6A
804	0.985654805640111	RRACH.m6A
805	0.992795489150734	RRACH.m6A
806	0.957106918851059	RRACH.m6A
807	0.982184194101428	RRACH.m6A
808	0.992154971834436	RRACH.m6A
809	0.983538301554225	RRACH.m6A
810	0.985376258176812	RRACH.m6A
811	0.920688847996983	RRACH.m6A
812	0.920688847996983	RRACH.m6A
813	0.920922116091109	RRACH.m6A
814	0.901697668123284	RRACH.m6A
815	0.851133722343093	RRACH.m6A
816	0.964655632995961	RRACH.m6A
817	0.964450142490124	RRACH.m6A
818	0.946161487470592	RRACH.m6A
819	0.979407449772242	RRACH.m6A
820	0.970318105199464	RRACH.m6A
821	0.970405148879231	RRACH.m6A
822	0.969875091844232	RRACH.m6A
823	0.969963434683399	RRACH.m6A
824	0.857861348842504	RRACH.m6A
825	0.914990481798706	RRACH.m6A
826	0.857558281356027	RRACH.m6A
827	0.91480922483026	RRACH.m6A
828	0.88381428322595	RRACH.m6A
829	0.870019431815215	RRACH.m6A
830	0.864593196330776	RRACH.m6A
831	0.869637136026436	RRACH.m6A
832	0.864282630267314	RRACH.m6A
833	0.960128798029131	RRACH.m6A
834	0.898106928296668	RRACH.m6A
835	0.998362776730665	RRACH.m6A
836	0.99672555346133	RRACH.m6A
837	0.92194910159642	RRACH.m6A
838	0.910566678912564	RRACH.m6A
839	0.887031594415871	RRACH.m6A
840	0.885094993177286	RRACH.m6A
841	0.890580793365257	RRACH.m6A
842	0.980652069791914	RRACH.m6A
843	0.971286436491271	RRACH.m6A
844	0.896069066862601	RRACH.m6A
845	0.933294846226514	RRACH.m6A
846	0.913530356219555	RRACH.m6A
847	0.87380106042854	RRACH.m6A
848	0.934370735803506	RRACH.m6A
849	0.914925027893433	RRACH.m6A
850	0.875836527195822	RRACH.m6A
851	0.917557573834067	RRACH.m6A
852	0.89773093910219	RRACH.m6A
853	0.967611821542374	RRACH.m6A
854	0.968002040559936	RRACH.m6A
855	0.912861835913068	RRACH.m6A
856	0.916319699567312	RRACH.m6A
857	0.851961288247407	RRACH.m6A
858	0.890738675082707	RRACH.m6A
859	0.969260297800237	RRACH.m6A
860	0.989700886100592	RRACH.m6A
861	0.983028220757314	RRACH.m6A
862	0.968491805245243	RRACH.m6A
863	0.989443408253107	RRACH.m6A
864	0.982603926276247	RRACH.m6A
865	0.889469761442866	RRACH.m6A
866	0.981413938412894	RRACH.m6A
867	0.981220333604695	RRACH.m6A
868	0.884939586905053	RRACH.m6A
869	0.877268892698724	RRACH.m6A
870	0.883893583149645	RRACH.m6A
871	0.876153155359621	RRACH.m6A
872	0.897897883882221	RRACH.m6A
873	0.896773823888263	RRACH.m6A
874	0.918347944875332	RRACH.m6A
875	0.899449033099381	RRACH.m6A
876	0.892411042300829	RRACH.m6A
877	0.935075628974638	RRACH.m6A
878	0.908197232482423	RRACH.m6A
879	0.916833075643586	RRACH.m6A
880	0.94677932892481	RRACH.m6A
881	0.91658963602032	RRACH.m6A
882	0.906081168690841	RRACH.m6A
883	0.949474046447605	RRACH.m6A
884	0.950614904662676	RRACH.m6A
885	0.94814564989581	RRACH.m6A
886	0.96015737953592	RRACH.m6A
887	0.879886002496392	RRACH.m6A
888	0.950434544939493	RRACH.m6A
889	0.959621734550251	RRACH.m6A
890	0.959735156644211	RRACH.m6A
891	0.961096221771731	RRACH.m6A
892	0.961209643865691	RRACH.m6A
893	0.964952572966369	RRACH.m6A
894	0.88772893025281	RRACH.m6A
895	0.930963752143032	RRACH.m6A
896	0.970692962653891	RRACH.m6A
897	0.949609244539443	RRACH.m6A
898	0.870840381494312	RRACH.m6A
899	0.856458117878473	RRACH.m6A
900	0.950156970142275	RRACH.m6A
901	0.871210466361091	RRACH.m6A
902	0.856930295122294	RRACH.m6A
903	0.985972880903079	RRACH.m6A
904	0.991001094292018	RRACH.m6A
905	0.941402921791773	RRACH.m6A
906	0.886321101298989	RRACH.m6A
907	0.964499266483102	RRACH.m6A
908	0.954157748458614	RRACH.m6A
909	0.912262472879666	RRACH.m6A
910	0.886704149762004	RRACH.m6A
911	0.910994589539777	RRACH.m6A
912	0.885066926492668	RRACH.m6A
913	0.947860735884248	RRACH.m6A
914	0.904682907788391	RRACH.m6A
915	0.998712610762574	RRACH.m6A
916	0.997646491550331	RRACH.m6A
917	0.867095993430436	RRACH.m6A
918	0.853287784955676	RRACH.m6A
919	0.885572054292045	RRACH.m6A
920	0.965973371812009	RRACH.m6A
921	0.941858247238868	RRACH.m6A
922	0.939264298073049	RRACH.m6A
923	0.912474929006891	RRACH.m6A
924	0.907473496378713	RRACH.m6A
925	0.851357361073514	RRACH.m6A
926	0.868868046851364	RRACH.m6A
927	0.855243947822934	RRACH.m6A
928	0.886739686391105	RRACH.m6A
929	0.966427060187849	RRACH.m6A
930	0.942198257488933	RRACH.m6A
931	0.940074107432075	RRACH.m6A
932	0.914510395774172	RRACH.m6A
933	0.909625275532697	RRACH.m6A
934	0.853339262925867	RRACH.m6A
935	0.975191252107015	RRACH.m6A
936	0.990669276234939	RRACH.m6A
937	0.92468772961058	RRACH.m6A
938	0.989508738453215	RRACH.m6A
939	0.972613719858393	RRACH.m6A
940	0.986568512287237	RRACH.m6A
941	0.983653150613149	RRACH.m6A
942	0.993648362738242	RRACH.m6A
943	0.995239856499089	RRACH.m6A
944	0.988662668973636	RRACH.m6A
945	0.98901696056821	RRACH.m6A
946	0.968049339834792	RRACH.m6A
947	0.971503465258058	RRACH.m6A
948	0.969875091844232	RRACH.m6A
949	0.990005954640267	RRACH.m6A
950	0.985941709527308	RRACH.m6A
951	0.972253374067056	RRACH.m6A
952	0.965988006920907	RRACH.m6A
953	0.985556550884221	RRACH.m6A
954	0.978912564290963	RRACH.m6A
955	0.965988006920907	RRACH.m6A
956	0.973307043406282	RRACH.m6A
957	0.960949193131412	RRACH.m6A
958	0.990146058079889	RRACH.m6A
959	0.976963305527942	RRACH.m6A
960	0.991335756503872	RRACH.m6A
961	0.930067177495539	RRACH.m6A
962	0.990258114277985	RRACH.m6A
963	0.97456988272565	RRACH.m6A
964	0.98752790426672	RRACH.m6A
965	0.98482078271221	RRACH.m6A
966	0.994102051114082	RRACH.m6A
967	0.995579866749154	RRACH.m6A
968	0.989472478332662	RRACH.m6A
969	0.989801463384766	RRACH.m6A
970	0.970331529846592	RRACH.m6A
971	0.973538932025339	RRACH.m6A
972	0.972026870998215	RRACH.m6A
973	0.990719815023105	RRACH.m6A
974	0.986945873132501	RRACH.m6A
975	0.974235275919409	RRACH.m6A
976	0.968417434997985	RRACH.m6A
977	0.986588225821062	RRACH.m6A
978	0.980418809698751	RRACH.m6A
979	0.968417434997985	RRACH.m6A
980	0.975213683162976	RRACH.m6A
981	0.963738536479168	RRACH.m6A
982	0.990849911074183	RRACH.m6A
983	0.934641720460055	RRACH.m6A
984	0.940894167542481	RRACH.m6A
985	0.909625275532697	RRACH.m6A
986	0.884210450736788	RRACH.m6A
987	0.970621990393549	RRACH.m6A
988	0.858449226737958	RRACH.m6A
989	0.886508592538166	RRACH.m6A
990	0.878515356756032	RRACH.m6A
991	0.884134968631662	RRACH.m6A
992	0.884134968631662	RRACH.m6A
993	0.920906993145248	RRACH.m6A
994	0.928659134089409	RRACH.m6A
995	0.946855387337859	RRACH.m6A
996	0.993176405031831	RRACH.m6A
997	0.996001118386402	RRACH.m6A
998	0.939300558193602	RRACH.m6A
999	0.933330121294612	RRACH.m6A
1000	0.986318935008624	RRACH.m6A
1001	0.871969140337987	RRACH.m6A
1002	0.86632072005878	RRACH.m6A
1003	0.874987168820504	RRACH.m6A
1004	0.924272404590051	RRACH.m6A
1005	0.92537993797813	RRACH.m6A
1006	0.933881695086691	RRACH.m6A
1007	0.874964184295558	RRACH.m6A
1008	0.855853934093369	RRACH.m6A
1009	0.854070250102579	RRACH.m6A
1010	0.862416545002879	RRACH.m6A
1011	0.874382622362049	RRACH.m6A
1012	0.855314061187352	RRACH.m6A
1013	0.853679017529128	RRACH.m6A
1014	0.861764490713793	RRACH.m6A
1015	0.966633804257852	RRACH.m6A
1016	0.987922430865385	RRACH.m6A
1017	0.965686125325531	RRACH.m6A
1018	0.965240490589499	RRACH.m6A
1019	0.95969202429862	RRACH.m6A
1020	0.958631288095953	RRACH.m6A
1021	0.941659508853267	RRACH.m6A
1022	0.901351533151887	RRACH.m6A
1023	0.878015336693194	RRACH.m6A
1024	0.876954600490526	RRACH.m6A
1025	0.855739876437168	RRACH.m6A
1026	0.932133299649079	RRACH.m6A
1027	0.963201310008965	RRACH.m6A
1028	0.893258199448067	RRACH.m6A
1029	0.942122448751964	RRACH.m6A
1030	0.963558578843829	RRACH.m6A
1031	0.920168993387215	RRACH.m6A
1032	0.910302239760916	RRACH.m6A
1033	0.97246043843969	RRACH.m6A
1034	0.893337645764267	RRACH.m6A
1035	0.896047852138548	RRACH.m6A
1036	0.929032668286893	RRACH.m6A
1037	0.901918903678895	RRACH.m6A
1038	0.902485846432197	RRACH.m6A
1039	0.868203526818516	RRACH.m6A
1040	0.868203526818516	RRACH.m6A
1041	0.863952027683629	RRACH.m6A
1042	0.989958363948077	RRACH.m6A
1043	0.956430917956534	RRACH.m6A
1044	0.956845861595043	RRACH.m6A
1045	0.85080997865715	RRACH.m6A
1046	0.955997325165732	RRACH.m6A
1047	0.913739249774233	RRACH.m6A
1048	0.877617560617193	RRACH.m6A
1049	0.862350606928701	RRACH.m6A
1050	0.883283827405971	RRACH.m6A
1051	0.882926897214552	RRACH.m6A
1052	0.955565760470242	RRACH.m6A
1053	0.95594232182219	RRACH.m6A
1054	0.987624362054928	RRACH.m6A
1055	0.987624362054928	RRACH.m6A
1056	0.98778719939631	RRACH.m6A
1057	0.98778719939631	RRACH.m6A
1058	0.978880686081274	RRACH.m6A
1059	0.979565441993314	RRACH.m6A
1060	0.978482208460166	RRACH.m6A
1061	0.921753485309694	RRACH.m6A
1062	0.945227439716786	RRACH.m6A
1063	0.923709648176952	RRACH.m6A
1064	0.946596753723866	RRACH.m6A
1065	0.969241835516633	RRACH.m6A
1066	0.968789509568349	RRACH.m6A
1067	0.993435641524666	RRACH.m6A
1068	0.917371680487037	RRACH.m6A
1069	0.856177857836979	RRACH.m6A
1070	0.862473245375843	RRACH.m6A
1071	0.992288846035213	RRACH.m6A
1072	0.944822409407524	RRACH.m6A
1073	0.937111255442737	RRACH.m6A
1074	0.933684075902832	RRACH.m6A
1075	0.885293618945346	RRACH.m6A
1076	0.891943264223876	RRACH.m6A
1077	0.916225676757837	RRACH.m6A
1078	0.961867204866117	RRACH.m6A
1079	0.961867204866117	RRACH.m6A
1080	0.986181234790932	RRACH.m6A
1081	0.961867204866117	RRACH.m6A
1082	0.961867204866117	RRACH.m6A
1083	0.961867204866117	RRACH.m6A
1084	0.961867204866117	RRACH.m6A
1085	0.961867204866117	RRACH.m6A
1086	0.961867204866117	RRACH.m6A
1087	0.961867204866117	RRACH.m6A
1088	0.995120155266344	RRACH.m6A
1089	0.963889148970948	RRACH.m6A
1090	0.988612577673077	RRACH.m6A
1091	0.988094967567308	RRACH.m6A
1092	0.986542137250001	RRACH.m6A
1093	0.986024527144231	RRACH.m6A
1094	0.872138653486773	RRACH.m6A
1095	0.873591623333514	RRACH.m6A
1096	0.888743236924721	RRACH.m6A
1097	0.858573904459563	RRACH.m6A
1098	0.886338536712901	RRACH.m6A
1099	0.887474607771103	RRACH.m6A
1100	0.854119539245691	RRACH.m6A
1101	0.857424098804763	RRACH.m6A
1102	0.885414459775607	RRACH.m6A
1103	0.886588581060639	RRACH.m6A
1104	0.852933519239559	RRACH.m6A
1105	0.918672372550723	RRACH.m6A
1106	0.852680699927907	RRACH.m6A
1107	0.863068599291964	RRACH.m6A
1108	0.89199118295371	RRACH.m6A
1109	0.859568097318977	RRACH.m6A
1110	0.886194791411544	RRACH.m6A
1111	0.861588259824851	RRACH.m6A
1112	0.983159989229695	RRACH.m6A
1113	0.907490439521658	RRACH.m6A
1114	0.994466853604043	RRACH.m6A
1115	0.980064399014565	RRACH.m6A
1116	0.994466853604043	RRACH.m6A
1117	0.891253134235905	RRACH.m6A
1118	0.88341081218561	RRACH.m6A
1119	0.960876742654847	RRACH.m6A
1120	0.987869164501033	RRACH.m6A
1121	0.946044940616535	RRACH.m6A
1122	0.898782057502754	RRACH.m6A
1123	0.899000670769487	RRACH.m6A
1124	0.923922583177016	RRACH.m6A
1125	0.973547794725342	RRACH.m6A
1126	0.986008750929106	RRACH.m6A
1127	0.995409121398613	RRACH.m6A
1128	0.943747100249672	RRACH.m6A
1129	0.934688546003756	RRACH.m6A
1130	0.906770110156231	RRACH.m6A
1131	0.97060984570169	RRACH.m6A
1132	0.958046549570304	RRACH.m6A
1133	0.973467221814026	RRACH.m6A
1134	0.962125357250969	RRACH.m6A
1135	0.973671320107764	RRACH.m6A
1136	0.962416700656731	RRACH.m6A
1137	0.98938688872561	RRACH.m6A
1138	0.984850142900388	RRACH.m6A
1139	0.894687304546365	RRACH.m6A
1140	0.894512945779058	RRACH.m6A
1141	0.896567888393752	RRACH.m6A
1142	0.939750183688464	RRACH.m6A
1143	0.894936270729471	RRACH.m6A
1144	0.894762324157831	RRACH.m6A
1145	0.896812408752159	RRACH.m6A
1146	0.940228356833794	RRACH.m6A
1147	0.913608734462385	RRACH.m6A
1148	0.913465702565799	RRACH.m6A
1149	0.915151435632699	RRACH.m6A
1150	0.976091342733518	RRACH.m6A
1151	0.935766724758776	RRACH.m6A
1152	0.935660378276589	RRACH.m6A
1153	0.936913747530941	RRACH.m6A
1154	0.995269642520995	RRACH.m6A
1155	0.995261810803315	RRACH.m6A
1156	0.995354113190263	RRACH.m6A
1157	0.925986217031088	RRACH.m6A
1158	0.900406724403063	RRACH.m6A
1159	0.950883301919944	RRACH.m6A
1160	0.925553387890919	RRACH.m6A
1161	0.899995181941918	RRACH.m6A
1162	0.95047399610261	RRACH.m6A
1163	0.954684989850434	RRACH.m6A
1164	0.942811003233703	RRACH.m6A
1165	0.92433470334313	RRACH.m6A
1166	0.988455783370965	RRACH.m6A
1167	0.988455783370965	RRACH.m6A
1168	0.984184423218222	RRACH.m6A
1169	0.992859784748633	RRACH.m6A
1170	0.933149782463324	RRACH.m6A
1171	0.94516433768881	RRACH.m6A
1172	0.992392699960665	RRACH.m6A
1173	0.995595773661437	RRACH.m6A
1174	0.867374618182154	RRACH.m6A
1175	0.85422010819358	RRACH.m6A
1176	0.866427294026312	RRACH.m6A
1177	0.853779685559723	RRACH.m6A
1178	0.901471165054444	RRACH.m6A
1179	0.854471778270069	RRACH.m6A
1180	0.853905520597968	RRACH.m6A
1181	0.97775751599898	RRACH.m6A
1182	0.853194109550765	RRACH.m6A
1183	0.854341103422661	RRACH.m6A
1184	0.989172048416412	RRACH.m6A
1185	0.997489590987019	RRACH.m6A
1186	0.999728114547331	RRACH.m6A
1187	0.997832740420448	RRACH.m6A
1188	0.999360405347011	RRACH.m6A
1189	0.974895909870193	RRACH.m6A
1190	0.997281145473306	RRACH.m6A
1191	0.978327404204484	RRACH.m6A
1192	0.993604053470113	RRACH.m6A
1193	0.980646008726741	RRACH.m6A
1194	0.977057189152892	RRACH.m6A
1195	0.991151048689877	RRACH.m6A
1196	0.970640979339718	RRACH.m6A
1197	0.960407263566705	RRACH.m6A
1198	0.977349693115964	RRACH.m6A
1199	0.968619887337742	RRACH.m6A
1200	0.973340789242683	RRACH.m6A
1201	0.973102760575207	RRACH.m6A
1202	0.976217177771762	RRACH.m6A
1203	0.967573883582333	RRACH.m6A
1204	0.972007828704818	RRACH.m6A
1205	0.971757898603968	RRACH.m6A
1206	0.873637130219095	RRACH.m6A
1207	0.864057273665308	RRACH.m6A
1208	0.981171932402645	RRACH.m6A
1209	0.921601161151998	RRACH.m6A
1210	0.927995043868585	RRACH.m6A
1211	0.927631841063382	RRACH.m6A
1212	0.879689832208097	RRACH.m6A
1213	0.975352347872554	RRACH.m6A
1214	0.959058430190987	RRACH.m6A
1215	0.994572088620582	RRACH.m6A
1216	0.978153692558794	RRACH.m6A
1217	0.989118379183278	RRACH.m6A
1218	0.942502521980543	RRACH.m6A
1219	0.940798344152647	RRACH.m6A
1220	0.867554283108262	RRACH.m6A
1221	0.868852770528769	RRACH.m6A
1222	0.879788490834317	RRACH.m6A
1223	0.988204102228163	RRACH.m6A
1224	0.930067177495539	RRACH.m6A
1225	0.955265014028977	RRACH.m6A
1226	0.972491961430951	RRACH.m6A
1227	0.94621748877641	RRACH.m6A
1228	0.944159711968447	RRACH.m6A
1229	0.899807035166023	RRACH.m6A
1230	0.915621409782579	RRACH.m6A
1231	0.898299114290595	RRACH.m6A
1232	0.914694172527443	RRACH.m6A
1233	0.898131567526658	RRACH.m6A
1234	0.914591146165761	RRACH.m6A
1235	0.921827769975539	RRACH.m6A
1236	0.898653858364855	RRACH.m6A
1237	0.982139382516343	RRACH.m6A
1238	0.867095993430436	RRACH.m6A
1239	0.948060503179711	RRACH.m6A
1240	0.942067484315831	RRACH.m6A
1241	0.916319699567312	RRACH.m6A
1242	0.903856676098613	RRACH.m6A
1243	0.903856676098613	RRACH.m6A
1244	0.920723925905874	RRACH.m6A
1245	0.920723925905874	RRACH.m6A
1246	0.916319699567312	RRACH.m6A
1247	0.903856676098613	RRACH.m6A
1248	0.948799563213517	RRACH.m6A
1249	0.851106775781837	RRACH.m6A
1250	0.948204209297395	RRACH.m6A
1251	0.871403554117671	RRACH.m6A
1252	0.945892155254203	RRACH.m6A
1253	0.956964416920332	RRACH.m6A
1254	0.972015112642183	RRACH.m6A
1255	0.91096416033962	RRACH.m6A
1256	0.958264450159197	RRACH.m6A
1257	0.927700220426157	RRACH.m6A
1258	0.966109478324761	RRACH.m6A
1259	0.93339048085558	RRACH.m6A
1260	0.968776787901053	RRACH.m6A
1261	0.933725202057311	RRACH.m6A
1262	0.968933688464364	RRACH.m6A
1263	0.976904237080578	RRACH.m6A
1264	0.989173861131521	RRACH.m6A
1265	0.977238958282309	RRACH.m6A
1266	0.989330761694832	RRACH.m6A
1267	0.934986843509988	RRACH.m6A
1268	0.951641594802583	RRACH.m6A
1269	0.8513065430773	RRACH.m6A
1270	0.989588788473994	RRACH.m6A
1271	0.989453577934695	RRACH.m6A
1272	0.948422505733307	RRACH.m6A
1273	0.917375858698986	RRACH.m6A
1274	0.912715009702519	RRACH.m6A
1275	0.964980849062623	RRACH.m6A
1276	0.96455893158145	RRACH.m6A
1277	0.886504197564404	RRACH.m6A
1278	0.927497888953469	RRACH.m6A
1279	0.927497888953469	RRACH.m6A
1280	0.853905520597968	RRACH.m6A
1281	0.926935857084891	RRACH.m6A
1282	0.926935857084891	RRACH.m6A
1283	0.852773005253766	RRACH.m6A
1284	0.985790137662374	RRACH.m6A
1285	0.991242759257044	RRACH.m6A
1286	0.859617927994122	RRACH.m6A
1287	0.889288586746153	RRACH.m6A
1288	0.971732659907456	RRACH.m6A
1289	0.964258583544004	RRACH.m6A
1290	0.931086811408374	RRACH.m6A
1291	0.983627767306648	RRACH.m6A
1292	0.984173508396426	RRACH.m6A
1293	0.99817424799056	RRACH.m6A
1294	0.876528862830952	RRACH.m6A
1295	0.884023915885942	RRACH.m6A
1296	0.977090323343079	RRACH.m6A
1297	0.982756786577507	RRACH.m6A
1298	0.951226339176376	RRACH.m6A
1299	0.940450762947901	RRACH.m6A
1300	0.958699722689673	RRACH.m6A
1301	0.93349046251324	RRACH.m6A
1302	0.941135236937006	RRACH.m6A
1303	0.904573272301605	RRACH.m6A
1304	0.849527298475978	RRACH.m6A
1305	0.904677222985372	RRACH.m6A
1306	0.910111161148112	RRACH.m6A
1307	0.93846119520975	RRACH.m6A
1308	0.91026300040293	RRACH.m6A
1309	0.938565145893517	RRACH.m6A
1310	0.918462320163068	RRACH.m6A
1311	0.944178482816952	RRACH.m6A
1312	0.918614159417885	RRACH.m6A
1313	0.944282433500719	RRACH.m6A
1314	0.94938908032654	RRACH.m6A
1315	0.920468554798848	RRACH.m6A
1316	0.932718658917509	RRACH.m6A
1317	0.903261581135226	RRACH.m6A
1318	0.979052216183075	RRACH.m6A
1319	0.960577280685045	RRACH.m6A
1320	0.960577280685045	RRACH.m6A
1321	0.969077081032159	RRACH.m6A
1322	0.953139031757695	RRACH.m6A
1323	0.953139031757695	RRACH.m6A
1324	0.959101945881242	RRACH.m6A
1325	0.945700782830344	RRACH.m6A
1326	0.945700782830344	RRACH.m6A
1327	0.949126810730326	RRACH.m6A
1328	0.938262533902994	RRACH.m6A
1329	0.938262533902994	RRACH.m6A
1330	0.87681717717682	RRACH.m6A
1331	0.853013733153017	RRACH.m6A
1332	0.956093251270946	RRACH.m6A
1333	0.939413592535886	RRACH.m6A
1334	0.939413592535886	RRACH.m6A
1335	0.947608855381273	RRACH.m6A
1336	0.970449681373089	RRACH.m6A
1337	0.916879434018366	RRACH.m6A
1338	0.916879434018366	RRACH.m6A
1339	0.889774756582373	RRACH.m6A
1340	0.902336991301462	RRACH.m6A
1341	0.915431472914674	RRACH.m6A
1342	0.970549092707639	RRACH.m6A
1343	0.911082932378943	RRACH.m6A
1344	0.923004773847688	RRACH.m6A
1345	0.973186487390537	RRACH.m6A
1346	0.994169372615013	RRACH.m6A
1347	0.994951132711324	RRACH.m6A
1348	0.998241736878068	RRACH.m6A
1349	0.994655258230428	RRACH.m6A
1350	0.995371871652047	RRACH.m6A
1351	0.998388258804896	RRACH.m6A
1352	0.969423391952623	RRACH.m6A
1353	0.95917327902765	RRACH.m6A
1354	0.937109476629827	RRACH.m6A
1355	0.935198438626866	RRACH.m6A
1356	0.935024707899324	RRACH.m6A
1357	0.92824920952519	RRACH.m6A
1358	0.914871943504462	RRACH.m6A
1359	0.91469821277692	RRACH.m6A
1360	0.912265982591334	RRACH.m6A
1361	0.912092251863792	RRACH.m6A
1362	0.905837945672283	RRACH.m6A
1363	0.899757370208316	RRACH.m6A
1364	0.899583639480774	RRACH.m6A
1365	0.898193793660439	RRACH.m6A
1366	0.898020062932897	RRACH.m6A
1367	0.921445503948059	RRACH.m6A
1368	0.956349622876336	RRACH.m6A
1369	0.9711848704597	RRACH.m6A
1370	0.904148019504375	RRACH.m6A
1371	0.902903188588847	RRACH.m6A
1372	0.947773400433468	RRACH.m6A
1373	0.934634633246919	RRACH.m6A
1374	0.879169324430162	RRACH.m6A
1375	0.948530307673563	RRACH.m6A
1376	0.850266728693225	RRACH.m6A
1377	0.935581957402761	RRACH.m6A
1378	0.879996931797079	RRACH.m6A
1379	0.970480617636308	RRACH.m6A
1380	0.876113543383085	RRACH.m6A
1381	0.963054357922172	RRACH.m6A
1382	0.903997545437663	RRACH.m6A
1383	0.971237524876403	RRACH.m6A
1384	0.877004812855149	RRACH.m6A
1385	0.964001682078013	RRACH.m6A
1386	0.90482515280458	RRACH.m6A
1387	0.987132576918391	RRACH.m6A
1388	0.895721471768496	RRACH.m6A
1389	0.98389548935069	RRACH.m6A
1390	0.92220490750983	RRACH.m6A
1391	0.854417284853925	RRACH.m6A
1392	0.851201211230601	RRACH.m6A
1393	0.854102170751878	RRACH.m6A
1394	0.850744773228241	RRACH.m6A
1395	0.966474665009479	RRACH.m6A
1396	0.966235198330976	RRACH.m6A
1397	0.962882664831924	RRACH.m6A
1398	0.96264319815342	RRACH.m6A
1399	0.956656531190827	RRACH.m6A
1400	0.956417064512323	RRACH.m6A
1401	0.943006930516115	RRACH.m6A
1402	0.942767463837611	RRACH.m6A
1403	0.939175463660056	RRACH.m6A
1404	0.928159996448884	RRACH.m6A
1405	0.927920529770381	RRACH.m6A
1406	0.91307359570315	RRACH.m6A
1407	0.912834129024646	RRACH.m6A
1408	0.909242128847091	RRACH.m6A
1409	0.909002662168587	RRACH.m6A
1410	0.894874128136867	RRACH.m6A
1411	0.875477327178066	RRACH.m6A
1412	0.875237860499562	RRACH.m6A
1413	0.970976002109061	RRACH.m6A
1414	0.934077809124783	RRACH.m6A
1415	0.971476415865801	RRACH.m6A
1416	0.934461077676383	RRACH.m6A
1417	0.99285831918721	RRACH.m6A
1418	0.955851427702754	RRACH.m6A
1419	0.967723312690249	RRACH.m6A
1420	0.971757898603968	RRACH.m6A
1421	0.972015112642183	RRACH.m6A
1422	0.972838197564472	RRACH.m6A
1423	0.901906437855774	RRACH.m6A
1424	0.902442468250005	RRACH.m6A
1425	0.915843228105773	RRACH.m6A
1426	0.934068261509618	RRACH.m6A
1427	0.934604291903849	RRACH.m6A
1428	0.999544940964414	RRACH.m6A
1429	0.999404646083878	RRACH.m6A
1430	0.999605694919427	RRACH.m6A
1431	0.998185246496641	RRACH.m6A
1432	0.9996167314484	RRACH.m6A
1433	0.999163196995673	RRACH.m6A
1434	0.969055985580178	RRACH.m6A
1435	0.973937738491193	RRACH.m6A
1436	0.907531652572064	RRACH.m6A
1437	0.96844624244554	RRACH.m6A
1438	0.857179839572396	RRACH.m6A
1439	0.875050096853917	RRACH.m6A
1440	0.879651748824948	RRACH.m6A
1441	0.921138983885424	RRACH.m6A
1442	0.890884202307079	RRACH.m6A
1443	0.891132757654898	RRACH.m6A
1444	0.903818064321946	RRACH.m6A
1445	0.862360333426233	RRACH.m6A
1446	0.955649440770675	RRACH.m6A
1447	0.887359039069738	RRACH.m6A
1448	0.921001114976133	RRACH.m6A
1449	0.919776059802575	RRACH.m6A
1450	0.930664893927201	RRACH.m6A
1451	0.930399242179796	RRACH.m6A
1452	0.924820555484283	RRACH.m6A
1453	0.895864515017099	RRACH.m6A
1454	0.895598863269694	RRACH.m6A
1455	0.883644534636452	RRACH.m6A
1456	0.95544225803327	RRACH.m6A
1457	0.941529714128046	RRACH.m6A
1458	0.944123154227205	RRACH.m6A
1459	0.904033791015776	RRACH.m6A
1460	0.921310849916373	RRACH.m6A
1461	0.928849930163906	RRACH.m6A
1462	0.933247726974967	RRACH.m6A
1463	0.934190112005909	RRACH.m6A
1464	0.939844422191559	RRACH.m6A
1465	0.950838914219211	RRACH.m6A
1466	0.972085027191567	RRACH.m6A
1467	0.933898582823675	RRACH.m6A
1468	0.895721471768496	RRACH.m6A
1469	0.894755929840426	RRACH.m6A
1470	0.97828835448233	RRACH.m6A
1471	0.977264220259798	RRACH.m6A
1472	0.980873074186814	RRACH.m6A
1473	0.960647642499222	RRACH.m6A
1474	0.958791399220884	RRACH.m6A
1475	0.965332446963601	RRACH.m6A
1476	0.977609865559902	RRACH.m6A
1477	0.904604457506735	RRACH.m6A
1478	0.998232106328887	RRACH.m6A
1479	0.992430927599053	RRACH.m6A
1480	0.890729291058237	RRACH.m6A
1481	0.927555331088334	RRACH.m6A
1482	0.978347722263042	RRACH.m6A
1483	0.975994213813372	RRACH.m6A
1484	0.943674016263375	RRACH.m6A
1485	0.868572704614542	RRACH.m6A
1486	0.943674016263375	RRACH.m6A
1487	0.972613719858393	RRACH.m6A
1488	0.998185246496641	RRACH.m6A
1489	0.863068599291964	RRACH.m6A
1490	0.985741851722391	RRACH.m6A
1491	0.984144785181175	RRACH.m6A
1492	0.985741851722391	RRACH.m6A
1493	0.985741851722391	RRACH.m6A
1494	0.98024596186507	RRACH.m6A
1495	0.982359288016893	RRACH.m6A
1496	0.893616780619872	RRACH.m6A
1497	0.907621894941057	RRACH.m6A
1498	0.914717201203114	RRACH.m6A
1499	0.914763575753847	RRACH.m6A
1500	0.918380790710974	RRACH.m6A
1501	0.923667489494468	RRACH.m6A
1502	0.9237138640452	RRACH.m6A
1503	0.92389936224813	RRACH.m6A
1504	0.929000562828694	RRACH.m6A
1505	0.940455076859597	RRACH.m6A
1506	0.944304164570386	RRACH.m6A
1507	0.944350539121119	RRACH.m6A
1508	0.982887790779744	RRACH.m6A
1509	0.984835521910505	RRACH.m6A
1510	0.985021020113434	RRACH.m6A
1511	0.985067394664167	RRACH.m6A
1512	0.996753781448732	RRACH.m6A
1513	0.999721752695606	RRACH.m6A
1514	0.999768127246338	RRACH.m6A
1515	0.878389202731839	RRACH.m6A
1516	0.878389202731839	RRACH.m6A
1517	0.878389202731839	RRACH.m6A
1518	0.914667642133877	RRACH.m6A
1519	0.97993052135227	RRACH.m6A
1520	0.978896012143624	RRACH.m6A
1521	0.978689110301895	RRACH.m6A
1522	0.934619018013581	RRACH.m6A
1523	0.934412116171852	RRACH.m6A
1524	0.919101379883893	RRACH.m6A
1525	0.918894478042164	RRACH.m6A
1526	0.911239109898184	RRACH.m6A
1527	0.911032208056455	RRACH.m6A
1528	0.890548925725267	RRACH.m6A
1529	0.890342023883537	RRACH.m6A
1530	0.99289985329662	RRACH.m6A
1531	0.987141807494489	RRACH.m6A
1532	0.992392699960665	RRACH.m6A
1533	0.986223365172667	RRACH.m6A
1534	0.922005374774793	RRACH.m6A
1535	0.910477867272954	RRACH.m6A
1536	0.959145672501082	RRACH.m6A
1537	0.953107454285833	RRACH.m6A
1538	0.960796352400028	RRACH.m6A
1539	0.955002102597517	RRACH.m6A
1540	0.983080531035802	RRACH.m6A
1541	0.980579854805244	RRACH.m6A
1542	0.97299146165345	RRACH.m6A
1543	0.973510856621652	RRACH.m6A
1544	0.991068086530635	RRACH.m6A
1545	0.994421313304487	RRACH.m6A
1546	0.96345139819337	RRACH.m6A
1547	0.85380559277348	RRACH.m6A
1548	0.85380559277348	RRACH.m6A
1549	0.96455893158145	RRACH.m6A
1550	0.858235726325798	RRACH.m6A
1551	0.858235726325798	RRACH.m6A
1552	0.995675850503957	RRACH.m6A
1553	0.980931982518227	RRACH.m6A
1554	0.988413496863166	RRACH.m6A
1555	0.986568512287237	RRACH.m6A
1556	0.987915509622328	RRACH.m6A
1557	0.985406618886479	RRACH.m6A
1558	0.959833455792309	RRACH.m6A
1559	0.953653987452665	RRACH.m6A
1560	0.902094048493755	RRACH.m6A
1561	0.988243938280676	RRACH.m6A
1562	0.985568906272686	RRACH.m6A
1563	0.995227737321859	RRACH.m6A
1564	0.946939082225636	RRACH.m6A
1565	0.961274088237259	RRACH.m6A
1566	0.961488043550865	RRACH.m6A
1567	0.8751912632464	RRACH.m6A
1568	0.965707957574846	RRACH.m6A
1569	0.961113272151868	RRACH.m6A
1570	0.96950920227149	RRACH.m6A
1571	0.877707906431	RRACH.m6A
1572	0.9626800802981	RRACH.m6A
1573	0.961117851101276	RRACH.m6A
1574	0.907366864374894	RRACH.m6A
1575	0.950020038741567	RRACH.m6A
1576	0.882103281931684	RRACH.m6A
1577	0.858370825697153	RRACH.m6A
1578	0.908771218858177	RRACH.m6A
1579	0.884324290578342	RRACH.m6A
1580	0.885934813779132	RRACH.m6A
1581	0.908771218858177	RRACH.m6A
1582	0.968918745553573	RRACH.m6A
1583	0.967985724782198	RRACH.m6A
1584	0.932297680277107	RRACH.m6A
1585	0.850425107588958	RRACH.m6A
1586	0.849900283405059	RRACH.m6A
1587	0.979259374746029	RRACH.m6A
1588	0.969063646506703	RRACH.m6A
1589	0.909625275532697	RRACH.m6A
1590	0.929776396528785	RRACH.m6A
1591	0.933801953415669	RRACH.m6A
1592	0.911922938019153	RRACH.m6A
1593	0.927321025778043	RRACH.m6A
1594	0.87819058876146	RRACH.m6A
1595	0.916855253490081	RRACH.m6A
1596	0.927086209559288	RRACH.m6A
1597	0.860474109594338	RRACH.m6A
1598	0.859945602433711	RRACH.m6A
1599	0.992145346033005	RRACH.m6A
1600	0.862858474380392	RRACH.m6A
1601	0.90984516537325	RRACH.m6A
1602	0.850507974565363	RRACH.m6A
1603	0.998215349042905	RRACH.m6A
1604	0.993026641630609	RRACH.m6A
1605	0.994769981222957	RRACH.m6A
1606	0.995621379628522	RRACH.m6A
1607	0.992758435539479	RRACH.m6A
1608	0.933474161156013	RRACH.m6A
1609	0.873601783961813	RRACH.m6A
1610	0.873952890117475	RRACH.m6A
1611	0.940663059693185	RRACH.m6A
1612	0.92468772961058	RRACH.m6A
1613	0.92468772961058	RRACH.m6A
1614	0.975625074313798	RRACH.m6A
1615	0.97500007621928	RRACH.m6A
1616	0.867535864846978	RRACH.m6A
1617	0.866713535857574	RRACH.m6A
1618	0.868604124001438	RRACH.m6A
1619	0.867074745787499	RRACH.m6A
1620	0.981756654998836	RRACH.m6A
1621	0.968191090767202	RRACH.m6A
1622	0.970940603065176	RRACH.m6A
1623	0.975034606500745	RRACH.m6A
1624	0.96828957036235	RRACH.m6A
1625	0.9702470042906	RRACH.m6A
1626	0.967628936411565	RRACH.m6A
1627	0.969627150213321	RRACH.m6A
1628	0.96234386480529	RRACH.m6A
1629	0.964668317595087	RRACH.m6A
1630	0.961683230854506	RRACH.m6A
1631	0.964048463517808	RRACH.m6A
1632	0.969796127471609	RRACH.m6A
1633	0.974018540316615	RRACH.m6A
1634	0.879858997235926	RRACH.m6A
1635	0.869100101466009	RRACH.m6A
1636	0.867306952171023	RRACH.m6A
1637	0.990471440242701	RRACH.m6A
1638	0.989500702251341	RRACH.m6A
1639	0.989666918046834	RRACH.m6A
1640	0.988272541837171	RRACH.m6A
1641	0.987077787386266	RRACH.m6A
1642	0.987282360673027	RRACH.m6A
1643	0.987906058769582	RRACH.m6A
1644	0.986673968242087	RRACH.m6A
1645	0.986884934444059	RRACH.m6A
1646	0.978743982079872	RRACH.m6A
1647	0.976578489637607	RRACH.m6A
1648	0.976949278719861	RRACH.m6A
1649	0.978377499012283	RRACH.m6A
1650	0.976174670493428	RRACH.m6A
1651	0.976551852490893	RRACH.m6A
1652	0.908989393566348	RRACH.m6A
1653	0.90660483619254	RRACH.m6A
1654	0.919886947434363	RRACH.m6A
1655	0.930420843619464	RRACH.m6A
1656	0.968755900209962	RRACH.m6A
1657	0.965957921124287	RRACH.m6A
1658	0.905859662013226	RRACH.m6A
1659	0.994131511398227	RRACH.m6A
1660	0.992592235699401	RRACH.m6A
1661	0.992735150766294	RRACH.m6A
1662	0.98200330162123	RRACH.m6A
1663	0.977282856144831	RRACH.m6A
1664	0.977721129016635	RRACH.m6A
1665	0.983907634532175	RRACH.m6A
1666	0.996484020990223	RRACH.m6A
1667	0.994643508507154	RRACH.m6A
1668	0.983263939913462	RRACH.m6A
1669	0.996343381829832	RRACH.m6A
1670	0.99442924884744	RRACH.m6A
1671	0.940136400459692	RRACH.m6A
1672	0.971731528761394	RRACH.m6A
1673	0.980073851646612	RRACH.m6A
1674	0.945114038970858	RRACH.m6A
1675	0.950998300966588	RRACH.m6A
1676	0.905993194407533	RRACH.m6A
1677	0.90890062138462	RRACH.m6A
1678	0.923908099482326	RRACH.m6A
1679	0.970114178416897	RRACH.m6A
1680	0.932065826340043	RRACH.m6A
1681	0.869672383155898	RRACH.m6A
1682	0.873703134192314	RRACH.m6A
1683	0.92141328307191	RRACH.m6A
1684	0.960550715510304	RRACH.m6A
1685	0.929838476383979	RRACH.m6A
1686	0.865399346538059	RRACH.m6A
1687	0.86956225334616	RRACH.m6A
1688	0.922742394213068	RRACH.m6A
1689	0.950852555943055	RRACH.m6A
1690	0.883803925684896	RRACH.m6A
1691	0.88203851571602	RRACH.m6A
1692	0.850952679543452	RRACH.m6A
1693	0.862421679288619	RRACH.m6A
1694	0.862421679288619	RRACH.m6A
1695	0.993252368837942	RRACH.m6A
1696	0.898492157301217	RRACH.m6A
1697	0.889928220200079	RRACH.m6A
1698	0.986174559058947	RRACH.m6A
1699	0.931217695251282	RRACH.m6A
1700	0.958478025830928	RRACH.m6A
1701	0.958478025830928	RRACH.m6A
1702	0.956568969547293	RRACH.m6A
1703	0.956568969547293	RRACH.m6A
1704	0.955900799848021	RRACH.m6A
1705	0.955900799848021	RRACH.m6A
1706	0.970262966198169	RRACH.m6A
1707	0.969939737569888	RRACH.m6A
1708	0.926950330008546	RRACH.m6A
1709	0.962426990931548	RRACH.m6A
1710	0.917899928416684	RRACH.m6A
1711	0.95777192786112	RRACH.m6A
1712	0.953368655801098	RRACH.m6A
1713	0.918765285812351	RRACH.m6A
1714	0.953236180391442	RRACH.m6A
1715	0.918676891128796	RRACH.m6A
1716	0.949924295150043	RRACH.m6A
1717	0.916467024039904	RRACH.m6A
1718	0.927933377147152	RRACH.m6A
1719	0.927542526863609	RRACH.m6A
1720	0.901793506569665	RRACH.m6A
1721	0.963784263419296	RRACH.m6A
1722	0.940826073265456	RRACH.m6A
1723	0.941864212330974	RRACH.m6A
1724	0.968659862003554	RRACH.m6A
1725	0.968979659330048	RRACH.m6A
1726	0.96330561285545	RRACH.m6A
1727	0.969728617412356	RRACH.m6A
1728	0.955019783500229	RRACH.m6A
1729	0.962893143924824	RRACH.m6A
1730	0.956534061089535	RRACH.m6A
1731	0.853720397897474	RRACH.m6A
1732	0.956964416920332	RRACH.m6A
1733	0.855168710789578	RRACH.m6A
1734	0.983145842715271	RRACH.m6A
1735	0.982288851666895	RRACH.m6A
1736	0.875105311128397	RRACH.m6A
1737	0.970906262294552	RRACH.m6A
1738	0.872896740149235	RRACH.m6A
1739	0.963540759077983	RRACH.m6A
1740	0.850038030514909	RRACH.m6A
1741	0.887307800786492	RRACH.m6A
1742	0.87110369371004	RRACH.m6A
1743	0.890061398397054	RRACH.m6A
1744	0.969636005271567	RRACH.m6A
1745	0.969636005271567	RRACH.m6A
1746	0.969636005271567	RRACH.m6A
1747	0.963033537611054	RRACH.m6A
1748	0.952396961168952	RRACH.m6A
1749	0.937463918337357	RRACH.m6A
1750	0.933294846226514	RRACH.m6A
1751	0.936791487351737	RRACH.m6A
1752	0.93257758650852	RRACH.m6A
1753	0.996898906513377	RRACH.m6A
1754	0.983386999178804	RRACH.m6A
1755	0.974748238751783	RRACH.m6A
1756	0.944011272671024	RRACH.m6A
1757	0.920723925905874	RRACH.m6A
1758	0.979790982900871	RRACH.m6A
1759	0.979385327448152	RRACH.m6A
1760	0.96227650141496	RRACH.m6A
1761	0.961519277903216	RRACH.m6A
1762	0.958504151556456	RRACH.m6A
1763	0.957671205693538	RRACH.m6A
1764	0.992780523099925	RRACH.m6A
1765	0.980337190489462	RRACH.m6A
1766	0.849791549112815	RRACH.m6A
1767	0.925674353240136	RRACH.m6A
1768	0.926317865333295	RRACH.m6A
1769	0.904968743988114	RRACH.m6A
1770	0.956964416920332	RRACH.m6A
1771	0.949263312579759	RRACH.m6A
1772	0.968079567517067	RRACH.m6A
1773	0.945536889209911	RRACH.m6A
1774	0.961746148373628	RRACH.m6A
1775	0.941927887892496	RRACH.m6A
1776	0.936159135034134	RRACH.m6A
1777	0.952929831006613	RRACH.m6A
1778	0.944506748134112	RRACH.m6A
1779	0.965087026971792	RRACH.m6A
1780	0.94043097257334	RRACH.m6A
1781	0.958159849783656	RRACH.m6A
1782	0.936483627382417	RRACH.m6A
1783	0.930174053943585	RRACH.m6A
1784	0.969875091844232	RRACH.m6A
1785	0.861154155537989	RRACH.m6A
1786	0.971309611280221	RRACH.m6A
1787	0.861511085729409	RRACH.m6A
1788	0.895776384105637	RRACH.m6A
1789	0.935038705161733	RRACH.m6A
1790	0.935395635353152	RRACH.m6A
1791	0.909625275532697	RRACH.m6A
1792	0.955582970020603	RRACH.m6A
1793	0.977146621399073	RRACH.m6A
1794	0.980829603900875	RRACH.m6A
1795	0.894562821454813	RRACH.m6A
1796	0.970202536498099	RRACH.m6A
1797	0.969875091844232	RRACH.m6A
1798	0.88932370699294	RRACH.m6A
1799	0.997524658327381	RRACH.m6A
1800	0.985304922850845	RRACH.m6A
1801	0.969260297800237	RRACH.m6A
1802	0.967952225366205	RRACH.m6A
1803	0.967952225366205	RRACH.m6A
1804	0.850960980703043	RRACH.m6A
1805	0.983240950819937	RRACH.m6A
1806	0.875131603640053	RRACH.m6A
1807	0.874909413907985	RRACH.m6A
1808	0.886370960465086	RRACH.m6A
1809	0.886370960465086	RRACH.m6A
1810	0.861457641636576	RRACH.m6A
1811	0.871745440524949	RRACH.m6A
1812	0.983815040678877	RRACH.m6A
1813	0.935709037472447	RRACH.m6A
1814	0.909625275532697	RRACH.m6A
1815	0.914864389994569	RRACH.m6A
1816	0.908007830799501	RRACH.m6A
1817	0.900675121660331	RRACH.m6A
1818	0.900675121660331	RRACH.m6A
1819	0.908007830799501	RRACH.m6A
1820	0.904813658257817	RRACH.m6A
1821	0.914864389994569	RRACH.m6A
1822	0.903637716147699	RRACH.m6A
1823	0.895876995300534	RRACH.m6A
1824	0.887577335505649	RRACH.m6A
1825	0.887577335505649	RRACH.m6A
1826	0.895876995300534	RRACH.m6A
1827	0.892261613192914	RRACH.m6A
1828	0.903637716147699	RRACH.m6A
1829	0.881184368453959	RRACH.m6A
1830	0.8716153243026	RRACH.m6A
1831	0.861381763196286	RRACH.m6A
1832	0.861381763196286	RRACH.m6A
1833	0.8716153243026	RRACH.m6A
1834	0.867157523063107	RRACH.m6A
1835	0.881184368453959	RRACH.m6A
1836	0.901190301249082	RRACH.m6A
1837	0.969381914630222	RRACH.m6A
1838	0.948832864046479	RRACH.m6A
1839	0.934654019143696	RRACH.m6A
1840	0.923841524325306	RRACH.m6A
1841	0.920878159513061	RRACH.m6A
1842	0.873754895202891	RRACH.m6A
1843	0.920257596058262	RRACH.m6A
1844	0.922090754769566	RRACH.m6A
1845	0.890752556391633	RRACH.m6A
1846	0.956575642996203	RRACH.m6A
1847	0.959277404284548	RRACH.m6A
1848	0.959277404284548	RRACH.m6A
1849	0.904928997074953	RRACH.m6A
1850	0.918377561144873	RRACH.m6A
1851	0.946951187193874	RRACH.m6A
1852	0.904928997074953	RRACH.m6A
1853	0.853207394700857	RRACH.m6A
1854	0.853207394700857	RRACH.m6A
1855	0.904928997074953	RRACH.m6A
1856	0.904928997074953	RRACH.m6A
1857	0.961239939017823	RRACH.m6A
1858	0.961239939017823	RRACH.m6A
1859	0.909510732155678	RRACH.m6A
1860	0.922311172655963	RRACH.m6A
1861	0.949507756485736	RRACH.m6A
1862	0.909510732155678	RRACH.m6A
1863	0.860281737124912	RRACH.m6A
1864	0.860281737124912	RRACH.m6A
1865	0.909510732155678	RRACH.m6A
1866	0.909510732155678	RRACH.m6A
1867	0.997792148425066	RRACH.m6A
1868	0.997792148425066	RRACH.m6A
1869	0.994845548034184	RRACH.m6A
1870	0.995574687050023	RRACH.m6A
1871	0.997123859546656	RRACH.m6A
1872	0.994845548034184	RRACH.m6A
1873	0.992041364772938	RRACH.m6A
1874	0.992041364772938	RRACH.m6A
1875	0.994845548034184	RRACH.m6A
1876	0.994845548034184	RRACH.m6A
1877	0.999836455438894	RRACH.m6A
1878	0.999836455438894	RRACH.m6A
1879	0.999618188743273	RRACH.m6A
1880	0.999672199040742	RRACH.m6A
1881	0.999786952559012	RRACH.m6A
1882	0.999618188743273	RRACH.m6A
1883	0.999410471464662	RRACH.m6A
1884	0.999410471464662	RRACH.m6A
1885	0.999618188743273	RRACH.m6A
1886	0.999618188743273	RRACH.m6A
1887	0.99873424755648	RRACH.m6A
1888	0.999773837025858	RRACH.m6A
1889	0.897208928252279	RRACH.m6A
1890	0.951550705036106	RRACH.m6A
1891	0.897208928252279	RRACH.m6A
1892	0.898226661635919	RRACH.m6A
1893	0.952030401025847	RRACH.m6A
1894	0.898226661635919	RRACH.m6A
1895	0.94911333081796	RRACH.m6A
1896	0.976015200512924	RRACH.m6A
1897	0.94911333081796	RRACH.m6A
1898	0.94497479875607	RRACH.m6A
1899	0.888143800940609	RRACH.m6A
1900	0.970438174239667	RRACH.m6A
1901	0.925066183230628	RRACH.m6A
1902	0.925602453542436	RRACH.m6A
1903	0.905350795321405	RRACH.m6A
1904	0.991784115957518	RRACH.m6A
1905	0.998054365458185	RRACH.m6A
1906	0.945319494439951	RRACH.m6A
1907	0.934234355434591	RRACH.m6A
1908	0.984481107919756	RRACH.m6A
1909	0.985367901752913	RRACH.m6A
1910	0.984024669917396	RRACH.m6A
1911	0.984937545922116	RRACH.m6A
1912	0.979003851891435	RRACH.m6A
1913	0.980203631783353	RRACH.m6A
1914	0.978547413889075	RRACH.m6A
1915	0.979773275952556	RRACH.m6A
1916	0.980353320767977	RRACH.m6A
1917	0.954225788906171	RRACH.m6A
1918	0.970231298528506	RRACH.m6A
1919	0.985006745558002	RRACH.m6A
1920	0.964099850384318	RRACH.m6A
1921	0.985237411010956	RRACH.m6A
1922	0.964294959893099	RRACH.m6A
1923	0.971522011652292	RRACH.m6A
1924	0.988355708817596	RRACH.m6A
1925	0.905263297881183	RRACH.m6A
1926	0.922507196169461	RRACH.m6A
1927	0.863465059917622	RRACH.m6A
1928	0.998939263797332	RRACH.m6A
1929	0.998018098147647	RRACH.m6A
1930	0.99817424799056	RRACH.m6A
1931	0.864984219923631	RRACH.m6A
1932	0.888162894614853	RRACH.m6A
1933	0.884678085966201	RRACH.m6A
1934	0.864203781888508	RRACH.m6A
1935	0.887516437358292	RRACH.m6A
1936	0.884089708853784	RRACH.m6A
1937	0.882344779305799	RRACH.m6A
1938	0.882344779305799	RRACH.m6A
1939	0.933900686959189	RRACH.m6A
1940	0.999185813293087	RRACH.m6A
1941	0.999770738902924	RRACH.m6A
1942	0.99931534299646	RRACH.m6A
1943	0.997751872525689	RRACH.m6A
1944	0.999504524536912	RRACH.m6A
1945	0.999364453414435	RRACH.m6A
1946	0.997357464196862	RRACH.m6A
1947	0.999227566457544	RRACH.m6A
1948	0.99874479549351	RRACH.m6A
1949	0.999223584841346	RRACH.m6A
1950	0.854010060475894	RRACH.m6A
1951	0.856363195649045	RRACH.m6A
1952	0.853237626933439	RRACH.m6A
1953	0.855586780490391	RRACH.m6A
1954	0.995068839438788	RRACH.m6A
1955	0.995068839438788	RRACH.m6A
1956	0.994620552115041	RRACH.m6A
1957	0.994620552115041	RRACH.m6A
1958	0.987132576918391	RRACH.m6A
1959	0.995665480840897	RRACH.m6A
1960	0.996049192373014	RRACH.m6A
1961	0.996087674265485	RRACH.m6A
1962	0.995123665946009	RRACH.m6A
1963	0.995555341419641	RRACH.m6A
1964	0.99559863354867	RRACH.m6A
1965	0.912920187362234	RRACH.m6A
1966	0.948397148066509	RRACH.m6A
1967	0.959320379497686	RRACH.m6A
1968	0.882752488143745	RRACH.m6A
1969	0.961428855912709	RRACH.m6A
1970	0.961428855912709	RRACH.m6A
1971	0.863068599291964	RRACH.m6A
1972	0.954953408365207	RRACH.m6A
1973	0.954953408365207	RRACH.m6A
1974	0.862212778037539	RRACH.m6A
1975	0.95467186716749	RRACH.m6A
1976	0.95467186716749	RRACH.m6A
1977	0.936090148118137	RRACH.m6A
1978	0.936090148118137	RRACH.m6A
1979	0.998667039462134	RRACH.m6A
1980	0.984384496852302	RRACH.m6A
1981	0.974982775233964	RRACH.m6A
1982	0.988224791600351	RRACH.m6A
1983	0.9702470042906	RRACH.m6A
1984	0.985092828953847	RRACH.m6A
1985	0.978982622216906	RRACH.m6A
1986	0.989567131374626	RRACH.m6A
1987	0.985933895024544	RRACH.m6A
1988	0.984059173870058	RRACH.m6A
1989	0.974461583051339	RRACH.m6A
1990	0.987979474758692	RRACH.m6A
1991	0.969627150213321	RRACH.m6A
1992	0.984782262890385	RRACH.m6A
1993	0.978544760179758	RRACH.m6A
1994	0.98934977994493	RRACH.m6A
1995	0.985640851170889	RRACH.m6A
1996	0.970395608615822	RRACH.m6A
1997	0.952571511381058	RRACH.m6A
1998	0.977676167408999	RRACH.m6A
1999	0.943593278967595	RRACH.m6A
[truncated: 571,101 more rows]
