# Supplementary material for: Meta-unstable mRNAs in activated CD8+ T cells are defined by interlinked AU-rich elements and m6A mRNA methylation
Source: Nat Commun. 2026 Jan 22;17:160. doi: 10.1038/s41467-025-67762-w (PMC12827480; doi:10.1038/s41467-025-67762-w)
Supplement: Supplementary file 6 — Source Data [file 41467_2025_67762_MOESM6_ESM.zip › Source Data/Fig-2A.csv]

SYMBOL	cluster	ARE_Input_Day1_R4	ARE_Input_Day5_R1	ARE_Input_noAct_R4	ARE_miCLIP_Day1_R1	ARE_miCLIP_Day1_R2	ARE_miCLIP_Day1_R4	ARE_miCLIP_Day1_R5	ARE_miCLIP_Day5_R2	ARE_miCLIP_Day5_R4	ARE_miCLIP_noAct_R4	ARE_miCLIP_noUV_R2	ARE_miCLIP_noUV_R3	RRACH_miCLIP_Day1_R1	RRACH_miCLIP_Day1_R2	RRACH_miCLIP_Day1_R3	RRACH_miCLIP_Day1_R4	RRACH_miCLIP_Day1_R5	RRACH_miCLIP_Day5_R1	RRACH_miCLIP_Day5_R2	RRACH_miCLIP_Day5_R4	RRACH_miCLIP_noAct_R1	RRACH_miCLIP_noAct_R2	RRACH_miCLIP_noUV_R1	RRACH_miCLIP_noUV_R2	ARE_Input_Day1_R2	ARE_miCLIP_Day5_R1	ARE_miCLIP_Day5_R3	ARE_miCLIP_noAct_R1	ARE_miCLIP_noAct_R2	ARE_miCLIP_noUV_R1	RRACH_Input_Day1_R4	RRACH_Input_Day5_R1	RRACH_miCLIP_noUV_R3	RRACH_Input_Day5_R4	RRACH_miCLIP_noAct_R4	RRACH_Input_Day1_R2	RRACH_Input_Day5_R2	RRACH_miCLIP_Day5_R3	RRACH_miCLIP_noAct_R3	ARE_Input_Day1_R3	ARE_Input_Day5_R4	ARE_Input_noAct_R3	ARE_miCLIP_Day1_R3	ARE_miCLIP_noAct_R3	ARE_Input_Day5_R2	RRACH_Input_noAct_R4	RRACH_Input_Day1_R3	RRACH_Input_noAct_R3
B2M	cluster 1	1.861508961	1.54079977	1.968896445	0.318465098	-0.032051139	-0.006369886	0.237097884	-0.152552591	-0.096343186	0.134322361	-0.46384487	-0.043152441	-1.252577247	-1.034866501	-1.154792074	-1.143876955	-0.825554876	-0.877725271	-1.641865097	-0.979260172	-0.617226464	-1.207924512	-1.692022521	-1.669378509	1.837848444	0.021242242	0.013368379	0.760404688	-0.051815884	0.303844186	1.056095276	0.175154126	-1.444571954	0.142506593	-0.591834822	0.307961067	-0.208494322	-1.124829217	-0.678591212	1.651565447	1.242191909	1.552679613	-0.538949876	0.493249958	0.747686898	0.868003878	0.638173308	0.552969481
HLA-B	cluster 1	1.223480855	1.380524366	2.448518232	-0.107466166	1.219091881	0.605532274	0.072910408	0.067755333	-0.107466166	0.490175428	0.419997453	-0.24538545	-1.466481244	-1.343375556	-1.207244065	-0.701786218	-1.159320919	-0.94940457	-1.38437448	-1.224645353	-0.961051098	-0.682996968	-0.59691395	-1.366996086	1.117189621	-0.435142254	-0.107466166	1.151670691	0.777448777	0.357422911	-0.122039303	-0.344734808	-1.131882223	-0.495523286	-0.946188151	-0.148042242	-0.110517441	-1.549947682	-0.977635883	1.71342161	1.168838076	1.754315308	0.018075352	1.416561974	0.968902985	0.52947719	-0.267613639	0.341469641
RPS15A	cluster 1	0.280412696	-0.601558451	0.277314811	0.188520595	3.168593099	0.050932256	0.220233675	1.575097058	0.290129128	-0.022859318	3.0619573	0.576224292	-0.601558451	-0.601558451	-0.601558451	-0.601558451	-0.601558451	-0.601558451	-0.601558451	-0.601558451	-0.601558451	-0.601558451	-0.601558451	-0.601558451	0.050936987	0.13974515	1.226299274	0.58673101	0.473873854	0.763550459	-0.601558451	-0.601558451	-0.601558451	-0.601558451	-0.601558451	-0.601558451	-0.601558451	-0.601558451	-0.601558451	-0.601558451	0.110897672	-0.601558451	1.103611224	3.322993848	-0.601558451	-0.601558451	-0.601558451	-0.601558451
APOC3	cluster 1	-0.592834563	-0.592834563	-0.592834563	0.961777748	1.008852115	0.667990222	0.337541275	0.642312319	-0.592834563	1.529516048	1.023261666	0.446438029	-0.592834563	-0.592834563	-0.592834563	-0.592834563	-0.592834563	-0.592834563	-0.592834563	-0.592834563	-0.592834563	-0.592834563	-0.592834563	-0.592834563	-0.592834563	0.618817702	1.778623253	1.915182856	1.537000654	2.395070711	-0.592834563	-0.592834563	-0.592834563	-0.592834563	-0.592834563	-0.592834563	-0.592834563	-0.592834563	-0.592834563	-0.592834563	-0.592834563	-0.592834563	2.980941505	2.313049045	-0.592834563	-0.592834563	-0.592834563	-0.592834563
RASSF5	cluster 1	-0.857209217	-1.083880582	-0.196311118	1.540383077	1.852098575	0.886236614	1.098520562	0.692783742	0.864169083	0.669447753	1.290201297	0.778572437	-0.503898655	-0.821819836	0.064980605	-0.373228982	-0.128657781	-0.499200809	-0.528849888	-0.422972198	-0.100042841	-1.40006408	-1.388720426	-0.865035826	-0.131803055	0.771775447	0.822712733	1.853865212	1.302354398	2.502590805	-0.408737358	-0.410596632	-0.783445693	-0.556851364	-0.100042841	-0.257288344	-1.466591136	-0.924336991	-0.341348219	-0.31623319	-0.744073082	-0.537089923	1.709487777	1.018162009	-1.184226137	0.804749487	-0.653637465	-1.520601525
RAN	cluster 1	1.692187283	1.124720905	0.292980527	0.784821964	1.200189025	1.164354519	1.493453731	1.045520365	1.298327272	0.79555263	1.306072733	1.250068744	-0.877991099	-1.360093821	-0.283540985	-0.649470525	-0.284878075	-0.915398545	-0.741772485	-0.821801853	-0.830364373	-0.695531936	-1.360093821	-0.743434678	1.388558706	0.511287884	0.819489075	-0.596256935	0.711705172	1.319392248	-0.494084978	-0.680688267	-0.718677824	-1.360093821	-0.336358262	-0.590023052	-1.360093821	-1.360093821	-1.360093821	0.879646504	0.889255892	-0.190862981	0.757257543	-0.524521311	0.84890791	-1.360093821	-0.62061811	-1.360093821
SRGN	cluster 1	1.75644064	1.185042556	0.810176918	1.368204202	1.112759722	1.342664185	1.128751049	-0.180408462	0.53644964	0.45510418	-0.372280181	0.469507573	-0.356280201	-0.82850668	-1.542089023	-0.154129369	-0.299357245	-1.046160194	-0.944045984	-1.116666353	-1.542089023	-1.542089023	-0.930474242	-1.297706318	1.881104833	0.190165266	0.07573482	0.462287555	-0.083956536	0.810176918	0.4667322	-0.05676477	-0.95681902	0.14288643	-0.652171842	-0.338150573	-1.542089023	-0.901845582	-1.542089023	1.727785354	0.896805157	0.367921967	0.30884279	-0.237675716	0.672385045	-1.542089023	1.195752207	-0.592874282
CLEC2D	cluster 1	0.459591355	0.104643893	0.47060778	0.654240715	0.913249053	1.561114863	1.494615927	0.473237612	1.205167983	1.247176912	0.945248119	0.901592572	-0.716659696	-0.370850908	-0.056459092	0.480368703	1.049755078	-0.961154835	-0.929363441	0.371791021	-1.3041211	0.074329279	-1.064009439	-0.808385035	0.11325473	0.340615007	1.69981826	0.702424264	0.623889836	1.231343656	-0.526877749	-1.624929552	-0.167419245	-1.603940235	0.872706672	-1.194877556	-2.570691515	-0.38279421	-0.905274414	-0.052648858	-0.565252672	0.429169598	0.582312507	0.430168801	-0.648900091	-0.236678767	-0.55968021	0.389225939
SRSF5	cluster 1	0.086337683	0.412372567	0.569752498	0.835365605	0.684682175	0.552416885	0.4352364	1.133151981	0.3089766	0.432326645	1.267572023	0.513335752	-0.405022631	-0.199959034	-1.386157696	-0.417725947	-0.381515246	0.512545512	-0.239224851	-0.489358718	0.771540284	-1.386157696	-0.737257872	-0.612826114	0.745815293	1.131564574	1.56094055	2.477921895	1.600299132	2.175224607	-0.361499896	-1.386157696	-0.692640411	-1.386157696	0.038305386	-0.216756633	-1.386157696	-1.386157696	-0.222163804	0.420147599	-0.381515246	0.417542912	-0.617117088	1.088116071	-0.335330178	-1.386157696	-1.386157696	-1.386157696
LRRN3	cluster 1	-1.042345208	-0.710600567	-1.764424014	-0.337880615	-0.026789923	-0.342158469	0.110590792	1.162761918	0.810354192	-0.127989571	1.72946094	1.75194691	-0.791799397	-0.476875728	-0.665129526	-0.279972438	-0.476875728	0.288002423	0.386207255	0.353026168	0.193870888	0.309836559	-0.659105515	-0.080881752	-1.078475555	1.281839456	2.169727613	0.450031505	0.343274787	3.130991593	-0.748341494	0.142268218	-0.193153426	-0.066539262	-0.62204842	-1.764424014	0.388910612	0.840694433	-0.761283467	-0.705804054	0.035154365	0.097765219	0.761902164	1.132421832	-0.216276917	-1.764424014	-0.705804054	0.302787295
HLA-E	cluster 1	0.160547221	0.09077595	2.137767326	0.123816764	0.656028013	0.861213649	0.682582479	0.29273473	-0.246398762	1.323065303	0.362022223	0.74054945	-1.424206261	-0.815145	-2.127872821	-0.138587153	-0.745984583	-0.841204398	-1.487854993	-0.673722662	0.338009181	-0.2248101	-1.327396551	-1.227810661	1.367816184	-0.557968538	-0.247834491	1.92210725	1.339054209	0.578981144	0.123383806	-1.136227375	-0.984809967	-0.704586755	-0.496067226	-0.116243737	-0.831582606	-0.948688321	0.632604363	1.072379294	-0.501395945	0.611362656	-1.179192093	2.196045555	-0.112846008	1.209827401	-1.048550291	0.541754044
MYL12A	cluster 1	0.599252999	1.308887188	0.684609342	1.265889822	0.781910855	0.728778627	0.773623837	0.986789485	1.032117109	1.088194037	0.978515794	0.847799114	-0.971299076	-0.971299076	-0.971299076	-0.971299076	-0.971299076	-0.971299076	-0.971299076	-0.971299076	-0.971299076	-0.971299076	-0.971299076	-0.971299076	0.93572185	0.966991195	0.97606153	1.473235101	0.950701308	2.126793243	-0.971299076	-0.971299076	-0.971299076	-0.971299076	-0.971299076	-0.971299076	-0.971299076	-0.971299076	-0.971299076	0.475824732	0.814553296	0.653605364	0.307110521	1.309270516	1.017805821	-0.971299076	-0.971299076	-0.971299076
STK17A	cluster 1	-0.253753738	0.278717777	-0.705962952	1.269735075	1.597548852	0.892104504	1.171486385	1.251583307	0.620342721	0.979454945	1.586073509	0.990208727	-0.705962952	-0.705962952	-0.705962952	-0.705962952	-0.705962952	-0.705962952	-0.705962952	-0.705962952	-0.705962952	-0.705962952	-0.705962952	-0.705962952	-0.705962952	1.297826884	1.1813604	1.838604647	1.618094546	2.049440748	-0.705962952	-0.705962952	-0.705962952	-0.705962952	-0.705962952	-0.705962952	-0.705962952	-0.705962952	-0.705962952	-0.705962952	-0.705962952	-0.705962952	1.435077024	2.080945204	-0.705962952	-0.705962952	-0.705962952	-0.705962952
MBNL1	cluster 1	0.382620785	0.825892746	0.943318414	0.531089219	-0.002499289	0.929019811	0.140051308	0.726878799	0.945489019	0.725566827	0.60790405	0.319212038	-1.017408448	-1.592376531	-0.284803748	-0.585579909	-0.703137573	-1.114770532	-0.95578951	-0.871734225	0.070420793	-0.547168617	-2.28759742	-0.843184536	0.117990887	0.611927629	0.91390829	1.314078906	0.732542064	2.119138324	-0.761514998	0.180135883	-1.305089972	-0.470876958	-0.102944626	-0.773677077	-2.28759742	-0.025663236	0.252750021	0.996273374	0.376566851	1.107946937	0.833131237	1.370748773	0.016450055	0.946973799	-2.28759742	-0.98381927
ARHGDIB	cluster 1	-0.008439978	0.553797642	0.728743886	0.55018851	0.24322143	-0.61908873	0.087680896	0.46177379	0.194748655	0.146784541	0.791065363	1.283687062	-0.630277644	-0.430357053	-3.094617219	-0.862669924	-0.296379407	-1.216013304	-0.022498427	-0.835180651	-0.138076472	-0.129254446	-0.620280316	0.47248282	0.193650185	0.811599684	-0.082785787	0.854266522	0.772497336	1.088111014	-0.27309129	1.97055523	0.452045013	0.97368972	-0.273128382	-0.682716183	1.212628328	0.565323826	0.02046358	-0.720874395	0.732528732	0.784672819	-1.957168945	0.190795029	-0.678642378	1.428040332	-1.27924943	0.380365637
SFXN1	cluster 1	1.872089332	1.333421992	-0.287834122	1.323364747	0.290938993	1.21411827	1.524142245	0.04366096	0.794593628	0.295402129	0.103237708	0.949000027	-0.497805076	-1.110984409	-0.134318989	-1.110984409	-0.725467006	-1.110984409	-0.553268969	-1.110984409	-1.110984409	-1.110984409	-1.110984409	-1.110984409	2.103883968	0.200666336	0.411016803	0.007566857	0.159808337	0.045873006	0.547336459	-0.246858517	-0.443490432	-0.227680951	-1.110984409	0.262094102	-1.110984409	-1.110984409	-1.110984409	2.380984519	1.361396666	0.183429341	0.854273242	-1.110984409	0.264462981	-1.110984409	-0.170456171	-1.110984409
GNAS	cluster 1	1.348100864	1.939279585	1.340747769	0.489685193	0.867189554	0.991967344	0.576712734	0.429805801	0.765908034	0.756598936	0.406717223	0.941361173	-0.945978091	-0.945978091	-0.945978091	-0.945978091	-0.945978091	-0.945978091	-0.945978091	-0.945978091	-0.945978091	-0.945978091	-0.945978091	-0.945978091	1.692929254	0.486452564	0.402360285	0.79696264	0.179815117	0.645881582	-0.945978091	-0.945978091	-0.945978091	-0.945978091	-0.945978091	-0.945978091	-0.945978091	-0.945978091	-0.945978091	1.353697941	1.444642484	1.168649338	0.492018701	0.371945414	1.891368813	-0.945978091	-0.945978091	-0.945978091
RBM3	cluster 1	1.825346059	2.191710418	0.888918498	-0.101975821	0.456514047	0.221180104	0.123325357	-0.108426213	0.183676973	0.204371082	-0.468933882	-0.054718815	-1.543113875	-0.825842631	0.158229679	-0.172857743	-0.377860281	-0.552206342	-0.695628386	-1.543113875	-1.543113875	-0.067578821	-0.6763959	-1.196799675	2.348996629	0.013042251	-0.435465746	-0.33597483	-0.744584823	0.888918498	-1.543113875	-0.035055559	-0.616801561	-0.002046809	-0.810297939	0.018823552	0.419158947	-0.266348479	-0.435719557	1.212988768	1.20554982	1.16355854	-0.515927099	-0.604423499	1.463539384	0.029615405	0.096276529	-1.543113875
PTMA	cluster 1	0.199463963	-1.78746902	-0.823830589	-0.569996679	0.76816801	1.235319715	1.877184105	0.754780836	1.25377684	0.750166659	1.296712021	2.259098798	-1.78746902	0.08423643	0.442391325	0.511744825	0.439706254	-1.125335737	-0.148635721	0.41484853	-1.78746902	0.153902596	-0.637849374	0.732693606	0.062597408	-0.394546067	1.254576492	-1.1269338	0.987375399	0.829700681	0.613176525	-1.78746902	0.626263083	-0.753410998	-0.419831354	0.767547143	-1.78746902	0.92206253	0.481372498	-0.242895373	0.08423643	-0.543797233	-0.131946332	-0.543335342	-0.846809023	-1.78746902	-0.242895373	-0.520136622
SELL	cluster 1	-0.736089831	0.044813675	-1.749227494	-0.326770353	-0.457298492	-0.550698653	0.179697348	0.78509373	0.450158452	-0.435123198	1.308395893	2.033612666	-0.689438592	-0.75111951	-0.551416871	-1.105949568	0.360719292	0.054364929	-0.312743891	-0.430211544	-0.117056535	0.510923335	0.855555809	0.609928435	-0.463543147	1.758586433	1.906248807	1.054351219	1.326311314	2.170184818	-0.963355974	-1.749227494	1.36968641	0.100817616	0.128726501	-1.749227494	-1.749227494	0.702456304	-0.656187899	-0.342247885	-0.424747888	0.922359378	0.241520877	-0.161137447	-0.363859378	-0.196884893	-0.595736553	0.503242333
RHOA	cluster 1	1.570874633	2.048188345	1.083961392	0.064861159	-0.575029098	0.65702631	0.478581289	-0.084686973	0.460146815	0.168252021	-0.215435186	0.424270309	0.049374383	-0.581500447	-1.534816617	-0.668150062	-0.436282664	-0.872276439	-0.881513927	-0.157686638	-1.534816617	-1.534816617	-1.534816617	-0.412804635	1.927561152	0.305223696	0.248041477	0.060790635	-0.24084156	0.35874273	0.652634082	0.194841945	-0.24750874	-0.081987375	-0.843959974	-0.062312001	0.706199932	-1.534816617	-1.534816617	2.23908879	1.417080059	1.261277224	0.121723426	0.737200005	1.423628136	-1.534816617	-1.534816617	-0.266705416
H3-3B	cluster 1	2.096105822	1.703295152	0.654060135	0.545786018	0.645596939	0.806969428	1.154851822	0.359567649	0.520070199	0.598937426	0.293818153	0.52090647	-1.268617409	-0.397812736	-1.268617409	-0.58214135	-0.686064157	-1.268617409	-1.268617409	-0.237110653	-1.268617409	-1.268617409	-1.268617409	-0.847170504	1.818340649	0.134854681	0.59900743	0.065672411	0.246067264	0.238226999	0.505793244	-0.343998888	-0.910375393	0.058466441	-1.268617409	-1.268617409	-1.268617409	-1.268617409	-0.314989142	1.960365541	1.324457045	1.062222911	0.468221703	0.939743032	0.778434497	-1.268617409	-1.268617409	0.352282438
YWHAZ	cluster 1	0.989788283	0.625556101	2.764049274	0.35390039	0.069550823	0.610013557	0.214903242	0.225268287	0.956635793	1.500082061	0.167471407	0.853862196	-0.956193854	-0.461366939	-0.483488026	-0.919280516	-0.534027519	-0.487167771	-0.315495437	-0.863253506	-0.877416422	0.125745294	-0.476527842	-0.672534197	1.513820923	0.407146346	-0.338982134	0.398010238	0.409054513	0.791824944	0.082087913	-1.753620373	-0.531080173	-0.604903247	-0.433711822	-0.710498762	-1.753620373	-0.804023252	-1.753620373	1.238378483	1.699859129	0.929468071	0.357325927	0.398741956	-1.753620373	0.541380113	-0.530483653	-1.753620373
TUBA1B	cluster 1	2.052499029	1.815138935	-0.743470658	0.314019946	1.185870848	0.287045553	0.522089599	1.040061318	0.348347484	-0.743470658	1.145193027	0.666789318	-0.743470658	-0.743470658	-0.743470658	-0.743470658	-0.743470658	-0.743470658	-0.743470658	-0.743470658	-0.743470658	-0.743470658	-0.743470658	-0.743470658	2.238397823	0.702342842	0.362629919	-0.743470658	-0.743470658	1.529790323	-0.743470658	-0.743470658	-0.743470658	-0.743470658	-0.743470658	-0.743470658	-0.743470658	-0.743470658	-0.743470658	1.423617166	2.165620284	0.336776658	0.694508365	-0.743470658	1.926095348	-0.743470658	-0.743470658	-0.743470658
DDX17	cluster 1	-0.012008608	0.602361565	0.650978359	-1.296907222	-0.726538943	-0.535519873	-0.927050398	-1.015149358	-0.370153924	0.258052617	-1.399528263	-0.733058387	0.453027719	0.242382555	-0.385870159	-0.323649604	-0.35315965	1.324599282	-0.070013432	0.468448357	2.299703062	1.19084139	1.360424364	0.500937577	-0.258751995	-0.552755012	-0.641144396	2.017990744	-0.833825556	-0.470027995	-1.102587881	-0.723377544	0.250694364	-1.797619455	-0.4418659	-1.35522701	0.561328804	0.425686589	1.195183891	-0.070013432	0.70873413	2.222960391	-1.293413797	-1.052369898	0.561328804	2.229187185	-0.070013432	-0.071492022
ARPC2	cluster 1	0.831528086	2.203981044	0.590362295	-0.823828997	0.035737888	0.22389058	-0.116325244	1.344614216	0.556910021	-0.148561278	1.69426407	0.577920835	0.237190351	-1.260608713	0.195596108	-0.265958563	-0.2702898	0.303298699	-0.023470041	-0.115753089	-0.047190917	-0.442113178	-1.09929087	-0.649190946	-0.321466741	-0.127794353	0.794861376	0.063024107	-1.172896293	1.563319142	-0.335302997	0.489394728	-0.774001739	-0.011628078	-0.673581932	-0.522442066	1.486363244	-0.656671851	-2.034855489	0.823583008	1.147935095	-0.609984526	1.440606968	0.184960362	1.486363244	0.332068699	-2.034855489	-2.034855489
TMPO	cluster 1	0.164247098	0.096956179	-0.520979062	0.914345405	0.623825008	0.460165945	0.297618146	1.374125137	1.037375755	-0.385802301	1.811516473	0.821997509	-0.469342519	-0.306087141	-0.327522713	-0.168582721	-0.376496029	1.013760471	-0.25289226	-0.202982056	-0.099963033	-1.558294712	-0.32077822	-0.40180298	-0.475956832	0.931333673	1.791652302	0.829979089	1.336597469	2.272602169	-0.750797564	-1.558294712	-0.000655335	-0.445175378	-0.510635591	-1.558294712	-1.558294712	1.102180336	-1.558294712	0.104372909	0.839164432	-0.606633277	1.42588725	-0.219037897	0.431839838	-1.558294712	-0.373061985	-1.558294712
LAPTM5	cluster 1	-0.330096564	1.29040446	2.082285923	-1.707320028	-0.373631344	0.037764637	-0.748009478	-0.591782226	0.415439294	0.810498075	-0.725729672	-0.40238427	-0.486663253	-0.557706863	-0.327690887	0.155686359	-0.006297504	-0.580794773	-0.467076537	0.202242892	0.386092956	-0.029840094	-0.721981179	-0.354274956	-0.110530003	-0.220695834	0.060576223	0.969806309	-0.428408634	-0.544545038	0.286642768	1.187133834	-0.554917346	0.73664511	1.189382527	-0.323769222	2.261491991	-0.255813792	-1.707320028	-0.086771644	0.551174669	0.121157661	-1.707320028	-0.640158482	1.380749927	1.727222649	-1.707320028	2.553771469
RPS23	cluster 1	2.202760123	1.523969414	1.650593485	0.450093857	0.54104668	0.204273025	0.844973706	0.394923915	0.229811889	0.194077519	-0.265053372	0.134556321	-0.844210191	-0.844210191	-0.844210191	-0.844210191	-0.844210191	-0.844210191	-0.844210191	-0.844210191	-0.844210191	-0.844210191	-0.844210191	-0.844210191	2.236449376	0.047518651	0.85424646	0.547356649	-0.127041296	0.07437323	-0.844210191	-0.844210191	-0.844210191	-0.844210191	-0.844210191	-0.844210191	-0.844210191	-0.844210191	-0.844210191	1.431526847	1.745987902	1.819515092	0.078319055	0.341753896	1.595341648	-0.844210191	-0.844210191	-0.844210191
YWHAQ	cluster 1	2.124342961	0.568006783	1.434662236	0.625251969	1.424702059	0.861092881	1.209822191	0.929646944	0.852916294	0.302174328	0.611371743	0.987719592	-0.874750532	-0.874750532	-0.874750532	-0.874750532	-0.874750532	-0.874750532	-0.874750532	-0.874750532	-0.874750532	-0.874750532	-0.874750532	-0.874750532	2.371887877	0.197042534	0.320072205	0.192360974	0.521090554	0.672084827	-0.874750532	-0.874750532	-0.874750532	-0.874750532	-0.874750532	-0.874750532	-0.874750532	-0.874750532	-0.874750532	1.900527406	1.555069519	0.547035909	0.908183483	-0.044947781	-0.874750532	-0.874750532	-0.874750532	-0.874750532
MTDH	cluster 1	-0.3058818	-0.476503253	0.00267527	1.385826648	0.785487634	1.385971814	1.416443436	0.88706359	1.622194001	0.12524433	1.210005036	0.798799682	0.340568985	-0.714168914	0.682348653	-0.108532323	-0.471074605	-0.970576579	-1.010238196	0.164544684	0.385549885	-1.021509911	-0.082504857	-0.172445374	-0.258710584	0.499584081	1.404432157	0.773635798	2.129884089	1.827752617	-0.830316952	-0.523871498	-1.195750747	-0.068549642	-2.731935016	-0.758706244	-1.652479277	-1.033162003	-0.035809523	-0.237061977	-1.077124653	-1.322898729	0.824034167	0.863508998	-0.085689053	-0.382416639	-0.237061977	-0.882095027
VIM	cluster 1	-0.782182097	2.398909793	1.111378525	0.275489845	0.003131	0.630997667	-0.260101353	0.758719996	0.798768657	0.54732534	1.080769934	0.448698966	-0.782182097	-0.782182097	-0.782182097	-0.782182097	-0.782182097	-0.782182097	-0.782182097	-0.782182097	-0.782182097	-0.782182097	-0.782182097	-0.782182097	-0.276505811	0.94382703	1.136881517	0.678536887	0.511793831	2.241473187	-0.782182097	-0.782182097	-0.782182097	-0.782182097	-0.782182097	-0.782182097	-0.782182097	-0.782182097	-0.782182097	0.561657784	2.224010162	1.33055351	0.578700766	0.102761703	2.508955598	-0.782182097	-0.782182097	-0.782182097
CDV3	cluster 1	0.085156933	-0.272354193	1.580040858	1.506827138	1.48421431	1.10620466	1.368696015	0.288962336	1.434167968	0.20546949	1.261278946	0.34341123	0.027970342	-0.040290948	0.343188803	0.454671499	0.1711008	-0.459439496	-0.691950093	-0.976414513	-0.733527315	-1.106705869	-2.112101498	-1.269691158	0.178910724	1.098810155	2.729255646	-0.468134399	0.743093895	1.359728978	-0.643891232	-1.038426742	-0.437758269	-0.488000734	-1.417279445	-1.263133629	1.009170955	0.339258649	-0.940568652	-0.255067339	-0.773040085	-0.034768098	0.338774395	0.236550412	-0.815550797	-1.496153907	-0.763257957	-0.256840114
HLA-C	cluster 1	0.798561449	0.899614045	1.57102422	-2.178004753	0.161819854	-0.140485596	-0.042919428	-0.363640082	-0.63247733	-0.281225783	0.232415768	-0.585402837	-0.128263804	-0.944535309	-0.697741269	0.159951495	0.179968478	0.05088849	-1.332714459	-0.396174335	0.272817114	0.012283823	-0.363194761	-0.612167621	1.026348791	-0.699090798	-0.529328272	-0.705550649	0.803497319	-2.178004753	1.612727116	1.156381636	-0.119781158	-0.839243467	-0.022831301	0.932244511	1.489475766	-0.62062124	-0.827218102	0.252060771	-0.541202775	1.123562637	1.41110484	2.096621296	-0.960162852	1.507063908	-0.178295491	1.347849653
PTPRC	cluster 1	0.592264086	0.712903419	1.802528045	0.1447586	0.111865933	0.274279595	0.26676218	0.157313996	0.572766334	1.092602793	-0.254198308	0.220275032	-1.454422928	-0.011057493	-1.454422928	-0.644915496	-1.454422928	-1.454422928	-0.750712992	-0.590556016	-1.454422928	-1.454422928	-0.574286344	-0.846195896	0.606308106	0.467323636	0.873686194	2.113871262	0.495152409	0.58523885	-0.645903953	0.076983289	-0.724268457	0.110503083	-1.454422928	-0.218590522	-1.454422928	-1.454422928	-0.329883827	1.118718305	1.406660805	0.992030027	0.593695359	0.17943312	1.303941207	1.934405599	-1.454422928	0.862959173
CCND2	cluster 1	1.416901725	0.264364158	1.30564989	0.853267818	0.626524331	1.72606963	1.009405712	0.014473964	0.709698905	0.487003601	0.091000351	0.578045848	-1.706671155	-1.706671155	0.859862929	0.315668752	-0.443052424	-1.706671155	-0.955191864	-0.257525472	-0.798837265	-0.56776562	-1.706671155	-0.314611899	1.638503229	0.278716723	0.34411014	0.270234047	-0.218240948	0.471447284	0.527790546	-0.542327	-0.702163985	-1.706671155	-0.339115448	-0.386947768	-1.706671155	-0.322127328	-0.505795903	1.499355432	0.447632294	-0.275224545	1.137697309	-0.688741026	0.659280004	-0.001179588	-0.439380628	-1.706671155
GDI2	cluster 1	0.978510214	1.380705146	0.925229976	0.380297904	-0.309572563	1.091823831	1.107552996	0.579033542	1.513193268	0.189641819	0.311333461	0.520501944	-0.508299329	-0.633745	-0.480950691	-0.562745083	-0.40292863	-1.408971172	-0.431191224	-0.380975019	-1.609800957	-0.775917313	-0.468977238	-0.437151337	1.515197668	0.445092169	0.972098681	-0.164629092	0.172076341	0.709207735	1.133562372	0.046136925	-1.000940833	-0.690314884	-0.589985524	-0.144474181	0.844868374	-1.518201307	-0.67248673	-0.101010491	1.462030433	0.443640349	1.327142239	-0.288749284	1.224134786	-2.703362868	-0.561878164	0.277609609
CLDND1	cluster 1	1.897640582	1.763623982	0.002800846	0.97660242	0.966537575	0.552735537	0.800016673	0.495672488	0.878882721	-0.526365868	0.642013717	0.599470101	0.600379939	-0.801101719	-1.085611885	-0.772051236	-1.026243289	-0.620747457	-0.279125198	-0.917498752	-0.226059303	-1.309164807	0.510080042	0.402283549	1.263809554	1.056895134	0.222121951	0.829547452	-0.118650043	1.055949013	-0.345819181	0.134617772	-0.718834701	-0.637218677	-1.743740183	-0.608646489	0.507371307	-0.999056069	-0.618533926	1.300494686	1.91480394	0.321082201	-1.340737139	-0.216358869	-0.825467562	-2.746988508	-1.147083776	-0.905462555
GNAI2	cluster 1	-1.755600478	0.085516729	0.320115622	-0.599039095	0.484130254	-0.621585552	-0.810480618	0.637645213	0.175128179	-0.876049413	1.287324815	1.022942183	-1.336152942	-0.00992299	-0.758935361	0.442290584	0.573554748	1.0370554	-0.041397333	0.375836655	0.128516072	1.163069039	-1.07427682	0.056894299	-0.804632441	-0.304474558	0.599888028	0.06687786	-0.436251127	2.45260773	0.328270563	0.76542557	0.243228387	0.566740007	0.491343014	-0.964804556	1.168691947	1.14629862	-1.636054992	-0.850425206	-0.337674772	0.725692662	0.334690765	-0.895383959	0.961771931	1.189985347	-1.545610552	0.098629594
BAX	cluster 1	-0.27810783	0.102097487	0.307318335	0.88297183	1.15175261	0.353603818	0.642365444	2.157632305	0.822012887	0.629105508	2.471190466	0.313059141	-0.759288671	-0.759288671	-0.759288671	-0.759288671	-0.759288671	-0.759288671	-0.759288671	-0.759288671	-0.759288671	-0.759288671	-0.759288671	-0.759288671	-0.199922993	0.782473606	3.345693867	-0.028172652	1.07497582	0.307318335	-0.759288671	-0.759288671	-0.759288671	-0.759288671	-0.759288671	-0.759288671	-0.759288671	-0.759288671	-0.759288671	0.727231314	1.198944781	-0.759288671	1.073133162	0.61778561	1.287042603	-0.759288671	-0.759288671	-0.759288671
PTBP1	cluster 1	1.586737207	1.851837671	-0.089119138	0.739974294	0.436676287	1.252178319	1.3999883	-0.21511303	0.853461087	0.314500592	0.391518429	0.821838202	-1.661124008	-0.555240877	-1.661124008	-0.162588418	0.126627495	-0.892552122	-0.46805803	-0.351156392	-1.661124008	-0.51255417	-0.713266377	-0.307361514	1.832093735	0.040715001	0.233496141	0.33255643	0.06570279	1.700116857	0.060760046	-0.011885588	-0.383703053	-0.460840101	-0.859703942	-0.33020197	-1.661124008	-0.668898753	-1.661124008	1.234873432	1.26699554	0.359670906	-0.537774946	0.098447121	1.132028468	-1.661124008	-1.661124008	-0.19006663
HNRNPF	cluster 1	1.757677506	1.99596098	-0.029092984	1.163387005	1.217557109	1.031326916	0.822332473	0.941440263	1.01275744	0.382512658	0.998510215	0.77624148	-0.940736691	-0.940736691	-0.940736691	-0.940736691	-0.940736691	-0.940736691	-0.940736691	-0.940736691	-0.940736691	-0.940736691	-0.940736691	-0.940736691	1.706069551	0.5119241	0.873664425	0.567849844	0.901027718	1.387817323	-0.940736691	-0.940736691	-0.940736691	-0.940736691	-0.940736691	-0.940736691	-0.940736691	-0.940736691	-0.940736691	0.96994652	0.628955486	-0.104370095	0.345925913	0.493361141	1.480384822	-0.940736691	-0.940736691	-0.940736691
KLF2	cluster 1	-0.700514776	-0.700514776	0.427780228	-0.700514776	-0.049350048	0.047160119	0.08718618	0.288594243	0.111752192	2.108828327	0.874428346	0.283455979	-0.700514776	-0.700514776	-0.700514776	-0.700514776	-0.700514776	-0.700514776	-0.700514776	0.237931372	1.123661605	0.927222529	-0.700514776	-0.039778374	-0.700514776	0.394794778	0.521387866	3.451489692	2.118034217	-0.700514776	-0.700514776	-0.700514776	0.214421574	-0.700514776	0.900810677	-0.700514776	-0.700514776	-0.700514776	-0.700514776	-0.700514776	-0.700514776	1.07374272	1.237886516	2.572458212	-0.700514776	-0.700514776	-0.700514776	-0.700514776
PURA	cluster 1	-0.418090283	-0.388874397	0.545683977	1.389553453	1.727919504	1.192608314	1.141697172	1.141088158	0.836385882	0.660568826	1.337932214	0.691778607	0.301116823	-1.224486944	0.003173246	-0.294487647	-0.25934612	-0.000383451	-0.367141415	-0.363893196	-0.377582516	-1.224486944	-1.224486944	-0.618564465	-0.01952502	0.918326338	1.799837173	1.157748491	0.865869913	1.740465856	-1.224486944	-1.224486944	-0.803640839	-1.224486944	-0.483145088	-1.224486944	-1.224486944	0.067132934	-1.224486944	0.217554745	-0.540130403	0.110887826	1.596840834	1.213560132	0.195404691	-1.224486944	-1.224486944	-1.224486944
BTF3	cluster 1	1.492430628	1.244693181	0.084577562	0.89470554	0.923890918	1.032991332	1.167678339	0.729730587	0.850620466	0.415895881	0.99761545	1.422522893	-1.451467808	-0.370881675	-0.15467671	-0.354551058	-0.728574391	-0.700476949	-0.545844201	-0.542413071	-0.556873252	-1.451467808	-1.451467808	-0.92849211	1.804598176	0.04019427	-0.267834216	-0.395123877	0.235857949	1.340205031	0.011027432	-1.451467808	-0.461609799	-0.27864031	-1.451467808	-0.150990517	-1.451467808	-0.481939636	-1.451467808	1.493705471	1.76629202	0.943321386	-0.353815276	-0.448382593	0.645418349	-1.451467808	0.677401392	-1.451467808
MSN	cluster 1	1.470466329	1.697892987	1.74185517	0.456353476	0.439383387	0.987452563	0.706373114	0.35449086	0.048041468	0.754674885	-0.25431558	0.799189272	-1.985896073	-0.759427224	-1.985896073	-1.019041476	-0.693972681	-1.985896073	-0.958010272	-0.533089326	-0.556005842	-0.196270704	-0.934683856	-1.049419275	0.899199568	-0.192759127	1.193609521	0.755846989	1.476063076	-0.745385485	0.14137015	-0.683634098	-0.569184881	-0.654732968	-0.733015878	0.655842538	-1.985896073	-0.885478378	-0.100235828	0.783155396	1.078994552	1.459055684	0.975802371	0.733169321	-0.774966072	0.673609826	0.002463776	-0.354434304
CD164	cluster 1	0.573968485	0.173319769	1.500012044	1.472880199	1.239817592	0.904317741	1.033743635	1.340614829	1.093211445	0.803219552	1.414180082	0.617724285	-0.713200089	-0.521368015	0.469719355	-0.191925927	-0.209651936	0.028995117	-0.458861748	-0.400215116	-0.995094147	-0.741156068	-0.538630663	-0.310545638	-0.206344015	0.879612966	0.87767843	0.701193056	0.630536891	1.120569211	-1.043921843	-1.992765639	-0.784748117	-1.992765639	-0.76172122	-0.542444808	0.345727847	-0.911526533	-1.992765639	-0.29400975	0.245051976	0.45709338	1.513776207	0.457977176	0.043945809	-1.992765639	-0.60006633	0.25037308
ACTR3	cluster 1	1.056120455	1.715353723	0.864171672	0.662127529	0.015729249	0.705964524	0.629355127	-0.179147318	1.087297945	0.716722284	-0.047036009	0.419876035	-1.175669432	-0.447229289	-1.175669432	-0.707044044	-1.175669432	-1.175669432	-1.175669432	-0.119875937	-1.175669432	-1.175669432	-1.175669432	-1.175669432	1.673367181	0.550617437	-0.050773699	-0.171746606	-0.033203903	-0.136949822	0.423332719	0.961955738	-1.175669432	0.389394167	-1.175669432	0.928594277	-1.175669432	-1.175669432	-1.175669432	1.14294686	2.004267961	0.457729676	0.608842088	-0.222362357	1.040079875	-1.175669432	0.847554558	-1.175669432
ENSG00000285043	cluster 1	0.980423962	1.1490202	-0.793616572	2.750085331	1.515450547	0.873703933	1.808973543	0.979084642	1.621572798	0.587621499	-0.22841603	1.029572158	-0.793616572	-0.793616572	-0.793616572	-0.793616572	-0.793616572	-0.793616572	-0.793616572	-0.793616572	-0.793616572	-0.793616572	-0.793616572	-0.793616572	1.062641217	1.610649742	0.903172816	0.723938438	0.92911059	0.614244093	-0.793616572	-0.793616572	-0.793616572	-0.793616572	-0.793616572	-0.793616572	-0.793616572	-0.793616572	-0.793616572	0.994504687	0.807463086	-0.793616572	0.927379979	-0.793616572	0.5810668	-0.793616572	-0.793616572	-0.793616572
CUL1	cluster 1	-0.159790614	-0.372778089	-0.163668809	1.639640785	0.696765422	0.999229393	1.484572658	1.721704066	1.335619349	0.473087293	1.695808862	0.926552514	-1.250485399	-0.488315488	0.039019322	-0.403419984	-0.118625833	-0.503714189	-0.72903421	-0.346538436	-0.360917368	0.657544819	-1.250485399	-0.430034103	-0.445847711	1.055610887	0.759033631	1.045909718	1.971581795	1.121969738	-1.250485399	-1.250485399	-0.369183966	-1.250485399	0.089554724	0.409223839	-1.250485399	-1.250485399	-1.250485399	-0.008693094	-0.531653757	0.152160125	1.712969405	0.459175188	-1.250485399	-1.250485399	-0.008693094	-1.250485399
TXN	cluster 1	2.742674646	1.471868808	0.739842998	0.587284648	0.299316873	0.294097835	0.716362313	0.792373485	0.761859423	-0.270974406	0.136849586	0.085885559	-0.770159129	-0.770159129	-0.770159129	-0.770159129	-0.770159129	-0.770159129	-0.770159129	-0.770159129	-0.770159129	-0.770159129	-0.770159129	-0.770159129	2.176816596	-0.246285022	0.649682655	-0.770159129	0.671696744	0.304267736	-0.770159129	-0.770159129	-0.770159129	-0.770159129	-0.770159129	-0.770159129	-0.770159129	-0.770159129	-0.770159129	1.322615656	1.800557739	0.616496215	0.308882995	-0.770159129	1.521759266	-0.770159129	-0.770159129	-0.770159129
JAK1	cluster 1	-0.621523074	-0.734002418	0.962738731	-0.171667934	0.370792324	0.823411822	-0.153833473	-0.135459931	0.29242559	1.295041248	0.211380825	0.593185661	0.088687149	-0.510599542	-1.730319044	-0.375715669	-0.111763105	0.315979656	-0.551663386	-0.118439866	1.745897675	0.755093496	0.566574819	-0.18193688	-0.816946333	0.693021769	-0.100020972	2.57106434	1.217947117	1.203176232	-1.730319044	-1.730319044	0.056593881	0.128502001	1.112837804	-0.877694928	-1.730319044	-0.635957028	0.885051921	0.247098716	-0.579563406	0.749273712	0.702438383	1.176610544	-0.526052879	-1.730319044	-1.730319044	-1.730319044
BCL2L2-PABPN1	cluster 1	0.382968792	0.750918995	-0.515350622	1.263234861	1.078061055	1.312200097	1.383616946	0.876670804	1.269526766	0.62403701	1.722765643	1.157658265	-0.812577888	-1.680572311	-0.298040168	-0.938090659	-0.061282021	-0.879927548	-0.715070814	-0.993755145	-0.726829082	-1.680572311	0.014418597	-0.119342592	0.127769838	0.092285264	1.627216297	0.396305377	0.827224137	0.863036434	0.962846162	-1.680572311	-0.195815506	0.768535394	-0.845708598	-0.084343234	-0.081558316	-0.22601183	-1.680572311	-0.349194652	0.325737123	-0.176737164	0.61718124	1.065039607	-0.543135908	0.81752322	-1.680572311	-1.680572311
DEK	cluster 1	1.009316361	1.617211198	0.230534313	0.482597933	-0.258750021	1.113941513	0.542744954	0.505206734	0.889701333	0.03482089	0.025346558	0.785829114	-0.444145878	-2.477000049	-0.841153184	-0.843918275	-1.041139527	-0.383432156	-0.13224955	0.380049329	0.005190972	-0.487987053	0.323150503	0.028258879	0.868569018	1.112960835	0.917213287	-0.195496979	-0.626790319	1.04457661	-0.354602741	-2.477000049	0.041132735	-0.997527998	-1.489168269	-0.836503208	0.168132735	-0.755927439	-0.381252639	1.634254037	1.320924981	-0.697624413	0.545004723	1.172850601	1.18457059	-2.477000049	-0.901680459	0.060274397
YWHAH	cluster 1	0.660583083	1.35339648	-0.125244682	1.222324511	0.921826707	0.91172343	1.090596994	1.284924547	1.796651375	0.517087955	1.054595077	1.347032166	-0.40490009	-1.221579315	-1.221579315	-0.522992637	-0.708117695	-0.468268087	-0.695561399	0.062377764	-0.324220691	-1.221579315	-1.221579315	-0.480779499	0.283970959	1.211695134	1.360250235	-0.470086208	0.470959847	2.216328326	-1.221579315	-1.221579315	-0.591623686	0.430294212	-1.221579315	-1.221579315	-1.221579315	-0.249055549	-0.034560658	0.913867545	0.791232469	0.759090972	0.661914328	-0.215394824	-0.151387323	-1.221579315	-1.221579315	-1.221579315
CLIC1	cluster 1	0.310793765	0.639265352	-0.426033598	0.750789275	0.662570648	0.4714267	1.230835099	1.181183766	0.535374433	0.254632401	1.211202813	-0.016133252	-0.889673601	0.273981817	-0.089635025	0.753679948	0.912455995	0.070892573	0.529717743	1.047586162	-2.258311072	1.370369158	-0.361826321	0.673927511	-0.129079085	0.508068183	1.208666943	0.496430719	-0.508724109	0.301975334	-0.828521422	-0.889673601	0.12287427	0.130882716	-0.407988343	-0.707031864	-2.258311072	-1.10180576	0.151758627	-0.441302977	0.754908829	-0.575705925	1.492324887	0.097919108	0.771773099	-0.25357763	-2.258311072	-2.258311072
ITGA4	cluster 1	-0.223077594	-0.741954676	1.15181288	0.266117717	0.222510946	0.164082595	0.185340122	-0.428503226	0.109405997	1.246972611	0.345754124	1.058072963	-0.82825694	-0.191775103	0.436477096	-0.616347475	-0.161847986	0.429951827	-0.121163852	0.663804041	0.08183546	-1.853964072	-0.687141224	-0.625828841	-1.131849044	0.773649071	-0.034354996	1.769235357	-0.339497209	2.283759262	-0.782086787	-1.853964072	0.213657183	-1.853964072	0.52465491	-0.512226306	0.787754259	-0.632524207	1.065105039	-1.853964072	-0.285236347	-0.076885332	-0.471109402	2.451232762	0.035587307	0.26332957	-1.853964072	-0.043076759
GNPTAB	cluster 1	-0.634740059	-0.438111022	0.251605107	0.901557802	0.244223651	0.904656887	0.37458928	1.702280833	1.375488957	1.370007327	1.355714777	-0.140534795	0.525683767	-0.560763176	-1.369867254	-0.103040922	-1.369867254	-0.252093004	0.44001963	-0.197160298	0.25214537	0.294581781	0.00654622	0.31115294	-0.515680247	0.958944758	1.470483776	2.138306366	0.961001325	0.251605107	-1.369867254	-1.369867254	-0.558787708	-1.369867254	-0.204620455	-1.369867254	-1.369867254	0.385524836	-1.369867254	-1.369867254	-0.055425272	-1.369867254	1.159011611	1.348695992	-1.369867254	0.404219865	-0.051605796	-1.369867254
RPS4X	cluster 1	1.908135451	2.03602272	1.505178201	1.06633329	0.546949116	0.583741867	0.620785759	0.021938952	0.63915266	0.040663979	0.084871992	0.491465161	-0.810727113	-0.810727113	-0.810727113	-0.810727113	-0.810727113	-0.810727113	-0.810727113	-0.810727113	-0.810727113	-0.810727113	-0.810727113	-0.810727113	1.35980205	0.803424547	0.802294337	1.32165222	-0.810727113	1.004298492	-0.810727113	-0.810727113	-0.810727113	-0.810727113	-0.810727113	-0.810727113	-0.810727113	-0.810727113	-0.810727113	1.412800866	1.015977834	1.321608143	-0.810727113	0.858182017	2.444352389	-0.810727113	-0.810727113	-0.810727113
G3BP1	cluster 1	0.590291698	-0.778954049	0.121355422	2.286824497	0.703128811	0.935279423	0.774212134	0.478982651	0.398135828	-0.159002064	0.644833374	-0.30506243	0.479119441	-0.177198992	-0.208320057	-0.483732782	0.312411051	0.291662881	-0.556363864	0.478046649	-0.762518467	-0.44876144	-0.198528118	-1.113273009	0.464383504	0.404562039	-0.364243103	0.286268673	-0.338769012	3.255702787	-0.822848264	-0.414220007	-1.129845949	0.273947331	-0.916167118	-0.527690252	-1.995206542	-0.65926524	-1.995206542	0.418724149	0.769762799	0.373025597	1.600387471	0.373896376	0.521283038	0.320568558	-1.995206542	-1.995206542
IL16	cluster 1	0.003653335	0.03445843	1.295853809	0.531743929	0.679672144	0.496585039	0.769171596	1.405817264	0.576487035	1.080323731	1.746677817	0.829206553	-0.846607596	-0.846607596	-0.846607596	-0.846607596	-0.335655891	0.210356535	-0.846607596	-0.846607596	-0.846607596	-0.846607596	0.077888163	-0.846607596	-0.846607596	0.813286141	2.154671721	2.402158033	1.760612925	1.019852483	-0.846607596	-0.846607596	-0.846607596	-0.846607596	-0.846607596	-0.846607596	-0.846607596	-0.846607596	-0.846607596	-0.846607596	0.17103245	0.868964535	1.027679108	1.544693022	-0.846607596	-0.846607596	-0.846607596	-0.846607596
STIP1	cluster 1	0.263388238	1.086105869	-1.452145871	1.158976857	1.572297524	1.414319733	1.588647445	0.887930627	0.9706132	0.22503576	0.920740257	1.053498676	-0.54604008	-0.249530977	-1.452145871	-0.231356171	0.042663064	-1.452145871	-1.452145871	-0.735172357	-1.452145871	0.683353858	-0.001001583	-0.223721155	0.21826251	0.103017597	0.608196985	-0.27651081	2.34936261	0.628864467	1.158468403	-0.175211975	-0.246612852	-1.452145871	-0.223633314	-0.004807883	0.217076653	-0.373130525	0.396839609	0.497541779	0.143712419	-1.452145871	0.264616049	-0.335783943	1.142588011	-1.452145871	-1.452145871	-1.452145871
CD3E	cluster 1	0.487472996	1.022318902	2.454218105	0.114312983	0.442974243	0.337390712	0.133735499	-0.097650547	-0.337187891	0.054972175	-0.172089295	0.680563701	0.138307492	-0.6409229	0.651749723	-0.727022817	-0.694498213	-1.583126932	-1.583126932	-0.465656324	-1.583126932	0.35512877	-1.583126932	-0.568874717	0.812675406	0.009521713	0.459600924	0.452203314	-0.534183036	-0.23959059	-0.537252646	-0.172710684	-0.146374861	0.878998948	-1.583126932	0.657995871	0.260585242	-1.583126932	-1.583126932	1.232745444	0.883533978	2.147931815	0.725057161	-0.3500678	-0.271627877	2.385338976	-0.048007662	0.889399227
WIPF1	cluster 1	-1.069687573	-0.011953629	1.494234654	0.535846735	-1.685506549	-0.313498879	-1.027041282	-0.979149002	-0.114784694	-0.043071827	-1.014292409	0.099412667	-1.016095675	-2.390258619	-0.485682483	0.541328561	-0.668235801	-0.028996746	-1.385301508	0.289476292	0.896705596	1.992214717	1.096436774	-0.002670727	-1.040962727	0.090651082	-0.251056506	1.904500806	-0.485682483	-0.104648437	-1.201120713	-0.397435389	-0.31091039	-0.294615837	1.015577721	-1.009556528	0.226114785	0.789727844	1.224589376	1.328967924	0.195815801	0.980826354	0.789093101	-0.083678873	-1.303893026	2.424740173	0.010705395	0.008381702
KHDRBS1	cluster 1	1.320653464	1.859231501	1.460104718	-0.213538284	-0.148103283	0.567925399	0.246956128	0.042362849	0.429666552	-0.437633274	0.10430598	0.308245147	-0.67344286	-0.354945357	-0.096480886	-0.212090622	-1.03481096	-1.646743272	-1.646743272	-0.116551349	-1.646743272	-1.646743272	-0.539537205	-1.021546543	1.104349718	0.610192931	0.769131378	-0.383925949	-0.209655456	2.097334153	0.593833873	-0.275115036	-0.463407235	-0.244674459	-0.327127185	-0.092074188	0.860001062	-0.487710749	-1.646743272	0.898235522	1.373061156	0.713776192	1.217155806	-0.447594634	1.615978116	-1.646743272	-0.153841486	1.268508256
LENG8	cluster 1	-0.074780296	0.738271786	0.762308911	1.101423171	0.416780287	1.066848752	0.323046979	0.267358933	0.865467821	1.087373641	-0.052125822	-0.051531957	-0.120831096	-1.116867573	-1.116867573	0.466926932	-0.490640669	-1.116867573	-0.475326788	0.449069267	1.044910124	-1.116867573	-1.116867573	-0.664127134	0.093452285	1.434736542	-1.116867573	3.545119885	-0.072941582	-1.116867573	-1.116867573	-1.116867573	-0.348562508	-1.116867573	0.531782217	-0.192764191	-1.116867573	0.069239672	0.330841447	-0.032070058	-1.116867573	0.109832551	0.770282373	0.986525839	1.117382178	1.749734108	-1.116867573	-1.116867573
YWHAB	cluster 1	0.639658455	0.687166501	2.037337109	-0.145864077	0.614458698	0.461707252	-0.02948968	-0.774514208	-0.102565503	0.602664384	0.257779061	0.231314716	-0.418718762	-0.813861031	1.196385685	0.314857841	0.115692344	0.217198853	-0.17959911	-0.666920597	-2.598447346	0.711248632	-0.834798054	0.519088861	0.514264372	-0.580827837	-0.094408121	0.21066337	-0.056130417	0.304707304	-0.322706103	-2.598447346	-0.539106155	1.434020411	0.808528548	0.057546069	-2.598447346	0.77461877	-0.997833481	0.499940011	0.420624813	1.106865245	0.64189831	0.073324291	-0.569756508	1.231487865	0.701467366	-2.598447346
ID2	cluster 1	0.988649057	1.265452716	-0.147842927	1.925115864	1.287433752	1.48000379	1.294436094	0.075308143	0.550408813	0.021632408	0.331170081	0.011157933	0.469187367	-0.162563876	-1.44835801	0.092091103	0.033299972	-0.554750725	-0.567209873	-0.681794796	-0.383876061	-1.44835801	-1.44835801	-0.288388476	0.569949976	0.326577177	0.270256552	0.521799106	0.296902995	0.776586068	0.29187143	-1.44835801	-0.393768103	-1.44835801	-0.134874992	-0.549545549	-1.44835801	-0.294712226	-1.44835801	1.773592522	0.033299972	0.230086795	1.116186727	0.230710158	-0.17885435	-1.44835801	-1.44835801	-1.44835801
RPL7L1	cluster 1	0.520729323	-1.716886764	-0.369393094	1.49512195	1.78444238	1.539624118	2.327686767	0.667646039	0.743094552	-0.073962707	1.365287516	1.375160195	-0.713114691	-0.384645809	-0.118089447	0.520847028	0.603263373	-0.411401469	-0.27961793	0.357441338	-1.716886764	0.227077986	-0.575016777	-0.356054027	1.120336233	0.695176066	0.063809418	0.512943586	-0.234807236	0.588429107	0.593837382	-1.716886764	-0.381413148	0.313414072	-0.751427934	-0.785606445	0.132255984	-1.716886764	-0.257934289	-0.623664301	0.254360557	-0.480659623	1.236674004	-1.716886764	-0.401524745	0.355127909	-0.177245867	-1.716886764
SLC38A1	cluster 1	0.200894649	0.226266955	1.435035974	1.723233569	0.482091344	1.233709061	0.253679815	-0.376733807	0.486247577	0.207972971	-0.342323386	-0.169615988	0.594513806	0.231071185	-2.791833604	0.124687384	-0.407128783	-0.210368953	-0.350407081	0.053949547	-0.275633139	0.343585783	0.608251533	0.210734318	1.275622689	-0.103508265	-0.425575207	1.530241864	-1.080061873	-0.60456673	-1.580312057	-0.497104987	-0.224269596	0.060247755	1.220448203	-0.659830989	-2.791833604	0.51050995	0.872467256	1.063878067	0.06550105	0.874042599	-1.228820513	0.337372424	0.825305626	-2.791833604	-0.297264239	0.072295247
TMEM123	cluster 1	0.927837858	1.202144472	1.326150973	-0.666806806	0.162104968	0.355065722	0.500459839	-0.152987424	0.493550979	0.472220077	-0.340947507	0.218763891	0.16409575	0.068584485	-1.487184971	-0.905741728	-0.018893023	-0.238579895	0.0165071	-0.727536922	-0.432305712	-0.163806498	-0.395066457	-0.732465744	1.300724319	-0.599854719	0.215925971	0.26409913	-0.069679904	0.324073985	-1.487184971	1.165056548	0.233420737	-1.487184971	-0.563791348	-0.231350241	-1.487184971	-1.487184971	-1.487184971	1.389619851	1.266336783	2.250052334	-1.487184971	0.842016296	1.261988453	-1.487184971	-1.487184971	1.388341331
PPP1R18	cluster 1	0.153686469	0.078100111	1.759200038	0.514812053	0.306917294	0.228867022	-0.248450839	0.027013026	-0.119118496	0.583110439	0.404104493	0.521006312	-1.750763681	-0.161057274	0.157013083	0.282726897	-0.250940478	-0.192983664	0.272695146	0.350059214	0.102610469	-1.750763681	0.93828423	-0.126939918	-0.907521621	-0.189863653	0.693916044	0.146948284	0.731548913	-0.142856859	0.012602408	0.620015661	0.298074422	0.67190786	0.231778429	-0.63950653	-1.750763681	-0.324440411	-0.009857812	1.119348486	-0.250940478	0.777689181	-1.750763681	-1.750763681	-0.18119819	3.930561762	0.086424246	-1.750763681
CDC42SE2	cluster 1	-0.720019414	-0.323777464	1.735735337	-0.721452438	0.110544114	0.035728837	0.194130473	-0.065855811	-0.270984225	0.988011061	-1.275494507	0.133572332	-0.469289864	-0.207980981	-0.242291064	-0.545925708	-0.869180364	-0.247998394	-0.275072393	-0.267795543	0.472083997	0.18301413	-0.231495732	-0.446069032	-0.097768666	0.053742827	0.857683077	1.756133771	1.361115252	-0.551940052	-2.212282255	-2.212282255	-0.865907921	0.830412893	-0.165087548	-0.236691266	0.066177238	-0.139656783	0.856998862	-0.86524558	0.216630914	1.698596269	0.640171633	1.126058696	0.56207546	3.205069704	-0.31518187	-0.028677493
RPS14	cluster 1	3.691466196	1.147646338	1.171345518	0.157762715	0.079415836	0.823325739	-0.681411087	0.051667701	-0.132255312	1.136309959	1.629577902	0.559387099	-0.681411087	-0.681411087	-0.681411087	-0.681411087	-0.681411087	-0.681411087	-0.681411087	-0.681411087	-0.681411087	-0.681411087	-0.681411087	-0.681411087	1.36451394	0.226248738	-0.681411087	1.968327833	-0.681411087	-0.681411087	-0.681411087	-0.681411087	-0.681411087	-0.681411087	-0.681411087	-0.681411087	-0.681411087	-0.681411087	-0.681411087	0.38813495	1.588490483	1.020000322	-0.681411087	0.528496376	0.605463527	-0.681411087	-0.681411087	-0.681411087
SARAF	cluster 1	0.950745119	0.049965337	1.423151764	-0.00324322	0.669234874	0.228735618	0.696004267	-0.292541125	0.574648713	0.94889716	0.199871168	-0.298522357	-1.44392024	-0.522850763	-1.44392024	-0.420255978	-0.218807544	-0.171466212	-0.554042416	-0.669762551	0.069986331	-1.44392024	1.425443243	-0.452418692	0.08561215	0.648919274	0.552987238	2.549721283	1.209498476	1.423151764	-1.44392024	-0.065141004	-0.689238786	-1.44392024	-0.502889359	-0.536203089	-1.44392024	-1.44392024	0.552536112	0.3865521	1.238323132	1.195893521	1.146031886	1.196845843	-0.161839388	0.575668513	-1.44392024	-1.44392024
ARPC5L	cluster 1	-0.003516	-0.063152814	-1.506106427	1.107264403	0.974130671	1.089360088	1.442278395	1.39428846	0.443642207	0.66138532	1.582367442	0.631361179	0.769574419	-0.616439541	-1.506106427	0.098295491	0.601532898	-1.506106427	-0.454928392	-0.216632583	-0.467730063	-1.506106427	-0.431073392	-0.548408753	-0.182423967	-0.131259413	-0.132235844	0.415734131	0.875180671	1.51046323	1.049660924	1.394444019	-0.614267375	0.405355033	-0.597158693	0.923650411	1.442358979	-1.506106427	-1.506106427	-0.056585162	-0.060784945	-0.342239234	1.274573893	-0.341802475	0.234800651	-1.506106427	-1.506106427	-1.506106427
SRP19	cluster 1	0.163302936	-0.830808044	0.275273519	1.72208889	1.331653865	1.263504754	1.877797271	1.526066838	1.236213544	0.99258126	1.427018024	0.778790215	-0.830808044	-0.830808044	-0.830808044	-0.830808044	-0.830808044	-0.830808044	-0.830808044	-0.830808044	-0.830808044	-0.830808044	-0.830808044	-0.830808044	0.17039104	1.341881772	1.042702398	0.999533941	0.653527697	1.583701368	-0.830808044	-0.830808044	-0.830808044	-0.830808044	-0.830808044	-0.830808044	-0.830808044	-0.830808044	-0.830808044	0.942081434	0.200922632	0.908518548	1.809943332	0.184321901	-0.830808044	-0.830808044	-0.830808044	-0.830808044
NSUN2	cluster 1	0.727852216	0.533247263	-1.223065082	0.726015067	1.15105695	0.88387507	1.282687228	1.432790203	0.345116864	0.084868643	2.097419313	0.265738064	0.105827775	0.028484703	-1.223065082	-0.236438586	0.095277772	-1.223065082	0.477551464	-1.223065082	-0.186933311	-1.223065082	-0.150355877	-0.093988831	0.632223173	0.277526968	1.296353041	0.871708903	1.334348814	-1.223065082	0.470817106	-1.223065082	-0.196561899	-1.223065082	-1.223065082	-0.34819055	-1.223065082	0.702939741	-1.223065082	-0.196056917	-0.385799941	-1.223065082	2.418654102	0.768276322	0.01262809	-1.223065082	-1.223065082	-1.223065082
CNN2	cluster 1	-0.288000979	0.675787553	1.836322571	-0.027605569	-0.111065914	-0.115054048	-0.481990794	0.033939397	0.616050634	1.116865686	1.220637815	0.871164351	-0.92154973	-0.92154973	-0.92154973	-0.92154973	-0.92154973	-0.92154973	0.02995221	-0.093781554	-0.92154973	0.520500423	-0.92154973	0.64414737	-0.92154973	-0.236808909	0.934284746	1.901129708	0.963058731	0.482802812	-0.92154973	-0.92154973	-0.350350044	-0.92154973	0.084647622	-0.92154973	-0.92154973	-0.92154973	-0.92154973	0.217802371	0.007303448	1.615594742	0.488835284	0.367324767	-0.92154973	3.660561103	-0.92154973	0.925389348
CAPZB	cluster 1	0.224689625	-0.236997708	0.885335783	0.131872863	0.266346577	0.2087166	0.578313299	0.050304126	0.3765575	0.457131279	0.450552117	1.053476455	-1.781755172	-0.829320145	0.962021479	0.133786951	0.299251021	0.068143426	-0.484208935	0.30893913	-1.781755172	-1.781755172	-0.630875968	-0.077188247	1.077853175	0.181391742	0.729412331	0.063755572	0.962021479	0.126957333	-0.292320617	-0.356023812	0.257613793	1.669398304	-0.808678987	-0.458351114	-1.781755172	-1.781755172	-1.781755172	1.064693569	1.357163788	1.194045002	0.135056117	-0.535306773	-1.781755172	0.306607449	-1.781755172	1.683449264
CDKN1B	cluster 1	-0.714484584	0.149615366	0.487031847	0.098606813	1.453926506	0.851665179	0.127903877	0.893896206	-0.004819508	1.011379223	1.126309051	1.049357704	-1.282502803	-1.282502803	-1.282502803	-0.480205122	-0.263982421	0.207081242	-1.282502803	-0.540354067	-0.251923827	-1.282502803	-1.282502803	-1.282502803	-0.350317005	1.190752484	1.387325345	1.832425553	1.72648992	-0.023408176	-1.282502803	0.039268306	-1.282502803	-1.282502803	-0.380380549	-1.282502803	0.445331436	-0.165599795	0.631406441	-0.260998539	-0.108044613	1.68325096	0.494540091	1.684301922	-0.053431908	0.653582391	-1.282502803	-1.282502803
CDK9	cluster 1	-0.940834802	0.400014345	-0.940834802	1.380025493	1.17131673	1.092657388	1.044962796	1.192411649	1.211275425	1.073283625	1.423548738	0.673104909	-0.940834802	-0.940834802	-0.940834802	-0.189667626	-0.940834802	-0.940834802	-0.142117725	-0.940834802	-0.940834802	-0.940834802	-0.940834802	-0.144277234	-0.322603744	0.937610322	0.851505743	1.664633019	2.239593723	1.862280153	-0.940834802	-0.940834802	-0.112102941	0.324164345	0.512685088	0.207879637	-0.940834802	-0.940834802	-0.940834802	-0.940834802	-0.161129724	-0.940834802	1.383797789	0.913606439	0.209907292	-0.940834802	-0.940834802	-0.940834802
RANBP6	cluster 1	-0.52254382	-0.308675813	-0.06722756	0.446051393	0.696902811	0.727323999	0.722479757	0.997654664	0.913085277	0.499354998	1.528938957	0.836052874	-0.387328617	-0.442081194	0.765304854	-0.755967595	0.220012724	0.387166039	0.016378257	0.317469727	0.124347883	-1.322121495	0.174965666	0.597436333	-0.39304573	0.999775686	1.76725037	1.782414589	1.21310029	1.661807555	-1.322121495	-1.322121495	-0.601057438	-1.322121495	-1.322121495	-1.322121495	-1.322121495	-0.208944788	0.997654664	0.111715314	0.107560975	-1.322121495	0.833775692	1.428470644	-1.322121495	-1.322121495	-1.322121495	-1.322121495
EMB	cluster 1	-0.769103224	0.46228401	-0.047247403	0.080201934	0.146066881	1.092482395	0.165486801	0.260210015	1.257104446	0.723300464	0.997778729	0.551452916	-0.382724482	0.225205806	-1.362420045	0.399542375	-0.298536431	-0.458741288	-0.471340858	-0.587217219	-1.362420045	-1.362420045	-1.362420045	-0.73311541	-0.171956621	0.538639629	0.637183321	1.891242125	0.402511064	1.220320465	-0.338625447	-1.362420045	-0.827492968	-1.362420045	0.504130298	-1.362420045	-1.362420045	0.937205162	0.061537948	1.199280742	1.784314841	-0.155845089	-0.041598007	1.281911155	1.443046266	-1.362420045	-1.362420045	-1.362420045
STK17B	cluster 1	0.463981182	1.44590586	0.268341505	0.273557466	0.697391203	1.009746483	0.89306995	0.021006975	1.89161746	1.093283713	-0.762192923	-0.062109828	1.026136485	0.245689609	-1.757028596	-0.0500202	-0.256169297	-0.052083746	-0.562908285	-0.907581619	-0.095889814	-0.277211929	-0.535809411	0.113882259	-0.690069414	1.300882616	1.298797469	0.426149485	-0.171958514	-1.757028596	0.171361144	-0.24415871	-0.74391465	-0.210583554	-0.301526743	-1.757028596	-1.757028596	-0.478646193	0.433589463	1.263390749	1.911556245	0.509168495	0.276935275	1.638710271	-1.757028596	-1.757028596	-0.110397172	0.138280818
ITGB2	cluster 1	0.05892864	0.526602595	1.717370928	-0.202986045	-1.381543137	-0.555490154	-0.12305343	-0.433434579	-0.287001651	0.615313452	-0.229072819	-0.282163704	-0.91506893	0.85412875	-0.644069447	-0.200192444	0.750438778	-1.075534513	-1.10215451	0.449618896	-0.209232044	2.19387814	0.319057236	0.605879286	0.538713837	-0.290653343	-0.849290793	1.19233547	-0.815762541	-0.210160239	-0.82209442	-0.073294321	-1.031421378	-0.009323238	1.761752577	-0.637384203	0.806975125	0.019919418	0.017126927	0.181227768	0.172165334	-1.177413985	-1.005225201	0.586446641	-0.275808688	2.8589325	0.181227768	1.426706785
RPL32	cluster 1	2.583430017	3.24812072	0.713683613	0.575940401	0.707466763	-0.002414002	0.477603606	-0.104460122	0.841695514	0.447235216	-0.635485451	-0.153186632	-0.635485451	-0.635485451	-0.635485451	-0.635485451	-0.635485451	-0.635485451	-0.635485451	-0.635485451	-0.635485451	-0.635485451	-0.635485451	-0.635485451	2.283051311	0.500472307	0.401536181	0.289315446	-0.635485451	-0.635485451	-0.635485451	-0.635485451	-0.635485451	-0.635485451	-0.635485451	-0.635485451	-0.635485451	-0.635485451	-0.635485451	2.192192357	1.338212803	1.105752184	-0.635485451	-0.635485451	1.618915837	-0.635485451	-0.635485451	-0.635485451
SET	cluster 1	0.635962174	0.379444229	0.918278234	-0.106979739	0.251109637	1.038448248	0.908112163	0.382894065	1.57285998	0.710482331	0.312333695	1.50785448	-0.865969986	-1.956407323	-0.219570509	0.636097911	0.564063614	-0.950579498	-0.248472069	0.447571457	-1.956407323	0.155398537	-0.715948756	-0.399230743	1.371137012	-0.535366516	-0.83124863	-0.54160965	-0.346365664	1.524350525	0.002362735	-1.956407323	0.241697131	-0.385599212	0.359114715	-0.214633464	0.052389643	-0.657884975	-1.956407323	1.311147564	1.42683125	-0.067180906	1.252162657	0.346338374	-0.527477494	0.294504238	-1.956407323	-1.956407323
PPP6R1	cluster 1	0.753875985	-1.270411375	0.575564782	0.170360312	1.397250612	1.108959811	1.079611218	0.76784774	1.239422614	-0.054917802	1.631166921	1.806965409	-1.270411375	-1.270411375	-1.270411375	-0.246679848	-0.207892288	0.002126266	-0.380475077	-0.496202816	-1.270411375	0.078332878	-1.270411375	-0.184992499	0.975749787	0.004674978	1.343756979	-0.370069904	0.492256051	0.04307444	0.170067832	-1.270411375	0.031357746	0.708649015	-1.270411375	0.009494495	-1.270411375	-1.270411375	-1.270411375	0.834917255	0.99118314	-0.06538396	2.311109081	0.795820361	0.011753723	-1.270411375	-1.270411375	0.457024015
BTG1	cluster 1	-0.713126832	0.217165015	1.732406785	0.027434703	-0.659447638	1.149186686	0.158872733	-0.213933159	0.602966477	1.19517601	0.055615605	-0.106141425	0.054757815	-0.832570177	0.639426571	-0.530365652	-0.312156434	-0.423259068	-1.171430973	-0.632990001	0.245384639	0.780462385	0.942944486	-0.125216541	-0.772788101	0.42225206	0.923328629	1.879446054	1.185360846	0.711927902	-0.714518418	-1.90548009	-0.519882001	-0.263762263	1.127882706	-0.848123665	-1.90548009	-1.90548009	-0.249015604	-0.157403637	0.101723894	0.069030142	-1.90548009	1.447931761	-0.412045241	2.058094014	0.546755703	0.910043656
DAD1	cluster 1	1.450313603	2.499501509	0.324748762	1.262929585	0.665886431	0.313205304	0.70783584	0.75032186	0.342753465	0.592126036	0.965484828	0.539512881	-0.894791269	-0.894791269	-0.894791269	-0.894791269	-0.894791269	-0.894791269	-0.894791269	-0.894791269	-0.894791269	-0.894791269	-0.894791269	-0.894791269	1.743330601	0.769629652	0.425926434	0.544555637	0.446554783	1.500145594	-0.894791269	-0.894791269	-0.894791269	-0.894791269	-0.894791269	-0.894791269	-0.894791269	-0.894791269	-0.894791269	1.661201433	1.344219042	1.022950132	0.329987362	1.02365527	1.143005691	-0.894791269	-0.894791269	-0.894791269
GRB2	cluster 1	0.308036603	-0.319978178	1.85545706	0.781386346	1.284865857	0.551894608	1.213816353	0.676053428	0.39753448	0.39139823	0.750722858	0.826578013	-0.493807215	-0.316279353	-0.64900106	-0.172575183	0.322778748	-0.105363243	0.087393742	0.097294202	-0.704405384	0.282934988	-1.204272281	0.861313379	0.082438091	0.437941702	-0.102212167	1.178238584	-0.063886368	-0.290540712	-0.796070753	0.345502217	0.031531973	-0.124625586	-0.001657521	0.13959321	-2.591905498	-0.547777968	-2.591905498	0.032792092	0.227607613	-0.478531139	1.317629675	0.700534325	-0.344774099	-2.591905498	1.464937849	-2.591905498
PUM2	cluster 1	0.444952851	-0.028792455	1.122853226	0.995108787	0.628289658	0.949329662	1.081243259	1.067102208	0.990427117	1.142399324	0.998529688	0.684278743	0.171679328	-0.636584686	0.039602537	-0.985164521	-0.961212639	-1.613894634	-0.94525182	-0.792466904	-0.007548981	-1.613894634	0.048663517	-0.462275792	0.160906315	1.412086038	0.746614818	2.053131606	0.537560886	1.428240687	-0.529051746	-1.613894634	0.072457836	-1.613894634	-1.613894634	-0.650752305	0.298513067	-0.377680033	-1.613894634	-0.483269614	0.214460567	-0.335372299	1.134199879	1.188116534	0.298513067	-1.613894634	-0.021577809	0.218897468
GALNT1	cluster 1	0.754834047	-1.024912245	0.237000338	1.337562315	0.878097363	1.03599584	1.100801671	0.872908496	0.538356473	0.976343613	1.701328985	1.428693451	-1.024912245	-1.024912245	-1.024912245	-0.041376922	-0.004112332	-1.024912245	-1.024912245	-1.024912245	0.00797325	-1.024912245	-1.024912245	-0.421092327	0.117341422	0.799160919	0.893713924	1.511469891	0.668545102	2.402347684	-1.024912245	-1.024912245	-0.299815262	-1.024912245	0.249583352	-1.024912245	-1.024912245	-1.024912245	-1.024912245	-0.001121772	-1.024912245	0.132800491	0.756107815	1.741064013	0.706789026	-1.024912245	0.416944043	-1.024912245
ENSG00000266086	cluster 1	1.370019451	-0.627295757	-0.340723519	0.051607455	0.075906621	0.867931008	0.46693624	-0.183371405	0.112691559	-0.01417667	0.033947071	0.141386149	-0.720647893	0.239679922	-1.830143132	-0.881081898	-0.133268958	-0.80673615	-0.092357778	-0.316241282	0.263788263	-1.830143132	-1.830143132	-0.325979504	0.215214225	0.202607824	0.434387299	0.634546039	0.469246989	1.421170147	1.170445779	1.575237057	0.482564483	-0.231881534	-0.325871945	1.022503617	-1.830143132	-0.508926117	-1.830143132	1.859807392	0.904351665	0.092101865	0.728667188	1.164534999	-1.830143132	0.460108289	-0.128338218	-1.830143132
KLF6	cluster 1	-0.581943377	1.014243235	1.58252633	0.061807347	0.317800717	0.76797596	-0.09592236	-0.37513776	0.821709997	1.152095226	0.278353191	-0.066350129	-1.474138109	-0.492160567	1.354744674	0.401805977	-0.341431672	-1.474138109	-0.313891237	0.681405096	-0.328021192	-0.036299188	-1.474138109	-0.225210678	-0.437445204	-0.791396943	-1.474138109	1.620659783	0.93390103	0.921436611	0.399549277	-0.004183586	-0.08637738	-1.474138109	1.611614939	-1.474138109	-1.474138109	-1.474138109	0.041935984	-0.338113268	-0.168011717	1.055597116	0.502128601	-1.474138109	-0.107276396	1.527832924	-1.474138109	0.367407336
TMED2	cluster 1	1.105063572	2.314027994	2.197773591	0.742325825	0.590274429	0.385944741	0.712353914	0.23719765	1.028526729	0.441695043	-0.269231596	0.023753594	-0.907705015	-0.907705015	-0.907705015	-0.075511676	-0.907705015	-0.907705015	-0.281084698	-0.907705015	-0.907705015	-0.907705015	-0.907705015	-0.907705015	1.119133342	0.640461349	-0.907705015	-0.907705015	0.111942139	-0.907705015	-0.907705015	-0.907705015	-0.376504014	0.493745817	-0.907705015	0.881391325	-0.907705015	0.250816649	-0.907705015	1.423524652	0.310516484	1.146014137	-0.907705015	0.778459729	1.597934439	-0.907705015	-0.907705015	-0.907705015
IKZF1	cluster 1	0.822895595	1.398234876	1.232284478	0.659706875	0.880333575	1.439421015	1.063652807	0.544392552	0.506049099	1.183257775	-0.052018332	0.368062626	-1.419059484	-0.084235162	-1.419059484	-1.419059484	-0.786745309	-0.491376967	-0.300362529	-0.623265511	-0.313986473	-1.419059484	-0.274975282	0.017136107	0.785899445	1.157347631	1.077281626	1.807856457	0.392752202	0.478383633	-0.368070578	-1.419059484	-0.46993612	-1.419059484	-0.451728519	-0.485973307	0.433668962	-1.419059484	0.042722066	1.76566222	0.55601031	0.323388152	-0.063153414	1.540228575	-0.101146829	-1.419059484	-1.419059484	-1.419059484
PAICS	cluster 1	1.718312378	1.810263289	-0.954518105	1.24645958	0.637447225	0.99673662	1.535637997	0.580286847	1.755651082	0.56220812	0.483018204	1.051305708	-0.954518105	-0.954518105	-0.954518105	-0.393284169	-0.371903598	-0.954518105	-0.357656223	-0.954518105	-0.954518105	-0.954518105	0.52955914	-0.359274682	1.873277093	-0.098028919	0.392676638	-0.954518105	0.413718533	0.79378666	0.710072959	-0.954518105	-0.239720204	-0.954518105	-0.954518105	-0.094772168	-0.954518105	-0.954518105	-0.954518105	1.039416682	1.329378684	-0.954518105	0.801204825	-0.954518105	1.699101899	-0.954518105	-0.954518105	-0.954518105
ATF1	cluster 1	0.341233673	-1.137009283	0.209349709	1.245091181	0.89334855	1.103883056	1.645795349	0.524097785	0.859039457	0.998169379	1.464236221	0.765226541	-0.134082452	-0.192825764	-1.137009283	-0.087656384	0.265149387	-1.137009283	-0.491030464	0.622086305	-1.137009283	-1.137009283	-1.137009283	-0.681136888	0.267785234	0.809129729	0.321048764	1.569105977	-0.085861649	2.51960076	-1.137009283	-1.137009283	-0.589397618	-1.137009283	0.222774771	-1.137009283	0.710576366	-1.137009283	0.320714659	-1.137009283	-0.246513634	-1.137009283	1.814064394	0.098640397	0.177245115	0.933260619	-1.137009283	-1.137009283
NUP153	cluster 1	0.493010669	0.121779315	-1.425263565	1.606692092	0.625868281	0.416283023	1.141483625	1.841330039	0.736242258	-0.019942608	1.579364881	0.174394139	0.002577116	0.216638552	0.1885321	-0.365174002	0.124317993	0.183856716	-0.772675284	-1.425263565	-1.425263565	-0.028618382	-0.272681674	0.157435877	-0.418271662	0.835194756	1.281747515	1.159248483	0.400005357	1.543828176	-1.425263565	0.002577116	-0.469090585	0.034265217	-0.051566608	-1.425263565	-1.425263565	-1.425263565	-1.425263565	1.002575299	0.124317993	-1.425263565	1.256847473	1.032890165	-1.425263565	-1.425263565	0.128820733	-1.425263565
S1PR1	cluster 1	-0.26506029	-0.224851935	0.049132436	0.424230023	1.295803261	0.49684648	0.863487821	0.696045327	-0.349719486	1.771068427	0.612837044	0.442926178	-1.374863474	-0.376234225	0.99385192	-0.265000322	-0.222949371	-1.374863474	-0.410052409	-0.535516899	-0.209311486	0.679467403	-1.374863474	-0.299871336	-0.62807067	0.568597604	0.506929469	2.372156262	1.501989582	1.421584539	-1.374863474	-1.374863474	-0.373796022	-1.374863474	0.380917282	-0.3907109	-1.374863474	-0.111681756	-1.374863474	-0.219574696	0.247474424	1.487239004	0.634915424	0.865210615	0.015176551	1.678012944	-1.374863474	-1.374863474
DDX5	cluster 1	1.248594431	0.834938373	1.577255078	1.18437349	1.188589931	1.035495671	1.111164558	1.295607764	0.62028016	0.560782655	0.048168777	0.491084854	-1.182179074	-1.182179074	0.317661033	-0.611875927	-0.003060513	-1.182179074	-0.575672254	-0.130786328	-1.182179074	0.115844279	-1.182179074	0.094425218	0.97951291	-0.117854491	1.333680817	1.358581258	-1.182179074	-1.182179074	-0.198149043	0.144836958	-0.668028765	-1.182179074	-1.182179074	-0.308540147	-1.182179074	0.395800981	-1.182179074	1.467186169	0.994365877	-1.182179074	0.989518323	1.588571695	0.552511388	-1.182179074	-1.182179074	-1.182179074
CDC42	cluster 1	0.940220162	1.224858133	1.256279881	0.546459688	0.381031716	0.663877286	0.556499291	-0.028844212	0.412631145	1.143355824	0.458366428	0.987770327	-1.256325539	-1.256325539	-1.256325539	-0.441051806	-0.657098864	-1.256325539	-1.256325539	0.044164216	-1.256325539	-1.256325539	-1.256325539	-0.823105334	1.28223454	0.130266724	0.434463322	0.253739671	0.943984147	0.023133197	0.146836707	-1.256325539	-0.35686755	0.116631919	-1.256325539	-1.256325539	0.499454022	-1.256325539	-1.256325539	1.599665475	1.356603493	1.315270345	0.549458559	-0.082074996	0.881592903	1.486680517	-1.256325539	1.598396205
TAGAP	cluster 1	0.179874686	-0.329381401	0.478501232	0.65999936	-0.640843197	1.027296448	1.097169034	-0.888865096	0.426112297	0.226925578	-1.038945167	0.019177456	0.799536771	0.457259614	1.309435671	1.483010324	0.824407939	0.178025239	-1.420771969	-0.296753543	1.621224533	-1.420771969	0.191457315	-0.774128487	-0.420240274	-0.282928431	-0.382028799	1.809256333	0.665554811	-1.420771969	0.659583061	-1.420771969	-0.196842765	-1.420771969	0.497206297	0.833482691	-1.420771969	-1.420771969	0.04241947	1.211509796	-1.420771969	0.704334648	0.900936926	0.324004015	-1.420771969	0.65726291	-1.420771969	1.594484368
DIAPH1	cluster 1	-0.161475339	-0.172587677	0.844392993	-0.495890537	0.581224772	0.689979198	0.568709397	0.265349396	0.580936308	1.036516672	0.025734376	1.282276022	0.832127717	-0.529379494	-0.055304892	0.556951397	0.42770408	-0.306316904	-0.47182872	0.378414825	0.181834366	0.941138388	0.847414481	0.497374805	-0.248400312	-0.721905867	0.266063066	0.544807862	-0.262451411	0.464889156	-1.587926877	-0.382579685	-0.078979958	-1.077685472	0.285495503	-1.248515779	-2.936057013	0.433803701	0.735338109	0.693597581	-0.168123113	0.858540311	0.859896862	0.54599162	-0.042269761	1.550580819	-0.957290944	-2.936057013
RAP1A	cluster 1	1.666720393	0.367777191	0.727239838	-0.304065846	0.380612342	0.946075641	0.870223437	0.497028396	0.503777874	-0.08145787	0.820718279	0.678514289	-1.157912921	-1.157912921	-1.157912921	-1.157912921	-0.529694451	-1.157912921	-1.157912921	-0.367273565	-1.157912921	-1.157912921	-1.157912921	-0.703732648	1.743734507	-0.234382319	-1.157912921	-0.238463772	-0.110666971	0.183448612	1.352805535	0.250220258	-0.612333899	0.863148478	-0.196847674	-0.230870647	-1.157912921	0.516525081	-1.157912921	1.653401346	0.98596382	1.265430148	0.735238657	1.53907456	0.151463184	-1.157912921	-1.157912921	-1.157912921
RRS1	cluster 1	-0.040712406	-1.225737445	1.029973858	1.817430621	1.547885704	1.373593098	1.582236318	1.16021292	0.93606969	0.778846217	1.707918021	0.457381058	1.139415757	0.077837053	0.338657797	0.722268211	0.147406593	0.051657108	0.180604998	0.318404363	-1.225737445	-1.225737445	-1.225737445	-0.049727488	-0.249570898	-1.225737445	0.516642658	0.330404565	0.809782687	0.627284274	0.220239658	0.158395141	0.184240186	-1.225737445	0.105908828	-1.225737445	-1.225737445	-1.225737445	-1.225737445	-0.156038365	-0.353668671	-1.225737445	1.664270165	0.476549405	-1.225737445	-1.225737445	-1.225737445	-1.225737445
OSTC	cluster 1	0.497194503	0.437740239	0.263941232	1.236892197	0.768577382	1.791736953	1.984727056	1.237290874	1.194111762	0.305958379	1.580891753	1.381194436	-1.000796462	-1.000796462	-1.000796462	-1.000796462	-1.000796462	-1.000796462	-1.000796462	-1.000796462	-1.000796462	0.297891105	-1.000796462	-0.046030321	1.254491639	0.064072749	1.516350825	0.717813093	0.696452119	1.482899725	-0.01626289	-1.000796462	-0.486383056	-1.000796462	0.276552417	-0.126710484	-1.000796462	-1.000796462	-1.000796462	1.026395949	-1.000796462	-1.000796462	0.784210863	0.159943531	0.734781662	-1.000796462	-1.000796462	-1.000796462
AHNAK	cluster 1	-0.105887799	1.3600821	1.956385632	0.068292202	-0.40303139	-0.060199442	-0.455448615	0.270074817	-0.386386449	0.982850696	0.675769318	0.314563677	-1.25099431	-1.25099431	-1.25099431	0.489371819	-1.25099431	0.172494016	-0.546031734	0.242450956	1.635349473	-1.25099431	-0.005910507	-0.036821111	-1.25099431	-0.239382007	0.340197732	2.724248065	0.72076387	0.813954832	-1.25099431	0.291439525	-0.218082462	0.325670795	-1.25099431	-1.25099431	-1.25099431	0.052369774	1.465117974	-0.058955288	0.42295087	0.096975606	0.224610967	0.097481453	-1.25099431	1.008310112	-1.25099431	2.027286551
WARS1	cluster 1	1.293732545	2.535223025	0.260559943	0.850129541	-0.348981103	1.262345426	0.49371412	-0.200149071	0.789034479	0.153023676	-0.106642627	-0.152825299	-1.180853755	0.559165444	0.529379402	-0.530550201	-0.014849868	-1.180853755	-0.20424148	-1.180853755	-1.180853755	0.299252402	0.040604331	-0.4911433	0.798579097	-0.478042482	1.01068794	-0.192822888	-0.055493723	-1.180853755	-1.180853755	0.332312086	-0.59457999	0.365893811	-1.180853755	-1.180853755	-1.180853755	-1.180853755	-1.180853755	2.55107747	0.710237287	0.679434806	0.85350801	-1.180853755	1.584560226	-1.180853755	0.466099792	-1.180853755
TUBB4B	cluster 1	-1.221505175	-1.221505175	-1.221505175	0.811154848	1.647643103	0.975784156	1.106812747	1.00471899	1.301085233	0.785606364	0.389706807	1.002802119	-1.221505175	0.823511381	-1.221505175	0.547141188	0.709758238	0.340324865	0.039770892	0.503362147	-0.14094231	-1.221505175	0.698869383	0.036380283	0.155955023	0.686766104	2.410266582	-0.316587652	0.550121139	-1.221505175	-1.221505175	-1.221505175	0.690665262	-1.221505175	0.866750694	0.794552177	-1.221505175	-0.050431495	-1.221505175	-1.221505175	0.51050693	-1.221505175	1.046521489	0.482928341	0.067176622	-1.221505175	0.286906328	-1.221505175
MAX	cluster 1	-0.004900541	-1.265122778	1.097650371	0.197582622	0.273343684	0.259398124	0.047881397	-0.335081208	-0.643876351	-0.040640458	0.209900694	-0.013640031	-0.119497931	0.254074494	-2.652529556	-0.004760612	0.771380909	0.19701507	0.158379619	0.333709964	1.832074531	0.363526053	0.83658934	0.518607684	0.285295173	-0.169263005	-0.040539926	1.735520099	1.255623202	-0.238119363	-0.353728047	-0.849062392	0.555907144	-0.064054315	1.133338789	-0.299122706	-2.652529556	0.690348669	-0.041130007	0.948062379	-0.139342942	0.048966507	-0.227874873	1.113030101	-2.652529556	-2.652529556	-0.689607475	0.509033384
NUCKS1	cluster 1	0.637786844	0.169184162	-1.804848834	0.199911419	0.744389104	1.140358962	0.740758347	0.59446191	1.393736096	0.156949234	1.315349662	1.31700301	0.018147528	-0.087295894	-0.116697354	-0.695915527	0.644970693	0.133147011	-0.144788773	0.385410068	-1.804848834	0.247760922	1.303526495	0.901250222	0.280429586	0.462319739	0.825907356	-0.125603482	-1.804848834	0.194761798	-0.244483319	1.123197607	0.094681576	-0.278072101	-1.804848834	-1.804848834	-1.804848834	-1.804848834	0.357908065	0.966494752	1.23500991	-0.499530984	-0.375934223	0.433348517	0.147639473	-1.804848834	-0.179159929	-1.804848834
ARHGEF3	cluster 1	-1.506682521	0.499316811	0.525308636	-0.586327554	-0.672253662	1.029851423	0.588846222	0.443704603	0.934346665	1.423583141	0.626068304	0.267985722	-1.506682521	-1.506682521	0.208805898	0.205906188	0.270108157	0.203835896	0.180259582	0.186596337	-1.506682521	-0.022028244	-1.506682521	0.243206088	-0.197939425	0.341848009	1.166674597	1.240691624	0.08356925	-0.060839599	-0.381167798	-1.506682521	0.039474251	0.671803478	0.78037819	-0.507431032	-1.506682521	0.298180876	1.897486871	-0.333669248	0.608439836	-1.506682521	0.977263413	2.320861887	-0.095316437	-1.506682521	-1.506682521	-1.506682521
DYNLL1	cluster 1	-0.759766676	-1.99498407	0.232460341	0.809192604	-0.177105131	0.963421049	1.940367421	1.11166237	1.674067183	-0.062584513	0.301896114	1.313696951	-0.814352074	-0.081734743	-0.114486177	0.346636789	0.914836482	-0.4594784	-0.145778307	0.26861858	-0.697717933	-0.367523804	-1.99498407	-0.394378999	0.023470817	1.522678166	1.159398323	0.829951419	0.730625846	1.117478821	0.125804099	-1.99498407	-0.424206278	-0.294247813	-0.85941593	0.64877826	-1.99498407	-0.016514394	0.414195343	-0.709140946	0.323587767	-1.99498407	0.241911524	0.051267892	-1.99498407	0.442109854	-0.18406568	0.089423298
POLR1G	cluster 1	-0.787130406	-0.787130406	-0.787130406	1.80738147	2.079804138	1.080393672	2.082433537	1.108592543	0.430524583	-0.10582648	1.413188336	1.084807116	-0.787130406	0.241245765	0.952765001	0.147271317	0.39909663	-0.787130406	0.206420213	0.077218418	-0.787130406	-0.787130406	-0.787130406	0.693799417	-0.018092322	0.447543507	0.800942379	0.218036849	0.357747848	-0.787130406	-0.787130406	-0.787130406	-0.787130406	-0.787130406	-0.787130406	-0.787130406	-0.787130406	-0.787130406	-0.787130406	-0.787130406	0.182770558	-0.787130406	3.431493752	0.558701903	-0.787130406	-0.787130406	-0.787130406	-0.787130406
CDC27	cluster 1	-0.884267224	0.082890672	-1.520030836	1.38306201	0.747359541	0.992956327	1.105702286	1.085107757	1.877660996	1.267248701	0.10849313	0.209737077	0.285616109	0.438398581	-1.520030836	0.027359943	0.328878285	0.147210286	-0.173628685	0.794324628	-1.520030836	-1.520030836	-0.325818106	0.119835136	-0.47666675	0.725561143	1.638862456	0.812013812	0.90350418	-0.110768736	-1.520030836	-1.520030836	-0.243705677	-0.007784403	0.480055367	-0.146797252	-1.520030836	1.470256692	-1.520030836	-0.376695607	-0.205499442	0.298762872	0.468953269	0.69686564	-1.520030836	-1.520030836	0.090186423	-1.520030836
RNF126	cluster 1	-0.429662847	-0.570563018	-0.273218653	1.223886592	1.079743727	0.605417385	0.826130737	0.651031327	1.378773044	0.312221917	0.65022514	0.72989879	0.720413641	0.329001905	0.752047917	0.011895727	1.483179421	0.528054414	0.126180529	0.388549672	-0.553697586	-0.231734679	-0.509043232	0.37452813	-0.419759419	-0.143816416	0.223610303	1.739456257	-1.81862491	1.554903841	-0.615605226	0.46000043	-0.418998193	-0.160285344	-0.711364705	-0.312727765	-1.81862491	-0.447743914	-1.81862491	-1.81862491	-0.377100979	-1.81862491	1.871006884	-0.400295358	-0.310069628	0.55771608	-1.81862491	-1.81862491
DDX3X	cluster 1	0.858257824	0.887367259	0.931218206	0.583903754	0.117417283	1.521447034	0.998976632	0.793423829	0.761545588	-0.557028733	0.665482207	0.896491391	-1.245177468	-0.419812683	-0.456710364	0.490298654	-0.093907011	0.825523617	-0.32824677	-0.025105538	-0.517123839	0.559482798	0.74911528	-0.675856866	0.733401541	0.269933428	0.72622166	-0.849528238	0.495390648	-0.065841318	-1.185305816	-0.700828967	-0.805640226	-2.575274411	-0.373684312	-1.341236188	-0.124977991	-0.991358905	0.138900864	0.286724275	0.278560758	1.013542961	2.293469923	0.233575679	-0.124977991	-2.575274411	-2.575274411	-0.226986479
ZBTB38	cluster 1	-0.119131591	-0.081141986	0.177723566	0.308103882	1.123713315	1.861774916	0.395350063	0.408579369	0.305379554	1.283455815	0.85107333	0.184965018	0.244697137	-1.167694376	-1.167694376	0.425941794	-0.277821147	-1.167694376	0.117711377	-0.374664049	1.254541581	0.773275821	-1.167694376	-0.055887904	-1.167694376	0.976164981	1.111210407	1.675113897	1.357745817	1.474441958	-0.12035536	-1.167694376	-0.620465469	-1.167694376	1.499863515	-1.167694376	-1.167694376	-1.167694376	-1.167694376	-0.076155952	-0.277821147	-1.167694376	1.781316622	0.948769478	0.145641412	-1.167694376	-1.167694376	-1.167694376
SELENOF	cluster 1	2.064206438	2.398193105	0.693023473	-0.04492064	0.988955702	0.618199186	1.176270425	0.443465867	-0.002093844	0.542220212	0.00514639	0.505648517	-0.267377175	0.087074679	-1.350550931	-0.043595197	-0.174296946	-1.350550931	-1.350550931	-0.141132884	-1.350550931	-1.350550931	-1.350550931	-0.499030009	1.794940799	0.373143634	-0.232887104	1.055666357	0.600797151	0.103533934	0.24412104	0.175916836	-0.033631178	0.20979377	0.118033172	0.066359501	-1.350550931	-1.350550931	-1.350550931	0.675993241	1.153130737	0.936015049	-1.350550931	-0.016033534	0.64486511	-1.350550931	-1.350550931	-1.350550931
YPEL3	cluster 1	-0.745302134	-0.745302134	0.704096055	-0.745302134	0.697417358	0.327769352	0.039471105	0.645214935	0.458223937	1.644048927	0.722276019	1.104914578	-0.745302134	-0.745302134	0.974404599	-0.745302134	-0.066485356	-0.745302134	-0.049885432	0.727920443	1.292364314	-0.745302134	-0.745302134	-0.745302134	-0.745302134	-0.038597744	-0.745302134	3.37999352	1.747255683	-0.745302134	-0.745302134	-0.745302134	0.273623091	-0.745302134	-0.745302134	-0.745302134	-0.745302134	-0.745302134	-0.745302134	0.43059553	-0.745302134	-0.745302134	1.300328668	1.874176658	-0.745302134	-0.745302134	-0.745302134	-0.745302134
BCCIP	cluster 1	0.064925493	0.623886082	0.059729304	1.019373299	0.467058209	0.981720294	1.316689743	1.059136841	0.841551951	-0.048907736	1.333283703	0.531075912	0.750609441	0.043246464	-1.396439135	0.202455503	2.029014783	0.326294984	-0.409829965	0.308932308	-1.396439135	-1.396439135	-1.396439135	-0.09763757	0.458050828	-0.170391281	0.180538567	0.010948114	0.851617285	0.059729304	0.552071282	-1.396439135	0.046739837	-1.396439135	-1.396439135	0.336211665	-1.396439135	0.421313731	-1.396439135	0.26737312	-0.03815445	-1.396439135	1.47504552	-0.060009494	0.025006249	-1.396439135	-1.396439135	-1.396439135
TLN1	cluster 1	-0.084995778	0.115762676	1.35523141	0.304735688	1.867034735	0.859312941	0.433592326	1.002371276	0.267834486	0.690113374	0.974893745	0.007919465	-0.015685895	0.220367384	1.439920607	-0.084914855	-0.376926824	-0.55963012	-0.34742708	0.369448497	0.518405172	-0.050086298	-0.319223709	0.356948124	-0.025249626	0.456795487	1.39490152	-0.140593071	1.821826784	0.517702828	-1.590217402	-0.015685895	-0.373970664	-1.590217402	-0.5155836	-1.590217402	-1.590217402	-1.590217402	-1.590217402	1.087048232	0.118562168	0.345514209	0.986545723	1.425471615	-0.126113038	-1.590217402	-1.590217402	-1.590217402
TARS1	cluster 1	0.976128534	1.42173537	1.119801108	1.460729226	0.851765115	1.138515728	1.352846844	0.64150162	0.495901856	0.579020791	1.060812688	0.608096708	-1.141551617	-0.214593434	-1.141551617	-1.141551617	-1.141551617	-1.141551617	-0.507357798	-1.141551617	-0.059650648	-1.141551617	-0.021457474	-0.143711067	1.396133969	0.769082751	-1.141551617	0.135965126	-0.109580733	1.454196875	-1.141551617	0.246042616	-1.141551617	-1.141551617	-1.141551617	0.146452485	-1.141551617	-1.141551617	-1.141551617	1.808945229	1.134352479	0.564359004	1.129283636	0.071555325	0.672327359	-1.141551617	0.368727813	-1.141551617
NSA2	cluster 1	2.044612672	0.186892128	0.966998614	0.971721668	0.958649785	0.99837901	1.716108417	1.158031335	0.835227272	0.180255915	0.805745785	1.188003097	-0.86697489	-0.86697489	-0.86697489	-0.86697489	-0.86697489	-0.86697489	-0.86697489	-0.86697489	-0.86697489	-0.86697489	-0.86697489	-0.86697489	2.299575385	0.801416235	1.117078933	0.673170693	0.884231561	0.966998614	-0.86697489	-0.86697489	-0.86697489	-0.86697489	-0.86697489	-0.86697489	-0.86697489	-0.86697489	-0.86697489	1.22466476	-0.003870584	-0.86697489	0.974780276	1.185822076	0.406853489	-0.86697489	-0.86697489	-0.86697489
SLC39A8	cluster 1	0.560054535	0.032223743	-1.098974417	0.437463485	1.745818429	1.438385324	0.975519882	1.322196131	1.126997987	0.025100575	2.311048352	0.548392835	-1.098974417	-0.11668204	-1.098974417	-0.467038971	-0.44296498	-1.098974417	-0.426922791	-0.273358961	-1.098974417	-1.098974417	0.087983053	-0.152512888	0.684874656	0.080371048	1.030666226	0.554184682	1.309836774	1.297368359	-0.008600885	-1.098974417	-0.294129768	0.404084589	-1.098974417	0.265916292	-1.098974417	-1.098974417	-1.098974417	1.401274372	0.738701933	-1.098974417	1.663130174	-1.098974417	0.823182942	-1.098974417	-1.098974417	-1.098974417
IRF1	cluster 1	-0.014892399	0.320836522	0.350567838	0.572685897	-0.327531423	-0.335565058	0.423246689	-0.38709783	-0.783145633	1.039313994	0.589480953	0.692934427	0.145272298	-0.813940411	0.77730657	0.117835853	0.970009542	-0.017155759	0.941093463	-0.036875604	1.960085439	0.412173753	-0.572284734	0.308761032	0.975401975	-0.368260782	-1.973769509	-0.375314348	0.579484678	-0.319910589	0.239272092	0.464763936	0.905060642	-0.199051909	0.883217988	-0.362192349	-1.973769509	-1.973769509	0.540208239	-0.631992726	-0.879890253	-0.456474601	1.65131084	1.65131084	-0.359347671	1.571905631	-1.973769509	-1.973769509
TBX21	cluster 1	0.415152223	-0.283489005	-1.518050618	0.835680927	0.787268345	0.667134307	1.178039865	-0.477965416	-0.417536952	0.906284531	-0.227562787	0.110794579	-0.37930246	0.849989253	0.29573515	0.016176439	0.360550024	-0.467660518	-0.482305616	0.272252983	0.63108931	0.05167423	-1.518050618	-0.364023912	-0.386266947	-0.772684946	-1.518050618	1.386747846	0.533415292	0.010638988	-0.328043991	0.08673564	-0.133563655	-1.518050618	1.325642837	0.81645576	-1.518050618	-1.518050618	1.307859686	0.932218701	-1.518050618	-1.518050618	1.10822522	-1.518050618	1.036321483	2.442345053	0.228624034	-1.518050618
RAP1B	cluster 1	0.368539924	-0.848591346	1.810833434	1.059536237	1.045970746	0.8760526	1.15706589	1.120844938	1.848709569	1.21030309	1.04171378	0.744112018	-0.848591346	-0.848591346	-0.848591346	-0.848591346	-0.848591346	-0.848591346	-0.848591346	-0.848591346	-0.848591346	-0.848591346	-0.848591346	-0.848591346	1.3630879	0.8827999	0.192313772	0.079672788	0.640887973	-0.848591346	-0.848591346	-0.848591346	-0.848591346	-0.848591346	-0.848591346	-0.848591346	-0.848591346	-0.848591346	-0.848591346	0.250089405	0.047104643	0.899166956	0.511447281	1.281721291	1.009783882	-0.848591346	-0.848591346	-0.848591346
HMGB2	cluster 1	0.231439195	0.951298957	-0.685442192	0.606639522	0.14503502	0.573363979	0.501755533	1.255708384	2.064218635	-0.016876719	0.87811616	1.524955259	-0.685442192	-0.685442192	-0.685442192	-0.685442192	-0.685442192	-0.685442192	-0.685442192	-0.685442192	-0.685442192	-0.685442192	-0.685442192	-0.685442192	-0.685442192	2.21914956	3.002793234	0.705347668	-0.685442192	0.753553578	-0.685442192	-0.685442192	-0.685442192	-0.685442192	-0.685442192	-0.685442192	-0.685442192	-0.685442192	-0.685442192	-0.685442192	2.109564876	-0.685442192	0.759734862	1.57822803	0.719240014	-0.685442192	-0.685442192	-0.685442192
MEA1	cluster 1	-0.976121573	0.039106851	0.435536456	0.973838752	0.587362964	0.300926079	1.076813576	1.360236371	0.378189418	0.605583276	1.527971177	0.951132663	-1.643484464	-0.180922733	-1.643484464	0.108741543	0.903624441	-1.643484464	0.218138181	-0.413088636	-1.643484464	-0.124468356	0.830493467	0.276985678	0.38798495	0.110108189	1.091746619	0.366695401	1.891772005	-0.164177986	-1.643484464	-0.090539577	0.499197076	-1.643484464	-0.149427254	0.824113455	-1.643484464	0.943134475	-0.0418162	0.727630811	-0.665055984	-0.286328688	0.897951576	0.68359814	-0.199452779	-1.643484464	0.727630811	-1.643484464
WDR36	cluster 1	0.365184646	0.711433831	-0.938803467	1.628192067	0.725316759	1.336940717	1.425087912	0.851236244	0.265937566	1.267017659	1.5107881	0.689440076	0.584280333	0.078666163	-0.938803467	0.191998632	0.234842925	-0.938803467	-0.938803467	0.267933468	0.248738106	-0.938803467	-0.938803467	-0.938803467	0.750811479	0.282775994	1.267102562	-0.938803467	1.556270594	3.001627171	-0.938803467	-0.938803467	-0.348687005	-0.938803467	-0.938803467	-0.938803467	-0.938803467	-0.938803467	-0.938803467	0.238281268	0.020811121	-0.938803467	1.108892405	0.39275549	-0.938803467	-0.938803467	-0.938803467	-0.938803467
RPLP1	cluster 1	1.755724054	2.160225427	2.513961026	0.648668215	0.183036327	0.521728236	0.252270192	0.152483717	0.199480263	0.019711948	-0.654686592	0.242602716	-0.654686592	-0.654686592	-0.654686592	-0.654686592	-0.654686592	-0.654686592	-0.654686592	-0.654686592	-0.654686592	-0.654686592	-0.654686592	-0.654686592	0.859865179	0.344709479	-0.654686592	1.058487953	-0.654686592	-0.654686592	-0.654686592	-0.654686592	-0.654686592	-0.654686592	-0.654686592	-0.654686592	-0.654686592	-0.654686592	-0.654686592	1.003849397	2.576467412	0.677005238	-0.654686592	-0.654686592	2.441695068	-0.654686592	-0.654686592	-0.654686592
AKNA	cluster 1	-1.170630655	0.502965921	1.346663696	0.443356496	1.048291185	0.438445905	0.043299873	0.731536585	0.927427202	1.510037175	0.961738843	0.559884828	-1.170630655	-1.170630655	-1.170630655	-0.023821937	0.019628822	1.063668778	-0.173702576	0.053187765	0.897965318	-1.170630655	0.076236597	0.045281717	-0.081263177	0.71057298	1.321663273	2.81030583	1.359761435	0.897276306	-1.170630655	-1.170630655	-0.136239272	-1.170630655	0.315439675	-1.170630655	-1.170630655	0.666134022	-1.170630655	0.023115835	0.505712272	-1.170630655	0.307088268	0.729061502	-1.170630655	-1.170630655	-1.170630655	-1.170630655
MRPL18	cluster 1	0.792495023	-0.12714342	-1.236026063	0.698657027	1.224102286	0.568744245	1.0393834	0.760818965	1.015252655	-0.335093571	1.416823339	0.762098091	-1.236026063	-1.236026063	-1.236026063	0.500468452	0.672105348	-0.292566184	0.608591954	-1.236026063	-1.236026063	0.173900035	-1.236026063	-0.431948955	1.573148355	1.304525964	0.851602461	0.384520624	0.606599624	1.761299232	1.118554194	-1.236026063	-0.447058848	0.237381605	-1.236026063	0.644930589	-1.236026063	-0.018020648	-1.236026063	-0.122054916	1.284853877	-1.236026063	0.14294029	-1.236026063	0.104300711	-1.236026063	-1.236026063	-1.236026063
XRCC5	cluster 1	1.701981305	1.472385788	1.157491907	0.921608424	-0.078185504	1.006411743	0.61063796	0.499877153	0.842822357	0.223405655	0.39208855	0.096555138	-1.200922573	-1.200922573	-1.200922573	-0.578989133	-0.555296174	-1.200922573	0.116118899	-0.388374608	-1.200922573	0.214612539	-1.200922573	-0.061752915	1.534205004	0.293037238	0.620788592	0.426071026	0.649033507	-1.200922573	-1.200922573	-1.200922573	-0.640225561	0.278346653	0.191353933	0.687516962	-1.200922573	-1.200922573	-1.200922573	1.25975334	1.614332544	1.28957131	-1.200922573	0.967630557	1.102540613	-1.200922573	-1.200922573	-1.200922573
GRK2	cluster 1	1.216331944	1.374099995	1.923613067	0.453122448	0.862163296	0.634935181	0.540925279	0.369622882	0.645258198	1.281277068	0.338893677	1.600568467	-1.032091722	-0.082548264	-1.032091722	-1.032091722	-0.397953166	-0.101732615	-1.032091722	0.553628915	-1.032091722	-1.032091722	-1.032091722	-0.384207401	0.827302319	0.815842088	0.757205137	1.381265812	-1.032091722	0.87082598	0.452820947	-1.032091722	-0.481371376	-1.032091722	-0.061969772	-1.032091722	-1.032091722	-1.032091722	-1.032091722	1.138178518	0.948676629	1.934673998	-1.032091722	-1.032091722	1.230385186	-1.032091722	-1.032091722	-1.032091722
GORASP2	cluster 1	-0.538112685	0.447751345	0.832714648	1.641967635	0.823524032	1.067074891	1.455443514	0.751636854	0.386646156	1.430950091	0.42508339	0.904286652	-1.186172819	-0.178761209	0.518252939	-0.538077486	-0.236044335	-1.186172819	0.186270558	-1.186172819	-1.186172819	0.288907375	-1.186172819	0.852453766	1.043203875	0.20834999	1.469944635	2.367693628	0.393823904	0.250346303	-1.186172819	-1.186172819	-0.36074664	-1.186172819	-0.156928599	-1.186172819	-1.186172819	-1.186172819	-1.186172819	-1.186172819	0.450432594	0.13172868	0.841280911	0.132223243	0.216091796	-1.186172819	-1.186172819	-1.186172819
PTTG1IP	cluster 1	-0.523128809	-1.488701744	0.641065508	0.173566939	0.949479417	0.785621891	0.271836871	0.86290908	0.170498385	0.600791688	0.967467539	1.010362696	0.102148608	-0.425961848	-1.488701744	-0.307586878	0.617246026	-0.447433193	0.547148187	-0.595470253	0.641775131	0.697514397	0.319186205	0.478644702	-0.366746441	0.153603702	1.52735571	1.860626578	0.178070344	2.114701926	-0.309029091	-1.488701744	-0.423367115	-1.488701744	0.662040602	-0.441367905	0.590875945	-1.488701744	0.152061264	-1.488701744	-1.488701744	-1.488701744	0.650102241	1.558242642	-0.00942303	-1.488701744	0.940289525	-1.488701744
SUMO1	cluster 1	0.267147192	0.583015487	-0.019827118	0.390047731	0.60103282	0.590536649	0.823948785	1.359791756	0.243476106	-0.327127061	1.811259757	0.874514601	-0.416740581	0.83453043	-1.575849149	-0.584348717	0.465604548	0.265017725	0.083840999	0.005749891	0.217719339	0.668949506	1.026427135	0.307388086	-0.167374509	-0.265727723	-0.379832617	-1.575849149	1.963936113	1.479872209	-0.364565628	-1.575849149	-0.03370731	0.768646339	-0.460982903	-1.575849149	-1.575849149	-0.195551236	0.78940989	-1.575849149	0.196904195	-0.14831245	1.834783291	-0.147776744	-1.575849149	0.816815508	-1.575849149	-1.575849149
CAPRIN1	cluster 1	1.122547469	1.031737684	0.765337673	0.333484654	0.191377273	0.993718503	1.505228133	0.525085028	1.161369137	1.017997919	0.506450539	1.434453431	-1.202040365	-0.220331622	-1.202040365	0.05618444	0.103728499	-1.202040365	-0.2535768	-0.376915452	-1.202040365	0.235404974	-1.202040365	-0.256141181	1.294213122	0.927826248	0.647867984	-0.242487324	0.676550086	1.547025383	0.333172939	-1.202040365	-0.397673919	-1.202040365	-1.202040365	-0.234563008	-1.202040365	-1.202040365	-1.202040365	1.524630727	1.208289455	-1.202040365	0.203840949	0.082718444	1.784094444	-1.202040365	-1.202040365	-1.202040365
PES1	cluster 1	0.566359591	0.949043903	-0.874844651	1.151077748	0.050590553	0.312341316	0.851977719	0.530876926	0.068756223	-0.129834413	0.809251928	0.634405729	-0.874844651	-0.874844651	-0.874844651	0.37494955	-0.12383993	-0.874844651	-0.874844651	0.458874861	-0.874844651	0.77173231	1.038168165	0.450258836	-0.033896545	1.026007647	0.357690334	-0.874844651	-0.874844651	2.938089334	0.373423475	-0.874844651	0.046547782	-0.874844651	-0.874844651	0.233389438	-0.874844651	-0.874844651	-0.874844651	0.426102418	-0.874844651	-0.874844651	1.880010948	-0.874844651	-0.874844651	-0.874844651	-0.874844651	-0.874844651
GCN1	cluster 1	-0.324213284	0.232850844	-1.536724809	0.428868397	1.948831306	1.052732568	0.815614431	0.877527506	0.390591591	-0.288195613	0.457525733	0.853063896	0.096502129	0.341355009	0.309205614	-0.545377536	-0.085522902	-1.536724809	-0.482623909	-0.242721636	-0.263305127	-1.536724809	0.319321106	0.671152429	-0.720818985	0.452363958	0.148130416	0.820136997	0.865116131	1.518524528	-0.325628397	0.096502129	-0.443012122	0.132748372	0.381547215	-0.461492412	-1.536724809	-1.536724809	1.339267436	-0.274518161	-1.536724809	0.471167061	1.873380787	1.59138315	-1.536724809	-1.536724809	-1.536724809	-1.536724809
RESF1	cluster 1	0.296475286	0.840099497	0.63146358	0.778592166	-0.886782777	1.494657938	0.679547871	0.791861141	0.994034537	1.089506888	0.528734684	-0.119860496	0.244186018	-0.886782777	0.914612106	0.296539223	0.117400938	0.156431579	-0.886782777	-0.886782777	-0.886782777	-0.886782777	-0.886782777	-0.886782777	-0.090561772	1.185310746	1.421576162	3.220902878	1.457110538	-0.886782777	-0.886782777	-0.886782777	-0.269258461	-0.886782777	-0.886782777	-0.886782777	-0.886782777	-0.886782777	-0.886782777	-0.886782777	0.117400938	0.506097497	1.256017963	1.857124426	-0.886782777	-0.886782777	-0.886782777	-0.886782777
NPLOC4	cluster 1	-0.624166889	-0.779760741	0.240438764	-1.071655811	0.229520421	0.574619042	0.524544766	0.048209332	-0.575376694	0.548454833	1.106910547	-0.339598323	0.903303999	-0.961182722	1.289748241	0.864416682	1.156744991	0.433425276	0.849784624	0.962524915	-0.190878825	1.280121186	-0.122042183	1.313524196	-0.894497923	-0.134984076	-0.846244222	0.161021863	0.776841586	-0.451408017	-0.829500145	0.358274328	0.219300691	-0.326697533	0.541504329	-0.127382366	1.116147784	-0.027646338	0.436123064	0.577406703	-2.157975932	-2.157975932	-0.444077362	0.526609424	-2.157975932	1.50070097	-2.157975932	-2.157975932
ACTN1	cluster 1	-0.269715193	0.494399424	0.284497242	2.398031464	0.001068858	1.480794915	1.450959868	0.546589207	0.844519835	0.974143376	-0.026644602	0.384572337	-1.242963743	0.267207419	-1.242963743	-0.052459857	0.181821198	0.236878351	-1.242963743	0.027484032	0.007275233	-1.242963743	0.579295625	-0.34847332	0.535856053	2.147179811	0.775557015	0.559803027	0.437057994	1.756669336	-1.242963743	0.360532734	-0.169160464	0.396119168	-1.242963743	-1.242963743	-1.242963743	-1.242963743	-1.242963743	0.502307091	0.181821198	0.15837028	1.381201334	0.158896153	-1.242963743	-1.242963743	-1.242963743	-1.242963743
PPIF	cluster 1	0.086807006	0.52182101	-1.563198535	1.095687103	1.129365844	0.471505763	1.23680945	1.589720247	0.49057901	-0.010475075	1.780520355	0.03805816	-1.563198535	0.764732753	-1.563198535	0.216852372	-0.161419211	-0.107251051	0.190195497	0.5831215	-0.33314683	0.604815611	-0.289723652	0.938069595	0.004824317	-0.104334996	0.721671765	-0.533091561	0.756844563	0.548836704	-0.393347599	0.652602272	-0.506733668	0.701102262	-0.04541608	0.943584206	-1.563198535	0.31276194	-1.563198535	-1.563198535	-0.161419211	-1.563198535	1.400236054	-1.563198535	-1.563198535	-1.563198535	0.845569443	-1.563198535
TFDP1	cluster 1	0.832810747	0.102454478	-1.006140553	1.821659019	0.914290022	1.005709811	1.551492769	1.124025589	0.869857627	0.886591065	1.218738066	1.306707632	-1.006140553	-1.006140553	-1.006140553	-1.006140553	-0.363239222	-1.006140553	0.13128731	-1.006140553	-1.006140553	-1.006140553	-1.006140553	-0.349303513	0.742064393	1.365015961	1.725903118	-0.065201836	0.83600721	0.366571577	0.062445591	-1.006140553	-0.041125538	1.87907853	-1.006140553	-1.006140553	0.877609061	-1.006140553	-1.006140553	0.906995215	0.794816116	0.253222685	0.372468136	-1.006140553	-1.006140553	-1.006140553	-1.006140553	-1.006140553
LTB	cluster 1	0.818259732	1.229977323	-0.743382648	1.616270894	1.246446481	0.30963969	0.656552241	1.992869825	-0.15090151	0.398040553	2.553159104	-0.234934737	-0.743382648	-0.743382648	-0.743382648	-0.743382648	-0.743382648	-0.743382648	-0.743382648	-0.743382648	-0.743382648	-0.743382648	-0.743382648	-0.743382648	1.463954584	-0.049882244	-0.743382648	1.18935721	1.165334764	0.678935147	-0.743382648	-0.743382648	-0.743382648	-0.743382648	-0.743382648	-0.743382648	-0.743382648	-0.743382648	-0.743382648	-0.743382648	0.583326836	0.561490169	0.68504479	2.116378269	1.985395025	-0.743382648	-0.743382648	-0.743382648
BMI1	cluster 1	0.305934663	0.034329166	0.300989119	1.890133026	0.853980864	1.716631762	1.093574364	0.859123413	0.969773144	1.022160767	1.096378599	1.149749869	0.369979253	-1.084939147	-1.084939147	-0.201822811	-0.168271974	0.257782538	-1.084939147	-1.084939147	-1.084939147	-1.084939147	-1.084939147	-0.615668736	0.680097088	1.309046281	0.415970991	1.385323395	0.774944364	1.286131306	-1.084939147	-1.084939147	-1.084939147	-1.084939147	-0.09194251	-1.084939147	-1.084939147	-1.084939147	0.415627067	0.846615824	-0.168271974	-1.084939147	0.306942449	1.701655735	0.816946747	-1.084939147	-1.084939147	-1.084939147
NAMPT	cluster 1	1.504393187	-0.627396606	-0.627396606	1.030606466	1.487234873	1.533253462	2.52880148	-0.032468598	0.262062679	0.771362195	-0.627396606	1.227892596	-0.627396606	-0.627396606	-0.627396606	-0.627396606	-0.627396606	-0.627396606	-0.627396606	-0.627396606	-0.627396606	-0.627396606	-0.627396606	-0.627396606	1.297593164	0.109600236	-0.627396606	-0.627396606	0.552702264	0.884129153	-0.627396606	-0.627396606	-0.627396606	-0.627396606	-0.627396606	-0.627396606	-0.627396606	-0.627396606	-0.627396606	1.795361537	0.372342037	-0.627396606	1.505918913	-0.627396606	-0.627396606	-0.627396606	-0.627396606	-0.627396606
EFHD2	cluster 1	0.082276603	-0.057044204	2.611971221	0.639482744	0.664412695	1.054626633	1.110848324	0.852349617	0.702152538	1.574871916	1.077199899	0.584496373	-1.291116449	-0.219491864	-1.291116449	-0.100127259	0.713682939	-0.241142713	-0.55794671	-0.020150781	-1.291116449	-1.291116449	-1.291116449	-0.396261391	-0.489736428	0.192294018	0.728227151	1.237553906	0.389590142	0.236967199	-1.291116449	-1.291116449	-1.291116449	0.348634628	-1.291116449	0.197900949	-1.291116449	-1.291116449	-1.291116449	-0.051381223	0.1342493	1.469564267	-1.291116449	0.11131491	1.262243124	1.058587904	0.454865838	0.71854802
ATP5MG	cluster 1	2.594397551	1.602377353	1.322860682	1.114306106	0.454866193	0.449004382	0.840338486	0.257948355	-0.129543714	-0.058975145	0.854550322	0.306171031	-0.74138458	-0.74138458	-0.74138458	-0.74138458	-0.74138458	-0.74138458	-0.74138458	-0.74138458	-0.74138458	-0.74138458	-0.74138458	-0.74138458	1.538078913	0.999745242	0.387584473	0.678204318	-0.74138458	0.727408426	-0.74138458	-0.74138458	-0.74138458	-0.74138458	-0.74138458	-0.74138458	-0.74138458	-0.74138458	-0.74138458	2.537235909	2.258205622	-0.74138458	1.331619401	-0.74138458	0.692384332	-0.74138458	-0.74138458	-0.74138458
GATA3	cluster 1	-1.215730723	1.119708792	0.247846775	0.633370627	0.241102741	1.127782523	0.997195966	0.676325889	1.183946671	0.296469782	1.287313024	0.255724197	0.320702211	-0.189343436	-1.215730723	-0.07501766	-0.530273153	-0.210080323	0.182564094	-1.215730723	-1.215730723	-1.215730723	-1.215730723	-0.226782725	-1.215730723	0.78175107	1.697157969	1.392932913	0.748356251	2.264413128	-1.215730723	0.320702211	-0.374756758	-1.215730723	0.588853959	-1.215730723	1.592205459	-1.215730723	-1.215730723	0.456547093	0.451701905	-1.215730723	0.849912268	0.673863962	0.212947047	-1.215730723	0.456547093	-1.215730723
TRAM1	cluster 1	0.850719788	1.037414872	1.913613346	0.293255575	0.166380719	1.101299276	0.424535212	-0.037426531	0.470901391	1.339118329	-0.328547652	-0.132008859	-1.071722355	-1.071722355	-1.071722355	0.113107142	-0.3597551	-0.027178993	-0.342344507	-1.071722355	-1.071722355	-1.071722355	-1.071722355	-0.344322298	0.053761521	-0.330505578	0.574578126	0.722451751	0.968324575	0.448458177	0.111660393	0.524131255	-1.071722355	0.559548071	-1.071722355	-1.071722355	-1.071722355	-1.071722355	-1.071722355	-1.071722355	-0.066259357	2.509010209	1.925990653	1.675680458	-1.071722355	-1.071722355	0.665229862	-1.071722355
STIM2	cluster 1	-0.147186981	-1.070547215	-1.070547215	1.493445141	0.371939136	1.429225941	1.20736526	0.627273994	0.724690213	0.426760915	0.871578581	0.293410816	0.008960877	-1.070547215	-1.070547215	0.383866136	0.710324685	0.643900199	0.130228563	0.402437292	0.11560503	-1.070547215	-1.070547215	-0.221908	-0.310555408	0.782229321	1.608950504	2.265949581	0.874197139	1.775325919	0.057552773	-1.070547215	0.104582328	-1.070547215	1.432836412	-1.070547215	-1.070547215	-1.070547215	-1.070547215	-1.070547215	-1.070547215	-1.070547215	0.384841717	1.548508274	0.344060724	-1.070547215	-1.070547215	-1.070547215
ZWINT	cluster 1	0.306495375	0.362510727	0.167452699	1.102891837	0.160912047	0.495605855	0.979202575	1.079964893	1.630628836	0.595686847	1.490454929	0.983292238	-0.194621091	-0.256553012	-1.251987173	0.429327346	0.610274876	-1.251987173	1.249721209	1.464637145	-1.251987173	0.205555306	-0.049149769	1.327264079	-0.507583713	0.685255853	0.285214821	-1.251987173	0.939367091	1.176415525	-1.251987173	-1.251987173	0.369068199	-1.251987173	-1.251987173	-0.270983369	-1.251987173	0.907657426	-1.251987173	-1.251987173	0.610274876	-1.251987173	0.17354998	0.050734043	1.471269081	-1.251987173	-1.251987173	-1.251987173
TIMM17A	cluster 1	1.241677382	0.036466489	-0.188418828	0.48094264	0.962231824	0.687249407	1.263359407	0.092381657	0.601276213	0.024839196	0.459405296	0.487247025	-1.824912281	0.150599699	0.116782438	0.367529891	1.817924688	-0.70044822	-0.079389397	0.091644299	-1.824912281	-1.824912281	0.127422709	-0.265617453	0.714810517	0.408564171	0.337693533	-0.703162121	-0.547246939	0.974829502	0.364892453	-1.824912281	-0.674459305	-0.06882916	0.497670564	-0.230256631	1.314770576	0.217942506	-1.824912281	0.044938617	-0.298424042	-1.824912281	1.402163458	-0.322985512	0.909595238	1.683533382	0.798151083	-1.824912281
PSMA7	cluster 1	2.260028611	1.646392175	-0.678618214	0.248865398	0.508061813	1.115269686	1.128787871	-0.105134803	0.916670622	-0.001668476	0.033689667	0.057387363	-0.678618214	-0.678618214	-0.678618214	-0.678618214	-0.678618214	-0.678618214	-0.678618214	-0.678618214	-0.678618214	-0.678618214	-0.678618214	-0.678618214	2.633482309	0.90042671	-0.678618214	0.729613095	-0.678618214	-0.678618214	-0.678618214	-0.678618214	-0.678618214	-0.678618214	-0.678618214	-0.678618214	-0.678618214	-0.678618214	-0.678618214	2.159416039	1.65014838	1.953716134	-0.678618214	1.202538307	1.320855516	-0.678618214	-0.678618214	-0.678618214
SRSF7	cluster 1	2.266865216	1.568466665	-0.654812492	0.365230727	0.269997531	1.017175311	1.070843317	0.236268765	0.288150929	0.089694451	-0.014847126	-0.081971419	-0.654812492	-0.654812492	-0.654812492	-0.654812492	-0.654812492	-0.654812492	-0.654812492	-0.654812492	-0.654812492	-0.654812492	-0.654812492	-0.654812492	1.545763926	0.126517329	0.576889849	0.443601846	0.596273518	-0.654812492	-0.654812492	-0.654812492	-0.654812492	-0.654812492	-0.654812492	-0.654812492	-0.654812492	-0.654812492	-0.654812492	1.913683161	0.83992014	-0.654812492	-0.654812492	-0.654812492	2.419555395	-0.654812492	-0.654812492	-0.654812492
IVD	cluster 1	-0.098491997	0.430272551	-0.767686664	0.859428732	0.708844988	1.559043944	2.23428027	1.062457609	0.300198871	0.76496066	2.387728764	2.287920407	-0.767686664	-0.767686664	-0.767686664	-0.767686664	0.213427404	-0.767686664	-0.767686664	-0.767686664	-0.767686664	0.755498835	-0.767686664	0.10098198	0.575022232	0.672314313	1.487641114	0.249101411	2.229111637	0.71568021	-0.767686664	-0.767686664	0.084658308	-0.767686664	-0.767686664	-0.767686664	-0.767686664	-0.767686664	-0.767686664	-0.767686664	-0.767686664	-0.767686664	-0.767686664	1.147457675	-0.767686664	-0.767686664	-0.767686664	-0.767686664
CD6	cluster 1	0.523153076	0.568295032	-0.722823941	-0.722823941	2.751726887	0.945274152	0.998817305	0.678679936	0.428106122	0.56016484	1.419734298	1.071357072	-0.722823941	-0.722823941	-0.722823941	-0.722823941	-0.722823941	-0.722823941	-0.722823941	-0.722823941	-0.722823941	-0.722823941	-0.722823941	-0.722823941	0.724301228	0.623249062	1.389866661	-0.722823941	0.525351544	-0.722823941	-0.722823941	-0.722823941	-0.722823941	-0.722823941	-0.722823941	-0.722823941	-0.722823941	-0.722823941	-0.722823941	0.574219792	-0.722823941	0.743886376	0.882764921	1.341252332	0.837775224	-0.722823941	-0.722823941	-0.722823941
DAZAP2	cluster 1	-0.098204192	-1.617377903	2.072410556	-1.617377903	-1.617377903	-0.24748059	-0.561255835	-0.135606477	-0.622728012	0.836066772	-0.114047391	0.911718449	-0.358255088	-1.617377903	0.388139319	0.238579272	-0.040714784	-0.455953289	-0.806384873	-0.621072926	-0.233866871	-1.617377903	-0.185026285	-0.808583973	-0.087372343	0.386310926	-0.318162502	0.943242413	0.650944126	0.072906246	1.28117404	0.874862746	-0.429110131	1.480187989	0.089760717	0.393840102	0.702170415	-1.617377903	0.212719186	-1.617377903	-0.040714784	1.436338992	0.080166953	2.087542617	0.702170415	0.981738988	1.674967218	0.605605112
USP7	cluster 1	-0.044127315	-1.651940551	-1.651940551	0.8148157	1.352748798	0.696095858	0.670053652	1.117351576	0.22125548	0.158931361	1.756035945	0.541452653	-0.458510424	-0.067978878	1.013032139	-0.929143945	-0.355955549	-0.55111138	-0.883259766	-0.707616169	-1.651940551	-0.006838505	0.678550477	0.134218895	0.019690965	1.010643085	0.783904817	1.888969542	0.821401692	-0.049844233	-0.404790556	0.710271489	0.061310614	-1.651940551	0.882284632	-0.090802656	0.5465891	-1.651940551	0.082674194	0.580885766	-1.651940551	-0.182134055	0.609203143	1.243507614	1.025090889	-1.651940551	0.178608317	-1.651940551
MRFAP1	cluster 1	0.36245337	0.894189296	0.588560118	1.338141232	-0.360522597	0.903048736	1.43740435	0.312928681	-0.038809082	-0.182335186	-0.471652645	0.30273194	0.970077268	-1.668527367	1.576038761	0.70425604	0.999634049	0.519011596	0.736931583	0.803756926	1.222864293	-0.019408681	-0.307591636	-0.456132082	-0.826281138	0.523342661	0.070721107	-0.567673784	-1.668527367	-0.062519411	0.092756265	0.699452191	-0.214015563	0.751283107	0.31167345	-0.103577837	-1.668527367	-1.668527367	-1.668527367	-0.365572101	-0.606297229	-0.195132228	0.598137079	-1.668527367	-1.668527367	1.774561046	-1.668527367	-1.668527367
CD3G	cluster 1	-0.083389191	-1.256551886	1.699547477	0.645253232	-0.030573947	0.461609283	0.225052358	0.774031028	0.391566287	1.032024418	0.844627972	0.87023758	-1.256551886	-1.256551886	-1.256551886	-0.083325799	-1.256551886	-0.222238067	-1.256551886	-0.369286374	-1.256551886	-1.256551886	0.019037638	-0.375043215	-0.14209023	0.919323418	0.373625854	1.603788468	1.067343708	1.318729721	0.394279156	-1.256551886	-0.391608171	1.50200443	-1.256551886	0.534550652	-1.256551886	-1.256551886	-1.256551886	-0.03530679	0.718346761	2.041708709	0.255207104	0.686900722	0.212846584	-1.256551886	0.463389809	-1.256551886
JADE2	cluster 1	-0.394638383	-1.43577099	0.860658469	0.866572492	0.190701021	0.959025504	0.462536318	-0.324034108	0.894141313	0.076326139	0.452458565	-0.010780603	-0.218574241	0.179734565	-1.43577099	1.082614089	0.265951331	-0.313019303	0.125345939	0.225089142	2.645995337	0.921524694	-0.051113583	0.81935363	-0.226018513	-0.059993446	1.048583139	1.848491226	0.361432212	1.359707246	-1.43577099	-1.43577099	-0.110756505	0.317637905	1.148922143	-1.43577099	-1.43577099	0.013699904	1.048021893	0.431232432	-1.43577099	0.063306039	0.205249294	0.063868591	-1.43577099	-1.43577099	-1.43577099	-1.43577099
NCOA4	cluster 1	1.353383364	-1.08731753	1.704574436	0.189212582	0.732038796	0.837552645	1.018242427	0.484553589	1.508090689	1.074131396	0.405785512	0.859066229	-1.08731753	-1.08731753	-1.08731753	-0.445918818	-1.08731753	-1.08731753	-1.08731753	-1.08731753	-1.08731753	0.372520997	-1.08731753	-0.254775496	0.865010231	-0.394130106	0.452305999	-1.08731753	0.022632539	0.334358368	0.019384402	-1.08731753	-0.270420291	-1.08731753	-1.08731753	0.298012487	-1.08731753	-1.08731753	-1.08731753	1.191424224	1.522803428	0.747497426	0.919186983	1.14910697	1.640228636	-1.08731753	-1.08731753	0.78240442
MAPKAPK2	cluster 1	-0.42818071	-1.430651758	-1.430651758	0.786196189	0.582772811	1.088590243	1.26188156	0.857424166	0.408903364	0.85302562	0.89014551	0.858889847	0.22099087	-1.430651758	-1.430651758	0.788413569	-0.157941476	-0.349592485	-0.675775785	-0.122057862	-0.142873445	0.184905742	-1.430651758	0.242994705	-1.430651758	0.434390848	0.2732013	2.19170636	1.747884259	0.780501778	-1.430651758	0.22099087	0.251830964	-1.430651758	0.158360575	-0.34329542	-1.430651758	-0.035005713	-1.430651758	-0.154212913	-0.390039048	0.012758341	1.272305789	1.412796773	0.105155667	0.988617976	1.091160252	-1.430651758
TFAM	cluster 1	1.092336131	1.168011194	0.904007839	1.408820685	1.43991047	1.130334051	1.401010947	0.900279828	1.086436569	0.522384756	0.77353618	0.725242171	-1.045670763	-1.045670763	-1.045670763	-1.045670763	-0.128113343	-1.045670763	-0.380060932	-1.045670763	-1.045670763	-1.045670763	-1.045670763	-1.045670763	1.107281349	0.59882547	0.787594961	-0.094750301	0.480162575	1.678663128	-1.045670763	0.410660622	-1.045670763	-1.045670763	-1.045670763	0.306137101	-1.045670763	0.184936332	-1.045670763	0.079825709	0.774390965	0.744745425	1.337654685	-1.045670763	-1.045670763	-1.045670763	-1.045670763	-1.045670763
VMP1	cluster 1	0.873660623	-0.861499391	0.718855366	0.144479425	1.160922477	0.419305222	0.693985445	0.774544236	0.276208357	-0.861499391	1.067269268	1.155888795	-0.861499391	-0.861499391	-0.861499391	-0.861499391	0.183763458	0.224390763	-0.861499391	-0.861499391	-0.861499391	-0.861499391	-0.861499391	-0.326396857	1.15114692	-0.090942582	0.353220182	-0.861499391	0.372336588	1.842199323	-0.861499391	0.797523858	-0.861499391	-0.861499391	-0.861499391	0.678452778	-0.861499391	-0.861499391	-0.861499391	0.944207657	2.039947471	-0.861499391	0.725643866	-0.861499391	1.307194685	-0.861499391	-0.861499391	-0.861499391
TRABD	cluster 1	0.216627527	0.27796986	0.694530413	1.260168044	0.854066769	0.674100036	0.860225869	1.260658038	1.414814706	-0.051605474	0.802857193	0.771976948	-1.490064517	-1.490064517	0.354258126	0.216719052	0.128785102	-1.490064517	-0.74425551	0.330380614	-0.217753966	0.1060882	-1.490064517	0.07974962	-0.33922615	0.497291782	0.564090975	0.864744495	1.855380866	1.562523741	-1.490064517	1.29830091	0.585191754	-1.490064517	-0.376341369	-0.415768632	0.643048795	-1.490064517	-1.490064517	0.286017128	-0.040126586	-0.063991504	0.071039213	0.955188828	0.643048795	-1.490064517	-1.490064517	-1.490064517
CRYBG1	cluster 1	-0.647379658	-0.075236904	0.233584715	0.656376146	0.469508554	1.349103114	0.208326045	1.193510001	1.558716624	0.84162282	1.475793131	1.156110252	-1.371472982	0.215416549	-1.371472982	0.52970428	-0.619754026	0.183546731	0.161991328	-0.425403073	-0.05772048	-1.371472982	-1.371472982	0.335930541	-0.18314928	0.186661214	0.749590868	0.522876338	0.78247713	2.44508725	-1.371472982	-1.371472982	0.082178202	1.046905713	-1.371472982	0.192550583	-1.371472982	1.435026346	-1.371472982	0.462459546	0.457145985	0.101050363	0.240479327	0.101602951	-1.371472982	-1.371472982	0.462459546	-1.371472982
ELOVL5	cluster 1	-0.030944611	0.733145245	1.634399669	0.539231279	0.357184321	1.685718483	0.975259949	-0.209058527	1.27735816	0.940997274	0.205906858	0.903316934	0.56715688	-0.33973716	-1.4363053	-0.730853142	-1.4363053	-0.361891963	-0.376872006	-0.135756136	0.366057881	0.169320374	-1.4363053	0.456166315	0.855403306	1.547610119	1.454880137	1.15122338	-0.215509784	0.127346624	-1.4363053	-1.4363053	-0.337059834	0.91968633	0.142938396	-0.35563361	-1.4363053	0.942754567	-1.4363053	-0.16771351	1.062854627	-1.4363053	0.770579297	-1.4363053	0.090060572	-1.4363053	-1.4363053	0.620136909
ATP5MC3	cluster 1	2.601210461	1.548128138	-0.618088278	1.094535424	0.282985547	0.647290268	0.670029904	0.750628745	0.032296034	-0.618088278	0.00545172	-0.059949759	-0.618088278	-0.618088278	-0.618088278	-0.618088278	-0.618088278	-0.618088278	-0.618088278	-0.618088278	-0.618088278	-0.618088278	-0.618088278	-0.618088278	2.846537091	1.073967442	-0.618088278	-0.618088278	-0.618088278	0.943232617	-0.618088278	-0.618088278	-0.618088278	-0.618088278	-0.618088278	-0.618088278	-0.618088278	-0.618088278	-0.618088278	1.884484298	2.070235214	1.396952516	-0.618088278	-0.618088278	1.99080925	-0.618088278	-0.618088278	-0.618088278
CAPN2	cluster 1	-0.015910277	2.188506594	2.334833578	-0.016845552	0.961265746	0.750924784	0.17741529	1.226740581	1.508541432	0.235534302	1.178864893	0.341344258	-0.984887239	-0.984887239	-0.984887239	-0.984887239	-0.984887239	0.060052196	0.045483094	-0.984887239	-0.984887239	0.576692022	-0.984887239	0.271813282	0.141023401	0.663207985	-0.984887239	1.531658921	1.055933242	-0.984887239	-0.984887239	-0.984887239	-0.111057865	-0.984887239	-0.984887239	0.066138867	1.102021786	-0.984887239	-0.984887239	0.248903839	1.239826796	0.410296329	-0.984887239	1.407400712	1.102021786	-0.984887239	-0.984887239	-0.984887239
TPD52L2	cluster 1	1.138040741	1.621792472	-0.709662977	2.166833081	1.493699407	1.089197681	1.261808184	1.179165944	1.19620583	-0.709662977	1.289571236	0.847143822	-0.709662977	-0.709662977	-0.709662977	-0.709662977	-0.709662977	-0.709662977	-0.709662977	-0.709662977	-0.709662977	-0.709662977	-0.709662977	-0.709662977	0.612873049	1.513337255	-0.709662977	0.702472029	-0.709662977	1.789979679	-0.709662977	-0.709662977	-0.709662977	-0.709662977	-0.709662977	-0.709662977	-0.709662977	-0.709662977	-0.709662977	-0.709662977	0.256710824	-0.709662977	2.492868432	0.631275048	0.716577588	-0.709662977	-0.709662977	-0.709662977
EML4	cluster 1	0.279280785	0.502972637	0.950827932	0.956876609	0.265616495	0.345839323	0.675179944	0.762581783	0.78207225	0.491098717	0.588340237	0.282312197	-1.397887996	0.254400348	-1.397887996	-0.332992577	0.160978714	-0.249572832	-0.59604896	-0.007882609	1.61088224	0.318178107	-1.397887996	-0.419220057	-0.521450044	0.413253083	0.810589033	2.295764807	1.476115679	0.273317259	0.434896488	-1.397887996	-1.397887996	-1.397887996	-0.200494712	-0.242884009	0.89547868	-1.397887996	-1.397887996	-0.04203812	-0.292535696	0.135320909	0.280496012	2.265213648	-1.397887996	1.171891653	-1.397887996	-1.397887996
SIAH2	cluster 1	1.450066784	0.512555872	-0.743544212	3.077012096	1.04043411	1.696110224	1.655231937	0.477194182	0.834777876	0.504646195	0.237092977	0.820186717	-0.743544212	-0.743544212	-0.743544212	-0.743544212	-0.743544212	-0.743544212	-0.743544212	-0.743544212	-0.743544212	-0.743544212	-0.743544212	0.167283755	0.664330728	1.100202872	1.621241982	1.092149442	1.343712086	0.811815296	-0.743544212	-0.743544212	-0.743544212	-0.743544212	-0.743544212	-0.743544212	-0.743544212	-0.743544212	-0.743544212	1.74947312	0.707263911	-0.743544212	-0.743544212	-0.743544212	-0.743544212	-0.743544212	-0.743544212	-0.743544212
HDGF	cluster 1	0.830852051	0.406058862	0.192183089	0.033285029	0.185011444	0.617901431	0.789128756	0.24702702	0.455546355	0.076070028	0.931604741	0.834770868	-1.364193767	-1.364193767	-1.364193767	-0.662023805	0.408963824	-0.29477926	-0.309689606	0.217765931	-1.364193767	-1.364193767	-0.045315572	-0.078058205	0.773113158	0.625655954	0.692538956	-0.297360299	1.03856603	1.298483132	0.718406319	0.93060718	0.890119324	0.980836345	-1.364193767	1.012594615	-1.364193767	-1.364193767	-1.364193767	2.109930242	1.658806303	1.083227601	-1.364193767	0.064204286	-1.364193767	-1.364193767	-1.364193767	0.682680611
EPB41	cluster 1	0.207443385	-1.770140419	0.031009877	0.505454449	0.022710337	0.109170915	0.247463623	-0.768566662	0.691376897	0.844226287	-0.168206094	0.695773006	-1.770140419	0.40413897	1.868665491	0.363306867	-0.31313453	-1.770140419	-0.549792999	-0.272054767	-0.295884564	1.39198392	-0.243840512	0.490462023	-0.139781424	0.364970845	0.180440144	2.21071341	0.646961402	0.031009877	-0.368037089	-1.770140419	0.014943067	0.162632136	0.048969837	-0.015037464	0.701547635	-0.172396978	0.179993181	-1.770140419	-1.770140419	-0.117716419	0.77194122	1.85131411	-0.011939441	0.999453179	-1.770140419	-1.770140419
CREB1	cluster 1	-0.414183803	-1.138569671	-1.138569671	-0.116453353	0.459737543	0.53681622	0.186167167	0.636773886	0.194748698	0.150024394	1.14604926	1.198095122	-1.138569671	-1.138569671	-1.138569671	-0.115410408	0.834676316	1.048558222	0.191916809	-1.138569671	0.712267862	2.096328681	0.222110321	-0.05358449	-1.138569671	0.213384226	2.266225665	0.413345836	0.115059001	2.014721558	-1.138569671	0.547066953	-0.009760124	-1.138569671	0.011894505	-1.138569671	-1.138569671	1.669063525	0.599953511	0.164140751	-1.138569671	-1.138569671	1.127668836	0.335101407	-1.138569671	-1.138569671	-1.138569671	0.973180316
ST6GAL1	cluster 1	-0.708486323	-0.104092406	-1.473396125	0.386446126	-0.494865249	0.887225546	0.629849886	-0.319794296	0.944254254	0.593873324	0.107412566	-0.264127395	0.306539172	0.202944917	0.538349236	0.534948759	0.751092165	-0.308364704	-0.068478947	-0.063156147	2.110348473	-1.473396125	-1.473396125	0.238921575	0.501153982	-0.3060174	-1.473396125	1.548702909	-0.149636371	-1.473396125	1.700249994	-1.473396125	0.062196045	-1.473396125	1.888334956	0.178790017	0.853355556	-1.473396125	-1.473396125	-0.097808867	-1.473396125	0.082132013	0.22942046	0.08271575	0.181706376	1.133792329	-1.473396125	0.756490369
RANBP1	cluster 1	2.0751052	-0.74820943	-0.74820943	1.155334375	0.121323605	1.040520977	1.062505522	0.811551996	0.901415502	-0.048202547	0.777357996	1.624435231	-0.74820943	-0.74820943	-0.74820943	-0.74820943	-0.74820943	-0.74820943	-0.74820943	-0.74820943	-0.74820943	-0.74820943	-0.74820943	-0.74820943	2.24115626	0.714412545	-0.74820943	-0.74820943	0.428097689	-0.74820943	-0.74820943	-0.74820943	-0.74820943	-0.74820943	-0.74820943	-0.74820943	-0.74820943	-0.74820943	-0.74820943	1.351620896	1.228494729	0.634049562	0.764931656	0.634568277	2.142399852	-0.74820943	-0.74820943	-0.74820943
EIF4A2	cluster 1	0.804118729	-0.810707696	1.256297675	1.04746424	1.246888012	1.682228332	1.413074289	1.003878721	1.999642977	1.103765352	0.888878858	0.839863852	-0.810707696	-0.810707696	-0.810707696	-0.810707696	-0.810707696	-0.810707696	-0.810707696	-0.810707696	-0.810707696	-0.810707696	-0.810707696	-0.810707696	0.278184827	0.783200828	0.319770905	1.187854481	0.806946466	-0.810707696	-0.810707696	-0.810707696	-0.810707696	-0.810707696	-0.810707696	-0.810707696	-0.810707696	-0.810707696	-0.810707696	0.869773316	0.86490436	-0.810707696	1.265068106	2.413032852	0.624978314	-0.810707696	-0.810707696	-0.810707696
ICOS	cluster 1	0.350188208	0.560223437	-1.224587656	1.713127218	1.718361288	1.075201263	1.622249469	1.552236253	0.719322278	0.68862184	0.588731103	0.701463585	-1.224587656	-0.124145262	-1.224587656	-0.224705222	0.703767069	0.295669384	-0.161411308	-0.299667266	0.059795733	0.386710807	0.105136924	0.270565695	0.773822582	-0.144205965	1.433325197	0.29202184	0.501315994	0.980736695	-0.003064118	-1.224587656	0.047860187	-1.224587656	-1.224587656	-1.224587656	0.928766573	-1.224587656	-1.224587656	0.048486159	0.56315229	-1.224587656	1.869742562	-1.224587656	-1.224587656	-1.224587656	-1.224587656	-1.224587656
SLBP	cluster 1	1.504822663	1.757839254	0.345825636	1.336563207	0.338898334	0.693377547	1.493875625	0.398800995	1.152980243	0.233668631	0.305695983	0.687729678	0.420660907	-0.103245149	-1.157524345	-0.199586651	0.408131785	-0.124545557	0.088149907	-1.157524345	-1.157524345	1.01128686	-1.157524345	0.518543904	1.297707657	1.340949071	1.128185976	-0.127038657	-1.157524345	1.414433244	-1.157524345	-1.157524345	-0.100671074	-1.157524345	-1.157524345	-1.157524345	-1.157524345	-1.157524345	-1.157524345	0.062144441	1.041725038	-1.157524345	-1.157524345	0.783419772	0.90549738	-1.157524345	-1.157524345	0.819611556
DMAC1	cluster 1	0.386308395	1.456682116	-0.994041256	0.690614502	0.767529843	0.143015997	1.280576391	2.016378451	0.564456704	0.013682538	2.113803719	0.345329826	-0.994041256	-0.994041256	-0.994041256	-0.015411181	1.35924602	1.097900058	-0.257157819	0.804617453	-0.994041256	0.583009288	0.307420217	0.79309627	0.143024298	0.063377076	1.035530853	-0.994041256	1.888803562	-0.994041256	-0.994041256	-0.994041256	-0.111554453	-0.994041256	0.557096828	-0.994041256	-0.994041256	-0.994041256	-0.994041256	0.251973557	-0.994041256	-0.994041256	1.173567678	1.421948191	-0.994041256	-0.994041256	-0.994041256	-0.994041256
STARD7	cluster 1	0.490809171	0.573332936	-0.095850908	0.836359534	0.593333028	1.156369903	0.507521618	0.599742097	0.737642921	1.127983405	0.853899964	0.617289341	0.389977069	-1.823109058	0.22627771	-0.722496619	-0.425876799	0.220340359	-0.65282636	-0.067459216	-0.409334512	-0.049485409	0.689448755	0.014286979	0.857474168	0.673613204	-0.495474062	0.793523366	-0.474580672	1.947391419	-1.823109058	-1.823109058	-0.422472468	0.779391973	-0.585554723	-1.823109058	0.547178056	-1.823109058	0.047020361	1.260045116	-0.680682798	-1.823109058	0.614683746	-0.237881052	0.547178056	0.832862032	-1.823109058	-1.823109058
TP53BP2	cluster 1	-0.750189323	-0.750189323	-0.750189323	2.664094224	2.122373679	1.200411274	1.149761456	1.626610538	0.67019537	0.981052431	1.11913286	0.968716398	0.390761647	-0.750189323	-0.750189323	-0.750189323	0.262857535	-0.750189323	-0.750189323	-0.750189323	-0.750189323	-0.750189323	-0.750189323	-0.750189323	0.0530593	1.20804258	0.908528633	1.570110332	0.934436223	0.781457404	-0.750189323	-0.750189323	-0.750189323	-0.750189323	-0.750189323	-0.750189323	-0.750189323	-0.750189323	-0.750189323	-0.750189323	0.262857535	-0.750189323	1.881166824	-0.750189323	-0.750189323	-0.750189323	0.999864124	-0.750189323
DAZAP1	cluster 1	1.592229105	1.601331929	1.051462497	1.426654488	0.669173729	1.140520211	1.019132304	-0.021112414	1.081776571	-0.34031634	0.730586041	0.712245043	-1.027636057	-1.027636057	-1.027636057	-0.084983734	-1.027636057	-1.027636057	-1.027636057	-0.155655187	-1.027636057	-1.027636057	-1.027636057	-1.027636057	1.388418938	0.726022077	-1.027636057	0.982618871	0.599482322	0.45172566	-1.027636057	0.525366819	-1.027636057	-1.027636057	0.032304235	-1.027636057	-1.027636057	-1.027636057	-1.027636057	0.662676746	1.519567961	0.329570397	0.458080339	0.33007971	1.444311344	-1.027636057	-1.027636057	-1.027636057
NDFIP2	cluster 1	2.614210063	1.827653565	-0.632920038	-0.632920038	0.622951146	0.975991771	1.650840015	0.846433825	0.477173534	-0.632920038	0.237095592	0.595658822	-0.632920038	-0.632920038	-0.632920038	-0.632920038	-0.632920038	-0.632920038	-0.632920038	-0.632920038	-0.632920038	-0.632920038	-0.632920038	-0.632920038	1.885428871	0.66539255	1.037006625	-0.632920038	-0.632920038	-0.632920038	-0.632920038	-0.632920038	-0.632920038	-0.632920038	-0.632920038	-0.632920038	-0.632920038	-0.632920038	-0.632920038	2.119542724	1.831628781	-0.632920038	2.016217372	-0.632920038	1.483136003	-0.632920038	-0.632920038	-0.632920038
B3GALT6	cluster 1	-1.015059338	-1.015059338	-1.015059338	1.216257755	0.274689726	0.716709815	-0.025599924	0.0623809	-0.083191965	0.024008032	0.393380625	-0.215128032	1.586718527	-1.015059338	-1.015059338	1.703759916	1.615862786	0.519164889	0.674038711	1.053996208	0.81028923	-1.015059338	-1.015059338	0.293566735	-0.184568265	-1.015059338	-1.015059338	0.070429729	0.726700854	-1.015059338	1.103958945	-1.015059338	0.554407575	-1.015059338	0.937503992	0.079394068	-1.015059338	-1.015059338	1.392109514	0.269710697	-1.015059338	-1.015059338	-1.015059338	0.438316954	-1.015059338	2.379974195	-1.015059338	-1.015059338
TCERG1	cluster 1	0.757112419	0.428374575	-1.4205807	2.068915066	0.659705492	0.509310956	1.446375597	0.680894771	0.228989369	0.258994979	0.935217519	0.311493213	-0.209663922	-0.280589596	-1.4205807	-0.153609878	0.712119033	-0.303621707	-0.319194943	-0.462419671	-0.09003796	0.924552818	-1.4205807	0.470989676	1.102191097	0.506396074	0.339853758	-1.4205807	-0.151442945	1.360474624	1.366998986	-1.4205807	0.051648678	-1.4205807	-1.4205807	0.163431659	-1.4205807	-1.4205807	0.339450366	0.436790157	0.431408688	-1.4205807	0.873694244	0.67816035	0.810162753	-1.4205807	-1.4205807	-1.4205807
PAQR8	cluster 1	-0.91686535	-0.91686535	-0.91686535	0.052260439	0.323094259	0.591183969	-0.243378793	1.83817205	1.579355693	0.304922932	1.479340276	0.8737038	-0.91686535	-0.91686535	-0.91686535	0.269740799	-0.91686535	1.394970446	0.537685564	-0.019481015	-0.91686535	-0.91686535	-0.91686535	0.111869933	-0.91686535	1.61336779	0.731903759	1.796749855	1.12624063	1.222803695	-0.91686535	-0.91686535	-0.29762718	-0.91686535	0.173954239	-0.91686535	-0.91686535	2.045619269	0.731525954	-0.91686535	-0.91686535	-0.91686535	1.231882442	1.048751372	0.569290882	-0.91686535	-0.91686535	-0.91686535
RBM8A	cluster 1	1.674309238	0.901422464	0.2858725	0.439840308	1.403004079	0.968191452	1.539690334	0.657302794	0.170457169	0.492918203	0.305801266	0.725247338	-1.30294902	0.905011304	-1.30294902	-0.290548686	1.131544752	0.236340683	0.013546862	-0.366449208	-1.30294902	0.328521888	-1.30294902	0.825843636	1.947637194	0.03478854	0.796658924	-0.213876045	0.44456186	-1.30294902	0.439486519	-1.30294902	0.13599756	-1.30294902	-0.164582436	-1.30294902	-1.30294902	0.106444283	-1.30294902	0.911376339	1.021336604	0.154678818	1.426632938	0.155225816	-1.30294902	-1.30294902	-1.30294902	-1.30294902
COX16	cluster 1	1.342074288	1.307728876	0.727447447	1.340075543	2.038721686	1.007846211	1.351828326	1.482219134	1.08513287	-0.770340995	2.123475196	1.212266018	-0.770340995	-0.770340995	-0.770340995	-0.770340995	-0.770340995	-0.770340995	-0.770340995	-0.770340995	-0.770340995	-0.770340995	-0.770340995	-0.770340995	0.585421967	0.490749588	-0.770340995	0.677272	0.877044545	2.171021044	-0.770340995	-0.770340995	-0.770340995	-0.770340995	-0.770340995	-0.770340995	-0.770340995	-0.770340995	-0.770340995	0.444815711	0.220311646	1.162704813	-0.770340995	-0.770340995	0.691731943	-0.770340995	-0.770340995	-0.770340995
ACTB	cluster 2	-0.277783238	-0.770570897	0.485698865	0.007566357	-0.755770127	0.040357933	-0.445023102	-1.03233086	0.917445463	-0.113243848	-0.960132766	0.055870921	1.750276368	0.416029877	1.354804201	0.359029714	0.165742167	1.721204302	0.298918862	1.090403279	1.272119805	0.0309135	2.178658871	0.181916063	0.0309135	0.315690472	0.511521675	-0.393572656	-0.831465143	-0.476984344	-0.956247655	-0.165747787	0.0309135	0.081484785	0.673456786	-1.413916542	-0.739919007	1.966919527	0.773612824	0.258296108	1.612661332	-0.989073299	-0.255001523	-0.778885054	-1.676016523	-0.775181605	-0.601924005	-1.395195093
TPT1	cluster 2	-0.157447621	-0.441667925	-0.4204064	0.555643015	0.523734065	-0.02255399	0.18745493	-0.012696781	0.227843822	0.492271894	0.279050027	-0.02255399	-0.328135228	0.465447387	0.298134822	-0.332497547	0.764107293	0.413588814	0.069260648	-0.106909717	1.043252023	1.128975728	0.398318069	0.534598394	-0.060350985	0.446306851	0.940618216	2.275542743	0.706111917	1.266191546	-1.234628113	-2.001378059	0.176696562	-1.562805986	0.625787379	-1.627529145	-2.015341391	0.067357356	1.706394947	-0.789633021	-0.400296586	0.313095151	0.721878419	1.945650809	-1.479081839	-0.744023973	-2.162834291	-1.331132107
IL7R	cluster 2	-0.814786159	-0.888562878	0.805090378	0.198823825	-0.287706163	-0.267600577	-0.361869465	-0.432441824	-0.597286123	0.712214309	-0.25773885	-0.217328981	-0.28624073	0.176722556	-0.059385918	-0.378403898	-0.282775985	-0.209821154	-0.458394415	-0.540060036	2.727782844	1.454199358	0.138757085	-0.064061433	-0.943094903	-0.156192422	-0.120352174	2.822595227	1.360020644	0.194692123	-0.462620388	-1.548296429	-0.677324668	-0.925883102	1.151535307	-0.858140035	-0.752335424	-0.224867031	1.792380598	-1.077720293	-1.16466073	0.771387865	-0.551815223	2.09179805	-0.752335424	1.182228685	-0.418516846	1.006687258
EEF2	cluster 2	-1.616787271	-0.507489675	-1.135384507	0.547700408	-0.16073871	0.212077102	0.014275185	-0.039759294	0.197133951	-0.128098261	-0.016853467	-0.437250878	1.089909615	0.921501392	0.952982133	0.534952401	0.555760569	0.571614708	0.299110464	0.589091084	1.414145766	1.568664963	0.823037217	0.37620117	-1.481770167	-0.660346136	0.777721112	0.504441067	0.180733541	0.199846502	-0.391892198	0.01047798	0.252746634	-1.318275963	0.936015017	-0.016853467	-0.544732706	1.50215216	0.904566929	-1.507247629	-1.706482273	-2.072517676	1.585716875	1.138641748	-1.295650504	-0.016853467	-0.535242165	-0.139247976
ZFP36L2	cluster 2	-1.115247654	-1.087658323	-0.220460863	-0.324402396	0.177525713	-0.435670368	-0.667962549	-0.416074797	-0.808370782	0.300424963	-0.231262343	-0.482421391	0.211519656	1.066860319	0.668886118	-0.021961201	-0.02815156	0.695189945	0.38327422	0.184310882	2.957091093	0.956549461	0.730237561	0.584326615	-1.153386962	0.356242619	-0.400413257	2.303623605	0.302075463	0.395652775	-1.116136769	-1.148929116	0.377461614	-1.132641203	1.417475875	-0.815204597	-0.923460398	0.677864226	2.243940833	-0.9084941	-1.086353424	-0.032733712	0.226216167	1.432686226	-1.200401404	0.398230621	-1.084038983	-0.322978847
KLRK1	cluster 2	-1.036415862	-1.420885425	-0.50930172	-0.679215452	-0.516914238	-0.495308307	-0.45712661	-0.956289737	-1.016035272	-0.24716174	-0.796108539	-0.570422357	0.496852883	1.056505745	1.034695369	0.899709257	0.95047712	0.92635926	0.10496541	0.613676732	2.278534301	1.666635253	1.321794588	0.422777597	-1.320849175	-0.941275282	-0.609476819	0.481279842	0.201933951	0.138346802	0.195570338	-0.74439055	0.702570105	-0.712131296	1.710809453	-0.3652684	-0.846835625	1.015863856	2.450894822	-0.716520306	-1.082194606	-0.779690295	-0.502210105	0.786756384	-2.256777387	0.339902743	0.120266668	0.559875603
SLA	cluster 2	-0.77662015	-1.301678822	-1.879727629	0.525747706	0.19655713	0.071484576	-0.20309813	-0.875711853	-0.742242847	-0.79151082	-0.703245833	-0.600419556	1.719059152	2.475825543	2.023349889	1.620657021	1.40847797	0.429130283	0.479291564	0.703169194	0.764430389	1.08966106	1.110543424	0.817559586	-0.830691695	-0.224883905	-0.556279522	0.382841638	-0.018359026	-0.317253618	0.458038098	-0.824365977	1.022450353	-0.801265963	1.078794327	-0.095320704	-1.879727629	0.132843107	1.022758685	-0.379577921	-1.406312667	-1.223064558	0.373472611	-0.955616953	-1.181029442	-0.779108274	0.049034015	-0.56249485
TMSB4X	cluster 2	-1.635293169	-1.635293169	-1.635293169	-1.238715967	-0.632923253	-0.11742671	-0.402076026	-0.349033034	0.247710727	-0.206189584	0.022657425	0.256519131	-0.716698854	0.37457735	0.54706953	0.889622065	0.844970208	0.662082188	1.010395437	1.829336542	0.057278097	1.194330003	0.353295856	0.835157262	-1.308566278	-0.68740133	0.420442629	-0.451460855	-0.218016389	0.149959887	0.568212927	-0.353178938	0.783672223	1.734580586	1.788536735	0.151273429	-0.187329559	1.334938886	1.065536152	-1.635293169	-1.635293169	-1.063728945	-0.269727236	-0.073229429	-1.635293169	1.29756854	0.043514734	1.259516016
MYC	cluster 2	-0.517605058	-0.900752504	-1.482325325	0.565204184	-0.192068153	-0.157799356	0.094940698	-0.917124924	-0.542971027	-0.815920818	-0.477124458	-0.060786142	3.033416138	1.663349795	1.946344568	1.295697775	2.116030764	1.391897211	0.365058894	0.425700041	1.667327921	0.12990314	-0.434788115	-0.460358219	-0.565210911	-0.986514404	-1.482325325	-0.034900355	-0.690270178	-0.470253474	0.45526468	-0.190540693	0.742482733	-0.397288931	0.88554202	0.582752194	0.191363807	0.364640695	-0.151105717	-0.196894716	-1.482325325	-0.821658977	0.481273188	-0.552580905	-1.482325325	-0.37499616	0.458194812	-0.53524444
HSPA5	cluster 2	-0.550287589	-0.672066018	-0.811064278	1.152915707	1.565183979	0.267657972	0.320534687	0.573071111	-0.16591724	-0.069265221	0.72961706	0.14185735	1.772765828	1.276813541	1.692919086	0.397358347	0.81959485	0.80488374	0.374387425	-0.122752233	0.400091073	0.051312466	1.292089501	0.98425755	-0.376975819	-0.363598948	0.539613844	0.104631321	-0.155585873	2.175713935	-0.307709176	0.105124618	-0.798391551	-1.104842241	-0.55259527	-0.551081462	-0.176576911	0.29337331	-0.66725332	-0.769771419	-1.012809927	-0.956147361	0.842512283	0.151481708	-1.240354203	-1.352102883	-0.769771419	-2.641420965
CD69	cluster 2	0.532891797	-0.232701594	-0.774627768	2.095233042	2.090550347	0.781555961	2.280792331	0.202859249	-0.562330567	-0.201491172	0.046023392	1.191293312	0.943824679	1.240432478	0.614754131	0.111887516	1.356237862	-0.522110802	-0.594396606	-0.763164739	0.493024835	0.353882459	0.051539654	-0.246122919	0.525535487	0.343845304	0.091177292	0.923883357	0.114449434	0.800812072	0.190001992	-1.47200117	-0.011086251	-1.47200117	-0.3688832	-0.990032209	-1.47200117	-1.47200117	0.169931818	-0.354212023	-0.821505262	-0.571971037	1.588013364	0.171219808	-0.515007458	-1.47200117	-1.47200117	-1.47200117
IRF4	cluster 2	1.04930387	-0.240021314	-0.911130106	1.965741207	2.011597549	1.147328321	1.617715932	0.311451118	0.140884963	-0.078462688	0.654256132	0.602898996	0.082461896	0.679444744	0.027749388	0.528562315	0.806314193	-0.652404553	-0.366336299	-0.319133287	-1.625649695	0.116370886	-1.020163753	-0.227957247	1.056366906	-0.074179237	-0.024037662	-0.93506629	0.814020167	0.865606386	1.230327334	-0.87556203	-0.67172157	-0.316241741	-0.744650153	0.213397539	0.035000995	-1.625649695	-1.625649695	0.847102524	-0.483644433	-0.970130097	2.125298336	-1.625649695	-0.645126561	-1.625649695	0.6854661	-1.625649695
CCL3	cluster 2	0.881833363	-0.386563998	-1.359497222	1.998562746	1.287490026	0.925031514	0.50643582	-0.809114009	-0.777204783	-0.203476516	-0.917366255	-0.431258831	2.351896249	2.087161631	0.44059134	1.078006223	1.061113604	-0.877655202	-0.30917242	-0.646719669	-0.551191624	-0.347836205	0.449856505	-0.26233912	0.830511446	-0.876684387	-1.359497222	-0.878818131	0.235774028	-0.658246432	0.826330234	0.08363654	-0.42328377	-1.359497222	0.110850271	0.831687882	-0.014117515	-1.359497222	-0.600242022	1.650784125	-1.359497222	-0.71615078	0.755999573	-0.715909354	-0.674968103	-0.281197592	1.685480846	-1.359497222
TNFAIP8	cluster 2	-0.116910377	-0.58828063	-1.386419859	2.271247568	1.896088545	1.984311155	1.825739678	0.026545367	0.686090861	0.41754542	0.245782313	0.597027393	0.490698474	0.697079318	0.865403557	0.808343971	0.776454797	-0.129164144	-0.845797863	-0.081428011	-0.113452766	0.492786197	-1.516091877	-1.097621115	-0.0928188	0.277057925	-0.434311269	1.078325545	0.056401429	-0.065680594	-0.119221286	-1.3441193	-0.549290601	-0.955822655	-0.27780777	0.016907635	-0.605872423	-0.75033963	0.101030299	0.220124984	-1.443541262	-0.700972874	1.554400576	0.594303548	-0.605872423	-2.236186872	0.372163731	-2.236186872
HSPA8	cluster 2	0.478979567	-0.031806445	-1.047127425	1.665725585	1.28415785	0.524181884	1.066879643	0.829327201	0.459241311	-0.23755975	0.896639591	0.421963154	0.950226953	0.788377349	1.097985136	0.129823478	1.366811119	0.184819654	-0.012174842	0.090993002	-0.855820718	-0.621504821	0.667530277	0.656501159	0.843356042	-0.166393741	0.784199184	-0.608683901	0.222243082	1.609948822	0.675132254	-0.111097003	-0.245446349	-1.389714883	0.033501417	-0.067952249	-1.305652423	-0.432260652	-1.374058151	-0.546750322	-0.302886541	-1.216315216	1.567269481	-0.465279348	-1.095807114	-1.085319669	-0.998973998	-1.895641439
IL2RA	cluster 2	0.419705036	0.304162717	-1.97206425	0.294797428	0.575757036	0.421752558	0.267327589	-0.389517316	-0.009135231	-0.662439565	-0.172577997	-0.104995111	1.485659491	1.634095953	1.125805483	0.912522228	1.258728463	0.363754606	0.87258637	0.653143867	-1.088529756	1.0716782	1.397938584	1.30274498	0.622412207	-0.805827901	-0.959122714	-1.446648419	-0.788704267	-0.298805766	1.419809966	0.900020482	0.131418823	0.370522699	0.453171401	0.556659573	0.063630863	-0.223128009	-1.97206425	0.507234445	-0.746953781	-1.97206425	-0.460536335	-1.268577743	-0.336967039	-1.97206425	0.243604958	-1.97206425
PRF1	cluster 2	-0.951269763	-0.375422936	-0.951269763	0.14660079	-0.370538566	-0.541783419	-0.951269763	-0.670621484	-0.951269763	-0.379049051	-0.951269763	-0.951269763	1.384372645	1.431604818	1.182362982	1.327849435	0.837399119	1.082672654	0.640367412	0.93796975	2.23612254	1.94466546	0.6064963	0.636295553	-0.951269763	-0.46034045	-0.951269763	-0.10971392	-0.39457599	-0.238230374	-0.169290694	-0.951269763	0.257983114	-0.951269763	2.826409121	-0.458473719	0.027222118	0.133603007	1.792420327	-0.372780458	-0.951269763	-0.951269763	-0.235167474	-0.951269763	-0.951269763	0.577401157	-0.951269763	-0.013513556
CD247	cluster 2	-1.187128865	-0.237105964	-0.984900158	0.582061961	0.156011347	-0.04140727	-0.24856435	-0.291546617	-0.377624653	-0.33059763	-0.537772098	-0.286884651	0.726659603	1.406645165	0.934705881	0.78611233	0.632359	0.926502503	0.243468423	1.031376345	2.214767279	0.994761736	0.805706361	0.737905458	-0.639145992	0.312771005	-1.061696376	1.447239298	0.589054815	-0.094961579	-0.306936467	-0.629430286	0.097278686	-0.347543785	1.137849275	-0.87349973	-2.271080398	0.932125202	2.498311307	-0.804196836	-1.070406899	-0.83196667	-0.466417796	0.489752624	-1.3777344	-0.309068598	-1.22541235	-2.271080398
P2RY8	cluster 2	-1.310283706	-0.7545168	-1.675618442	-0.652485508	-0.030896502	-0.12088037	-0.555197051	0.101639774	-0.1622491	0.370612164	0.033383599	0.182641307	-0.481582695	0.561848416	0.40315702	0.37223929	-0.102684566	0.841657739	0.810107079	0.59913028	2.126887305	2.17119015	0.595855791	1.112725488	-1.675618442	-0.13024481	-0.178269787	1.516838415	0.509189552	0.092164024	-1.045217084	-0.825489197	0.719938942	-1.675618442	2.199329632	-0.8865045	-0.12194915	0.779783512	1.440461606	-1.018613123	-1.139996945	-0.40217091	-0.532670072	0.856389621	-1.675618442	0.716376781	-0.098251597	-0.185301806
TNF	cluster 2	-0.582285755	-1.182963565	-1.182963565	0.471514897	0.688290009	0.585376875	0.489753045	-0.507307218	-0.542975092	-0.243250815	-0.74810507	-0.16275133	1.898858862	2.008644784	2.416881389	2.411986701	2.346468355	-0.271139594	0.026093912	0.292121099	-0.294567579	0.834994234	-1.182963565	-0.49552237	-0.124547329	-1.182963565	-1.182963565	-0.273314699	-1.182963565	-0.412229838	0.65387433	-0.373863477	0.610479166	-1.182963565	1.100846236	0.201747604	-0.12529872	-1.182963565	0.241802048	0.052411621	-1.182963565	-1.182963565	0.65715042	-0.187885165	-0.430608364	-1.182963565	0.72648445	-0.169330451
G3BP2	cluster 2	-0.895851748	-1.691161974	-2.776924167	1.405936988	0.856123242	0.332911878	0.643572349	0.346285205	0.505811031	-0.104813385	0.689592984	0.056564941	1.671374189	1.137744402	0.255025187	0.411939237	1.246557619	0.698422687	0.541447212	0.219493452	1.150302597	0.732096939	1.317896923	0.670673957	-1.008063824	0.015065607	0.679577102	0.864601015	0.348977641	1.096182509	-0.120071507	-1.369436858	0.068315436	-1.338629431	0.916561916	-0.948633855	-1.466964464	0.015065607	0.164198505	-0.305432117	-1.251227504	-1.901162823	0.457813159	0.493770556	-0.945513495	-1.30907874	-0.917579654	-0.647060868
CISH	cluster 2	-1.131924663	-0.393958583	-1.203192106	1.858844264	1.111875255	0.618355833	0.723602908	0.45630266	0.105342862	1.001626838	0.241940504	0.29243157	2.124936769	1.074515067	0.368414028	1.131918027	1.252081618	-1.246079842	0.695420359	0.513669921	0.195542829	0.939120286	0.383263437	1.292375808	-0.509788591	-0.762609631	-0.763875416	0.702709119	0.916698551	-1.203192106	-0.469526412	0.514911233	-0.260001555	-1.102847478	0.474196133	-0.698235851	-0.293301663	0.189619469	0.12886008	-0.666017817	-1.466743555	-1.686463202	0.870993359	0.026708697	-0.940199211	-2.595045873	-1.463464959	-1.292571058
ETS1	cluster 2	-0.261513048	0.033484801	1.390929173	1.429870012	0.079658987	-0.07075201	0.059294904	-0.945311077	-0.837851402	0.033484801	-1.10761941	0.219305863	0.930154133	1.320286514	0.476580434	0.10403386	0.11128017	0.033484801	0.174601943	0.033484801	2.367412046	0.357613072	1.247060375	1.12163101	0.329317522	-0.070023917	-0.773156822	1.65526536	-0.695768732	-1.269618329	0.033484801	-1.285264997	0.380638428	-2.399153958	0.415134073	-1.068009741	-0.958973424	-0.161465844	1.39342613	0.814720595	-0.987324264	1.180606366	-0.820470283	0.976288718	-1.857992888	-1.355989958	-1.462424483	-0.464241637
LTA	cluster 2	0.765677007	-0.169099568	-1.241966334	1.35679249	1.298358922	1.688712654	1.536609299	-0.079013666	-0.395317236	0.032793501	-0.274165533	0.414160095	1.131385582	0.646213595	1.8832349	1.638000453	1.190239981	-1.241966334	-0.601228288	-0.137556815	-1.241966334	-0.447930062	-0.586687643	-0.461032685	0.879009994	-0.864927403	-0.647595401	-0.71191493	-0.204244121	-0.155198385	0.910267038	-1.241966334	-0.080806221	0.17512211	-0.288516902	0.324560924	-1.241966334	-0.276672914	-1.241966334	0.993251005	-0.520667365	-1.241966334	2.033052051	-1.241966334	0.407556809	-1.241966334	1.25920641	-1.241966334
BCL2	cluster 2	-1.375431892	-0.637407768	-0.809452951	0.140691118	0.704666936	0.530733884	-0.250430072	0.236638725	-0.142780358	0.535064757	0.629376414	-0.691322624	1.105548474	1.040648325	1.086844117	1.339523679	0.286617899	0.371398054	0.555122335	0.835159637	1.82914324	1.4247402	0.638753228	0.952128252	-1.605897275	-0.461722176	-0.408419877	0.49312049	0.359039404	0.069679477	-1.376254206	-0.21952015	-0.588541934	-1.109893997	1.730757392	-0.841555438	-2.080015643	-0.161715428	1.298336414	0.052532387	-1.48206364	-0.913240766	0.38510085	0.542482289	-2.080015643	0.869731868	-0.319089935	-2.080015643
CYTIP	cluster 2	0.051723687	-1.150561184	-0.735373684	2.422577003	1.761768083	0.839359502	1.934049253	1.012754656	0.657542134	0.413016658	1.145603695	1.016100155	0.511441365	0.550427894	-0.671685897	-0.433646327	0.718004028	-0.153670998	0.408619351	-0.226766558	-0.2675222	0.361111406	-0.326746507	0.665668821	0.409845321	0.694496013	0.251518655	1.200252452	0.485819279	0.439037135	-0.262287273	-0.142691701	-0.189955526	-0.084206526	-0.042553953	-0.437997347	-0.786424327	-0.057527365	-0.559230774	-0.156026151	-0.34351858	-0.912654833	-1.012631897	-0.292665493	-0.786424327	-2.950403727	-1.142496578	-0.874663081
ARL4C	cluster 2	-1.021463284	-0.832891285	-0.093907555	-0.382623189	-1.056243125	0.589565274	-0.368698974	-1.033392243	-0.033389603	0.50794966	0.00307254	0.619455707	0.098971399	0.577802442	0.470713879	0.981467543	0.668397867	0.821041593	-0.04816	0.711397279	1.699994086	1.479492816	0.759474272	0.637926158	-1.28087085	-0.402933868	-0.272902192	0.522232225	0.470713879	1.1171282	-0.528751586	-2.121724087	1.108259087	-1.124901876	1.973228309	-0.84917786	-2.121724087	0.789651538	1.551097962	0.069517859	-0.762780926	-0.443476764	-0.085591349	0.067133475	-2.121724087	0.622124519	-0.31233259	0.503575897
HNRNPA0	cluster 2	-0.204719746	-0.092352556	-0.341419584	1.95788879	0.774363284	0.840457785	1.302859443	0.400807526	0.69975814	0.303209595	0.191723351	0.8768035	0.791158656	0.118745454	0.45470777	0.100370433	0.109381199	0.760562324	-0.083039473	-0.031791493	-0.197169202	0.288614315	0.133759702	0.504548679	0.150760938	1.944770675	0.80714251	1.860959652	0.271571407	0.526705681	-0.750006942	-0.812532796	0.179423169	-2.232026759	-0.441145634	-0.761817866	-2.232026759	0.237146435	-1.189666836	-0.214279145	0.146553436	-0.297032275	0.393070161	0.316577581	-0.178380752	-2.232026759	-0.6889135	-2.232026759
EID1	cluster 2	-0.791473733	0.130891195	-1.344674649	-0.14617542	-0.223077814	0.509232279	0.367800912	-0.021143602	0.283568626	-0.267852692	0.861762694	0.177732037	-1.239785316	0.716389723	1.748496205	-0.024002208	0.732179043	0.710216997	0.85475397	0.289258177	0.175698301	0.551585924	1.216581456	1.768418219	-1.253200627	0.717716783	0.482585592	0.560871375	-0.486668713	2.286302774	0.229823313	-0.360989303	-0.038823064	0.71454954	-0.72182559	-0.815533114	-0.569635906	1.313716075	0.386823808	-1.250935079	-0.110603217	-0.966726919	0.627625772	-0.736763815	-1.772464491	-0.797434381	-0.685845261	-0.282393062
SERBP1	cluster 2	0.903811389	-0.35415791	-2.557493122	1.273946449	0.38194153	0.781691156	1.329787254	0.218200987	0.402390139	-0.419495206	0.084184947	0.459127387	0.587995021	0.721211823	0.291005648	0.85038851	1.605456066	-0.223329763	0.266085634	0.666182433	-1.750202386	0.501492531	-1.42943232	0.640461069	0.482118404	-0.26317357	0.167301644	-0.97345768	-0.596632503	1.444406901	1.563688084	-1.172717338	0.517264993	-0.072564366	0.10256429	0.451721976	-0.390193211	-0.038028735	-1.091529581	-0.944643032	0.065032377	-1.808113195	0.569070042	-0.782187225	0.308286234	-1.853705432	-0.339268019	-2.14497838
TNFSF14	cluster 2	-0.775595698	-0.466429109	-1.166871235	-0.215503147	0.387105232	0.221899289	-0.090994431	-0.406544436	-0.656496319	-0.364258436	-0.358237632	-0.630730137	2.036252043	1.469687532	2.231453116	2.303419248	2.150332463	0.15014122	0.687879352	0.815315792	0.999707772	0.355805775	0.594635121	0.896685488	-0.712019156	-0.743979813	-1.166871235	-0.328607265	-1.166871235	0.05206083	0.1682771	-0.25637808	0.417224628	-0.236171484	1.736592697	0.021262861	0.023335782	-0.08418647	1.218620968	-1.166871235	-1.166871235	-1.166871235	0.057232834	-1.166871235	-1.166871235	0.166788054	-1.166871235	-1.166871235
KLF13	cluster 2	-1.071337203	-2.31672729	-0.166971922	-0.043758768	0.673875094	0.464972739	-0.323739579	0.231989674	0.057594108	1.172737169	0.665974268	0.351953846	-0.550173928	-0.000112588	0.630091557	0.104617778	0.396072302	0.042399056	-0.164000487	0.180431157	1.321280674	-0.332726427	-0.165253751	0.240453027	-1.169870685	-0.277244117	0.392458001	1.3966431	0.97804323	1.320218473	-0.62796446	-0.550173928	0.177671318	-0.017653966	1.399930706	-0.67400735	-2.31672729	0.334437091	1.127340137	-0.944223309	-1.665371588	-0.15892704	0.516371141	1.550361834	-2.31672729	1.400688768	0.336990897	0.704823112
C6orf62	cluster 2	-1.283477363	-0.727541498	-1.130751669	-0.069512393	-0.224965348	0.208559891	-0.036602622	0.152185065	0.091146285	0.5476229	0.147973381	-0.332029116	0.674128151	0.570885519	1.144645699	0.644392113	0.332928106	0.843909239	-0.0005965	0.603221884	1.807588632	0.964636601	1.399289449	0.617368702	-1.852181896	0.169299672	0.328946821	1.33659598	0.271341112	1.241478626	-0.795086001	-0.709396872	-0.097626817	-0.667362718	1.689292486	-2.655320289	-2.655320289	0.85018196	0.997261773	-0.381742462	-1.64344855	-0.949472567	-0.791657639	0.736433259	-0.8426821	0.155062911	-0.916555706	0.112483627
SATB1	cluster 2	-0.972601801	0.253447095	-1.342035044	1.323751942	0.454911913	0.303563122	-0.181562132	-0.642791664	-1.08228391	-0.571358639	-0.433700126	-0.189173886	1.867064423	1.89535355	0.605756488	1.228969523	1.617808915	0.816354502	0.09506112	0.196752454	1.440949238	0.763660025	1.480348947	1.315392953	-0.414214082	-0.696540571	-1.251795829	0.590904039	-0.559200928	0.524366086	-0.755335911	0.057153331	-0.038919428	-2.429728932	-0.032763121	-0.226251928	-0.342941573	0.498439482	0.921511567	0.135996097	-0.838542487	-0.243562982	-0.045621262	-0.463953694	-1.367971642	-0.757203305	-2.429728932	-0.999244573
VSIR	cluster 2	-0.724175051	-0.417923433	-1.111761455	-1.111761455	0.35145909	-0.360200888	-0.511965757	-0.773608255	-0.753877256	-0.548039746	-0.471487787	-0.580675353	1.107497931	2.112372295	1.285890287	1.697332315	1.791389028	0.524567286	0.293965902	0.668592758	1.884623877	1.954143549	0.487802634	0.545749488	-0.475685835	-0.520240571	-1.111761455	-0.522854739	-1.111761455	0.358072735	-0.16955463	-0.209852865	0.965617361	-0.189836787	1.764327227	-0.089495097	-1.111761455	0.390477201	1.892854657	-1.111761455	-1.111761455	-0.323561911	0.100801174	-0.323266126	-1.111761455	-1.111761455	-1.111761455	0.018141293
IMP3	cluster 2	-0.241952464	-0.902772408	-0.984936399	0.694469184	1.01476228	0.493375027	1.908521298	0.858082786	0.241306378	0.201261996	1.047954883	0.720317964	0.872301184	0.818760891	0.35383527	0.310679218	2.011234719	1.09739256	0.808061907	0.109254368	0.620591545	-0.083427177	0.236012065	1.671149938	-0.895197894	-0.60352784	0.071571499	-0.038907308	0.569452401	0.781605934	-0.017476283	-1.277955009	0.327014323	-0.211693971	0.387306065	-0.731476399	-1.404609881	-0.277264673	0.516917457	-0.691147655	-1.124441648	-1.505870471	0.796651879	-0.61326052	-1.034352682	-1.199570539	-1.118773895	-1.47543217
ATP2A3	cluster 2	-1.292296012	-0.632074219	-0.374268726	-0.024200801	-0.275533144	-0.42377236	-0.395292862	0.159393858	0.436411133	-0.263684139	0.077101923	-0.10541055	-0.145734832	0.351020737	0.499821615	0.381000921	0.191033026	1.321270867	1.255116442	1.415763454	1.331645387	1.908726162	0.97209725	1.803222064	-1.726294424	-0.064547068	0.052476862	0.653689029	0.344170936	0.373737978	-1.726294424	0.253488025	1.459029749	-0.276795472	0.393722841	-1.061422588	0.509585089	2.012928206	0.313158208	-1.726294424	-1.090004315	-0.84371096	-0.760141692	0.207976613	-1.726294424	0.336161748	-0.627093839	-1.726294424
CYBC1	cluster 2	-1.369663693	-0.681816576	-0.819548032	-0.921875009	-0.419636243	-0.352886891	-0.217300039	-0.364221062	-0.649947681	-0.786250473	0.114630511	-0.322164579	0.856914155	1.637874165	0.975276915	0.712717573	1.357964703	1.628874232	1.099600173	0.993530107	1.002337911	1.862504407	0.880017355	2.050750457	-1.821821681	-0.633711082	-0.736395605	-0.459865699	-0.098192498	0.561418345	-1.041602937	0.240799798	1.002615753	0.014916047	1.076488352	-0.845171678	0.507612601	0.465035291	1.266234692	-1.821821681	-1.158907608	-0.902308726	-0.815242712	-0.010425348	-0.843447742	0.326932796	-0.215321342	-0.503678043
FAM78A	cluster 2	-1.427782431	-1.887980462	-1.887980462	-0.599179493	0.257914726	-0.467743143	-0.476628989	0.252213753	-0.49388086	0.129594204	0.774661881	0.095447183	-0.580961384	0.689963956	0.730572553	0.26024311	0.511666638	1.090168322	0.689569793	0.301358665	1.517689194	0.782863876	1.079047464	1.061672536	-1.353006993	-0.495760144	0.398587137	0.162361391	0.864137631	0.33882671	-1.093888264	-0.058110071	0.548124941	-0.018582793	1.699840114	-1.182971638	-0.488120582	0.589349389	2.622482966	-1.060376283	-1.887980462	-0.952117193	-0.863503015	1.071126187	-0.488120582	0.754794152	0.389063495	-0.010686261
FAM107B	cluster 2	-0.529103871	-0.906260084	-0.750187665	-1.159373533	-0.640522396	-0.362681828	-1.193911442	-0.094202276	-0.264592516	-0.599645317	0.829551831	-0.987117616	0.030181934	0.240883599	0.987302844	-0.528971446	0.227695646	1.929945186	1.132116038	0.368225694	1.4567912	0.480114846	2.180214408	2.412607618	-0.855459791	0.353576669	-0.194813476	-0.204954245	-0.3306237	-0.110067052	-0.744745904	-0.637646544	0.971438614	0.095508832	1.132122237	-2.132730705	0.081390979	2.102135491	1.107625448	-0.896565951	-0.735261551	0.518246048	-0.097929089	-0.097929089	-1.746270922	0.44280661	-0.428870439	-1.286643684
GIMAP6	cluster 2	-1.164165482	-0.107634753	-1.164165482	-0.145265799	-0.628085178	-0.476459837	-0.753257406	-0.647636574	-0.777229129	-0.204421707	-0.710059314	-0.694951704	-0.189042184	0.744033808	0.9852739	-0.144236621	0.541216547	1.061016615	0.415562523	0.613599031	2.20527049	2.150622108	1.118455987	0.602525539	-0.677026335	-0.26243685	0.248120804	-0.067861309	-0.438954302	-1.164165482	-0.145472637	-1.164165482	0.679788841	-1.164165482	1.890111167	-0.522194585	-1.164165482	0.643307649	2.198605502	-1.164165482	-0.297720803	0.034652697	-1.164165482	0.035097929	-1.164165482	1.579523532	-0.102825918	1.887643095
STMN1	cluster 2	-0.483191112	0.766192581	-1.867437143	-0.356236686	-0.611402479	-0.500953243	-0.240945293	0.81669994	0.588533022	-0.758048868	0.756817478	1.433483413	-0.420283249	-0.503480352	-0.702905917	-0.182354474	0.359663286	1.241795607	0.896572328	1.034630564	-1.064082388	0.525457639	1.350472457	1.346397255	-0.428957325	1.035378032	0.443929784	-0.709049599	-0.17955551	1.445854483	0.471674374	1.590964375	1.14389009	1.411120585	-1.164216702	-0.104084018	0.739171968	0.516130246	-0.375510635	-0.499548383	0.770219057	-1.867437143	-1.867437143	-0.966656704	0.226225734	-1.867437143	-0.745994242	-0.576631407
GYPC	cluster 2	-1.142887584	-0.523816656	-1.936349592	-0.03033254	0.868759488	-0.15023846	0.055921137	1.138657392	0.009048661	-0.258004891	1.322127438	0.47304138	0.158834249	0.36294816	1.629987129	0.602860219	1.348106764	0.002726411	0.713935138	0.761156355	0.063642645	1.197491306	0.431828686	0.744997557	-0.639762226	-0.729482431	-0.053893842	-0.001774438	1.920174987	0.981045181	-0.369094717	-0.867573338	1.143209275	-0.843853962	0.082228476	-0.107223086	-1.936349592	1.254455261	1.624169057	-0.517438341	-1.936349592	-1.002320394	-0.499443281	-0.096356958	-0.942530179	-0.370842624	-1.936349592	-0.062734444
TRIR	cluster 2	-1.151567585	-2.660311912	-1.077513544	0.184972551	1.290620762	0.352206135	0.552118929	1.003819234	0.410535747	0.305475747	1.25232431	0.391616108	0.143157634	0.277915136	-0.054227695	-0.102408326	0.787512437	-0.061426329	0.002286477	-0.163280695	0.621478083	0.956486263	0.726583484	0.965925004	-0.734382259	0.272192277	1.055884804	0.899735028	1.027646321	0.216331772	0.26050504	-0.085334461	-0.07499855	-0.031070748	-0.427348889	0.147368943	-0.499602306	0.371583788	0.437279228	-2.660311912	-1.915415607	-1.206806798	1.828786403	1.091030563	-2.660311912	-0.245822108	-0.855136528	-0.58770773
DDX23	cluster 2	-0.800565639	-0.47915127	-1.207341741	-0.218284758	-0.173127962	-0.609836569	-0.364878351	-0.593860708	-0.831738423	-1.207341741	-0.024922971	-0.195424524	1.121794868	1.145062719	1.309019565	0.875780069	1.701540354	1.649066701	1.812266105	0.591452849	1.045067315	1.801564518	1.321794806	1.828522587	-0.734470483	-0.586534208	-1.207341741	-0.589277805	-0.215605212	-0.305663613	0.338884018	0.410108777	0.972889682	-0.239771881	1.038916874	-0.584173623	-1.207341741	0.849989525	0.704187352	-1.207341741	-1.207341741	-1.207341741	-1.207341741	-0.379807408	-1.207341741	-1.207341741	0.237918464	0.45202741
LPCAT1	cluster 2	-0.580368591	-2.090970177	0.123435508	-0.095899076	-0.276734487	0.496174371	0.036974864	-0.141846809	0.063690019	0.541739183	-0.212156397	-0.764784375	0.715950429	0.561592748	0.80357071	1.215332289	0.860883301	0.297107566	0.476887081	0.245719054	1.759106029	1.219611528	0.679997298	0.706784491	-0.914418228	-0.375336879	-0.006023061	0.959832602	0.187105343	-0.161833998	0.01965613	-0.428363823	0.230871356	-2.090970177	2.425134276	-0.749260324	-0.543569137	0.647463036	1.705787548	-0.519429959	-1.345156907	-0.635675803	-2.090970177	-0.053053836	-0.990247933	1.588189396	-0.802566711	-0.607989114
MBP	cluster 2	-1.47860045	-1.47860045	0.21550469	-0.227530348	-0.672111746	-0.348337391	-0.41223392	-0.256875608	-0.010529922	0.430060688	-0.096375071	-0.483039413	0.148308627	0.196775097	0.812795844	0.425656051	0.494952112	1.412360213	1.061689193	0.416574194	1.74964047	1.277498528	1.767978975	1.352465412	-0.745470833	-0.405453632	0.492209833	-0.133008398	0.224319291	-0.488369141	-1.47860045	-1.47860045	0.856141423	-0.416006228	1.949639932	-0.794231425	-1.47860045	1.187190058	1.718632756	-1.47860045	-0.554932565	-1.47860045	0.885560367	-0.200133255	-0.511981695	0.644336695	-1.47860045	0.343734189
MCL1	cluster 2	-0.12937709	0.198103231	0.544236872	-1.271924673	-0.02676337	0.650378963	-0.078316756	-1.073519002	0.163438997	-0.100396296	-0.883722661	-0.700794038	0.933067854	1.083213437	1.419317416	0.997086725	1.253177267	0.827110966	0.439126355	-0.054023566	1.903666424	0.637849162	1.205707219	1.126873354	-0.751932566	-1.015627443	-0.115024507	1.471738164	-0.621496631	-0.500962421	-0.846951159	0.484111708	0.618157448	-1.136151251	0.983800563	-1.875856724	-0.563859525	-0.281286007	1.051640988	-0.317439014	-0.678640996	0.04331764	-1.268667488	1.260258527	-0.907923958	-3.229997116	-0.523193898	-0.672574358
TMEM203	cluster 2	-1.0740284	-0.709962312	-0.513452825	-0.61772545	0.295136297	-0.469132102	0.009466863	-0.102147408	-0.416546874	-0.715156222	0.048136604	-0.446537999	0.800367494	1.046282576	1.315498972	0.863820932	1.705463195	0.911858018	1.005685182	1.05501063	1.343074507	1.873404689	0.696502012	1.592554021	-0.610298954	-1.036798402	0.018059334	-0.547667093	0.041963463	-1.534783731	0.216626341	-0.02888166	0.568219162	-0.438817254	0.6066917	-0.319532965	-0.133228622	1.084694141	2.037046649	-1.534783731	-0.859264993	-1.534783731	0.703863442	0.31105454	-1.534783731	-1.534783731	-0.367815108	-1.534783731
ZNF146	cluster 2	-0.806669075	-0.749095678	-0.727432821	1.005260781	1.49015893	1.002052576	1.083103479	1.065689097	0.558264327	0.078444662	1.866872942	0.541353727	0.459733918	-0.382189006	0.367461361	-0.162784702	0.509723361	0.006675634	0.213163712	0.562885213	0.291520798	0.006704323	-0.668086502	-0.129075807	-1.017656788	-0.191346924	0.783508982	1.167428001	0.941965173	1.032084238	-0.808525225	-1.155971899	-0.377356904	-0.212679128	0.35614132	-0.580747788	-2.420993545	0.135950652	0.66692559	-0.741546196	-1.048113335	-0.243939923	1.796366103	1.214296618	-1.244692084	-2.420993545	-0.489494124	-0.203350976
PDE7A	cluster 2	-1.052277496	-1.716936431	0.067696548	0.128692572	-0.257570012	-0.388456636	-0.346112643	0.436740325	0.360773448	-0.130986088	0.337302686	0.247711988	0.29762484	-0.101034851	0.018262808	0.18508706	0.511775174	1.819905838	0.749250428	0.866074878	1.510607928	0.826286025	1.612699499	1.492675906	-1.169874378	1.334081781	0.956712161	1.812394096	-0.10651033	0.56018902	-0.572934349	-1.716936431	0.71039096	-0.597560397	0.786848294	-1.716936431	-1.716936431	0.663178337	0.739102559	-0.870631208	-0.049692393	-0.370651828	-1.716936431	0.569527659	-0.698664502	-1.716936431	-0.525041664	-0.345039029
TXNIP	cluster 2	-0.238291386	0.197201699	2.032385832	-0.358168325	-0.247567562	0.114360656	-0.376852356	-0.604958132	0.426102	0.922451651	-0.31910459	0.176384976	-0.531735304	-0.255181785	-0.030755351	0.223302036	-0.084317781	0.168466289	0.050868454	-0.223691223	2.814241602	0.259857469	-0.415464125	-0.520396311	-1.376858582	-0.421629586	-0.148215815	2.690757114	0.145639245	0.21759687	-0.493693771	-1.376858582	0.068775751	-1.376858582	1.346240648	-0.026928985	-1.376858582	-1.376858582	0.720394059	-0.080561944	-0.626476222	1.295461092	-0.237466414	1.296408071	-1.376858582	1.974222414	-1.376858582	0.115207697
UBE2D3	cluster 2	1.624225535	-0.475590264	0.940924322	-0.19995723	0.471827165	0.336289764	1.055523345	-0.2209504	0.023802398	-0.424307849	0.381590373	0.184363112	0.61307965	0.619167779	0.022498723	0.214847233	1.234738438	-0.238244206	0.032109617	-0.200512801	-1.521037437	-0.375400198	0.213063306	0.895393822	1.605220789	-0.300520297	-1.032262286	0.638001939	-0.029478439	0.940924322	1.287939058	-1.093348588	-0.268732788	1.008887533	0.885300822	-0.360516963	-1.229139703	-1.030846368	0.076263619	0.08212987	1.163627742	0.077608959	-1.177195014	-0.380706396	-1.229139703	-3.053042659	0.239728104	1.024894909
HNRNPU	cluster 2	0.423137617	0.064983362	-0.327495374	0.823469226	1.022097231	0.698379246	0.434357576	0.806128936	0.303176368	-0.160077074	1.664560384	0.587731728	0.319941101	-0.030876093	-0.241835441	-0.463769027	0.610414381	0.454893458	-0.212706844	-1.32457766	-0.100186251	-1.748921304	1.39861703	0.457328945	0.519779621	0.334345271	0.428085519	0.446417787	0.638453154	3.095584311	-0.971345549	-1.069873516	-0.023279247	-0.526582839	0.036463147	-0.233405446	-1.224868099	-0.087680803	-1.000669519	-0.127148025	-0.694589411	-0.56593813	1.269886069	-0.256450052	-1.224868099	-3.306705905	-1.573317484	0.078153896
EHD1	cluster 2	-0.915242407	-0.104224833	-0.084792036	0.060387387	-0.52800705	-0.273118498	-0.183462394	-0.270316297	-0.420459919	0.242896886	-0.251099057	-0.277179602	1.086845968	0.070505259	1.170843227	0.526253285	0.320083592	1.076323623	1.127393017	0.866492612	2.527633511	1.867503977	1.540118567	0.82723233	-1.604010932	-0.43251134	0.394725448	0.680062219	-0.153354242	0.245357157	-0.762519457	-0.469215609	0.735600781	-1.604010932	1.521911387	-0.856920208	-1.604010932	0.689711333	1.166025615	-0.72700715	-0.889036387	-0.612286087	0.527632396	0.349639355	-1.604010932	-1.604010932	-1.604010932	-0.182349836
TNFRSF1B	cluster 2	-1.4392075	-0.613588262	0.020685166	0.126554526	0.835589385	0.784096901	-0.228085721	0.094073087	-0.13140293	0.142127172	0.869733462	-0.325633399	0.490323099	1.275158787	1.152499005	1.636058865	0.402992903	0.495791396	0.552659908	0.374606102	0.336709741	1.393639802	0.09460826	0.523430261	-1.144277751	-0.170536146	-0.686149427	0.071467877	0.7213656	1.310427068	-0.25329562	-2.140376701	-0.377365197	-0.123729042	0.696624667	-0.459851831	-0.029121652	0.822124639	0.450574545	-0.606694025	-2.140376701	-1.130796716	0.860244965	0.916669173	-2.140376701	-0.448240625	1.419022983	-2.140376701
PPP2CA	cluster 2	0.573184312	-0.655628339	-0.83752524	1.170909813	-0.386807651	-0.33783279	0.015673738	0.517163269	-0.769808347	-1.363667956	0.361552436	0.03732118	1.850214981	1.875041219	0.418117204	0.237243757	1.907591346	-0.009065871	1.092841289	0.146594621	-0.591933213	1.122492814	1.79759299	2.004005479	-0.177873908	0.143135925	-0.884256363	-0.477054894	0.528836809	0.159073322	1.398791539	0.108011385	0.48455665	-0.925947225	-1.193330031	0.021275682	-0.947224902	-0.455533114	-0.076163188	-0.190063257	-0.06747003	-0.883233675	-1.666935605	0.468060721	-0.947224902	-1.315596605	0.575834661	-1.935921062
CTSC	cluster 2	-1.500011402	-1.294805256	-1.063135891	-0.136856391	0.926071809	-0.226305101	-0.271855835	1.294252184	-0.293016541	-0.357682349	1.745310595	-0.566006706	0.730041433	0.874113444	-0.838580431	0.319987872	0.30532329	0.617194479	0.955745942	0.855499954	1.241423644	1.084066903	1.234925162	1.592970394	-0.864994344	0.772950981	0.568336012	0.020753685	1.302479604	0.808273406	-0.946721331	-0.491864263	-0.018489037	-0.975146371	-0.027375561	-2.267205408	0.531232739	1.38358656	1.251453634	-0.891440376	-1.144073536	-0.373791577	-1.057963745	-0.091105984	-1.091847523	-0.41573125	-0.891440376	-0.051341731
MRPL17	cluster 2	-0.440717931	-1.574755599	-1.574755599	0.358905708	0.669996571	-0.176317073	0.324576321	-0.23951066	-0.717105138	-0.407296571	0.361441107	0.201567844	0.996311949	0.854924257	1.076569888	0.729880069	2.246781069	1.149139686	1.298852675	1.044279655	-0.729349367	1.604537515	0.34824555	1.46127467	-0.259362949	-0.705117927	-0.004379668	-1.574755599	-0.18867805	0.881219785	0.015230234	-0.051850664	0.763271963	-1.574755599	0.346592271	-0.159844364	-1.574755599	1.556929328	0.614880349	-0.135264918	-0.891609703	-1.574755599	0.199693569	-0.241248069	-1.574755599	-1.574755599	0.080774369	-1.574755599
GPR171	cluster 2	-0.140851251	-0.886262125	-0.863282806	0.974707443	1.869403854	1.071110934	0.535730979	-0.200634659	-0.270964401	-0.47579003	-0.028047377	-0.4177568	1.169575441	1.226035395	1.400267694	0.140267828	1.02530762	-0.918638425	-0.406865826	-0.56053316	-0.358422319	1.093134863	0.925676189	0.186268676	-0.123566911	-0.012515825	-0.11568846	1.596682515	0.395048421	0.130617326	0.386645269	-0.775020694	-0.87911581	-2.659762052	-0.125344649	-0.363209779	0.311121673	0.444543617	0.615811455	-0.378057043	-1.467420458	-2.659762052	0.618350611	1.04825105	-2.659762052	0.080688603	0.193568303	-0.307352248
AARS1	cluster 2	-0.359724924	-1.506444712	-1.506444712	0.10164391	1.207359855	1.118086336	0.464496142	1.492586325	0.400233654	0.559226124	1.497243269	0.524265086	0.642897598	-0.245669216	0.603549683	0.450760641	0.162824291	0.225912591	-0.192110363	0.309015131	-0.038134754	-0.433995871	0.012812046	0.746177537	-0.733200861	0.601687997	1.866423496	-0.497019002	2.059620537	0.54457754	-1.506444712	-1.506444712	-0.175625296	-1.506444712	0.564311639	-0.488732449	-0.073214122	1.172233986	0.081134243	-0.050855983	-0.815659088	-0.158524968	1.781322802	0.13651156	-1.506444712	-1.506444712	-1.506444712	-1.506444712
NCL	cluster 2	1.008879518	-0.22830477	-1.242660183	1.521493292	0.288906555	0.419204769	0.801289652	-0.036812274	-0.000267991	-0.563435756	-1.129669277	-0.303086193	2.051479396	0.959940148	0.089110883	0.797404492	1.090571837	-0.061859783	0.481964295	0.05605134	-1.479564505	-0.256345969	0.48829806	1.468293436	0.920965073	0.584870256	-1.134366275	-0.387941881	-0.09781072	-0.713482218	1.418147066	-0.623352459	0.529663206	0.195586271	-0.293085809	1.195208083	-0.043672183	1.542998742	-2.547975407	0.831586374	0.357658309	-1.350443913	-0.705698351	-0.862709876	-0.756713426	-0.540817705	-1.056527434	-2.547975407
SLAMF1	cluster 2	-0.816329604	-0.547624241	-0.702349179	0.85559771	1.540978523	-0.303830591	0.296499038	0.496318427	-0.685726409	-0.555624017	0.604191024	-0.564692411	0.974465883	2.343623023	0.446406475	1.168687503	1.119183435	0.769934393	0.833630857	0.668106151	1.344323364	1.119672793	1.076832235	1.409156167	-0.653480616	0.116601783	-0.116399635	-0.122599118	0.594959752	0.849002582	-0.095022654	-0.168148318	0.029236214	-0.131810849	0.532520356	-1.050127706	-1.828284621	-0.115200154	0.253101002	-1.828284621	-1.828284621	-0.795320991	-0.239178026	-0.057086549	-0.729197665	-1.828284621	-0.023572233	-1.828284621
GBP5	cluster 2	-0.970251492	-1.091691331	-0.295433234	0.691851943	-0.639632145	0.424423211	-0.675345389	-0.29901261	-0.815750013	0.716792959	-1.174734433	-0.828245447	0.730784717	0.086175374	-0.587007163	0.519142824	-0.316369209	1.807696935	0.335453994	-0.265045842	3.00531594	1.079989735	1.105761976	0.673687055	-0.471068075	0.297118998	-0.724909731	1.531615773	0.33280733	0.448336488	-0.385067163	-2.167377999	-0.033457262	-0.738078881	0.902274596	-0.869466819	-2.167377999	0.161606637	1.936469723	-1.086755159	-0.419882274	0.238986339	-0.82969296	0.510713509	-0.867175809	-0.119243738	1.421840007	-0.415641596
STAU1	cluster 2	-0.648567934	0.119118121	-0.537059841	-0.086517053	0.237435522	-0.064015417	0.092873851	-0.348054887	-0.133205246	-0.619237907	0.245259875	-0.082273613	1.82043147	1.145126343	1.435478221	0.948340108	1.570905507	0.188495222	0.918294511	0.558880459	-0.089988009	2.168029208	1.068262659	1.07245949	-0.125911352	0.192072671	-0.791908879	-0.338525875	0.061960741	-0.537059841	-0.164629668	-0.482227619	0.707598975	-1.638572789	1.625389817	-0.877294757	-1.638572789	1.186553501	0.696599796	-0.744914641	-1.638572789	-1.638572789	-0.532328232	-1.638572789	-1.638572789	-1.638572789	-0.379988484	-0.189914245
WDR82	cluster 2	-0.448701727	-0.457261392	0.033777351	-0.088503465	-0.439633758	0.07755875	-0.267789406	0.028881762	-0.150587927	-0.229762314	0.444846769	0.37529564	0.316655648	0.999060823	-0.36692024	0.546971184	1.300931479	-0.045186976	0.936201942	0.550561739	2.066577322	1.865619496	0.856019453	1.335259009	-1.032406802	-0.765296171	0.06906015	0.602479253	-0.291829002	0.586090258	-0.800895278	-1.185523536	0.829889253	-2.58591994	0.737317127	-0.360718466	-0.75530582	0.653715018	1.905739378	-1.503651695	-0.453822406	-1.362079941	0.044638708	0.945523278	-1.283738004	-0.534667098	0.718966777	-0.831516265
TNFRSF9	cluster 2	0.249273612	-1.03604031	-1.03604031	-0.061654516	1.322407896	0.98955159	0.310081073	-0.608920866	0.065157468	-0.16517592	-0.505527063	-0.365228379	1.445086819	1.414753546	1.749574031	1.817273014	0.698380379	0.015305846	-0.300792035	0.381805632	-1.03604031	0.52949235	0.98436028	-0.216826949	0.454187313	-1.03604031	-0.201933011	-1.03604031	0.157522436	-1.03604031	0.634477837	-1.03604031	-0.156068626	0.12843766	0.982623263	0.77411866	-1.03604031	-1.03604031	-1.03604031	1.077673164	-0.318293275	-1.03604031	-1.03604031	-0.040096203	-1.03604031	-1.03604031	3.335617936	-1.03604031
SIN3A	cluster 2	-1.063152084	-0.670422546	-0.458441584	0.267628176	-0.150255212	-0.252186134	-0.15230253	-0.073975601	-0.353906087	-0.421839492	-0.532988586	-0.599369313	1.285740267	1.31417077	0.665630041	0.942115007	0.793719203	1.171618314	0.686784221	0.957758182	1.43299972	2.602778603	0.846774748	0.942360491	-0.410623091	-0.151590992	-0.104245263	1.073110962	0.810991261	-0.011792794	-1.560183348	-1.560183348	0.405487591	-0.377929846	0.343039719	-0.249254132	-0.048281779	1.405803198	1.470070511	-1.560183348	-1.560183348	-0.549415653	-1.560183348	-0.137747307	-1.560183348	0.133943425	-0.301337599	-1.560183348
NFKBIA	cluster 2	0.411578726	1.067830483	-1.434429287	1.020892382	1.159188866	1.299273414	1.417251818	-0.304082234	0.445042131	-0.131921914	0.044607872	0.121553657	-0.025207692	0.813266576	-0.075391846	1.139246678	0.858442574	-0.082937835	-0.339698841	-0.864027918	-0.149752889	0.72111708	0.670434481	-0.196611897	0.593336277	-0.382069131	-1.323918195	0.932736793	0.263780519	-0.894417054	0.092367977	-0.025207692	-0.837093916	-1.3370881	-0.465413546	-0.067989977	1.149260567	-1.584858741	0.369756388	-0.171914214	-0.32091509	-1.047338438	1.065584766	-1.046699965	0.559810016	-2.766469235	0.533582317	-2.766469235
RBM38	cluster 2	-0.297498465	-0.253810903	-1.512992098	0.046867293	0.268165189	-0.416419506	0.290728842	-0.147137414	-0.068927815	0.311995826	-0.029355375	0.312642071	1.34664664	0.87749217	2.364948734	1.433714929	2.281838064	0.464818339	0.567217585	0.605760895	1.120230828	1.737228786	0.097381191	0.561803057	-0.35789186	-0.580889855	-0.314095621	-0.75415315	-0.648680009	-0.4059408	0.862972264	-1.512992098	0.883035847	-1.512992098	0.808217552	0.475951997	-1.512992098	0.422725683	0.833921613	-0.248079697	-0.480356873	-1.512992098	0.388912685	-0.496972159	-1.512992098	-1.512992098	-0.248079697	-1.512992098
UBE2Q1	cluster 2	-0.040221531	-0.456359583	-0.945874121	0.026129511	-0.176499533	0.00726879	0.05122131	-0.812388983	-0.07619177	-0.288405107	-0.313519213	-0.036394484	1.275808542	1.087004065	0.714374435	1.112824265	1.585636166	0.706298317	1.079749472	0.208807171	2.008935084	0.619361605	1.93316024	1.402977057	-0.891034623	-0.593969841	-1.238202372	0.699665574	-0.258758954	-0.945874121	0.657006174	-0.34640269	1.0259445	-0.853541155	0.439876186	0.481328831	-2.209380377	0.471630487	1.482970979	-0.44844379	-0.36099817	-0.578699164	-0.940446661	-0.221770998	-0.976003051	-2.209380377	-0.765703164	0.115865449
TNFSF8	cluster 2	-0.879648874	-1.390667188	0.201296914	-0.373568643	0.194049789	0.228536383	0.719862084	-0.501620874	0.224508376	0.849710939	0.159298287	0.160149413	0.060687751	1.167558599	2.74377715	1.624433246	1.691901519	0.766771634	-0.069031875	0.227139363	0.834547755	2.096081143	-0.039302285	0.127049885	-0.552025048	-0.436930745	-0.519996325	-0.614215501	0.557337943	-0.257921103	0.353079064	-1.390667188	0.424089996	-1.390667188	1.431227425	-0.607803299	0.163781086	-0.385843974	-1.390667188	-0.096396025	-0.641457307	-1.390667188	1.698024923	0.071797891	-0.284931992	-1.390667188	-1.390667188	-1.390667188
SLC1A5	cluster 2	-0.291792278	-0.34701408	-1.683143466	-0.935383381	0.421573336	0.120128983	0.128559375	-0.164532838	-0.008141977	-0.469414583	-0.142692738	-0.50211798	0.734327438	1.38156022	2.766602554	1.921246151	1.391987728	0.100627589	0.939012888	0.921373017	-0.031663111	0.683444195	0.503938392	1.136216254	-0.18711139	-1.11037631	0.102888077	-1.683143466	-0.391112845	0.326558874	-0.768697394	0.424064987	0.73566471	0.469583081	-0.015953939	0.276352023	-1.683143466	0.809437124	-0.411274287	-0.340932642	-0.141968932	-1.683143466	-0.503394591	-1.683143466	0.279732608	-1.683143466	1.482307132	-1.683143466
THUMPD1	cluster 2	-1.862633628	-0.644278548	0.644493813	-1.02231693	0.4656434	0.394526702	-0.404255878	-0.492684306	0.142130056	-0.009112297	-0.035884147	-0.85247575	0.789492883	1.145599019	0.179209855	1.055450828	1.678651445	0.432914485	1.033414713	0.925077556	1.686577899	0.95730982	-0.026974736	1.205785546	-1.486272375	-0.907144969	0.467118933	0.022956286	0.350894219	-0.620885993	-0.014025206	-0.531036671	0.032765669	-0.489041129	1.117053878	-0.667092727	0.574637713	1.053419343	-0.044195026	-0.636126269	-1.235887808	-2.449671192	1.098495762	-0.769649332	-1.179446469	1.796049719	-0.363948784	-0.054958177
SEPHS2	cluster 2	-0.576394699	-0.520052152	-0.976932935	0.165483286	0.238873607	0.198358873	0.850441557	0.431875863	0.327688664	0.289796374	0.681118093	0.40060091	1.096640041	0.390229579	0.226242253	0.222344739	1.315675311	0.76783811	1.242971247	1.032682032	0.336351959	0.219589757	1.501433024	1.640840176	-0.782871749	0.570262554	0.97978727	-0.204746274	0.526516375	-0.49885242	-0.340835778	-0.417425595	1.1670227	-2.156206859	-0.119049509	-0.753024471	-0.53790922	1.539742629	0.343816533	-1.199461182	-0.609035248	-2.156206859	0.428634371	-0.301102542	-0.53790922	-2.156206859	-2.156206859	-2.156206859
SYNCRIP	cluster 2	1.355653585	0.763473745	0.021277459	0.341892562	0.274438812	0.901221084	1.413635783	-0.36649253	0.193439406	-0.435334626	0.298196939	0.645650183	1.44269353	0.986818413	0.750050629	-0.148421988	0.229972174	0.207369189	0.173380677	0.15230577	-0.398043512	1.01141865	0.61764021	0.981009366	1.504590399	-0.115894707	-0.754799707	-0.197916897	-0.273637003	1.437364405	0.082655751	0.135020821	0.222028526	-2.351485259	-0.636686173	-0.336032895	-0.693426159	0.747393332	-2.351485259	0.001948273	0.338078007	-0.451499765	0.53318823	-0.450801156	-0.332555772	-2.351485259	-0.414836727	-2.351485259
CDC42SE1	cluster 2	-1.108184059	-0.714073456	0.070660901	0.077389432	0.859533567	0.714032652	-0.033732879	-0.193737541	0.21384338	1.293487334	-0.365200833	-0.565902675	1.035762878	0.837666431	0.89186558	0.594434576	0.305824713	-1.283995268	-0.044724166	0.508538173	1.72468546	0.961657333	0.371388844	0.096199975	-0.733362436	-1.127547946	-0.085649171	0.651086982	1.070131121	0.070660901	-1.109915559	-0.160766864	0.478884342	-0.551649622	1.128796431	-1.276357736	0.009039021	0.04622261	0.602527681	-2.603043242	-0.816806027	-0.462079441	0.647498163	1.504237125	-1.274015935	2.207610853	-1.047407024	-0.812471335
PRKCH	cluster 2	-0.832887504	-2.512020305	-0.240426687	0.338234504	0.789407943	0.299194961	-0.070359886	0.639449429	0.810484053	0.53374998	0.663463631	0.223096411	-1.52293145	0.486681189	-0.303349075	0.39647318	0.134279089	-0.139860993	-0.253897266	-0.331474447	0.646231956	-0.596491949	0.388765423	-0.627706606	-0.343520571	0.237771209	0.614860794	1.980334591	1.42443448	1.970292234	-0.468035557	0.523795869	-0.260216538	0.587771053	0.272007418	-0.932132077	0.035387311	-0.491830288	1.578945424	-0.661502562	-0.999296974	-0.798384198	0.398335659	1.17656386	-2.512020305	1.409912683	-0.383776182	-0.765782609
RPL13A	cluster 2	-0.983562157	0.323339975	-1.203258721	-0.447921361	-0.313716462	0.235377302	0.485362256	0.94810538	0.321430934	-0.197814499	1.121164527	0.810828511	0.043600153	0.329265415	0.676550921	1.17515172	2.934385544	0.10732997	-0.260887718	1.14985698	0.165176885	0.75950902	-0.464624233	-0.185650176	-0.16669871	0.114169269	0.825907791	0.655947171	0.203875171	0.370466568	0.193684455	-1.778778668	0.529821893	0.300439278	0.553928466	1.479780715	-0.372822528	-0.647953468	-1.017691002	-0.08585297	-0.506491546	-1.992969263	-0.697382937	-0.552872147	-1.256857141	-0.989187786	0.134760418	0.651455823
SASH3	cluster 2	-0.912614836	-2.306497954	-1.036972493	-0.913946684	0.619803058	-0.743477296	-0.780782239	0.59596483	-0.496289533	-0.293168901	0.906784825	-0.459051943	-0.220720139	0.159341564	0.952333687	0.367001076	0.971473271	0.841328401	0.748183282	0.985964736	0.713184652	-0.077701519	0.96910709	1.464953734	-0.233142064	-0.573857218	0.220178197	-0.808156368	-0.123270712	1.141437979	-0.607735971	-0.973776775	1.145336197	0.019997724	0.966394754	-1.069428569	0.129141074	1.111177182	0.682540239	-0.855943222	-1.122310092	-2.306497954	0.47616491	0.47616491	-1.067244954	0.982477858	0.527320132	2.115330028
SSR2	cluster 2	-1.101864377	-0.792119632	0.564861323	-0.844700256	-0.976456322	-0.275985032	0.053761212	-0.380847627	-0.140342915	-0.578909336	0.263530031	-0.224492855	0.699117231	1.918747343	-0.728421217	0.730125909	1.591621022	0.840798546	1.342613373	0.78324679	1.388785206	1.344053156	0.148076312	1.377658991	-0.615447179	-0.392283528	-0.862797037	-0.120613148	-0.526624226	-0.970475716	-0.042696622	0.0598262	0.831158031	0.459599926	1.75396975	0.217458128	0.221700722	1.381022442	0.787468468	-0.188029141	-1.057720627	0.076448156	0.291011838	-0.2266621	-1.001424773	-0.272620471	-2.268375324	-2.268375324
SLFN12L	cluster 2	-1.066529267	-0.671148567	-0.008072666	0.273234565	0.420402126	0.244553865	-0.589244809	0.607223516	0.077501286	0.571016216	1.179968645	-0.205478081	0.068514239	0.828163284	-1.566915793	0.275057795	0.055701479	-0.254690655	0.908979446	-0.117709284	2.301514144	1.337169901	0.685803743	1.292406071	-0.985223788	-0.148814586	-0.101149245	1.513383972	1.425541188	-0.008072666	-0.703476558	-1.566915793	-0.787164126	-1.566915793	1.196269016	-0.486093346	-1.566915793	0.372522678	1.044594617	-1.566915793	-1.566915793	-0.549324804	0.620325005	1.514387699	-1.566915793	0.811031337	-0.299572073	-0.108174967
ARRDC3	cluster 2	-1.211504499	-1.211504499	-0.099226608	0.501075705	0.06426463	0.639781092	-0.231102205	-0.236436729	0.239377478	1.598977502	-0.174486515	0.036760388	0.615922063	-0.431478919	-1.211504499	0.357286875	-0.173994013	-0.133902086	-0.677837058	-0.286380397	2.667732631	1.278666917	-0.268957036	0.028561806	-0.628187427	0.709790511	0.258356946	2.23846568	1.035594686	-0.099226608	-1.211504499	-1.211504499	0.05875998	-0.017944924	1.837239378	-1.211504499	-1.211504499	0.952825631	1.40730166	-1.211504499	-0.475832491	-0.191070677	-0.094448758	1.733001405	-1.211504499	0.498823469	-1.211504499	-1.211504499
CXCR4	cluster 2	-0.572419329	0.000367627	-1.301974899	-1.301974899	-0.162252921	-0.543231595	-0.502612997	0.110697594	-0.140072673	0.18846027	0.131052828	-0.48535261	-0.449045444	-0.169937474	0.056561926	0.054265576	-0.375750768	1.004741322	0.494194615	0.194030986	2.691378645	1.489565258	1.909654908	1.221100668	-1.301974899	1.069276345	-0.421886737	2.510703866	1.011227721	0.656907862	-0.410652531	0.386268244	0.226668734	-0.073304107	-0.145559659	-1.301974899	0.269286506	0.700094059	1.125384675	-1.301974899	-1.301974899	-1.301974899	0.314035972	0.499210338	-1.301974899	0.458666181	-1.301974899	-1.301974899
RGS10	cluster 2	0.230572348	-0.04205991	-0.75578333	0.404883517	0.388493419	-0.155776439	1.497053008	0.260915844	-0.391048864	-0.394321694	-0.156156012	0.302614791	1.449404954	0.507377476	-0.532338674	0.230686466	1.942775778	0.700208549	0.427604352	0.236882671	0.578481896	1.893768678	0.276771215	0.572707754	0.497335708	0.115666363	-0.370604733	1.198748899	-0.636117376	1.646450318	1.153361632	-0.696142435	1.012993825	-0.148670724	-0.743836482	0.473270803	-1.953896697	-1.953896697	0.260915844	-0.033493488	-0.038971213	-1.953896697	-0.262920658	-0.854302601	-1.953896697	-1.953896697	-0.584937138	-1.953896697
OGT	cluster 2	-0.603746911	-0.32333257	0.472858405	0.346234662	0.112757724	0.059284373	0.266233607	0.259840788	0.025009618	0.689114572	1.10345848	0.718590719	-0.469970893	-1.271144048	0.05792963	-0.603659387	-0.123257262	0.685613857	-0.170881575	0.515870821	0.869557847	0.543064031	-0.591907493	-0.3890431	-0.096091443	0.316031844	0.856491725	3.205746869	0.733111258	1.911154679	-0.391458473	0.238051943	-1.119725054	-0.158537452	0.14639112	-2.239880106	-2.239880106	1.114813791	0.688579929	-0.025743388	0.443198016	-0.457084334	-0.29026238	0.787933259	-0.344249859	-0.115774928	-0.661532595	-2.239880106
WDR26	cluster 2	-0.540393588	-2.043144469	0.550859456	-0.541822391	0.456605222	0.206859441	-0.210459521	0.286097118	-0.41916019	-0.012871438	0.63819613	-0.584582304	1.516699962	1.326574559	0.706600601	0.920584975	0.549541744	0.350823367	0.255382827	-0.345984032	1.633536028	1.264257921	1.022903855	1.086485646	-2.043144469	0.224501773	-0.756250345	0.797052549	0.514337629	0.992074707	-1.118107805	0.088468469	0.315798217	-0.767999165	0.695437707	-1.221880877	-0.412450052	1.155885017	1.429453472	-0.387011513	-0.934714985	-0.952958923	0.300133262	0.346107553	-2.043144469	-2.043144469	0.271447888	-0.480337623
TUG1	cluster 2	-1.675550829	-2.259245737	-0.965401457	0.824879402	-0.449151646	0.291479687	0.120005697	0.132533385	0.559539398	0.813338821	0.816265572	0.892281933	0.961474184	0.098311844	-0.724103265	0.679359766	0.444912052	0.840213423	0.628856499	-0.267505361	2.158412926	0.895186133	0.149655621	-0.190861062	-0.909245209	0.846068876	0.484266786	1.90536072	0.525372949	1.448315206	-0.267505361	-0.900995173	-0.385194419	0.111815906	0.722556993	-1.365043605	-2.259245737	0.486138825	0.483663185	-0.780904419	-1.403483857	-1.072237998	0.82978601	0.079102466	-0.483725138	-2.259245737	-0.18539966	-0.55764198
EXOSC6	cluster 2	-0.893961329	-1.398561514	-0.280042142	-0.394237208	-0.285196179	-0.492053171	-0.543685994	0.283606722	-0.090771199	-0.363488967	0.514355926	-0.274021928	1.035177173	1.332621265	2.519551363	1.228291121	1.6825962	-0.314912199	0.882623456	0.54571394	0.798705865	1.105583352	0.228493821	1.463626053	-0.570452292	-0.853188575	-0.538825833	0.121356876	0.700974763	0.17340833	-1.398561514	-1.398561514	0.779066395	-0.198304351	0.819124963	-0.06766913	0.136363682	1.153529752	1.46765739	-1.398561514	-1.398561514	-1.398561514	0.807097617	0.04553575	-1.398561514	0.321363858	-1.398561514	-1.398561514
MESD	cluster 2	-0.607992728	-0.930162026	-0.716679453	1.051884051	1.230850292	0.470539506	0.419220863	0.807263862	0.591045387	0.672527094	1.154266837	0.550082472	0.826226059	0.051019131	0.415354767	0.253037311	0.328881063	0.409069203	0.379229598	-0.376539626	0.17135636	0.878881844	1.036603969	1.034042293	-0.302532495	1.06285146	0.382051366	0.91872839	0.94548767	1.507975779	-1.826225634	-1.826225634	-0.160124459	-0.635597393	-0.071125242	-1.826225634	-1.826225634	1.160771094	-1.826225634	-0.926050118	-1.092360407	-0.808297956	0.822797462	0.955732806	-0.743137129	-1.826225634	-0.558462589	-1.826225634
TIMM13	cluster 2	-0.509395257	-1.47527229	-1.47527229	1.005119301	1.430977291	0.670433857	1.722093075	1.222555967	0.707175764	0.084605851	0.453317823	0.614262575	0.290361983	0.951787215	1.52385974	0.878775545	1.220545603	-0.01147066	0.660854296	-0.071157268	-0.595648373	0.075099201	-0.19319506	0.538830364	0.279846685	-0.201344887	1.055531963	-0.436605801	0.837632975	0.870662151	0.68975589	-1.47527229	0.081315397	0.143954876	-0.150211922	0.165883744	-1.47527229	-0.521968737	-0.311712959	-1.47527229	-0.76447617	-1.47527229	1.90773441	-0.087791252	-1.47527229	-1.47527229	-1.47527229	-1.47527229
SURF4	cluster 2	-0.373021731	-0.655183265	-0.961604963	1.057319446	1.045745591	0.435621821	0.457672211	0.859855947	0.657535887	-0.039899366	0.695440058	0.430639638	1.078896907	1.102646307	1.593585048	-0.288633058	0.814593983	-0.157795676	0.3696606	-0.580245494	0.399923542	-0.397704239	1.914991027	1.160517448	-0.471027245	0.498157231	1.48185904	-0.354592447	1.680828726	-0.961604963	-0.745850133	0.089096993	0.205047808	-0.798460021	-1.239209621	-0.538652727	-1.014932849	-0.774705477	-0.248007092	-1.384768617	-0.651032294	-1.146456628	1.844207772	-0.691598647	-0.534018939	-0.748614539	-0.643670651	-3.224545255
IKZF3	cluster 2	-1.388288214	-1.388288214	0.231232056	0.067608882	-0.066552966	0.380675821	-0.66827563	-0.934728419	-0.908263527	0.284350861	-1.062702486	-0.806191972	0.837177769	0.561382223	1.56976646	1.485768693	0.595864261	-0.024985407	-0.287335384	-0.70905601	1.969641341	1.42118457	0.287983825	0.155699846	-0.535129563	-0.82641832	-0.502546437	1.158612207	-0.120839303	0.583178251	-1.388288214	-1.388288214	-0.072255949	-1.388288214	2.469366224	-0.017137742	-1.388288214	0.050208625	1.564630781	-1.388288214	-0.313396097	-0.331088035	0.23810378	1.501000507	-1.388288214	1.082219249	-0.071613811	0.127233326
STK38	cluster 2	-0.816847945	-0.608375887	-0.37301944	0.127309342	-0.378655987	0.011573252	-0.126171083	-0.087055508	0.075461999	1.308645931	0.386351604	0.854045266	-0.312128134	-0.119612671	0.43850795	-0.253124422	0.358821121	0.069909682	0.632288237	0.150788843	1.968217793	1.142325165	0.183124504	-0.295020529	-0.95474648	0.073208482	0.475691962	2.729724249	1.186472544	-1.596252055	-0.254752111	-1.596252055	0.53299784	-1.596252055	1.850515331	-1.596252055	0.082369351	-0.511161104	1.283791802	-1.596252055	-1.596252055	-0.017548006	0.130176427	1.084941885	-1.596252055	0.284688823	-0.198591344	0.654877702
CARD8	cluster 2	-0.778866909	-0.386828774	-1.275023148	0.274622027	-0.379295051	-0.247223521	-0.587845601	0.081887694	-0.483268377	0.065904412	0.289789178	0.180773533	-0.120473945	0.42864208	0.946871687	0.992783921	0.253354625	0.940641322	1.076889987	0.418009289	2.396753197	1.406328067	1.689724421	1.475444443	-0.69824879	0.131089375	-0.083977243	0.685251496	-0.065374244	0.270641458	-0.418883462	-1.275023148	0.486954992	-1.275023148	1.364748375	-1.275023148	-1.275023148	1.685741765	1.543232639	-1.275023148	-0.547602728	-1.275023148	-1.275023148	0.144908688	-1.275023148	-1.275023148	0.86717775	-1.275023148
TMC8	cluster 2	-0.966603896	-0.125733134	-1.51935235	-0.175370449	-0.114009054	-0.447529558	-0.255300641	-0.0838693	-0.501953061	0.778652476	-0.278736957	-0.213830512	0.050521325	0.378635114	-1.51935235	0.714704963	0.661520733	0.949033645	0.850626269	1.197229035	3.086388632	1.467837215	-0.057633972	0.43937029	-1.51935235	-0.06692573	0.099796351	1.511838864	0.372203787	-0.294105367	0.581739367	0.678523262	-0.120072787	-1.51935235	1.304360562	-0.325429441	0.831336521	0.864799116	0.745618944	-0.525308701	-0.708961426	0.061951443	-1.51935235	0.944171237	-1.51935235	0.364685983	-1.51935235	-1.51935235
SNX20	cluster 2	-1.419912579	-1.419912579	-1.419912579	-0.713575971	-0.779520914	0.526778475	-0.645243582	-0.050878626	-0.045295187	0.26711369	0.299856168	0.147852364	0.723040888	0.457470879	-0.103342002	0.766797905	0.490674442	1.14067559	1.005686916	0.40237015	1.476705393	0.528165939	1.443128531	0.94691334	-1.419912579	-0.001237361	0.267178624	0.557875836	0.821833432	1.414340623	-1.419912579	-0.255048234	0.82432231	-1.419912579	1.137344361	-1.419912579	1.159029679	0.934587152	2.460713703	-0.519670557	-0.685993133	-1.419912579	-0.305517955	0.012705419	-0.336744054	-1.419912579	-0.15205587	-1.419912579
ZBED2	cluster 2	-0.915719612	-0.503429491	-1.43750639	0.343341353	2.316489987	0.900523408	0.799325708	0.655501042	-0.085172967	-0.509311384	0.590033378	-0.515977929	0.942742651	2.224098063	0.486441547	0.841801501	0.867654374	-0.642774789	0.208260667	0.342985059	-1.43750639	0.231088184	0.244966162	0.824983534	-0.090557854	-0.463672279	0.090947244	-1.43750639	1.051768727	0.18800447	2.076802188	0.63725732	-0.389995051	-0.196368679	-0.608808562	0.491818696	0.78151089	-1.43750639	-1.43750639	0.815356754	-0.358638257	-1.43750639	0.194901612	-1.43750639	-0.308470523	-1.43750639	0.815356754	-1.43750639
CX3CR1	cluster 2	-0.585405521	-0.585405521	1.061128027	-0.585405521	-0.585405521	0.439465538	-0.585405521	-0.585405521	0.104008964	1.195800935	-0.585405521	-0.585405521	0.287321169	-0.585405521	-0.585405521	0.802314476	-0.036705803	-0.585405521	-0.585405521	0.38903778	1.716085482	2.037519178	-0.585405521	-0.188714562	-0.585405521	-0.585405521	-0.585405521	1.18941872	0.32928194	-0.585405521	-0.585405521	-0.585405521	-0.1088849	-0.585405521	3.719815934	-0.585405521	-0.585405521	-0.585405521	2.636917571	-0.585405521	-0.585405521	-0.585405521	0.591201468	1.982559245	-0.585405521	-0.585405521	-0.585405521	-0.585405521
STK10	cluster 2	-1.196570912	-1.745872889	-0.034644536	-0.410270936	-0.042434589	-0.300319044	-0.672629354	-0.399629447	-0.237489874	0.185119724	-0.013445809	0.075978397	0.254605645	0.314200944	1.37968665	0.535894127	0.350635586	0.832801747	0.674376563	0.867367994	1.432618359	1.643079156	-0.293268566	0.730983785	-1.107317389	-0.189144729	0.105391128	0.826877322	-0.795245968	-0.528265522	-0.116582915	0.438298607	0.204839406	-1.745872889	2.027636993	-0.90435964	-0.074970915	1.532034134	2.005637685	-1.745872889	-0.940534886	0.168829374	-1.745872889	1.123175403	-0.074970915	0.126418155	-1.745872889	0.970846398
LUC7L3	cluster 2	0.069118156	-0.731333985	-0.501387154	0.540919753	0.640027757	0.968579276	1.230133613	0.96347022	0.636118836	0.038206164	0.825616803	0.478615027	0.267023564	0.154809939	-0.278501333	-0.095382657	0.744180852	0.950963288	-0.090950843	0.780074811	0.993682237	0.027634003	0.041973946	-0.144975448	0.255329706	0.715821779	-0.117171889	2.409419767	1.411429432	1.894838505	0.868467551	-1.696504039	-0.512047961	-0.414051863	-0.84022087	-0.87053442	-1.696504039	0.121838377	0.512769255	-0.330968249	-0.581723002	-1.696504039	0.35669668	0.183522686	-1.696504039	-1.696504039	-1.696504039	-1.696504039
RNF145	cluster 2	-0.918519013	0.043361843	-2.166455173	0.281677523	0.777497449	0.407592561	0.605945661	-0.069509622	0.260599388	0.230376689	0.282332772	0.056084282	0.392593909	1.531751554	0.711002504	0.341635732	1.456727481	0.201924425	0.975584551	0.502354289	0.632638046	1.294560359	0.726028211	1.347573304	-1.040869175	0.708501647	-0.523186842	0.332916289	0.509809829	-0.039055451	-0.252216398	-0.332977405	0.302049204	-0.832085423	1.142730813	-0.954747005	-2.166455173	0.670797951	0.469723054	-0.74563833	-1.006544401	-2.166455173	1.584867312	-1.025207573	0.219250708	-0.254351285	-0.173305553	-2.166455173
MKI67	cluster 2	-0.934412579	0.272365121	-0.934412579	-0.934412579	-0.934412579	-0.934412579	-0.602328724	0.6085629	0.049494688	-0.934412579	1.135314865	0.853204304	0.179380914	-0.190362216	0.324435929	0.019213055	0.274345428	2.298728577	1.334477771	1.096164015	-0.065992813	-0.934412579	1.803104947	1.800655402	-0.934412579	0.422064022	0.467658032	-0.934412579	-0.10607067	1.381640678	-0.934412579	0.629948667	1.534410343	-0.934412579	0.13714586	-0.934412579	0.521550953	2.390790117	0.214325993	-0.934412579	-0.934412579	-0.934412579	-0.934412579	-0.934412579	0.838435992	-0.934412579	-0.934412579	-0.934412579
ARGLU1	cluster 2	-0.482945286	-1.223780763	0.410282373	-0.179785339	-0.066437155	-0.45330627	-0.412059654	-0.108313723	-0.739445581	-1.223780763	-0.242252673	-0.297403878	-0.003201418	0.179787461	1.760836464	0.56821864	0.910876549	1.459279324	1.147511714	1.185624805	2.052424133	0.817473579	2.68520778	1.901521853	-0.362960972	-0.244823033	0.035382577	0.537601426	-0.316020904	-0.061079532	-0.318677356	-0.003201418	0.581612403	0.5280889	-0.049485792	-1.223780763	0.37177445	0.809242866	1.241109045	-1.223780763	-1.223780763	-0.157087204	-1.223780763	-1.223780763	-1.223780763	-1.223780763	-1.223780763	-1.223780763
NLRC3	cluster 2	-0.980065272	-1.503724623	-1.503724623	-0.23047151	-0.172339338	-0.23434541	-0.546070888	0.550375156	-0.668081014	0.09677116	0.738945697	0.324206325	0.403367169	0.460180429	0.427127923	-0.229185413	-0.181279863	1.374431316	0.470359414	0.618765593	2.280476872	1.326260224	0.437530571	1.466570137	-0.453025769	-0.245762812	0.030214281	1.800064608	0.994483933	0.775793118	-0.600127092	-1.503724623	1.160882999	-1.503724623	1.171386741	-1.503724623	-1.503724623	0.262354902	1.470753741	-0.561993808	-0.73598157	-0.438805787	-0.337971712	0.594114308	-1.503724623	0.281163753	-1.503724623	0.632448493
PDIA3	cluster 2	-0.654425513	0.17110946	-0.185439457	1.582204757	0.195803821	0.181419464	0.370382432	0.146999172	0.061119802	0.453802567	-0.186367703	-0.650495342	1.029626963	-0.437916576	0.756061479	0.069232349	1.000601817	-0.067218561	-0.517954947	0.604919867	0.210440786	-1.253045523	-0.585286412	-0.15963902	-0.433445414	0.122806631	0.986850871	-0.272879074	-2.855831547	-1.29494504	1.192264178	0.712949168	-0.866907993	0.004603967	-0.386792794	-0.998579883	2.471824436	0.456185044	0.453198445	0.18447211	0.009872649	-1.423832045	-0.174241704	2.343328032	0.771902802	0.490521892	-2.855831547	-0.803026285
TNIP1	cluster 2	-0.874955733	-0.243207762	-1.67960962	-0.084096182	-0.231123765	-0.019696787	0.024398587	0.091824308	-0.115166273	-0.51096422	0.048395117	0.309095042	0.395218393	1.615090814	-0.181228986	0.748924825	0.773284869	1.650843652	0.62112704	1.289629177	1.324220422	2.684577254	1.578799333	1.160690525	-0.071304859	-0.311005123	-1.67960962	-0.189133946	0.871707315	-0.416748844	0.010234295	-1.67960962	0.216709666	-0.324463049	0.501941299	-1.67960962	0.743242924	1.00003161	0.240024425	-0.655049878	-0.844340548	-0.521026986	-1.67960962	-0.520592209	-0.446862383	-1.67960962	-0.236669931	-1.67960962
UBL4A	cluster 2	-0.218818834	0.220475385	-1.367323835	-0.339742099	-0.228175976	-0.439823215	0.095095743	-0.26939416	-0.306035747	-0.83561933	0.099631807	-0.290190682	0.987829227	1.324783858	1.280868146	1.04271771	2.001949117	0.191489162	1.433327073	1.466461922	0.880826303	1.992612471	1.132875469	1.51709102	-0.520037847	-1.367323835	-0.487679005	-0.582869294	-0.108599327	-0.222902585	-0.476450458	-0.16593443	1.148175455	-1.367323835	0.901718252	-0.576391002	0.20314607	1.24386695	0.748234347	-1.367323835	-0.063501294	-1.367323835	-0.217986661	0.110214809	-1.367323835	-1.367323835	-1.367323835	-1.367323835
SLAMF7	cluster 2	-0.547140667	-0.556419477	-0.831611433	0.583060227	0.073014483	0.796943881	1.240428635	0.121628662	0.234753409	0.330775	0.236277169	0.786408129	-0.071220999	-0.417311896	-0.458488264	1.416570603	1.436734603	1.260984618	-0.806285973	0.239646172	0.748385992	0.373542621	0.689618735	-0.321947537	0.18085759	0.130837591	0.202373851	0.191558215	-0.631455763	1.670688898	0.239646172	-0.269929725	-0.163247108	0.512017089	1.520896263	-0.265892726	-2.863918445	0.20446614	0.84164677	-1.690722838	-0.374041004	-0.589959609	-0.379586404	0.305705887	-2.863918445	0.236277169	0.363974835	-0.202702654
DUSP4	cluster 2	-0.689857801	-0.288927243	-1.562527389	-0.557117669	1.221590019	0.700936047	0.230025109	0.786699377	0.097529162	-0.296882916	1.360174959	-0.188141521	1.11426517	1.071492998	0.699623418	1.150235483	0.978257846	1.119829277	0.936915219	0.757827395	0.011665682	0.052850999	1.326573663	1.170765697	-0.975303116	-0.47553419	0.334098093	-1.562527389	0.847357727	-0.442799188	-0.334539105	0.446066257	0.05932784	-1.562527389	-0.760259071	-0.788660425	-0.025943337	0.616299957	-1.562527389	0.436186398	-0.82192767	-1.562527389	1.309013387	0.198906132	-1.562527389	-1.562527389	1.674126439	-1.562527389
ZFAND5	cluster 2	-0.355700385	0.208849085	-2.161456719	0.752088284	0.806106831	0.932872592	1.109692617	0.632997469	0.413028358	-0.002604134	0.499177478	0.423502185	1.105288959	1.027379458	0.307882119	0.412554084	0.334707076	0.427119941	0.26808641	-0.279877678	1.029239829	0.300987003	1.629580066	0.587579814	0.185175128	0.239488909	0.271194886	1.145486236	0.619107467	0.506713295	-0.82099827	-0.878329749	-0.458796877	-2.161456719	-0.228027269	-0.294872879	-2.161456719	0.627388686	-0.303503739	-0.764881105	-0.373380069	-1.04010129	1.171378167	0.047559588	-0.119076484	-2.161456719	0.866678221	-2.161456719
FYN	cluster 2	-0.480054652	-0.858138116	-1.909718247	-0.075011652	0.734847258	0.690112281	0.318674838	-0.768232712	0.09150553	0.665640113	-0.02267835	-0.684164406	1.991058143	1.782724128	1.103374279	1.04766898	0.685422755	0.067524523	-0.271082558	0.353691588	2.335286694	1.005458255	0.514579298	-0.21928387	-0.251423256	-0.498574018	0.295836692	0.062860654	0.720900151	-0.607604525	-0.167349656	-1.909718247	-0.023689168	-1.909718247	0.149988993	0.262308414	-0.122849634	0.624004651	1.156047479	0.177382554	-1.048486873	0.442718575	0.657978917	-0.22858611	-0.638654069	-1.909718247	-1.909718247	0.486577363
PURB	cluster 2	-0.717317179	-1.807820654	-1.807820654	0.580919439	-0.600080456	0.975997426	0.751101947	0.387818324	0.240656832	-0.134847769	0.793415723	0.400448414	0.368680013	0.245018182	2.25153605	1.041698208	1.046388878	0.35986476	1.161467884	0.796242504	1.223103481	-0.56191959	1.322792838	1.178417352	-1.171507767	0.50757792	0.764968956	0.354806726	0.065339579	0.574923127	-0.18425276	-0.534091116	0.458192656	0.415694897	0.288169394	-0.969262807	-1.807820654	0.553144283	0.435123171	-0.823444353	-1.005311005	-1.807820654	0.276671966	0.100858706	-0.142786903	-1.807820654	-0.421473353	-1.807820654
GUCD1	cluster 2	-0.519420762	-1.021698543	-1.021698543	0.199566286	-1.021698543	-0.047742363	0.126934406	-0.14785861	0.357556048	-0.291164948	-0.081813642	0.026210412	0.404832204	1.265490978	1.227609879	1.274088575	1.50466248	1.336223016	1.131880706	1.596060835	-0.110395166	2.553823446	0.597868329	1.15619953	-0.197400663	-1.021698543	-0.165919764	-0.258527402	-0.152452117	-1.021698543	-1.021698543	-1.021698543	1.230107153	-1.021698543	0.901614389	-1.021698543	-1.021698543	2.108848054	0.670701552	-1.021698543	-1.021698543	-1.021698543	-1.021698543	-1.021698543	-1.021698543	-1.021698543	0.250435213	0.442555721
TRUB2	cluster 2	-1.200861624	-1.200861624	-1.200861624	-0.016318435	0.309915019	-0.13118929	-0.137961849	0.255874297	-0.304158032	-0.20153283	0.392080976	-0.184461753	1.021498037	1.86142567	1.298014193	1.375734659	2.074109287	0.076717371	1.108478159	1.267148572	0.545062174	0.69501517	0.809703421	1.04996754	-1.200861624	-1.200861624	-0.370814856	0.073669776	-1.200861624	-1.200861624	0.650974239	0.736276505	1.311975099	-1.200861624	0.664620112	0.867431311	-1.200861624	1.26309928	0.79541252	-1.200861624	-0.486608665	-1.200861624	0.323263639	-1.200861624	-1.200861624	-1.200861624	-1.200861624	0.219364665
EIF3A	cluster 2	-0.05795263	0.079919438	-1.477652963	1.578702436	0.533773727	1.322273648	1.456846503	1.218545223	0.470640959	0.797572581	0.872410629	0.601482417	1.618964082	-0.12245117	-1.477652963	0.252594818	0.082455253	-0.149508814	-0.280223756	0.365990183	0.543493583	0.141918904	0.974950227	0.278791505	0.064014481	1.216747653	0.902821403	1.003564618	-1.477652963	1.191786303	0.25052829	-1.477652963	-0.19556028	-1.477652963	-1.477652963	-1.477652963	-1.477652963	0.230409936	-0.262158503	0.086952681	-0.198651197	-0.447717262	1.401342256	0.288353192	-0.381787763	-1.477652963	-1.477652963	-1.477652963
DIS3	cluster 2	0.085138007	-0.080263201	-0.258958963	0.875144455	1.35400746	0.299485188	0.863517961	1.168891859	0.507200795	0.417692957	1.434898379	0.929785853	0.773305158	0.010428007	0.603744531	0.444851574	-0.07783607	0.211901917	0.290988619	-0.237584193	-0.49496603	-0.224052559	-0.457391931	0.726528317	-0.202519419	0.320334389	1.19802255	0.207700655	3.051693971	1.532736604	-0.547057787	-0.194227763	-0.270558673	-1.559330414	-0.627633941	-0.292203633	-1.559330414	0.971002281	0.417322402	-1.559330414	-0.07783607	-1.559330414	-0.253373147	-0.365886781	-1.559330414	-1.559330414	-1.559330414	-1.559330414
RBMX	cluster 2	0.36015645	-0.030543963	-1.337786629	-0.606192895	-0.401740255	-0.138606263	0.043449515	-0.435742996	-0.271968493	-0.803812573	-0.315599323	-0.518091751	0.723864603	1.023223285	-1.337786629	1.446634665	2.114223063	0.021911097	0.821822219	1.64289216	-1.337786629	1.235283773	0.996429917	1.194782157	0.240507201	0.024618557	-0.454387084	-1.337786629	-1.337786629	-1.337786629	1.525400016	0.723864603	1.728090501	-0.104492891	0.480206803	0.727073131	-1.337786629	0.671815231	-0.093414884	0.263990359	0.17006817	-1.337786629	-1.337786629	-1.337786629	1.113860839	0.429478966	0.504385635	-1.337786629
GJB2	cluster 2	-0.734367657	0.262309498	-0.734367657	0.373764379	0.270763379	-0.324598342	-0.34808784	2.809435936	0.410112912	-0.734367657	3.298161712	-0.29319268	0.184958088	0.131111449	-0.734367657	-0.734367657	-0.156370236	0.461288482	1.904804759	0.292105835	-0.734367657	0.532891003	0.737948619	2.470241785	-0.734367657	0.463683211	0.214230964	-0.734367657	1.582178301	0.499762735	-0.734367657	-0.734367657	-0.734367657	-0.734367657	-0.734367657	-0.734367657	0.959208585	0.806212401	-0.734367657	-0.734367657	0.081898845	-0.734367657	-0.734367657	-0.734367657	-0.734367657	-0.734367657	-0.734367657	-0.734367657
PIK3IP1	cluster 2	-0.076934494	-0.639849829	-0.639849829	-0.639849829	-0.639849829	-0.225547312	-0.639849829	-0.148729346	-0.639849829	-0.060122716	-0.639849829	-0.639849829	0.289646245	-0.639849829	1.435748563	0.33267316	-0.05545813	0.569033631	-0.041167295	0.095631693	3.326434754	2.402284078	0.417525344	0.54907159	0.014531	-0.639849829	-0.639849829	0.566133164	-0.639849829	-0.639849829	-0.639849829	-0.639849829	0.785167134	-0.639849829	1.976439724	-0.639849829	-0.639849829	0.917773378	3.204634481	-0.639849829	-0.639849829	-0.639849829	-0.639849829	-0.639849829	-0.639849829	-0.639849829	-0.639849829	1.001176733
AKT2	cluster 2	-1.396478424	-1.396478424	-0.129949556	-0.007214138	0.224332136	-0.212867439	-0.512271725	0.24084131	-0.221952872	-0.565451271	-0.114063342	-0.387377344	1.359307825	0.132426532	1.162249041	0.389873333	1.422816803	1.155074171	1.487731004	0.553212682	0.883728839	2.980384623	-0.323218242	1.535943675	-0.458788597	-0.778938318	0.277223776	-0.172377879	0.558809356	-0.129949556	-0.410550515	1.209965087	0.863197182	-0.037395708	0.401034554	-0.162329023	0.341557697	1.068001553	0.944805879	-0.368942756	-1.396478424	-1.396478424	-1.396478424	-0.234094543	-1.396478424	-1.396478424	-1.396478424	-1.396478424
TAF7	cluster 2	-0.165826577	-1.75976622	-0.414020086	1.986493986	0.871255625	0.893280156	1.133723304	0.675490421	0.512268688	0.834146258	1.276824396	0.554656324	-0.347030179	0.110396056	-1.75976622	-0.057825507	0.47600596	-0.167668274	0.155117164	0.31187173	0.13217884	-0.377895671	-0.154292481	0.250546367	-0.355611161	1.583325468	0.018620615	2.793366036	1.45630685	0.542559935	0.31187173	-0.347030179	0.189461639	-0.315677295	-0.400601136	-0.829693659	-1.75976622	-1.75976622	-0.302705829	-0.667961534	-0.226577157	-0.525142316	0.139573633	0.357213909	-1.75976622	-1.75976622	0.397271056	0.010096439
MRFAP1L1	cluster 2	-1.152373216	-0.304032461	-0.844546565	-0.477049087	-0.850975261	-0.005754966	0.359737194	-1.290466511	-0.171315771	0.143970587	0.084884166	-0.042671733	0.795943113	0.62634129	-0.584356391	0.443229493	1.311825523	0.979755753	1.339340736	0.543538638	1.402248409	1.413115594	1.521211885	1.510409466	-0.783993671	-0.01659549	-1.167330734	-0.126179941	0.379088222	0.805823966	-0.709658175	0.262949625	1.006709732	-2.239689917	1.473050781	-0.880214128	-2.239689917	0.720639298	1.045109714	-0.645604683	-0.938328208	-0.439117865	-2.239689917	0.818313815	-0.877814447	0.751330079	-0.645604683	-0.404862336
BTN3A2	cluster 2	-0.52855779	-0.49013787	1.646419889	-1.588997811	-0.480817269	-0.035925186	-0.185246797	-0.08459125	0.001904423	0.287112848	0.70829656	0.446893278	-0.160607916	-0.24374183	2.208262309	0.421294859	0.401507164	0.477143236	-0.001445848	-0.45728671	2.501051448	-0.191815414	-0.435972584	0.44359009	-0.357362376	-0.443366981	0.715720486	0.662616361	0.51160759	-0.228340107	-0.529795421	-0.160607916	0.057497351	-1.588997811	0.942119947	-0.648619561	-1.588997811	-0.382001411	2.38725976	0.307337819	-0.038820212	0.550652832	-0.222495328	2.013037864	-0.260785661	-1.588997811	-1.588997811	-1.588997811
DDX6	cluster 2	-0.397470396	-1.755077372	0.360324208	-0.012842009	0.234329642	0.919683109	0.114486991	-0.306427125	0.447340904	0.809592378	0.277294974	0.454927371	0.93533935	-0.036752527	1.695649464	0.794573178	0.445800117	0.122510186	-0.312403447	0.394254116	0.858406582	1.013171026	0.547032909	0.136322249	-1.755077372	-0.415056365	0.866810139	2.080150339	0.742954963	1.185080092	-0.399042916	-1.755077372	-0.258839331	-0.428233221	1.325253288	-0.900516883	-1.755077372	-0.658229978	0.866233296	-0.342273674	-0.601708282	0.189311387	0.683205029	1.158454071	-0.548076228	-1.755077372	-1.755077372	-1.755077372
FCMR	cluster 2	-0.754517471	-0.754517471	-0.754517471	-0.754517471	-0.754517471	-0.754517471	-0.754517471	-0.754517471	-0.754517471	-0.754517471	-0.265071916	-0.135445202	1.052500615	1.763126551	0.699598083	0.591158431	0.641737764	0.432829076	-0.754517471	-0.754517471	3.519785143	1.989255554	0.284019991	0.073596239	-0.754517471	-0.754517471	-0.754517471	0.429980282	-0.754517471	-0.754517471	0.199513141	-0.754517471	0.807115635	-0.754517471	2.069901635	-0.754517471	-0.754517471	0.775355836	0.572408378	-0.754517471	-0.754517471	0.369838377	-0.754517471	0.37026031	-0.754517471	1.872922033	0.645794972	0.857273314
CSF2	cluster 2	0.448775206	-0.824766764	-0.824766764	2.333098529	0.11992462	0.875216021	0.818688459	-0.824766764	-0.341589818	-0.285861103	-0.824766764	-0.238847973	1.255925187	1.90380157	2.85937243	1.899317381	1.029116074	-0.824766764	-0.824766764	0.690736524	-0.824766764	1.772067652	0.158153397	-0.269749512	0.52603042	-0.824766764	-0.824766764	-0.824766764	-0.824766764	-0.824766764	0.447300059	-0.824766764	0.324807142	-0.824766764	0.006298909	0.555387872	-0.824766764	0.204162238	-0.824766764	0.500554066	-0.057583279	-0.824766764	-0.824766764	-0.824766764	-0.824766764	-0.824766764	1.434533506	-0.824766764
PHF5A	cluster 2	0.749641219	-0.588443855	0.128747582	0.688691467	1.208039393	0.581984596	1.046386524	1.255822279	0.524724681	0.004326336	1.85188039	0.880192497	-0.297894728	-0.371194547	0.438302113	0.049947591	1.113222399	-0.395015685	0.405636316	0.156117574	-0.575351181	-1.557317227	-0.126073392	0.477631828	-0.471374668	0.268002094	0.474770853	0.260118377	1.309739793	1.70098478	-0.623410227	-0.297894728	0.731387555	-1.557317227	-0.345652034	-0.129827495	-1.557317227	-1.557317227	-1.557317227	0.584150606	-1.557317227	-1.557317227	1.89402428	0.329923083	-1.557317227	-1.557317227	-1.557317227	0.020475643
PPP4R3A	cluster 2	-1.539897759	-1.058796328	-2.148770862	0.090334311	0.489893844	0.012327748	0.265964519	0.496733921	-0.304282852	-0.391934762	1.156012287	0.07694082	1.077679552	0.899329044	0.577894446	0.312126855	0.607514796	1.084386204	0.67159154	0.067695711	2.027127377	1.141730211	-0.185493278	1.405798782	-1.149537315	0.267161534	0.537384086	0.834201108	1.222749743	1.060485177	-1.098133206	-0.158770518	0.817844086	-0.115212904	0.681118894	-0.542856713	-2.148770862	0.477461181	0.346179763	-1.05379459	-0.889839406	-0.910560497	-0.243913612	0.809528174	-0.296661615	-2.148770862	-0.606659987	-0.373766925
AKAP13	cluster 2	-1.149363744	-0.167982165	-1.149363744	0.385922779	-0.159658022	0.447891247	0.159258498	-0.322575962	-0.643163523	0.526173213	-0.463736541	-0.282679429	0.407625136	1.709220274	2.486859946	0.868659351	0.869508572	0.288279364	0.011623558	0.586191593	1.038416404	1.571209264	0.61831467	0.478817304	-1.149363744	-1.149363744	-0.215322859	0.501918097	-0.200623578	-1.149363744	-1.149363744	-1.149363744	0.399064948	-1.149363744	2.695465912	-0.309520686	-1.149363744	0.367573694	0.697808589	-1.149363744	-1.149363744	-1.149363744	0.565714689	0.419543906	-1.149363744	1.455859402	-1.149363744	0.448798518
SPATA13	cluster 2	-0.448834692	-1.833921754	-0.572407594	0.398063536	0.907766	0.80740735	0.69131593	-0.355948563	0.355392139	0.532103763	0.151580159	0.50241976	0.238693825	0.757596131	-1.833921754	-0.23850769	0.261910582	1.294040341	0.14502775	-0.356516966	1.842099578	1.46901186	-0.328936672	0.265752483	-0.517654559	-0.010424504	0.498612304	0.954242834	0.714674657	1.780995977	-0.851897539	-1.833921754	-0.583660685	-0.480220205	0.81115788	-0.962063626	-1.833921754	0.620800334	0.840448336	-0.810454522	-0.178853448	0.445166709	1.177922368	1.138584116	-1.833921754	0.105883907	-1.833921754	-0.174837065
YY1	cluster 2	-0.358095253	0.506183429	-0.17772965	1.428603243	-1.238850603	0.850482086	0.82775378	0.5329443	0.766994661	0.053496893	0.614212025	0.512729859	1.084387116	-0.19786637	0.986289067	0.357712342	1.235481651	0.461811529	-0.155293071	0.577536549	1.222037034	-1.97821084	0.820619704	0.112435885	-0.818576204	0.150920853	-0.030390121	1.392838639	0.224945998	1.501199587	-0.573232933	-0.089270921	0.361652788	-0.047925341	0.974254352	-0.021783874	-1.97821084	-0.378980161	-0.591128317	-0.938841979	-0.783213115	-0.32480465	1.515041328	0.037097624	-1.97821084	-1.97821084	-0.514414715	-1.97821084
FNBP1	cluster 2	-1.429538167	-1.058077821	-0.640961163	0.235883198	0.090705435	0.608274236	-0.004630062	-0.20370177	0.145721012	-0.682326922	-0.132985317	0.150917594	1.046071188	0.686775058	1.167018181	1.107593051	0.194770151	1.030920145	0.716079171	0.51210683	1.707135434	-0.095856533	0.33274972	0.741386821	-1.204414483	-0.578575714	0.471988076	0.129174276	-0.151726644	0.228190928	-0.159334789	0.730282986	0.694884922	0.023927628	1.672518464	-1.752742448	-0.692511509	1.361768256	1.45256284	-0.659190902	-0.786389431	-2.828472509	-2.828472509	-0.015426819	-0.227627553	-0.435070194	-1.05001981	-0.781433873
SPOCK2	cluster 2	0.006797993	-0.106758139	-1.112612707	-1.112612707	-0.098226415	-0.397346613	-0.243090969	-0.265207085	-1.112612707	-0.295387306	-0.004876146	0.285155591	-0.184821802	-1.112612707	1.403619252	0.006858327	0.306360869	1.25956738	0.560618876	1.372074786	3.139961324	1.675803997	1.206269791	1.000008885	-1.112612707	-1.112612707	-0.155279381	1.519061306	-0.14021354	-1.112612707	-1.112612707	-1.112612707	1.540232647	1.505215007	0.423076314	-0.251826246	0.596558002	-0.007774139	0.23590343	-1.112612707	-1.112612707	0.030037432	0.138231659	-1.112612707	0.103182145	-1.112612707	-1.112612707	0.525403378
C1QBP	cluster 2	1.016148231	-1.473283725	-0.209976513	-0.669122325	-0.444389781	-0.636141768	0.186858897	-0.613758592	0.003794794	-0.459467989	-1.116349127	-0.835140617	0.966460216	0.664109824	0.025626605	0.956109236	1.83379545	-1.473283725	0.675188006	0.83670417	-0.017116677	0.349229244	0.364387388	0.50325272	0.779453531	-1.473283725	-0.10516775	-0.252296911	-1.473283725	-0.209976513	2.652808302	1.415117446	0.834056481	-0.117658093	-1.473283725	1.457930222	1.46283171	-0.352643866	-1.473283725	0.55161583	0.3748073	0.157140601	-0.204549908	-1.473283725	0.260331372	-1.473283725	0.98739328	0.188159102
KAT6A	cluster 2	-0.687885917	-1.222335362	-1.222335362	1.418514513	0.564211636	0.923713207	0.639847138	0.165625316	0.074754497	0.801747567	0.185662819	0.345819319	0.724052395	0.207770316	0.183289443	0.364809657	0.331934865	0.742688565	-0.240706935	-0.018177608	1.737029174	-0.005849808	0.983330603	0.156204464	-0.601045713	0.746536135	0.578872477	2.72249392	0.3674838	1.3637597	-1.222335362	-1.222335362	-0.261672609	-1.222335362	1.388370157	-1.222335362	-1.222335362	0.256520883	1.28915845	-1.222335362	-1.222335362	-1.222335362	-0.032561906	0.918729912	-1.222335362	-1.222335362	-1.222335362	-1.222335362
SLC7A1	cluster 2	-0.551034918	-1.484965267	-0.286632972	0.360113363	-0.110492789	0.719113423	0.467479989	0.483736279	0.419406814	0.167326845	0.538263667	0.308045593	1.498000113	0.842593511	2.100812829	1.461400477	1.075305693	0.334686755	0.627049484	0.905636857	-0.10369238	1.850338701	0.948822349	1.41578821	-0.234622196	-0.659910635	0.098616007	-1.484965267	-0.549387042	-0.286632972	-0.170773112	-0.22698118	0.547302231	-1.484965267	0.5851148	-0.059105899	-1.484965267	0.61036052	-1.484965267	0.654056753	-1.484965267	0.061602429	0.87808059	-0.385170246	-1.484965267	-1.484965267	-1.484965267	-1.484965267
GFI1	cluster 2	-0.390813477	-0.782276278	0.023683305	-0.167747073	0.162053062	-0.270483964	0.506684841	0.283426454	-0.028580925	-0.623458475	0.656241957	-0.150046176	0.903432499	1.173725887	1.248648662	0.516627069	2.29449477	1.240031249	0.946235321	1.384443582	-0.767563098	0.073903187	1.910503924	0.97202411	-0.301018672	-0.147386551	-0.834798357	-0.946937818	-0.061826687	0.435441564	0.440852642	-0.455765333	0.646810029	0.160284013	0.457888811	-0.557344217	-1.871068947	0.180173613	1.303185822	-1.871068947	-0.102282002	-1.871068947	-0.517085759	0.839652017	-1.871068947	-1.871068947	-0.330630191	-0.097989656
TIAL1	cluster 2	-0.541085411	-0.044022304	-1.840623263	-0.42021976	-0.551673053	0.393077687	-0.138941359	-0.705446602	0.079160096	-0.376960356	0.197451619	-0.538736551	0.824241537	0.16528771	1.773170963	0.649556789	1.407693596	0.625687941	0.361606484	0.285949501	1.394104127	0.432751035	1.650097557	1.320311573	-0.332614781	0.031157328	0.352741798	0.619963311	0.158490685	0.986102687	0.379940893	0.068668122	0.413405943	0.110459159	1.013003097	0.319398827	-1.840623263	1.480539932	1.477616798	-0.035909724	-0.632750616	-1.840623263	-0.540143805	-0.652185503	-0.576584128	-1.840623263	-1.840623263	-1.840623263
PHLDA1	cluster 2	-0.163107463	0.009232713	-1.455258069	2.930466193	0.851658003	1.552538287	0.912430012	-0.122330807	0.453612249	-0.263759739	-0.429975501	-0.083344798	1.194458261	0.72316224	0.686499444	1.141694633	0.602622296	0.997033347	-0.081920082	0.383650676	-1.455258069	-1.455258069	1.357645699	0.51426167	-0.780019033	0.927073041	-0.060881433	0.064363945	-1.455258069	0.354276394	-0.452961542	0.443179916	-0.550107648	-1.455258069	-0.532743606	-0.565401831	0.311633357	-0.313107795	-1.455258069	0.60850895	-0.60365526	-1.455258069	0.756752429	-1.455258069	-0.198404386	-1.455258069	1.052651045	-1.455258069
CCL3L3	cluster 2	-0.16132721	-0.738060646	-0.738060646	2.491712614	2.719183274	0.992839754	-0.172532449	-0.234884438	-0.205524464	-0.144102747	-0.376858014	-0.281055532	2.564225191	3.148181793	-0.738060646	0.665656057	-0.139323657	-0.738060646	0.128112608	0.015475026	-0.738060646	-0.738060646	1.121584362	-0.738060646	0.208427865	-0.114725937	-0.738060646	-0.738060646	0.260039404	0.540352523	0.257118582	-0.738060646	-0.0034824	-0.738060646	-0.738060646	-0.738060646	-0.738060646	-0.738060646	0.64609729	1.043651562	-0.738060646	-0.738060646	0.545844016	-0.738060646	-0.738060646	-0.738060646	0.722649146	-0.738060646
MDM2	cluster 2	-0.483289821	-0.43299089	-0.608143058	1.059083621	-0.420794709	1.094766724	-0.301652868	0.833199101	1.229685976	0.574021724	1.128330112	-0.318266678	0.890586796	-0.111457422	0.692274612	0.909236517	0.657547273	0.940779586	0.650776036	0.079364456	-0.090826485	-0.04394531	-0.362149541	1.176354489	-0.552822728	0.549560935	0.974283016	0.679124677	0.084996728	1.578948636	-0.890528789	-1.882727726	0.031196227	0.037719379	0.644389151	-0.640728475	-1.882727726	1.548567246	0.054727431	-0.426392364	-0.693820737	-1.882727726	0.911024375	0.679995902	-0.133636767	-1.882727726	-1.882727726	-1.882727726
POLR2D	cluster 2	-0.325182066	0.219827117	-0.569578983	-0.704871032	0.696035988	0.430073546	0.149008786	0.161636271	-0.166168356	-0.525554472	0.45600744	0.759732807	0.664457625	1.098040313	2.070547304	1.062103089	1.799125971	0.472735422	0.939099548	0.641446206	-0.367276478	0.431730508	-0.313824406	1.521354354	-0.074952305	-0.608319748	-0.143556345	0.112753044	0.384164317	-0.032355742	-0.441456843	-1.894739366	0.52557123	0.533711263	0.201423504	0.128951614	-1.894739366	1.323448683	0.554930186	-1.894739366	-0.658656365	-1.894739366	1.269059058	-0.18385216	-0.076244209	-1.894739366	-1.894739366	-0.151950127
RRM2	cluster 2	-0.307636688	2.952187961	-0.838507275	0.21810398	-0.159377187	0.38930946	-0.103250275	0.931237696	1.090891089	0.105846719	0.771671968	1.413980934	-0.838507275	-0.838507275	-0.838507275	-0.838507275	-0.287382896	-0.838507275	0.285755403	0.140242015	-0.838507275	-0.838507275	-0.838507275	-0.275436569	-0.838507275	0.862467027	0.950639056	-0.838507275	0.45577661	1.730270404	-0.838507275	-0.838507275	-0.011252336	1.634834279	-0.838507275	-0.838507275	1.896439758	0.205351771	-0.838507275	1.047655974	1.675655754	-0.838507275	-0.838507275	-0.838507275	1.671685417	-0.838507275	-0.838507275	-0.838507275
RSL1D1	cluster 2	0.45888561	0.064955864	-1.594510343	0.86941699	1.004958431	0.909805664	1.964070911	0.522072686	0.787800564	0.223947006	0.716379317	1.372429973	0.551037535	0.584900167	-0.175369761	0.248927382	0.90530979	0.221715383	0.107404916	0.246725665	-0.21583831	1.083268349	0.632364189	0.807903481	0.358889651	0.037886882	-0.013910858	-1.594510343	1.393359435	0.754347593	0.246725665	-0.338894964	0.262705605	0.597383804	0.297464347	-0.429012736	-1.594510343	-0.533509248	-1.594510343	-0.227878778	-0.2318384	-1.594510343	1.472823975	-1.594510343	-1.594510343	-1.594510343	-1.594510343	-1.594510343
SOS1	cluster 2	-1.402028046	-0.039875687	-0.603515943	-0.00845665	0.135592727	0.65724557	0.00295909	0.895680964	0.896146156	-0.164603289	1.584541298	0.232667483	-0.194312691	0.592553475	-0.332193409	0.091083313	0.069926019	0.354768806	0.505740164	0.843959141	2.684539259	0.872598571	1.325718444	1.341414394	-0.981246472	0.155146631	0.153596766	1.015650951	1.251244826	-0.013722208	-0.925836396	-0.531095689	0.341774663	0.607737825	0.454829365	-1.052884913	-0.061905423	0.155146631	1.025853456	-0.878042433	-1.096108224	-0.723645981	-0.597266619	0.230235944	-0.638207207	-2.058351163	-2.058351163	-2.058351163
ILF2	cluster 2	1.052383576	0.539063978	0.077398139	-1.668195855	0.069451642	-0.581665448	-0.035974849	-0.13577064	-0.937304106	-1.09112789	0.131813265	-0.024094067	1.034349394	0.744296422	0.397881983	0.836992707	1.626874079	0.217855957	0.192146167	1.407360139	0.077979758	0.512381651	0.854401592	0.951083872	1.521950565	-0.622420637	-0.713502324	-1.668195855	-0.698478026	-1.668195855	-0.701315791	0.559839133	0.749951167	-0.335370227	1.068948423	0.847999597	-1.668195855	1.165774021	0.627855507	1.547592996	0.98550036	-1.668195855	-0.420800626	-0.528268897	0.40723079	-1.668195855	-1.668195855	-0.034696512
UBALD2	cluster 2	-0.95768662	-0.274365777	-0.462073921	0.985850549	0.61935432	0.221986732	0.650118812	0.47541748	0.038734599	-0.563980587	1.535782794	1.306380181	0.622251634	0.287924253	-0.207327351	0.27723275	-0.035937505	0.612327521	0.217881501	-0.22830975	-1.828028588	-0.425407039	-1.828028588	1.085539254	-0.088429546	1.000816205	0.485661847	1.190967595	0.280754351	2.455358846	-0.000233927	1.822702651	0.074768289	-1.828028588	0.531613676	-0.49699526	0.046447874	-0.122890676	-0.349088102	-1.828028588	-0.553893498	-1.828028588	-0.456206388	0.640643795	-0.494645784	-1.828028588	0.361400057	0.685754286
S1PR5	cluster 2	-0.736219677	-0.736219677	-0.736219677	-0.736219677	-0.021938052	0.083926772	-0.736219677	-0.736219677	-0.007917185	0.542557659	0.249330387	-0.736219677	0.185735166	0.487430626	0.732260041	0.505923335	0.082381193	-0.736219677	-0.736219677	-0.006705298	2.984105737	2.504257677	0.312576751	0.100074374	-0.736219677	-0.736219677	-0.736219677	1.1387176	0.625055891	-0.736219677	-0.736219677	-0.736219677	-0.736219677	-0.736219677	2.45452188	-0.736219677	-0.736219677	-0.736219677	1.551697694	-0.736219677	-0.736219677	0.399242875	-0.736219677	2.1800781	-0.736219677	1.16690556	-0.736219677	0.891492832
BLOC1S2	cluster 2	-0.154771733	-1.103531753	-0.256708218	0.404445327	1.274608942	0.357912214	0.060456396	0.99106629	0.075039817	-0.294354559	1.644363791	0.08849588	0.991239988	0.662474568	-2.247528643	0.184496936	1.358475824	-0.096518452	0.848985108	0.578401519	0.302767528	0.923844373	2.012458395	0.938430112	-0.171417022	0.199348351	0.571760074	-0.87843427	0.614278247	1.120787599	-0.06689803	0.293507576	0.454858717	-2.247528643	-0.237101547	0.115383769	-0.303623395	0.229355435	-0.094279135	-0.6289862	-0.926200828	-2.247528643	-0.248261045	0.312580965	-0.864758636	-0.069330014	0.022994311	-2.247528643
CCR4	cluster 2	-0.701531501	0.240263889	-1.501364996	0.084590295	0.518305285	0.097293476	-0.265824053	1.292548784	0.617961203	-0.082486984	1.589936026	-0.725392647	0.10700889	0.936835085	1.403389956	-0.123031913	-0.913455058	0.88948246	0.926735928	0.901108093	-0.473895692	-1.501364996	-0.003798851	0.28007919	-0.843044569	1.284717108	1.836789968	-1.501364996	0.854909166	1.2388693	-0.524181743	0.349506233	-0.158976067	0.390018556	-0.233552533	-0.633804758	0.22125567	1.362803999	-1.501364996	-0.067069439	-0.330450619	-1.501364996	1.921486026	-0.349290841	0.596177641	-1.501364996	-1.501364996	-1.501364996
PIP4K2A	cluster 2	-0.349722211	-2.209371844	0.516706797	-0.686686561	-0.432903241	0.419048169	-0.197441778	-0.414808573	-0.489703335	0.796490181	-0.915136203	0.079842098	0.471497475	0.139265114	0.099737573	0.773383858	0.819364373	0.270660191	0.759196744	1.142659039	1.414343916	0.587257665	1.019611858	0.943760889	-0.303066345	0.097667538	-0.374932038	1.108502694	-1.12558665	0.516706797	-0.686995669	-2.209371844	0.698665082	-2.209371844	1.59556987	-0.307737424	-0.30441967	0.491789791	1.608660225	0.700031414	-0.388144491	-0.417809017	-0.815246212	0.299436839	0.110186075	-2.209371844	0.88926674	0.887889632
SMG1	cluster 2	-1.199508826	-1.199508826	-1.199508826	-0.429662197	-0.214519327	-0.141548672	-0.355185724	-0.139299886	-0.695720789	-0.637614829	0.114579453	-0.336954502	1.431973156	0.26043236	0.812241617	1.547305112	0.953157491	1.697660464	0.611915612	1.21317272	1.356725633	2.523190811	0.24330412	1.437408026	-1.199508826	-1.199508826	-0.269918905	-0.030623347	0.130684424	-1.199508826	0.662238258	0.583691856	0.795708322	-1.199508826	1.198366523	-1.199508826	-1.199508826	0.640565019	1.036168001	0.182346797	-0.399599258	-0.089972552	-1.199508826	0.361922543	-1.199508826	-1.199508826	0.738985233	-1.199508826
SDF4	cluster 2	-0.280614076	-0.886397152	0.310831705	0.773687816	0.735207985	0.444278568	0.126669431	-0.243304864	0.343502271	-0.34075237	-0.035927417	0.026427544	1.342668311	1.985233483	1.445666053	0.716629484	0.245278626	0.567704212	0.607041371	0.982006275	0.429520177	0.713532876	1.12637266	0.671030398	-0.573831924	-0.38559294	-0.205228167	0.707334993	0.089470083	0.646166338	0.887947434	0.770948355	0.101321974	-1.956870097	-0.322524935	-0.379688618	-1.956870097	0.059858823	0.493441408	-0.442350337	-1.956870097	-0.246169883	-0.086094144	-1.956870097	-0.66296983	-1.956870097	-1.956870097	-1.956870097
YARS1	cluster 2	-0.420796285	0.216814468	-0.915857069	0.755432546	1.333494405	1.370216056	1.014090828	0.684602286	1.230179215	0.580605041	0.846442124	0.371741205	0.441483529	0.773940521	0.05113602	0.566436735	0.740711914	-0.160126276	-0.415287283	-0.129648091	-0.693340653	-0.270660725	0.064198577	0.052563669	-0.111381229	0.048962485	1.502627239	0.396230187	1.55895322	-0.915857069	0.562996907	0.241194315	0.227093812	-0.809342595	0.985698326	-0.639108709	-2.373426461	-0.553924768	-0.79529328	-0.342025938	-1.013834995	-2.373426461	0.821408416	-0.080538255	-0.373228664	1.402717163	-0.708013483	-2.373426461
HDAC7	cluster 2	-0.71838688	-1.255254903	-1.255254903	-0.497728299	-0.286028408	-0.290777766	-0.610907455	-0.445575211	-0.759529097	-0.153992224	-0.583814861	-0.307091431	1.707082973	1.544178612	0.724301054	1.950311557	1.175073555	1.265049067	0.691898194	0.576698232	0.417795489	1.409023358	1.669139141	0.836667654	-0.631153693	-0.675006817	0.033521515	-1.255254903	0.341758768	-1.255254903	0.785472569	-1.255254903	1.195145404	0.021755509	0.958487622	0.562098523	-1.255254903	1.269881362	0.553695299	-0.289770071	-1.255254903	-1.255254903	-1.255254903	-1.255254903	-1.255254903	0.574655116	0.104486579	-1.255254903
LITAF	cluster 2	-0.681411586	-0.439032227	0.411162412	-1.587583233	-0.171949134	0.100849785	-0.594706034	-0.796741073	0.174235391	0.476719467	-0.203358963	-0.708445081	-0.094600743	1.174776429	2.063126799	1.147343041	0.685476221	0.771384157	-0.070644276	0.077991802	1.795219809	2.979681776	-0.382417557	0.484565435	-0.103669144	-0.894146403	-0.494436978	0.566895931	0.858179688	-1.587583233	0.315456904	-0.094600743	-0.299552019	-1.587583233	1.689999991	-0.604680549	0.364060472	-1.587583233	-0.047758675	0.95101996	-0.260995368	0.247891883	-1.587583233	-1.587583233	-0.199308582	0.599286546	0.037402436	0.282811435
PRKCQ	cluster 2	-1.080957684	-0.600713401	-0.341495197	0.209559725	0.342956715	-0.510196583	0.081708929	0.052927942	-0.718851316	0.266786335	0.191829007	0.483578963	0.524731336	1.931867592	0.552309394	0.966240212	1.534740378	0.146340565	0.685731913	0.52377164	2.107474005	1.025461304	1.787404467	0.719808661	-0.469246177	-0.228685205	0.091629236	-0.765259993	0.391161609	0.616154368	-0.211237262	-0.274430389	0.714949525	-1.688745997	1.136101926	-0.757633531	-1.688745997	0.666968987	-0.23005648	-1.688745997	-0.797660497	-1.688745997	1.527792932	0.050661691	-0.373621057	-1.688745997	-0.149382602	-1.688745997
HP1BP3	cluster 2	0.366669769	0.358089993	0.51200856	0.108469594	-0.241902857	0.231179375	0.162390079	0.644087546	0.606107719	-0.394021963	1.04624029	0.90287072	0.195956293	-0.161442927	0.448643399	-0.573738816	-0.528325689	1.750737401	0.020762131	0.420320114	1.714917213	-0.402550973	0.460626555	0.767575806	0.060648882	1.127795247	0.88564812	1.420320483	-0.304893658	2.242511518	-0.734685786	0.195956293	0.087068017	-1.775569807	-1.775569807	-1.775569807	-1.775569807	-0.589447799	0.25695214	0.611198521	0.180510392	-0.548854415	0.111603628	0.327849786	0.458707754	-1.775569807	-1.775569807	-1.775569807
IL2RB	cluster 2	-0.266165788	1.028209956	-0.920171322	0.907267517	1.056699432	0.417445114	-0.055936517	0.829819559	0.17682112	0.113395929	1.410861707	0.584894642	0.953852227	0.182549898	-2.513921976	-0.498334448	-0.182425527	-0.969856806	-0.991260359	0.536310632	-0.676865113	0.696890486	0.453350186	0.807941565	-0.657903891	-0.089067595	-0.09076545	-0.348227766	2.075361688	-0.274060933	0.219091322	-0.164015206	0.039404392	-0.112579872	1.456426227	-0.617566258	2.17114542	-0.524423549	-0.09131287	-0.69290883	-0.182425527	-0.457027334	0.979407537	-1.051223322	0.149164232	0.902888251	-0.69290883	-2.513921976
TMEM273	cluster 2	-1.259613381	0.504269332	-1.859738647	0.493886062	0.146348181	0.512380581	-0.159835823	-0.388936178	0.254298229	-0.025534876	0.47220592	-0.522314211	1.695605061	0.39094023	1.5550083	1.213534398	0.582555953	0.820216021	1.395711744	1.089684571	0.753490022	1.118462012	1.046469613	1.467086583	-1.859738647	-0.739697897	-0.837247733	1.203008901	0.827751953	0.416101334	-0.824195775	0.101670845	-1.31867316	-1.859738647	0.028230783	-1.859738647	-0.034239135	0.164227776	0.1623537	-0.005761671	-0.97988803	-0.142899185	0.425644611	-0.142261562	-0.561194916	-1.859738647	-0.339783679	-1.859738647
CBLB	cluster 2	-0.439091088	-0.126235126	-0.3063827	1.30496599	1.565484801	0.864876494	0.481335063	0.151084221	0.397464233	-0.01896731	0.382372197	0.725753231	0.734268037	0.771382532	-0.061896895	0.633384781	0.716076413	-0.066403164	0.143829213	-0.284834271	1.500863083	0.684178877	0.575078265	0.243087556	-0.249484613	0.37723995	1.321174759	1.929479722	-0.175448143	2.139219791	-0.179635805	-1.617319001	-0.554278511	-1.617319001	0.243218942	-0.711304225	-1.617319001	0.674898815	0.375393104	-0.553755554	-0.750252283	-1.617319001	-0.300751502	-1.617319001	-1.617319001	0.398482121	-1.617319001	-1.617319001
APOL3	cluster 2	-0.841684031	-0.3810155	-0.132363567	-0.007127447	-0.678862229	-0.144596052	-0.091434131	0.809157169	-0.009744286	0.857882489	1.491372046	0.560417254	-1.424697633	-1.424697633	0.108652975	-0.601219714	-0.078802946	1.036693955	0.852991637	0.564717924	1.64923733	0.844141904	0.736589434	0.505826538	-0.746952863	0.33907215	2.011952633	1.431584281	0.309584637	1.113192403	-1.424697633	-1.424697633	0.300648784	-1.424697633	0.807767436	-0.53153924	-1.424697633	-0.278308971	2.35189739	-1.424697633	-0.569934624	-0.239075405	0.399258262	0.608260492	-0.163179911	-1.424697633	0.05191812	-1.424697633
LARP4	cluster 2	-1.550368983	-1.550368983	-1.550368983	0.133940482	0.314704888	0.14743146	0.465341712	0.319651576	-0.197543601	-0.93098307	0.158496846	0.274807098	1.49770451	1.927693311	2.438805602	1.25710353	1.417210503	-0.258786496	0.954680249	0.501868495	-0.013704262	0.790116148	0.040069819	1.448004021	-0.563360221	-0.42790425	-0.106622844	-0.636552968	0.742263407	-0.21722549	-0.08833151	-0.15086293	-0.124730826	0.458310099	0.093391139	0.485513236	-1.550368983	1.278403862	-1.550368983	-0.468788828	-0.306839497	-1.550368983	0.739960283	-0.32684811	-1.550368983	-1.550368983	-0.027124541	-1.550368983
CD82	cluster 2	-0.185821614	-1.318795327	-1.318795327	0.457396317	0.127080178	1.464568842	0.244913396	0.158089208	0.74805607	0.218165757	-0.143505168	0.024379719	0.75229359	-0.434763998	2.1991864	0.774612302	0.924977408	0.595386535	0.025774591	-1.318795327	-0.286996514	-1.318795327	-0.250572043	-1.318795327	0.286611071	0.858678113	1.506834715	-1.318795327	0.627316128	-0.058210382	0.063668329	-1.318795327	-0.432605591	-1.318795327	0.470281776	-0.447579399	-1.318795327	1.914313894	-1.318795327	0.701740825	0.117370828	-1.318795327	2.118478768	0.959443706	-0.088269652	-1.318795327	0.121544007	-1.318795327
NUFIP2	cluster 2	-0.374679427	-0.55448781	-0.175655855	1.686222241	1.004714152	1.139945384	1.043658078	0.707996303	1.156178199	0.562388051	1.490707018	0.455691503	0.373430118	0.229352999	1.108775086	-0.26850786	0.186179439	-0.236873822	0.413043906	0.013764574	0.61462578	-0.710801855	0.469549916	0.322578808	-0.687393084	0.535258634	0.232072042	0.961999702	-0.265316905	1.199011392	-0.270786138	-0.07804649	0.03265123	-2.162388301	0.073732513	-0.480341352	-2.162388301	-0.011568771	-0.631818658	-1.015501652	-1.227392607	-0.86547715	0.625231688	1.382021579	-0.222474696	0.868285302	-2.162388301	-2.162388301
YWHAG	cluster 2	0.397280544	-1.172899488	0.230658	0.074970651	-0.372086759	0.682735903	1.280661073	-0.722312125	0.409274937	-0.522512592	-0.022110861	-0.856531576	1.853990156	0.890619976	0.825444815	0.320945556	0.363833697	0.657701067	-0.111307174	0.283542939	-0.046940336	-1.360704604	0.057441163	0.827688278	0.845369665	-0.520603829	-0.227879069	-1.100175172	0.954195457	-1.406296305	0.943030198	1.434601111	-0.224335311	0.465101044	-0.418117724	0.836092353	0.842682074	-0.984554934	-0.522996579	0.901646266	-0.180323473	-3.10472806	1.250896847	-0.911917893	0.518289114	-0.493082753	0.203487017	-3.10472806
SLC9A3	cluster 2	0.053496046	-1.035473132	-1.035473132	-0.264210807	-0.33621734	-0.053507778	-0.035861253	-0.361719913	-0.163217068	-1.035473132	-0.132512383	0.021167715	-1.035473132	0.841411455	1.412331812	1.235081212	2.419547153	1.272197322	1.025102399	1.180010769	1.691870375	0.208674996	2.230713749	0.817896529	-1.035473132	-0.201267125	-1.035473132	0.394530986	-1.035473132	1.037394531	-0.092285848	1.13796528	1.019335956	-1.035473132	0.458453993	-0.198095105	-1.035473132	0.477011931	-1.035473132	-1.035473132	-1.035473132	-1.035473132	-1.035473132	-1.035473132	-1.035473132	-1.035473132	0.34892363	1.194293165
C9orf78	cluster 2	-0.68784756	-0.039041844	-1.514227802	-0.349681532	-0.457926242	0.43223947	1.300551124	0.085930822	0.002197047	0.174013954	0.398905762	0.846244662	1.307770326	1.414861335	0.643170966	-0.503377194	1.196440048	2.00257078	0.428341598	0.180324	1.871406441	1.098660531	0.372395085	1.189031449	-0.160977247	-0.108669793	0.199687592	0.248166358	-0.087730153	-0.217268687	-0.504611504	-1.514227802	1.108885969	-1.514227802	1.59876462	-1.514227802	-1.514227802	-0.363736405	0.457238032	-0.462004055	-0.304450378	-1.514227802	-1.514227802	0.160249329	-1.514227802	0.480080874	-1.514227802	0.191472441
DUSP6	cluster 2	-0.893274885	-0.893274885	-0.893274885	0.485640791	0.548597136	-0.475880774	-0.337177365	0.579520305	-0.369619209	-0.309221753	1.114985295	-0.893274885	1.84198355	0.349590169	-0.893274885	0.236622633	0.651563614	0.593942904	2.646885977	0.578953894	1.13913872	1.313697605	2.030833132	2.63813055	-0.893274885	-0.027762327	-0.893274885	-0.893274885	0.088180975	-0.893274885	-0.893274885	-0.893274885	-0.170946373	-0.893274885	0.376354598	0.331681354	0.831814629	0.221853884	1.017594048	-0.893274885	-0.893274885	-0.893274885	-0.893274885	-0.893274885	0.831814629	-0.893274885	-0.893274885	-0.893274885
MRPL34	cluster 2	0.210426072	-0.079139182	-1.950380521	0.827984391	0.083529999	0.708518434	1.839197721	0.594147991	0.570068929	0.353954918	0.655416599	0.901964298	0.26550215	0.961934011	1.170547017	0.210540003	0.8039843	-0.354770432	0.800280821	0.12582743	-0.395767303	1.58086446	-0.807475721	0.926414916	0.142730082	0.698916847	1.369965151	0.092794642	0.131787276	-0.601665692	0.944244484	-1.950380521	0.003147304	0.081760264	-0.58821714	0.632778006	-1.950380521	0.101657578	-0.490105878	-1.950380521	-1.058326697	-0.209729123	0.366700169	0.171269633	-0.633826463	-1.950380521	-1.950380521	-1.950380521
RBPJ	cluster 2	-0.390878094	-1.240515579	-1.240515579	-0.391698181	0.465948652	-0.074030008	0.362036786	-0.333260037	0.112631084	-0.170401501	0.15993957	-0.289480543	1.947218792	1.498800243	2.74960639	1.941082234	1.207645888	1.299205038	0.550891731	0.812209283	1.577937084	0.128739137	-1.240515579	0.030040947	-0.541202891	-0.590340828	-0.215568443	-0.326482543	-0.199438543	0.092944521	-0.202485132	-1.240515579	0.373068496	-1.240515579	1.403333517	0.058853922	-1.240515579	0.424058967	-1.240515579	-0.15867856	-0.358551389	-1.240515579	0.641484187	0.48108722	-1.240515579	0.809919948	-1.240515579	-1.240515579
ILF3	cluster 2	0.119795023	-2.346520008	-0.909924215	0.612880496	0.347777476	0.661390961	0.22376475	0.469399564	0.679370574	-0.068235612	0.961378274	0.612742695	1.087767818	0.271149951	0.555788186	0.678813141	1.032891713	-0.646941497	0.432267747	0.630463082	-0.326852074	1.414817508	-2.346520008	0.345895418	-0.000309206	-0.643557258	0.309739209	0.030756391	0.124021283	0.474671699	1.518803342	0.938084822	0.154125744	-0.804942424	-0.074086574	-0.637158107	-0.375103925	0.93131645	0.699017603	0.217802133	-0.709827246	-1.02854817	-0.318958068	-0.086625166	-2.346520008	1.375287047	0.451689485	-2.346520008
IL10RA	cluster 2	-1.110620772	-0.156574106	1.567797636	-0.21289229	0.9800833	0.089466839	-0.438902191	0.283932126	-0.44859214	0.553926366	0.002092555	-0.429344737	0.043403094	0.41567893	-0.088347851	0.020341284	-0.613224508	-0.093126437	-0.254990589	-0.109702029	2.038977686	1.901985734	-1.737765684	0.338889831	-1.737765684	0.377326478	0.616920162	1.056382428	1.070724732	0.215965052	-1.737765684	0.311953024	-0.150151911	-1.737765684	1.466001189	-0.383148276	0.169923922	-0.504600944	1.535295003	-0.609930025	-0.818301249	0.056371633	1.003549014	1.057332651	0.169923922	1.242565253	-1.737765684	-1.737765684
GBP1	cluster 2	-0.470941665	0.294371945	-0.260696096	-0.060135121	-0.872984213	-0.396584188	0.274308854	0.093922341	0.161781413	-0.0890352	0.792043338	0.798772902	0.713773215	-0.55673871	0.124626629	-0.153116136	-0.071247858	0.948668955	0.686185117	1.151709439	0.796946876	1.550476795	0.903043129	0.825845549	-2.359450983	0.020127845	0.170021649	0.642104911	-0.053996178	0.57319087	-0.721719767	-0.791765618	0.66086139	-0.75697394	0.002754102	-1.327367778	1.111313709	1.267185232	1.467270601	-0.278186178	-2.359450983	-0.989413149	0.585349706	1.384811399	-0.901712618	0.842107964	-0.653157527	-2.359450983
ZFP36L1	cluster 2	0.250390427	-1.690900714	-0.314446256	0.592664638	0.653365875	0.840796004	0.259354302	-1.690900714	-0.414434798	0.74025673	-0.528926615	-0.224264699	2.432580178	0.221936438	-1.690900714	1.021636254	0.679114871	-0.062472989	-1.030482185	-0.291820877	1.902251369	0.294844381	-0.048791976	-0.760822271	0.199326343	-0.74320855	0.12806679	1.075704949	0.156269166	-1.690900714	0.150943799	0.778214268	-0.574731438	0.383036031	0.869602424	0.411122939	-1.690900714	-0.469891513	0.401403434	1.381602877	-1.690900714	-0.428104163	1.326138977	0.47438638	-1.690900714	0.425646397	0.515357583	-1.690900714
CXCR6	cluster 2	-0.295837134	-1.144777964	-1.144777964	1.065644983	0.560287063	0.100360577	0.029618666	0.49906578	-0.185598417	-0.075541319	0.750930193	0.01716098	-1.144777964	-0.210407025	0.436071293	0.052775487	0.242808545	1.065204815	0.531929417	-0.359440414	1.854355223	0.777363884	-1.144777964	0.200778097	-1.144777964	1.069532021	-0.120671226	2.822815488	1.356164238	2.473830165	-0.107598643	-1.144777964	-0.602857442	-1.144777964	0.498024422	-1.144777964	-1.144777964	0.518431725	0.880509859	-1.144777964	-0.263536935	-1.144777964	-1.144777964	0.078030026	-1.144777964	0.903976322	-1.144777964	0.607488737
ARHGAP25	cluster 2	-1.675653522	-1.675653522	-0.314672959	-0.182784517	0.228364538	0.631211331	0.34001417	0.303612435	0.010341505	1.016133388	0.296696957	-0.225505209	0.068131681	0.967822139	0.588240348	0.734691573	0.315323763	0.916482829	-0.375379317	0.268121257	1.200967453	1.066214124	1.088469297	0.757446591	-1.675653522	-0.529750854	0.840793473	1.457813349	0.425450314	-0.314672959	-0.616199802	-0.246924697	-0.220246934	-1.675653522	2.542186928	-0.735052137	0.935446042	0.023275155	0.840232622	-1.675653522	-1.675653522	-1.675653522	0.245187681	0.784029226	-0.347126212	0.417099683	-0.120602554	-1.675653522
ABR	cluster 2	-1.454221583	-0.487486225	-1.454221583	-0.379379629	0.976972108	0.256908512	0.160993474	0.75863469	0.782809435	0.283301957	0.968101689	0.073868762	1.407426647	0.400094839	-1.454221583	0.390725334	0.606899482	0.825700821	0.861225887	0.933832643	1.075920246	0.957397494	0.774476056	1.155779078	-1.454221583	0.17951206	1.364801166	0.679395635	1.658752306	-1.454221583	-0.522375436	-1.454221583	0.463564227	-0.169689538	0.439302036	-1.454221583	-1.454221583	0.040076953	0.365383394	-0.483050015	-1.454221583	-1.454221583	1.169594101	0.428854153	-1.454221583	0.386466665	-1.454221583	0.120089571
ARL6IP5	cluster 2	-0.278868524	-0.091962028	-0.283851369	-1.680232663	0.273311182	-0.153192582	-0.305826114	-0.136328436	-0.385287438	-1.031466114	-0.438297922	-0.113129915	0.824627527	0.260296501	-0.023430322	0.865862846	1.03200296	0.979328252	0.411250053	0.99226052	1.271212662	1.975814065	-0.496935164	0.598517888	-0.646405036	-0.16692751	0.165067909	0.630496849	-1.680232663	-1.680232663	-1.680232663	0.824627527	0.264948996	0.87873535	1.396991785	-0.715165112	2.424638108	0.444328849	1.280051484	-1.680232663	0.362532321	0.121937077	-1.680232663	0.122606391	0.235997744	-1.680232663	-0.084732961	0.156223002
DERL2	cluster 2	-0.561708012	-1.362891429	-1.362891429	-0.56248133	1.454205181	0.072337542	0.097914164	1.233161993	-0.622964501	-0.353805002	1.662438155	0.048253964	1.885151336	0.928285412	0.129026694	0.494864759	0.875237304	0.88355068	0.520447875	0.279992481	0.086482803	1.452211324	1.38416151	1.096772607	-0.431949859	-0.497158861	0.962061564	0.121155828	0.324529006	-1.362891429	0.319664194	-1.362891429	0.073124183	-1.362891429	0.626109071	-0.13762381	-1.362891429	1.083852465	-0.001469556	-0.34275061	-0.53122487	-1.362891429	1.393224552	0.909616905	-1.362891429	-1.362891429	-1.362891429	-1.362891429
GPR183	cluster 2	-0.678609364	0.40558006	-1.713673429	1.351648804	0.42312981	-0.261306269	0.25329332	0.525933325	-0.610870796	0.214058128	0.103596587	-0.378427556	0.668698014	1.154121888	0.495522057	-0.380764948	-0.081579459	1.467841127	0.855247829	-0.930852213	1.445328483	0.961947415	0.759001428	0.660640075	-1.713673429	0.663669808	0.305581257	1.879556102	0.969439451	0.894449245	-1.713673429	-0.319464401	0.209991714	-1.713673429	-0.372332814	-0.795798099	0.834338846	0.608551595	0.741425896	-0.636186974	-0.835256023	-0.495240727	0.567987112	0.956645224	0.108852482	-1.713673429	-1.713673429	-1.713673429
FAM104A	cluster 2	-1.865043121	-1.865043121	-1.865043121	-0.979349087	-0.269133634	0.450802412	0.151567179	0.158449868	0.1189339	0.15455995	0.357762666	-0.555460353	0.630866988	0.489057332	1.354639213	0.279423055	0.266936389	0.442844083	0.114790349	0.910701516	0.868266751	1.527212836	2.037702221	1.326134379	-1.135348987	0.033920206	0.904178016	0.025672583	0.746693297	0.51537462	-0.339125533	-0.404389108	1.049758598	-1.865043121	0.109680921	-0.509222872	-1.865043121	1.513989978	0.249966958	-0.275244276	-0.944762242	-1.865043121	0.525356424	0.323741924	-0.506829643	0.274473009	0.365157751	0.695552207
SLC25A32	cluster 2	-0.245062618	-1.33353837	-1.33353837	0.983499501	0.268379766	0.260594122	0.77816463	0.625536429	0.575147574	-0.68465602	0.497937975	0.154595607	1.705330564	0.35242032	-1.33353837	0.729902071	1.379181367	-1.33353837	0.758317661	0.491239889	-0.190385156	3.151652354	0.698071653	1.435367626	0.12370961	-0.371954927	-1.33353837	0.01630548	0.540707341	1.055841718	0.198124346	-1.33353837	0.531050329	-1.33353837	0.388501002	0.027386585	-1.33353837	-1.33353837	0.178615361	-0.200451135	-1.33353837	-0.052231737	0.06909147	-1.33353837	0.029788824	0.814033105	0.262246117	-1.33353837
PPM1G	cluster 2	-0.899841917	-0.371978842	-2.048794129	1.572472955	1.700493993	0.358859968	0.551245045	0.840890161	-0.222506794	-0.865712276	0.771596414	-0.097373445	0.373301966	0.445457472	-0.299626554	-0.302583193	0.575252156	0.921190301	0.54947674	-0.322272142	0.02378023	-0.534992525	1.573944396	1.332369822	-0.957331546	0.764474257	0.192639242	-0.308854584	0.227143381	1.716734195	0.479258493	0.985082837	0.383325566	0.652834038	-0.231077067	-1.029924934	-0.025735608	1.079343971	-2.048794129	-0.852751789	-0.673663578	-2.048794129	0.483917627	-0.695789674	-0.60971954	-2.048794129	0.314181542	-2.048794129
SLC25A3	cluster 2	0.999258255	0.488528632	-2.272703196	1.43104907	0.227218904	0.264885909	1.004246411	-0.664161803	0.696306107	-0.017381491	-1.035419289	-0.145446887	1.441742804	0.356156862	-0.429137467	0.861230693	1.318435957	1.704962003	0.269606224	1.844150635	0.524674968	-0.677205544	-0.956018241	-0.792211707	0.264903951	0.203184976	-0.219390735	-0.161311989	-0.563724205	-0.718914531	0.635629705	-0.641568472	-0.732774799	0.574725017	-0.067498591	0.703227931	-0.140465318	0.091349953	1.021279595	0.983829913	0.900466363	-0.847215447	-0.712240147	0.171546612	-0.140465318	-2.272703196	-2.272703196	-0.229232685
FOSL2	cluster 2	-0.130214349	-1.146597248	-1.146597248	-0.316451454	0.677883417	0.07215104	-0.070668125	-0.123040466	-1.146597248	0.060236383	0.122718751	-0.680399739	1.835135132	2.14914176	1.871155662	0.78017565	1.579053106	0.116874034	0.37499816	-0.377904638	1.609857357	2.032905952	-0.041475695	0.016594504	-1.146597248	-0.51072452	-1.146597248	0.392583217	0.287784992	-1.146597248	0.283619079	0.222448651	0.248011992	-1.146597248	1.727326734	-1.146597248	-1.146597248	0.010253188	0.835765345	-1.146597248	-1.146597248	-1.146597248	0.694003799	0.537135115	-1.146597248	-1.146597248	0.343493882	0.568530805
TSPYL1	cluster 2	-0.73817055	-1.529838866	-1.529838866	0.668470565	0.469213411	0.24622471	0.386395207	0.213007514	0.683257417	1.0472652	0.170279187	0.378697671	0.698950838	0.196816952	0.980304706	0.460872457	0.100258018	0.356851819	0.419252545	0.244692354	1.573901284	1.25183086	0.548073784	0.691412361	-1.529838866	0.266145732	0.943011232	1.543987393	1.14423468	0.595818838	-1.529838866	-0.22550879	-0.110877818	-1.529838866	1.208232581	-1.529838866	-1.529838866	0.642681812	1.10418073	-1.529838866	-0.708049436	-0.389953535	0.223755594	0.968335269	-1.529838866	-1.529838866	-1.529838866	0.104213802
ABCF1	cluster 2	-1.245058492	-1.870072554	-1.870072554	1.10393897	1.409908371	0.209177462	0.500912302	0.637003385	0.401481261	-0.304096908	0.957991379	0.781867179	1.14443467	0.654374066	1.335823567	0.430667641	1.388987844	0.768638357	0.205013688	-0.059923001	-0.273134328	0.92105997	0.145250655	0.297540434	-0.616010048	-0.227757584	0.476612774	0.914581879	0.928875452	1.66865454	-0.350688724	-0.41567285	-0.104715091	-0.383395324	-0.470823693	0.245664272	-1.870072554	0.237833157	-0.370041311	-0.746068943	-0.953732184	-1.870072554	0.085281623	0.30934043	-1.870072554	1.10013211	0.350578921	-1.870072554
IPO5	cluster 2	-0.197427679	-0.760606198	0.589262511	-0.079386201	0.286204962	0.376638736	0.292126625	0.205887513	0.248120752	-0.423405628	0.15883836	-0.20987034	0.487847145	0.560994955	0.518439424	0.034655541	1.548071228	0.702455496	0.376881949	0.486782556	-1.967558337	1.043305785	1.508780286	1.072557991	-0.408190686	-0.709234569	0.007407949	-0.203690625	0.038029025	-0.473056021	1.908372686	-1.967558337	-0.486387437	1.173644038	-0.896770035	1.361373228	0.083321887	0.645631055	-0.349437301	-0.259945946	-0.57351658	-1.967558337	-0.466636305	-1.967558337	0.529688329	-1.967558337	2.059650032	-0.002058473
CREBZF	cluster 2	-1.128295923	-1.128295923	0.190576444	-1.128295923	-0.05414723	0.377082368	-0.304239084	-0.394904626	-0.178831062	-0.069888636	0.207119207	-0.31302291	1.237527009	-0.203388406	1.536179426	0.433897237	1.293083247	0.432008754	-0.035479633	0.755339239	2.714865818	1.82439989	1.939512603	0.980099526	-0.436633548	0.557900965	0.614577562	0.663875419	-1.128295923	-1.128295923	-1.128295923	0.256228602	0.467635931	-1.128295923	0.74350523	-1.128295923	-1.128295923	0.518068578	1.309749706	-0.058293941	0.101921743	-1.128295923	-1.128295923	0.946409345	-1.128295923	-1.128295923	-1.128295923	-1.128295923
EZR	cluster 2	-0.887529718	0.101387302	-1.195263863	-1.033566394	-0.179228444	0.014420519	-0.241032608	-0.197345095	0.108221252	0.517844726	0.600413472	-0.236225112	0.358582253	-0.279101753	-0.08827682	0.501625239	0.461677652	1.133318061	0.860745034	0.717284959	-0.518033987	0.497727144	1.017421152	1.30907392	0.228067107	-0.20503804	1.065610576	-0.336100559	0.507139933	-0.518815336	0.497687419	0.129296679	0.448506173	0.193952026	0.44445208	-0.080519507	-2.863849139	1.415686693	1.411920043	-1.510124854	-0.422877186	-0.239978677	0.426509921	-0.709573145	1.567539654	0.713397541	-2.863849139	-2.863849139
IL27RA	cluster 2	-0.148248365	-1.315921883	-0.016728759	0.109172051	0.501655265	0.039649813	-0.037174062	-0.296238062	-1.315921883	-0.463462228	0.461797336	0.142110477	-0.348129749	1.740267263	1.308796125	0.686444022	1.273398304	-1.315921883	0.973856213	0.817673212	1.023092782	1.301467144	-1.315921883	0.761013641	-0.634579985	-0.421424331	0.659386042	-0.425377475	-1.315921883	-0.016728759	0.911974981	-1.315921883	0.25619665	0.078212087	0.739165502	0.229948735	-1.315921883	-0.163448768	1.742967432	0.168531002	-1.315921883	-1.315921883	0.517714651	-1.315921883	-1.315921883	2.049914323	1.584119972	-1.315921883
ARL6IP1	cluster 2	-0.407260196	-1.394668351	1.648605811	-0.408213262	-1.394668351	-0.247349813	-0.426396137	-0.532928745	-0.279040885	-0.377850432	0.34351771	0.063899209	-0.240281304	-0.307895925	-1.394668351	-0.695518044	0.050845511	0.438699923	0.085891931	0.180488192	-0.12623989	0.840986325	1.197007803	1.329444101	0.41003115	-1.394668351	0.653219475	0.103101446	0.309795697	0.155015368	0.304845378	0.232157086	0.262533784	3.568872693	-1.394668351	0.449253454	0.731936379	0.539820783	-1.394668351	-1.394668351	0.050845511	0.02705341	-1.394668351	0.606096298	1.578466309	-1.394668351	0.375994091	1.457233317
FRYL	cluster 2	-0.570532836	-0.339481531	-1.434352849	0.475884486	0.300596446	-0.248395779	-0.23937285	-0.133709477	-0.636578363	-0.544804121	0.530372232	0.229694528	1.355638433	1.198902746	0.820788474	0.280200129	-0.537666519	0.16954337	0.494720816	0.336971882	1.79034854	1.600834907	2.220271828	0.948798274	-1.434352849	0.172737083	0.033841543	-0.124050195	-0.375897689	0.885034739	-1.434352849	-0.0111477	0.601402619	0.020437525	-0.065115645	-1.434352849	-1.434352849	1.203677717	1.75762355	-1.434352849	-1.434352849	-1.434352849	0.479062099	0.698315202	-1.434352849	0.650309464	-1.434352849	0.348625412
XBP1	cluster 2	-0.585870054	-2.012259056	-0.425210318	0.223927183	-0.191933575	0.136516756	-0.168499116	-0.620987965	-0.27462791	0.504627317	-1.378444207	-1.031210367	1.052706065	1.998466559	1.660173399	1.528937275	0.901477597	0.149455609	0.245977607	0.061311551	0.553609633	2.404954746	0.296342994	0.917250685	-0.575699769	-0.676014122	-0.79239424	1.177630737	0.43785249	-2.012259056	-0.776822832	0.327766069	0.010001115	-0.309233911	0.498163591	-0.465784042	-2.012259056	-0.604438333	0.921532974	0.531551548	-0.96256874	-0.556257617	0.714277278	0.85599381	-0.463054278	-2.012259056	-0.198903493	0.074953553
RANBP3	cluster 2	-1.112634945	-0.119150742	-1.112634945	-1.112634945	0.111873246	-0.406165454	-0.253806901	-0.03421228	-0.388735856	-1.112634945	-0.074145443	-0.039814515	1.094083768	0.372387115	1.372651478	0.930274876	1.339134078	1.834305897	1.518082626	0.781095787	1.487514019	1.365711831	1.177729093	1.569582485	-1.112634945	-0.512819583	0.513028363	-0.269398483	0.538233633	-1.112634945	0.236480507	1.094083768	0.916858783	-1.112634945	1.012455358	-0.262434749	-1.112634945	1.497654617	0.219296651	-1.112634945	-1.112634945	-1.112634945	-1.112634945	-1.112634945	-1.112634945	-1.112634945	0.292960091	-1.112634945
IRF2BP2	cluster 2	-0.878412374	-0.626900077	-0.342952956	0.629612764	0.949049907	0.854629806	0.745785896	0.089097388	0.19812002	0.216109811	0.358175867	-0.429723587	0.357229967	0.870332527	-1.818728883	-0.198304931	0.11744436	1.45046478	0.595936074	0.453076577	0.838198307	-0.303338098	0.928895919	-0.032612671	-0.726120489	1.59325017	0.680979729	2.480319205	0.951402035	1.402801052	-0.200268666	0.357229967	-0.133335553	0.404857887	0.515680401	-0.798790085	-1.818728883	0.761716764	-0.220883202	-0.621430945	-0.442154727	-0.46481213	0.264130551	0.086614941	-1.818728883	-1.818728883	-1.818728883	-1.818728883
PIP4K2B	cluster 2	-1.480966939	-1.480966939	-1.480966939	-1.480966939	-0.710424659	-0.313007886	-0.233503652	-0.098774339	0.080104859	0.256980441	0.488493568	-0.138636282	0.229715261	0.951845176	1.216382477	0.883621567	1.112326519	1.717428661	0.872174081	0.425908351	1.854249331	0.445182254	0.461202358	1.491700676	-0.492476706	-0.034026149	-1.480966939	-0.190549364	0.310765939	-1.480966939	-1.480966939	-0.07936027	0.452905127	-1.480966939	1.166221816	-0.558221383	1.622109128	0.853579758	1.349497143	-0.397763365	0.040143837	-0.25606926	-1.480966939	0.619335864	-1.480966939	0.572058658	0.044563847	0.274952946
LMAN2	cluster 2	-0.80367903	-0.80367903	-0.80367903	0.039721366	-0.80367903	-0.04278276	0.024175352	-0.80367903	-0.25175737	-0.80367903	-0.155947101	-0.80367903	2.225661463	1.769813705	2.597426147	0.040581953	0.576183557	1.208240627	0.976295837	0.298332768	1.059029628	-0.80367903	2.768002379	1.358503318	-0.80367903	0.108552326	-0.80367903	0.10452081	0.230754038	-0.80367903	0.227726891	-0.80367903	0.709465466	-0.80367903	1.485129341	0.772839148	-0.80367903	-0.80367903	0.630865272	-0.80367903	-0.80367903	-0.80367903	0.52696256	-0.80367903	-0.80367903	-0.80367903	-0.80367903	-0.80367903
MROH7-TTC4	cluster 2	-0.252781378	-1.41784977	-1.41784977	0.219904327	1.214897165	-0.065302408	0.190155416	0.015393913	0.188011666	-0.377561373	0.799102887	0.236923845	1.085600537	1.631520896	1.581777238	1.312022445	1.975583547	0.732300484	0.943798087	0.433539414	0.91594646	0.452252487	0.467806439	0.090563291	0.482016422	-1.41784977	-1.41784977	0.112085725	0.321747407	1.127817921	0.316732171	-1.41784977	0.594981471	-0.026826168	0.180475793	-1.41784977	-1.41784977	-0.267947868	0.978458921	-1.41784977	-1.41784977	-1.41784977	1.138372349	-0.22814778	-0.152465982	-1.41784977	0.063291242	-1.41784977
TOP2A	cluster 2	-0.417522563	1.007949275	-0.979370424	-0.186596997	-0.260611848	-0.057317652	-0.979370424	1.010884361	1.238956351	-0.162195638	0.500808429	0.832992535	-0.979370424	-0.979370424	-0.979370424	-0.417492046	-0.155638754	2.397668349	1.429623048	0.647838814	-0.979370424	0.299477955	1.741473021	1.209886832	-0.979370424	1.397257865	0.666432884	-0.979370424	-0.007031483	0.770941847	-0.979370424	0.328042342	1.015895527	1.638295152	-0.087047886	-0.979370424	-0.979370424	1.663257466	-0.979370424	-0.979370424	0.439515266	-0.979370424	-0.979370424	-0.979370424	1.101666023	-0.979370424	-0.979370424	-0.979370424
DHX15	cluster 2	0.652655676	-0.738541523	-1.904810834	1.537541921	0.682633575	0.498807499	1.504176799	0.873398172	0.533321366	-0.272493841	0.333384447	0.196719833	1.690002474	1.061847091	0.497391209	0.320932698	1.113440565	-0.50570476	0.360605223	-0.213541541	-0.240219556	-0.421918529	0.195889983	1.469930998	-0.065656119	0.292394672	0.003585111	0.484928214	0.033174041	0.124768779	0.027586855	-1.904810834	0.477649042	0.271089762	-0.124208517	-0.906745245	-1.904810834	1.159455914	0.290360186	-0.73318968	-0.010160006	-1.904810834	1.543018442	-0.579432469	-0.495119743	-1.904810834	0.409916823	-1.904810834
C4orf3	cluster 2	0.110326041	-0.582385957	-1.806470089	-0.143870801	-0.572003195	-0.224979576	-0.648020386	-0.13062394	-0.146939965	-0.811939987	-0.331213913	0.053962234	-0.215303335	1.307252323	0.714814983	-0.142191431	0.616074486	1.080376672	0.463750559	0.358300265	-0.059360951	2.162022076	2.104350816	1.426537027	-0.041328126	-1.067430188	-0.641434337	0.489695901	-0.1393665	1.17009799	1.632078554	0.428378311	0.694094148	-1.806470089	-0.720482562	-0.002965542	0.273521203	0.085616625	-0.165380753	-1.806470089	-0.803960031	0.149712921	0.332759278	0.577887852	-1.806470089	-1.806470089	0.623004278	1.575387464
COPS2	cluster 2	0.91636847	0.026206607	-1.935930037	0.410303164	0.716418135	0.887751417	1.599448722	0.566697075	0.936102605	0.480338196	1.233052047	0.855763668	0.60094483	-0.537709668	0.921190187	0.492112712	0.882658113	0.211557531	0.55659346	0.241129445	0.842240976	0.546909011	0.93633817	0.904660617	-0.134852328	0.414429025	0.678972112	-1.935930037	-0.831794419	1.676344549	-1.935930037	-0.45130267	-0.320826281	-0.418354301	-0.922656727	-0.25318233	-1.935930037	0.215785546	-0.404722743	0.035066666	-0.080505181	-0.63847858	-0.515626665	0.907566218	-0.555424536	-1.935930037	-1.935930037	-0.076002589
CHD1	cluster 2	-0.179966022	-1.407045823	-1.407045823	-0.18114439	0.3401527	0.593927479	0.233760398	0.508067924	0.762653892	-0.143612378	0.49871019	0.400175128	1.85678162	0.241080459	-1.407045823	0.86024263	1.571787261	0.208174353	-0.27576746	-0.019313382	2.302139704	-0.005106202	1.575683242	0.992931015	-0.17121683	-0.081669219	-0.357632603	1.477752422	-0.341117673	1.274116438	0.09024684	-1.407045823	0.052969801	-1.407045823	0.530634063	0.217472145	-1.407045823	0.297263084	1.116807722	-0.299384727	-1.407045823	-0.154491328	0.938511845	-1.407045823	-1.407045823	-1.407045823	0.152929738	-1.407045823
ENSG00000283515	cluster 2	-0.243700372	-0.795597129	-0.513807244	-0.663331684	-0.298534259	0.269863578	0.750400218	0.294330057	-0.620196248	-0.071959493	1.303401928	0.639283966	-0.101867567	0.866297805	-0.240670321	0.087295428	1.803198164	0.972143478	0.417948754	0.699619569	-0.290223013	1.592280513	0.996127347	0.807155338	0.735490185	-0.97001545	0.502346306	-0.562869682	-1.978371241	-1.978371241	1.344134304	0.181056172	0.570958053	0.705546423	-0.929033292	0.652885251	-1.978371241	0.582469957	0.247865383	-0.304966254	-1.009693589	-1.978371241	0.088664062	0.668516521	0.46884983	-1.978371241	1.290809309	-0.05224486
ARMC1	cluster 2	-0.531724627	-0.033794323	-1.615524862	0.52563765	0.329974785	0.32059426	0.399983131	0.100204434	1.041720301	-0.328641175	0.606065909	-0.054875045	0.879020949	-0.240634516	0.697690973	0.693846109	1.290919643	1.465053372	0.565972032	0.525209268	0.339523009	0.390672559	2.133213891	1.383831173	-0.356757986	0.282400466	0.22217723	-1.615524862	-1.615524862	0.763591711	-0.532989522	-0.155669263	0.543788528	-0.123270654	-0.211026993	-1.615524862	-1.615524862	0.500288245	0.498329124	-0.487304772	-0.031198723	0.179224	1.950746509	-1.615524862	-1.615524862	-1.615524862	0.613456952	-1.615524862
TBRG4	cluster 2	0.944492599	0.49445824	-1.401353941	-0.174434349	0.165918233	0.024366636	0.48916032	0.109428652	0.291385078	-0.504780728	-0.247846927	0.132129492	0.843624978	1.405680359	2.41199987	0.944615711	1.868008185	0.673543902	1.166232106	0.973844622	-0.282924615	0.569921406	0.883841247	1.577931466	0.338843445	0.079486025	-1.401353941	-0.464725144	-1.401353941	-0.034929447	0.097182282	-1.401353941	0.787776262	0.064924452	0.283441511	-0.456990144	-1.401353941	-0.189242004	1.124595764	-1.401353941	-0.497586763	-1.401353941	0.52717064	-1.401353941	-1.401353941	-1.401353941	-1.401353941	0.395703935
ZBTB7A	cluster 2	-0.477241201	-1.604220193	1.235506894	-0.305818543	-0.426505126	0.802572655	-0.112388621	-0.107230231	-0.56321062	0.866389621	-0.033014036	0.309880405	-0.527043444	1.030647997	0.801154495	1.17656466	0.511182136	-0.610624036	0.45336481	1.163302429	0.428717068	0.481904423	0.120897229	1.02335556	-0.295303863	-0.899155982	-0.038217392	-1.604220193	-0.013757925	-0.158185889	-0.478556489	-0.086203736	0.712451809	-0.052514362	1.866586079	-0.604836435	-1.604220193	1.907513462	2.101259535	-1.604220193	-0.64779827	-1.604220193	0.436662938	-1.604220193	-1.604220193	1.495903899	0.04801284	0.297536798
TSR3	cluster 2	-0.266743532	1.670616388	-0.271882957	-0.795342202	0.989027589	-0.645837268	0.328516572	0.30813198	-0.135228061	-0.224034569	0.987758975	0.555923808	1.251830358	0.289364173	-1.712144029	0.913959788	2.158426178	0.474873698	0.100342204	0.791401568	-0.533278876	-0.233221438	0.969358611	0.590307646	-0.034873754	-1.009894758	-0.15239343	-0.012293869	0.991323113	-1.712144029	0.983691483	0.871428694	0.123075352	-1.712144029	0.063691601	0.260859583	-1.712144029	1.090393413	-0.152750836	0.295134054	-0.071275467	-0.390809565	1.72645538	0.1473473	-0.306226693	-1.712144029	-1.712144029	-1.712144029
WDR43	cluster 2	-0.026772153	0.042316601	-0.517922957	0.743238842	0.863156717	0.886822948	1.65096659	0.709177537	0.738380931	0.029881703	0.77481912	0.420707603	0.62999006	1.006643295	-0.248237435	1.203593258	1.608748536	-1.963980496	0.304463998	0.549640858	-0.780370889	0.574738094	-0.238835354	-0.87233376	0.50888845	-0.249801647	-0.053033383	-0.566365434	0.522832341	0.509960175	1.139562389	-0.445939647	-0.033403674	-1.963980496	-0.180997847	0.244336048	0.810342894	-0.15884919	-0.398311378	-0.311720915	0.151455824	-1.963980496	1.488457882	-1.963980496	0.020419781	-1.963980496	-1.963980496	0.697216661
POU2F2	cluster 2	-0.581025747	-1.508308169	-1.508308169	-0.201569175	0.970275245	0.219459703	0.351398579	0.608154535	-0.299865154	-0.832158539	0.883754463	-0.348788912	1.486655867	1.143479131	2.846454928	1.29033276	0.997499552	-1.508308169	-0.302431815	0.196069206	1.111790336	1.046671079	-0.275066154	-0.038582083	-1.508308169	-0.506317145	-0.389695254	0.469276776	0.738437849	0.537001579	-0.375416312	-1.508308169	0.346099233	0.053361532	0.2860946	0.223332661	-1.508308169	1.036368933	0.067389162	-0.327606435	-1.508308169	-1.508308169	0.991918672	0.370624955	-1.508308169	0.729508378	0.154534242	0.405660453
DOCK8	cluster 2	-0.504084756	0.039312952	-1.68684981	0.230521618	-0.176229065	-0.183600888	-0.434790799	0.185547508	0.193183855	-0.468950704	0.628105465	-0.161067774	-0.556352237	-0.622567607	0.837592208	0.110750865	0.042145564	0.108577805	0.586213422	0.951154755	0.766759566	0.502539088	1.13866941	0.739260597	-0.563266264	-0.641969121	0.31865798	0.824495013	0.349752591	1.293445283	-1.68684981	-0.093690728	-0.063942662	0.599775042	1.322120466	-1.68684981	0.395745876	1.533347157	1.530443356	-0.4556088	-0.27125015	-1.68684981	-1.68684981	0.272509995	0.395745876	2.795796721	-1.68684981	-1.68684981
PIM2	cluster 2	0.473671263	0.844023919	-0.341495208	1.609071199	0.74703238	0.365119393	0.882802565	0.361817211	-0.752469525	-0.387738678	0.226379437	0.323069023	0.573475224	-0.686442103	0.728394597	0.642091836	1.7681152	-0.416847982	-0.311021327	-0.513489069	-0.3406804	0.718578725	1.014486038	0.052614351	0.553709205	-0.562285915	-0.902551067	-0.42246973	1.559772364	-0.341495208	0.196922924	0.793949985	0.16400483	-2.786950517	-0.03452478	1.088902552	-0.399124197	-0.61483832	0.429657133	1.097142149	-0.241448693	-1.190591498	0.202422124	-0.540421849	-1.088403419	-2.786950517	0.602307761	-2.786950517
ST3GAL1	cluster 2	-1.225350028	-1.225350028	-1.225350028	0.185290788	-0.483160419	-0.023526889	-0.24245749	-0.510228832	-0.299538051	-0.193309578	0.604410961	0.217895157	0.670818456	1.551579204	1.37274843	0.982570405	0.988947743	0.526329976	1.041205436	0.454905108	1.492824808	0.629925087	0.308866768	1.608469492	-0.550918212	0.023070433	-0.236869523	-1.225350028	0.500454719	0.582021215	-0.224251703	-1.225350028	0.955622903	-1.225350028	1.73841361	-1.225350028	0.539429156	1.023295304	1.802516428	-1.225350028	-1.225350028	-1.225350028	-1.225350028	1.098851807	-1.225350028	-1.225350028	0.244047729	-1.225350028
PSD4	cluster 2	-0.818063573	-0.751152794	-2.67968325	0.320205962	0.048292746	0.245069044	-0.641992744	0.763082119	-0.165966817	-0.218621174	0.751342463	-0.284109759	0.59478882	1.149554399	-0.667939342	0.136025331	1.443947927	1.076322465	0.308627115	0.833880156	0.651092665	-0.233620074	0.477087356	0.636996175	-1.144927363	0.918035378	1.12089082	0.342413602	1.177472652	-0.296778307	-0.410878432	-0.899749238	0.872256274	0.884051259	1.691473405	-0.356985627	0.573267793	-0.099970768	-0.102359433	-1.304096985	-1.098124942	-1.124156235	0.663813488	-0.012458218	-2.67968325	-0.072496678	0.622883872	0.440624965
TNFSF10	cluster 2	-1.461157382	1.191754857	-1.461157382	-1.461157382	-0.099447974	0.336968371	-0.415595785	0.959686707	0.323311726	-0.36331421	0.818212525	-0.268131739	-0.442100028	-0.108629273	0.161986167	0.730682953	-0.185102237	1.144373184	1.464321508	1.267947902	-0.341427778	0.940545295	1.085832731	1.793669264	-1.461157382	0.021404198	-0.40965153	-1.461157382	0.650803382	1.791750201	0.039121029	0.555910478	0.194238334	0.006825696	-0.480996698	-1.461157382	-1.461157382	1.660196029	-1.461157382	-0.351287501	-0.185102237	-1.461157382	-0.087267918	0.305056068	0.824731431	-1.461157382	1.203466329	0.33798974
YBX3	cluster 2	1.339753647	1.116568377	-1.482101917	-0.629094517	0.392623606	0.48186766	0.775223107	0.171211927	-0.12227574	-0.602839172	0.494583493	0.228517654	0.71953237	1.544287809	1.225142639	0.583222502	1.615023814	0.552735112	0.204264891	0.431768684	-0.385266516	-0.106088173	1.445467947	0.991462551	0.809473096	-0.559479517	-0.452095352	-1.482101917	-1.482101917	-1.482101917	-0.438947459	0.92169636	-0.268466871	-0.044133499	0.41974472	-0.555971299	-1.482101917	0.556741337	-1.482101917	0.665793151	1.120704955	-1.482101917	-1.482101917	-0.252249392	1.632357685	-1.482101917	-1.482101917	0.280259503
PAG1	cluster 2	-0.753342691	-0.26541102	-0.002043447	-0.49953637	0.380850827	-0.261497345	-0.324684327	-0.609696023	0.018165103	-0.734900195	0.116444273	-0.394608448	0.382965237	0.7495261	1.394516	0.822267663	0.631580558	1.236200869	1.349949374	1.664039615	0.553519095	1.966356592	1.177626033	1.448131517	-1.370860021	0.2517562	-0.318736581	-0.047898376	0.134672114	0.552878119	-1.370860021	-1.370860021	0.28550797	-1.370860021	1.175435	-0.424843009	-1.370860021	1.02256347	1.851954445	-1.370860021	-0.465510697	-0.115070672	-1.370860021	0.396390792	-1.370860021	0.733942465	-1.370860021	-1.370860021
NAP1L4	cluster 2	-0.18024497	-2.583845946	-2.583845946	0.294706675	0.187049417	-0.97229286	0.112293839	-0.576548531	-0.171801862	-0.744878315	0.053103633	0.157366089	-0.184984134	0.929275143	0.122473855	0.2975456	0.892185055	0.693817866	0.815982443	1.134423026	1.078395261	1.675890109	1.200583871	0.766761055	-0.689161883	-0.232113247	-1.333309321	0.10843305	0.917690874	0.611169652	0.693817866	-2.583845946	0.824428194	0.835746107	-0.010302203	0.712075172	0.537532908	1.128322421	-0.110767207	-0.724896072	-0.203777992	-0.025442932	-0.287620557	-0.024502229	-2.583845946	-0.082112312	-0.724896072	0.410255088
SOCS1	cluster 2	-0.238877313	0.295981004	-1.637228181	1.578766396	0.976016856	-0.18338368	0.0912063	0.389154248	0.088901997	0.2839991	0.745760039	0.331440625	1.053714529	1.884062413	0.680557736	0.124952621	0.761928075	-0.287288295	1.4086379	0.784823815	-0.031132543	0.809006778	0.389651607	1.735666161	0.137296534	-0.284584557	-1.637228181	-0.290527198	0.758991912	0.321029684	1.169876515	-1.637228181	-0.375288093	-1.637228181	-0.638893394	0.490641032	0.274881868	0.799143109	-1.637228181	-1.637228181	-0.337512469	0.161066459	-1.637228181	-0.358425127	0.274881868	-1.637228181	0.596157299	-1.637228181
HNRNPDL	cluster 2	-0.143733266	-1.773875879	-1.773875879	0.345238919	-0.195262957	0.243250336	0.757025361	-0.252161295	0.188598676	-0.095815342	0.184358026	-0.084551951	1.05849482	1.053470061	0.515520595	1.002094007	1.407076401	0.508998302	1.033068845	0.742743853	1.324177094	1.307415779	-0.131937197	0.990556334	0.116155428	-0.437800135	-0.715991242	1.134209979	-0.260099781	0.580742748	0.998845945	-0.329052525	0.739859325	-0.296987527	0.60365819	0.521919119	-1.773875879	-0.552993125	1.143861814	0.432153939	-0.205863667	-1.773875879	-1.773875879	0.391186979	-1.773875879	0.342452043	-1.773875879	-1.773875879
AURKA	cluster 2	-0.877807702	-0.877807702	-0.877807702	0.300634024	-0.120371862	-0.008111083	-0.297229566	1.961022606	0.993584493	-0.877807702	2.614847679	0.520613975	-0.877807702	0.41977096	-0.877807702	-0.285693973	-0.877807702	0.393711429	0.653479711	0.456199885	-0.877807702	0.469857047	0.68792533	0.769413362	-0.877807702	1.019294078	1.905124237	-0.877807702	1.379211089	1.987157807	-0.877807702	1.823107021	0.422919513	-0.877807702	-0.877807702	-0.877807702	0.923223983	0.286411447	-0.877807702	-0.877807702	-0.009750039	-0.877807702	-0.877807702	-0.877807702	0.923223983	-0.877807702	-0.877807702	-0.877807702
KEAP1	cluster 2	-0.089320412	-0.15758325	-1.809249462	0.025373363	0.527092059	0.419879098	0.386349938	0.63949554	0.175267165	-0.643911611	1.327911565	0.112903582	0.795591836	1.326345408	0.606244416	0.602229554	1.606675455	-0.402401872	1.152298647	0.714905908	0.538468721	-1.809249462	0.619258115	1.675922885	-0.494826641	-0.087886879	0.65038611	-0.405777313	0.432553266	-0.357131824	0.133840546	0.331826408	0.653415936	-0.251015747	0.251659188	-0.805661389	-1.809249462	1.915096877	0.398067852	-1.809249462	-0.84880396	-1.809249462	0.240219477	0.475062643	0.183466986	-1.809249462	-1.809249462	0.100508047
SPOP	cluster 2	-0.66341571	0.487105138	-1.761805678	0.731746908	-0.145296714	0.90673438	1.151198953	0.949502327	0.871960353	1.161415419	0.243437417	0.562350687	-1.761805678	1.281443249	0.582549846	0.578653224	0.746763508	-0.094458748	0.243582834	0.251053317	1.006784863	0.27139846	-0.56751716	1.14066506	-0.12053141	0.275387983	0.100634906	0.916227952	0.413974048	0.649337716	0.124058673	-1.761805678	0.496097356	-1.761805678	-0.024081372	-0.787774129	-1.761805678	0.382489753	-1.761805678	-0.15148623	-0.44719086	-0.468828459	2.08111466	0.455231488	0.172223571	-1.761805678	-1.761805678	0.091707844
SAMD9	cluster 2	-1.123022028	0.454563294	-1.123022028	-1.123022028	-1.123022028	-0.203922578	-0.062958864	-0.577111795	-0.30684777	0.56805398	0.525412608	0.579404732	0.33300775	-0.150346671	0.522633944	0.73515141	0.170731547	1.671205743	-1.123022028	1.28791938	1.808567035	0.301196375	0.531651955	0.555633804	-0.395638008	-0.168078222	-0.056932164	0.513952007	-0.040154789	2.41967123	-1.123022028	0.33300775	0.460970841	-1.123022028	1.070939223	-1.123022028	0.780316671	1.57585175	2.431148152	-1.123022028	-1.123022028	0.14943731	-1.123022028	0.149914821	-1.123022028	-1.123022028	-1.123022028	-1.123022028
MRPL50	cluster 2	-1.415216114	-0.281755986	-1.415216114	0.562347659	0.701314239	0.429555465	0.526595571	0.037741962	0.009005712	-0.116422721	0.42527011	-0.296982948	0.890678313	0.758898768	0.250033985	0.658375344	1.583404054	-0.055469326	0.686930723	0.589287349	0.853901224	-1.415216114	1.849446247	1.510109429	-0.144799744	0.248515807	-0.336432771	-0.453172727	0.128464911	2.396587904	0.991551506	-1.415216114	0.617666306	-1.415216114	-0.40962873	-0.445227845	-1.415216114	1.03885467	0.71820093	-1.415216114	-0.486926017	-1.415216114	0.565637267	0.79261796	-1.415216114	-1.415216114	0.188418774	-1.415216114
UBP1	cluster 2	-0.169524444	-0.728157977	-0.442928399	1.128472994	0.599405177	0.399909117	1.042109211	0.757249969	0.780971717	-0.1179115	1.047911605	-0.18186669	0.733866885	-0.885753487	0.540565439	-0.592926731	0.954023021	0.093859475	0.066183099	0.356696431	0.743557578	0.213277561	0.834664829	0.852967724	-1.147926118	0.217473983	0.815657676	0.716916579	1.069558719	0.610816967	-0.29959967	-0.369133941	-0.036403131	-0.334596364	-0.097526026	0.105416322	-1.925369722	0.666730603	1.217358962	-1.925369722	-1.925369722	-1.925369722	2.116846694	0.406644277	-1.925369722	-1.925369722	-0.231538174	0.024268086
NOP14	cluster 2	-0.256459225	-1.685561613	-1.685561613	0.980402121	1.596856875	1.489972451	1.701573804	0.311934081	1.206357633	0.479452566	0.810737222	0.996421277	0.414087023	0.723743968	0.004035057	0.596014859	0.766355151	-0.000859933	-0.505619344	-0.238133449	-0.519989158	0.814469175	1.206594829	0.335328223	-0.199734442	-0.303171629	1.148599492	0.249492557	0.512864938	0.315760842	-0.577034206	-0.19065435	-0.395869852	-1.685561613	0.335470942	0.26519472	-1.685561613	0.481052935	-0.143751893	-0.058480991	-0.743699572	-0.379126308	1.43573862	-1.685561613	-1.685561613	0.504127508	-1.685561613	-1.685561613
QRICH1	cluster 2	-1.175595646	-2.143572693	0.45548025	-0.003004212	0.578357958	0.13641362	0.199416866	0.48240824	-0.161907866	0.061525687	1.187997026	0.416068408	0.096394596	0.807193595	0.383487347	0.777889114	1.303629524	0.570542891	0.533937317	0.195060648	0.312581247	1.257589626	0.397102119	0.572362957	-1.018823913	0.167835812	0.166217391	1.214094886	1.126031207	1.468802838	-2.143572693	-2.143572693	0.056874186	-0.513367711	-0.270420942	-0.663223867	-2.143572693	0.167835812	0.165695581	-0.9110548	-0.412784231	-2.143572693	1.483462599	0.246246586	-2.143572693	0.192452449	0.291466351	-0.145607834
PSMA5	cluster 2	1.729082987	1.081797987	-1.451324491	-0.171425402	-0.032464796	0.24095571	0.789277783	0.024332974	0.215308113	-0.307405371	-0.316254395	-0.018224462	0.890594647	-0.04203143	1.428421648	-0.543038882	0.300378295	-0.471887338	-0.485543172	-0.002466174	0.191713065	-1.451324491	-0.243412782	0.273856078	2.209790293	-0.469913969	0.092362363	0.23101905	0.116473277	-1.451324491	1.420346617	0.045059837	0.451710531	1.544694706	-1.451324491	0.926399848	-1.451324491	0.328054634	0.092008637	0.833431245	1.003014926	-1.451324491	-1.451324491	-1.451324491	1.283420128	-1.451324491	1.325132193	-1.451324491
RPS6KA3	cluster 2	-0.205328701	-0.017124554	-0.21034614	1.151783617	0.350684669	1.083050723	0.231336426	-0.267467319	0.544581712	0.424494901	0.0996453	0.487426339	0.693702603	1.114643877	0.051882953	0.718597242	1.387699215	1.498369733	-0.45134902	-0.446934915	1.54862933	0.412056568	1.654229487	0.208978508	0.31448296	-0.092610504	0.521391753	1.209721428	0.801633725	1.45295713	-1.616422204	-1.616422204	0.636233242	-0.107594633	-0.608989975	-1.616422204	-1.616422204	0.138799738	-1.616422204	-1.616422204	-0.686429071	0.198259606	0.368065239	0.198933567	-0.243874718	-1.616422204	-1.616422204	-1.616422204
LEPROTL1	cluster 2	-0.902886672	-0.380062473	-1.564563343	0.044272398	1.063328966	-0.034213559	0.46468989	0.331532694	-0.076207512	-0.049134382	1.241428709	-0.001766856	-0.47199075	0.205983099	0.875190822	0.400406106	0.960843092	0.17063278	0.63224508	-0.073752377	1.07602778	2.275599515	0.185210793	-0.004337554	-0.478672831	-0.140739904	0.373665363	1.383435728	0.403716837	1.315751322	0.39804231	-0.024850219	0.110467378	-1.564563343	-0.083236147	-0.135358197	0.448167179	1.000016483	0.664923413	-1.564563343	-1.564563343	-1.564563343	-1.564563343	2.112890089	-1.564563343	-1.564563343	-1.564563343	0.364375032
SEL1L	cluster 2	-1.102753757	-1.777378562	-1.777378562	0.329677629	0.769472581	0.304610623	-0.040087755	0.15582156	0.075140892	0.284523233	0.428478749	-0.473257418	0.67950763	2.463181529	0.710118357	1.024971865	0.797446728	1.070781094	0.947015025	0.678442399	-0.553378842	0.847972588	0.006636334	1.412302497	-0.993137111	0.134515944	1.198852033	0.25467509	0.229418251	0.324265239	-0.613283417	0.42752027	0.128104862	-0.172695727	0.344963359	-1.777378562	0.274738427	0.83738669	0.986999713	-1.777378562	-0.788303305	0.15258932	0.333182643	0.153306097	-1.777378562	-1.777378562	-1.777378562	0.189306579
GART	cluster 2	-0.505219502	-0.638930607	-1.823313381	0.609732083	0.536258177	0.104337734	0.394116669	-0.105116001	0.267839533	-0.861039392	0.838454142	0.11795146	1.194774279	0.448477352	1.139522281	0.245162751	1.566212159	0.609247582	0.670817813	0.271245848	-1.823313381	0.751392441	0.310013662	1.696511726	-1.054200635	0.051699002	0.406454825	-0.09242906	0.698750905	0.685696272	0.139096599	0.339051017	0.453892453	-0.249586286	-0.015056324	0.416306829	0.18921647	1.522882166	1.629623781	-0.633495644	0.100763487	-1.823313381	-1.823313381	0.483711437	-1.823313381	-1.823313381	-0.147632437	-1.823313381
NUP50	cluster 2	-1.097249986	-0.574976063	-0.293071805	-0.151087806	0.866896197	0.167584018	0.501431972	0.296969676	0.244108413	-0.244396275	0.61648446	0.710378401	0.870003931	0.277877436	0.678956071	1.38996677	1.438497636	1.344713282	0.085587901	0.334333084	-0.558986396	0.355483845	-0.01029775	0.321039635	-0.432003195	0.86445681	0.469413221	0.853251239	0.207978315	1.725672814	-0.151414059	-1.758230237	0.197847466	1.662273889	0.772783305	0.479255837	-1.758230237	1.350662698	0.468909969	-0.569546278	-0.789159419	-1.758230237	-0.286778137	-1.758230237	-0.32800923	-1.758230237	-1.758230237	-1.758230237
C16orf54	cluster 2	-1.207472289	-1.207472289	0.196819156	0.053448233	-0.063754475	-0.401011694	-1.207472289	-0.42658162	-0.041401173	1.019580931	-0.646644667	-0.705468409	-1.207472289	0.180923529	1.128466137	0.455899047	-0.278659521	1.12181125	0.559748225	1.098720135	1.551177994	0.818431898	-0.017471706	0.730624167	-1.207472289	-0.025103226	-0.128081541	0.700772168	0.677054181	0.766122322	-1.207472289	-1.207472289	0.184292448	-1.207472289	1.576813997	-1.207472289	0.719613084	2.202887698	1.388477635	-0.068169755	-0.278659521	-1.207472289	-1.207472289	0.081346135	-1.207472289	-1.207472289	0.39706552	2.375523465
ABCC1	cluster 2	-0.910751918	-1.560746571	0.464167458	-0.643597065	0.091841727	0.881424701	0.332653169	-0.069167843	-0.098667923	-0.227430332	-0.101867102	-0.112184443	0.806440159	1.399091621	1.350069919	1.876978515	0.742072694	0.14381436	0.978621019	0.321751123	0.464842145	1.951985539	-1.560746571	1.442336191	-1.560746571	-0.347632343	0.879731185	0.139748224	0.917037265	-1.560746571	0.019364063	-1.560746571	0.084711189	-1.560746571	-0.105572467	-0.156774293	0.41644884	1.242853678	1.102705888	-0.391818732	-1.560746571	-1.560746571	-0.113750243	-0.238414977	-1.560746571	0.654754589	0.085514065	0.334136059
PTGER4	cluster 2	-1.346673975	-0.265557038	-1.346673975	1.159533865	0.526156015	1.223422202	0.944310263	0.730692988	0.848234176	0.499143615	1.083015154	0.425332799	-1.346673975	0.269338131	-1.346673975	0.238990066	0.513679056	0.873793018	0.215244201	0.565261513	1.283101146	1.003544326	-0.212266345	-0.071136623	-0.644619847	0.480358724	1.805888112	0.681310765	1.534456575	1.836502281	-0.304574249	0.058652081	-0.134266034	-1.346673975	0.303921908	0.246189831	-1.346673975	-0.15916663	-1.346673975	-1.346673975	-1.346673975	-1.346673975	0.953179882	0.381677838	-0.03990812	-1.346673975	-1.346673975	-1.346673975
SRSF4	cluster 2	-0.389102771	-0.031980803	-0.237617466	0.7485536	0.359461285	0.232867441	-0.122563212	-0.298408856	-0.346320611	-0.75216855	0.228298371	-0.054665198	1.521959987	0.345514207	0.755150719	0.751013365	0.929509439	1.116058781	0.810883276	-0.213020149	0.685307234	-0.19744843	1.535168914	1.232708012	-0.949263314	0.308267848	-0.113468719	-0.708302235	-0.088156972	-1.734038211	1.066915216	1.345509551	0.263776625	1.008259209	-0.222696081	0.046507591	-1.734038211	0.882505621	0.540622831	0.351509071	-0.338206983	-1.734038211	-0.23118951	-1.734038211	-1.734038211	-1.734038211	-1.734038211	-1.734038211
GPRIN3	cluster 2	-1.068582362	-0.129685206	0.236938323	0.734767662	0.644240115	0.460133571	0.297058744	0.679021197	0.41684336	0.200580004	1.525965973	0.667068742	0.067116513	0.215434619	-1.685768707	1.010270683	-0.127131693	1.344859357	1.033582353	0.101710415	0.526085906	0.716056526	0.861351377	0.990377845	-0.672892137	1.075686459	0.843810473	1.064010533	0.426299829	1.000877143	-1.685768707	-1.685768707	0.634381071	-0.21771072	0.255874177	-1.685768707	-1.685768707	0.022025901	0.393810102	0.220915345	-0.780904644	-1.685768707	0.245096487	1.064945666	-1.685768707	-1.685768707	-0.12260264	-1.685768707
ZNF207	cluster 2	-0.223137164	-0.164800579	-1.846202053	1.327072826	0.532201072	0.991854865	1.012672844	-0.114291866	0.503027644	0.192062284	-0.349399678	0.242393846	1.3702818	-0.809517851	-1.846202053	0.60869128	0.69910567	1.131905457	0.014104149	-0.114957928	0.54378255	0.749052306	-0.082638945	0.251661374	0.036422912	0.799937976	1.467352486	0.162556317	0.137589021	-1.846202053	0.131869776	-1.846202053	0.03743708	1.604889413	-0.787050846	-0.405734156	0.18238965	-1.846202053	-1.846202053	-0.157147623	-0.16204142	-1.846202053	1.068846723	-0.489497053	-1.846202053	1.323010901	0.523236493	0.097937185
DAP	cluster 2	-0.260473985	-1.126849247	-1.126849247	-0.261310227	-0.342118614	0.143860314	-0.08761901	0.376530647	-0.32671488	-0.495111495	0.656236317	-0.64077543	0.615332539	1.944001482	-1.126849247	1.207625363	1.293394765	1.128519256	1.006171044	2.070146483	1.071499382	1.260310008	1.404717662	1.991709238	-0.120157485	-1.126849247	-0.08171075	-1.126849247	-1.126849247	-1.126849247	0.364344283	1.312263478	0.914928149	-1.126849247	0.549690858	-1.126849247	-1.126849247	0.570517259	0.34535076	-0.023700142	-1.126849247	0.120603042	-1.126849247	0.121071168	0.200456478	-1.126849247	-1.126849247	-1.126849247
IST1	cluster 2	-0.899299798	-0.646641738	-1.843899914	0.244973208	-0.36823232	-0.375433572	-0.004915291	0.072617449	0.269985883	-1.843899914	-0.181071077	-0.100329264	-0.287603778	0.857411501	0.622130882	1.00700773	1.520051355	0.979681241	1.254064157	0.590728275	0.825130893	1.142781637	0.916241678	1.209213043	-1.066426159	-0.404741617	-0.704396065	0.798488861	1.151144678	1.067436305	-0.218066811	-1.843899914	0.135328281	0.872884581	1.095447994	-1.843899914	0.19050811	0.748300939	1.298950653	0.222244509	-0.863359989	-0.483815401	-0.355032944	0.488204526	-1.843899914	0.435709533	-0.150002675	-1.843899914
SMIM10L1	cluster 2	-1.006923215	0.449359974	-1.974955613	1.286361332	0.612550621	0.506266285	0.892109004	0.452940462	-0.198596125	-0.569026147	0.103906612	0.036092294	-0.843220923	-0.140945827	1.924973943	-0.053556704	0.975979409	0.739315173	0.186844042	0.010064069	0.481338778	0.216829159	-0.687518046	0.785704262	-1.974955613	0.336585066	-0.329636313	0.539137405	0.063875466	-0.455681096	1.471666055	1.151623896	-0.239885206	0.809222969	0.181265007	0.93487146	-1.974955613	0.336585066	1.245858276	-0.239038605	-1.974955613	-0.014179876	0.635145181	0.415000324	-1.974955613	0.36120311	0.460222674	-1.974955613
PNRC1	cluster 2	-0.436841291	-1.093892429	1.397826108	-0.166786146	-0.253342571	0.425759256	0.189874817	0.049215119	-0.04538526	1.020140886	-0.682387589	-0.573243354	-0.0089576	0.346070539	0.634180051	0.505310251	0.565418785	-1.093892429	-1.093892429	-0.235417023	1.528239315	1.007256947	0.643649695	-0.600743952	-1.093892429	1.326634469	0.483389092	2.950809734	0.043206155	-1.093892429	-1.093892429	-1.093892429	-0.501503283	-1.093892429	-0.050368765	0.325321681	-1.093892429	0.724210644	1.993733317	-1.093892429	-1.093892429	0.242293263	-1.093892429	1.834493825	0.904767851	-1.093892429	-1.093892429	0.821561464
ATXN7L3	cluster 2	-0.353874921	-1.59124535	-0.214505081	0.844608424	1.204885098	0.325533787	0.801171211	0.953773924	0.018460869	0.087337457	0.508822666	0.628628817	0.878382326	0.917359826	-1.59124535	0.149893082	1.286166545	-0.645262371	0.750138851	0.528104887	0.634606109	0.394912071	1.4164977	1.410532068	-0.571959192	-0.099225834	0.501966131	0.862640612	0.534188575	-0.214505081	-1.59124535	-0.145972317	0.865063763	-1.59124535	0.787028689	0.046896272	0.29803201	-0.369982616	0.501493249	-1.59124535	-0.022745119	-1.59124535	0.35183856	1.652767805	-1.59124535	-1.59124535	-1.59124535	-1.59124535
ZBED1	cluster 2	-1.457711371	0.127278167	-1.457711371	1.151106648	0.325583171	0.316950675	0.606113909	0.422062566	0.608221389	-0.168176189	0.895027238	0.181183554	1.041974204	-0.480470874	1.357524928	1.010220798	0.941647838	1.03184999	0.912169875	-0.298686897	0.79523098	0.55261962	-0.276858364	1.230712118	-0.426019457	0.32389366	0.660976638	-0.502525734	0.074965807	-1.457711371	-1.457711371	-1.457711371	-0.076645178	-1.457711371	0.746546985	-0.099840226	-1.457711371	1.499123647	0.051049205	-0.327166696	-1.457711371	-1.457711371	0.936304037	-0.178800139	-1.457711371	2.152438075	-1.457711371	0.374950488
HARS1	cluster 2	-0.517611703	0.030697402	-0.179736516	1.443487785	0.248617192	0.420941749	0.556895846	-0.66918499	-0.034440774	-0.128862619	-1.099504153	-0.618909117	1.440322945	0.137496276	1.382630589	1.513768282	0.833028031	-0.227476038	0.467887261	1.089007912	0.441785641	1.37399208	2.051993223	1.071499624	-0.577328111	-0.42173507	-0.5340293	0.369806521	-0.026789289	-0.179736516	0.338018323	-1.711066953	0.742256829	-1.711066953	1.499749921	-0.652733301	-1.711066953	-0.352672172	0.616659188	-0.468697605	-0.698229293	-0.30618299	0.450200208	-1.711066953	0.847717858	-1.711066953	-1.711066953	0.302867541
RCSD1	cluster 2	-0.825537928	-0.562739397	-0.266050579	-0.116620183	-0.552176593	0.451908114	0.27260655	0.510999944	1.138431932	0.318099285	0.581833698	1.047753823	-0.659387052	0.053392359	-1.808049718	0.922885728	0.447739486	1.128856312	0.132468058	1.610825182	1.859736495	0.416518782	0.435020888	0.657043986	-0.999371931	0.01985978	-0.138120475	-0.751071594	1.086386636	0.830029531	-0.607682301	-0.189291392	0.662366249	-1.808049718	1.590074756	-1.808049718	1.775787555	0.116846661	-0.138503128	-1.808049718	-0.369703879	-1.808049718	0.368274884	0.182793529	-0.302820309	0.563052213	-0.046167647	-1.808049718
GMPPB	cluster 2	-1.242717165	0.670731063	0.136418676	0.27006649	0.130063742	0.123364577	0.359499172	0.080391931	-0.249868234	-0.60196295	0.755944176	-0.039991521	0.790750644	1.73528624	0.393623497	0.702458973	1.505930599	1.044841037	0.610052205	0.88032081	-1.242717165	2.119658137	0.76344418	0.962017581	-0.519450536	-0.570271622	-1.242717165	0.090218055	1.54350654	-1.242717165	0.269759392	0.20507069	0.514614804	-1.242717165	0.938825069	-1.242717165	-1.242717165	1.904014688	0.250494784	-1.242717165	-1.242717165	-1.242717165	-1.242717165	0.537856641	-1.242717165	-1.242717165	0.333077951	-1.242717165
RAB11FIP1	cluster 2	-0.665141174	0.477981435	-1.635954752	0.289029559	0.495623806	0.172922964	-0.06406023	0.149120912	0.536593185	-0.225986019	1.190351093	0.156001476	1.097183941	0.724262063	1.889748491	1.062464989	0.481423041	0.677671924	1.139880206	0.148434403	0.506085278	2.353282976	0.181745502	1.613953129	-0.507910041	-0.15685858	-0.464828696	-0.163356771	-0.446398334	0.505371803	-1.635954752	0.610576471	0.570940251	-1.635954752	-0.097122532	-0.582936513	-1.635954752	0.266022974	1.180619876	0.487526947	-0.628204004	-1.635954752	-0.105770449	-0.237602172	-1.635954752	-1.635954752	0.104949586	-1.635954752
PUF60	cluster 2	-0.429604962	0.948541447	-1.506110303	0.937760049	1.19436542	1.286046676	1.704083448	1.047284821	0.758617965	0.593909265	0.264447186	0.615618236	-0.056080768	1.176776552	0.132763984	-0.119835629	1.029829834	-0.167900476	0.105492554	-0.102134524	-1.506110303	0.486583711	1.29922242	1.043557775	0.102462761	0.379040381	1.047854033	-0.559304672	0.347523566	-1.506110303	0.342179563	-0.056080768	0.494573395	-1.506110303	-1.506110303	0.137422566	0.389384811	0.218147454	-1.506110303	-0.385484089	0.06755198	-1.506110303	1.521487221	0.277220451	-1.506110303	-1.506110303	-1.506110303	-1.506110303
ADIPOR1	cluster 2	-0.673874294	0.342599002	-1.976686146	-0.47570603	-0.059327923	-0.232498302	-0.034644286	-0.511253126	-1.280344513	-0.87984282	0.445885573	0.311926785	1.021951191	1.069277914	-1.976686146	1.155939557	0.695079991	1.009806124	0.645642137	0.768569333	0.373432868	0.434918589	0.454976308	1.668090728	-0.463550834	-0.825753473	-0.69179624	-0.361039161	-0.671575543	2.563380712	0.260157324	-1.976686146	0.533468415	0.542023676	0.667554983	0.811750055	-1.976686146	-0.493821312	1.567151791	-0.066669373	-0.417407734	-0.443072316	-0.297858871	-0.442496803	-1.976686146	0.593772191	-0.066669373	0.221785667
YWHAE	cluster 2	0.206161097	0.844975625	-0.080300683	0.555009539	-0.087457888	-0.483590011	-0.104743949	0.083794156	0.182532288	-0.911898315	0.161362639	0.10959867	-0.002981787	0.772531002	0.209374617	0.206259511	1.538511521	0.482124284	0.803043689	0.584823468	-1.633543694	-1.633543694	0.964084984	0.951686371	0.3445747	-0.125709393	-0.43966322	-0.56885835	-0.420874766	-1.633543694	1.495624014	0.656636553	0.530148865	2.603258114	-0.520668574	1.674176588	0.497945391	-0.255710961	0.727491047	0.14118558	0.638694159	-1.633543694	-1.633543694	-1.633543694	-0.117338529	-1.633543694	0.856081197	-1.633543694
SEMA7A	cluster 2	0.214821398	0.081999868	-1.094503246	0.21356405	0.091979044	0.699085737	0.408433915	0.303113947	-0.237248012	-0.138631234	0.380568513	-0.57372906	0.772051317	1.370259627	2.645053551	1.561754985	2.272471892	-0.093510496	-0.395535674	1.148089133	-1.094503246	1.840402704	-1.094503246	-0.24139293	-0.330507382	-0.091493697	0.83063853	-0.095926399	0.042868581	-1.094503246	0.039540197	-1.094503246	0.668329863	-1.094503246	0.701723536	0.3250519	-1.094503246	-1.094503246	1.119930005	-1.094503246	-1.094503246	-1.094503246	1.40826508	-1.094503246	-1.094503246	-1.094503246	0.570029447	-1.094503246
HMGN3	cluster 2	-0.08673157	0.27997602	0.068819799	-0.088057783	-0.580967719	-0.746753327	-0.113363343	0.605030109	0.091505225	-0.753860107	0.358467105	0.635938572	0.145309557	-0.390179223	0.355388735	0.352307034	0.132503437	2.07807467	0.942691534	0.331785262	1.780021911	1.229885892	0.767430469	1.279273956	-0.076884661	0.353726597	-0.286689076	1.452037479	0.222292009	2.45703949	-1.467766845	-1.467766845	0.391615179	-1.467766845	-0.36682576	-0.405800521	-1.467766845	0.450373049	1.372741793	-0.221133133	-1.467766845	-1.467766845	0.07542029	-1.467766845	0.032179132	-1.467766845	-1.467766845	0.553080367
TCF19	cluster 2	-0.456830193	0.05407404	-1.568869613	-0.003731252	0.726842811	-0.008493219	0.029469559	1.176131224	0.770614468	-0.423797047	1.214618198	0.252582856	-0.070976439	0.414022609	0.804618704	0.539240841	0.970873013	0.374659554	1.550196521	1.493482568	-1.568869613	0.489600708	0.133379134	1.023874205	-1.568869613	0.122558388	0.60055244	-0.590811127	0.345950363	0.872236533	-0.458128045	0.534972839	0.336084293	1.045962395	0.688171852	-0.178482924	-1.568869613	1.896311444	-1.568869613	-1.568869613	0.303134292	-1.568869613	0.882472821	-0.259333609	-1.568869613	-1.568869613	0.061460922	-1.568869613
TRIP12	cluster 2	-0.355663501	0.1656623	-0.034415777	0.561108009	0.705269829	0.590850488	0.922406624	0.964856142	0.585673105	0.997200182	1.678933419	0.296712917	0.375106892	-0.05089638	0.931516787	0.108291055	-0.132286248	0.924616993	-0.283970672	0.214753411	1.130884297	0.004667446	0.627542836	0.787586152	-0.726825051	0.614194455	-0.371273159	0.228004801	0.463492399	1.687910006	-0.356987828	-1.490386616	-0.047403481	-1.490386616	-0.447205535	-1.490386616	-1.490386616	-0.198840949	-1.490386616	-1.490386616	-0.527392567	-1.490386616	1.010958994	2.160160275	-1.490386616	-1.490386616	-1.490386616	1.189054106
UBE2N	cluster 2	1.398855739	1.034064179	-1.782858726	0.263868832	0.407695663	1.080818274	1.156818574	0.254707882	1.167074086	-0.011799495	0.035134188	0.76489504	0.603682601	0.23577945	-0.059367774	1.0797115	0.802668296	-0.06436096	0.284051056	0.87323294	-0.593904217	-0.291278728	-0.049923236	0.726264005	0.908810226	0.427219358	-0.666345757	-0.068460342	-0.185188634	1.069737733	1.143528298	-1.782858726	0.06806744	-1.782858726	0.278716906	-0.367407287	-1.782858726	-0.494314229	-0.210119415	0.241598713	0.7182449	-1.782858726	-1.782858726	-1.782858726	1.315734893	-1.782858726	-0.12313793	0.890355769
ADAM10	cluster 2	-0.372660624	-1.559171408	-0.036751462	-0.192182697	-0.043766637	0.315209138	0.146205785	0.224475527	0.220865765	0.01382641	0.250225414	0.656293144	-0.425093632	-0.491518702	0.247175426	-0.190794964	0.026345039	1.665041755	0.217117195	1.224610408	2.243862474	0.004115481	1.982105979	1.207203998	-1.559171408	0.757154967	0.089554277	1.500817696	0.483880763	1.045411412	-0.374045391	-1.559171408	-0.180362683	-1.559171408	0.317965756	-0.506995978	-1.559171408	1.102832932	-1.559171408	-1.559171408	0.66797541	-0.162462171	0.589519792	0.406393546	-1.559171408	0.78182398	0.180339555	-1.559171408
EPOP	cluster 2	-0.128336408	-1.140620028	-1.140620028	0.500385246	1.186563429	0.853256682	1.40108078	0.295468849	-0.06208868	0.061346197	0.87244391	0.51743855	0.993366205	1.79277997	1.019953872	1.159721331	1.171294293	0.628564324	0.707559582	0.556425715	-1.140620028	0.73319465	-1.140620028	0.891553716	0.214622161	0.120275764	0.575817805	-1.140620028	1.093067973	0.68481208	-1.140620028	-1.140620028	0.248364469	-1.140620028	-1.140620028	-1.140620028	-1.140620028	0.011564594	-1.140620028	0.669599747	-1.140620028	-1.140620028	1.960405536	-1.140620028	-1.140620028	-1.140620028	0.941278193	-1.140620028
PIK3R1	cluster 2	-0.136965965	-0.09667392	1.19218887	1.118275666	-0.42554811	0.626526646	-0.07181125	0.001851576	0.313273572	0.608383587	1.030547907	0.429172001	0.248913369	0.161728506	1.124566559	0.183049675	1.29083189	0.439099487	-0.282259873	0.422085082	2.145075573	1.256111284	-1.249079107	-0.41344277	-0.50073192	-0.047623978	1.167943502	1.619039869	1.997103326	-1.249079107	-1.249079107	-1.249079107	0.165151808	-1.249079107	0.192109488	-0.262878106	-1.249079107	-1.249079107	0.295912625	-1.249079107	-0.305273236	-1.249079107	-1.249079107	1.620015247	-1.249079107	-1.249079107	0.38135951	-1.249079107
MPZL3	cluster 2	-1.436661471	-1.436661471	-0.060976298	1.138811084	0.323839306	1.310063528	0.880704372	0.419085518	0.443399779	0.745025319	0.242314996	0.446757446	1.220110797	0.694364559	-1.436661471	0.503647738	0.848850308	-0.103863548	-0.296770147	-0.292451449	0.787484158	1.334830474	0.564480357	0.164133232	-0.715204492	0.32217139	0.053155768	1.177399724	1.524095631	0.91688492	0.404153657	-1.436661471	0.034469946	-1.436661471	-0.451003855	-1.436661471	0.451168	0.280623151	0.654473312	0.135190926	-1.436661471	-1.436661471	1.847764052	0.727415469	-1.436661471	-1.436661471	-1.436661471	-1.436661471
UBE2G2	cluster 2	0.375046427	-0.022090731	-0.738732977	0.480292397	1.027904213	1.327860952	2.066563628	0.970067437	0.049066116	-0.037997093	0.914905312	1.470163518	0.450582966	-0.355534858	0.488447224	-0.925897325	0.596468961	-0.796399445	0.887302411	-0.708327751	-0.456344464	-0.689079245	-0.381732185	0.241003494	1.081590676	-0.792810148	0.83170077	-0.074918065	-1.14432219	1.809921736	-0.5598908	0.729644167	0.090764733	-0.603558843	-0.720288361	0.734808143	-2.588487973	-0.279416195	-0.585729303	-0.474965286	-0.161665536	-0.201194119	0.589375495	-0.200307495	-2.588487973	0.255844123	0.376402936	-2.588487973
TCF7	cluster 2	-0.34635592	-1.019304875	0.472383923	-1.019304875	-1.019304875	-0.162653472	0.295524028	-0.004394171	-0.397926531	1.346351023	0.239947647	0.955228102	-1.019304875	0.455499017	-1.019304875	-0.346319369	-0.032686601	1.245805185	-0.008629319	-1.019304875	3.183905729	-1.019304875	0.760278311	-1.019304875	0.085084804	-0.291980231	0.951943381	1.007700908	1.283588451	-1.019304875	0.141898516	0.546638711	0.459077604	-1.019304875	1.340275678	0.011631633	-1.019304875	0.303925063	1.248163286	-1.019304875	-1.019304875	0.349210776	-1.019304875	1.979935758	-1.019304875	1.274435827	-1.019304875	-1.019304875
PSAT1	cluster 2	-0.980710995	-0.446747901	-1.656484846	-0.311467297	0.260482222	0.643001332	0.825876033	0.668025555	1.205827983	0.293385972	0.937605792	-0.15047183	1.030572628	0.151783513	0.835248868	1.150638645	0.534865769	0.618133661	0.228600345	0.649456227	-1.656484846	0.504536912	-0.387117238	0.738191304	-0.093519259	-0.926107049	0.880783798	-1.656484846	-0.486984567	-0.158534258	0.912247512	1.030572628	-0.299837263	-1.656484846	0.469471924	0.842212894	2.32173643	1.258307957	-1.656484846	0.431194563	-0.259226611	-0.28222446	-1.656484846	-0.281708746	-0.194253629	-1.656484846	0.744514253	-1.656484846
LARP1	cluster 2	0.427805985	-0.833532391	-1.132711471	-0.242217814	1.270016641	2.51372647	0.639959617	0.62988411	0.150021642	-0.307957257	0.641602906	0.434400317	0.267093162	0.062674939	0.311658749	1.548008765	0.91886725	-0.734166792	0.105443579	-0.200428601	0.210044041	0.512358154	-1.464935312	0.450817484	0.245790599	-1.196359381	0.000291699	-0.011695739	-0.388183572	0.414830941	0.42356903	-0.099770537	-0.403237354	-0.973613814	-1.749960806	0.859959294	-0.322202773	-0.592103432	-0.952628749	-0.275596145	-0.124919807	-3.309841633	-1.12335949	-1.311733993	0.328045696	0.037888856	2.083871809	1.547759975
RHOH	cluster 2	-0.314565733	-0.272657954	-1.471275254	0.403857748	0.605101824	0.418877184	0.127019733	-0.306401391	0.153728669	0.683012119	-0.633879643	-0.074358374	0.967173955	1.233102682	0.289702066	1.07686798	2.195646057	0.284600276	0.751713896	1.242587083	0.928282728	1.134374718	-1.471275254	0.455524073	-0.692918913	0.137182186	-0.330477844	1.664734761	-1.471275254	0.614597377	-0.31591572	-1.471275254	0.223717846	0.121365709	1.949180551	-0.445527024	-1.471275254	0.786872592	-1.471275254	-0.26715767	-1.471275254	0.44420975	0.019281874	0.444921148	-1.471275254	-1.471275254	-1.471275254	0.480651475
CD28	cluster 2	0.251805753	-0.276855253	-1.40983265	0.566888896	1.541345545	0.743747825	1.606550894	1.289070579	0.420148308	-0.283989625	1.220040063	1.631830885	0.062905963	0.763356295	-1.40983265	0.251894641	0.642473619	0.501058258	-0.069505504	-0.242984129	0.207241791	-1.40983265	0.6309023	0.222634201	-0.371176252	0.110540803	0.109461019	0.911689747	1.424408029	1.345193958	0.749793148	-1.40983265	0.544434504	-1.40983265	0.007059708	0.511995043	-1.40983265	-0.165361368	-1.40983265	-1.40983265	-0.481937903	-1.40983265	1.356616395	0.40142705	-1.40983265	-1.40983265	0.193119264	-1.40983265
GSPT1	cluster 2	1.546507814	0.722305393	-0.574200494	0.108210761	0.74667282	0.142292695	0.699890506	0.183742965	0.492902207	-0.903693715	-0.259706624	0.320176891	1.190868906	0.997984101	1.128012563	0.528049679	1.543178684	-0.626213134	-0.463045439	1.085757263	0.102953504	0.164319749	-0.252201351	0.30947907	1.27030681	0.034421211	0.842262248	-1.098979159	-0.940024274	0.102172243	-0.010101925	-0.491149281	-0.015183208	-2.242598821	0.125264811	-0.257422093	0.046915955	1.003860359	-2.242598821	0.735490625	0.997984101	-2.242598821	-0.567033799	-0.711390673	0.046915955	0.32286467	-2.242598821	-2.242598821
SLAMF6	cluster 2	-0.233508515	-1.722729108	0.815996491	-1.722729108	-0.020684884	0.038999725	0.520963509	0.279029772	0.393190784	0.208885174	0.970563579	0.241527483	0.465245675	0.068608531	0.745674636	-0.093356961	-0.338553327	0.298521486	-0.717313577	0.561621562	0.948869985	1.266826389	-0.465246521	-0.308805253	-0.379514686	0.422259742	1.021042261	1.557002712	0.568178891	0.362783195	-1.722729108	0.939169591	0.860302011	-1.722729108	0.840703685	-0.697158072	-1.722729108	0.871966101	1.020430745	-0.027201909	-0.741245654	-0.361335848	1.5298752	0.611619409	-1.722729108	1.458628855	-1.722729108	-1.722729108
RASSF2	cluster 2	-0.67704574	-1.301532879	1.066694022	-1.301532879	-0.502641368	0.572686596	-0.436616737	0.228976296	-0.304990594	-0.190646464	0.553618839	-0.314262527	0.739499339	0.842785665	1.001094924	0.743639919	1.081933109	0.800457308	0.558128709	1.347773513	0.936486108	1.797566784	0.349895217	1.842749087	-0.04852762	-0.626585868	1.043174058	0.0363608	0.55612013	0.082733286	-1.301532879	-1.301532879	1.226730196	-1.301532879	1.089741901	-1.301532879	-1.301532879	0.426463499	1.257398642	-1.301532879	-1.301532879	-1.301532879	0.652172822	-0.031093083	-1.301532879	-1.301532879	-1.301532879	0.518989531
CERK	cluster 2	-1.057676046	0.721136962	-1.057676046	0.657779985	0.736101557	0.57409263	0.481615933	0.671447985	0.654613247	0.197370593	-0.175300614	0.697429597	0.946107831	0.488524632	-1.057676046	-0.061153845	0.207413206	0.01690981	-0.307320295	-1.057676046	3.191094519	1.198492107	0.267579825	0.76213541	-1.057676046	0.460506602	1.009002383	2.680238775	0.163315494	-1.057676046	0.159742406	-1.057676046	-0.159054887	-1.057676046	-1.057676046	-1.057676046	-1.057676046	-1.057676046	1.319562601	0.211119443	-1.057676046	0.377090867	0.512944784	0.377629287	-1.057676046	-1.057676046	-1.057676046	-1.057676046
MRPL36	cluster 2	-0.197850513	-0.500625365	-1.748340529	1.568149918	0.73740418	0.343472384	1.274960829	1.22388336	0.058070614	-0.002031468	0.927188428	-0.400987129	1.235374004	0.116696214	0.084770094	-0.544184712	1.552546519	-0.251528559	0.675279763	0.270260828	0.032496676	1.364211079	1.626946524	1.059022955	-0.938101089	0.602305761	0.600659866	-0.689321254	0.324982582	-0.203363606	1.14349883	-0.126456187	0.403837237	-1.748340529	-0.187958049	0.368112598	0.371805144	0.180273054	-1.748340529	0.016943947	-0.726476943	-1.748340529	0.905916783	-0.330405007	-1.748340529	-1.748340529	0.016943947	-1.748340529
PTPN4	cluster 2	0.119729442	-0.838193911	1.274700636	0.5117247	0.386249609	0.946665971	0.101164916	-0.002186543	0.687410612	1.730442818	0.563490055	0.091152058	0.74005321	-0.838193911	-0.838193911	0.33356378	0.377959817	-0.838193911	-0.116863031	-0.838193911	1.592449695	0.705571628	-0.838193911	-0.838193911	-0.838193911	0.1969067	-0.838193911	3.117788578	1.179345902	0.665215006	-0.838193911	0.74005321	-0.838193911	-0.838193911	0.680206073	-0.838193911	-0.838193911	-0.838193911	0.789570441	-0.838193911	-0.838193911	-0.838193911	-0.838193911	2.704288586	-0.838193911	-0.838193911	-0.838193911	-0.838193911
TMED7	cluster 2	0.36400902	-1.674992498	-0.152949953	0.668504532	0.620302458	1.082177877	0.969921633	0.955923253	1.036057184	0.925480561	1.51116936	0.193205304	-0.077184185	0.440166134	0.130906552	-0.147436579	0.195439597	1.044223529	-0.643751131	0.10752649	0.464802522	0.520785577	0.870456822	0.235305107	-0.548130058	-0.197446524	-0.505093865	1.38423805	0.367553211	0.928944659	-0.490160268	-1.674992498	-0.800424424	-1.674992498	-0.137773083	-0.191861759	-1.674992498	-0.324836711	1.551689524	0.064087249	-0.255261769	-1.674992498	1.958858821	0.290085202	-1.674992498	0.665422569	-1.674992498	-1.674992498
HNRNPR	cluster 2	-0.053298694	0.678408884	-2.29409261	0.998975568	1.103071859	0.640384492	1.127309207	0.797983819	0.685259578	0.563739597	0.841488933	0.140024675	1.148173045	-2.29409261	0.488280071	-0.312825077	0.379314661	0.48035333	-0.189128701	0.452849144	0.057469966	-2.29409261	1.816300969	0.977872309	-0.163874693	0.371232776	0.539126253	-1.147542534	-0.049403748	0.567546523	1.295815537	0.172181911	0.035968457	-0.49918559	0.595396351	-1.138073933	0.001288825	0.25084094	-0.483062915	-0.937051598	-0.388440011	-0.135340224	-0.614234115	-0.134538478	-0.661304897	-2.29409261	0.386962056	0.784148519
EIF3H	cluster 2	0.877503844	-0.210671659	0.074744928	-1.40866835	0.292788526	-0.111006586	0.592936616	0.014481961	-0.53575189	-0.218215458	0.579357335	0.554910408	0.148587769	1.101123362	-1.40866835	0.080118373	1.760686221	0.346298039	0.918376454	-0.174856739	1.930467839	0.731381126	2.041876233	1.286828395	0.139128969	-0.387334784	0.197814526	-0.391848467	-1.40866835	0.074744928	0.21816763	0.778551398	0.657750265	0.18314799	1.153879844	-0.383451222	-1.40866835	1.477836974	0.84622046	-1.40866835	-0.42752359	-1.40866835	0.68497018	-1.40866835	-1.40866835	-1.40866835	-1.40866835	-1.40866835
RAB8B	cluster 2	-1.512722625	0.21646384	0.007549538	-0.544989536	-0.635338957	-0.091980565	-0.258470394	-0.914352082	-1.512722625	0.340860636	-0.654964307	-0.301452735	1.423281194	-0.009658912	2.005188766	1.817417479	1.440150158	-0.039845239	0.108835864	0.983938704	0.624583467	-1.512722625	-1.512722625	0.327246919	-0.136607926	-0.036895276	-1.512722625	-0.043379106	0.15939228	0.007549538	0.521565489	0.083227178	0.770127139	-1.512722625	1.501518436	0.569887624	-1.512722625	1.445504701	1.297627334	0.606066151	0.219301413	-0.117983821	1.099092117	0.8788027	-0.028702101	-1.512722625	-1.512722625	0.486668543
KHSRP	cluster 2	0.512970175	0.06115123	0.596074276	0.692794709	0.26065314	0.715791485	0.640606564	-0.192998453	1.12537778	-0.524736934	0.289361013	0.881521918	0.205099674	-0.237023459	-2.233790077	1.025895654	1.223309837	0.019255706	-0.46948702	0.790772962	-0.327170115	0.152501806	0.532511819	0.237150853	0.715812325	-0.118999208	-0.047916673	-0.635101358	-2.233790077	0.596074276	-0.020425118	0.205099674	0.49507533	0.79746684	0.623614868	0.292235038	1.610587741	-0.168956108	-2.233790077	0.071514074	-0.063660307	-0.099007828	0.100750637	-0.715703998	1.896716988	-2.233790077	-0.343821354	-2.233790077
ENSG00000249590	cluster 2	-0.330207275	0.596224262	-1.517612779	0.153599475	-0.638327028	0.148514775	1.169444868	0.537622475	-0.420786214	-0.809754591	-0.162558829	0.499118324	0.434490982	1.61224003	0.290096179	0.631274927	2.066390091	-1.517612779	1.25809199	0.827763619	-0.270560269	0.680365949	-1.517612779	0.702248899	-0.389620975	-0.468632615	0.132356172	-1.517612779	-1.517612779	0.623613345	1.938748998	0.728813079	0.604741966	0.117292625	-0.425999379	1.400437428	1.405417691	0.384275742	0.131978092	-0.281541128	-0.509909296	-1.517612779	0.012499757	-1.517612779	0.573153746	-1.517612779	0.223209908	-1.517612779
ENSG00000267303	cluster 2	-0.233310387	-1.664748273	0.573588812	-0.234685001	-0.745584303	0.611888114	0.694055435	0.300247139	0.412763871	-0.386618822	0.328560809	-0.275805618	0.375889188	0.257857248	-1.664748273	1.398016076	0.880784864	-0.121733655	0.193500497	-0.340066744	0.57433461	2.505217642	0.652025365	0.533328854	-0.223104103	-0.323773532	-0.440565592	0.49947244	0.472572868	-0.072081976	0.466410999	-1.664748273	1.036275444	0.734960005	1.845032104	-1.664748273	-1.664748273	-1.664748273	1.279428283	-0.372617104	0.149753352	-0.203593133	0.583086214	-0.203044811	0.52084072	-1.664748273	-1.664748273	-1.664748273
BCAS2	cluster 2	-0.0523445	-0.353666888	-1.595396544	0.091169589	1.527366351	0.76490186	1.155537941	0.716985108	0.202348929	-0.00675011	0.232000656	-0.049555498	0.671667837	0.260693291	1.51089729	-0.052261543	1.759311082	0.498917002	-0.321371432	-0.032557516	-0.336887025	0.622775609	1.981110446	1.060512337	-0.457041574	-0.30081502	1.008972723	-1.595396544	0.467980473	-0.057831145	0.462031783	0.018707334	0.265169845	-1.595396544	0.300414897	-1.595396544	-1.595396544	0.323965142	0.069349565	0.547493648	-0.578435016	-1.595396544	-1.595396544	-1.595396544	-0.094495151	1.700959235	-1.595396544	0.426737881
CTC1	cluster 2	-0.76316575	-0.76316575	-0.76316575	-0.76316575	-0.76316575	-0.242346294	-0.272201599	-0.145778473	-0.76316575	-0.03439113	0.12185287	0.029185816	0.405303231	0.336863804	1.097959024	0.646707068	0.699981392	-0.76316575	1.344118544	-0.76316575	3.656727049	0.847528222	2.157257649	0.820949693	-0.76316575	-0.76316575	-0.76316575	0.312037778	0.461483314	-0.76316575	0.957079708	-0.76316575	0.138147261	-0.76316575	1.170896089	-0.76316575	-0.76316575	-0.76316575	1.621194003	-0.76316575	-0.76316575	-0.76316575	-0.76316575	-0.76316575	-0.76316575	1.648820935	-0.76316575	1.299767799
FUT8	cluster 2	-0.636228392	-1.289396544	-1.289396544	0.298751135	-0.453814097	-0.610024833	0.269764437	0.496917682	0.689276546	0.206545475	0.883055706	0.253303901	-1.289396544	0.142056652	0.428463518	0.163689832	1.024665884	1.29725558	1.348346852	2.295711147	-1.289396544	0.19731025	-0.062491279	1.166449194	-0.530098137	0.279678064	-0.176531382	0.109942991	0.653573468	0.745403818	-1.289396544	0.84537479	0.021869043	1.363876475	1.403902467	0.121430414	-1.289396544	1.782752511	-1.289396544	-1.289396544	-1.289396544	-1.289396544	0.754037601	0.579882085	0.697452222	-1.289396544	-1.289396544	-1.289396544
RPS6KB1	cluster 2	-0.222767177	-0.180339011	-1.393840038	0.25438486	0.708320274	0.17397733	0.87810591	0.047728521	0.251342231	-0.003330502	1.041578139	0.97241477	2.041701698	0.694315496	-1.393840038	1.01365474	2.485969566	0.652862823	0.497110574	0.752214288	1.035514248	0.14910662	-1.393840038	0.281404823	-0.605818524	0.234590284	0.591842358	0.882473913	-1.393840038	1.176854047	0.919275943	-1.393840038	-0.032971262	0.218577407	0.12375452	-0.355354668	-1.393840038	0.892348164	0.233060877	-1.393840038	0.007765749	-1.393840038	-1.393840038	-0.014786339	-1.393840038	-1.393840038	0.323037809	-1.393840038
MAEA	cluster 2	-0.671958313	-0.407704353	-1.659911442	0.912463676	0.118537847	-0.303529348	0.321473147	1.08393163	-0.222006826	-0.642532316	1.276773701	-0.307707407	-1.659911442	0.211839659	0.919299381	0.527017087	0.818290351	1.918126721	0.291353294	-0.370268776	0.127336992	1.463845727	0.59558172	0.540525734	-1.659911442	0.020459606	0.01926619	1.45659563	1.00658021	1.385042375	0.040540289	1.531008629	-0.255636134	-1.659911442	1.0185943	-0.149012749	-1.659911442	0.699197458	-1.659911442	-0.401958153	-0.213599767	-0.237404999	-0.102711991	0.341957477	0.467867011	-1.659911442	0.111728271	-1.659911442
VDR	cluster 2	-0.598311704	-1.260869097	-1.260869097	0.057843249	1.610446449	0.023881876	0.720821355	0.459786835	0.229467805	-0.578524062	0.748728319	0.121433389	-0.166842239	1.756175224	2.137598723	0.706715817	2.008357867	0.739580963	0.93886338	0.999973496	-0.058763783	1.317520846	-0.016327166	0.985669005	-0.490655836	-0.544775676	-0.132006586	-1.260869097	1.006463345	0.80318136	-0.11759681	0.280893456	0.784990156	0.315109828	-1.260869097	0.486638365	-1.260869097	0.572470141	0.32926599	-1.260869097	-1.260869097	-1.260869097	0.214093982	-1.260869097	-1.260869097	-1.260869097	-1.260869097	-1.260869097
SURF6	cluster 2	-0.872961794	-0.872961794	0.533631125	-0.872961794	-0.061185005	-0.212945313	-0.432701625	-0.090791334	-0.872961794	-0.872961794	0.013879685	-0.00346352	0.603649925	2.164330383	1.466804969	1.205197486	2.377976391	0.489780319	1.016694176	0.774349968	1.401154081	1.15626262	1.983798758	1.641682047	-0.872961794	-0.872961794	0.208197953	0.091200836	-0.872961794	-0.872961794	0.22199881	-0.872961794	1.380521699	-0.872961794	1.123336191	-0.872961794	-0.872961794	0.374782282	0.649978363	-0.872961794	-0.872961794	-0.872961794	-0.872961794	-0.872961794	-0.872961794	-0.872961794	-0.872961794	-0.872961794
LRRC59	cluster 2	0.55900531	-0.070712478	-0.28504772	0.352911903	0.94978514	0.652691317	1.345591772	0.85127543	1.070004048	-0.59307806	0.572580786	0.611419691	0.153656717	-0.75095711	1.306284768	0.833064981	1.824278846	0.000474149	0.118050854	0.556261244	-0.046936657	1.297486106	0.424080744	0.368698749	0.575808306	-0.531532787	0.216383061	-1.844768138	0.837512928	-0.28504772	-0.630605612	-1.844768138	0.327947554	-1.844768138	-0.727252053	0.011096032	0.295609783	0.528310034	-0.156034443	-0.062637804	-0.389892245	-1.844768138	1.230915366	-1.844768138	0.761455065	-1.844768138	0.655239104	-1.844768138
EIF2B1	cluster 2	-0.167282937	-1.283300409	-1.283300409	-1.283300409	-0.456878216	-0.807842412	-0.101899481	0.799204343	0.758535958	-0.343720136	0.754123816	0.156376393	1.069366249	2.213259907	0.41572724	0.289023438	1.570645995	0.891126679	0.963044047	0.76186194	1.294759472	0.782533592	1.111511622	1.359950872	-0.532325976	0.414178267	-0.182635273	-1.283300409	-0.165313776	1.166538204	-1.283300409	0.828068031	0.866953554	-1.283300409	0.981815076	-0.293637121	-1.283300409	0.504244631	0.893390375	-1.283300409	-0.336181089	-1.283300409	0.154820198	-1.283300409	-1.283300409	-1.283300409	0.35286224	-1.283300409
NFATC2	cluster 2	-1.339780833	-1.339780833	1.010235216	1.23182849	0.581922142	0.814809211	0.415526637	0.354962261	-0.531471408	0.838633407	0.501105405	-0.046923504	1.124252565	1.163141771	0.290017237	0.861045551	0.669689063	-0.008982119	0.614767039	0.916044206	1.133231906	1.427553849	-0.175769936	0.761389699	-1.339780833	0.148858914	-1.339780833	1.696160671	0.780838492	0.0338408	-1.339780833	-1.339780833	0.573696251	0.134220643	1.215452638	-0.001276548	-1.339780833	-0.121284541	0.748217229	-1.339780833	-1.339780833	-1.339780833	1.020089536	-0.079110283	-1.339780833	-1.339780833	-1.339780833	-1.339780833
COPB2	cluster 2	0.146796798	0.685873466	0.141785453	0.89973042	1.58965936	1.117824181	1.177843911	1.0446085	0.819467685	0.964592149	1.579252711	0.894624306	0.536793762	-0.277718122	-1.262582663	-0.367716417	-0.333719184	-1.262582663	-0.31107017	0.572305187	-0.11309618	0.179483482	0.780282836	-0.102061823	0.202738726	0.975210986	0.593272394	1.704784704	0.282051854	1.14003501	-1.262582663	-1.262582663	-0.455630503	-1.262582663	-0.256374152	-1.262582663	-1.262582663	1.193003938	-1.262582663	-0.123217926	-1.262582663	-1.262582663	1.506754584	0.550568011	-1.262582663	-1.262582663	-1.262582663	-1.262582663
CUL4A	cluster 2	-1.282986511	-1.282986511	-1.282986511	0.924934121	-1.282986511	-0.24460754	-0.589802113	0.339219639	0.018181983	-1.282986511	0.474609035	-0.72282202	-0.11570898	1.14438052	3.090091396	1.319254025	0.642679233	0.235150617	0.545302359	0.764373966	0.919996415	0.326065089	0.044883844	0.879651781	-0.461203547	0.574545511	-0.078540903	1.090852263	0.440510465	0.919262642	0.435504869	-1.282986511	0.270023766	1.078032103	0.29962682	0.243940912	-1.282986511	1.10114956	1.098941987	-1.282986511	-1.282986511	-1.282986511	0.290732863	0.155150413	-1.282986511	-1.282986511	0.507448065	-1.282986511
DUSP2	cluster 2	1.199256629	-1.180442443	-1.180442443	1.026041719	0.980657786	1.570828493	1.557706212	-0.383556469	-0.337158716	0.145700929	-1.180442443	0.069306347	0.6556911	0.811053156	0.519874477	0.63191763	2.071317972	-1.180442443	-0.492866612	-0.335755501	-0.007474597	1.706630545	-1.180442443	-0.34123608	0.919863259	-1.180442443	-1.180442443	0.510904167	-0.061607449	0.252613681	0.391167639	0.323949793	0.456163216	-1.180442443	0.586509518	0.524707712	-1.180442443	-1.180442443	-1.180442443	-0.017803107	-1.180442443	0.134282007	1.645465989	-1.180442443	-1.180442443	-1.180442443	-1.180442443	0.70424625
RRP1	cluster 2	-1.124261925	0.11724919	-1.124261925	0.256082986	0.127779768	-0.613832688	0.050680339	0.082298207	-1.124261925	-0.410026178	0.600028227	-0.347717577	1.844616599	1.257107939	2.821925104	0.935281866	2.160212028	-0.067959048	0.149538962	1.242245508	-1.124261925	0.4542991	-1.124261925	0.736309927	-1.124261925	-0.374700497	0.057360153	-1.124261925	-1.124261925	0.413032866	0.072443398	1.142403458	0.122333052	-1.124261925	-0.022813463	0.704918669	0.985341688	-1.124261925	0.540191193	-1.124261925	-1.124261925	-1.124261925	1.045423121	-1.124261925	0.376375313	-1.124261925	0.632244977	0.89751661
CDCA5	cluster 2	-0.355829345	-1.005644401	-1.005644401	-1.005644401	-1.005644401	-1.005644401	-0.368454472	0.586939086	0.031315594	-1.005644401	0.337302552	-1.005644401	0.839910376	0.004495241	1.390373262	0.816014923	0.635392875	2.185203487	1.932024637	1.211717555	-1.005644401	0.473430253	1.676133952	2.266163191	-1.005644401	0.207134638	0.101507769	-1.005644401	-1.005644401	0.434764759	0.115640416	1.118167896	1.230961862	-1.005644401	0.026386972	0.397939953	-1.005644401	0.792435965	0.553909129	0.162960457	0.337940345	-1.005644401	-1.005644401	-1.005644401	0.971004701	-1.005644401	-1.005644401	-1.005644401
SLC38A2	cluster 2	-0.610446331	1.333049766	0.218410256	1.431059458	0.386319398	1.382957507	-0.319044113	0.298397265	0.905852212	0.174931583	0.332422242	-0.156725717	-0.363391807	0.192695301	-0.139720202	0.440638183	-0.216958639	0.403417306	-0.022016521	0.255734069	0.864562378	-0.400914583	0.965107344	0.588956859	0.316915129	0.28398228	1.771900133	1.027883303	0.44485601	1.131957609	-0.286654546	0.331373643	0.375799833	-2.080836587	0.241054476	-0.134202482	-2.080836587	-2.080836587	-2.080836587	0.541445497	-0.216958639	0.030592836	-0.437803011	0.492748546	0.164226779	-2.080836587	0.541445497	-2.080836587
DDX18	cluster 2	0.404590429	-1.47309873	0.754903739	-0.049638197	-0.558178628	0.260551099	0.923891536	-0.849128558	-0.002946377	0.164881375	-0.378732651	0.216079463	0.864366847	0.094269408	2.59634902	0.404690874	1.160680537	0.402420877	1.120790495	0.59820378	-0.175507579	0.813956325	-1.47309873	-0.163051509	0.373092974	-0.381607098	-0.254568217	-1.47309873	-0.235391838	1.239082299	0.648220776	0.191129373	0.735267569	0.915529866	0.776846307	0.413217046	-1.47309873	0.938917661	-1.47309873	-1.47309873	-1.47309873	-1.47309873	0.119023872	-0.018144093	0.074411508	-1.47309873	2.065615725	-1.47309873
PDE3B	cluster 2	-1.307777251	-0.047330248	0.252964807	0.40421152	-0.407037486	0.238191728	0.505420802	0.617830762	1.006105774	0.136526081	0.99446033	0.261365198	-1.307777251	-0.213249761	0.544038658	-0.313269209	-0.045244982	0.538673697	-0.250315501	-0.38782833	1.758211319	-1.307777251	-1.307777251	0.179339616	-0.489270028	0.687653442	2.001674626	2.553409658	0.786702304	0.885693431	-0.092819431	0.330656998	0.361250459	-1.307777251	0.907295911	-1.307777251	-1.307777251	0.076707649	1.06465655	0.475520404	-0.275486443	0.124089728	-1.307777251	1.830304234	-1.307777251	-1.307777251	-1.307777251	-1.307777251
MTRFR	cluster 2	-0.454266913	-0.205440259	-1.38454274	1.037655561	0.658028616	0.755262769	0.823001418	1.139160269	1.216028653	0.265735629	1.517342268	0.800016133	0.148153108	0.058948469	-1.38454274	0.080763576	0.409667167	0.342745189	-0.395325605	-0.170190194	0.298365048	1.17868436	0.357256762	0.314384104	-0.618858903	1.137421052	1.315023329	1.842348843	0.221299478	1.113281082	-0.247993741	-1.38454274	-0.062249875	0.182168262	-1.38454274	-1.38454274	-1.38454274	1.168348957	-1.38454274	-0.200029526	-0.022667617	-1.38454274	1.494532289	0.500455859	-1.38454274	-1.38454274	-1.38454274	-1.38454274
NAA50	cluster 2	1.511333847	0.647174059	-0.130028011	0.63085313	0.492491049	0.945695226	0.926548484	-0.365557372	-0.623888632	-0.908247768	-0.32668193	-0.300887419	-0.38958325	0.170367184	0.409497953	0.154000857	1.49346406	0.106428963	0.063147219	-0.082324554	-1.35720941	0.602255076	-0.027050484	0.129786022	2.106554937	0.112680195	0.473059716	-0.227333672	0.15939165	0.508587309	1.143794441	-0.873627537	-0.404312736	-0.824912494	-0.490526211	1.38416178	-3.068688723	-0.45849963	0.109734431	0.663698879	0.992677379	-1.150372115	1.054598919	-1.149652236	-1.027574495	0.146561961	-0.679549538	-3.068688723
SYNE1	cluster 2	-0.980853059	-0.980853059	-0.980853059	-0.980853059	0.519936287	0.338086515	-0.980853059	0.044976379	-0.980853059	0.72336304	0.710283761	-0.441869674	-0.980853059	-0.980853059	0.80807234	0.194277836	0.425533617	1.072831122	0.268456159	0.273189409	2.205957687	2.966748105	0.296807467	0.541809145	-0.980853059	-0.980853059	0.178049694	0.798634562	1.346815529	0.526883804	-0.980853059	-0.980853059	0.513434331	0.637064355	1.623713336	-0.980853059	-0.980853059	0.35661261	-0.980853059	-0.980853059	-0.980853059	-0.980853059	0.533360369	1.390953107	-0.980853059	-0.980853059	0.741881072	1.002052265
ATG5	cluster 2	-0.641992114	0.095196116	-1.580944674	0.280863802	0.109296961	-0.043360889	0.457900888	0.562154373	-0.085553349	-1.580944674	1.401057571	0.436575483	0.840177135	0.466943144	0.167519299	0.866267912	1.124570937	1.387845082	1.188096283	0.83912741	0.801562265	1.387880167	0.177100687	1.262087512	0.135191868	-0.150390787	0.366446085	0.158294982	-0.43042817	0.940176486	-1.580944674	-1.580944674	0.850196703	0.000379126	0.510502756	-0.562485318	-1.580944674	1.286534101	0.659080919	-1.580944674	-0.606267181	-1.580944674	0.498893529	-0.228484464	0.88143411	-1.580944674	-1.580944674	-1.580944674
SLC43A3	cluster 2	0.206892895	-0.078216485	0.201701464	1.8698556	1.475370985	1.341118828	1.157777338	0.022233663	-0.045092918	0.391286829	-0.0249922	0.738647539	-0.169400958	1.572638448	-1.253133405	0.989113484	1.64638417	0.468023022	-0.267427779	-0.395609407	-1.253133405	-1.253133405	0.482483082	0.696136382	0.063748991	0.159169695	-1.253133405	-1.253133405	0.992864229	0.201701464	0.986435448	0.274121701	0.689161699	-1.253133405	-1.253133405	-0.247667397	-1.253133405	0.56295475	-1.253133405	1.34374547	-0.290890698	-1.253133405	1.615721524	-1.253133405	0.167010209	-1.253133405	-1.253133405	-1.253133405
GLG1	cluster 2	-1.051540675	-1.051540675	-1.051540675	-1.051540675	-0.188312444	-0.349691512	-0.241673301	0.383439968	0.025255639	0.49389555	0.139522639	0.252877851	0.062666132	0.754064655	1.970263872	0.449622001	-0.351017857	0.985808827	0.3774864	1.08470626	1.641337238	2.595130251	0.215957542	1.532129114	-1.051540675	-0.322238502	0.925067224	-0.026268195	0.593596846	0.444203888	0.112819922	-1.051540675	0.945371416	-1.051540675	1.914069553	0.405964403	-1.051540675	-1.051540675	1.222092524	-1.051540675	-1.051540675	-1.051540675	-1.051540675	0.879584243	-1.051540675	-1.051540675	-1.051540675	-1.051540675
BTBD1	cluster 2	0.175466349	-0.297442472	0.015926284	-1.612764531	0.255323903	-0.090701838	0.468487747	0.914627742	0.511738859	-0.30572507	1.594571286	0.21504988	0.474030108	-0.002509392	-1.612764531	0.175562247	1.093081337	-0.493661803	1.052099807	-0.258120031	-0.279668133	0.736869908	0.330261919	0.87857447	0.461439723	-0.491407035	0.863515412	-1.612764531	0.572900677	0.015926284	1.180165245	2.740170878	0.832887328	0.841222747	-1.612764531	0.325165429	-1.612764531	0.420350127	0.150644492	-1.612764531	-0.535531717	0.489223884	0.685913723	-0.117998799	-1.612764531	-1.612764531	-1.612764531	0.5292138
FOXP1	cluster 2	-1.216975108	-1.216975108	0.269657974	-1.216975108	-1.216975108	0.676299186	0.009524267	-0.631844718	0.017469425	0.718163799	-0.190729176	-0.156695804	0.687805048	1.085916465	1.255932744	1.335376746	0.733442394	-0.195482802	0.368703135	-0.340708275	2.129408801	2.111303948	0.042802013	0.284374405	-0.4373332	-1.216975108	-1.216975108	0.219856228	0.418140889	0.269657974	1.332349638	-1.216975108	0.129422559	-1.216975108	1.134608222	-0.189532709	0.823106299	-1.216975108	0.392625785	0.481645927	-1.216975108	1.468819799	-1.216975108	-1.216975108	-1.216975108	-1.216975108	0.481645927	1.51889371
CREM	cluster 2	0.978477261	-0.937093699	-0.937093699	2.132382295	2.266451945	0.823385064	1.861030129	0.827091762	0.092305	0.001132613	0.852511955	0.408738664	0.128068786	1.277923921	1.441452703	-0.937093699	0.219601255	0.754570385	-0.937093699	-0.937093699	0.233295743	-0.937093699	-0.937093699	-0.452932583	0.728117471	-0.937093699	-0.937093699	0.043049104	0.635629389	1.072499665	-0.937093699	-0.937093699	-0.937093699	-0.937093699	-0.937093699	-0.937093699	-0.937093699	-0.937093699	-0.937093699	0.222989937	0.008660797	-0.937093699	1.519472732	0.375233027	0.458715484	-0.937093699	-0.937093699	-0.937093699
RRAGC	cluster 2	-0.513865755	-0.251598522	-1.494391206	1.675719178	0.037399452	-0.355070023	0.229426024	0.581501674	-0.386540193	0.245028324	0.121806222	0.315491483	0.477333584	1.109247687	0.331487437	0.77921704	1.244734616	0.842380644	-0.024151133	-0.214444396	0.66907747	1.605880777	1.631045044	1.066935758	-0.687348319	0.473090696	-0.311549381	1.906803615	-0.292934645	0.668356858	-1.494391206	-1.494391206	0.560111632	0.156946996	1.368261726	-1.494391206	-1.494391206	0.426613619	0.844813349	-1.494391206	-1.494391206	-0.082579522	-1.494391206	-0.082049717	0.007795088	-1.494391206	0.263928877	-1.494391206
TMEM127	cluster 2	-1.471949321	-1.471949321	0.038842825	-1.471949321	0.46145143	-0.060066635	-0.225518277	0.800167392	-0.070904289	0.494637256	0.976728061	0.137825823	2.139710341	0.351820874	1.041145408	0.948652638	1.613412129	0.585896453	0.557690783	0.063676372	-0.235353922	1.18041824	-1.471949321	0.993507965	-1.471949321	-0.735310177	0.524543773	-0.011768241	1.363909403	0.651321634	-0.295874951	0.114048559	0.356219478	0.149246647	0.917849258	-1.471949321	-1.471949321	0.826685629	1.320876036	-0.246242702	-1.471949321	-0.085907741	-1.471949321	-0.085387607	-1.471949321	0.851166227	0.254275765	-1.471949321
MRPL57	cluster 2	-0.293728111	-0.247849992	-1.560024195	1.638779593	0.713068675	0.821276528	1.544477222	0.883541148	0.218932464	-0.256112768	0.617474324	0.735603841	0.145649388	0.69792513	1.142702803	0.070654376	0.436677529	0.362202837	0.173018706	0.091476232	0.724224678	-1.560024195	-0.183169965	-0.110821181	0.135289098	1.029005998	-0.311147733	0.010338745	0.948357553	2.59008207	-0.295205995	-1.560024195	0.050275155	0.888090151	-0.39588459	-0.437096663	-1.560024195	-0.118721731	-1.560024195	-1.560024195	-0.485369437	-0.069395149	0.733152816	1.376443392	0.026024814	-1.560024195	-1.560024195	-1.560024195
PPP3CB	cluster 2	-0.364882586	-1.047702207	-1.047702207	-1.047702207	-1.047702207	-0.54515081	-0.101995441	-0.017905018	-0.157040834	-0.344489801	-0.193726154	-0.112075963	0.891589599	-1.047702207	-1.047702207	0.980055087	1.166495924	1.462838136	1.10597835	1.849072241	1.399367048	2.642424164	0.234900114	1.95304061	-0.253934402	-0.005606659	0.115683004	-0.010212098	-1.047702207	1.079470724	0.612204593	-1.047702207	0.973006027	-1.047702207	0.036746768	-1.047702207	-1.047702207	0.294936574	0.591062148	-1.047702207	-0.046612436	-1.047702207	1.552595798	0.341407618	-1.047702207	-1.047702207	0.681695196	-1.047702207
INTS14	cluster 2	0.16296504	-1.021818754	-1.021818754	-0.054129034	0.21630346	0.483995909	0.546531571	-0.17647205	0.387954466	0.198159059	0.111110739	0.062403636	1.219647148	1.550219354	2.880496839	1.224194343	1.769194592	1.28659132	0.237820748	1.620688349	0.222480349	-1.021818754	1.189547578	1.356651539	-0.224571076	-0.280590518	-1.021818754	-1.021818754	0.165055536	0.498385279	0.161582288	-1.021818754	1.180100298	-1.021818754	0.513543816	0.028825214	-1.021818754	0.875870527	-1.021818754	-1.021818754	-1.021818754	-1.021818754	-1.021818754	-1.021818754	-1.021818754	-1.021818754	-1.021818754	-1.021818754
PIK3CD	cluster 2	-0.614251251	0.844901554	-1.584191165	0.941282186	0.363895871	0.853299049	0.670350179	0.098899556	0.834975192	0.51475238	-0.042828925	0.284283684	2.054902987	0.531281137	0.947993256	0.761986631	0.150106996	0.216742984	0.039496406	0.915748244	1.156438936	-1.584191165	-1.584191165	-0.692741635	-0.457161616	0.731904422	0.42746747	1.780285104	0.090119203	-1.584191165	0.45276794	-1.584191165	0.257864568	-1.584191165	0.823760538	-0.100840483	-1.584191165	0.731904422	0.729759851	-0.349173968	-0.164249895	0.809594023	-0.05538392	0.381177949	0.504791792	-1.584191165	-1.584191165	-1.584191165
SPRING1	cluster 2	-0.508652452	-1.161090366	-1.161090366	0.876669489	0.278468673	0.011006732	0.190156804	-0.591865114	-0.119944874	-0.489167033	-0.752474744	-0.008818725	1.433177186	1.285779173	1.244598379	1.755887792	1.647954585	0.240046455	0.658898745	1.352818784	0.022654759	0.925306624	1.257559251	1.667908507	-0.40264085	-0.165362322	-0.04946938	-0.169762844	-0.031975468	-1.161090366	-0.03527969	-1.161090366	1.155884112	-1.161090366	1.337213014	-1.161090366	-1.161090366	1.039304297	1.037266858	-1.161090366	-1.161090366	-1.161090366	-1.161090366	0.166211733	-1.161090366	-1.161090366	1.156997027	-1.161090366
NECAP2	cluster 2	-0.379588406	-0.120630437	-1.347741676	-0.380522886	-0.110221999	0.313898144	-0.008430504	0.109995023	0.428839615	-0.350752144	0.408130349	-0.02263756	1.377907434	1.420925654	-1.347741676	1.343283623	1.176639219	1.366868024	0.693548731	1.560316305	1.108859417	-1.347741676	-0.060143355	0.624862182	-1.347741676	-0.068400774	-1.347741676	0.120820965	-0.161444984	-1.347741676	1.913347346	0.247359964	0.277144303	-1.347741676	0.186873703	0.132876653	-1.347741676	0.96408763	1.873474375	-0.114999399	-0.342752454	-1.347741676	-1.347741676	0.6140072	-1.347741676	0.988708749	0.388392085	-1.347741676
CITED2	cluster 2	-1.383839566	-1.383839566	-1.383839566	0.060187041	-1.383839566	-0.080453639	-0.672416797	-0.489550923	0.107553462	0.833612795	0.115561157	-0.102499783	0.987397576	0.206173815	-1.383839566	0.382006998	0.116273254	0.806708753	0.776684208	0.250812711	2.441452633	0.267547781	2.357009739	1.538437449	-0.193176606	-0.276578127	-0.147703796	0.170502965	1.381842535	0.876352952	0.76812864	0.304433207	0.66539417	0.341901083	1.160067915	-0.27236783	-1.383839566	0.042759128	1.06075984	-0.079091849	0.116273254	0.091582495	-1.383839566	0.692496594	-1.383839566	-1.383839566	-1.383839566	-1.383839566
CCT5	cluster 2	0.16497249	-0.831417831	-0.831417831	0.164010755	0.442195207	-0.097644009	-0.139652347	-0.831417831	-0.831417831	-0.104876563	-0.206895451	-0.831417831	1.172209403	0.265240649	1.769819641	1.578740588	0.627245452	-0.831417831	0.228102743	-0.831417831	0.448549156	0.77434012	-0.831417831	-0.083155254	0.326345984	-0.831417831	0.370562337	-0.831417831	-0.831417831	-0.831417831	2.895435721	-0.831417831	0.067133079	2.819326258	-0.831417831	1.556677244	1.314532006	-0.831417831	-0.831417831	-0.831417831	0.627245452	1.186797644	-0.831417831	-0.831417831	-0.831417831	-0.831417831	0.955351815	-0.831417831
SCD	cluster 2	0.07863006	-0.94893572	-0.94893572	-0.94893572	-0.018204684	-0.192203288	-0.444161736	-0.052149395	1.048902698	-0.199662138	0.412479479	0.335982749	0.252399939	0.645518449	-0.94893572	0.078685727	0.117726518	0.159185575	0.591838552	0.690282018	-0.94893572	-0.94893572	-0.94893572	0.927668012	-0.103175262	-0.162603505	-0.94893572	-0.94893572	-0.94893572	1.317569346	0.30647566	2.369926457	0.892840422	2.816034311	-0.94893572	0.165640274	2.799241737	0.481647358	-0.94893572	0.893739089	0.555366803	-0.94893572	-0.94893572	-0.94893572	1.264157454	-0.94893572	-0.94893572	-0.94893572
ADPGK	cluster 2	-0.491350167	0.497382618	-1.75860706	0.939002151	-0.434298846	0.019565283	0.935996431	0.522243973	0.740438513	-0.253890443	0.597850402	0.066216533	0.324772997	0.760212953	0.946170646	0.297798285	0.374689485	0.165078472	1.006730202	0.145690496	1.435627729	0.587182717	1.268755557	0.670395031	-0.554759357	0.460583228	0.002320036	2.39464812	0.423481785	-0.132581241	0.024629848	-0.051639289	1.071774721	-1.75860706	0.246275695	0.176151902	-1.75860706	0.715353232	0.001916531	-1.75860706	-0.683136902	-0.266846992	0.536309911	0.340721298	-1.75860706	-1.75860706	-1.75860706	-1.75860706
FADD	cluster 2	-1.385634714	-1.385634714	-1.385634714	0.875922319	1.369106994	0.65934963	0.491329568	0.961639182	0.621714215	0.131987184	0.818301712	0.417241852	0.496327911	0.889670316	2.013226896	0.686041203	1.684235029	0.615047144	0.70437892	0.875469849	-0.183390109	-1.385634714	-0.140948575	0.013900709	-1.385634714	0.492278179	0.555398751	0.347927161	1.371448043	0.083189858	-0.242229952	-1.385634714	0.070087495	0.190526824	0.698985145	-0.370500138	-1.385634714	0.447916958	0.847078273	-0.193976414	-1.385634714	-1.385634714	1.137793501	-0.037589637	-1.385634714	-1.385634714	-1.385634714	-1.385634714
PRPF4	cluster 2	-0.372397314	-0.328636934	-1.580241018	0.805982547	0.756901655	1.227197966	1.269673572	-0.363872054	0.537761424	0.974611087	0.895616009	0.471203039	0.046698466	-0.047991259	0.258583104	0.993442858	1.936406627	0.773098544	0.22798444	1.745938554	-0.311723635	1.140595854	0.268659655	0.431735537	0.224584999	0.534906299	0.098127999	-0.082366221	0.124342519	1.463246489	0.119391854	0.046698466	0.295120884	0.082805171	0.330646211	-1.580241018	-1.580241018	-1.580241018	0.775548497	0.190545554	-0.13462582	-1.580241018	-0.023791443	-1.580241018	-1.580241018	-1.580241018	-1.580241018	-1.580241018
ZDHHC7	cluster 2	-0.298967381	-0.256614833	-1.4679531	1.62192349	1.464514983	0.783136601	1.017693667	0.859634243	1.13512911	1.181298585	0.820032707	0.040053417	0.106645514	0.616480823	0.311713533	-0.298904215	0.094144867	0.575102029	-0.034924015	0.288673089	-0.240245658	0.072243644	0.321465908	0.772688691	-0.681336036	0.310091043	1.072674113	1.701339498	0.847668402	0.64005697	-1.4679531	-1.4679531	0.245029021	-1.4679531	0.046936728	-0.431318568	0.590380132	-1.4679531	-1.4679531	-1.4679531	-0.475881751	-1.4679531	1.489833703	0.468579961	-1.4679531	0.838465192	-1.4679531	-1.4679531
RCC2	cluster 2	-0.360364437	-1.355700251	0.2064255	-1.355700251	-0.083435113	0.191639324	-0.066918048	0.013722342	0.354643164	-0.330718549	0.646682336	0.561696804	1.210807737	0.530037898	-1.355700251	1.933986967	2.121594097	1.016367408	1.094821573	2.107798777	-0.077087888	0.248358282	0.507914147	1.436998223	-0.199161729	-0.040439686	0.336025384	-0.284926148	-1.355700251	-1.355700251	-1.355700251	-1.355700251	0.98999711	0.320580616	0.570393998	-0.27608333	-1.355700251	1.021037579	0.335637736	-0.088346646	0.101419288	-1.355700251	0.213135696	0.661128048	-1.355700251	-1.355700251	-1.355700251	0.698734806
CUL3	cluster 2	0.238443638	-1.46354794	0.086597559	0.494924461	-0.56892369	1.01857994	1.018051776	0.023623627	0.348906383	0.426458217	-0.084856062	0.515276879	1.726562274	0.40772811	1.668161067	0.496892941	0.690664926	-0.39841511	0.017453525	-0.174232586	1.327271216	1.257908911	2.142221427	0.852102041	0.665201725	-0.396269081	0.584950123	1.10163033	0.24142401	0.086597559	-0.256838998	-1.46354794	-0.059629037	-1.46354794	0.736486125	-1.46354794	-1.46354794	-0.088462912	0.214818841	-1.46354794	0.570195927	-1.46354794	0.093256294	0.537812904	-1.46354794	-1.46354794	-1.46354794	-1.46354794
DUSP5	cluster 2	-0.447727241	0.935386294	-1.11415004	0.967288816	0.776290907	0.349090054	0.187927853	-0.2927042	-1.11415004	-1.11415004	0.062164232	-0.36795036	2.100075789	1.174164124	1.343104192	1.996739329	1.902655253	0.317019886	0.870391839	0.387354336	0.962633969	-1.11415004	-1.11415004	0.377695862	-0.339443301	-0.39387888	0.021298333	-0.101573599	-1.11415004	-1.11415004	0.862533151	0.436607263	-0.265335562	-1.11415004	1.437704005	0.643552502	-1.11415004	-1.11415004	0.485262006	-1.11415004	-1.11415004	-1.11415004	0.970751217	-1.11415004	0.327847484	-1.11415004	1.253625122	-1.11415004
CCNL1	cluster 2	-0.486799509	-1.174845446	0.350307997	-0.204005166	-1.174845446	-0.298975869	-0.009182718	-0.326746501	-0.076877486	0.049104315	-0.429239622	-0.62963601	1.561009122	1.187716678	0.634744675	0.976278465	0.562739763	1.354910624	0.874088023	0.611316827	2.452871734	1.025420572	1.922709029	1.103470714	-0.375002126	0.30572048	0.476840518	0.299215832	-1.174845446	-1.174845446	0.012408459	1.561009122	0.336703163	-1.174845446	0.989718803	-0.12078084	-1.174845446	0.729022244	-1.174845446	-1.174845446	-1.174845446	-1.174845446	0.977703719	0.224896654	-1.174845446	-1.174845446	-1.174845446	-1.174845446
NLRC5	cluster 2	-1.148168397	0.57394825	-1.148168397	-0.184391906	-1.148168397	-0.64545499	-0.091154278	-0.306240181	0.109047514	0.066875961	-0.543504239	0.465084969	-1.148168397	0.955892148	1.91063116	0.514288191	0.838227793	1.363181284	1.426745726	0.624997841	2.259945118	0.406530539	0.65809943	0.202265313	-1.148168397	-0.409937606	0.015591861	0.9092321	-1.148168397	0.365888099	-1.148168397	-1.148168397	0.683950504	-1.148168397	1.46731496	-1.148168397	-1.148168397	1.155433186	2.061583454	0.080186592	-1.148168397	0.240867986	0.372391811	0.241389244	-1.148168397	-1.148168397	0.581786522	-1.148168397
BRCC3	cluster 2	0.384086094	-1.470018364	-1.470018364	1.460627463	0.088168905	0.824236554	1.408598043	1.031589921	0.469213923	-0.442887954	1.612681575	0.807992586	1.338032272	0.077662858	0.387324767	0.627179186	1.316309495	0.66220929	0.874619231	0.765712317	-0.188725597	0.137402818	0.3975028	0.351535628	-1.470018364	0.226458555	0.2252537	0.042941702	-1.470018364	2.252243638	-0.251434189	0.173306214	-0.369543655	-1.470018364	-1.470018364	-0.388138201	0.678154231	-1.470018364	0.224865239	0.318602003	-0.00984421	-0.033877608	0.102106394	-1.470018364	0.058054384	-1.470018364	-1.470018364	-1.470018364
TMEM30A	cluster 2	-0.112321446	-1.448918408	0.038224664	0.646498572	0.031372042	0.382029781	-0.059438555	-0.022189825	-0.214050398	0.087630567	-0.340627541	-0.049214317	0.743800738	0.617740973	1.555508825	0.648594492	0.617740973	1.207947714	0.778506182	0.292728547	0.641812465	0.696511863	1.038165368	1.209729389	-1.448918408	-0.005251629	-1.448918408	0.306263648	-1.448918408	0.038224664	-1.448918408	1.218752301	0.62269587	0.791795511	1.669248615	-1.448918408	-1.448918408	1.151403089	1.300189661	-0.242398298	0.245362136	-1.448918408	-1.448918408	-1.448918408	0.002763003	-1.448918408	-1.448918408	-1.448918408
IRF2	cluster 2	-0.536807942	-1.268302933	-1.268302933	0.780274826	0.052290389	-0.067840975	-0.255180667	0.410299135	0.740382028	-0.20438634	-0.059909201	0.459395583	0.433876526	-0.131191564	0.655560051	0.782333872	0.724308487	-0.154165493	0.623546311	0.63065277	2.964433383	-1.268302933	1.090362131	1.268596858	-0.417950724	0.653806099	-0.021984832	1.812785439	-1.268302933	1.010507304	-0.00607575	-1.268302933	0.465660262	0.471653034	1.532724365	0.311708048	-1.268302933	0.755791105	-1.268302933	-1.268302933	-0.195849638	-1.268302933	-1.268302933	0.219830751	0.956805432	-1.268302933	-1.268302933	-1.268302933
C12orf43	cluster 2	-1.336711995	-1.336711995	-1.336711995	0.334712657	0.180028248	-0.003754285	-0.272922414	-0.140773513	0.209545689	-0.628763844	0.83131518	-0.007860191	0.262900946	1.023694075	1.197956493	0.590361648	1.987878079	0.738799436	1.156467134	0.447820241	0.805499794	0.227952563	2.207686195	0.939524992	-1.336711995	-0.287598513	-1.336711995	-1.336711995	1.015695843	0.187049605	-0.150541568	0.262900946	0.785912484	-1.336711995	0.202243616	0.14809385	0.75432025	0.981655677	0.979509002	-1.336711995	-1.336711995	0.061228113	1.281097571	-1.336711995	-1.336711995	-1.336711995	0.404331937	-1.336711995
CSNK1A1	cluster 2	-0.664258557	0.713262375	-1.97936308	0.152542855	-0.299719123	0.238592555	0.297512266	0.102536596	-0.006405928	-0.235884156	-0.145876974	-0.181388507	1.692221037	0.057624787	0.022755168	0.621351997	0.365617219	1.035308215	0.287563026	0.618245823	0.748780417	1.420157001	0.84266096	1.660114532	-0.730061878	0.020929873	0.586208521	0.576917466	-0.661938116	0.907503768	-0.128796761	1.047567876	1.031243808	-1.97936308	0.689827766	0.028446289	-1.97936308	-0.482506687	0.585628927	-1.97936308	-0.405372108	-0.431278848	-0.284695244	-1.97936308	-1.97936308	0.615348797	1.307402136	0.239852397
TC2N	cluster 2	-0.964555069	-0.964555069	0.666929991	-0.964555069	-0.964555069	-0.199012307	-0.242839408	-0.322411757	-0.284943151	0.879535351	0.334598577	-0.381334375	1.125819756	0.179583541	-0.964555069	-0.228499532	-0.200459019	1.257686187	-0.181773657	0.392413512	3.294339158	0.710724614	-0.964555069	0.137849065	-0.108947764	-0.169067906	-0.964555069	1.735223775	1.224859951	0.666929991	-0.964555069	-0.964555069	-0.30097258	-0.964555069	1.350919646	0.162997483	-0.964555069	-0.964555069	2.051381211	-0.964555069	-0.964555069	1.141039599	-0.964555069	1.141821602	0.628026425	-0.964555069	0.899573259	-0.964555069
CAMK2G	cluster 2	-0.303698848	-0.94995202	-0.94995202	-0.94995202	-0.94995202	-0.000683834	-0.316254772	0.02469733	0.081324002	0.530152715	0.1907605	0.398334749	0.553870821	0.466346625	1.944109311	0.166549925	1.145671072	1.609315658	0.852784625	1.25525573	1.864139327	1.936028245	1.445770168	1.734812951	-0.94995202	-0.94995202	-0.94995202	0.740754436	-0.94995202	-0.94995202	0.165186608	-0.94995202	0.875395488	-0.94995202	1.083133908	-0.94995202	1.015862316	0.838272383	0.601053003	-0.94995202	-0.94995202	-0.94995202	-0.94995202	-0.94995202	-0.94995202	-0.94995202	-0.94995202	-0.94995202
ICAM1	cluster 2	-1.207148639	-1.207148639	-1.207148639	0.143133651	0.896693983	0.437376522	0.412288	-0.026866258	0.187425106	-0.220427961	-0.009659663	-0.4475167	1.697070488	2.330385375	0.577122234	1.014649061	0.992779482	-1.207148639	1.253392136	1.107818476	-1.207148639	1.432967901	0.980375841	0.134149426	-0.093781959	-0.473911957	-1.207148639	0.836333604	0.446864227	-1.207148639	0.442060435	0.371523676	0.012296666	-1.207148639	0.311660415	0.258219527	1.677982898	0.126837136	1.078750574	-1.207148639	-1.207148639	-1.207148639	0.915282696	-1.207148639	-1.207148639	-1.207148639	0.511103185	-1.207148639
PDE4D	cluster 2	-0.922787077	0.340935107	-0.922787077	0.793650174	0.351654081	0.11414017	0.169651079	0.305358839	0.376562295	-0.922787077	1.035642722	0.044506827	0.719904526	-0.922787077	-0.922787077	-0.216818069	-0.189923722	1.208619285	0.137422411	0.378714935	3.162023349	-0.922787077	0.944014755	0.568193957	-0.922787077	0.932147988	1.145073468	1.666637356	0.298902855	-0.922787077	-0.922787077	1.384429745	0.177263752	-0.922787077	-0.922787077	-0.922787077	-0.922787077	1.458015809	1.455811323	-0.922787077	-0.922787077	-0.922787077	-0.922787077	1.538780674	-0.922787077	-0.922787077	-0.922787077	-0.922787077
IPO7	cluster 2	1.205152301	-0.027663128	-1.812750963	0.790947608	0.712320264	1.398118506	1.185948415	0.765598173	0.599296476	-0.553277102	0.730949433	0.264673635	-0.165207082	0.081792189	0.79786655	0.793527366	0.980730905	-0.292258202	0.420401098	0.603209505	-0.528168425	-0.201202662	0.470207024	1.084217642	0.622878122	0.047663318	0.261217748	-0.295906311	-0.086579705	1.269280831	0.287301887	-1.812750963	-0.39137599	-1.812750963	-1.812750963	0.337186187	-1.812750963	-0.42056838	-0.113515677	0.70280287	0.695627547	0.655180473	0.883498874	1.023641212	-0.280754827	-1.812750963	-1.812750963	-1.812750963
TNFAIP3	cluster 2	-0.148382469	-0.103727018	0.200560382	-0.374228785	0.19327301	0.633148434	-0.276838405	-0.304920793	0.223908765	-0.343242743	-0.934096944	-0.120885046	0.27928547	1.06890245	-1.380931336	1.949538754	1.690850127	-0.294259956	0.464279457	1.21626758	1.466322282	1.39555737	-0.040770735	0.38225627	0.460810484	0.641028089	-1.380931336	0.768104618	0.358517651	-1.380931336	0.735275144	-1.380931336	-0.269144516	-1.380931336	0.569041066	0.500837845	-1.380931336	0.021959931	1.542588079	0.426074798	0.420839253	-1.380931336	-1.380931336	-1.380931336	0.162848932	2.009597203	-1.380931336	-1.380931336
NUDCD3	cluster 2	-0.577442336	0.011518312	-1.322820077	0.489530886	0.022836257	-0.099575032	0.220912348	0.387639507	0.209395597	-0.238711837	0.983474266	-0.006407259	0.794144493	1.6877783	-1.322820077	0.634241487	0.973268702	0.927688277	0.255719769	1.036932909	0.029549625	3.003117416	0.077290862	1.08451534	-0.456329374	-0.517214249	-0.052848603	0.274068164	0.894444488	0.999238787	-1.322820077	0.411664365	0.782505608	0.450157818	0.714381799	-0.180924961	-1.322820077	1.191020961	-1.322820077	-1.322820077	-0.23001312	-1.322820077	1.009091426	-1.322820077	-1.322820077	-1.322820077	-1.322820077	-1.322820077
KTI12	cluster 2	-0.897368314	-0.897368314	-0.897368314	0.018347822	-0.897368314	-0.222354014	0.446714789	-0.331160991	-0.298123195	-0.897368314	-0.490919098	-0.008112082	0.945811413	1.536528367	2.431450616	1.131615152	1.663182331	1.287059513	1.45639656	0.787375973	1.125054706	-0.897368314	0.818826895	1.674416785	-0.897368314	-0.897368314	-0.897368314	-0.897368314	-0.897368314	-0.897368314	0.68027284	0.612797044	1.186288011	-0.897368314	0.555531568	0.504409763	-0.897368314	1.291360256	1.28933362	-0.897368314	-0.897368314	-0.897368314	0.547366572	-0.897368314	-0.897368314	-0.897368314	-0.897368314	-0.897368314
PRKD2	cluster 2	-0.898114158	-0.898114158	-0.898114158	0.105584344	0.011877123	0.007399344	-0.200601558	0.949211471	0.029739639	0.136477922	0.757877743	-0.334452034	0.757148481	0.207655246	-0.898114158	0.684369937	0.377385605	0.629502126	0.783708903	0.948501022	1.651140326	1.376620165	0.98297376	1.622569408	-0.071200031	-0.898114158	-0.898114158	-0.898114158	-0.898114158	-0.898114158	0.831107377	-0.898114158	0.664593021	-0.898114158	0.694380915	-0.898114158	-0.898114158	2.699559115	2.814322718	-0.898114158	-0.898114158	-0.898114158	-0.898114158	-0.898114158	0.641059395	-0.898114158	-0.898114158	-0.898114158
PECAM1	cluster 2	-0.678337682	0.369606642	0.159770918	-1.367206449	-0.485953056	-0.490289424	-0.691721575	0.321090881	-0.09926153	-0.657764235	1.07220269	0.346459036	-0.229733769	0.476101921	-1.367206449	1.168589399	0.509290028	0.712685168	1.028177763	0.983418369	1.860271768	0.200760197	0.454475963	0.678723923	-0.5664066	-0.622675639	1.671863987	0.108617651	0.990165941	-1.367206449	-0.178532713	1.371919914	1.15193645	1.431088153	0.799946391	-1.367206449	-1.367206449	1.302766701	0.286075832	-1.367206449	0.63614153	-1.367206449	-1.367206449	0.034209596	-1.367206449	0.980796796	-1.367206449	-1.367206449
ZNF12	cluster 2	-1.141555188	-1.141555188	-1.141555188	-0.200995614	0.553215116	0.474285259	0.238992977	0.492130089	0.228693634	1.201731399	0.838657735	0.814306881	0.751630124	0.319303164	-1.141555188	0.480853613	0.053707644	0.871057313	0.9609218	-0.270622397	0.067858749	-1.141555188	1.007813284	0.897693532	-0.366659144	0.459751619	0.81105322	1.303547763	1.1395623	0.935044391	-1.141555188	-1.141555188	-0.102815655	-1.141555188	0.680298953	0.298253219	-1.141555188	1.442051234	2.337346135	-1.141555188	-1.141555188	-1.141555188	-1.141555188	1.829325044	-1.141555188	-1.141555188	-1.141555188	-1.141555188
MFN2	cluster 2	-1.1434903	-1.1434903	-1.1434903	-1.1434903	0.362636735	0.435270005	0.733453036	-0.11401241	-0.253105086	0.256724613	0.061392582	-0.208154157	0.444929541	1.20039911	0.651797569	0.990632017	1.370316093	-0.103812606	-0.118308346	0.628554885	0.983731619	2.54549191	-1.1434903	1.116818991	-0.349968611	-0.405726242	-1.1434903	-0.106321875	-1.1434903	1.445146528	0.881199697	-1.1434903	0.474589114	0.480181379	-1.1434903	0.92929384	0.932910197	0.198732182	-1.1434903	-1.1434903	-1.1434903	-1.1434903	1.456001457	1.236751402	-1.1434903	-1.1434903	1.281789941	-1.1434903
YTHDF2	cluster 2	-0.665074335	-0.665074335	-0.665074335	-0.665074335	0.262754541	0.08929849	0.205400364	-0.032300455	-0.665074335	0.081862898	-0.210840634	-0.665074335	-0.665074335	1.569093698	3.46178999	0.779935511	1.166532492	0.892486192	1.742889387	0.969032074	-0.665074335	-0.665074335	-0.665074335	1.616454458	-0.665074335	-0.665074335	-0.665074335	-0.665074335	0.590095588	-0.665074335	0.586422481	-0.665074335	-0.011174094	-0.665074335	1.616615584	-0.665074335	-0.665074335	-0.665074335	2.306856804	-0.665074335	-0.665074335	-0.665074335	1.603950358	-0.665074335	-0.665074335	-0.665074335	-0.665074335	-0.665074335
SAR1A	cluster 2	-0.224505968	0.18315029	-0.051584843	0.113948727	0.199495346	0.553012676	0.293124026	0.241514502	-0.754580288	-0.638947113	1.902357537	0.157255956	0.428874383	1.7493251	1.081664298	-0.428406412	0.339408709	-0.104837394	0.670827468	0.679881887	-0.361604227	0.704540729	0.278090327	0.791956829	0.229511538	-0.583675958	0.497570863	-0.588873526	0.532569822	1.96907818	-1.759755543	-1.759755543	0.066929538	0.073242767	-0.034552018	-1.759755543	-1.759755543	0.372574826	-1.759755543	1.289327551	-0.629953919	0.926363475	1.608663812	0.445628374	-0.092317016	-1.759755543	0.191993491	-1.759755543
HAVCR2	cluster 2	-0.661408869	-1.351746935	-1.351746935	0.022258306	0.955901451	-0.111562657	0.296141396	-0.010281696	0.543921126	0.064324643	0.742111813	0.186723533	0.608898179	2.104177428	0.463871583	-0.159081543	0.655874015	2.038084893	0.433659068	1.308195326	0.799564603	0.855848962	0.874209905	0.988987294	-0.549239048	0.133751289	0.974838576	0.45429298	0.331325088	-1.351746935	-1.351746935	0.904508071	0.28465634	-1.351746935	0.535025268	-1.351746935	0.748167657	0.976468766	-1.351746935	-0.110266901	-1.351746935	-1.351746935	0.185060548	1.055449697	-1.351746935	-1.351746935	-1.351746935	-1.351746935
RAP2B	cluster 2	-1.200541424	-1.200541424	-1.200541424	-0.234556172	0.922484949	0.601078827	0.051445483	0.577372272	0.460970939	1.002145629	0.789472104	-0.262468618	-1.200541424	-0.136320511	0.599999206	-0.017780576	-0.19683391	-0.157821779	-1.200541424	0.782194214	1.252926654	1.856707584	0.085414765	-0.474411369	-1.200541424	0.272620412	0.442884704	0.590500149	1.142240376	0.932193836	-1.200541424	-1.200541424	0.303448156	-1.200541424	0.953198161	-0.151748038	-1.200541424	1.108339502	2.016566465	0.533378167	-1.200541424	-1.200541424	0.32350357	1.186664532	-1.200541424	2.052853098	-1.200541424	-1.200541424
PYM1	cluster 2	-1.199522911	0.034073321	-1.199522911	-0.227192599	-0.317971225	-0.187315038	-0.523809395	-0.160251017	-0.30066696	-0.48984056	-0.145069895	0.132584067	-0.061665212	1.166665241	0.612844544	1.422982111	1.919947768	1.119957228	0.582686128	0.982069416	0.561162643	1.482167054	1.02244811	1.137019977	-1.199522911	0.455873717	0.819041776	-0.152487318	-1.199522911	-1.199522911	-0.010446825	-1.199522911	1.012955525	0.439595672	1.216695324	0.288920135	-1.199522911	2.041639209	0.454318983	0.039734117	-1.199522911	-1.199522911	-1.199522911	-1.199522911	-1.199522911	-1.199522911	-1.199522911	-1.199522911
ARHGAP30	cluster 2	0.118054227	-0.021607745	2.085180988	0.116732125	0.498283239	0.081309972	0.698769313	0.434955785	0.532332431	0.608967742	1.152244122	-0.166190977	-0.117617752	0.255784398	-1.258701948	-0.0647963	-0.245536799	-1.258701948	0.204796748	-0.355797283	-1.258701948	0.951189633	-1.258701948	0.523783107	0.127870626	0.557147648	-0.081283715	-0.208697392	1.616637936	-1.258701948	-1.258701948	1.489121237	0.960050168	-1.258701948	1.387476911	-1.258701948	-1.258701948	0.100132053	-1.258701948	-1.258701948	0.486484722	-1.258701948	1.372961455	-1.258701948	1.300910214	-1.258701948	1.724996655	0.755883726
RASA3	cluster 2	0.149161783	-0.871499598	0.730373262	-0.871499598	-0.871499598	0.04842863	0.246822099	0.019261058	-0.204222947	0.610865985	0.138463752	-0.298864626	0.810112904	0.712241147	-0.871499598	0.377000942	-0.121272241	0.229176031	0.658921935	0.460839382	3.130009171	1.439445859	1.03953306	0.06656687	-0.871499598	-0.871499598	-0.871499598	1.779277025	1.278176538	-0.871499598	-0.871499598	-0.871499598	-0.219961435	-0.871499598	1.662372116	-0.871499598	-0.871499598	-0.871499598	2.089696059	-0.871499598	-0.871499598	-0.871499598	-0.871499598	1.648390988	0.692175813	-0.871499598	-0.871499598	-0.871499598
POLE3	cluster 2	-1.123419791	-0.812780039	-0.462080434	0.283448777	0.047780627	0.633775509	1.240233765	0.628016235	-0.289137747	-0.224555429	1.096284776	0.654172888	0.984829958	1.831672816	0.747159163	-0.283427433	-0.208202971	-0.518903856	0.163889713	-0.432119714	0.662086425	1.387292398	0.366617755	0.503332905	0.036505923	-0.124121457	1.085394557	-0.523140744	0.529140275	0.83353584	0.521085876	-2.284793175	-0.478339588	0.461531564	0.3020802	-0.50867903	0.216484658	-0.009478576	1.08464343	-2.284793175	0.106550643	-0.612587205	-2.284793175	-0.611959683	-2.284793175	0.517956573	0.636752892	-2.284793175
RDH11	cluster 2	-0.651458296	-0.359918367	0.662716918	-0.652510352	-0.348200345	-0.355027354	0.314425982	-0.241805796	0.131527546	0.344267022	0.692499459	-0.021574482	0.450372771	0.635828819	-1.74142412	0.9993794	0.207486011	0.282367917	1.916763345	1.386527087	1.338347219	1.704881637	0.746963629	1.781536256	0.043464702	-0.563642739	-0.42656058	-1.74142412	0.554218258	0.662716918	-0.409776526	1.327164779	0.328578121	0.094226553	-0.515774692	-0.074515144	-1.74142412	1.249693806	0.110715206	-1.74142412	0.207486011	-0.172034478	-1.74142412	-0.17144554	-1.74142412	-1.74142412	0.213149111	0.508333167
AGPAT3	cluster 2	-0.827612808	-1.561349754	-1.561349754	0.730331431	-0.236708952	0.576446446	0.633236731	0.803963823	0.089096318	-0.056255242	0.79569951	0.171643976	-1.561349754	0.698880294	0.368409667	1.044534697	0.132491784	1.715269088	0.17344367	0.761550238	1.633687236	0.108743466	1.466773155	1.297678541	-0.708391305	0.36665034	1.193547825	0.648757001	-0.291538024	-1.561349754	-0.295253978	0.146046706	0.050576137	0.183938995	0.444036508	-0.437287968	-1.561349754	-0.118591451	1.886639229	-0.24182268	-0.485609502	-1.561349754	1.232850437	-0.068655097	0.026301301	-1.561349754	-1.561349754	-1.561349754
CENPB	cluster 2	-0.296415953	-1.266147632	-1.266147632	0.100411432	0.248780844	-0.55200609	-0.442096017	0.309424303	-0.17049201	0.142249797	0.492587042	0.601926078	0.683872114	-0.198830491	0.539631464	0.536579134	1.262348835	0.208346996	0.899446839	1.23325507	1.194458529	2.141179906	0.023549898	1.115040971	-1.266147632	-1.266147632	-0.096326708	0.530104771	1.590639079	-1.266147632	-0.081394103	0.977880001	0.575512633	0.36701239	1.141287112	-1.266147632	-1.266147632	1.695327874	1.047306607	-1.266147632	-1.266147632	-1.266147632	-1.266147632	0.698799541	-1.266147632	-1.266147632	0.472816599	-1.266147632
UXS1	cluster 2	-0.419840427	-1.128807965	0.442721236	0.282276199	0.151115764	0.144843942	0.492493045	0.378878601	0.176131132	-0.39866672	0.462433102	-0.334970553	0.5209504	1.055121495	-1.128807965	-0.41980192	1.17018074	1.25753871	1.336465142	-0.202500773	2.796901767	0.484906439	1.157218575	0.976815466	-1.128807965	0.574310838	0.079127956	1.006690259	0.599683462	0.442721236	-1.128807965	-1.128807965	1.231009672	-1.128807965	0.458391556	-1.128807965	-1.128807965	1.262236994	-1.128807965	-1.128807965	-1.128807965	0.312955431	-1.128807965	1.71139664	-1.128807965	-1.128807965	-1.128807965	-1.128807965
NPFFR1	cluster 2	0.58772612	-0.615407998	-0.615407998	-0.615407998	1.712621763	-0.615407998	-0.615407998	1.851600568	-0.615407998	0.979627941	2.396094196	0.730874945	-0.615407998	0.910867261	-0.615407998	-0.615407998	-0.615407998	0.880214772	1.327312452	-0.615407998	-0.615407998	-0.615407998	-0.615407998	1.633858417	-0.615407998	0.684380308	-0.615407998	-0.615407998	-0.615407998	-0.615407998	0.586321952	-0.615407998	0.012489328	-0.615407998	-0.615407998	-0.615407998	-0.615407998	0.754003303	2.238341698	-0.615407998	-0.615407998	-0.615407998	-0.615407998	3.022128915	-0.615407998	-0.615407998	-0.615407998	-0.615407998
OSBP	cluster 2	-1.426819548	-1.426819548	-1.426819548	-0.052429735	0.881474728	0.645612537	0.07975511	0.041660582	-0.324885526	-0.198448656	0.831048043	-0.207271143	1.31891743	1.362252692	1.66552874	1.115096196	0.317042139	1.30779666	0.629515045	1.086905401	1.808447873	0.144931233	0.399259317	0.803379085	-0.293575164	-0.138049981	0.900417154	-1.426819548	-0.231779921	-1.426819548	-1.426819548	0.830066964	0.210041742	-1.426819548	0.994410442	0.394469576	-1.426819548	0.483925263	0.230452769	0.322109413	-0.414423617	-1.426819548	0.73350502	0.549387298	-1.426819548	-1.426819548	0.322109413	-1.426819548
PREB	cluster 2	0.411914865	-0.046252734	-1.320574387	-0.316143975	0.489283149	-0.796655574	-0.334658182	0.062696075	-0.6632746	-0.28522787	0.702056685	-0.345167306	0.70117198	1.920938011	1.304186506	0.548461194	1.977311508	0.546201779	0.186964871	0.283284878	-1.320574387	1.858349796	0.97475184	1.305732037	0.325833866	-1.320574387	-0.107724513	0.20448798	-1.320574387	0.89704141	1.10847488	0.33589529	0.48147403	0.37265736	-0.190016949	0.217007485	-1.320574387	0.079150537	-1.320574387	0.878560794	-1.320574387	-1.320574387	-1.320574387	-1.320574387	-1.320574387	-1.320574387	0.482353313	-1.320574387
SLC25A11	cluster 2	-1.161731018	-1.161731018	-1.161731018	-0.192088281	0.078890006	-0.152320944	0.607936224	0.622914345	0.103137226	-0.162242931	0.96454534	0.369739846	1.084258668	0.955136372	-1.161731018	-0.191098879	1.272890556	0.314052826	1.005756929	0.10523274	2.267126758	0.402430948	1.674323058	1.373615302	-0.033958227	-0.112954526	0.009112733	-1.161731018	1.457869259	-1.161731018	0.508817556	0.437368105	0.577904838	1.13341944	-1.161731018	0.650764456	-1.161731018	1.802333838	-1.161731018	-1.161731018	-1.161731018	0.235760052	-1.161731018	-1.161731018	-1.161731018	-1.161731018	0.578753667	-1.161731018
DCTPP1	cluster 2	1.153988385	0.704338579	-1.579584934	0.500192572	0.308539747	-0.139555958	0.641617254	-0.136495051	-0.394503996	-0.814770084	0.429496023	0.075434595	0.148518642	2.138147989	1.158683535	0.742209539	1.860917774	0.015255124	1.113861498	0.571217151	0.734702328	0.795250591	-0.184624759	1.212649397	1.580837207	-0.193570693	0.203146095	-0.451209162	0.23099065	-1.579584934	0.225732149	0.148518642	0.61814032	-1.579584934	-0.40013663	-0.441890651	-1.579584934	0.475335965	-1.579584934	0.30131023	-0.490798223	-1.579584934	0.743747873	-0.068787041	0.679411731	-1.579584934	-1.579584934	-1.579584934
RILPL2	cluster 2	-0.555829749	-1.213943516	-1.213943516	0.386229194	0.65292721	0.451155105	1.282604757	0.585896205	0.38327527	0.684971082	1.6045533	0.501760137	-1.213943516	-0.1909035	0.516923725	1.369651181	1.464343491	0.19938243	0.17979116	0.869544952	0.836946927	-1.213943516	1.502083513	0.965258703	-0.133900153	0.515345725	-0.092652035	-1.213943516	1.733232125	-1.213943516	-1.213943516	-1.213943516	0.644904344	-1.213943516	0.259407239	0.521843802	-1.213943516	0.080115763	1.003538216	-1.213943516	-1.213943516	-1.213943516	1.292270224	0.669488793	-1.213943516	-1.213943516	0.452880642	-1.213943516
FAM111B	cluster 2	-0.888292836	-0.888292836	-0.888292836	-0.888292836	-0.050442283	1.019925948	0.309445353	1.431729672	1.697591186	-0.213791545	1.943781996	1.224362734	0.193157881	0.864230275	-0.888292836	0.947736622	-0.208364389	0.829239806	1.83966546	0.811929554	-0.888292836	0.602449478	-0.888292836	2.027706592	-0.888292836	0.832659795	1.570756959	-0.888292836	-0.888292836	0.563478972	-0.888292836	-0.888292836	0.426532052	-0.888292836	0.577955145	-0.888292836	-0.888292836	0.399528003	-0.888292836	-0.888292836	0.071923931	-0.888292836	1.605838873	-0.888292836	-0.888292836	-0.888292836	-0.888292836	-0.888292836
TMEM43	cluster 2	-0.324480019	-1.305702719	-1.305702719	1.249148098	0.460630887	0.838342822	0.662183691	0.594284583	-0.197063916	0.119383785	0.473872418	-0.078733902	0.667424159	1.299787615	-1.305702719	0.518385803	0.448769595	-1.305702719	-0.0296802	0.893716255	0.859304395	0.915947068	0.9344249	0.62710293	-0.165563044	0.189252412	-1.305702719	1.439132694	0.760909245	2.35610402	-0.106910226	-1.305702719	0.089005966	-1.305702719	0.593080961	0.194902979	-1.305702719	0.060361252	1.541071394	0.453867701	0.13075596	-1.305702719	-1.305702719	1.116818491	-1.305702719	-1.305702719	-1.305702719	-1.305702719
PNP	cluster 2	0.705828562	0.068197472	-1.728151723	0.497145297	0.812849105	-0.080296477	1.569607773	1.066623261	0.523791545	-0.691887748	0.719574633	0.6977943	0.295386186	0.178343297	0.898935066	0.387694764	1.256796496	0.891450722	-0.21927658	0.703050013	-1.728151723	-1.728151723	-1.728151723	-0.660995474	1.688251111	0.554729222	0.358900776	0.135821623	0.391259705	-0.148831197	0.980116342	0.600478535	-0.2978099	0.651448164	-0.133083187	0.151034023	-1.728151723	-1.728151723	0.67252261	-1.728151723	0.343868894	0.755348844	-0.14204714	0.310876395	0.439123095	-1.728151723	-1.728151723	0.348897102
EXOC7	cluster 2	-1.230095432	0.004030701	-1.230095432	-1.230095432	-1.230095432	0.198009064	0.274006558	-0.19037711	-0.33085337	-0.003740606	0.129034089	-0.012548613	1.023086961	0.614628949	1.311873469	0.817197406	1.738079451	0.577797611	0.399866145	0.323173814	1.240549045	-1.230095432	0.064863563	1.107451138	-1.230095432	-1.230095432	-1.230095432	0.246862381	0.45068455	0.91757082	-1.230095432	1.023086961	1.971199133	-1.230095432	1.18716071	0.258986987	0.866959454	0.125478417	2.009534995	-1.230095432	-0.219361097	-1.230095432	-1.230095432	-1.230095432	0.261615443	-1.230095432	0.515963097	0.779656793
TBC1D14	cluster 2	-1.357392475	-1.357392475	-1.357392475	-0.391928056	0.583579167	-0.234487603	0.40464904	0.097700137	0.049138828	0.356964017	0.759721481	-0.148962182	0.878918949	1.208730971	-1.357392475	1.246594316	1.254115649	0.708511497	0.55129806	0.624274126	1.622094037	1.305361337	0.452038795	1.354110479	-0.234479405	0.114975072	-0.191594042	1.524639	-0.173247523	1.237418537	0.305957487	-1.357392475	0.667507335	0.270151839	1.041764177	-1.357392475	-1.357392475	-0.011968645	1.446369144	-1.357392475	-1.357392475	-1.357392475	0.165830796	0.034598795	0.123149039	-1.357392475	-1.357392475	-1.357392475
KANSL3	cluster 2	-1.248776217	-1.248776217	-1.248776217	-0.298847163	-1.248776217	-0.753285742	-0.440772434	-0.07752855	-0.370628768	-0.269608595	0.990388576	-0.32629566	0.317811826	0.552674223	1.233562631	0.638511919	1.136347376	1.757620961	0.629201425	1.479935475	1.163911351	0.904097597	0.922003407	1.462873407	-1.248776217	0.199899345	-1.248776217	-0.225862998	0.392575667	0.243526478	1.048470506	0.317811826	1.476807849	-1.248776217	0.869164818	0.205374987	-1.248776217	1.360567061	1.01962511	-1.248776217	-1.248776217	-1.248776217	0.249936746	-1.248776217	0.207941784	-1.248776217	-1.248776217	0.713830808
CFLAR	cluster 2	-0.859898864	-0.269289711	-1.607362923	1.324108186	0.891245099	1.045642324	0.740193163	-0.306959107	0.206705853	-0.277715574	0.070281601	-0.583158334	0.835598879	0.695152625	-1.607362923	2.089609078	1.040773684	0.352804021	0.325786767	0.076733956	-1.607362923	0.782913192	-0.203333064	-0.637094297	-0.380685052	-0.466609284	-1.607362923	1.345809339	0.616107781	0.721195401	-0.317580402	-1.607362923	-0.655327194	-1.607362923	0.435541096	-1.607362923	0.666321178	0.460918561	0.186547823	-0.263149484	-0.511497191	-1.607362923	0.731075617	0.531777797	0.009990692	0.940361867	1.619882959	-1.607362923
NAA15	cluster 2	1.265704343	1.065853522	-1.568159784	2.111486239	0.921137551	1.127682098	1.662003723	-0.121099709	0.785546299	0.137367688	-0.029161811	0.373218909	-0.338532648	-0.410554223	-1.568159784	0.387066502	1.721697876	-0.433942212	-0.449756077	0.972905257	-1.568159784	0.126838584	-1.568159784	0.57480219	1.127701265	-0.763309431	-0.299379254	-1.568159784	0.24739701	0.082528482	0.972905257	0.865698688	-0.229613843	0.203155461	0.098988128	-0.427335505	-1.568159784	0.492414561	0.219066224	0.317910051	-0.028430909	-0.05377372	0.761564917	-0.053205422	0.697051775	-1.568159784	-1.568159784	-1.568159784
RUBCN	cluster 2	-0.960797824	-0.960797824	-0.960797824	0.040679491	0.843738603	-0.057288225	-0.108947409	0.109627743	-0.305430546	0.664752893	0.367334877	0.01174149	0.690801715	2.271184298	2.679780858	0.766690422	0.506729037	1.182166661	0.8748355	-0.960797824	2.129826845	-0.960797824	0.372406744	0.628059439	-0.960797824	-0.960797824	0.743010782	0.11762417	0.769622645	-0.960797824	-0.960797824	-0.960797824	0.721641003	-0.960797824	0.166435695	-0.960797824	-0.960797824	0.43481181	-0.960797824	-0.960797824	-0.960797824	-0.960797824	1.25967984	-0.960797824	-0.960797824	1.458408794	0.83682914	-0.960797824
ENSG00000257921	cluster 2	-0.25776324	-1.240741627	-1.240741627	2.319967177	0.733532682	0.848031024	0.786599142	0.566701982	0.040284884	-0.002685362	0.260808929	0.104653516	1.033939825	1.149049958	-1.240741627	1.038554402	1.415574048	0.860608568	0.23317648	0.774925875	0.537507292	-1.240741627	-1.240741627	-0.076114568	0.155702681	1.10648821	1.372378016	0.250308788	-0.036279436	0.301989811	-0.039804152	0.378785452	0.010261937	-1.240741627	0.661439519	0.262549083	-1.240741627	0.127766622	-1.240741627	-1.240741627	-1.240741627	-1.240741627	1.801440537	-1.240741627	-1.240741627	1.131486346	-1.240741627	-1.240741627
PCYT1A	cluster 2	-1.022470786	-1.022470786	0.51227589	-0.04552391	-0.136733548	-0.005457012	-0.343549024	-0.418403157	-0.119347122	-0.309418908	0.121296587	-1.022470786	0.588674056	0.830216396	0.798501677	1.142183719	1.110342576	0.464429866	1.861401807	-1.022470786	1.135184599	2.069470693	0.808480403	1.896539694	-1.022470786	-1.022470786	0.157192715	-1.022470786	-1.022470786	-1.022470786	0.660661722	-1.022470786	0.834684742	-1.022470786	0.07715199	-1.022470786	1.083636091	1.312610421	2.23114359	-1.022470786	-0.00737359	0.385547327	-1.022470786	-1.022470786	-1.022470786	-1.022470786	0.731124649	-1.022470786
YIPF5	cluster 2	-0.032868922	-0.170961351	-1.394152898	1.441407383	1.185410264	0.470612997	0.849047259	0.563877446	0.482160507	0.577404234	0.139455713	-0.18739377	1.094289794	0.710677787	-1.394152898	0.521347742	1.771410633	0.66889409	0.373024218	0.769038935	1.054601212	1.264918533	0.412776069	0.572149982	-0.272792729	-0.118898522	-1.394152898	1.650139966	-1.394152898	-1.394152898	-1.394152898	0.195853599	0.799664538	0.231140649	1.001685907	-0.347374611	-1.394152898	-0.050589684	-1.394152898	-1.394152898	-1.394152898	-0.004608092	0.743516573	0.561329674	-1.394152898	-1.394152898	-1.394152898	0.59779255
PA2G4	cluster 2	-0.324565176	0.779591237	-0.894684295	0.525192689	0.991548265	0.108469476	0.859583738	0.084105081	0.374732074	-0.422316139	-0.161778854	-0.631271867	-0.787434019	0.59604072	0.534691138	-0.324419781	0.906386118	-0.114535635	0.476027109	-0.234197278	-0.565768295	1.77435236	-1.223459142	1.441482872	-0.090489468	-1.23516777	1.238842522	-0.121496521	-1.367100047	0.636792244	0.645439619	0.815628677	0.505237319	-0.737238317	0.358859518	0.544707617	-3.049212496	1.143184334	0.225816522	0.404185975	-1.624185442	-3.049212496	1.19939948	0.340054821	-0.946060083	0.263763398	-0.58745716	-0.215677318
EIF2S1	cluster 2	0.539539044	-1.30258666	-1.30258666	-0.234593265	-0.334303181	0.53217955	0.961278351	-0.369617468	0.399960558	-0.201720707	-0.82854775	0.485114074	-0.052780404	0.722761617	-1.30258666	0.38126816	1.151832327	0.682323985	-0.165829094	0.889526067	0.070687434	-1.30258666	0.69899994	0.391799261	-0.060424113	-0.147432989	-0.012984473	-1.30258666	0.007310382	0.375190661	2.695947273	2.150182497	0.360224376	1.225360427	0.391920422	1.910816722	-1.30258666	-1.30258666	-1.30258666	0.058595137	0.262410341	-1.30258666	0.382397644	-1.30258666	0.99979875	-1.30258666	0.614435021	-1.30258666
PRPF40A	cluster 2	0.279153463	0.341269192	-1.449056336	1.335850805	0.924629456	1.357734293	1.666657598	0.758851823	0.795335529	0.470064301	0.951947564	0.705904549	0.203321665	-0.345213965	1.169221087	-0.034296752	0.485256322	-0.367515735	-0.693844265	0.150841207	-0.160704656	-1.449056336	0.840600164	-0.260805669	0.555528283	1.64281986	0.944108501	0.935441806	-0.22016251	1.642018563	-0.223758723	-1.449056336	-0.17267708	0.239992928	0.140663484	-0.361215867	-1.449056336	-0.052788898	-1.449056336	1.073878478	-1.449056336	-1.449056336	-1.449056336	0.583134344	0.087434888	-1.449056336	-1.449056336	-1.449056336
EIF2S3	cluster 2	-0.413315707	0.859526467	0.511968193	0.252646029	-0.236848162	0.345779722	0.140121912	0.507060297	-0.538247315	-0.364685807	-0.136674729	-0.752210067	0.945825468	-0.24910545	0.112173643	-0.221816944	0.483261619	1.624572313	0.076114993	0.084119348	0.512823412	-0.179407505	-2.054767862	0.155626691	0.072108961	-0.281825073	1.322117947	-0.802888792	1.086015903	0.511968193	1.363709264	-0.137519414	-0.24472404	1.29212142	0.197095598	1.443164744	-2.054767862	-0.434683609	-2.054767862	0.031995562	-0.35119897	-0.379238468	1.948362083	0.303175917	0.996956891	-2.054767862	0.872584629	-2.054767862
MAPKAPK3	cluster 2	-0.703914312	-0.402847713	-1.829497022	0.108234269	0.196704132	0.345441959	1.048732186	0.454219412	0.584722267	0.16724926	-0.610026154	0.813699356	0.77518091	0.906990498	1.109017997	0.662087718	2.024797103	-0.118028071	-0.141752145	1.694648323	-0.383568975	0.719007603	-0.332524949	-0.369688963	-0.230465356	-0.6132292	0.504965295	-0.618604375	0.897717916	-0.062955808	1.199822914	0.024980861	-0.078713894	1.407815364	0.677655273	0.27245696	-1.829497022	-0.262454202	0.855765457	-0.396301023	-0.661088541	-1.829497022	1.6540258	-0.208216147	-0.105079855	-1.829497022	-1.829497022	-1.829497022
THAP12	cluster 2	0.042564577	0.244808065	0.649721414	0.852648297	0.957229602	1.263310676	1.191037526	0.723594924	1.07718266	1.194943417	0.321990318	1.124774251	0.754050879	0.020069764	0.31896328	0.657319614	0.841404469	-0.009931745	0.289131228	0.295753393	0.650428953	-1.473791343	0.328787375	0.670483477	-0.106101996	-0.006999843	-0.312407941	0.579407133	0.858859658	1.111192782	0.183259297	-1.473791343	0.142004876	-1.473791343	1.336929017	-0.429533214	-1.473791343	-1.473791343	-1.473791343	0.252630328	-0.474424122	-1.473791343	-1.473791343	1.56420507	-1.473791343	-1.473791343	-1.473791343	-1.473791343
GLYR1	cluster 2	-1.298602553	-1.298602553	-1.298602553	1.090717907	0.246050588	-0.270285779	0.504211345	0.707509513	0.400439449	0.593425373	1.180467697	0.261553443	0.989455522	1.326899158	-1.298602553	0.780379124	1.373334005	0.815104963	-0.012779588	-0.007907999	0.490103639	1.425765483	-1.298602553	1.182165087	-1.298602553	-0.541966796	-0.105828377	0.201216219	1.370064005	0.253201161	-0.090602776	-1.298602553	0.360866663	0.366601975	0.614764669	-1.298602553	2.308022021	0.077953425	-1.298602553	-1.298602553	0.148888797	-1.298602553	0.259867018	0.704899177	-1.298602553	-1.298602553	0.474482186	-1.298602553
RRP1B	cluster 2	-0.177598695	-0.331986129	-1.699515154	0.686431904	-0.320386659	0.956561614	0.962206279	-0.757894275	0.154487812	0.050076714	-0.744111955	0.378932833	1.082565556	0.923572444	1.721476652	1.299442955	2.142848247	0.303802128	-0.081710351	1.396790493	0.252329816	0.039275578	-0.264577538	0.349911533	0.272475826	0.135609563	0.13430624	-0.538801845	0.572902152	-0.00617933	0.566350802	0.078113247	0.659328952	-1.699515154	0.388360543	-1.699515154	-1.699515154	0.876855736	-1.699515154	1.014658344	-0.120005494	-0.146003067	-1.699515154	-1.699515154	-0.046557758	0.904294238	-1.699515154	0.527481282
SMIM15	cluster 2	-0.509152712	0.539153929	-1.198259649	-0.225922285	0.322207048	0.61520767	-0.371195496	-0.158980218	0.07012365	-0.195993995	0.16029615	-0.10882993	1.541813742	1.768662293	0.614120949	1.338412927	1.243127714	1.879056805	0.853833376	1.153177876	0.949215305	-1.198259649	1.645675792	1.344132373	-0.06735279	-1.198259649	0.455973296	-1.198259649	0.851616956	-1.198259649	0.845707188	1.05397162	0.546210637	-1.198259649	0.344476997	-0.142569624	-1.198259649	0.156741979	0.455594239	-1.198259649	-1.198259649	-1.198259649	-1.198259649	0.203640923	-1.198259649	-1.198259649	-1.198259649	-1.198259649
DESI1	cluster 2	-0.470037499	0.332474184	-1.49219218	0.977828547	0.560766209	1.127753786	0.780771727	-0.40072021	0.135708214	-0.204793574	0.361618434	0.47686826	1.143469189	0.444356319	-1.49219218	0.770444747	1.45306359	-0.389906185	-0.162940023	0.38656371	-1.49219218	2.09933305	-0.132774523	0.845175655	0.181651553	0.558821216	0.245116227	-1.49219218	-1.49219218	0.112024333	0.654422527	0.873145983	0.223326282	0.229255306	0.128020591	1.389966008	-1.49219218	0.510370907	-1.49219218	-1.49219218	0.004188777	-1.49219218	-1.49219218	-0.019888261	0.073770999	0.974580191	1.632509909	-1.49219218
STAT5A	cluster 2	0.526619914	1.339627252	-1.479579787	0.260566775	0.912786972	1.303563811	1.060078679	0.274431498	0.375278164	-0.438662622	0.553933984	0.386203695	-1.479579787	-0.367050149	1.159303545	0.864252074	0.951222318	-1.479579787	0.212525272	-1.479579787	-1.479579787	0.809061358	-0.13524953	0.289093644	0.367892265	-0.143870773	1.207527547	-0.392158283	-0.241014536	1.635821949	-0.244639051	0.859506839	0.216899115	-1.479579787	-1.479579787	0.408044163	0.697426857	-1.479579787	-1.479579787	1.063210587	-0.430310463	-0.024162297	0.113646963	-1.479579787	0.069003661	1.921497741	0.333048505	-1.479579787
CRKL	cluster 2	-1.189620816	-1.978639602	-1.978639602	0.231035592	0.027412612	0.764708858	0.123277833	0.282367109	0.30276456	-0.17156075	0.974277206	-0.332498995	0.894852958	0.451882641	0.096513412	0.093005757	1.134439806	1.146003126	-0.113141881	1.219402499	1.958269782	0.544522194	0.565507751	0.056527296	-0.683765457	0.408350147	0.332608365	0.085565591	0.368443356	0.479373247	-1.978639602	-0.14260301	0.137747092	0.656581795	-0.212225526	-0.274378656	0.42144833	0.682384055	1.729130731	-0.559695584	-0.821850003	0.278586788	-1.978639602	0.772654955	0.42144833	0.710724114	-1.978639602	-1.978639602
CANT1	cluster 2	-0.275631411	0.454814549	-1.205996378	1.377446765	0.8367707	1.084329269	0.814202049	0.504704729	1.114464506	0.807307246	0.481341638	0.793071685	-1.205996378	-1.205996378	1.22287127	0.259450346	0.930066792	0.521457062	0.003888645	-0.345335048	-0.010845824	0.293356749	1.235957021	0.49309326	-0.440239172	1.220693876	1.014043637	0.778162611	1.534817738	-1.205996378	-1.205996378	-1.205996378	0.116423191	-1.205996378	1.103707426	-0.196851778	-1.205996378	-1.205996378	1.493226647	-0.021369662	-1.205996378	-1.205996378	1.302541915	-1.205996378	-1.205996378	-1.205996378	-1.205996378	-1.205996378
LSM1	cluster 2	0.64792789	-0.363620041	-1.718916738	1.422885127	0.428706467	1.125617417	2.022633256	1.111058826	1.114384702	0.177964032	0.623602319	0.858898445	-0.468803661	-0.059723496	0.272249871	-0.649571131	1.268168901	-0.565802776	-0.115582939	-0.013142407	0.640400298	-1.718916738	-0.296814409	0.726230435	0.418325738	0.706877202	-0.428997961	0.561518183	1.431157554	0.639614452	0.121526935	0.042811062	-0.199032605	-1.718916738	-0.516519559	-1.718916738	-1.718916738	-0.230248189	0.832044696	0.198575561	0.482816588	-0.179300568	0.649621845	0.447758692	0.584033896	-1.718916738	-1.718916738	-1.718916738
SPOUT1	cluster 2	-0.000993853	-0.149130765	-1.461294076	-0.002396184	0.40230814	0.800819948	0.491365961	0.982250982	-0.505190474	-0.395202394	0.976649036	0.689409697	-0.250966834	0.796636504	-1.461294076	-0.000915147	1.430725207	0.112832621	0.850630299	0.190192641	-0.131399112	1.812029948	0.477066193	1.080792195	-0.609203393	-0.093281022	0.298283313	0.109055827	2.23490717	0.163485435	1.039887098	-1.461294076	0.802049982	0.282219086	1.108811796	0.471981941	-1.461294076	1.010769987	0.297880117	-1.461294076	-1.461294076	-1.461294076	-1.461294076	0.636425199	0.124741766	-1.461294076	-1.461294076	-1.461294076
TOR1A	cluster 2	-0.727694844	-1.76369463	-1.76369463	0.527298217	-0.145241184	0.373459453	0.372999962	0.759437725	0.016524055	-1.008271195	0.871622456	-0.345729496	0.633682086	0.987248076	0.16548516	0.162224245	0.495856526	0.705282728	1.468212629	0.140509046	0.522174732	-0.094103046	0.17605685	1.625273141	-0.91099238	0.82717227	1.242671644	0.92691762	0.746466611	-0.137748972	1.024527664	-0.056811011	0.591384455	-0.018930103	0.543918323	0.719334294	-1.76369463	0.265993214	0.707853066	0.094104399	-0.247045163	-1.76369463	1.029666284	-1.76369463	-1.76369463	-1.76369463	0.842462136	-1.76369463
BLOC1S4	cluster 2	-0.131411948	-1.564396937	-1.564396937	-0.549485444	0.666158718	-0.169656895	1.164183808	-0.313026938	0.299786006	0.237761767	-0.294784002	-0.994437765	1.514741365	0.360286543	0.327339376	1.08334473	1.691684465	1.472288753	0.577547695	0.518762389	1.013336984	0.072789521	0.33770588	0.131656175	-0.121194633	0.325614714	0.542566587	-0.023420771	0.89704455	-1.564396937	0.569065699	1.295651521	0.564209824	0.837904954	1.189855886	-1.564396937	0.623554248	0.861426628	0.161871519	-1.564396937	-1.564396937	-0.101662576	0.036839498	-1.564396937	-1.564396937	-1.564396937	-1.564396937	0.532467476
RAB35	cluster 2	0.153490992	-0.324575163	-0.007788946	0.151763713	1.564681134	0.063658975	-0.033699044	0.166153169	-0.468949527	-0.130622082	0.552284515	0.447523268	0.074169831	0.896220879	1.084514646	0.427997176	0.221538034	1.287240153	0.811794892	1.20771816	-1.654241542	0.036407456	0.740772391	0.921753854	-0.790784742	0.130074252	-0.388716706	0.288963592	-0.368800763	-1.654241542	0.15139709	1.299202177	0.443712623	-1.654241542	0.950147211	0.304822624	-1.654241542	-1.654241542	0.848478091	-1.654241542	-0.118463615	-1.654241542	-1.654241542	1.954604943	0.605157479	0.877476427	-1.654241542	0.511096256
CD96	cluster 2	-1.3284013	-0.00753572	1.46973505	0.465650363	0.003667948	0.886049367	-0.186564924	-0.418910835	0.188343599	0.926745059	0.448730931	-0.317367989	0.767188289	-1.3284013	0.612180009	0.978436479	-0.24662841	1.155167799	-0.220250918	-0.36435532	2.128570899	1.031135846	0.057572725	0.130400721	-0.47065955	0.259338669	-0.071252723	1.958983796	-0.051468599	0.307153752	-1.3284013	0.38857006	-0.002126909	-1.3284013	1.25874952	-1.3284013	0.916043206	0.713282069	0.44243974	-1.3284013	-1.3284013	0.172101144	-1.3284013	1.960101757	-1.3284013	-1.3284013	-1.3284013	-1.3284013
PTDSS1	cluster 2	-0.79037678	-0.234229964	-1.49422594	0.476928687	-0.223542596	0.677953808	0.441123738	0.852171735	0.730430071	0.269271414	0.458429238	0.420787236	-1.49422594	0.048297416	1.101027901	-0.091906915	0.673936684	0.017318612	1.058546835	0.907516427	0.304139407	1.244853898	0.367071445	1.248343691	-0.339125331	1.298559582	1.1484546	1.286627256	0.914410734	1.569667876	-1.49422594	-1.49422594	-0.229070408	-1.49422594	-0.376378009	0.026070735	-1.49422594	0.879556917	-1.49422594	0.680186991	-0.038918023	-1.49422594	1.186156273	-0.062334188	0.028754289	-1.49422594	-1.49422594	-1.49422594
PGRMC2	cluster 2	-0.350008337	0.404297731	0.197089956	-0.350935677	-0.440547074	0.008278031	0.098066632	0.356389575	0.557179065	0.527678386	0.327613034	-0.109388218	-1.310763793	1.240378831	-1.310763793	1.105130245	1.457575093	1.561108606	1.054621015	0.455138184	0.809083614	1.336445077	0.882637187	0.995735892	0.054110049	0.476669234	-0.151771197	-1.310763793	0.712740881	1.268898921	-1.310763793	-1.310763793	0.873266658	-1.310763793	1.074386776	-1.310763793	-1.310763793	0.026805562	0.981276191	-1.310763793	-1.310763793	0.072582022	-1.310763793	-1.310763793	-1.310763793	-1.310763793	-1.310763793	0.672295254
GALNT2	cluster 2	-0.326188486	-1.356853867	-1.356853867	0.686807999	0.906139025	0.058168795	0.522368444	-0.256294045	0.284600808	-0.295490313	0.565633114	-0.356935957	0.7156966	-1.356853867	1.911077952	1.136212144	1.42832701	-0.24538998	-0.260886601	0.756599226	0.507662813	-1.356853867	0.013882621	0.184413614	0.107335807	0.21343033	1.383035419	0.206531518	-0.093959892	1.819742666	-1.356853867	1.544786052	0.4904779	0.378926795	-0.197886855	-1.356853867	-1.356853867	1.471529948	0.39451837	-0.04451539	-1.356853867	-1.356853867	0.267668105	0.1277088	-1.356853867	-1.356853867	-1.356853867	-1.356853867
NFE2L1	cluster 2	-0.712468279	0.809501464	-1.724164378	0.72058335	0.497178382	0.658798387	0.120471055	-0.332232654	0.132318904	-0.254819594	0.534980759	-0.127816006	0.616971888	0.962243516	0.917031293	0.621721281	1.276814632	0.686892839	0.976167257	1.443407463	0.842922692	1.063403333	0.170082157	1.066954903	-0.286922953	-0.182781088	-0.004631933	0.903328362	0.406629439	-0.136362044	0.72009423	-1.724164378	0.968610481	-1.724164378	0.787450321	0.700614767	-1.724164378	0.257908689	-0.005025953	0.488740551	-0.673975626	-1.724164378	0.516805279	-1.724164378	-1.724164378	-1.724164378	0.090052241	-1.724164378
CCR1	cluster 2	-0.8759824	-0.8759824	-0.8759824	1.888830187	1.638224571	-0.357128738	0.318351804	-0.260925406	-0.225037267	-0.8759824	1.031199216	-0.317362602	2.524158662	1.010409378	0.978117697	-0.170974503	1.720174326	0.972746118	-0.126219577	-0.8759824	0.925245739	-0.8759824	0.988277958	0.30369442	-0.8759824	0.199917687	-0.8759824	0.195162852	0.344044317	2.192788785	-0.8759824	-0.8759824	-0.240390557	-0.8759824	-0.8759824	0.646734414	-0.8759824	-0.8759824	0.815941834	-0.8759824	-0.8759824	-0.8759824	0.693397332	1.582234161	-0.8759824	-0.8759824	-0.8759824	-0.8759824
RGS16	cluster 2	0.023939052	1.213534077	-0.758044151	0.798365778	0.967347589	1.84339906	0.948056792	-0.075795962	0.681288964	0.379304588	-0.06578983	0.873418025	-0.758044151	0.45755131	2.125307889	1.802922563	0.644139448	-0.758044151	-0.758044151	0.263662241	-0.758044151	-0.758044151	0.710826163	-0.171128151	0.525283763	-0.758044151	-0.758044151	-0.758044151	0.595262984	-0.758044151	-0.758044151	-0.758044151	-0.758044151	-0.758044151	-0.758044151	-0.758044151	-0.758044151	-0.758044151	-0.758044151	0.648247319	-0.758044151	-0.758044151	3.687202885	0.832801391	-0.758044151	-0.758044151	-0.758044151	-0.758044151
UPF1	cluster 2	-0.656137787	0.216920638	-1.768147461	-0.201088312	-0.346746641	0.380564638	0.329280873	0.161470176	0.914117429	0.035071982	0.66796389	0.09143493	0.063967876	-0.54423469	0.302573613	1.414038788	1.621685667	-0.077316558	-0.100754551	0.918468828	-0.339655391	2.139099531	0.770566312	1.192146941	-0.476038801	-0.917195584	-0.426691661	1.119871331	-0.40558077	-0.022908393	-1.768147461	0.063967876	0.561855324	0.104628054	0.992503535	0.308459741	-1.768147461	0.887193002	0.88473431	-0.352233907	-1.768147461	-1.768147461	1.230158524	0.48509466	0.626814562	-1.768147461	-1.768147461	0.527109705
C12orf75	cluster 2	-0.975600655	1.968232588	0.542430115	-0.975600655	-0.099510546	-0.103821507	-0.500460709	1.307402399	1.004555117	0.020448326	0.778614896	0.809759217	-0.975600655	-0.975600655	-0.975600655	-0.008308332	-0.975600655	-0.975600655	0.795566863	0.802219999	-0.975600655	0.583179238	-0.975600655	0.929661818	-0.179492711	0.669540108	1.595680338	-0.975600655	-0.975600655	0.542430115	-0.975600655	1.262660879	-0.103337753	2.215054728	0.557566982	-0.975600655	-0.975600655	1.678729059	-0.975600655	0.255978665	1.638184758	0.417081834	-0.975600655	-0.975600655	1.107567268	-0.975600655	-0.975600655	-0.975600655
SART3	cluster 2	-0.012629989	-1.414102572	-1.414102572	-0.013975827	0.767401505	-0.380801163	0.635045362	0.85361581	-0.764549302	0.028890241	1.148911835	0.053540228	0.222845009	0.127572801	-1.414102572	-0.012554454	0.975196106	0.709850873	0.680739104	1.570245483	0.383274146	0.835462397	0.854172403	1.130556781	-0.00263736	0.579517525	0.646527257	0.092986382	1.267500009	-1.414102572	-1.414102572	-1.414102572	1.007152539	-1.414102572	0.16077195	-1.414102572	-1.414102572	1.620117587	1.468441452	-0.149020499	-0.382748435	0.016465173	1.264806135	0.017002016	-1.414102572	0.983642358	-1.414102572	-1.414102572
ZNF24	cluster 2	-0.580296035	0.624737244	-1.603688155	-0.161510069	0.980493005	1.305857928	0.775098213	0.172155643	0.491423681	0.838239573	-0.040403523	0.1077016	0.454236614	1.322947961	0.302014356	0.159897921	0.745959877	0.835242822	-0.272826781	-1.603688155	0.993076506	0.045585225	1.082436056	0.481464376	-0.149831063	0.588387479	1.116866116	0.829489936	-1.603688155	0.002470451	-0.353375876	-1.603688155	-0.011856973	-1.603688155	0.376698413	-0.493639231	0.600416106	-0.178915672	0.83778188	-1.603688155	0.503543209	0.46922019	1.916838251	0.922944296	-1.603688155	-1.603688155	-1.603688155	-1.603688155
ELOVL1	cluster 2	0.131183704	0.499267654	-1.255034994	1.30376083	0.718756165	0.833226486	0.017435068	-0.205652924	0.310089473	-0.017281711	0.364809091	-0.155015134	1.91904055	0.888350003	1.860932888	0.811286578	0.768486526	0.569661662	0.544511613	0.760139227	0.007393948	0.970045296	0.051960105	0.933786308	-0.113134802	0.716886175	0.415278438	-1.255034994	-1.255034994	0.287318902	-1.255034994	-1.255034994	0.394328768	-1.255034994	1.184688537	-0.189082805	-1.255034994	-1.255034994	-1.255034994	-1.255034994	-1.255034994	-1.255034994	1.394715979	-1.255034994	-1.255034994	-1.255034994	0.507252421	-1.255034994
DEGS1	cluster 2	-0.533467763	0.031664409	0.336701974	1.381505944	0.780177742	0.897842158	-0.258106065	1.620227648	1.101737171	0.389371859	1.530490151	0.440572459	1.356042544	-0.136875443	0.632372705	0.492093869	0.230131897	1.380982185	0.265985836	1.191857363	0.980165566	-1.248688623	0.094775899	-0.320274269	-1.248688623	1.27755572	-0.030098317	0.283591882	0.495048657	2.212123533	-0.014543177	0.415621144	-0.337720657	-1.248688623	-1.248688623	-1.248688623	-1.248688623	-1.248688623	-1.248688623	0.037539766	-1.248688623	-1.248688623	-1.248688623	0.20633741	0.298897553	-1.248688623	-1.248688623	-1.248688623
ATXN7L3B	cluster 2	-0.585012023	-1.312744187	0.300379525	-0.28590621	0.944023296	-0.118457433	0.109121878	-0.415727219	0.324194908	-0.018197471	-0.028211706	0.094039102	0.380679223	0.634556739	0.601222402	1.271814137	1.367239079	-1.312744187	1.103372655	0.576443245	2.096816266	0.343681266	-1.312744187	1.211105734	-1.312744187	0.253220216	-0.072837174	-0.207013041	-0.053324386	-1.312744187	0.456343183	-1.312744187	0.934363154	0.418261407	1.473874563	0.259139181	0.90091817	0.700937865	2.107027025	0.530404538	-1.312744187	-1.312744187	-1.312744187	0.769926526	-1.312744187	-1.312744187	-1.312744187	-1.312744187
ARHGEF7	cluster 2	-0.768323063	0.618686734	-0.768323063	-0.768323063	-0.768323063	0.217983617	0.745506864	0.579639678	-0.052898318	-0.768323063	-0.082427145	0.099228267	-0.768323063	1.618401068	3.205876078	0.326044566	0.367621139	0.411773049	0.055707795	-0.768323063	1.211326398	2.246869558	-0.768323063	1.058647699	-0.768323063	0.414150706	0.551779012	0.40892488	0.572553854	-0.768323063	-0.768323063	-0.768323063	-0.069772434	1.074641009	-0.768323063	-0.768323063	-0.768323063	0.755179406	2.872633094	-0.768323063	-0.768323063	-0.768323063	-0.768323063	-0.768323063	-0.768323063	-0.768323063	-0.768323063	-0.768323063
EVI2B	cluster 2	-1.020775877	0.234025996	0.532976127	0.374346051	1.152930314	0.238468432	-0.04996172	0.469855682	0.2694017	1.001731218	0.825859112	1.035909523	0.61032036	-1.020775877	-1.020775877	-1.020775877	-1.020775877	0.484537609	0.26666144	0.271539145	1.491260158	-1.020775877	-1.020775877	-0.27731201	-1.020775877	1.561462541	1.032488137	1.931645869	0.19229044	2.370971137	-1.020775877	-1.020775877	-0.388810163	-1.020775877	0.09246393	0.053053777	-1.020775877	-1.020775877	1.341032568	0.754534971	-1.020775877	-1.020775877	-1.020775877	1.787300229	-1.020775877	-1.020775877	0.754534971	-1.020775877
MYCBP2	cluster 2	-0.48797761	0.175480883	-0.079145876	0.678739714	0.439165608	0.427687041	-0.108305173	0.116609063	0.600202648	-0.017588045	0.654354022	-0.069172881	0.799974422	0.642908867	0.266418745	-0.07243394	0.778570262	1.597025048	0.229835168	0.488881565	0.672901008	0.741054327	0.278466208	0.902268195	-0.960331522	-0.133315643	-0.507843037	0.585805685	1.545991939	-0.079145876	-0.489662996	-1.932068204	-0.095674509	0.056259716	0.352576958	-0.126516796	0.610665734	-0.288399431	0.074119786	-0.428791153	-1.932068204	-0.232147142	2.491753105	-1.932068204	-1.932068204	-1.932068204	-1.932068204	-1.932068204
CYREN	cluster 2	-1.155447905	0.602779145	-1.155447905	-1.155447905	-0.263329137	-0.01100162	-0.318475877	-1.155447905	-0.245817447	-1.155447905	0.075477935	-0.052967283	1.123764132	1.239103536	1.415886815	1.582226379	1.766153705	0.950087644	1.26947009	0.130256596	1.343738424	1.074609925	0.154470962	1.826817143	-1.155447905	-0.091158065	0.032714796	-1.155447905	0.051413268	-1.155447905	0.047881531	0.467304859	0.715087994	-1.155447905	0.750521901	0.350836977	-1.155447905	0.774198335	0.518218447	-1.155447905	-1.155447905	-1.155447905	0.396996347	0.263246837	-1.155447905	-1.155447905	-1.155447905	-1.155447905
SLC25A29	cluster 2	-0.940901205	-0.940901205	-0.940901205	-0.940901205	0.319083648	-0.42723372	-0.256537897	0.543298356	-0.940901205	-0.940901205	0.846845848	0.408258042	0.683156936	1.455576465	-0.940901205	-0.242940181	0.502153779	0.557916931	1.785710987	-0.029024188	0.842322843	2.522634173	1.646366402	1.824841305	-0.940901205	0.361664071	1.10350308	0.554320825	0.76066348	0.606146439	0.755721582	-0.940901205	1.382154781	-0.940901205	0.167535029	-0.940901205	-0.940901205	1.412895638	-0.940901205	-0.940901205	-0.940901205	-0.940901205	0.612791866	-0.940901205	-0.940901205	-0.940901205	-0.940901205	-0.940901205
TYK2	cluster 2	-0.287324066	-0.003017731	0.317952519	0.479612508	0.008409547	0.109062382	-0.61228951	-0.215242149	0.476234583	-0.011501243	-0.198662627	-0.319033835	1.642206051	1.233902278	2.509967144	0.149158656	0.387090795	0.623332352	0.596130246	1.217774281	0.015187766	1.578466369	1.43963317	1.37208229	-1.350246008	0.457636579	-0.06800644	0.618624489	-0.047827452	0.994244256	0.881983533	-1.350246008	0.668396003	-1.350246008	-0.155007	-1.350246008	-1.350246008	0.732186609	0.455938632	-1.350246008	-1.350246008	-1.350246008	0.325118356	0.180778768	-1.350246008	-1.350246008	-1.350246008	-1.350246008
NCBP2AS2	cluster 2	-0.641377118	-1.349966794	0.220724821	0.060365298	0.660088895	0.288885089	1.252938435	0.026964981	0.106626484	0.272906376	-0.72268444	0.497327632	0.298912291	1.083136928	0.513654235	0.970638772	2.14639518	0.78946788	1.113992384	0.246542961	-0.064343203	-1.349966794	-0.018958231	1.107495011	-1.349966794	0.174806005	0.351035362	1.029482166	-1.349966794	-1.349966794	1.067951619	0.96594056	1.313789772	-1.349966794	0.236386789	-1.349966794	-1.349966794	1.039803798	0.350645588	-1.349966794	-0.311095247	-1.349966794	1.348468141	0.677920715	-1.349966794	-1.349966794	0.444699186	-1.349966794
CTBP1	cluster 2	-1.422256772	-1.422256772	-1.422256772	-0.364109973	-0.068398165	-0.191555597	-0.383614309	-0.497889292	0.119298323	-0.331540491	0.056192502	-0.097819931	1.028735441	0.584418368	0.550067649	0.922315169	0.758641797	1.334997271	0.810934861	2.263364904	0.493824378	0.975876568	1.953857115	1.235167982	-0.550484488	0.379242801	-1.422256772	1.095983373	-0.12443661	0.240051917	-0.128234527	-1.422256772	1.158905669	0.361528079	0.256627434	0.197554134	-1.422256772	0.652823489	1.104565198	-0.073624686	-1.422256772	0.102790182	-1.422256772	-1.422256772	-1.422256772	-1.422256772	0.477090511	0.763934221
CLPP	cluster 2	-0.309698192	-1.332018729	-1.332018729	0.695096508	0.265064801	0.643389002	0.658275065	0.07453052	0.760899339	0.325762055	-0.054371783	-0.52153826	1.969902208	-0.206820639	-1.332018729	1.038502507	1.523862859	1.329310191	-0.244925027	1.868817718	0.517401781	-1.332018729	-1.332018729	0.196769788	-0.490575483	0.569952768	0.788277495	0.848250902	0.432711077	0.922916888	0.427585726	-1.332018729	0.60951536	-1.332018729	0.646294199	0.231438806	-1.332018729	1.790058538	-1.332018729	-0.030305678	0.495938449	-1.332018729	-1.332018729	0.140524089	0.234198546	-1.332018729	0.501250087	-1.332018729
SMIM12	cluster 2	-0.108096919	-0.062682123	-1.361604667	0.082571791	0.696687221	0.397275338	0.693698432	0.303456109	-0.026062557	0.126786478	0.549960712	0.530020104	0.69917169	1.359625751	0.546738504	0.672489641	2.147617605	0.541209776	-0.271863565	0.522032151	-1.361604667	1.462096851	-1.361604667	1.51379259	-0.518112254	0.199758782	1.839485917	-1.361604667	0.407422786	0.898822397	0.402284954	-1.361604667	0.96803776	-1.361604667	0.921084299	-1.361604667	-1.361604667	0.065142069	-1.361604667	-0.056721553	-1.361604667	0.113970502	0.253688434	0.71494696	-1.361604667	-1.361604667	0.47612871	-1.361604667
PTBP3	cluster 2	-0.43280503	-1.160511515	-1.160511515	-0.133709771	-0.229573956	0.250568679	-0.446943494	-0.263526199	0.178918843	-0.411071674	-0.046986428	-0.010058619	1.217875946	-0.029289391	2.572126741	1.0005455	0.821779917	1.515065506	1.478788789	0.728609254	1.447421986	0.495855489	-1.160511515	1.30692808	-1.160511515	-1.160511515	0.079351746	-1.160511515	-1.160511515	0.452555276	0.60851343	-1.160511515	0.894901558	0.570432998	1.391066962	-0.045688204	-1.160511515	0.853099482	1.291459429	-1.160511515	-1.160511515	-1.160511515	0.459484291	0.319914935	-1.160511515	-1.160511515	0.682572171	-1.160511515
RMI2	cluster 2	0.196955489	-0.952885053	-0.952885053	-0.952885053	0.515684694	0.337738952	-0.031046661	1.2659566	0.662468981	-0.267420787	0.893618926	0.702861433	-0.952885053	-0.952885053	-0.952885053	0.52782736	1.205429677	0.792563424	0.903781382	1.611685642	-0.952885053	1.175558045	-0.952885053	1.140873817	0.13942141	0.479351004	-0.952885053	0.058420193	-0.952885053	1.57120066	-0.952885053	1.693663466	1.102326515	1.750831918	0.537194519	-0.952885053	1.877671926	-0.952885053	-0.952885053	-0.952885053	-0.952885053	-0.952885053	-0.952885053	-0.952885053	1.071737626	-0.952885053	-0.952885053	-0.952885053
PTEN	cluster 2	-1.075837595	-1.075837595	0.683419628	0.503808528	0.356980239	0.226640066	0.023380178	0.7454127	-0.343000865	0.078491025	1.775549594	1.169926985	0.234664494	0.663506029	-1.075837595	0.295328399	0.347279699	1.005468634	0.604948193	-0.038877786	-1.075837595	0.730644091	0.414962003	0.49329821	-1.075837595	-0.218050679	0.829374288	1.000503793	0.859131877	3.417722154	-1.075837595	-1.075837595	-0.064965588	-1.075837595	-1.075837595	-1.075837595	-1.075837595	0.484743827	0.828937721	-1.075837595	0.08775318	-1.075837595	-1.075837595	0.538758242	-1.075837595	1.629337844	-1.075837595	-1.075837595
SLFN5	cluster 2	-1.031421141	-1.031421141	0.505916639	-1.031421141	-0.144188518	0.313412753	0.236910534	1.28061819	0.075318402	1.595184462	0.192762905	0.1934457	-1.031421141	-1.031421141	0.79262566	-0.051826353	-1.031421141	1.062582366	0.010183326	0.247241542	1.736339515	-1.031421141	0.271323286	-0.131146808	-1.031421141	0.934086853	1.000151679	1.70871197	0.659463871	0.505916639	-1.031421141	-1.031421141	0.215208696	-1.031421141	1.150435649	-1.031421141	-1.031421141	1.30760237	1.305436569	-1.031421141	-0.014610163	-1.031421141	1.609712186	2.0596029	-1.031421141	-1.031421141	-1.031421141	-1.031421141
WTAP	cluster 2	-0.320193924	0.225792	-1.011183646	-1.011183646	-1.011183646	0.003797152	0.768250023	0.1909687	0.260665143	-0.299557134	0.351084013	-0.237476157	1.505301213	1.779740234	1.536654489	1.34949799	0.733835774	2.232638052	0.775907723	1.176385114	1.465165382	1.198496151	-1.011183646	-0.49256263	-1.011183646	0.043380826	-1.011183646	0.038720282	-1.011183646	-1.011183646	-1.011183646	-1.011183646	0.7380529	-1.011183646	1.162641632	-1.011183646	1.090713197	0.90082969	0.647188919	-1.011183646	-1.011183646	-1.011183646	-1.011183646	0.394547213	-1.011183646	-1.011183646	-1.011183646	1.00320896
CHERP	cluster 2	-0.991231564	-0.991231564	-0.991231564	-0.012049374	-0.991231564	-0.991231564	-0.030098192	-0.385781791	-0.086041499	-0.991231564	-0.239219149	-0.441337436	1.536063138	1.146461804	0.833907394	1.8135557	2.074550663	0.82861972	-0.253180074	0.572311724	1.171360666	1.22794016	1.872723929	1.519047607	-0.991231564	-0.991231564	0.674646452	0.495495531	0.209738274	-0.991231564	0.206223777	1.276854419	0.533304972	-0.991231564	0.905434183	0.071890054	-0.991231564	0.92899504	1.347025352	-0.991231564	0.026188235	-0.991231564	-0.991231564	-0.991231564	-0.991231564	-0.991231564	-0.991231564	-0.991231564
AP1G1	cluster 2	-0.280330218	-0.233261666	-1.579483805	0.76928883	0.332490521	0.323197941	-0.204217475	0.019749707	-0.195308618	-0.48572039	0.836285389	0.466580771	0.170448127	1.002734584	1.193372809	0.88334189	1.290719282	1.398622464	-0.198248523	0.114869301	0.341950301	0.8253492	1.806061931	0.360239813	-0.70527605	-0.766703172	0.6233735	1.178986801	0.993984742	-1.579483805	-1.579483805	0.170448127	0.203123515	0.209284406	1.300122738	-0.427418858	-1.579483805	-0.100782821	0.954397348	-0.227084045	-0.476944201	-1.579483805	1.284326828	1.042783213	-1.579483805	-1.579483805	-1.579483805	-1.579483805
DNAJA2	cluster 2	0.707071506	-1.706371846	0.589514646	0.59542727	0.757178389	0.74534625	1.337374958	0.405502699	0.622989573	0.420092299	-0.578662011	0.866182333	0.386732009	0.563837274	1.011029918	0.2286313	1.6298202	1.003288275	0.740436594	0.428040264	1.234722416	-0.028905049	0.669967864	1.262055078	0.374103558	-0.581624038	-0.450714466	-0.58659475	0.090406426	0.589514646	0.479581207	0.008562888	0.47460586	-1.706371846	-0.535911411	0.237417252	-1.706371846	-1.706371846	-1.706371846	0.912077771	-0.182568571	-0.207649258	-1.706371846	0.402754746	-1.706371846	-1.706371846	-1.706371846	0.442082543
GRPEL1	cluster 2	0.488915223	0.265277607	-1.734557033	0.194048379	0.282101587	0.645977278	1.179117469	-0.354600464	-0.104056373	0.252785435	0.519187422	0.423533538	0.857853989	0.708815876	2.333969527	0.03003343	1.493443783	-0.031148363	-0.54329545	0.052565184	-1.734557033	-1.734557033	0.362999469	0.393400191	0.994079239	-0.524017308	0.169533271	-0.035235342	0.979813898	0.73645183	0.618133044	0.111187058	0.612778195	-1.734557033	-0.474817878	-0.519414301	0.678220653	-1.734557033	0.169096961	0.274379922	-0.571651252	-1.734557033	-1.734557033	-0.120911692	-1.734557033	0.969025897	-1.734557033	0.577774111
DPH1	cluster 2	-0.767275916	0.863501019	-1.55302987	1.336547174	0.18068177	0.351681147	0.797138017	0.372716172	0.062184078	-0.74380894	0.070856601	0.198082104	0.678608116	1.145034941	0.513536498	0.01247277	2.168241542	-0.356250795	1.296801336	0.722650399	1.262932475	0.235461712	-0.077076611	0.850783893	-0.639602412	-0.086541958	0.33320869	0.81375857	-0.19319704	-1.55302987	-0.19717643	0.2754095	0.554599559	-1.55302987	0.206075072	-0.349279673	-1.55302987	-0.007989719	-1.55302987	-0.139957212	0.071627819	-1.55302987	-1.55302987	0.695691334	0.837126888	2.181046212	-1.55302987	-1.55302987
SS18	cluster 2	0.338515418	-0.300860099	-1.671110601	-0.591068311	0.017776811	0.489697797	0.497055713	0.085383946	-0.097657185	0.397588229	0.78777702	0.494804347	0.830598279	0.686774646	-1.671110601	0.191897511	1.147732613	-0.027300048	0.743158653	0.545733118	0.284618676	2.127479681	1.166443665	1.152899875	-0.414934216	-0.02400773	0.166360225	-0.508087392	0.605828973	1.231643318	0.189639796	-1.671110601	-0.295249061	-1.671110601	0.042513581	-1.671110601	-1.671110601	-0.166016674	0.907997128	-1.671110601	0.554915776	-0.114506917	-1.671110601	0.519471065	0.657249875	0.937880553	-1.671110601	1.451357356
FAM136A	cluster 2	-0.464352523	0.351880603	-1.50398413	-0.038921138	0.36749341	0.433119439	1.373685846	0.061376638	0.403761387	0.485390569	0.268900242	0.578878941	-1.50398413	1.023541294	-1.50398413	1.010770194	1.665212813	0.426349941	0.399743878	0.627854851	-0.168469214	1.783172506	0.869490796	1.211739836	-0.027056806	-0.380592256	-1.50398413	-0.385556976	-0.230103667	0.127661473	-1.50398413	0.208883173	0.768924505	0.246896876	0.811718435	1.62106437	0.735095505	0.532819026	-1.50398413	0.770024744	-0.424796989	-1.50398413	-1.50398413	-1.50398413	-1.50398413	-1.50398413	0.360327634	0.6418802
PRELID3B	cluster 2	0.547816782	0.061097426	-1.292636482	0.546058238	0.630006447	0.77114235	1.136838099	-0.632872333	0.667265975	0.602057	-0.235776578	0.493441224	-1.292636482	-0.117101951	0.696234117	0.013836828	1.492229228	-0.140852173	0.308848517	-0.304601249	-1.292636482	-1.292636482	-1.292636482	0.40021113	0.456371449	0.118716542	-0.004205107	-1.292636482	0.016071323	0.383617609	1.581856281	0.467059874	-0.114231825	-1.292636482	-1.292636482	1.503485327	1.923328862	0.194315488	1.255383444	0.067309517	0.617095505	-1.292636482	-1.292636482	0.24578146	-1.292636482	-1.292636482	2.449075918	-1.292636482
RBM17	cluster 2	-0.026466524	0.562120507	-1.307591124	0.495525943	0.796048343	0.785865136	0.388289756	0.394153699	0.216817938	-0.543863371	0.356847056	-0.135205088	-0.083080605	0.976799123	-1.307591124	0.497347249	1.710373737	1.629186515	1.271084583	1.391965472	0.037888278	0.380354166	0.085386274	-0.34496041	-0.445515176	0.935883964	0.472605957	0.92614005	-0.024206039	-1.307591124	2.220390568	-1.307591124	0.181165489	-1.307591124	-1.307591124	1.645718474	-1.307591124	0.150589206	-1.307591124	0.026040726	0.225730767	-1.307591124	-1.307591124	0.201059343	0.948194636	-1.307591124	-1.307591124	-1.307591124
ORC2	cluster 2	-0.007178515	-1.25241669	-1.25241669	0.500192077	0.337994367	-0.334842681	0.155919098	0.813123286	0.615724982	0.398438033	0.933857642	-0.26473842	-0.062206741	0.967983997	-1.25241669	-0.234312166	0.567903446	1.173781543	1.254026032	1.207191434	1.330791236	-1.25241669	0.653725381	1.406930201	-0.414488919	-0.47336679	0.477914117	-0.157207526	-0.00498135	2.235426498	-0.008631823	-1.25241669	0.331104138	-1.25241669	1.274970509	0.304508858	-1.25241669	0.16491759	1.176307346	-1.25241669	-1.25241669	-1.25241669	-1.25241669	1.261025161	-1.25241669	1.204448315	-1.25241669	-1.25241669
APH1A	cluster 2	-0.469305393	0.175586393	-0.071914705	0.102621334	0.646720019	0.006242797	0.144529248	0.237124717	-0.045324591	-0.20628294	0.783758047	0.046086431	0.782603651	1.625289479	0.263979384	0.26036725	0.340342856	1.114430483	0.39355863	-0.042309755	0.203041243	2.159255275	0.746943045	0.944920239	0.420751151	-0.356540436	-1.872983504	-0.132249949	0.107973628	-1.872983504	0.899576922	-1.872983504	1.416539752	0.840729792	-0.053955558	0.270053807	-1.872983504	0.375312699	0.864763246	-0.411775253	-0.681738124	-0.220634272	-0.064178116	1.382065079	-1.872983504	-1.872983504	0.184910528	-1.872983504
ST8SIA4	cluster 2	-0.281689993	-1.290871833	0.292984507	-0.282664075	0.525792007	0.189291636	-0.301247908	1.091127882	-0.358849524	0.499383177	1.383264538	0.090387778	1.311338614	0.910188459	-1.290871833	1.975061613	1.340487719	0.24360748	0.702320838	0.778527722	0.534780225	0.994082051	-1.290871833	1.241136255	0.361728042	-1.290871833	0.802174688	-1.290871833	0.451177951	0.292984507	0.446118471	-1.290871833	-0.006520016	-1.290871833	0.662016138	-0.196236459	-1.290871833	1.791081003	0.423994203	-1.290871833	-0.243293001	-1.290871833	0.944528584	0.754012381	-1.290871833	-1.290871833	-1.290871833	-1.290871833
LMNB1	cluster 2	0.064069038	1.478228107	-1.383000183	0.383083862	-0.071696672	-0.078122259	0.350849489	1.189973999	1.003996718	-0.32656779	1.299662982	1.547314367	0.30720517	-0.253887908	-1.383000183	-1.383000183	-0.628939248	0.521794762	0.495540708	-0.433982795	-1.383000183	0.270277521	-0.018632221	0.329722752	0.074386776	1.499062825	1.593990345	-1.383000183	-0.125973691	1.37151579	-0.12965223	0.990951334	0.075179848	0.344715936	-1.383000183	-0.270256136	-1.383000183	1.066665825	-1.383000183	0.456645958	1.190330236	-1.383000183	0.889380709	0.695712776	0.826455493	-1.383000183	-1.383000183	-1.383000183
FEN1	cluster 2	0.630491103	-1.343602928	-1.343602928	0.484618868	0.013837375	0.307327399	0.723884354	0.381835222	1.12737787	-0.250001107	1.027807911	1.281062323	0.406070466	0.304237488	-1.343602928	-0.591657044	0.704606013	0.628210161	0.895496717	0.834045008	-1.343602928	0.367843559	0.068768841	0.820154165	0.16506061	0.787304672	1.190476346	-0.201143012	-1.343602928	2.619547674	-1.343602928	1.646172526	0.780159182	0.444901008	-0.149433003	0.280493262	-1.343602928	0.13487959	-1.343602928	0.008597026	-0.241226215	-1.343602928	0.330262903	-1.343602928	-1.343602928	-1.343602928	-1.343602928	0.848371734
TGIF2-RAB5IF	cluster 2	0.454349478	0.521130198	0.288584745	0.734340083	-0.025418574	-0.150793293	0.261954151	-0.737596939	0.574937562	-0.293298432	-0.235474546	0.756558064	0.764562102	1.217732845	-1.403651622	0.600788037	1.510085581	1.165987316	1.250975987	0.807352682	2.405541525	1.037656949	-1.403651622	-0.830666371	-0.150784147	0.430281577	-1.403651622	-0.243691947	-0.082465917	1.491456117	-0.086332211	-1.403651622	-0.031414256	0.412247925	0.68286845	0.245321845	-1.403651622	1.55528265	-1.403651622	-0.030739192	0.174832487	-1.403651622	-1.403651622	0.149434395	0.248232534	-1.403651622	-1.403651622	-1.403651622
EIF5B	cluster 2	-0.428482688	0.408514963	0.178591821	0.340732009	-0.528946828	-0.138548018	0.37966355	0.668426797	-0.509992454	-0.717205364	0.840928341	0.080216041	0.649201796	1.554148334	1.288609737	0.865306234	1.386318341	-1.494561954	1.130130609	1.413811292	-0.125072269	0.223504974	0.501508761	0.943248519	0.019937594	-0.678757763	-1.494561954	-1.494561954	-0.188274669	-1.494561954	-1.494561954	-1.494561954	0.416244533	0.300860507	0.568429366	0.496273138	0.801478643	1.761150634	0.316987812	-1.494561954	-0.387920883	0.040434576	-1.494561954	0.665612335	0.138694644	-1.494561954	1.764416529	-1.494561954
HIRA	cluster 2	-0.855432007	-0.855432007	-0.855432007	-0.855432007	-0.855432007	0.175007488	0.333047597	0.202558979	0.435787714	-0.855432007	0.527583712	-0.069940543	1.136953747	1.021712721	-0.855432007	0.986460689	0.595047352	1.723841932	1.583922644	1.17627429	2.644860459	1.387902386	1.406560572	0.878228137	-0.03993242	-0.097234352	-0.855432007	0.210462515	-0.855432007	-0.855432007	-0.855432007	-0.855432007	1.026240055	-0.855432007	1.351501784	-0.855432007	1.278477841	1.510474888	-0.855432007	-0.855432007	-0.855432007	-0.855432007	-0.855432007	-0.855432007	-0.855432007	-0.855432007	-0.855432007	-0.855432007
NOTCH2	cluster 2	-1.101145862	-1.101145862	-1.101145862	-0.099632314	-0.193135544	0.457301804	0.522023286	1.105801959	0.357903407	0.677222369	1.786092888	0.152405575	0.550513431	-1.101145862	0.765617456	0.888628669	0.537401003	0.76020919	0.577016033	-0.173771336	1.110766732	1.661031556	1.187514743	1.006903766	-1.101145862	0.223556738	0.108181899	1.036812981	1.327801896	1.110029983	-1.101145862	-1.101145862	0.004910303	-1.101145862	0.487882503	-1.101145862	-1.101145862	0.294514264	-1.101145862	-1.101145862	-1.101145862	-1.101145862	2.347445676	0.342820469	-1.101145862	-1.101145862	-1.101145862	-1.101145862
C1orf52	cluster 2	-0.12683904	-1.156976342	0.459768464	-1.156976342	0.912014835	0.35392243	0.967627187	0.111940874	-0.483504629	-0.096156596	0.540996165	0.468470279	1.226834171	0.441468008	-1.156976342	0.887691473	1.720741601	1.731430688	-0.381267258	0.955393888	2.482286681	-1.156976342	0.213057826	0.87218095	-0.309099337	0.204271743	0.085713979	1.039963848	-1.156976342	0.459768464	0.101576752	-1.156976342	0.79940291	-1.156976342	0.836462964	-1.156976342	-1.156976342	1.302863104	0.59349855	-1.156976342	-1.156976342	-1.156976342	-1.156976342	0.326825685	-1.156976342	-1.156976342	-1.156976342	0.969291153
ACTG1	cluster 3	0.089959751	1.746670789	-0.763327781	-0.950584778	-1.77449236	-0.955678308	-0.852166016	-1.083162257	-0.171754183	-1.12929032	-1.130694367	-0.566487123	0.593983138	0.940863342	0.543706208	0.364270619	0.654178056	1.027845263	0.744538364	1.326610287	0.343039219	0.341710733	1.55210658	0.958362692	0.382018162	-0.768705327	-0.327293753	-1.353249461	-1.17057299	0.058435085	0.370888792	1.363301203	0.588613197	0.652075308	0.603276659	-0.353157997	1.491371825	0.64678336	-0.08601061	-0.040488073	0.781280344	-0.739692094	-1.379453867	-2.739095788	1.754056867	-0.952818301	0.03854054	-0.979881662
SLC7A5	cluster 3	-0.910236142	-0.347057781	-2.032784787	0.280288632	0.393660898	0.31144556	0.028905918	-0.307760037	-0.519088257	-0.646348653	-0.317640855	-0.410820534	1.815139564	1.564383251	2.396843249	1.553076575	1.719889516	-0.167623716	0.789659091	0.81525821	-0.39940589	0.839164849	1.004141844	1.129972845	-0.446119787	-0.990874594	-0.492944618	-1.261063235	0.285790505	-0.362646667	0.546284646	1.254794795	0.341789108	-0.506285027	0.696882272	0.390468402	0.331940643	0.841968134	-0.646601726	-1.121492843	-0.906934699	-1.432907041	0.573521395	-1.432681927	-0.637979765	-1.027342137	0.276207692	-2.032784787
PTPN7	cluster 3	-0.929297544	-0.638269931	-1.571257316	-0.366798307	-0.26133271	-0.403859182	-0.540068909	-0.425194222	-0.454027594	-0.810175715	-0.327513771	-0.720406907	1.153341408	1.384279957	2.024427324	1.526554265	1.313665194	1.273637061	1.226047972	1.342289039	-0.110700012	1.972029804	1.088119317	1.596359462	-0.961194157	-0.599545446	-0.682293745	-1.170478517	0.209983342	-0.570965817	0.533460579	-0.234442013	0.973688241	0.023599181	0.820903899	-0.162969113	0.147514954	1.636456876	0.230190886	-1.096901003	-1.025873732	-1.571257316	-0.418287979	-1.034649052	-0.768902292	-0.672196719	0.118819746	-0.495252171
CCR7	cluster 3	-1.028139741	-1.01111817	-0.895131222	-1.497957361	-0.897908991	-0.78227703	-0.663918292	-0.233208201	-0.938921778	-0.581448955	-0.236033601	-0.239493345	0.395055506	0.614868931	0.613710008	0.458508814	1.022105619	1.795493889	1.540122208	1.315607646	0.879180878	1.841467558	1.301895218	1.914746772	-0.952293281	-0.456664656	-0.219703797	-0.91532571	-0.688978698	-0.182024218	-0.204165983	0.883428964	1.245620342	-0.393235596	0.747521572	-0.155191317	0.898607156	2.053472917	1.06129502	-1.008884135	-0.811166279	-0.55000599	-0.892541749	-0.719660981	-0.909505909	-1.497957361	-0.004490637	0.482601327
[truncated: 353 more rows]
[truncated: 1 more columns]
