# Supplementary material for: Meta-unstable mRNAs in activated CD8+ T cells are defined by interlinked AU-rich elements and m6A mRNA methylation
Source: Nat Commun. 2026 Jan 22;17:160. doi: 10.1038/s41467-025-67762-w (PMC12827480; doi:10.1038/s41467-025-67762-w)
Supplement: Supplementary file 6 — Source Data [file 41467_2025_67762_MOESM6_ESM.zip › Source Data/Fig-2B.csv]

SYMBOL	cluster	sample	halflife
AAK1	all-genes	NonAc_half_life	2.58845708
AARS1	all-genes	NonAc_half_life	4.2413448
AARS2	all-genes	NonAc_half_life	0.212236708
ABCE1	all-genes	NonAc_half_life	8.238417347
ABCF1	all-genes	NonAc_half_life	5.449909189
ABHD15	all-genes	NonAc_half_life	4.29101111
ABLIM1	all-genes	NonAc_half_life	4.125185337
ABRAXAS2	all-genes	NonAc_half_life	4.794065552
ACAA1	all-genes	NonAc_half_life	6.040916992
ACLY	all-genes	NonAc_half_life	14.64695193
ACO2	all-genes	NonAc_half_life	4.332486348
ACTB	all-genes	NonAc_half_life	4.985814932
ACTG1	all-genes	NonAc_half_life	6.100467854
ACTN1	all-genes	NonAc_half_life	2.801265169
ACTN4	all-genes	NonAc_half_life	5.525770562
ACTR1A	all-genes	NonAc_half_life	2.377393421
ACTR2	all-genes	NonAc_half_life	4.411348091
ACTR3	all-genes	NonAc_half_life	5.525534395
ADAR	all-genes	NonAc_half_life	3.81183536
ADCY7	all-genes	NonAc_half_life	3.646793442
ADD1	all-genes	NonAc_half_life	6.488409339
ADD3	all-genes	NonAc_half_life	6.187922746
ADGRE5	all-genes	NonAc_half_life	3.143210174
ADIPOR1	all-genes	NonAc_half_life	6.208335719
ADIPOR2	all-genes	NonAc_half_life	3.246891115
ADNP	all-genes	NonAc_half_life	16.93269436
ADSS2	all-genes	NonAc_half_life	7.045453664
AFG3L2	all-genes	NonAc_half_life	4.1691651
AGAP2	all-genes	NonAc_half_life	3.873493865
AGFG1	all-genes	NonAc_half_life	8.363884898
AGO2	all-genes	NonAc_half_life	4.815681048
AHCY	all-genes	NonAc_half_life	8.544858882
AK2	all-genes	NonAc_half_life	7.079233462
AK6	all-genes	NonAc_half_life	1.685491015
AKAP13	all-genes	NonAc_half_life	4.474879018
AKIRIN1	all-genes	NonAc_half_life	7.465707883
AKNA	all-genes	NonAc_half_life	3.90263436
AKT1	all-genes	NonAc_half_life	7.285454241
AKT2	all-genes	NonAc_half_life	5.889246206
ANAPC7	all-genes	NonAc_half_life	7.748246378
ANKH	all-genes	NonAc_half_life	4.306115508
ANKLE2	all-genes	NonAc_half_life	4.312485979
ANKRD13D	all-genes	NonAc_half_life	2.785073853
ANKRD40	all-genes	NonAc_half_life	7.398838282
ANKRD44	all-genes	NonAc_half_life	7.06570422
ANP32A	all-genes	NonAc_half_life	2.825404699
ANP32B	all-genes	NonAc_half_life	8.903208199
ANP32E	all-genes	NonAc_half_life	5.134712245
ANXA11	all-genes	NonAc_half_life	9.542041894
ANXA7	all-genes	NonAc_half_life	4.818079521
AP1G1	all-genes	NonAc_half_life	4.748771362
AP3M2	all-genes	NonAc_half_life	5.379072565
APH1A	all-genes	NonAc_half_life	5.282281233
APOBEC3C	all-genes	NonAc_half_life	4.795301566
APOL2	all-genes	NonAc_half_life	3.400800797
APOL3	all-genes	NonAc_half_life	3.218448327
APOLD1	all-genes	NonAc_half_life	6.322250182
ARCN1	all-genes	NonAc_half_life	5.595217404
ARF1	all-genes	NonAc_half_life	4.479804781
ARF6	all-genes	NonAc_half_life	3.364164889
ARFGAP1	all-genes	NonAc_half_life	3.540616446
ARGLU1	all-genes	NonAc_half_life	4.33525226
ARHGAP17	all-genes	NonAc_half_life	4.532309529
ARHGAP25	all-genes	NonAc_half_life	3.837883533
ARHGAP27	all-genes	NonAc_half_life	6.514093811
ARHGAP30	all-genes	NonAc_half_life	3.630581552
ARHGAP45	all-genes	NonAc_half_life	3.800800715
ARHGAP9	all-genes	NonAc_half_life	3.882028048
ARHGDIA	all-genes	NonAc_half_life	6.229298852
ARHGDIB	all-genes	NonAc_half_life	5.747564681
ARHGEF2	all-genes	NonAc_half_life	4.526701228
ARHGEF3	all-genes	NonAc_half_life	3.045267135
ARHGEF7	all-genes	NonAc_half_life	2.199963503
ARID5A	all-genes	NonAc_half_life	6.619906978
ARL4C	all-genes	NonAc_half_life	3.729030554
ARL5A	all-genes	NonAc_half_life	5.194645701
ARL6IP1	all-genes	NonAc_half_life	7.823447392
ARL6IP5	all-genes	NonAc_half_life	3.23118013
ARMC1	all-genes	NonAc_half_life	4.619386071
ARPC2	all-genes	NonAc_half_life	5.536257317
ARPC4	all-genes	NonAc_half_life	8.01733198
ARPC5	all-genes	NonAc_half_life	4.345820363
ARPC5L	all-genes	NonAc_half_life	3.806902848
ARPP19	all-genes	NonAc_half_life	4.559002434
ARRB2	all-genes	NonAc_half_life	4.044250754
ARRDC3	all-genes	NonAc_half_life	3.972973109
ASB6	all-genes	NonAc_half_life	7.888217308
ASXL1	all-genes	NonAc_half_life	2.77046466
ATF1	all-genes	NonAc_half_life	3.166870786
ATG4A	all-genes	NonAc_half_life	0.73365369
ATG5	all-genes	NonAc_half_life	0.733978001
ATMIN	all-genes	NonAc_half_life	7.236922236
ATP2A2	all-genes	NonAc_half_life	6.627981439
ATP2A3	all-genes	NonAc_half_life	6.292836827
ATP2C1	all-genes	NonAc_half_life	3.979311282
ATP5MC3	all-genes	NonAc_half_life	3.632331807
ATP5MG	all-genes	NonAc_half_life	8.122912359
ATP5MJ	all-genes	NonAc_half_life	7.803458919
ATP6V0E1	all-genes	NonAc_half_life	6.817553435
ATRAID	all-genes	NonAc_half_life	6.537842372
ATXN2L	all-genes	NonAc_half_life	1.403168434
ATXN7L3	all-genes	NonAc_half_life	2.300270254
ATXN7L3B	all-genes	NonAc_half_life	4.9283568
AZI2	all-genes	NonAc_half_life	4.446500769
B2M	all-genes	NonAc_half_life	5.534486599
B3GALT6	all-genes	NonAc_half_life	2.981298571
B3GAT3	all-genes	NonAc_half_life	5.736985094
B4GALT3	all-genes	NonAc_half_life	2.960092667
B4GALT5	all-genes	NonAc_half_life	3.534389251
BAG4	all-genes	NonAc_half_life	2.44544474
BAP1	all-genes	NonAc_half_life	7.224204392
BATF	all-genes	NonAc_half_life	2.470244463
BAX	all-genes	NonAc_half_life	6.697547071
BAZ1B	all-genes	NonAc_half_life	1.808986804
BCL2	all-genes	NonAc_half_life	3.884887164
BCL2L1	all-genes	NonAc_half_life	2.002004266
BCL2L2-PABPN1	all-genes	NonAc_half_life	4.068401694
BCLAF1	all-genes	NonAc_half_life	4.896221836
BET1L	all-genes	NonAc_half_life	3.552234435
BHLHE40	all-genes	NonAc_half_life	4.38690543
BIVM	all-genes	NonAc_half_life	2.794094113
BLCAP	all-genes	NonAc_half_life	8.522461849
BLMH	all-genes	NonAc_half_life	3.46628454
BLOC1S2	all-genes	NonAc_half_life	9.030699975
BLOC1S4	all-genes	NonAc_half_life	6.723373471
BLOC1S5	all-genes	NonAc_half_life	6.139078402
BMI1	all-genes	NonAc_half_life	7.547913508
BNIP2	all-genes	NonAc_half_life	5.860270445
BPNT2	all-genes	NonAc_half_life	7.748424204
BRAT1	all-genes	NonAc_half_life	0.400590369
BRCC3	all-genes	NonAc_half_life	6.407970822
BRD2	all-genes	NonAc_half_life	4.543377692
BRI3BP	all-genes	NonAc_half_life	4.532274641
BRMS1	all-genes	NonAc_half_life	4.355924703
BTF3	all-genes	NonAc_half_life	16.81250796
BTG1	all-genes	NonAc_half_life	3.31355616
BTG2	all-genes	NonAc_half_life	1.494130922
BTN3A2	all-genes	NonAc_half_life	3.862833526
C11orf98	all-genes	NonAc_half_life	7.132988807
C12orf4	all-genes	NonAc_half_life	9.909644694
C12orf75	all-genes	NonAc_half_life	5.093138335
C14orf119	all-genes	NonAc_half_life	4.345730722
C16orf54	all-genes	NonAc_half_life	1.61347869
C16orf87	all-genes	NonAc_half_life	0.143614028
C19orf12	all-genes	NonAc_half_life	2.596472135
C19orf25	all-genes	NonAc_half_life	4.725404077
C19orf53	all-genes	NonAc_half_life	0.003575182
C1orf216	all-genes	NonAc_half_life	6.257543811
C1orf43	all-genes	NonAc_half_life	14.48861953
C3orf38	all-genes	NonAc_half_life	5.221692313
C4orf3	all-genes	NonAc_half_life	8.529449357
C6orf62	all-genes	NonAc_half_life	4.137294989
C6orf89	all-genes	NonAc_half_life	4.211569881
C9orf78	all-genes	NonAc_half_life	4.237388822
CAB39	all-genes	NonAc_half_life	2.504040584
CACTIN	all-genes	NonAc_half_life	7.123992797
CACYBP	all-genes	NonAc_half_life	4.09222621
CALHM2	all-genes	NonAc_half_life	3.92180812
CALM1	all-genes	NonAc_half_life	9.998064159
CALM2	all-genes	NonAc_half_life	5.709517055
CALM3	all-genes	NonAc_half_life	6.115423287
CALR	all-genes	NonAc_half_life	6.252665331
CALU	all-genes	NonAc_half_life	2.661469095
CAMK2G	all-genes	NonAc_half_life	8.054554611
CAMK4	all-genes	NonAc_half_life	3.95713219
CAND1	all-genes	NonAc_half_life	2.144504565
CANT1	all-genes	NonAc_half_life	1.371796244
CANX	all-genes	NonAc_half_life	0.030247448
CAP1	all-genes	NonAc_half_life	5.229577445
CAPN1	all-genes	NonAc_half_life	5.624735053
CAPN2	all-genes	NonAc_half_life	4.010639034
CAPZA1	all-genes	NonAc_half_life	4.369375429
CAPZB	all-genes	NonAc_half_life	6.053473456
CARD11	all-genes	NonAc_half_life	2.563852532
CARD8	all-genes	NonAc_half_life	3.226316948
CARS1	all-genes	NonAc_half_life	5.33348062
CASP3	all-genes	NonAc_half_life	0.58261657
CBLB	all-genes	NonAc_half_life	0.606190394
CBX1	all-genes	NonAc_half_life	3.891195028
CBX3	all-genes	NonAc_half_life	4.268001632
CBX6	all-genes	NonAc_half_life	3.677757838
CCDC137	all-genes	NonAc_half_life	2.084819887
CCDC47	all-genes	NonAc_half_life	4.747944888
CCDC59	all-genes	NonAc_half_life	2.787235517
CCDC6	all-genes	NonAc_half_life	5.449286879
CCDC69	all-genes	NonAc_half_life	2.712865604
CCDC71L	all-genes	NonAc_half_life	1.799916679
CCDC88C	all-genes	NonAc_half_life	3.813077111
CCL3	all-genes	NonAc_half_life	7.152536031
CCL4	all-genes	NonAc_half_life	8.523940309
CCL5	all-genes	NonAc_half_life	6.918997375
CCND2	all-genes	NonAc_half_life	4.229393425
CCND3	all-genes	NonAc_half_life	5.288653815
CCNG1	all-genes	NonAc_half_life	5.954823614
CCNI	all-genes	NonAc_half_life	8.12123528
CCNL1	all-genes	NonAc_half_life	5.168971954
CCNQ	all-genes	NonAc_half_life	6.736040896
CCNT1	all-genes	NonAc_half_life	2.382639345
CCR7	all-genes	NonAc_half_life	2.722256158
CCT3	all-genes	NonAc_half_life	4.572291083
CCT5	all-genes	NonAc_half_life	3.081695464
CCT6A	all-genes	NonAc_half_life	5.251391972
CD164	all-genes	NonAc_half_life	6.063888311
CD2	all-genes	NonAc_half_life	2.673828946
CD247	all-genes	NonAc_half_life	6.375993609
CD28	all-genes	NonAc_half_life	3.375339489
CD2BP2	all-genes	NonAc_half_life	3.772162047
CD3E	all-genes	NonAc_half_life	4.690833398
CD44	all-genes	NonAc_half_life	4.932437259
CD48	all-genes	NonAc_half_life	6.058668994
CD52	all-genes	NonAc_half_life	7.166573857
CD53	all-genes	NonAc_half_life	9.689912244
CD6	all-genes	NonAc_half_life	3.793909482
CD69	all-genes	NonAc_half_life	0.252676469
CD82	all-genes	NonAc_half_life	5.546080379
CD83	all-genes	NonAc_half_life	3.759399343
CD84	all-genes	NonAc_half_life	2.591574371
CD8A	all-genes	NonAc_half_life	5.829850437
CD96	all-genes	NonAc_half_life	15.39074685
CDC25B	all-genes	NonAc_half_life	3.78903186
CDC27	all-genes	NonAc_half_life	3.128986732
CDC42	all-genes	NonAc_half_life	5.364572693
CDC42EP3	all-genes	NonAc_half_life	4.586754882
CDC42SE1	all-genes	NonAc_half_life	5.428407732
CDC42SE2	all-genes	NonAc_half_life	3.524616822
CDK9	all-genes	NonAc_half_life	6.954464179
CDKN1B	all-genes	NonAc_half_life	1.418013632
CDR2	all-genes	NonAc_half_life	4.194827947
CDV3	all-genes	NonAc_half_life	3.876572678
CEBPB	all-genes	NonAc_half_life	2.917895644
CELF1	all-genes	NonAc_half_life	3.396116339
CELF2	all-genes	NonAc_half_life	3.403022671
CENPB	all-genes	NonAc_half_life	2.222903592
CENPX	all-genes	NonAc_half_life	3.983578743
CERK	all-genes	NonAc_half_life	3.686816554
CFAP20	all-genes	NonAc_half_life	2.849278005
CFL1	all-genes	NonAc_half_life	6.493813479
CFLAR	all-genes	NonAc_half_life	5.008819422
CGGBP1	all-genes	NonAc_half_life	0.313470159
CHCHD2	all-genes	NonAc_half_life	6.15220178
CHCHD4	all-genes	NonAc_half_life	8.224288635
CHD1	all-genes	NonAc_half_life	4.801587988
CHD4	all-genes	NonAc_half_life	2.910516976
CHD8	all-genes	NonAc_half_life	3.614777268
CHERP	all-genes	NonAc_half_life	4.098981062
CHMP7	all-genes	NonAc_half_life	6.308821678
CHRAC1	all-genes	NonAc_half_life	6.644803114
CHST11	all-genes	NonAc_half_life	4.17401441
CHTF8	all-genes	NonAc_half_life	3.035597715
CHTOP	all-genes	NonAc_half_life	2.929312672
CIAO1	all-genes	NonAc_half_life	5.630491749
CISH	all-genes	NonAc_half_life	2.837569795
CITED2	all-genes	NonAc_half_life	2.680058491
CKAP5	all-genes	NonAc_half_life	3.921167516
CLEC2D	all-genes	NonAc_half_life	3.48108895
CLIC1	all-genes	NonAc_half_life	6.329104743
CLK2	all-genes	NonAc_half_life	2.738774478
CLNS1A	all-genes	NonAc_half_life	4.953342634
CLPP	all-genes	NonAc_half_life	1.643286531
CLPTM1L	all-genes	NonAc_half_life	4.677359443
CLSTN1	all-genes	NonAc_half_life	7.533020244
CLTC	all-genes	NonAc_half_life	4.530466104
CMTM3	all-genes	NonAc_half_life	4.326601353
CMTM6	all-genes	NonAc_half_life	4.132084918
CNBP	all-genes	NonAc_half_life	5.955630655
CNDP2	all-genes	NonAc_half_life	5.239854581
CNN2	all-genes	NonAc_half_life	5.737685376
CNOT2	all-genes	NonAc_half_life	5.688793275
CNOT9	all-genes	NonAc_half_life	11.15305096
CNPY3	all-genes	NonAc_half_life	1.978756044
COA3	all-genes	NonAc_half_life	1.499588875
COA4	all-genes	NonAc_half_life	7.16654384
COG8	all-genes	NonAc_half_life	6.121073106
COMMD6	all-genes	NonAc_half_life	8.975511071
COPA	all-genes	NonAc_half_life	5.788396661
COPB2	all-genes	NonAc_half_life	2.309019479
COPS3	all-genes	NonAc_half_life	6.372293057
COPS9	all-genes	NonAc_half_life	6.967981433
CORO1C	all-genes	NonAc_half_life	5.916279015
COTL1	all-genes	NonAc_half_life	6.742973076
COX16	all-genes	NonAc_half_life	5.673194801
COX5A	all-genes	NonAc_half_life	5.626394008
COX6A1	all-genes	NonAc_half_life	9.533677421
COX7A2L	all-genes	NonAc_half_life	7.492329199
CPOX	all-genes	NonAc_half_life	1.588323277
CPSF7	all-genes	NonAc_half_life	4.898722219
CREB1	all-genes	NonAc_half_life	5.088253043
CREBZF	all-genes	NonAc_half_life	3.315400574
CREM	all-genes	NonAc_half_life	3.639720383
CRKL	all-genes	NonAc_half_life	3.49081759
CRTAM	all-genes	NonAc_half_life	4.803151472
CRYBG1	all-genes	NonAc_half_life	6.465999855
CS	all-genes	NonAc_half_life	0.753874164
CSDE1	all-genes	NonAc_half_life	7.957389672
CSK	all-genes	NonAc_half_life	7.614620024
CSNK1A1	all-genes	NonAc_half_life	6.439630624
CSNK1D	all-genes	NonAc_half_life	5.131466995
CSNK1E	all-genes	NonAc_half_life	9.659122001
CSNK1G2	all-genes	NonAc_half_life	4.876543459
CSRNP1	all-genes	NonAc_half_life	3.470280171
CTBP1	all-genes	NonAc_half_life	4.102886771
CTCF	all-genes	NonAc_half_life	2.828824253
CTDNEP1	all-genes	NonAc_half_life	8.032552579
CTDSP2	all-genes	NonAc_half_life	5.255016905
CTDSPL2	all-genes	NonAc_half_life	6.050061573
CTSC	all-genes	NonAc_half_life	6.558755317
CUL1	all-genes	NonAc_half_life	4.371356152
CUL3	all-genes	NonAc_half_life	1.161416216
CUL4A	all-genes	NonAc_half_life	5.569635794
CWC22	all-genes	NonAc_half_life	6.536856016
CX3CR1	all-genes	NonAc_half_life	2.951583277
CXCR3	all-genes	NonAc_half_life	7.608934478
CXCR4	all-genes	NonAc_half_life	2.394252676
CYB5B	all-genes	NonAc_half_life	4.929306218
CYBC1	all-genes	NonAc_half_life	4.886019556
CYFIP2	all-genes	NonAc_half_life	5.121599901
CYREN	all-genes	NonAc_half_life	1.818537456
CYRIB	all-genes	NonAc_half_life	4.082163436
CYTH1	all-genes	NonAc_half_life	4.011029601
CYTIP	all-genes	NonAc_half_life	3.383175245
CZIB	all-genes	NonAc_half_life	7.651053878
DAD1	all-genes	NonAc_half_life	7.253510672
DARS1	all-genes	NonAc_half_life	8.086395208
DAZAP1	all-genes	NonAc_half_life	8.151397473
DAZAP2	all-genes	NonAc_half_life	4.490021002
DBI	all-genes	NonAc_half_life	7.813494126
DCAF8	all-genes	NonAc_half_life	6.880303387
DCTD	all-genes	NonAc_half_life	4.574739207
DCTN5	all-genes	NonAc_half_life	5.956323171
DCTPP1	all-genes	NonAc_half_life	3.978463289
DCUN1D1	all-genes	NonAc_half_life	2.774881601
DDB2	all-genes	NonAc_half_life	6.353459204
DDOST	all-genes	NonAc_half_life	7.084243248
DDX17	all-genes	NonAc_half_life	6.250436389
DDX18	all-genes	NonAc_half_life	4.487080959
DDX19A	all-genes	NonAc_half_life	5.441580634
DDX19B	all-genes	NonAc_half_life	9.459557052
DDX21	all-genes	NonAc_half_life	5.440079455
DDX23	all-genes	NonAc_half_life	3.262588781
DDX3Y	all-genes	NonAc_half_life	4.096516606
DDX5	all-genes	NonAc_half_life	5.733931823
DDX54	all-genes	NonAc_half_life	5.062295558
DDX55	all-genes	NonAc_half_life	5.444301619
DDX56	all-genes	NonAc_half_life	7.667731058
DDX6	all-genes	NonAc_half_life	3.495373188
DEDD2	all-genes	NonAc_half_life	2.304731226
DEF6	all-genes	NonAc_half_life	5.705581678
DEGS1	all-genes	NonAc_half_life	0.552802583
DEK	all-genes	NonAc_half_life	6.430817453
DERL1	all-genes	NonAc_half_life	5.760927465
DERL2	all-genes	NonAc_half_life	4.554758258
DESI1	all-genes	NonAc_half_life	3.99913861
DGCR2	all-genes	NonAc_half_life	3.434911787
DGKZ	all-genes	NonAc_half_life	5.885750347
DHRS3	all-genes	NonAc_half_life	4.485293564
DHX15	all-genes	NonAc_half_life	3.488062443
DHX33	all-genes	NonAc_half_life	6.892723141
DIAPH1	all-genes	NonAc_half_life	4.386579732
DLD	all-genes	NonAc_half_life	9.910663366
DMAC1	all-genes	NonAc_half_life	8.177051552
DNAAF10	all-genes	NonAc_half_life	7.942027497
DNAJA1	all-genes	NonAc_half_life	3.270786831
DNAJA2	all-genes	NonAc_half_life	5.229938502
DNAJB1	all-genes	NonAc_half_life	2.633945939
DNAJC15	all-genes	NonAc_half_life	1.259269264
DNAJC21	all-genes	NonAc_half_life	3.344634209
DNAJC3	all-genes	NonAc_half_life	3.901336057
DNAJC9	all-genes	NonAc_half_life	7.819361649
DNMT3A	all-genes	NonAc_half_life	4.57927626
DOCK8	all-genes	NonAc_half_life	0.003575182
DOK2	all-genes	NonAc_half_life	4.993632631
DPH1	all-genes	NonAc_half_life	6.889919612
DPH2	all-genes	NonAc_half_life	0.383847083
DPH3	all-genes	NonAc_half_life	7.817622079
DR1	all-genes	NonAc_half_life	4.31022093
DUS1L	all-genes	NonAc_half_life	6.547849564
DUSP2	all-genes	NonAc_half_life	2.873531862
DUSP4	all-genes	NonAc_half_life	2.750029447
DUSP5	all-genes	NonAc_half_life	3.088092805
DUSP6	all-genes	NonAc_half_life	1.659931342
DYNLL1	all-genes	NonAc_half_life	4.609833611
DYNLL2	all-genes	NonAc_half_life	5.49692969
E2F4	all-genes	NonAc_half_life	8.45359554
EBAG9	all-genes	NonAc_half_life	3.732815086
EBP	all-genes	NonAc_half_life	6.817544779
ECE1	all-genes	NonAc_half_life	1.05222304
ECHDC1	all-genes	NonAc_half_life	2.830794698
EDF1	all-genes	NonAc_half_life	5.782592496
EEF2	all-genes	NonAc_half_life	9.280918554
EFCAB14	all-genes	NonAc_half_life	6.077244431
EFHD2	all-genes	NonAc_half_life	7.506384152
EGR2	all-genes	NonAc_half_life	0.561519947
EHD1	all-genes	NonAc_half_life	2.150384992
EID1	all-genes	NonAc_half_life	5.539582153
EID2	all-genes	NonAc_half_life	2.791302193
EIF1	all-genes	NonAc_half_life	6.486984285
EIF2AK1	all-genes	NonAc_half_life	3.677339105
EIF2B1	all-genes	NonAc_half_life	6.764287861
EIF2S1	all-genes	NonAc_half_life	5.467190844
EIF2S2	all-genes	NonAc_half_life	6.407948576
EIF2S3	all-genes	NonAc_half_life	7.198824688
EIF3A	all-genes	NonAc_half_life	9.244998803
EIF3B	all-genes	NonAc_half_life	3.401146338
EIF3E	all-genes	NonAc_half_life	9.853347418
EIF3H	all-genes	NonAc_half_life	6.992178031
EIF3I	all-genes	NonAc_half_life	4.167831398
EIF3J	all-genes	NonAc_half_life	6.518337258
EIF4A1	all-genes	NonAc_half_life	4.052220724
EIF4A2	all-genes	NonAc_half_life	5.179028075
EIF4A3	all-genes	NonAc_half_life	6.215197285
EIF4B	all-genes	NonAc_half_life	8.104315655
EIF4G2	all-genes	NonAc_half_life	4.394556146
EIF5	all-genes	NonAc_half_life	3.081490234
EIF5B	all-genes	NonAc_half_life	3.564135181
EIF6	all-genes	NonAc_half_life	5.553521607
ELAC2	all-genes	NonAc_half_life	4.688378886
ELAVL1	all-genes	NonAc_half_life	5.876823169
ELF1	all-genes	NonAc_half_life	3.410874748
ELF2	all-genes	NonAc_half_life	7.011997812
ELK1	all-genes	NonAc_half_life	4.012778434
ELMO1	all-genes	NonAc_half_life	3.859065616
ELOVL1	all-genes	NonAc_half_life	1.125184348
ELOVL5	all-genes	NonAc_half_life	2.99674415
EMB	all-genes	NonAc_half_life	6.022192385
EMC4	all-genes	NonAc_half_life	5.934941999
EMC6	all-genes	NonAc_half_life	1.861761329
EML4	all-genes	NonAc_half_life	5.98493581
ENO1	all-genes	NonAc_half_life	6.408624373
ENOPH1	all-genes	NonAc_half_life	0.450482914
ENSA	all-genes	NonAc_half_life	12.28718002
EOMES	all-genes	NonAc_half_life	3.795706765
EPB41	all-genes	NonAc_half_life	3.268597521
ERAP1	all-genes	NonAc_half_life	7.66483889
ERAP2	all-genes	NonAc_half_life	6.226739764
ERGIC2	all-genes	NonAc_half_life	2.2401983
ERH	all-genes	NonAc_half_life	5.736902332
ERO1A	all-genes	NonAc_half_life	5.771495719
ESS2	all-genes	NonAc_half_life	0.116184701
ETF1	all-genes	NonAc_half_life	3.691697622
ETS1	all-genes	NonAc_half_life	3.449030536
EVI2B	all-genes	NonAc_half_life	9.144494821
EXOC7	all-genes	NonAc_half_life	3.197484356
EXOSC6	all-genes	NonAc_half_life	4.177704311
EZR	all-genes	NonAc_half_life	7.055962428
FAAP100	all-genes	NonAc_half_life	1.717023348
FADD	all-genes	NonAc_half_life	1.324759679
FAM104A	all-genes	NonAc_half_life	2.336523097
FAM107B	all-genes	NonAc_half_life	2.926458248
FAM120A	all-genes	NonAc_half_life	5.436351208
FAM136A	all-genes	NonAc_half_life	5.25969243
FAM168B	all-genes	NonAc_half_life	4.641318829
FAM32A	all-genes	NonAc_half_life	2.875642047
FAM78A	all-genes	NonAc_half_life	3.540630725
FASN	all-genes	NonAc_half_life	1.989585348
FBXL12	all-genes	NonAc_half_life	2.667200657
FBXO31	all-genes	NonAc_half_life	2.603817192
FDFT1	all-genes	NonAc_half_life	8.395236699
FDX1	all-genes	NonAc_half_life	4.725784748
FEN1	all-genes	NonAc_half_life	9.532912564
FKBP15	all-genes	NonAc_half_life	3.658708103
FKBP1A	all-genes	NonAc_half_life	16.64209677
FKBP3	all-genes	NonAc_half_life	9.196406274
FN3KRP	all-genes	NonAc_half_life	10.01851347
FNBP1	all-genes	NonAc_half_life	3.555660152
FOSL2	all-genes	NonAc_half_life	2.616668877
FOXK2	all-genes	NonAc_half_life	4.774018583
FOXN3	all-genes	NonAc_half_life	2.219731568
FOXO1	all-genes	NonAc_half_life	2.56426419
FOXP1	all-genes	NonAc_half_life	2.710827026
FRAT2	all-genes	NonAc_half_life	2.592063521
FRMD4B	all-genes	NonAc_half_life	9.084679997
FRMD8	all-genes	NonAc_half_life	3.703299433
FRYL	all-genes	NonAc_half_life	4.309571887
FTSJ1	all-genes	NonAc_half_life	6.963450153
FTSJ3	all-genes	NonAc_half_life	5.455703058
FUBP1	all-genes	NonAc_half_life	2.898235941
FURIN	all-genes	NonAc_half_life	7.951251748
FUS	all-genes	NonAc_half_life	7.547847814
FXYD5	all-genes	NonAc_half_life	4.851881216
FYN	all-genes	NonAc_half_life	3.199021185
G3BP1	all-genes	NonAc_half_life	3.32280674
G3BP2	all-genes	NonAc_half_life	3.801289375
GALNT1	all-genes	NonAc_half_life	6.627852845
GALNT2	all-genes	NonAc_half_life	4.507089294
GANAB	all-genes	NonAc_half_life	7.084851328
GAPDH	all-genes	NonAc_half_life	7.450151984
GART	all-genes	NonAc_half_life	3.524040664
GATA3	all-genes	NonAc_half_life	5.798988494
GATAD2A	all-genes	NonAc_half_life	3.179836949
GBP1	all-genes	NonAc_half_life	4.24625127
GBP2	all-genes	NonAc_half_life	3.121088605
GCLC	all-genes	NonAc_half_life	4.644409471
GCN1	all-genes	NonAc_half_life	3.834656358
GDI2	all-genes	NonAc_half_life	7.282536033
GEMIN4	all-genes	NonAc_half_life	2.050851326
GFI1	all-genes	NonAc_half_life	3.254428129
GGA2	all-genes	NonAc_half_life	4.729294443
GGA3	all-genes	NonAc_half_life	3.401215515
GGCT	all-genes	NonAc_half_life	3.160317642
GHITM	all-genes	NonAc_half_life	8.541373599
GID8	all-genes	NonAc_half_life	4.888569208
GIMAP1-GIMAP5	all-genes	NonAc_half_life	1.831090779
GIMAP4	all-genes	NonAc_half_life	3.631739815
GIMAP6	all-genes	NonAc_half_life	1.53719793
GIT1	all-genes	NonAc_half_life	3.413087059
GIT2	all-genes	NonAc_half_life	2.798712981
GLG1	all-genes	NonAc_half_life	3.492451585
GLO1	all-genes	NonAc_half_life	3.480732404
GLRX5	all-genes	NonAc_half_life	3.720585769
GLYR1	all-genes	NonAc_half_life	3.825250942
GMNN	all-genes	NonAc_half_life	6.306424623
GMPPB	all-genes	NonAc_half_life	2.606728737
GNA12	all-genes	NonAc_half_life	3.367504574
GNA13	all-genes	NonAc_half_life	4.156217123
GNAI2	all-genes	NonAc_half_life	4.6178517
GNAI3	all-genes	NonAc_half_life	3.523196078
GNAS	all-genes	NonAc_half_life	6.267353223
GNB1	all-genes	NonAc_half_life	6.762367235
GNG2	all-genes	NonAc_half_life	2.975053791
GNG5	all-genes	NonAc_half_life	1.409009357
GNPNAT1	all-genes	NonAc_half_life	10.42378563
GNPTAB	all-genes	NonAc_half_life	0.675464547
GOLGA3	all-genes	NonAc_half_life	3.299272204
GORASP2	all-genes	NonAc_half_life	2.398596473
GOT1	all-genes	NonAc_half_life	4.160688175
GOT2	all-genes	NonAc_half_life	5.889878867
GPATCH4	all-genes	NonAc_half_life	8.95968715
GPBP1	all-genes	NonAc_half_life	3.722917402
GPI	all-genes	NonAc_half_life	5.897616277
GPN1	all-genes	NonAc_half_life	2.520701256
GPR171	all-genes	NonAc_half_life	4.925323853
GPR174	all-genes	NonAc_half_life	1.629636415
GPR68	all-genes	NonAc_half_life	3.048464452
GPRIN3	all-genes	NonAc_half_life	2.806835482
GPSM3	all-genes	NonAc_half_life	3.908002115
GRAMD1A	all-genes	NonAc_half_life	7.756864745
GRAP	all-genes	NonAc_half_life	0.288591255
GRAP2	all-genes	NonAc_half_life	2.912031613
GRB2	all-genes	NonAc_half_life	4.828403977
GRK2	all-genes	NonAc_half_life	4.522332996
GRK6	all-genes	NonAc_half_life	3.255812954
GRSF1	all-genes	NonAc_half_life	5.235893851
GSPT1	all-genes	NonAc_half_life	4.579456886
GSTK1	all-genes	NonAc_half_life	7.631049556
GTF2A1	all-genes	NonAc_half_life	5.55557356
GTF2A2	all-genes	NonAc_half_life	7.340207914
GTF2F1	all-genes	NonAc_half_life	6.265102838
GTF2H1	all-genes	NonAc_half_life	5.638031147
GTF2H5	all-genes	NonAc_half_life	1.197639777
GTF3C1	all-genes	NonAc_half_life	3.930118744
GTF3C2	all-genes	NonAc_half_life	1.445848188
GTPBP2	all-genes	NonAc_half_life	7.009050948
GTPBP4	all-genes	NonAc_half_life	13.12589964
GUCD1	all-genes	NonAc_half_life	5.659071553
GYPC	all-genes	NonAc_half_life	7.31355565
GZMB	all-genes	NonAc_half_life	12.15969019
GZMH	all-genes	NonAc_half_life	9.487011596
H2AZ1	all-genes	NonAc_half_life	3.799454396
H3-3B	all-genes	NonAc_half_life	6.284932631
HADHA	all-genes	NonAc_half_life	4.32193182
HARS1	all-genes	NonAc_half_life	0.397787128
HARS2	all-genes	NonAc_half_life	2.337852164
HAVCR2	all-genes	NonAc_half_life	0.030587383
HCLS1	all-genes	NonAc_half_life	7.551854712
HDAC1	all-genes	NonAc_half_life	6.983891978
HDAC2	all-genes	NonAc_half_life	8.807443356
HDAC3	all-genes	NonAc_half_life	4.803085994
HDAC7	all-genes	NonAc_half_life	2.737642642
HDGF	all-genes	NonAc_half_life	3.191331031
HERC4	all-genes	NonAc_half_life	5.79913643
HERPUD1	all-genes	NonAc_half_life	4.603298998
HEXIM1	all-genes	NonAc_half_life	8.003871771
HGH1	all-genes	NonAc_half_life	1.131562324
HILPDA	all-genes	NonAc_half_life	1.392402498
HINT1	all-genes	NonAc_half_life	7.273688343
HK1	all-genes	NonAc_half_life	4.013706525
HLA-A	all-genes	NonAc_half_life	7.396523501
HLA-B	all-genes	NonAc_half_life	8.273841314
HLA-C	all-genes	NonAc_half_life	7.606104299
HLA-E	all-genes	NonAc_half_life	6.713402983
HMG20B	all-genes	NonAc_half_life	5.901073607
HMGA1	all-genes	NonAc_half_life	2.905669833
HMGB1	all-genes	NonAc_half_life	5.452611796
HMGB2	all-genes	NonAc_half_life	6.263111543
HMGCS1	all-genes	NonAc_half_life	5.364266701
HMGN3	all-genes	NonAc_half_life	6.918276399
HNRNPA0	all-genes	NonAc_half_life	4.63446446
HNRNPA1	all-genes	NonAc_half_life	11.66691468
HNRNPA2B1	all-genes	NonAc_half_life	7.430772917
HNRNPA3	all-genes	NonAc_half_life	7.796669045
HNRNPAB	all-genes	NonAc_half_life	4.939586187
HNRNPC	all-genes	NonAc_half_life	6.045130384
HNRNPD	all-genes	NonAc_half_life	7.627902795
HNRNPDL	all-genes	NonAc_half_life	7.350590127
HNRNPF	all-genes	NonAc_half_life	3.927481984
HNRNPH1	all-genes	NonAc_half_life	4.493463582
HNRNPH3	all-genes	NonAc_half_life	4.497986786
HNRNPK	all-genes	NonAc_half_life	4.470859387
HNRNPL	all-genes	NonAc_half_life	5.392112411
HNRNPR	all-genes	NonAc_half_life	6.237029626
HNRNPU	all-genes	NonAc_half_life	4.573891696
HNRNPUL1	all-genes	NonAc_half_life	5.099319096
HNRNPUL2	all-genes	NonAc_half_life	3.871805899
HOPX	all-genes	NonAc_half_life	7.694113127
HP1BP3	all-genes	NonAc_half_life	5.973452455
HSP90AA1	all-genes	NonAc_half_life	4.811666345
HSP90AB1	all-genes	NonAc_half_life	5.01927458
HSPA1A	all-genes	NonAc_half_life	2.686964468
HSPA1B	all-genes	NonAc_half_life	5.140328754
HSPA5	all-genes	NonAc_half_life	3.190355223
HSPA8	all-genes	NonAc_half_life	4.547570853
HSPA9	all-genes	NonAc_half_life	4.090063116
HSPD1	all-genes	NonAc_half_life	9.18223273
HSPH1	all-genes	NonAc_half_life	2.095444191
HYOU1	all-genes	NonAc_half_life	4.250191087
ICAM2	all-genes	NonAc_half_life	3.858939146
ICMT	all-genes	NonAc_half_life	9.328412065
ICOS	all-genes	NonAc_half_life	3.253885044
ID2	all-genes	NonAc_half_life	3.00224323
IDH2	all-genes	NonAc_half_life	5.764949126
IDI1	all-genes	NonAc_half_life	0.936425879
IER2	all-genes	NonAc_half_life	2.601798236
IER3	all-genes	NonAc_half_life	2.244159857
IER5	all-genes	NonAc_half_life	2.979670781
IFI16	all-genes	NonAc_half_life	2.389053096
IFNAR2	all-genes	NonAc_half_life	2.944337853
IFNAR2	all-genes	NonAc_half_life	1.919279538
IFNG	all-genes	NonAc_half_life	2.228659874
IFRD2	all-genes	NonAc_half_life	4.6909043
IGF2R	all-genes	NonAc_half_life	10.20590297
IKBKB	all-genes	NonAc_half_life	0.375622966
IKZF1	all-genes	NonAc_half_life	3.32514949
IKZF3	all-genes	NonAc_half_life	4.392193156
IL10RA	all-genes	NonAc_half_life	3.470266877
IL16	all-genes	NonAc_half_life	2.639262746
IL27RA	all-genes	NonAc_half_life	1.493229753
IL2RA	all-genes	NonAc_half_life	6.206729047
IL2RB	all-genes	NonAc_half_life	8.073686095
IL4R	all-genes	NonAc_half_life	1.755586132
IL7R	all-genes	NonAc_half_life	2.347080439
ILF3	all-genes	NonAc_half_life	7.576635054
ILRUN	all-genes	NonAc_half_life	3.516013172
IMP3	all-genes	NonAc_half_life	3.526942902
IMP4	all-genes	NonAc_half_life	3.962306908
INIP	all-genes	NonAc_half_life	2.845874086
INPP5D	all-genes	NonAc_half_life	3.479777429
INPPL1	all-genes	NonAc_half_life	1.987733623
INSIG1	all-genes	NonAc_half_life	5.643577782
INTS14	all-genes	NonAc_half_life	8.120416206
IP6K1	all-genes	NonAc_half_life	6.629717309
IPO5	all-genes	NonAc_half_life	6.373320897
IPO7	all-genes	NonAc_half_life	6.414303672
IPO8	all-genes	NonAc_half_life	7.164719928
IPO9	all-genes	NonAc_half_life	3.621456154
IRAK1	all-genes	NonAc_half_life	3.692794949
IRF1	all-genes	NonAc_half_life	3.871062218
IRF2	all-genes	NonAc_half_life	5.890016474
IRF2BP2	all-genes	NonAc_half_life	3.955840323
IRF4	all-genes	NonAc_half_life	0.530589122
ISG20L2	all-genes	NonAc_half_life	13.44549098
IST1	all-genes	NonAc_half_life	3.691752054
ITCH	all-genes	NonAc_half_life	2.939652762
ITGAL	all-genes	NonAc_half_life	9.447410921
ITGB1BP1	all-genes	NonAc_half_life	5.911926162
ITGB2	all-genes	NonAc_half_life	7.245554963
ITGB7	all-genes	NonAc_half_life	5.143525069
ITK	all-genes	NonAc_half_life	3.253395126
ITPRIP	all-genes	NonAc_half_life	4.337273326
IVD	all-genes	NonAc_half_life	4.340407601
IVNS1ABP	all-genes	NonAc_half_life	7.122705292
JADE2	all-genes	NonAc_half_life	3.769575121
JAGN1	all-genes	NonAc_half_life	4.38175718
JAK1	all-genes	NonAc_half_life	3.528334243
JAML	all-genes	NonAc_half_life	6.699805395
JMJD8	all-genes	NonAc_half_life	7.179655505
JOSD1	all-genes	NonAc_half_life	1.284896706
JTB	all-genes	NonAc_half_life	5.72913297
JUNB	all-genes	NonAc_half_life	1.647610265
JUND	all-genes	NonAc_half_life	4.651721554
KANSL3	all-genes	NonAc_half_life	4.781048056
KAT2A	all-genes	NonAc_half_life	2.811852707
KAT6A	all-genes	NonAc_half_life	2.670287891
KATNBL1	all-genes	NonAc_half_life	11.30381921
KCNA3	all-genes	NonAc_half_life	2.7694168
KCNAB2	all-genes	NonAc_half_life	6.715746001
KCTD20	all-genes	NonAc_half_life	3.651928383
KDM2A	all-genes	NonAc_half_life	2.870817564
KDM2B	all-genes	NonAc_half_life	4.215661441
KEAP1	all-genes	NonAc_half_life	2.18875031
KHDC4	all-genes	NonAc_half_life	6.082645833
KHDRBS1	all-genes	NonAc_half_life	10.68127029
KHSRP	all-genes	NonAc_half_life	4.406428025
KIAA0040	all-genes	NonAc_half_life	3.109568377
KIAA0930	all-genes	NonAc_half_life	3.764445108
KIF21B	all-genes	NonAc_half_life	3.059075089
KIF2A	all-genes	NonAc_half_life	3.285261609
KIF3B	all-genes	NonAc_half_life	4.125203379
KLF13	all-genes	NonAc_half_life	3.476846284
KLF16	all-genes	NonAc_half_life	1.790947162
KLF6	all-genes	NonAc_half_life	3.168397678
KLRK1	all-genes	NonAc_half_life	4.615021586
KNOP1	all-genes	NonAc_half_life	5.096704012
KPNA1	all-genes	NonAc_half_life	4.686741017
KPNB1	all-genes	NonAc_half_life	4.236310009
KTI12	all-genes	NonAc_half_life	0.371977949
L3MBTL2	all-genes	NonAc_half_life	5.664095573
LAMTOR1	all-genes	NonAc_half_life	4.310095898
LAMTOR4	all-genes	NonAc_half_life	4.856145416
LAMTOR5	all-genes	NonAc_half_life	4.554119595
LAPTM5	all-genes	NonAc_half_life	6.751277344
LARP1	all-genes	NonAc_half_life	2.458332902
LARP4	all-genes	NonAc_half_life	0.47246836
LARS2	all-genes	NonAc_half_life	3.759568303
LASP1	all-genes	NonAc_half_life	2.423129572
LAT	all-genes	NonAc_half_life	4.726844458
LBH	all-genes	NonAc_half_life	3.24635134
LBR	all-genes	NonAc_half_life	5.332544656
LCK	all-genes	NonAc_half_life	4.624374265
LCP1	all-genes	NonAc_half_life	5.750039738
LCP2	all-genes	NonAc_half_life	5.374615221
LDHA	all-genes	NonAc_half_life	4.707302496
LDHB	all-genes	NonAc_half_life	6.159753298
LDLR	all-genes	NonAc_half_life	5.896699959
LEF1	all-genes	NonAc_half_life	5.550665816
LENG8	all-genes	NonAc_half_life	6.671512309
LEPROTL1	all-genes	NonAc_half_life	2.904543198
LGALS8	all-genes	NonAc_half_life	10.38360018
LIMA1	all-genes	NonAc_half_life	4.554481621
LIMD2	all-genes	NonAc_half_life	3.296747884
LITAF	all-genes	NonAc_half_life	4.923326801
LLPH	all-genes	NonAc_half_life	5.049619336
LMAN2	all-genes	NonAc_half_life	14.50469922
LMNB1	all-genes	NonAc_half_life	9.135581101
LMNB2	all-genes	NonAc_half_life	7.14424955
LMO4	all-genes	NonAc_half_life	4.386980302
LNPEP	all-genes	NonAc_half_life	4.166318317
LONP1	all-genes	NonAc_half_life	5.376720164
LONP2	all-genes	NonAc_half_life	6.076725342
LPAR6	all-genes	NonAc_half_life	5.743511317
LPCAT1	all-genes	NonAc_half_life	4.512861059
LPXN	all-genes	NonAc_half_life	4.667094186
LRRC58	all-genes	NonAc_half_life	2.433849027
LRRC59	all-genes	NonAc_half_life	4.092131207
LSG1	all-genes	NonAc_half_life	3.584911327
LSM1	all-genes	NonAc_half_life	1.931054405
LSM4	all-genes	NonAc_half_life	5.948596293
LSM8	all-genes	NonAc_half_life	10.43003964
LTA	all-genes	NonAc_half_life	0.003575182
LTB	all-genes	NonAc_half_life	4.137814401
LUC7L2	all-genes	NonAc_half_life	6.875058034
LYRM2	all-genes	NonAc_half_life	6.842823272
MACROH2A1	all-genes	NonAc_half_life	6.765470181
MAEA	all-genes	NonAc_half_life	6.017512657
MAF1	all-genes	NonAc_half_life	6.182492506
MAFK	all-genes	NonAc_half_life	2.673174945
MAP2K4	all-genes	NonAc_half_life	4.033085833
MAP3K14	all-genes	NonAc_half_life	4.314884341
MAP3K7	all-genes	NonAc_half_life	2.892017366
MAPKAPK2	all-genes	NonAc_half_life	4.422509652
MAPKAPK3	all-genes	NonAc_half_life	5.294252372
MAPRE1	all-genes	NonAc_half_life	3.014882304
MAT2A	all-genes	NonAc_half_life	3.73164431
MAVS	all-genes	NonAc_half_life	4.570458947
MAX	all-genes	NonAc_half_life	4.201571168
MBD2	all-genes	NonAc_half_life	8.50366333
MBD3	all-genes	NonAc_half_life	4.016813949
MBNL1	all-genes	NonAc_half_life	6.541484639
MBP	all-genes	NonAc_half_life	2.870837044
MBTPS1	all-genes	NonAc_half_life	5.739432468
MCL1	all-genes	NonAc_half_life	2.721511873
MCM3	all-genes	NonAc_half_life	6.341556501
MCM5	all-genes	NonAc_half_life	14.97082776
MCM6	all-genes	NonAc_half_life	3.7927816
MCOLN2	all-genes	NonAc_half_life	6.943284029
MDM2	all-genes	NonAc_half_life	3.598118918
MEA1	all-genes	NonAc_half_life	7.333461267
MED10	all-genes	NonAc_half_life	0.509575594
MED11	all-genes	NonAc_half_life	0.453231187
MED27	all-genes	NonAc_half_life	4.269309361
MESD	all-genes	NonAc_half_life	4.277499131
METAP2	all-genes	NonAc_half_life	6.197533201
METTL14	all-genes	NonAc_half_life	3.905314629
METTL9	all-genes	NonAc_half_life	2.543358314
MEX3C	all-genes	NonAc_half_life	0.438514849
MFAP1	all-genes	NonAc_half_life	2.442325153
MFN2	all-genes	NonAc_half_life	6.238832375
MGAT1	all-genes	NonAc_half_life	3.169878346
MGAT4A	all-genes	NonAc_half_life	4.201655267
MGME1	all-genes	NonAc_half_life	2.323957938
MID1IP1	all-genes	NonAc_half_life	1.503006888
MIEN1	all-genes	NonAc_half_life	3.809577127
MIF4GD	all-genes	NonAc_half_life	8.373894706
MLLT1	all-genes	NonAc_half_life	0.85173484
MLX	all-genes	NonAc_half_life	4.157665604
MOB1A	all-genes	NonAc_half_life	6.274559175
MOB3A	all-genes	NonAc_half_life	6.06741677
MPDU1	all-genes	NonAc_half_life	7.308848708
MPLKIP	all-genes	NonAc_half_life	6.978110757
MRFAP1	all-genes	NonAc_half_life	3.893961453
MRFAP1L1	all-genes	NonAc_half_life	2.049765967
MRGBP	all-genes	NonAc_half_life	5.822548471
MROH7-TTC4	all-genes	NonAc_half_life	5.291032706
MRPL10	all-genes	NonAc_half_life	5.818022315
MRPL15	all-genes	NonAc_half_life	4.105093565
MRPL17	all-genes	NonAc_half_life	0.503061869
MRPL18	all-genes	NonAc_half_life	5.120332591
MRPL20	all-genes	NonAc_half_life	9.517580431
MRPL27	all-genes	NonAc_half_life	2.162186755
MRPL3	all-genes	NonAc_half_life	6.809033654
MRPL34	all-genes	NonAc_half_life	4.122865146
MRPL36	all-genes	NonAc_half_life	1.943929013
MRPL50	all-genes	NonAc_half_life	4.949620556
MRPL53	all-genes	NonAc_half_life	4.121310451
MRPL57	all-genes	NonAc_half_life	6.265388725
MRPL9	all-genes	NonAc_half_life	0.729315607
MRPS12	all-genes	NonAc_half_life	0.95438453
MRPS14	all-genes	NonAc_half_life	9.198766191
MRPS16	all-genes	NonAc_half_life	12.81164192
MRPS18A	all-genes	NonAc_half_life	4.04831977
MRPS18B	all-genes	NonAc_half_life	2.699286047
MRPS23	all-genes	NonAc_half_life	5.121873392
MRPS24	all-genes	NonAc_half_life	5.557373585
MRPS25	all-genes	NonAc_half_life	4.474474706
MRPS27	all-genes	NonAc_half_life	7.39510364
MRPS30	all-genes	NonAc_half_life	8.000140184
MRPS34	all-genes	NonAc_half_life	2.535325922
MRPS6	all-genes	NonAc_half_life	4.699816926
MRPS7	all-genes	NonAc_half_life	0.412269031
MSN	all-genes	NonAc_half_life	5.559753984
MSRB1	all-genes	NonAc_half_life	1.447464864
MTA2	all-genes	NonAc_half_life	5.47643035
MTCH1	all-genes	NonAc_half_life	2.491919167
MTDH	all-genes	NonAc_half_life	11.24957716
MTERF4	all-genes	NonAc_half_life	0.545938038
MTHFD2	all-genes	NonAc_half_life	3.718676517
MTOR	all-genes	NonAc_half_life	0.531321014
MTPN	all-genes	NonAc_half_life	3.833424744
MTRFR	all-genes	NonAc_half_life	4.220915333
MYBBP1A	all-genes	NonAc_half_life	10.87823526
MYC	all-genes	NonAc_half_life	0.301594949
MYCBP2	all-genes	NonAc_half_life	2.728723503
MYDGF	all-genes	NonAc_half_life	3.304287664
MYH9	all-genes	NonAc_half_life	5.07282044
MYL12A	all-genes	NonAc_half_life	7.19041129
MYL12B	all-genes	NonAc_half_life	8.836338159
MYO19	all-genes	NonAc_half_life	10.46576604
MYO9B	all-genes	NonAc_half_life	1.192328583
NAA15	all-genes	NonAc_half_life	2.672343667
NAA50	all-genes	NonAc_half_life	2.170839075
NAMPT	all-genes	NonAc_half_life	7.013751687
NAP1L4	all-genes	NonAc_half_life	4.701900493
NARS1	all-genes	NonAc_half_life	4.495085973
NAT10	all-genes	NonAc_half_life	4.467129741
NAXD	all-genes	NonAc_half_life	2.416906585
NCALD	all-genes	NonAc_half_life	2.992914224
NCBP2	all-genes	NonAc_half_life	5.190644478
NCBP2AS2	all-genes	NonAc_half_life	3.088158719
NCBP3	all-genes	NonAc_half_life	4.55617029
NCL	all-genes	NonAc_half_life	9.548760467
NCLN	all-genes	NonAc_half_life	7.700047179
NCOA1	all-genes	NonAc_half_life	4.390264261
NCOA4	all-genes	NonAc_half_life	6.499198426
NCOA7	all-genes	NonAc_half_life	2.6595892
NCOR1	all-genes	NonAc_half_life	5.017585159
NDC1	all-genes	NonAc_half_life	5.407873334
NDE1	all-genes	NonAc_half_life	6.76759457
NDFIP1	all-genes	NonAc_half_life	4.094982592
NDUFA5	all-genes	NonAc_half_life	9.467170094
NDUFA6	all-genes	NonAc_half_life	4.768251932
NECAP2	all-genes	NonAc_half_life	1.735796888
NEDD8	all-genes	NonAc_half_life	5.367955993
NEMF	all-genes	NonAc_half_life	6.856570077
NEU1	all-genes	NonAc_half_life	3.026234089
NFATC1	all-genes	NonAc_half_life	1.496142776
NFATC2	all-genes	NonAc_half_life	4.026655386
NFATC2IP	all-genes	NonAc_half_life	6.955449565
NFATC3	all-genes	NonAc_half_life	3.266649594
NFE2L1	all-genes	NonAc_half_life	3.973211958
NFKBIA	all-genes	NonAc_half_life	2.832861636
NFKBIE	all-genes	NonAc_half_life	0.190765141
NFS1	all-genes	NonAc_half_life	3.154059275
NFYA	all-genes	NonAc_half_life	4.438138205
NGLY1	all-genes	NonAc_half_life	2.779313201
NIBAN1	all-genes	NonAc_half_life	4.837353797
NIFK	all-genes	NonAc_half_life	2.360962885
NIP7	all-genes	NonAc_half_life	3.424466407
NLRC3	all-genes	NonAc_half_life	6.368804176
NLRC5	all-genes	NonAc_half_life	3.39361349
NME1	all-genes	NonAc_half_life	9.951566122
NME1-NME2	all-genes	NonAc_half_life	6.895428911
NME6	all-genes	NonAc_half_life	4.549985036
NMT1	all-genes	NonAc_half_life	1.981758377
NNT	all-genes	NonAc_half_life	5.674412982
NOC2L	all-genes	NonAc_half_life	8.335773327
NOL11	all-genes	NonAc_half_life	4.154172076
NOL6	all-genes	NonAc_half_life	10.38400377
NONO	all-genes	NonAc_half_life	11.12437766
NOP10	all-genes	NonAc_half_life	6.562765642
NOP14	all-genes	NonAc_half_life	3.128074254
NOP2	all-genes	NonAc_half_life	4.224222935
NOTCH1	all-genes	NonAc_half_life	3.216999759
NOTCH2	all-genes	NonAc_half_life	3.206795813
NPLOC4	all-genes	NonAc_half_life	3.68351163
NPM1	all-genes	NonAc_half_life	6.629554588
NRAS	all-genes	NonAc_half_life	3.759154355
NRBF2	all-genes	NonAc_half_life	4.442164424
NSA2	all-genes	NonAc_half_life	21.91294955
NSD2	all-genes	NonAc_half_life	7.591034844
NSD3	all-genes	NonAc_half_life	4.738084089
NSMAF	all-genes	NonAc_half_life	4.026280857
NSUN2	all-genes	NonAc_half_life	3.009117055
NUCB1	all-genes	NonAc_half_life	6.890810792
NUCKS1	all-genes	NonAc_half_life	5.370191641
NUDCD2	all-genes	NonAc_half_life	6.294061186
NUDCD3	all-genes	NonAc_half_life	3.002373856
NUDT21	all-genes	NonAc_half_life	4.636682045
NUFIP2	all-genes	NonAc_half_life	2.771398483
NUP153	all-genes	NonAc_half_life	2.896919547
NUP210	all-genes	NonAc_half_life	6.161483287
NUP50	all-genes	NonAc_half_life	4.813347497
OAS2	all-genes	NonAc_half_life	3.030803239
ODC1	all-genes	NonAc_half_life	18.20947902
OGA	all-genes	NonAc_half_life	6.502975065
OGT	all-genes	NonAc_half_life	8.597801482
OLA1	all-genes	NonAc_half_life	5.195831339
ORMDL1	all-genes	NonAc_half_life	4.067120441
ORMDL3	all-genes	NonAc_half_life	3.776088147
OSBP	all-genes	NonAc_half_life	3.734413004
OSBPL8	all-genes	NonAc_half_life	6.110892431
OST4	all-genes	NonAc_half_life	3.513829629
OSTC	all-genes	NonAc_half_life	11.44488129
OTUD4	all-genes	NonAc_half_life	7.295184437
OTUD5	all-genes	NonAc_half_life	6.959343069
OTULIN	all-genes	NonAc_half_life	0.701252444
OXA1L	all-genes	NonAc_half_life	6.319678275
OXCT1	all-genes	NonAc_half_life	2.417744282
OXSR1	all-genes	NonAc_half_life	4.661753903
P2RY10	all-genes	NonAc_half_life	0.335853298
P4HB	all-genes	NonAc_half_life	7.123998494
PA2G4	all-genes	NonAc_half_life	7.014517696
PABIR2	all-genes	NonAc_half_life	7.201210058
PABPC1	all-genes	NonAc_half_life	8.12643532
PACC1	all-genes	NonAc_half_life	7.446585871
PAG1	all-genes	NonAc_half_life	2.658292457
PAK2	all-genes	NonAc_half_life	5.116542427
PALM2AKAP2	all-genes	NonAc_half_life	0.680513076
PAPOLA	all-genes	NonAc_half_life	0.408841982
PAQR8	all-genes	NonAc_half_life	3.941056371
PARP9	all-genes	NonAc_half_life	6.075265063
PBX2	all-genes	NonAc_half_life	4.865758756
PBXIP1	all-genes	NonAc_half_life	4.01191585
PCBP2	all-genes	NonAc_half_life	0.316188937
PCNA	all-genes	NonAc_half_life	2.876962669
PCNP	all-genes	NonAc_half_life	13.79244929
PCYT1A	all-genes	NonAc_half_life	4.962243145
PDCD2	all-genes	NonAc_half_life	14.24049521
PDCD7	all-genes	NonAc_half_life	5.467321708
PDE4D	all-genes	NonAc_half_life	8.005297759
PDE7A	all-genes	NonAc_half_life	4.532182038
PDHB	all-genes	NonAc_half_life	4.643567173
PDIA3	all-genes	NonAc_half_life	7.828680208
PDIA6	all-genes	NonAc_half_life	14.7515711
PDPK1	all-genes	NonAc_half_life	4.314827627
PDRG1	all-genes	NonAc_half_life	4.762210504
PDS5A	all-genes	NonAc_half_life	4.111862378
PEBP1	all-genes	NonAc_half_life	7.899771979
PECAM1	all-genes	NonAc_half_life	3.716024422
PEF1	all-genes	NonAc_half_life	5.463851824
PELO	all-genes	NonAc_half_life	4.97706498
PER1	all-genes	NonAc_half_life	3.227788463
PES1	all-genes	NonAc_half_life	1.638336915
PFDN1	all-genes	NonAc_half_life	0.312837106
PFKFB3	all-genes	NonAc_half_life	3.066110663
PFN1	all-genes	NonAc_half_life	6.337990121
PGAM1	all-genes	NonAc_half_life	4.742760538
PGAM5	all-genes	NonAc_half_life	6.535339089
PGK1	all-genes	NonAc_half_life	8.90705867
PGRMC2	all-genes	NonAc_half_life	3.871081611
PHB2	all-genes	NonAc_half_life	6.066130665
PHF20	all-genes	NonAc_half_life	3.800045341
PHF23	all-genes	NonAc_half_life	3.453727284
PHF5A	all-genes	NonAc_half_life	6.899017018
PI4KB	all-genes	NonAc_half_life	4.021790181
PICALM	all-genes	NonAc_half_life	2.587416647
PIK3CD	all-genes	NonAc_half_life	2.722647836
PIK3IP1	all-genes	NonAc_half_life	1.854731657
PIK3R1	all-genes	NonAc_half_life	1.97975185
PIK3R5	all-genes	NonAc_half_life	3.62606603
PIM1	all-genes	NonAc_half_life	6.295632322
PIM2	all-genes	NonAc_half_life	3.454035177
PIM3	all-genes	NonAc_half_life	2.915981317
PIP4K2A	all-genes	NonAc_half_life	4.08933242
PIP4K2B	all-genes	NonAc_half_life	1.523154221
PISD	all-genes	NonAc_half_life	5.521100844
PITPNB	all-genes	NonAc_half_life	4.361292475
PKM	all-genes	NonAc_half_life	4.37451928
PLAGL2	all-genes	NonAc_half_life	5.319442108
PLEC	all-genes	NonAc_half_life	1.951136972
PLEKHF1	all-genes	NonAc_half_life	2.46951952
PLEKHJ1	all-genes	NonAc_half_life	10.94434211
PLPBP	all-genes	NonAc_half_life	7.225989347
PMAIP1	all-genes	NonAc_half_life	4.750805478
PMF1	all-genes	NonAc_half_life	4.367222295
PMM2	all-genes	NonAc_half_life	4.003037382
PMPCA	all-genes	NonAc_half_life	1.347997612
PNO1	all-genes	NonAc_half_life	2.846798222
PNP	all-genes	NonAc_half_life	3.626865368
PNRC1	all-genes	NonAc_half_life	7.309781208
POGK	all-genes	NonAc_half_life	6.363196613
POGZ	all-genes	NonAc_half_life	5.269527186
POLDIP2	all-genes	NonAc_half_life	6.556284219
POLE3	all-genes	NonAc_half_life	4.466368981
POLG	all-genes	NonAc_half_life	5.306625845
POLR1D	all-genes	NonAc_half_life	17.43279612
POLR2D	all-genes	NonAc_half_life	3.649557015
POLR2L	all-genes	NonAc_half_life	9.695687477
POLR3B	all-genes	NonAc_half_life	11.70775121
POP4	all-genes	NonAc_half_life	8.722802924
POP5	all-genes	NonAc_half_life	8.634673162
POP7	all-genes	NonAc_half_life	3.439250013
POU2F2	all-genes	NonAc_half_life	7.589739688
PPA1	all-genes	NonAc_half_life	9.04700537
PPCS	all-genes	NonAc_half_life	3.380316677
PPIB	all-genes	NonAc_half_life	6.696766752
PPIF	all-genes	NonAc_half_life	5.770313913
PPIL1	all-genes	NonAc_half_life	3.274128364
PPIL2	all-genes	NonAc_half_life	5.620237682
PPM1G	all-genes	NonAc_half_life	4.781313122
PPP1CA	all-genes	NonAc_half_life	6.450062596
PPP1CB	all-genes	NonAc_half_life	4.043135541
PPP1CC	all-genes	NonAc_half_life	1.736350957
PPP1R10	all-genes	NonAc_half_life	3.203178953
PPP1R12C	all-genes	NonAc_half_life	6.256031849
PPP1R14B	all-genes	NonAc_half_life	2.399392161
PPP1R18	all-genes	NonAc_half_life	2.882602167
PPP1R2	all-genes	NonAc_half_life	4.191374135
PPP1R8	all-genes	NonAc_half_life	2.613156185
PPP1R9B	all-genes	NonAc_half_life	3.218123426
PPP2CA	all-genes	NonAc_half_life	3.611269639
PPP2R1A	all-genes	NonAc_half_life	2.461969571
PPP2R2A	all-genes	NonAc_half_life	3.973229979
PPP2R3C	all-genes	NonAc_half_life	0.25577819
PPP2R5C	all-genes	NonAc_half_life	3.852677145
PPP2R5E	all-genes	NonAc_half_life	3.637574967
PPP3R1	all-genes	NonAc_half_life	3.285961401
PPP4R1	all-genes	NonAc_half_life	1.991814661
PPP4R2	all-genes	NonAc_half_life	1.639916553
PPP4R3A	all-genes	NonAc_half_life	3.767085577
PPP4R3B	all-genes	NonAc_half_life	8.571328673
PPP6C	all-genes	NonAc_half_life	3.594933991
PPP6R1	all-genes	NonAc_half_life	7.249319313
PPT1	all-genes	NonAc_half_life	4.349143432
PRDM1	all-genes	NonAc_half_life	3.35592264
PRDM4	all-genes	NonAc_half_life	2.58065855
PRDX1	all-genes	NonAc_half_life	4.23935099
PRDX3	all-genes	NonAc_half_life	4.087663669
PREB	all-genes	NonAc_half_life	3.911074666
PRELID3B	all-genes	NonAc_half_life	5.89600229
PREX1	all-genes	NonAc_half_life	3.07125543
PRF1	all-genes	NonAc_half_life	4.879531305
PRKCH	all-genes	NonAc_half_life	2.084586815
PRKCQ	all-genes	NonAc_half_life	3.300286545
PRKD2	all-genes	NonAc_half_life	3.974159668
PRMT5	all-genes	NonAc_half_life	4.575723555
PRPF19	all-genes	NonAc_half_life	3.639360872
PRPF4	all-genes	NonAc_half_life	2.456169483
PRPF40A	all-genes	NonAc_half_life	5.057694826
PRPF4B	all-genes	NonAc_half_life	2.786184082
PRPS1	all-genes	NonAc_half_life	4.049106457
PSAP	all-genes	NonAc_half_life	8.968018717
PSD4	all-genes	NonAc_half_life	3.158951021
PSEN1	all-genes	NonAc_half_life	3.242945168
PSIP1	all-genes	NonAc_half_life	6.273594007
PSMA1	all-genes	NonAc_half_life	17.85476065
PSMA4	all-genes	NonAc_half_life	5.642225441
PSMA5	all-genes	NonAc_half_life	10.23256938
PSMA7	all-genes	NonAc_half_life	4.726778213
PSMB5	all-genes	NonAc_half_life	0.934884112
PSMB8	all-genes	NonAc_half_life	4.589362634
PSMD7	all-genes	NonAc_half_life	7.080958847
PSMD9	all-genes	NonAc_half_life	7.44084134
PSME3	all-genes	NonAc_half_life	2.334319382
PSME3IP1	all-genes	NonAc_half_life	5.026825866
PSME4	all-genes	NonAc_half_life	5.265145163
PSMG3	all-genes	NonAc_half_life	4.253396284
PTBP1	all-genes	NonAc_half_life	4.202136194
PTBP3	all-genes	NonAc_half_life	7.613210667
PTDSS1	all-genes	NonAc_half_life	6.146587119
PTGER4	all-genes	NonAc_half_life	1.556672405
PTGES3	all-genes	NonAc_half_life	3.084780954
PTK2B	all-genes	NonAc_half_life	4.606404353
PTMA	all-genes	NonAc_half_life	2.257108766
PTP4A2	all-genes	NonAc_half_life	6.114427272
PTPN11	all-genes	NonAc_half_life	5.672545873
PTPN18	all-genes	NonAc_half_life	9.95434768
PTPN6	all-genes	NonAc_half_life	8.576030275
PTPN7	all-genes	NonAc_half_life	6.784116349
PTPRC	all-genes	NonAc_half_life	4.158406683
PTPRCAP	all-genes	NonAc_half_life	4.160984377
PTTG1IP	all-genes	NonAc_half_life	2.601265604
PUF60	all-genes	NonAc_half_life	8.489962315
PUM2	all-genes	NonAc_half_life	4.662561645
PURA	all-genes	NonAc_half_life	2.140104684
PURB	all-genes	NonAc_half_life	5.682851771
PUS3	all-genes	NonAc_half_life	3.985151204
PYCR2	all-genes	NonAc_half_life	7.452434786
PYM1	all-genes	NonAc_half_life	5.616705738
PYURF	all-genes	NonAc_half_life	7.746269008
QRICH1	all-genes	NonAc_half_life	3.689241676
QSOX2	all-genes	NonAc_half_life	0.954064359
RAB11FIP1	all-genes	NonAc_half_life	6.047164812
RAB14	all-genes	NonAc_half_life	2.617707148
RAB18	all-genes	NonAc_half_life	4.906015804
RAB1A	all-genes	NonAc_half_life	2.578816751
RAB21	all-genes	NonAc_half_life	4.777900037
RAB27A	all-genes	NonAc_half_life	4.632147866
RAB29	all-genes	NonAc_half_life	5.702188928
RAB35	all-genes	NonAc_half_life	4.617432334
RAB7A	all-genes	NonAc_half_life	4.743860291
RAB8A	all-genes	NonAc_half_life	6.799874289
RAB8B	all-genes	NonAc_half_life	3.465458109
RAC1	all-genes	NonAc_half_life	4.40051025
RAC2	all-genes	NonAc_half_life	5.415483508
RAD21	all-genes	NonAc_half_life	4.047399953
RAD23B	all-genes	NonAc_half_life	3.519339224
RAF1	all-genes	NonAc_half_life	6.87108761
RALB	all-genes	NonAc_half_life	6.853375381
RALGDS	all-genes	NonAc_half_life	3.971163295
RAN	all-genes	NonAc_half_life	4.494751517
RANBP1	all-genes	NonAc_half_life	8.75532695
RANBP3	all-genes	NonAc_half_life	2.164164094
RANBP6	all-genes	NonAc_half_life	3.937898623
RANGAP1	all-genes	NonAc_half_life	4.526498711
RAP1A	all-genes	NonAc_half_life	3.496437034
RAP1B	all-genes	NonAc_half_life	6.241496919
RAP2B	all-genes	NonAc_half_life	1.301736296
RAPGEF1	all-genes	NonAc_half_life	5.624407649
RASSF5	all-genes	NonAc_half_life	3.543896336
RBBP4	all-genes	NonAc_half_life	4.27049864
RBM17	all-genes	NonAc_half_life	6.236594164
RBM22	all-genes	NonAc_half_life	3.007809266
RBM23	all-genes	NonAc_half_life	5.001386115
RBM26	all-genes	NonAc_half_life	4.612171111
RBM3	all-genes	NonAc_half_life	13.13815223
RBM38	all-genes	NonAc_half_life	2.493374723
RBM8A	all-genes	NonAc_half_life	3.994690982
RBMX	all-genes	NonAc_half_life	4.326513258
RBPJ	all-genes	NonAc_half_life	6.990125505
RBX1	all-genes	NonAc_half_life	6.056361867
RCC1L	all-genes	NonAc_half_life	2.774138436
RCC2	all-genes	NonAc_half_life	9.690032221
RCL1	all-genes	NonAc_half_life	9.489685631
RCSD1	all-genes	NonAc_half_life	3.947875653
RDH11	all-genes	NonAc_half_life	5.426726376
RDH14	all-genes	NonAc_half_life	6.660374486
REEP5	all-genes	NonAc_half_life	3.08830314
RELA	all-genes	NonAc_half_life	1.779809131
RER1	all-genes	NonAc_half_life	7.889252633
RESF1	all-genes	NonAc_half_life	1.753632331
REXO4	all-genes	NonAc_half_life	7.078668415
RFLNB	all-genes	NonAc_half_life	0.548132549
RFTN1	all-genes	NonAc_half_life	3.595063389
RFWD3	all-genes	NonAc_half_life	5.052848104
RGS1	all-genes	NonAc_half_life	4.335943663
RGS10	all-genes	NonAc_half_life	4.660326994
RHNO1	all-genes	NonAc_half_life	3.756853452
RHOA	all-genes	NonAc_half_life	6.493101256
RHOF	all-genes	NonAc_half_life	2.191768836
RHOG	all-genes	NonAc_half_life	4.331704832
RHOH	all-genes	NonAc_half_life	3.426849901
RIC8A	all-genes	NonAc_half_life	0.850193768
RIF1	all-genes	NonAc_half_life	2.733444468
RILPL2	all-genes	NonAc_half_life	4.286774997
RING1	all-genes	NonAc_half_life	4.472513815
RIOX2	all-genes	NonAc_half_life	0.316466755
RIPK1	all-genes	NonAc_half_life	2.857563204
RIPOR2	all-genes	NonAc_half_life	3.309034575
RMND5A	all-genes	NonAc_half_life	4.187955789
RNF126	all-genes	NonAc_half_life	3.483691596
RNF145	all-genes	NonAc_half_life	2.909682818
RNF187	all-genes	NonAc_half_life	5.359544002
RNF19A	all-genes	NonAc_half_life	2.705165304
RNF34	all-genes	NonAc_half_life	0.386422226
RNF4	all-genes	NonAc_half_life	5.834605032
RNF40	all-genes	NonAc_half_life	4.201048165
RNF7	all-genes	NonAc_half_life	4.421197071
RNGTT	all-genes	NonAc_half_life	7.059760597
RNH1	all-genes	NonAc_half_life	3.612346657
RNPEPL1	all-genes	NonAc_half_life	6.601356198
RNPS1	all-genes	NonAc_half_life	4.720059305
ROCK2	all-genes	NonAc_half_life	4.129467916
RORA	all-genes	NonAc_half_life	3.533541238
RPA1	all-genes	NonAc_half_life	6.195355686
RPAP3	all-genes	NonAc_half_life	11.41251449
RPL15	all-genes	NonAc_half_life	16.6114474
RPL23	all-genes	NonAc_half_life	23.90771838
RPL7L1	all-genes	NonAc_half_life	0.003575182
RPRD1B	all-genes	NonAc_half_life	5.182721726
RPS15A	all-genes	NonAc_half_life	12.60914808
RPS6KA1	all-genes	NonAc_half_life	3.732015216
RPS6KA3	all-genes	NonAc_half_life	5.556094273
RPS6KB1	all-genes	NonAc_half_life	5.658444932
RPUSD1	all-genes	NonAc_half_life	5.049757667
RPUSD4	all-genes	NonAc_half_life	6.931327219
RRAGC	all-genes	NonAc_half_life	3.902080019
RRN3	all-genes	NonAc_half_life	3.810357473
RRP1B	all-genes	NonAc_half_life	2.716053751
RRP36	all-genes	NonAc_half_life	5.043872709
RRP7A	all-genes	NonAc_half_life	4.231973567
RRS1	all-genes	NonAc_half_life	3.074036588
RSAD1	all-genes	NonAc_half_life	8.900095206
RSL1D1	all-genes	NonAc_half_life	4.864356127
RSL24D1	all-genes	NonAc_half_life	10.66202823
RSRC2	all-genes	NonAc_half_life	4.000664792
RTCB	all-genes	NonAc_half_life	4.351223573
RTF2	all-genes	NonAc_half_life	3.489860548
RTN4	all-genes	NonAc_half_life	4.223634325
RUBCN	all-genes	NonAc_half_life	3.842650047
RUNX3	all-genes	NonAc_half_life	3.632225612
RUSF1	all-genes	NonAc_half_life	6.746565506
RXRB	all-genes	NonAc_half_life	7.025844658
RYBP	all-genes	NonAc_half_life	1.909448833
S1PR1	all-genes	NonAc_half_life	3.685515691
S1PR4	all-genes	NonAc_half_life	3.047443044
S1PR5	all-genes	NonAc_half_life	4.216072809
SAMD1	all-genes	NonAc_half_life	14.21943303
SAMD9	all-genes	NonAc_half_life	6.59776274
SAMHD1	all-genes	NonAc_half_life	2.661769511
SAP18	all-genes	NonAc_half_life	4.985277446
SAR1A	all-genes	NonAc_half_life	5.995666513
SAR1B	all-genes	NonAc_half_life	3.870522183
SARAF	all-genes	NonAc_half_life	5.799410088
SARS1	all-genes	NonAc_half_life	6.504711349
SART3	all-genes	NonAc_half_life	3.306699162
SASH3	all-genes	NonAc_half_life	4.820368174
SATB1	all-genes	NonAc_half_life	2.597273431
SCD	all-genes	NonAc_half_life	7.117956875
SCO1	all-genes	NonAc_half_life	6.357508729
SDF2	all-genes	NonAc_half_life	5.939383696
SDF2L1	all-genes	NonAc_half_life	3.676006602
SDF4	all-genes	NonAc_half_life	6.578133737
SDHAF1	all-genes	NonAc_half_life	3.571167991
SEC13	all-genes	NonAc_half_life	7.29466239
SEC16A	all-genes	NonAc_half_life	2.61680443
SEC24C	all-genes	NonAc_half_life	3.337897843
SEC31A	all-genes	NonAc_half_life	5.261788957
SEC61A1	all-genes	NonAc_half_life	3.770694937
SEL1L	all-genes	NonAc_half_life	4.12389821
SELENOF	all-genes	NonAc_half_life	7.620196035
SELENOI	all-genes	NonAc_half_life	0.648378366
SELENOK	all-genes	NonAc_half_life	8.168879523
SELL	all-genes	NonAc_half_life	5.729669209
SELPLG	all-genes	NonAc_half_life	3.045455761
SEPHS2	all-genes	NonAc_half_life	5.289842642
SEPTIN2	all-genes	NonAc_half_life	0.859501493
SEPTIN9	all-genes	NonAc_half_life	5.326112467
SERBP1	all-genes	NonAc_half_life	6.027116294
SERP1	all-genes	NonAc_half_life	5.340776681
SET	all-genes	NonAc_half_life	6.539890095
SETX	all-genes	NonAc_half_life	3.99337636
SF1	all-genes	NonAc_half_life	4.786901438
SF3B1	all-genes	NonAc_half_life	3.646138948
SF3B3	all-genes	NonAc_half_life	3.600706607
SF3B5	all-genes	NonAc_half_life	5.483954921
SFPQ	all-genes	NonAc_half_life	2.496277129
SFXN1	all-genes	NonAc_half_life	0.371734712
SGTA	all-genes	NonAc_half_life	3.857065975
SH2D1A	all-genes	NonAc_half_life	2.567047407
SHFL	all-genes	NonAc_half_life	8.923084725
SHMT2	all-genes	NonAc_half_life	9.366836801
SIAH2	all-genes	NonAc_half_life	1.925883144
SIGMAR1	all-genes	NonAc_half_life	8.256317125
SIN3A	all-genes	NonAc_half_life	3.134352931
SIRT7	all-genes	NonAc_half_life	5.165561496
SIT1	all-genes	NonAc_half_life	3.754813994
SKP1	all-genes	NonAc_half_life	5.370192657
SLA	all-genes	NonAc_half_life	3.538677546
SLA2	all-genes	NonAc_half_life	5.791299778
SLAMF1	all-genes	NonAc_half_life	3.399807426
SLAMF7	all-genes	NonAc_half_life	3.62152579
SLBP	all-genes	NonAc_half_life	6.413121236
SLC15A4	all-genes	NonAc_half_life	3.717809584
SLC1A5	all-genes	NonAc_half_life	5.370658994
SLC25A11	all-genes	NonAc_half_life	6.833168882
SLC25A19	all-genes	NonAc_half_life	5.532528441
SLC25A20	all-genes	NonAc_half_life	6.517695076
SLC25A22	all-genes	NonAc_half_life	9.754328653
SLC25A3	all-genes	NonAc_half_life	3.420463995
SLC25A32	all-genes	NonAc_half_life	0.533377814
SLC25A38	all-genes	NonAc_half_life	4.414159409
SLC2A3	all-genes	NonAc_half_life	3.00893525
SLC30A5	all-genes	NonAc_half_life	4.922467311
SLC30A9	all-genes	NonAc_half_life	7.464383061
SLC35A4	all-genes	NonAc_half_life	3.439578671
SLC35E1	all-genes	NonAc_half_life	11.03150589
SLC35E2B	all-genes	NonAc_half_life	9.25918453
SLC37A3	all-genes	NonAc_half_life	1.94121003
SLC38A1	all-genes	NonAc_half_life	3.857201795
SLC38A2	all-genes	NonAc_half_life	2.149992506
SLC39A1	all-genes	NonAc_half_life	1.646111975
SLC3A2	all-genes	NonAc_half_life	5.115120554
SLC44A2	all-genes	NonAc_half_life	7.034873207
SLC5A6	all-genes	NonAc_half_life	5.121399233
SLC7A5	all-genes	NonAc_half_life	2.678883133
SLC9A3R1	all-genes	NonAc_half_life	3.761411586
SLFN5	all-genes	NonAc_half_life	6.213516204
SMAD2	all-genes	NonAc_half_life	4.034938882
SMAD3	all-genes	NonAc_half_life	3.914749159
SMAP2	all-genes	NonAc_half_life	1.328836971
SMG1	all-genes	NonAc_half_life	2.256404861
SMIM10L1	all-genes	NonAc_half_life	7.557402879
SMIM12	all-genes	NonAc_half_life	5.025399842
SMIM13	all-genes	NonAc_half_life	0.351814337
SMIM15	all-genes	NonAc_half_life	3.421768134
SMIM20	all-genes	NonAc_half_life	3.567658919
SMPD4	all-genes	NonAc_half_life	5.182364685
SNAPC5	all-genes	NonAc_half_life	5.495653915
SND1	all-genes	NonAc_half_life	5.122662354
SNRNP40	all-genes	NonAc_half_life	5.159856077
SNRPB2	all-genes	NonAc_half_life	2.92338833
SNU13	all-genes	NonAc_half_life	4.305067424
SNW1	all-genes	NonAc_half_life	0.544201758
SNX20	all-genes	NonAc_half_life	5.689031317
SNX3	all-genes	NonAc_half_life	4.702354857
SNX9	all-genes	NonAc_half_life	1.272737587
SOCS1	all-genes	NonAc_half_life	4.637388276
SOS1	all-genes	NonAc_half_life	3.06580433
SPATA13	all-genes	NonAc_half_life	3.79297421
SPCS3	all-genes	NonAc_half_life	6.083045193
SPEN	all-genes	NonAc_half_life	4.670816373
SPN	all-genes	NonAc_half_life	3.474577591
SPOCK2	all-genes	NonAc_half_life	3.595411456
SPOP	all-genes	NonAc_half_life	4.735280269
SPOUT1	all-genes	NonAc_half_life	2.45023469
SPPL3	all-genes	NonAc_half_life	4.070322063
SPRING1	all-genes	NonAc_half_life	2.837633682
SPTLC1	all-genes	NonAc_half_life	6.755681095
SPTSSA	all-genes	NonAc_half_life	7.658013641
SRA1	all-genes	NonAc_half_life	0.378865168
SRGN	all-genes	NonAc_half_life	7.872790365
SRP19	all-genes	NonAc_half_life	4.025680033
SRP68	all-genes	NonAc_half_life	2.983475007
SRP72	all-genes	NonAc_half_life	7.182130547
SRP9	all-genes	NonAc_half_life	4.39773395
SRPK1	all-genes	NonAc_half_life	9.060374896
SRPRA	all-genes	NonAc_half_life	7.791784096
SRSF1	all-genes	NonAc_half_life	3.656779256
SRSF10	all-genes	NonAc_half_life	3.656546313
SRSF11	all-genes	NonAc_half_life	5.334883585
SRSF2	all-genes	NonAc_half_life	5.893504985
SRSF4	all-genes	NonAc_half_life	0.331738131
SRSF5	all-genes	NonAc_half_life	2.901863636
SRSF6	all-genes	NonAc_half_life	4.289208844
SRSF7	all-genes	NonAc_half_life	4.826986515
SRSF8	all-genes	NonAc_half_life	2.922266375
SRXN1	all-genes	NonAc_half_life	4.28971485
SS18	all-genes	NonAc_half_life	4.359340044
SS18L2	all-genes	NonAc_half_life	2.581245086
SSBP3	all-genes	NonAc_half_life	3.84824752
SSBP4	all-genes	NonAc_half_life	7.436110663
SSR2	all-genes	NonAc_half_life	6.731841528
SSRP1	all-genes	NonAc_half_life	4.214631035
SSU72	all-genes	NonAc_half_life	6.740684567
ST13	all-genes	NonAc_half_life	8.763776722
ST3GAL1	all-genes	NonAc_half_life	3.160698975
ST6GAL1	all-genes	NonAc_half_life	3.064791272
ST8SIA4	all-genes	NonAc_half_life	5.418920376
STAM	all-genes	NonAc_half_life	2.184490999
STARD7	all-genes	NonAc_half_life	3.946029865
STAT1	all-genes	NonAc_half_life	4.003105614
STAT5A	all-genes	NonAc_half_life	6.306736384
STAT5B	all-genes	NonAc_half_life	6.583072957
STAT6	all-genes	NonAc_half_life	4.437335431
STAU1	all-genes	NonAc_half_life	2.965337733
STIM2	all-genes	NonAc_half_life	3.84355752
STIP1	all-genes	NonAc_half_life	2.503842831
STK10	all-genes	NonAc_half_life	4.044884383
STK17A	all-genes	NonAc_half_life	6.598384791
STK17B	all-genes	NonAc_half_life	3.008407071
STK24	all-genes	NonAc_half_life	3.223059043
STK38	all-genes	NonAc_half_life	2.527835658
STK4	all-genes	NonAc_half_life	5.414461215
STMN1	all-genes	NonAc_half_life	5.059881692
STOML2	all-genes	NonAc_half_life	10.49972718
STRADA	all-genes	NonAc_half_life	10.25037855
STRN	all-genes	NonAc_half_life	3.49795771
STX6	all-genes	NonAc_half_life	4.417745943
SUB1	all-genes	NonAc_half_life	8.073909402
SUMO1	all-genes	NonAc_half_life	4.263755407
SUMO2	all-genes	NonAc_half_life	5.144506586
SUMO3	all-genes	NonAc_half_life	5.396262905
SUN1	all-genes	NonAc_half_life	4.677115269
SUN2	all-genes	NonAc_half_life	5.466513415
SUPT16H	all-genes	NonAc_half_life	2.033969058
SUPT4H1	all-genes	NonAc_half_life	4.182990404
SURF4	all-genes	NonAc_half_life	1.937603526
SURF6	all-genes	NonAc_half_life	4.448633894
SVIP	all-genes	NonAc_half_life	5.57168008
SYNCRIP	all-genes	NonAc_half_life	5.972658531
SYNE1	all-genes	NonAc_half_life	5.588041326
SYNRG	all-genes	NonAc_half_life	4.606236708
SYVN1	all-genes	NonAc_half_life	3.46390739
SZRD1	all-genes	NonAc_half_life	4.526653453
TAB2	all-genes	NonAc_half_life	3.865433281
TACC1	all-genes	NonAc_half_life	3.003639667
TAF11	all-genes	NonAc_half_life	3.291126087
TAF12	all-genes	NonAc_half_life	1.572488346
TAF1D	all-genes	NonAc_half_life	9.673547391
TAF7	all-genes	NonAc_half_life	4.546486263
TAGAP	all-genes	NonAc_half_life	3.155742924
TAGLN2	all-genes	NonAc_half_life	4.469749632
TAP1	all-genes	NonAc_half_life	3.130438825
TAP2	all-genes	NonAc_half_life	8.812695724
TAPBP	all-genes	NonAc_half_life	8.398699694
TAPT1	all-genes	NonAc_half_life	4.269561492
TARDBP	all-genes	NonAc_half_life	4.393667517
TATDN2	all-genes	NonAc_half_life	3.888413747
TBC1D10B	all-genes	NonAc_half_life	4.026458934
TBC1D10C	all-genes	NonAc_half_life	5.437949697
TBC1D14	all-genes	NonAc_half_life	3.427464707
TBC1D9B	all-genes	NonAc_half_life	17.98580226
TBCC	all-genes	NonAc_half_life	1.521543792
TBL1XR1	all-genes	NonAc_half_life	7.207665037
TBRG1	all-genes	NonAc_half_life	3.360011804
TBRG4	all-genes	NonAc_half_life	3.117711714
TBX21	all-genes	NonAc_half_life	6.522907769
TC2N	all-genes	NonAc_half_life	8.28367354
TCERG1	all-genes	NonAc_half_life	5.921472514
TCF7	all-genes	NonAc_half_life	5.004071207
TCP1	all-genes	NonAc_half_life	3.726989622
TERF2IP	all-genes	NonAc_half_life	1.866514793
TES	all-genes	NonAc_half_life	3.884889494
TESPA1	all-genes	NonAc_half_life	3.886194504
TFRC	all-genes	NonAc_half_life	3.048465732
TGFBRAP1	all-genes	NonAc_half_life	7.067452212
TGIF2-RAB5IF	all-genes	NonAc_half_life	2.835917661
TGOLN2	all-genes	NonAc_half_life	4.591943806
THAP11	all-genes	NonAc_half_life	2.440852785
THAP12	all-genes	NonAc_half_life	8.39526366
THAP5	all-genes	NonAc_half_life	2.08996386
THAP7	all-genes	NonAc_half_life	1.789736471
THEM4	all-genes	NonAc_half_life	4.456330515
THEMIS	all-genes	NonAc_half_life	3.799437811
THRAP3	all-genes	NonAc_half_life	5.837152306
THUMPD1	all-genes	NonAc_half_life	7.957732149
TIAL1	all-genes	NonAc_half_life	4.754641952
TIGIT	all-genes	NonAc_half_life	3.673587032
TIMELESS	all-genes	NonAc_half_life	7.712704244
TIMM13	all-genes	NonAc_half_life	9.705367105
TIMM17A	all-genes	NonAc_half_life	1.316084826
TIMM9	all-genes	NonAc_half_life	9.020526123
TK1	all-genes	NonAc_half_life	0.003575182
TLE5	all-genes	NonAc_half_life	7.514788102
TLK1	all-genes	NonAc_half_life	2.360698578
TLN1	all-genes	NonAc_half_life	2.572925781
TM9SF3	all-genes	NonAc_half_life	5.223808172
TMBIM4	all-genes	NonAc_half_life	5.560101745
TMBIM6	all-genes	NonAc_half_life	6.635848467
TMC8	all-genes	NonAc_half_life	8.199678006
TMED10	all-genes	NonAc_half_life	5.057388449
TMED2	all-genes	NonAc_half_life	14.40222523
TMED9	all-genes	NonAc_half_life	4.964034757
TMEM106C	all-genes	NonAc_half_life	4.505777572
TMEM115	all-genes	NonAc_half_life	2.391684719
TMEM123	all-genes	NonAc_half_life	4.278246156
TMEM127	all-genes	NonAc_half_life	3.682956393
TMEM167A	all-genes	NonAc_half_life	6.326287833
TMEM170A	all-genes	NonAc_half_life	6.711336181
TMEM18	all-genes	NonAc_half_life	6.511155623
TMEM184B	all-genes	NonAc_half_life	5.886602615
TMEM203	all-genes	NonAc_half_life	4.048150292
TMEM248	all-genes	NonAc_half_life	4.687814273
TMEM250	all-genes	NonAc_half_life	5.329378778
TMEM259	all-genes	NonAc_half_life	7.342059638
TMEM263	all-genes	NonAc_half_life	7.949538362
TMEM273	all-genes	NonAc_half_life	2.786246373
TMEM30A	all-genes	NonAc_half_life	3.906503249
TMEM41A	all-genes	NonAc_half_life	2.690064246
TMEM43	all-genes	NonAc_half_life	3.909403878
TMEM50A	all-genes	NonAc_half_life	6.567806373
TMEM87A	all-genes	NonAc_half_life	6.090784324
TMEM9B	all-genes	NonAc_half_life	5.919825949
TMPO	all-genes	NonAc_half_life	8.71445594
TMSB10	all-genes	NonAc_half_life	8.981550401
TMSB4X	all-genes	NonAc_half_life	8.100706426
TMX3	all-genes	NonAc_half_life	3.437272328
TMX4	all-genes	NonAc_half_life	7.52668017
TNF	all-genes	NonAc_half_life	3.17003299
TNFAIP3	all-genes	NonAc_half_life	2.52762125
TNFAIP8	all-genes	NonAc_half_life	2.431920401
TNFRSF1A	all-genes	NonAc_half_life	4.523659861
TNFRSF1B	all-genes	NonAc_half_life	3.184971397
TNFRSF25	all-genes	NonAc_half_life	3.954516162
TNFSF14	all-genes	NonAc_half_life	2.862049914
TNIP1	all-genes	NonAc_half_life	3.027182315
TNK2	all-genes	NonAc_half_life	2.924864749
TNPO3	all-genes	NonAc_half_life	5.992267969
TOMM22	all-genes	NonAc_half_life	3.38344515
TOMM5	all-genes	NonAc_half_life	17.57436027
TOMM70	all-genes	NonAc_half_life	8.240848647
TOP1	all-genes	NonAc_half_life	5.996950395
TOR1A	all-genes	NonAc_half_life	5.339383378
TOR1B	all-genes	NonAc_half_life	5.652807564
TOR3A	all-genes	NonAc_half_life	5.026684139
TP53BP2	all-genes	NonAc_half_life	5.469591695
TPD52L2	all-genes	NonAc_half_life	3.628409959
TPI1	all-genes	NonAc_half_life	8.2043048
TPM3	all-genes	NonAc_half_life	5.545520298
TPM4	all-genes	NonAc_half_life	1.791243894
TRA2B	all-genes	NonAc_half_life	3.392816318
TRABD	all-genes	NonAc_half_life	3.102993234
TRAC	all-genes	NonAc_half_life	4.261613391
TRAF3	all-genes	NonAc_half_life	1.333217304
TRAF7	all-genes	NonAc_half_life	3.845467562
TRAM1	all-genes	NonAc_half_life	7.611496441
TRAPPC3	all-genes	NonAc_half_life	6.452226952
TRBC2	all-genes	NonAc_half_life	7.1505347
TRIAP1	all-genes	NonAc_half_life	3.005874774
TRIM11	all-genes	NonAc_half_life	2.817269951
TRIM25	all-genes	NonAc_half_life	3.567569183
TRIM26	all-genes	NonAc_half_life	3.112472023
TRIM38	all-genes	NonAc_half_life	5.326846683
TRIP12	all-genes	NonAc_half_life	5.01825775
TRIR	all-genes	NonAc_half_life	7.652304831
TRMT10C	all-genes	NonAc_half_life	8.573434783
TSEN54	all-genes	NonAc_half_life	3.429866527
TSPAN5	all-genes	NonAc_half_life	9.790432733
TSPYL1	all-genes	NonAc_half_life	3.893045976
TSR3	all-genes	NonAc_half_life	4.111716081
TTL	all-genes	NonAc_half_life	8.445953783
TTLL12	all-genes	NonAc_half_life	3.102818434
TUBA1B	all-genes	NonAc_half_life	3.606008284
TUBA1C	all-genes	NonAc_half_life	3.431714691
TUBB	all-genes	NonAc_half_life	3.54330134
TUBB4B	all-genes	NonAc_half_life	5.641782196
TUBG1	all-genes	NonAc_half_life	2.636496272
TUFM	all-genes	NonAc_half_life	5.65008134
TWF2	all-genes	NonAc_half_life	4.726110954
TXN2	all-genes	NonAc_half_life	3.236957219
TXNDC5	all-genes	NonAc_half_life	0.458152539
TXNIP	all-genes	NonAc_half_life	3.614161603
TXNL4A	all-genes	NonAc_half_life	5.846778432
TXNRD1	all-genes	NonAc_half_life	6.13456377
TYK2	all-genes	NonAc_half_life	7.475758681
U2AF2	all-genes	NonAc_half_life	3.83981148
UBA2	all-genes	NonAc_half_life	3.169313024
UBAC1	all-genes	NonAc_half_life	12.91499751
UBALD2	all-genes	NonAc_half_life	6.49355255
UBASH3A	all-genes	NonAc_half_life	5.997514856
UBB	all-genes	NonAc_half_life	7.343053677
UBE2D2	all-genes	NonAc_half_life	5.151408318
UBE2D3	all-genes	NonAc_half_life	4.152497915
UBE2G1	all-genes	NonAc_half_life	3.644345969
UBE2G2	all-genes	NonAc_half_life	9.373077652
UBE2I	all-genes	NonAc_half_life	4.340979959
UBE2J2	all-genes	NonAc_half_life	4.537744665
UBE2L3	all-genes	NonAc_half_life	4.819471119
UBE2L6	all-genes	NonAc_half_life	6.93104899
UBE2M	all-genes	NonAc_half_life	0.0360153
UBE2N	all-genes	NonAc_half_life	6.896047545
UBE2Q1	all-genes	NonAc_half_life	4.663561386
UBE2R2	all-genes	NonAc_half_life	3.460597719
UBE2V1	all-genes	NonAc_half_life	5.132897472
UBE3C	all-genes	NonAc_half_life	4.999800032
UBL4A	all-genes	NonAc_half_life	4.462983511
UBP1	all-genes	NonAc_half_life	1.936849134
UBTF	all-genes	NonAc_half_life	3.049327287
UBXN4	all-genes	NonAc_half_life	5.550126216
UCHL5	all-genes	NonAc_half_life	5.875743319
UCK2	all-genes	NonAc_half_life	3.535252802
UFC1	all-genes	NonAc_half_life	7.070928349
UFM1	all-genes	NonAc_half_life	5.056907335
UGGT1	all-genes	NonAc_half_life	5.39180738
UNC13D	all-genes	NonAc_half_life	3.918090801
UPF1	all-genes	NonAc_half_life	2.208919775
UQCR10	all-genes	NonAc_half_life	7.385884999
UQCR11	all-genes	NonAc_half_life	9.276338662
UQCRH	all-genes	NonAc_half_life	7.327539587
URM1	all-genes	NonAc_half_life	4.803903139
USP16	all-genes	NonAc_half_life	0.29494913
USP20	all-genes	NonAc_half_life	1.569971671
USP22	all-genes	NonAc_half_life	3.371915774
USP24	all-genes	NonAc_half_life	13.63522747
USP25	all-genes	NonAc_half_life	3.228870637
USP4	all-genes	NonAc_half_life	7.09172271
USP47	all-genes	NonAc_half_life	3.705093837
USP7	all-genes	NonAc_half_life	5.550114763
USP9X	all-genes	NonAc_half_life	5.651823496
UTP23	all-genes	NonAc_half_life	1.103523999
UXS1	all-genes	NonAc_half_life	3.282103111
VASP	all-genes	NonAc_half_life	4.076992816
VDAC1	all-genes	NonAc_half_life	5.415785334
VDAC3	all-genes	NonAc_half_life	12.74928847
VIM	all-genes	NonAc_half_life	6.564388409
VKORC1L1	all-genes	NonAc_half_life	3.173526419
VMP1	all-genes	NonAc_half_life	4.578926399
VOPP1	all-genes	NonAc_half_life	5.01394273
VPS26C	all-genes	NonAc_half_life	2.448221121
VPS37B	all-genes	NonAc_half_life	3.827135522
VSIR	all-genes	NonAc_half_life	5.19047459
WARS1	all-genes	NonAc_half_life	6.110805493
WDR1	all-genes	NonAc_half_life	4.299245114
WDR26	all-genes	NonAc_half_life	5.73049428
WDR33	all-genes	NonAc_half_life	2.372908606
WDR36	all-genes	NonAc_half_life	3.999442353
WDR43	all-genes	NonAc_half_life	3.750106187
WDR59	all-genes	NonAc_half_life	3.948301127
WDR6	all-genes	NonAc_half_life	6.254461499
WDR77	all-genes	NonAc_half_life	12.81213589
WDR82	all-genes	NonAc_half_life	5.143259936
WIPF1	all-genes	NonAc_half_life	3.913947768
WIPI2	all-genes	NonAc_half_life	6.136045743
WTAP	all-genes	NonAc_half_life	6.191511241
WWP1	all-genes	NonAc_half_life	5.208258309
XBP1	all-genes	NonAc_half_life	1.252511487
XPO1	all-genes	NonAc_half_life	5.895954683
XPO6	all-genes	NonAc_half_life	6.319511893
YARS1	all-genes	NonAc_half_life	5.14613666
YARS2	all-genes	NonAc_half_life	8.871964974
YBX1	all-genes	NonAc_half_life	11.31959676
YBX3	all-genes	NonAc_half_life	0.527380817
YDJC	all-genes	NonAc_half_life	7.632298648
YIPF3	all-genes	NonAc_half_life	0.34908983
YIPF5	all-genes	NonAc_half_life	3.871612695
YKT6	all-genes	NonAc_half_life	3.79051363
YPEL3	all-genes	NonAc_half_life	4.337142904
YRDC	all-genes	NonAc_half_life	5.361652434
YTHDC1	all-genes	NonAc_half_life	3.388583495
YTHDF2	all-genes	NonAc_half_life	1.784565634
YWHAE	all-genes	NonAc_half_life	13.24657594
YWHAG	all-genes	NonAc_half_life	2.661436453
YWHAH	all-genes	NonAc_half_life	3.381772073
YWHAQ	all-genes	NonAc_half_life	4.337362999
YWHAZ	all-genes	NonAc_half_life	4.59121221
YY1	all-genes	NonAc_half_life	4.127570705
ZBTB2	all-genes	NonAc_half_life	6.490965898
ZBTB24	all-genes	NonAc_half_life	2.956164185
ZBTB38	all-genes	NonAc_half_life	5.809702534
ZBTB7A	all-genes	NonAc_half_life	3.155098871
ZC3H15	all-genes	NonAc_half_life	5.474895941
ZC3H18	all-genes	NonAc_half_life	3.068970536
ZC3H4	all-genes	NonAc_half_life	4.252033568
ZCCHC10	all-genes	NonAc_half_life	4.314920022
ZCCHC8	all-genes	NonAc_half_life	5.010765136
ZDHHC18	all-genes	NonAc_half_life	6.823789094
ZDHHC20	all-genes	NonAc_half_life	5.918077547
ZDHHC3	all-genes	NonAc_half_life	5.086692676
ZDHHC7	all-genes	NonAc_half_life	1.737686804
ZFAND5	all-genes	NonAc_half_life	2.450005386
ZFC3H1	all-genes	NonAc_half_life	5.184539088
ZFP36L1	all-genes	NonAc_half_life	2.291862296
ZFP36L2	all-genes	NonAc_half_life	2.855075801
ZFP91	all-genes	NonAc_half_life	2.420591807
ZKSCAN1	all-genes	NonAc_half_life	4.269574389
ZMYND19	all-genes	NonAc_half_life	7.492035568
ZMYND8	all-genes	NonAc_half_life	4.660906729
ZNF12	all-genes	NonAc_half_life	2.018530751
ZNF146	all-genes	NonAc_half_life	4.855048005
ZNF207	all-genes	NonAc_half_life	6.272071226
ZNF22	all-genes	NonAc_half_life	2.550725112
ZNF24	all-genes	NonAc_half_life	3.61289484
ZNF267	all-genes	NonAc_half_life	5.928895001
ZNF276	all-genes	NonAc_half_life	5.138665693
ZNF317	all-genes	NonAc_half_life	3.83078238
ZNF37A	all-genes	NonAc_half_life	4.693585196
ZNF655	all-genes	NonAc_half_life	5.569431259
ZNF787	all-genes	NonAc_half_life	5.632561885
ZNF827	all-genes	NonAc_half_life	1.892798004
ZNFX1	all-genes	NonAc_half_life	0.862389694
AAK1	all-genes	Day1_half_life	5.880832016
AARS1	all-genes	Day1_half_life	6.0574327
AARS2	all-genes	Day1_half_life	1.110095831
ABCE1	all-genes	Day1_half_life	4.385616923
ABCF1	all-genes	Day1_half_life	3.994244206
ABHD15	all-genes	Day1_half_life	0.608999518
ABLIM1	all-genes	Day1_half_life	4.081037254
ABRAXAS2	all-genes	Day1_half_life	3.117048006
ACAA1	all-genes	Day1_half_life	6.72140566
ACLY	all-genes	Day1_half_life	5.894670938
ACO2	all-genes	Day1_half_life	5.590919077
ACTB	all-genes	Day1_half_life	7.439131299
ACTG1	all-genes	Day1_half_life	5.335699024
ACTN1	all-genes	Day1_half_life	4.73113211
ACTN4	all-genes	Day1_half_life	5.066375343
ACTR1A	all-genes	Day1_half_life	5.182410373
ACTR2	all-genes	Day1_half_life	6.458689417
ACTR3	all-genes	Day1_half_life	4.587774568
ADAR	all-genes	Day1_half_life	3.209155694
ADCY7	all-genes	Day1_half_life	3.273316075
ADD1	all-genes	Day1_half_life	4.469142488
ADD3	all-genes	Day1_half_life	5.34999774
ADGRE5	all-genes	Day1_half_life	3.804231517
ADIPOR1	all-genes	Day1_half_life	6.124359429
ADIPOR2	all-genes	Day1_half_life	4.984085546
ADNP	all-genes	Day1_half_life	2.49085336
ADSS2	all-genes	Day1_half_life	2.53761325
AFG3L2	all-genes	Day1_half_life	4.456671908
AGAP2	all-genes	Day1_half_life	5.09797666
AGFG1	all-genes	Day1_half_life	4.773993056
AGO2	all-genes	Day1_half_life	4.244562477
AHCY	all-genes	Day1_half_life	6.916418228
AK2	all-genes	Day1_half_life	5.263064406
AK6	all-genes	Day1_half_life	2.038604994
AKAP13	all-genes	Day1_half_life	2.85626752
AKIRIN1	all-genes	Day1_half_life	4.318876418
AKNA	all-genes	Day1_half_life	3.105146608
AKT1	all-genes	Day1_half_life	6.382051914
AKT2	all-genes	Day1_half_life	6.296133559
ANAPC7	all-genes	Day1_half_life	4.298055752
ANKH	all-genes	Day1_half_life	1.536571033
ANKLE2	all-genes	Day1_half_life	3.892151138
ANKRD13D	all-genes	Day1_half_life	5.721416321
ANKRD40	all-genes	Day1_half_life	2.563055531
ANKRD44	all-genes	Day1_half_life	2.058710886
ANP32A	all-genes	Day1_half_life	5.24274965
ANP32B	all-genes	Day1_half_life	5.345872545
ANP32E	all-genes	Day1_half_life	3.129288592
ANXA11	all-genes	Day1_half_life	5.336685462
ANXA7	all-genes	Day1_half_life	4.741335554
AP1G1	all-genes	Day1_half_life	1.492705402
AP3M2	all-genes	Day1_half_life	3.256210351
APH1A	all-genes	Day1_half_life	3.87103173
APOBEC3C	all-genes	Day1_half_life	6.087428929
APOL2	all-genes	Day1_half_life	6.570966996
APOL3	all-genes	Day1_half_life	5.417360159
APOLD1	all-genes	Day1_half_life	6.260237004
ARCN1	all-genes	Day1_half_life	4.253743546
ARF1	all-genes	Day1_half_life	4.540818674
ARF6	all-genes	Day1_half_life	2.582396265
ARFGAP1	all-genes	Day1_half_life	3.371470309
ARGLU1	all-genes	Day1_half_life	2.379401028
ARHGAP17	all-genes	Day1_half_life	3.732868217
ARHGAP25	all-genes	Day1_half_life	3.446578462
ARHGAP27	all-genes	Day1_half_life	4.538125636
ARHGAP30	all-genes	Day1_half_life	2.846289514
ARHGAP45	all-genes	Day1_half_life	5.887610456
ARHGAP9	all-genes	Day1_half_life	3.302643429
ARHGDIA	all-genes	Day1_half_life	6.455353476
ARHGDIB	all-genes	Day1_half_life	6.191960194
ARHGEF2	all-genes	Day1_half_life	4.336039699
ARHGEF3	all-genes	Day1_half_life	2.872754171
ARHGEF7	all-genes	Day1_half_life	5.741681962
ARID5A	all-genes	Day1_half_life	4.318191925
ARL4C	all-genes	Day1_half_life	2.649319078
ARL5A	all-genes	Day1_half_life	2.763554558
ARL6IP1	all-genes	Day1_half_life	5.533335776
ARL6IP5	all-genes	Day1_half_life	4.206005578
ARMC1	all-genes	Day1_half_life	4.111467405
ARPC2	all-genes	Day1_half_life	5.288997185
ARPC4	all-genes	Day1_half_life	7.970412326
ARPC5	all-genes	Day1_half_life	5.914541118
ARPC5L	all-genes	Day1_half_life	3.465266156
ARPP19	all-genes	Day1_half_life	3.400123708
ARRB2	all-genes	Day1_half_life	5.048420973
ARRDC3	all-genes	Day1_half_life	1.701809301
ASB6	all-genes	Day1_half_life	2.076473353
ASXL1	all-genes	Day1_half_life	2.277788256
ATF1	all-genes	Day1_half_life	2.912573811
ATG4A	all-genes	Day1_half_life	6.534030575
ATG5	all-genes	Day1_half_life	3.685308749
ATMIN	all-genes	Day1_half_life	5.73677951
ATP2A2	all-genes	Day1_half_life	2.630738848
ATP2A3	all-genes	Day1_half_life	1.588799553
ATP2C1	all-genes	Day1_half_life	4.735660137
ATP5MC3	all-genes	Day1_half_life	5.783782205
ATP5MG	all-genes	Day1_half_life	7.950851065
ATP5MJ	all-genes	Day1_half_life	8.260811802
ATP6V0E1	all-genes	Day1_half_life	5.896471608
ATRAID	all-genes	Day1_half_life	6.950302463
ATXN2L	all-genes	Day1_half_life	11.09046804
ATXN7L3	all-genes	Day1_half_life	2.130200859
ATXN7L3B	all-genes	Day1_half_life	4.892250864
AZI2	all-genes	Day1_half_life	3.080723442
B2M	all-genes	Day1_half_life	12.06399723
B3GALT6	all-genes	Day1_half_life	4.721995769
B3GAT3	all-genes	Day1_half_life	7.361335075
B4GALT3	all-genes	Day1_half_life	4.219594681
B4GALT5	all-genes	Day1_half_life	2.851763423
BAG4	all-genes	Day1_half_life	1.057359643
BAP1	all-genes	Day1_half_life	4.216586115
BATF	all-genes	Day1_half_life	3.01755242
BAX	all-genes	Day1_half_life	4.963366388
BAZ1B	all-genes	Day1_half_life	0.583979835
BCL2	all-genes	Day1_half_life	2.64698918
BCL2L1	all-genes	Day1_half_life	3.786665332
BCL2L2-PABPN1	all-genes	Day1_half_life	4.185815138
BCLAF1	all-genes	Day1_half_life	2.704092483
BET1L	all-genes	Day1_half_life	0.541903616
BHLHE40	all-genes	Day1_half_life	2.284504823
BIVM	all-genes	Day1_half_life	3.362288826
BLCAP	all-genes	Day1_half_life	3.078907845
BLMH	all-genes	Day1_half_life	4.386933904
BLOC1S2	all-genes	Day1_half_life	3.587105068
BLOC1S4	all-genes	Day1_half_life	2.859525499
BLOC1S5	all-genes	Day1_half_life	1.568943302
BMI1	all-genes	Day1_half_life	5.814714407
BNIP2	all-genes	Day1_half_life	2.884569105
BPNT2	all-genes	Day1_half_life	5.490093881
BRAT1	all-genes	Day1_half_life	2.531836066
BRCC3	all-genes	Day1_half_life	1.968703791
BRD2	all-genes	Day1_half_life	3.087555707
BRI3BP	all-genes	Day1_half_life	11.50115192
BRMS1	all-genes	Day1_half_life	3.934851168
BTF3	all-genes	Day1_half_life	6.741417219
BTG1	all-genes	Day1_half_life	3.505212786
BTG2	all-genes	Day1_half_life	1.546725144
BTN3A2	all-genes	Day1_half_life	4.556568604
C11orf98	all-genes	Day1_half_life	3.755180468
C12orf4	all-genes	Day1_half_life	3.80022767
C12orf75	all-genes	Day1_half_life	9.687243596
C14orf119	all-genes	Day1_half_life	2.264931415
C16orf54	all-genes	Day1_half_life	1.014812146
C16orf87	all-genes	Day1_half_life	2.870126445
C19orf12	all-genes	Day1_half_life	3.096109261
C19orf25	all-genes	Day1_half_life	9.512724485
C19orf53	all-genes	Day1_half_life	0.739945683
C1orf216	all-genes	Day1_half_life	2.427306222
C1orf43	all-genes	Day1_half_life	3.524850488
C3orf38	all-genes	Day1_half_life	5.514989395
C4orf3	all-genes	Day1_half_life	3.715099432
C6orf62	all-genes	Day1_half_life	3.871623984
C6orf89	all-genes	Day1_half_life	5.58026004
C9orf78	all-genes	Day1_half_life	4.43342687
CAB39	all-genes	Day1_half_life	3.612142703
CACTIN	all-genes	Day1_half_life	2.174542879
CACYBP	all-genes	Day1_half_life	3.422547269
CALHM2	all-genes	Day1_half_life	2.403846353
CALM1	all-genes	Day1_half_life	7.045009371
CALM2	all-genes	Day1_half_life	3.699014085
CALM3	all-genes	Day1_half_life	6.064561481
CALR	all-genes	Day1_half_life	8.688700472
CALU	all-genes	Day1_half_life	3.652719025
CAMK2G	all-genes	Day1_half_life	2.82584827
CAMK4	all-genes	Day1_half_life	8.48921741
CAND1	all-genes	Day1_half_life	3.919144577
CANT1	all-genes	Day1_half_life	2.259188593
CANX	all-genes	Day1_half_life	2.943377053
CAP1	all-genes	Day1_half_life	5.661874318
CAPN1	all-genes	Day1_half_life	5.563384714
CAPN2	all-genes	Day1_half_life	4.098362777
CAPZA1	all-genes	Day1_half_life	4.435263974
CAPZB	all-genes	Day1_half_life	5.825442676
CARD11	all-genes	Day1_half_life	5.958883225
CARD8	all-genes	Day1_half_life	1.995154451
CARS1	all-genes	Day1_half_life	4.616402945
CASP3	all-genes	Day1_half_life	2.985858901
CBLB	all-genes	Day1_half_life	4.375044599
CBX1	all-genes	Day1_half_life	4.191106576
CBX3	all-genes	Day1_half_life	5.465454333
CBX6	all-genes	Day1_half_life	3.512441584
CCDC137	all-genes	Day1_half_life	6.14245779
CCDC47	all-genes	Day1_half_life	2.448846076
CCDC59	all-genes	Day1_half_life	6.67127637
CCDC6	all-genes	Day1_half_life	2.20546735
CCDC69	all-genes	Day1_half_life	7.680430147
CCDC71L	all-genes	Day1_half_life	1.586548266
CCDC88C	all-genes	Day1_half_life	4.514057621
CCL3	all-genes	Day1_half_life	4.18558249
CCL4	all-genes	Day1_half_life	4.260906465
CCL5	all-genes	Day1_half_life	8.259223921
CCND2	all-genes	Day1_half_life	3.628487096
CCND3	all-genes	Day1_half_life	5.046959625
CCNG1	all-genes	Day1_half_life	3.521295627
CCNI	all-genes	Day1_half_life	6.629635389
CCNL1	all-genes	Day1_half_life	1.674625366
CCNQ	all-genes	Day1_half_life	2.758702384
CCNT1	all-genes	Day1_half_life	2.032471805
CCR7	all-genes	Day1_half_life	1.575556643
CCT3	all-genes	Day1_half_life	5.6230479
CCT5	all-genes	Day1_half_life	3.955536257
CCT6A	all-genes	Day1_half_life	3.8733226
CD164	all-genes	Day1_half_life	4.259660541
CD2	all-genes	Day1_half_life	3.103431816
CD247	all-genes	Day1_half_life	4.645740657
CD28	all-genes	Day1_half_life	2.242315652
CD2BP2	all-genes	Day1_half_life	4.24984844
CD3E	all-genes	Day1_half_life	5.904011758
CD44	all-genes	Day1_half_life	5.2920245
CD48	all-genes	Day1_half_life	16.80984223
CD52	all-genes	Day1_half_life	11.22779649
CD53	all-genes	Day1_half_life	4.707007949
CD6	all-genes	Day1_half_life	8.172353658
CD69	all-genes	Day1_half_life	1.654953451
CD82	all-genes	Day1_half_life	7.471485746
CD83	all-genes	Day1_half_life	4.415808785
CD84	all-genes	Day1_half_life	5.96238923
CD8A	all-genes	Day1_half_life	6.322988818
CD96	all-genes	Day1_half_life	7.769385693
CDC25B	all-genes	Day1_half_life	3.981628511
CDC27	all-genes	Day1_half_life	4.186247385
CDC42	all-genes	Day1_half_life	4.245072182
CDC42EP3	all-genes	Day1_half_life	1.900979211
CDC42SE1	all-genes	Day1_half_life	3.758308619
CDC42SE2	all-genes	Day1_half_life	3.364741864
CDK9	all-genes	Day1_half_life	4.425203954
CDKN1B	all-genes	Day1_half_life	2.189517872
CDR2	all-genes	Day1_half_life	2.500477786
CDV3	all-genes	Day1_half_life	3.068463674
CEBPB	all-genes	Day1_half_life	2.221794727
CELF1	all-genes	Day1_half_life	3.002727844
CELF2	all-genes	Day1_half_life	4.570903141
CENPB	all-genes	Day1_half_life	3.260794679
CENPX	all-genes	Day1_half_life	10.33734316
CERK	all-genes	Day1_half_life	4.310997002
CFAP20	all-genes	Day1_half_life	3.037169346
CFL1	all-genes	Day1_half_life	8.737028745
CFLAR	all-genes	Day1_half_life	3.684658806
CGGBP1	all-genes	Day1_half_life	4.170273316
CHCHD2	all-genes	Day1_half_life	7.952349496
CHCHD4	all-genes	Day1_half_life	2.271391829
CHD1	all-genes	Day1_half_life	0.566698277
CHD4	all-genes	Day1_half_life	3.752981322
CHD8	all-genes	Day1_half_life	2.118461756
CHERP	all-genes	Day1_half_life	2.278563527
CHMP7	all-genes	Day1_half_life	5.304806128
CHRAC1	all-genes	Day1_half_life	3.098638473
CHST11	all-genes	Day1_half_life	1.365851753
CHTF8	all-genes	Day1_half_life	3.335521861
CHTOP	all-genes	Day1_half_life	3.652796246
CIAO1	all-genes	Day1_half_life	4.295040209
CISH	all-genes	Day1_half_life	1.972611263
CITED2	all-genes	Day1_half_life	0.499785266
CKAP5	all-genes	Day1_half_life	3.522591159
CLEC2D	all-genes	Day1_half_life	2.614620162
CLIC1	all-genes	Day1_half_life	5.277924865
CLK2	all-genes	Day1_half_life	5.605177802
CLNS1A	all-genes	Day1_half_life	3.990440486
CLPP	all-genes	Day1_half_life	5.822729419
CLPTM1L	all-genes	Day1_half_life	4.458566219
CLSTN1	all-genes	Day1_half_life	4.758316987
CLTC	all-genes	Day1_half_life	3.70034646
CMTM3	all-genes	Day1_half_life	2.836256852
CMTM6	all-genes	Day1_half_life	3.789844862
CNBP	all-genes	Day1_half_life	3.175686633
CNDP2	all-genes	Day1_half_life	2.528489763
CNN2	all-genes	Day1_half_life	5.948476217
CNOT2	all-genes	Day1_half_life	2.183110531
CNOT9	all-genes	Day1_half_life	6.418885154
CNPY3	all-genes	Day1_half_life	3.936908383
COA3	all-genes	Day1_half_life	4.543825762
COA4	all-genes	Day1_half_life	2.432337968
COG8	all-genes	Day1_half_life	6.288742712
COMMD6	all-genes	Day1_half_life	8.600466391
COPA	all-genes	Day1_half_life	5.298003367
COPB2	all-genes	Day1_half_life	3.707689782
COPS3	all-genes	Day1_half_life	2.649575689
COPS9	all-genes	Day1_half_life	6.470557809
CORO1C	all-genes	Day1_half_life	2.371224009
COTL1	all-genes	Day1_half_life	8.066371588
COX16	all-genes	Day1_half_life	7.423955867
COX5A	all-genes	Day1_half_life	7.08749175
COX6A1	all-genes	Day1_half_life	9.191880239
COX7A2L	all-genes	Day1_half_life	5.681601271
CPOX	all-genes	Day1_half_life	4.826769945
CPSF7	all-genes	Day1_half_life	4.257943015
CREB1	all-genes	Day1_half_life	3.807956205
CREBZF	all-genes	Day1_half_life	3.028876512
CREM	all-genes	Day1_half_life	3.425776962
CRKL	all-genes	Day1_half_life	2.371185829
CRTAM	all-genes	Day1_half_life	5.234019428
CRYBG1	all-genes	Day1_half_life	4.662821925
CS	all-genes	Day1_half_life	6.253183391
CSDE1	all-genes	Day1_half_life	4.782781346
CSK	all-genes	Day1_half_life	4.549557943
CSNK1A1	all-genes	Day1_half_life	4.086775568
CSNK1D	all-genes	Day1_half_life	2.762313641
CSNK1E	all-genes	Day1_half_life	6.285541799
CSNK1G2	all-genes	Day1_half_life	3.950404833
CSRNP1	all-genes	Day1_half_life	2.363252908
CTBP1	all-genes	Day1_half_life	4.441725822
CTCF	all-genes	Day1_half_life	2.558981578
CTDNEP1	all-genes	Day1_half_life	4.732884322
CTDSP2	all-genes	Day1_half_life	3.839628008
CTDSPL2	all-genes	Day1_half_life	0.983721353
CTSC	all-genes	Day1_half_life	3.154815274
CUL1	all-genes	Day1_half_life	8.021219789
CUL3	all-genes	Day1_half_life	2.050648696
CUL4A	all-genes	Day1_half_life	2.998296302
CWC22	all-genes	Day1_half_life	3.152961624
CX3CR1	all-genes	Day1_half_life	2.581589411
CXCR3	all-genes	Day1_half_life	1.616838896
CXCR4	all-genes	Day1_half_life	2.280069044
CYB5B	all-genes	Day1_half_life	3.265941698
CYBC1	all-genes	Day1_half_life	6.665468693
CYFIP2	all-genes	Day1_half_life	4.939739838
CYREN	all-genes	Day1_half_life	1.484924609
CYRIB	all-genes	Day1_half_life	3.494855525
CYTH1	all-genes	Day1_half_life	3.326473162
CYTIP	all-genes	Day1_half_life	2.387584045
CZIB	all-genes	Day1_half_life	3.40132841
DAD1	all-genes	Day1_half_life	7.363190225
DARS1	all-genes	Day1_half_life	7.333461218
DAZAP1	all-genes	Day1_half_life	5.784356644
DAZAP2	all-genes	Day1_half_life	3.997835263
DBI	all-genes	Day1_half_life	6.829689478
DCAF8	all-genes	Day1_half_life	5.572837961
DCTD	all-genes	Day1_half_life	3.628803863
DCTN5	all-genes	Day1_half_life	5.937807036
DCTPP1	all-genes	Day1_half_life	2.80871061
[truncated: 6,245 more rows]
