# Supplementary material for: Meta-unstable mRNAs in activated CD8+ T cells are defined by interlinked AU-rich elements and m6A mRNA methylation
Source: Nat Commun. 2026 Jan 22;17:160. doi: 10.1038/s41467-025-67762-w (PMC12827480; doi:10.1038/s41467-025-67762-w)
Supplement: Supplementary file 6 — Source Data [file 41467_2025_67762_MOESM6_ESM.zip › Source Data/Fig-2C.csv]

SYMBOL	cluster	sample	halflife	group
ABHD10	genes.noGLORI	Day5_half_life	5.959081919	glori.overlap.miCLIP
ACAD9	genes.noGLORI	Day5_half_life	0.632178785	glori.overlap.miCLIP
ACLY	genes.noGLORI	Day5_half_life	1.914286337	glori.overlap.miCLIP
ACTR1B	genes.noGLORI	Day5_half_life	7.146161993	glori.overlap.miCLIP
AHCY	genes.noGLORI	Day5_half_life	4.59113434	glori.overlap.miCLIP
AK2	genes.noGLORI	Day5_half_life	14.65221326	glori.overlap.miCLIP
AMD1	genes.noGLORI	Day5_half_life	1.590055066	glori.overlap.miCLIP
ANAPC7	genes.noGLORI	Day5_half_life	2.186981875	glori.overlap.miCLIP
ANKRD13D	genes.noGLORI	Day5_half_life	4.146757936	glori.overlap.miCLIP
ANXA2	genes.noGLORI	Day5_half_life	5.917299344	glori.overlap.miCLIP
APEH	genes.noGLORI	Day5_half_life	10.38587647	glori.overlap.miCLIP
APOL3	genes.noGLORI	Day5_half_life	5.296971228	glori.overlap.miCLIP
APOL6	genes.noGLORI	Day5_half_life	2.201233828	glori.overlap.miCLIP
ARHGAP4	genes.noGLORI	Day5_half_life	6.009656683	glori.overlap.miCLIP
ARID5B	genes.noGLORI	Day5_half_life	4.285356447	glori.overlap.miCLIP
ARIH1	genes.noGLORI	Day5_half_life	3.809235924	glori.overlap.miCLIP
ARL2	genes.noGLORI	Day5_half_life	18.74699175	glori.overlap.miCLIP
ARL2-SNX15	genes.noGLORI	Day5_half_life	3.09809852	glori.overlap.miCLIP
ARL5B	genes.noGLORI	Day5_half_life	1.788831583	glori.overlap.miCLIP
ARPC1B	genes.noGLORI	Day5_half_life	6.499165952	glori.overlap.miCLIP
ASB6	genes.noGLORI	Day5_half_life	2.091025363	glori.overlap.miCLIP
B4GALT2	genes.noGLORI	Day5_half_life	3.354027806	glori.overlap.miCLIP
BACH2	genes.noGLORI	Day5_half_life	1.502678828	glori.overlap.miCLIP
BAG4	genes.noGLORI	Day5_half_life	6.012937561	glori.overlap.miCLIP
BBX	genes.noGLORI	Day5_half_life	1.525675391	glori.overlap.miCLIP
C1orf216	genes.noGLORI	Day5_half_life	1.195366002	glori.overlap.miCLIP
C1orf50	genes.noGLORI	Day5_half_life	1.966170136	glori.overlap.miCLIP
CAMK2G	genes.noGLORI	Day5_half_life	1.342928637	glori.overlap.miCLIP
CAPZB	genes.noGLORI	Day5_half_life	11.29728483	glori.overlap.miCLIP
CCDC47	genes.noGLORI	Day5_half_life	0.628293774	glori.overlap.miCLIP
CCDC93	genes.noGLORI	Day5_half_life	6.218542482	glori.overlap.miCLIP
CCL5	genes.noGLORI	Day5_half_life	6.831543048	glori.overlap.miCLIP
CCNL2	genes.noGLORI	Day5_half_life	2.166941463	glori.overlap.miCLIP
CD52	genes.noGLORI	Day5_half_life	13.28314878	glori.overlap.miCLIP
CDC37L1	genes.noGLORI	Day5_half_life	3.404043131	glori.overlap.miCLIP
CDC42	genes.noGLORI	Day5_half_life	3.711760095	glori.overlap.miCLIP
CELF2	genes.noGLORI	Day5_half_life	2.440285559	glori.overlap.miCLIP
CFAP20	genes.noGLORI	Day5_half_life	3.268567896	glori.overlap.miCLIP
CLN3	genes.noGLORI	Day5_half_life	2.568378664	glori.overlap.miCLIP
CLN3	genes.noGLORI	Day5_half_life	2.97661486	glori.overlap.miCLIP
CLNS1A	genes.noGLORI	Day5_half_life	7.600340057	glori.overlap.miCLIP
CNN2	genes.noGLORI	Day5_half_life	8.455955258	glori.overlap.miCLIP
COMMD6	genes.noGLORI	Day5_half_life	7.347482832	glori.overlap.miCLIP
COPA	genes.noGLORI	Day5_half_life	5.270718532	glori.overlap.miCLIP
COTL1	genes.noGLORI	Day5_half_life	11.27415077	glori.overlap.miCLIP
COX6A1	genes.noGLORI	Day5_half_life	9.909505016	glori.overlap.miCLIP
CRK	genes.noGLORI	Day5_half_life	1.009454278	glori.overlap.miCLIP
CTDNEP1	genes.noGLORI	Day5_half_life	4.733070608	glori.overlap.miCLIP
CTDP1	genes.noGLORI	Day5_half_life	2.241206512	glori.overlap.miCLIP
CYB5R3	genes.noGLORI	Day5_half_life	7.275595116	glori.overlap.miCLIP
DAZAP2	genes.noGLORI	Day5_half_life	2.958851915	glori.overlap.miCLIP
DCUN1D5	genes.noGLORI	Day5_half_life	4.019263654	glori.overlap.miCLIP
DNAJC8	genes.noGLORI	Day5_half_life	5.006415702	glori.overlap.miCLIP
DOT1L	genes.noGLORI	Day5_half_life	6.494037774	glori.overlap.miCLIP
EEIG1	genes.noGLORI	Day5_half_life	1.738076248	glori.overlap.miCLIP
EHMT1	genes.noGLORI	Day5_half_life	0.007102234	glori.overlap.miCLIP
EIF3I	genes.noGLORI	Day5_half_life	8.456653977	glori.overlap.miCLIP
EIF4G3	genes.noGLORI	Day5_half_life	0.05615191	glori.overlap.miCLIP
EIF4H	genes.noGLORI	Day5_half_life	6.241615309	glori.overlap.miCLIP
ELF4	genes.noGLORI	Day5_half_life	1.555824895	glori.overlap.miCLIP
ELK4	genes.noGLORI	Day5_half_life	3.165303034	glori.overlap.miCLIP
ELOA	genes.noGLORI	Day5_half_life	1.712503281	glori.overlap.miCLIP
EPRS1	genes.noGLORI	Day5_half_life	0.954980474	glori.overlap.miCLIP
FAAP100	genes.noGLORI	Day5_half_life	1.608589347	glori.overlap.miCLIP
FAM241B	genes.noGLORI	Day5_half_life	2.504144191	glori.overlap.miCLIP
FAM53B	genes.noGLORI	Day5_half_life	1.708098152	glori.overlap.miCLIP
FDFT1	genes.noGLORI	Day5_half_life	5.759445897	glori.overlap.miCLIP
FEM1B	genes.noGLORI	Day5_half_life	0.938559738	glori.overlap.miCLIP
FLYWCH1	genes.noGLORI	Day5_half_life	2.998534405	glori.overlap.miCLIP
FXYD5	genes.noGLORI	Day5_half_life	9.825136895	glori.overlap.miCLIP
FYTTD1	genes.noGLORI	Day5_half_life	1.705849087	glori.overlap.miCLIP
GAPDH	genes.noGLORI	Day5_half_life	11.50597549	glori.overlap.miCLIP
GAR1	genes.noGLORI	Day5_half_life	11.36292695	glori.overlap.miCLIP
GET4	genes.noGLORI	Day5_half_life	2.856605293	glori.overlap.miCLIP
GFI1	genes.noGLORI	Day5_half_life	2.190415136	glori.overlap.miCLIP
GLCCI1	genes.noGLORI	Day5_half_life	2.267547082	glori.overlap.miCLIP
GLOD4	genes.noGLORI	Day5_half_life	8.15636832	glori.overlap.miCLIP
GMEB1	genes.noGLORI	Day5_half_life	1.777015776	glori.overlap.miCLIP
GMFG	genes.noGLORI	Day5_half_life	10.17831983	glori.overlap.miCLIP
GNG5	genes.noGLORI	Day5_half_life	6.523357644	glori.overlap.miCLIP
GNPAT	genes.noGLORI	Day5_half_life	5.426251472	glori.overlap.miCLIP
GOLGA3	genes.noGLORI	Day5_half_life	3.790442176	glori.overlap.miCLIP
GPATCH4	genes.noGLORI	Day5_half_life	2.775394867	glori.overlap.miCLIP
GPR68	genes.noGLORI	Day5_half_life	4.619264986	glori.overlap.miCLIP
GRK2	genes.noGLORI	Day5_half_life	4.37277281	glori.overlap.miCLIP
GSR	genes.noGLORI	Day5_half_life	3.683023566	glori.overlap.miCLIP
GSTCD	genes.noGLORI	Day5_half_life	2.521293097	glori.overlap.miCLIP
GTF2B	genes.noGLORI	Day5_half_life	2.251709043	glori.overlap.miCLIP
GZMB	genes.noGLORI	Day5_half_life	10.75814894	glori.overlap.miCLIP
H3-3A	genes.noGLORI	Day5_half_life	3.67801961	glori.overlap.miCLIP
HACD2	genes.noGLORI	Day5_half_life	1.881206701	glori.overlap.miCLIP
HARS1	genes.noGLORI	Day5_half_life	3.128871732	glori.overlap.miCLIP
HERC4	genes.noGLORI	Day5_half_life	1.157662156	glori.overlap.miCLIP
HLA-DPB1	genes.noGLORI	Day5_half_life	3.899981448	glori.overlap.miCLIP
HMGA1	genes.noGLORI	Day5_half_life	5.100881183	glori.overlap.miCLIP
HMGN1	genes.noGLORI	Day5_half_life	6.508115106	glori.overlap.miCLIP
HNRNPUL2	genes.noGLORI	Day5_half_life	3.1282413	glori.overlap.miCLIP
HNRNPUL2-BSCL2	genes.noGLORI	Day5_half_life	0.404235212	glori.overlap.miCLIP
HOPX	genes.noGLORI	Day5_half_life	7.00546856	glori.overlap.miCLIP
HPCAL1	genes.noGLORI	Day5_half_life	7.801430651	glori.overlap.miCLIP
HSPH1	genes.noGLORI	Day5_half_life	2.427482118	glori.overlap.miCLIP
HYCC2	genes.noGLORI	Day5_half_life	5.102324947	glori.overlap.miCLIP
IGBP1	genes.noGLORI	Day5_half_life	4.46015377	glori.overlap.miCLIP
IGFLR1	genes.noGLORI	Day5_half_life	6.884738971	glori.overlap.miCLIP
IL2RB	genes.noGLORI	Day5_half_life	4.580967458	glori.overlap.miCLIP
IRAK1	genes.noGLORI	Day5_half_life	3.778073746	glori.overlap.miCLIP
KBTBD2	genes.noGLORI	Day5_half_life	1.868353519	glori.overlap.miCLIP
KHDC4	genes.noGLORI	Day5_half_life	1.689134294	glori.overlap.miCLIP
LPXN	genes.noGLORI	Day5_half_life	4.294594773	glori.overlap.miCLIP
LRP8	genes.noGLORI	Day5_half_life	2.935919193	glori.overlap.miCLIP
LRRC14	genes.noGLORI	Day5_half_life	3.44082344	glori.overlap.miCLIP
LSP1	genes.noGLORI	Day5_half_life	12.242898	glori.overlap.miCLIP
LYRM1	genes.noGLORI	Day5_half_life	0.4029062	glori.overlap.miCLIP
LYST	genes.noGLORI	Day5_half_life	3.634601889	glori.overlap.miCLIP
LZTR1	genes.noGLORI	Day5_half_life	3.105459354	glori.overlap.miCLIP
MACIR	genes.noGLORI	Day5_half_life	4.319023929	glori.overlap.miCLIP
MARCKSL1	genes.noGLORI	Day5_half_life	0.007102234	glori.overlap.miCLIP
MAT2A	genes.noGLORI	Day5_half_life	3.603214174	glori.overlap.miCLIP
MED11	genes.noGLORI	Day5_half_life	2.580243634	glori.overlap.miCLIP
MGA	genes.noGLORI	Day5_half_life	4.886313811	glori.overlap.miCLIP
MIEN1	genes.noGLORI	Day5_half_life	4.457235441	glori.overlap.miCLIP
MPLKIP	genes.noGLORI	Day5_half_life	2.082972485	glori.overlap.miCLIP
MRPL1	genes.noGLORI	Day5_half_life	2.639480433	glori.overlap.miCLIP
MRPL3	genes.noGLORI	Day5_half_life	9.259455515	glori.overlap.miCLIP
MRPL54	genes.noGLORI	Day5_half_life	1.734876425	glori.overlap.miCLIP
MRPS18A	genes.noGLORI	Day5_half_life	3.411919961	glori.overlap.miCLIP
MRPS25	genes.noGLORI	Day5_half_life	6.000113092	glori.overlap.miCLIP
MRPS34	genes.noGLORI	Day5_half_life	4.473021559	glori.overlap.miCLIP
MSTO1	genes.noGLORI	Day5_half_life	1.57908751	glori.overlap.miCLIP
MTG1	genes.noGLORI	Day5_half_life	0.464642403	glori.overlap.miCLIP
MTHFD2	genes.noGLORI	Day5_half_life	7.47888479	glori.overlap.miCLIP
MTMR1	genes.noGLORI	Day5_half_life	1.641745082	glori.overlap.miCLIP
MTOR	genes.noGLORI	Day5_half_life	6.775128046	glori.overlap.miCLIP
MUS81	genes.noGLORI	Day5_half_life	2.727410776	glori.overlap.miCLIP
NAB1	genes.noGLORI	Day5_half_life	0.835097077	glori.overlap.miCLIP
NCOA3	genes.noGLORI	Day5_half_life	2.416181165	glori.overlap.miCLIP
NCOR1	genes.noGLORI	Day5_half_life	1.896038626	glori.overlap.miCLIP
NDUFB5	genes.noGLORI	Day5_half_life	5.048647652	glori.overlap.miCLIP
NENF	genes.noGLORI	Day5_half_life	7.796395715	glori.overlap.miCLIP
NIPAL3	genes.noGLORI	Day5_half_life	1.298182997	glori.overlap.miCLIP
NISCH	genes.noGLORI	Day5_half_life	1.677963001	glori.overlap.miCLIP
NLRC3	genes.noGLORI	Day5_half_life	4.331508971	glori.overlap.miCLIP
NPEPPS	genes.noGLORI	Day5_half_life	2.423151985	glori.overlap.miCLIP
NR1D2	genes.noGLORI	Day5_half_life	4.46009019	glori.overlap.miCLIP
NR2C2	genes.noGLORI	Day5_half_life	1.574979991	glori.overlap.miCLIP
NSMCE2	genes.noGLORI	Day5_half_life	5.522247444	glori.overlap.miCLIP
NTMT1	genes.noGLORI	Day5_half_life	3.688243287	glori.overlap.miCLIP
NUDT21	genes.noGLORI	Day5_half_life	9.75498757	glori.overlap.miCLIP
NXPE3	genes.noGLORI	Day5_half_life	1.302680046	glori.overlap.miCLIP
OCIAD1	genes.noGLORI	Day5_half_life	4.549507454	glori.overlap.miCLIP
ORMDL3	genes.noGLORI	Day5_half_life	3.618151959	glori.overlap.miCLIP
OSBPL8	genes.noGLORI	Day5_half_life	2.620630419	glori.overlap.miCLIP
PABPC1	genes.noGLORI	Day5_half_life	10.09322301	glori.overlap.miCLIP
PAGR1	genes.noGLORI	Day5_half_life	4.3265717	glori.overlap.miCLIP
PALM2AKAP2	genes.noGLORI	Day5_half_life	4.690848559	glori.overlap.miCLIP
PBX2	genes.noGLORI	Day5_half_life	3.524147261	glori.overlap.miCLIP
PCNA	genes.noGLORI	Day5_half_life	3.87681201	glori.overlap.miCLIP
PCYOX1L	genes.noGLORI	Day5_half_life	2.195834224	glori.overlap.miCLIP
PDCD2	genes.noGLORI	Day5_half_life	3.100295005	glori.overlap.miCLIP
PEAK1	genes.noGLORI	Day5_half_life	0.948669131	glori.overlap.miCLIP
PEX10	genes.noGLORI	Day5_half_life	2.172533689	glori.overlap.miCLIP
PHF3	genes.noGLORI	Day5_half_life	11.46744759	glori.overlap.miCLIP
PIM2	genes.noGLORI	Day5_half_life	2.908049286	glori.overlap.miCLIP
PINX1	genes.noGLORI	Day5_half_life	4.156188066	glori.overlap.miCLIP
PITPNA	genes.noGLORI	Day5_half_life	4.96744649	glori.overlap.miCLIP
PITPNB	genes.noGLORI	Day5_half_life	2.660512402	glori.overlap.miCLIP
PLEKHB2	genes.noGLORI	Day5_half_life	5.178270314	glori.overlap.miCLIP
PLP2	genes.noGLORI	Day5_half_life	7.446784089	glori.overlap.miCLIP
PNISR	genes.noGLORI	Day5_half_life	2.037228069	glori.overlap.miCLIP
POLR1E	genes.noGLORI	Day5_half_life	0.671073228	glori.overlap.miCLIP
POLR3A	genes.noGLORI	Day5_half_life	1.628665953	glori.overlap.miCLIP
PRDM2	genes.noGLORI	Day5_half_life	1.797863204	glori.overlap.miCLIP
PRPF38A	genes.noGLORI	Day5_half_life	3.188422658	glori.overlap.miCLIP
PRPSAP2	genes.noGLORI	Day5_half_life	4.243956464	glori.overlap.miCLIP
PRRC1	genes.noGLORI	Day5_half_life	4.36868363	glori.overlap.miCLIP
PSMA2	genes.noGLORI	Day5_half_life	8.582787386	glori.overlap.miCLIP
PSMB8	genes.noGLORI	Day5_half_life	4.774477817	glori.overlap.miCLIP
PUS1	genes.noGLORI	Day5_half_life	2.04479801	glori.overlap.miCLIP
R3HDM2	genes.noGLORI	Day5_half_life	2.456882631	glori.overlap.miCLIP
RAB5A	genes.noGLORI	Day5_half_life	2.119832009	glori.overlap.miCLIP
RAPGEF1	genes.noGLORI	Day5_half_life	6.626570657	glori.overlap.miCLIP
RBM27	genes.noGLORI	Day5_half_life	1.146698053	glori.overlap.miCLIP
RBMX2	genes.noGLORI	Day5_half_life	1.908678728	glori.overlap.miCLIP
REEP4	genes.noGLORI	Day5_half_life	3.690607275	glori.overlap.miCLIP
RELA	genes.noGLORI	Day5_half_life	2.390571067	glori.overlap.miCLIP
RFTN1	genes.noGLORI	Day5_half_life	6.386842993	glori.overlap.miCLIP
RGS19	genes.noGLORI	Day5_half_life	1.829280358	glori.overlap.miCLIP
RGS2	genes.noGLORI	Day5_half_life	2.607010425	glori.overlap.miCLIP
RHBDD1	genes.noGLORI	Day5_half_life	0.68756741	glori.overlap.miCLIP
RNASEH2A	genes.noGLORI	Day5_half_life	5.988193485	glori.overlap.miCLIP
RPF2	genes.noGLORI	Day5_half_life	4.111610754	glori.overlap.miCLIP
RPIA	genes.noGLORI	Day5_half_life	7.06664035	glori.overlap.miCLIP
RPUSD3	genes.noGLORI	Day5_half_life	7.464600783	glori.overlap.miCLIP
SCNM1	genes.noGLORI	Day5_half_life	6.624351575	glori.overlap.miCLIP
SDHC	genes.noGLORI	Day5_half_life	4.741251588	glori.overlap.miCLIP
SEC22C	genes.noGLORI	Day5_half_life	2.071736763	glori.overlap.miCLIP
SEL1L	genes.noGLORI	Day5_half_life	4.131310874	glori.overlap.miCLIP
SELENOF	genes.noGLORI	Day5_half_life	10.23123767	glori.overlap.miCLIP
SELENOK	genes.noGLORI	Day5_half_life	5.113695153	glori.overlap.miCLIP
SENP5	genes.noGLORI	Day5_half_life	4.150225007	glori.overlap.miCLIP
SEPTIN1	genes.noGLORI	Day5_half_life	6.92597738	glori.overlap.miCLIP
SEPTIN11	genes.noGLORI	Day5_half_life	6.092457889	glori.overlap.miCLIP
SH3BP2	genes.noGLORI	Day5_half_life	1.95427237	glori.overlap.miCLIP
SHFL	genes.noGLORI	Day5_half_life	4.172792134	glori.overlap.miCLIP
SIGMAR1	genes.noGLORI	Day5_half_life	11.03219379	glori.overlap.miCLIP
SKAP1	genes.noGLORI	Day5_half_life	5.288729608	glori.overlap.miCLIP
SLA2	genes.noGLORI	Day5_half_life	13.87585822	glori.overlap.miCLIP
SLC27A4	genes.noGLORI	Day5_half_life	0.494964112	glori.overlap.miCLIP
SLC50A1	genes.noGLORI	Day5_half_life	2.446221126	glori.overlap.miCLIP
SMARCA4	genes.noGLORI	Day5_half_life	4.049880065	glori.overlap.miCLIP
SMC1A	genes.noGLORI	Day5_half_life	2.458744036	glori.overlap.miCLIP
SMG7	genes.noGLORI	Day5_half_life	4.212508659	glori.overlap.miCLIP
SNAPC5	genes.noGLORI	Day5_half_life	2.740839542	glori.overlap.miCLIP
SOS1	genes.noGLORI	Day5_half_life	1.788036963	glori.overlap.miCLIP
SPOP	genes.noGLORI	Day5_half_life	1.075590796	glori.overlap.miCLIP
SRXN1	genes.noGLORI	Day5_half_life	2.081930752	glori.overlap.miCLIP
SSNA1	genes.noGLORI	Day5_half_life	2.879737418	glori.overlap.miCLIP
STRAP	genes.noGLORI	Day5_half_life	4.195927554	glori.overlap.miCLIP
SUN2	genes.noGLORI	Day5_half_life	7.827858948	glori.overlap.miCLIP
SUPT7L	genes.noGLORI	Day5_half_life	2.997443159	glori.overlap.miCLIP
TAB1	genes.noGLORI	Day5_half_life	0.777578072	glori.overlap.miCLIP
TACO1	genes.noGLORI	Day5_half_life	3.07309387	glori.overlap.miCLIP
TADA3	genes.noGLORI	Day5_half_life	0.917262481	glori.overlap.miCLIP
TANK	genes.noGLORI	Day5_half_life	1.77561218	glori.overlap.miCLIP
TAPBP	genes.noGLORI	Day5_half_life	9.597441328	glori.overlap.miCLIP
TESPA1	genes.noGLORI	Day5_half_life	0.37734273	glori.overlap.miCLIP
TGIF2	genes.noGLORI	Day5_half_life	1.400766583	glori.overlap.miCLIP
TGOLN2	genes.noGLORI	Day5_half_life	2.914359405	glori.overlap.miCLIP
THOC3	genes.noGLORI	Day5_half_life	3.657443569	glori.overlap.miCLIP
TINF2	genes.noGLORI	Day5_half_life	3.995488244	glori.overlap.miCLIP
TLK2	genes.noGLORI	Day5_half_life	1.017772454	glori.overlap.miCLIP
TMEM161A	genes.noGLORI	Day5_half_life	8.481766019	glori.overlap.miCLIP
TMEM170A	genes.noGLORI	Day5_half_life	3.404799128	glori.overlap.miCLIP
TMEM204	genes.noGLORI	Day5_half_life	14.02277042	glori.overlap.miCLIP
TMEM230	genes.noGLORI	Day5_half_life	5.191252936	glori.overlap.miCLIP
TMEM250	genes.noGLORI	Day5_half_life	3.021703305	glori.overlap.miCLIP
TMEM41A	genes.noGLORI	Day5_half_life	0.922246627	glori.overlap.miCLIP
TOLLIP	genes.noGLORI	Day5_half_life	5.47906202	glori.overlap.miCLIP
TOMM6	genes.noGLORI	Day5_half_life	7.571377237	glori.overlap.miCLIP
TOP3A	genes.noGLORI	Day5_half_life	1.823585194	glori.overlap.miCLIP
TPM3	genes.noGLORI	Day5_half_life	6.136427005	glori.overlap.miCLIP
TRMT112	genes.noGLORI	Day5_half_life	6.805876733	glori.overlap.miCLIP
TSHZ1	genes.noGLORI	Day5_half_life	0.447802276	glori.overlap.miCLIP
TUBB	genes.noGLORI	Day5_half_life	4.575288686	glori.overlap.miCLIP
TWNK	genes.noGLORI	Day5_half_life	1.947499302	glori.overlap.miCLIP
U2AF2	genes.noGLORI	Day5_half_life	2.973307995	glori.overlap.miCLIP
UBE2D2	genes.noGLORI	Day5_half_life	4.394640107	glori.overlap.miCLIP
UBE2G1	genes.noGLORI	Day5_half_life	1.915469585	glori.overlap.miCLIP
UBE2G2	genes.noGLORI	Day5_half_life	2.979005335	glori.overlap.miCLIP
UHRF2	genes.noGLORI	Day5_half_life	2.345013686	glori.overlap.miCLIP
UNG	genes.noGLORI	Day5_half_life	6.212908285	glori.overlap.miCLIP
UQCRQ	genes.noGLORI	Day5_half_life	13.33042868	glori.overlap.miCLIP
USP4	genes.noGLORI	Day5_half_life	2.129728949	glori.overlap.miCLIP
USP5	genes.noGLORI	Day5_half_life	5.73257542	glori.overlap.miCLIP
UVRAG	genes.noGLORI	Day5_half_life	0.511398925	glori.overlap.miCLIP
VAMP4	genes.noGLORI	Day5_half_life	3.454847278	glori.overlap.miCLIP
VAV1	genes.noGLORI	Day5_half_life	5.193528185	glori.overlap.miCLIP
VCL	genes.noGLORI	Day5_half_life	4.071074253	glori.overlap.miCLIP
WDCP	genes.noGLORI	Day5_half_life	5.775462602	glori.overlap.miCLIP
WDR45B	genes.noGLORI	Day5_half_life	3.286072127	glori.overlap.miCLIP
WDR48	genes.noGLORI	Day5_half_life	4.057823923	glori.overlap.miCLIP
WDR55	genes.noGLORI	Day5_half_life	3.295677651	glori.overlap.miCLIP
WDR59	genes.noGLORI	Day5_half_life	5.259324304	glori.overlap.miCLIP
WWP2	genes.noGLORI	Day5_half_life	4.734813432	glori.overlap.miCLIP
YARS2	genes.noGLORI	Day5_half_life	0.275227528	glori.overlap.miCLIP
YJU2B	genes.noGLORI	Day5_half_life	4.283338979	glori.overlap.miCLIP
ZBTB7A	genes.noGLORI	Day5_half_life	2.370978845	glori.overlap.miCLIP
ZDHHC7	genes.noGLORI	Day5_half_life	7.31174375	glori.overlap.miCLIP
ZFP91	genes.noGLORI	Day5_half_life	1.625746073	glori.overlap.miCLIP
ZMIZ2	genes.noGLORI	Day5_half_life	8.858726604	glori.overlap.miCLIP
ZMYND19	genes.noGLORI	Day5_half_life	7.877702287	glori.overlap.miCLIP
ZNF511	genes.noGLORI	Day5_half_life	6.79274582	glori.overlap.miCLIP
ZNF580	genes.noGLORI	Day5_half_life	2.719353987	glori.overlap.miCLIP
ZNF581	genes.noGLORI	Day5_half_life	2.004313052	glori.overlap.miCLIP
ZNHIT1	genes.noGLORI	Day5_half_life	2.713057437	glori.overlap.miCLIP
AARS1	RRACH	Day5_half_life	4.175937106	glori.overlap.miCLIP
ABCE1	RRACH	Day5_half_life	2.203577855	glori.overlap.miCLIP
ABCF1	RRACH	Day5_half_life	4.558537165	glori.overlap.miCLIP
ABCF3	RRACH	Day5_half_life	4.997169864	glori.overlap.miCLIP
ABI3	RRACH	Day5_half_life	7.638798899	glori.overlap.miCLIP
ACLY	RRACH	Day5_half_life	1.914286337	glori.overlap.miCLIP
ACTB	RRACH	Day5_half_life	6.519861745	glori.overlap.miCLIP
ACTG1	RRACH	Day5_half_life	4.978542322	glori.overlap.miCLIP
ACTN4	RRACH	Day5_half_life	4.718070841	glori.overlap.miCLIP
ACTR2	RRACH	Day5_half_life	5.270970037	glori.overlap.miCLIP
ADAM17	RRACH	Day5_half_life	2.59194909	glori.overlap.miCLIP
ADCY7	RRACH	Day5_half_life	2.249149297	glori.overlap.miCLIP
ADD1	RRACH	Day5_half_life	3.437783203	glori.overlap.miCLIP
ADGRE5	RRACH	Day5_half_life	3.98513962	glori.overlap.miCLIP
ADGRG1	RRACH	Day5_half_life	2.772605761	glori.overlap.miCLIP
ADH5	RRACH	Day5_half_life	6.095901729	glori.overlap.miCLIP
ADIPOR1	RRACH	Day5_half_life	2.687313605	glori.overlap.miCLIP
ADNP	RRACH	Day5_half_life	2.59647408	glori.overlap.miCLIP
ADPRS	RRACH	Day5_half_life	1.786672757	glori.overlap.miCLIP
ADSS2	RRACH	Day5_half_life	2.049068385	glori.overlap.miCLIP
AEN	RRACH	Day5_half_life	1.9101367	glori.overlap.miCLIP
AGAP2	RRACH	Day5_half_life	3.728402634	glori.overlap.miCLIP
AGFG1	RRACH	Day5_half_life	8.591893227	glori.overlap.miCLIP
AGO2	RRACH	Day5_half_life	3.228585064	glori.overlap.miCLIP
AHSA1	RRACH	Day5_half_life	3.478260114	glori.overlap.miCLIP
AKAP13	RRACH	Day5_half_life	4.368669632	glori.overlap.miCLIP
AKIRIN1	RRACH	Day5_half_life	3.997214499	glori.overlap.miCLIP
AKT1	RRACH	Day5_half_life	17.71025718	glori.overlap.miCLIP
AKT2	RRACH	Day5_half_life	5.64861891	glori.overlap.miCLIP
ANAPC11	RRACH	Day5_half_life	10.00631827	glori.overlap.miCLIP
ANAPC16	RRACH	Day5_half_life	11.08631103	glori.overlap.miCLIP
ANAPC5	RRACH	Day5_half_life	2.504777832	glori.overlap.miCLIP
ANAPC7	RRACH	Day5_half_life	2.186981875	glori.overlap.miCLIP
ANKH	RRACH	Day5_half_life	8.269905721	glori.overlap.miCLIP
ANKRD40	RRACH	Day5_half_life	0.779276052	glori.overlap.miCLIP
ANP32B	RRACH	Day5_half_life	4.765326856	glori.overlap.miCLIP
AP1G1	RRACH	Day5_half_life	1.947101468	glori.overlap.miCLIP
APEH	RRACH	Day5_half_life	10.38587647	glori.overlap.miCLIP
APH1A	RRACH	Day5_half_life	6.17747077	glori.overlap.miCLIP
APMAP	RRACH	Day5_half_life	3.139712969	glori.overlap.miCLIP
APOBEC3C	RRACH	Day5_half_life	5.46982877	glori.overlap.miCLIP
APOL3	RRACH	Day5_half_life	5.296971228	glori.overlap.miCLIP
APOLD1	RRACH	Day5_half_life	5.156528476	glori.overlap.miCLIP
APTX	RRACH	Day5_half_life	10.6935483	glori.overlap.miCLIP
ARFGAP1	RRACH	Day5_half_life	1.698219964	glori.overlap.miCLIP
ARGLU1	RRACH	Day5_half_life	2.380249234	glori.overlap.miCLIP
ARHGAP17	RRACH	Day5_half_life	1.782553122	glori.overlap.miCLIP
ARHGAP25	RRACH	Day5_half_life	0.547290715	glori.overlap.miCLIP
ARHGAP45	RRACH	Day5_half_life	8.239480034	glori.overlap.miCLIP
ARHGDIA	RRACH	Day5_half_life	5.113957928	glori.overlap.miCLIP
ARHGEF3	RRACH	Day5_half_life	2.108721004	glori.overlap.miCLIP
ARHGEF7	RRACH	Day5_half_life	0.061008485	glori.overlap.miCLIP
ARIH1	RRACH	Day5_half_life	3.809235924	glori.overlap.miCLIP
ARL2BP	RRACH	Day5_half_life	3.04429282	glori.overlap.miCLIP
ARL4C	RRACH	Day5_half_life	1.132965243	glori.overlap.miCLIP
ARL5B	RRACH	Day5_half_life	1.788831583	glori.overlap.miCLIP
ARL6IP5	RRACH	Day5_half_life	3.094271415	glori.overlap.miCLIP
ARMC1	RRACH	Day5_half_life	2.296560354	glori.overlap.miCLIP
ARPC5	RRACH	Day5_half_life	4.755753477	glori.overlap.miCLIP
ARPC5L	RRACH	Day5_half_life	3.657267291	glori.overlap.miCLIP
ARRB2	RRACH	Day5_half_life	4.106388573	glori.overlap.miCLIP
ARRDC3	RRACH	Day5_half_life	2.120066649	glori.overlap.miCLIP
ASXL1	RRACH	Day5_half_life	2.358780272	glori.overlap.miCLIP
ATG12	RRACH	Day5_half_life	3.230436008	glori.overlap.miCLIP
ATG4B	RRACH	Day5_half_life	6.685750798	glori.overlap.miCLIP
ATG5	RRACH	Day5_half_life	2.684373635	glori.overlap.miCLIP
ATMIN	RRACH	Day5_half_life	6.887383636	glori.overlap.miCLIP
ATP1A1	RRACH	Day5_half_life	5.961326539	glori.overlap.miCLIP
ATP2A3	RRACH	Day5_half_life	4.009935389	glori.overlap.miCLIP
ATP2B4	RRACH	Day5_half_life	1.638244154	glori.overlap.miCLIP
ATP2C1	RRACH	Day5_half_life	4.670475802	glori.overlap.miCLIP
ATP5MF	RRACH	Day5_half_life	9.5803594	glori.overlap.miCLIP
ATP6V0C	RRACH	Day5_half_life	4.80182312	glori.overlap.miCLIP
ATP6V0E1	RRACH	Day5_half_life	6.989594633	glori.overlap.miCLIP
ATP6V0E2	RRACH	Day5_half_life	11.70824298	glori.overlap.miCLIP
ATRAID	RRACH	Day5_half_life	6.316981876	glori.overlap.miCLIP
ATXN7L3	RRACH	Day5_half_life	2.910700463	glori.overlap.miCLIP
ATXN7L3B	RRACH	Day5_half_life	1.373501229	glori.overlap.miCLIP
B2M	RRACH	Day5_half_life	6.899789302	glori.overlap.miCLIP
B3GALT6	RRACH	Day5_half_life	6.284241935	glori.overlap.miCLIP
B3GNT2	RRACH	Day5_half_life	6.298927587	glori.overlap.miCLIP
B4GALT3	RRACH	Day5_half_life	3.675282483	glori.overlap.miCLIP
BACH2	RRACH	Day5_half_life	1.502678828	glori.overlap.miCLIP
BATF	RRACH	Day5_half_life	1.749036555	glori.overlap.miCLIP
BAX	RRACH	Day5_half_life	9.07395065	glori.overlap.miCLIP
BBX	RRACH	Day5_half_life	1.525675391	glori.overlap.miCLIP
BCKDK	RRACH	Day5_half_life	0.007102234	glori.overlap.miCLIP
BCL2	RRACH	Day5_half_life	1.35602818	glori.overlap.miCLIP
BET1L	RRACH	Day5_half_life	2.703067507	glori.overlap.miCLIP
BHLHE40	RRACH	Day5_half_life	1.765256606	glori.overlap.miCLIP
BLCAP	RRACH	Day5_half_life	3.808542424	glori.overlap.miCLIP
BLMH	RRACH	Day5_half_life	3.178392009	glori.overlap.miCLIP
BLOC1S2	RRACH	Day5_half_life	4.117571064	glori.overlap.miCLIP
BLOC1S4	RRACH	Day5_half_life	1.239155977	glori.overlap.miCLIP
BLOC1S5	RRACH	Day5_half_life	3.865817308	glori.overlap.miCLIP
BLOC1S5-TXNDC5	RRACH	Day5_half_life	0.846327661	glori.overlap.miCLIP
BLTP2	RRACH	Day5_half_life	10.87677859	glori.overlap.miCLIP
BMI1	RRACH	Day5_half_life	2.622495423	glori.overlap.miCLIP
BMS1	RRACH	Day5_half_life	2.451047253	glori.overlap.miCLIP
BRD2	RRACH	Day5_half_life	1.895637312	glori.overlap.miCLIP
BRD4	RRACH	Day5_half_life	5.770425829	glori.overlap.miCLIP
BRD9	RRACH	Day5_half_life	7.207140801	glori.overlap.miCLIP
BRI3BP	RRACH	Day5_half_life	3.40330222	glori.overlap.miCLIP
BTG2	RRACH	Day5_half_life	0.7225439	glori.overlap.miCLIP
BTN3A2	RRACH	Day5_half_life	7.602405991	glori.overlap.miCLIP
C11orf98	RRACH	Day5_half_life	3.776603218	glori.overlap.miCLIP
C12orf75	RRACH	Day5_half_life	4.245194713	glori.overlap.miCLIP
C14orf119	RRACH	Day5_half_life	2.365928789	glori.overlap.miCLIP
C15orf39	RRACH	Day5_half_life	1.659636512	glori.overlap.miCLIP
C19orf12	RRACH	Day5_half_life	1.53209646	glori.overlap.miCLIP
C19orf53	RRACH	Day5_half_life	0.007102234	glori.overlap.miCLIP
C1orf216	RRACH	Day5_half_life	1.195366002	glori.overlap.miCLIP
C1orf43	RRACH	Day5_half_life	3.304969715	glori.overlap.miCLIP
C3orf38	RRACH	Day5_half_life	3.918821838	glori.overlap.miCLIP
C6orf62	RRACH	Day5_half_life	2.930350106	glori.overlap.miCLIP
C6orf89	RRACH	Day5_half_life	6.142418676	glori.overlap.miCLIP
C9orf78	RRACH	Day5_half_life	1.970231659	glori.overlap.miCLIP
CAB39	RRACH	Day5_half_life	10.25023526	glori.overlap.miCLIP
CACYBP	RRACH	Day5_half_life	3.567699038	glori.overlap.miCLIP
CALM1	RRACH	Day5_half_life	5.376148816	glori.overlap.miCLIP
CALM2	RRACH	Day5_half_life	3.313241467	glori.overlap.miCLIP
CALM3	RRACH	Day5_half_life	5.812628835	glori.overlap.miCLIP
CALR	RRACH	Day5_half_life	9.443624081	glori.overlap.miCLIP
CALU	RRACH	Day5_half_life	6.585350011	glori.overlap.miCLIP
CAMK4	RRACH	Day5_half_life	6.184402765	glori.overlap.miCLIP
CANT1	RRACH	Day5_half_life	3.457011367	glori.overlap.miCLIP
CAPN1	RRACH	Day5_half_life	4.348906691	glori.overlap.miCLIP
CAPN2	RRACH	Day5_half_life	3.309719354	glori.overlap.miCLIP
CAPZA1	RRACH	Day5_half_life	3.191501946	glori.overlap.miCLIP
CAPZA2	RRACH	Day5_half_life	3.132264189	glori.overlap.miCLIP
CAPZB	RRACH	Day5_half_life	11.29728483	glori.overlap.miCLIP
CARD8	RRACH	Day5_half_life	4.351698433	glori.overlap.miCLIP
CBLB	RRACH	Day5_half_life	3.3604768	glori.overlap.miCLIP
CBX3	RRACH	Day5_half_life	7.055531959	glori.overlap.miCLIP
CBX6	RRACH	Day5_half_life	3.863952498	glori.overlap.miCLIP
CCDC59	RRACH	Day5_half_life	2.745463785	glori.overlap.miCLIP
CCDC88C	RRACH	Day5_half_life	4.003454152	glori.overlap.miCLIP
CCDC93	RRACH	Day5_half_life	6.218542482	glori.overlap.miCLIP
CCL3	RRACH	Day5_half_life	2.939913036	glori.overlap.miCLIP
CCNG1	RRACH	Day5_half_life	2.922211844	glori.overlap.miCLIP
CCNL1	RRACH	Day5_half_life	1.189708033	glori.overlap.miCLIP
CCNL2	RRACH	Day5_half_life	2.166941463	glori.overlap.miCLIP
CCR7	RRACH	Day5_half_life	2.080856819	glori.overlap.miCLIP
CD164	RRACH	Day5_half_life	5.555403817	glori.overlap.miCLIP
CD247	RRACH	Day5_half_life	4.486318251	glori.overlap.miCLIP
CD28	RRACH	Day5_half_life	0.934819027	glori.overlap.miCLIP
CD2BP2	RRACH	Day5_half_life	2.552165141	glori.overlap.miCLIP
CD44	RRACH	Day5_half_life	3.170538752	glori.overlap.miCLIP
CD48	RRACH	Day5_half_life	2.492800529	glori.overlap.miCLIP
CD53	RRACH	Day5_half_life	4.469578981	glori.overlap.miCLIP
CD6	RRACH	Day5_half_life	8.499095575	glori.overlap.miCLIP
CD69	RRACH	Day5_half_life	4.721319937	glori.overlap.miCLIP
CD82	RRACH	Day5_half_life	5.329008541	glori.overlap.miCLIP
CD84	RRACH	Day5_half_life	2.286019795	glori.overlap.miCLIP
CD96	RRACH	Day5_half_life	5.145500743	glori.overlap.miCLIP
CDC16	RRACH	Day5_half_life	3.945008403	glori.overlap.miCLIP
CDC27	RRACH	Day5_half_life	1.452975529	glori.overlap.miCLIP
CDC34	RRACH	Day5_half_life	4.89979495	glori.overlap.miCLIP
CDC42SE1	RRACH	Day5_half_life	1.845210915	glori.overlap.miCLIP
CDC42SE2	RRACH	Day5_half_life	2.043474551	glori.overlap.miCLIP
CDIP1	RRACH	Day5_half_life	4.576937321	glori.overlap.miCLIP
CDK17	RRACH	Day5_half_life	1.330717879	glori.overlap.miCLIP
CDK2	RRACH	Day5_half_life	2.932534852	glori.overlap.miCLIP
CDK2AP2	RRACH	Day5_half_life	4.681291814	glori.overlap.miCLIP
CDK9	RRACH	Day5_half_life	0.426118458	glori.overlap.miCLIP
CDKN2D	RRACH	Day5_half_life	2.534057294	glori.overlap.miCLIP
CDS2	RRACH	Day5_half_life	2.23532974	glori.overlap.miCLIP
CDV3	RRACH	Day5_half_life	2.401542477	glori.overlap.miCLIP
CEBPB	RRACH	Day5_half_life	1.921876017	glori.overlap.miCLIP
CEBPG	RRACH	Day5_half_life	2.203659612	glori.overlap.miCLIP
CENPB	RRACH	Day5_half_life	7.821186325	glori.overlap.miCLIP
CENPO	RRACH	Day5_half_life	1.370306611	glori.overlap.miCLIP
CENPW	RRACH	Day5_half_life	18.74673615	glori.overlap.miCLIP
CENPX	RRACH	Day5_half_life	2.825691324	glori.overlap.miCLIP
CFLAR	RRACH	Day5_half_life	2.443384605	glori.overlap.miCLIP
CHAF1A	RRACH	Day5_half_life	1.853217294	glori.overlap.miCLIP
CHD1	RRACH	Day5_half_life	1.178450144	glori.overlap.miCLIP
CHD3	RRACH	Day5_half_life	9.142192529	glori.overlap.miCLIP
CHD6	RRACH	Day5_half_life	0.391328666	glori.overlap.miCLIP
CHERP	RRACH	Day5_half_life	2.577300182	glori.overlap.miCLIP
CHMP4B	RRACH	Day5_half_life	4.778715263	glori.overlap.miCLIP
CHTF8	RRACH	Day5_half_life	3.596941735	glori.overlap.miCLIP
CIAO1	RRACH	Day5_half_life	2.366114216	glori.overlap.miCLIP
CISD1	RRACH	Day5_half_life	6.983602243	glori.overlap.miCLIP
CISH	RRACH	Day5_half_life	1.649071614	glori.overlap.miCLIP
CKAP5	RRACH	Day5_half_life	3.27608598	glori.overlap.miCLIP
CLEC2D	RRACH	Day5_half_life	2.726599481	glori.overlap.miCLIP
CLIC1	RRACH	Day5_half_life	7.099770874	glori.overlap.miCLIP
CLNS1A	RRACH	Day5_half_life	7.600340057	glori.overlap.miCLIP
CLPP	RRACH	Day5_half_life	5.72094958	glori.overlap.miCLIP
CLPTM1L	RRACH	Day5_half_life	5.735075762	glori.overlap.miCLIP
CLTC	RRACH	Day5_half_life	2.1795922	glori.overlap.miCLIP
CMTM3	RRACH	Day5_half_life	8.652433904	glori.overlap.miCLIP
CMTM6	RRACH	Day5_half_life	3.766833491	glori.overlap.miCLIP
CNBP	RRACH	Day5_half_life	4.099886508	glori.overlap.miCLIP
CNDP2	RRACH	Day5_half_life	8.273212876	glori.overlap.miCLIP
CNOT2	RRACH	Day5_half_life	3.823231399	glori.overlap.miCLIP
CNPY3	RRACH	Day5_half_life	1.759174274	glori.overlap.miCLIP
COA3	RRACH	Day5_half_life	3.818723349	glori.overlap.miCLIP
COA4	RRACH	Day5_half_life	2.049374885	glori.overlap.miCLIP
COG8	RRACH	Day5_half_life	3.9030367	glori.overlap.miCLIP
COLGALT1	RRACH	Day5_half_life	4.218637226	glori.overlap.miCLIP
COMT	RRACH	Day5_half_life	11.12430022	glori.overlap.miCLIP
COPB2	RRACH	Day5_half_life	3.670918633	glori.overlap.miCLIP
COPS3	RRACH	Day5_half_life	4.082017169	glori.overlap.miCLIP
COPS4	RRACH	Day5_half_life	3.008528318	glori.overlap.miCLIP
COPS7B	RRACH	Day5_half_life	2.814305197	glori.overlap.miCLIP
CORO1B	RRACH	Day5_half_life	2.376601745	glori.overlap.miCLIP
COTL1	RRACH	Day5_half_life	11.27415077	glori.overlap.miCLIP
CPSF7	RRACH	Day5_half_life	2.347200264	glori.overlap.miCLIP
CREBZF	RRACH	Day5_half_life	1.660721942	glori.overlap.miCLIP
CREM	RRACH	Day5_half_life	10.15393473	glori.overlap.miCLIP
CRK	RRACH	Day5_half_life	1.009454278	glori.overlap.miCLIP
CRKL	RRACH	Day5_half_life	1.079654519	glori.overlap.miCLIP
CRTAM	RRACH	Day5_half_life	4.814314616	glori.overlap.miCLIP
CRYBG1	RRACH	Day5_half_life	3.743565654	glori.overlap.miCLIP
CSK	RRACH	Day5_half_life	9.592112472	glori.overlap.miCLIP
CSNK1A1	RRACH	Day5_half_life	3.063347584	glori.overlap.miCLIP
CSNK1G2	RRACH	Day5_half_life	4.402783777	glori.overlap.miCLIP
CTDNEP1	RRACH	Day5_half_life	4.733070608	glori.overlap.miCLIP
CTDSP1	RRACH	Day5_half_life	2.240629554	glori.overlap.miCLIP
CTDSP2	RRACH	Day5_half_life	6.224998154	glori.overlap.miCLIP
CTNNB1	RRACH	Day5_half_life	2.612708231	glori.overlap.miCLIP
CTSC	RRACH	Day5_half_life	5.156212442	glori.overlap.miCLIP
CUL1	RRACH	Day5_half_life	5.260773634	glori.overlap.miCLIP
CUL4A	RRACH	Day5_half_life	3.70909884	glori.overlap.miCLIP
CX3CR1	RRACH	Day5_half_life	2.457445835	glori.overlap.miCLIP
CXCR3	RRACH	Day5_half_life	9.450636646	glori.overlap.miCLIP
CXCR4	RRACH	Day5_half_life	1.796610711	glori.overlap.miCLIP
CYB561D2	RRACH	Day5_half_life	0.007102234	glori.overlap.miCLIP
CYB5B	RRACH	Day5_half_life	3.243614095	glori.overlap.miCLIP
CYBC1	RRACH	Day5_half_life	2.876674486	glori.overlap.miCLIP
CYFIP2	RRACH	Day5_half_life	3.547796134	glori.overlap.miCLIP
CYLD	RRACH	Day5_half_life	4.239096861	glori.overlap.miCLIP
CYTIP	RRACH	Day5_half_life	2.001959365	glori.overlap.miCLIP
CZIB	RRACH	Day5_half_life	4.541314142	glori.overlap.miCLIP
DAZAP1	RRACH	Day5_half_life	8.225607773	glori.overlap.miCLIP
DBI	RRACH	Day5_half_life	6.894295646	glori.overlap.miCLIP
DBNL	RRACH	Day5_half_life	4.480131851	glori.overlap.miCLIP
DCAF7	RRACH	Day5_half_life	2.669169956	glori.overlap.miCLIP
DCTN2	RRACH	Day5_half_life	4.898487325	glori.overlap.miCLIP
DCTN5	RRACH	Day5_half_life	3.968381883	glori.overlap.miCLIP
DCTPP1	RRACH	Day5_half_life	5.232485586	glori.overlap.miCLIP
DDA1	RRACH	Day5_half_life	5.620853683	glori.overlap.miCLIP
DDB2	RRACH	Day5_half_life	5.071782391	glori.overlap.miCLIP
DDX17	RRACH	Day5_half_life	1.771504475	glori.overlap.miCLIP
DDX18	RRACH	Day5_half_life	1.729384176	glori.overlap.miCLIP
DDX19A	RRACH	Day5_half_life	4.322855844	glori.overlap.miCLIP
DDX21	RRACH	Day5_half_life	2.383023463	glori.overlap.miCLIP
DDX23	RRACH	Day5_half_life	3.11199425	glori.overlap.miCLIP
DDX3Y	RRACH	Day5_half_life	2.567251764	glori.overlap.miCLIP
DDX47	RRACH	Day5_half_life	5.296986037	glori.overlap.miCLIP
DDX5	RRACH	Day5_half_life	4.45286798	glori.overlap.miCLIP
DDX54	RRACH	Day5_half_life	4.063464053	glori.overlap.miCLIP
DDX55	RRACH	Day5_half_life	2.039491833	glori.overlap.miCLIP
DDX56	RRACH	Day5_half_life	2.105996567	glori.overlap.miCLIP
DDX6	RRACH	Day5_half_life	2.768644226	glori.overlap.miCLIP
DEDD	RRACH	Day5_half_life	4.451335964	glori.overlap.miCLIP
DEGS1	RRACH	Day5_half_life	2.467878392	glori.overlap.miCLIP
DEK	RRACH	Day5_half_life	6.700466249	glori.overlap.miCLIP
DESI1	RRACH	Day5_half_life	2.97192786	glori.overlap.miCLIP
DGCR8	RRACH	Day5_half_life	0.057315316	glori.overlap.miCLIP
DHRS3	RRACH	Day5_half_life	3.414133819	glori.overlap.miCLIP
DHX15	RRACH	Day5_half_life	3.801987587	glori.overlap.miCLIP
DHX33	RRACH	Day5_half_life	1.090731563	glori.overlap.miCLIP
DIAPH1	RRACH	Day5_half_life	5.170911105	glori.overlap.miCLIP
DLD	RRACH	Day5_half_life	3.361548124	glori.overlap.miCLIP
DLST	RRACH	Day5_half_life	2.75357958	glori.overlap.miCLIP
DMAC2	RRACH	Day5_half_life	4.014423652	glori.overlap.miCLIP
DNAJA1	RRACH	Day5_half_life	3.246069397	glori.overlap.miCLIP
DNAJA2	RRACH	Day5_half_life	2.754976744	glori.overlap.miCLIP
DNAJB1	RRACH	Day5_half_life	1.534442371	glori.overlap.miCLIP
DNAJB6	RRACH	Day5_half_life	5.183758452	glori.overlap.miCLIP
DNAJC21	RRACH	Day5_half_life	3.837205276	glori.overlap.miCLIP
DNAJC8	RRACH	Day5_half_life	5.006415702	glori.overlap.miCLIP
DNM1L	RRACH	Day5_half_life	2.400151157	glori.overlap.miCLIP
DOCK8	RRACH	Day5_half_life	1.059223748	glori.overlap.miCLIP
DOK2	RRACH	Day5_half_life	3.115683251	glori.overlap.miCLIP
DRG1	RRACH	Day5_half_life	5.634915472	glori.overlap.miCLIP
DSN1	RRACH	Day5_half_life	5.755701247	glori.overlap.miCLIP
DUS1L	RRACH	Day5_half_life	5.345425373	glori.overlap.miCLIP
DUSP11	RRACH	Day5_half_life	3.165954622	glori.overlap.miCLIP
DUSP2	RRACH	Day5_half_life	2.970903364	glori.overlap.miCLIP
DUSP5	RRACH	Day5_half_life	1.5656335	glori.overlap.miCLIP
DUSP6	RRACH	Day5_half_life	1.616090796	glori.overlap.miCLIP
DYNLL1	RRACH	Day5_half_life	4.045610325	glori.overlap.miCLIP
DYNLL2	RRACH	Day5_half_life	4.645139424	glori.overlap.miCLIP
E2F3	RRACH	Day5_half_life	1.183168483	glori.overlap.miCLIP
E2F4	RRACH	Day5_half_life	8.14049254	glori.overlap.miCLIP
EAPP	RRACH	Day5_half_life	1.421470892	glori.overlap.miCLIP
EBAG9	RRACH	Day5_half_life	2.997493072	glori.overlap.miCLIP
EBP	RRACH	Day5_half_life	5.993419193	glori.overlap.miCLIP
ECE1	RRACH	Day5_half_life	3.857791493	glori.overlap.miCLIP
EDF1	RRACH	Day5_half_life	8.367064882	glori.overlap.miCLIP
EEF2	RRACH	Day5_half_life	7.124034606	glori.overlap.miCLIP
EFCAB14	RRACH	Day5_half_life	3.810928336	glori.overlap.miCLIP
EFHD2	RRACH	Day5_half_life	3.520245794	glori.overlap.miCLIP
EGLN1	RRACH	Day5_half_life	2.439670988	glori.overlap.miCLIP
EGLN2	RRACH	Day5_half_life	4.74195512	glori.overlap.miCLIP
EHD1	RRACH	Day5_half_life	1.745429896	glori.overlap.miCLIP
EID1	RRACH	Day5_half_life	5.472955885	glori.overlap.miCLIP
EIF1	RRACH	Day5_half_life	6.781058435	glori.overlap.miCLIP
EIF2B1	RRACH	Day5_half_life	2.805757934	glori.overlap.miCLIP
EIF2S1	RRACH	Day5_half_life	5.042964565	glori.overlap.miCLIP
EIF3A	RRACH	Day5_half_life	3.345649309	glori.overlap.miCLIP
EIF3B	RRACH	Day5_half_life	5.270924617	glori.overlap.miCLIP
EIF3J	RRACH	Day5_half_life	3.334974247	glori.overlap.miCLIP
EIF4G3	RRACH	Day5_half_life	0.05615191	glori.overlap.miCLIP
EIF5B	RRACH	Day5_half_life	2.128772708	glori.overlap.miCLIP
EIF6	RRACH	Day5_half_life	4.662139534	glori.overlap.miCLIP
ELAC2	RRACH	Day5_half_life	2.470081388	glori.overlap.miCLIP
ELF1	RRACH	Day5_half_life	2.074797642	glori.overlap.miCLIP
ELF4	RRACH	Day5_half_life	1.555824895	glori.overlap.miCLIP
ELK4	RRACH	Day5_half_life	3.165303034	glori.overlap.miCLIP
ELMO1	RRACH	Day5_half_life	5.755362464	glori.overlap.miCLIP
ELOF1	RRACH	Day5_half_life	3.70756828	glori.overlap.miCLIP
ELOVL1	RRACH	Day5_half_life	2.634239948	glori.overlap.miCLIP
EMC4	RRACH	Day5_half_life	4.690589037	glori.overlap.miCLIP
EMC6	RRACH	Day5_half_life	3.635736483	glori.overlap.miCLIP
EMG1	RRACH	Day5_half_life	6.915630156	glori.overlap.miCLIP
EML4	RRACH	Day5_half_life	2.210376255	glori.overlap.miCLIP
ENTPD4	RRACH	Day5_half_life	1.588141848	glori.overlap.miCLIP
EP300	RRACH	Day5_half_life	0.872025762	glori.overlap.miCLIP
EPB41	RRACH	Day5_half_life	3.148824553	glori.overlap.miCLIP
ERAP1	RRACH	Day5_half_life	1.513641106	glori.overlap.miCLIP
ERO1A	RRACH	Day5_half_life	3.690561183	glori.overlap.miCLIP
ERVK3-1	RRACH	Day5_half_life	2.738621457	glori.overlap.miCLIP
ESRRA	RRACH	Day5_half_life	3.538253583	glori.overlap.miCLIP
ETF1	RRACH	Day5_half_life	2.979719011	glori.overlap.miCLIP
ETS1	RRACH	Day5_half_life	1.829933406	glori.overlap.miCLIP
EXOSC6	RRACH	Day5_half_life	2.623333031	glori.overlap.miCLIP
EZR	RRACH	Day5_half_life	2.465285957	glori.overlap.miCLIP
F2R	RRACH	Day5_half_life	2.040851805	glori.overlap.miCLIP
FADD	RRACH	Day5_half_life	3.014630729	glori.overlap.miCLIP
FAM107B	RRACH	Day5_half_life	1.753155837	glori.overlap.miCLIP
FAM110A	RRACH	Day5_half_life	2.055451529	glori.overlap.miCLIP
FAM111A	RRACH	Day5_half_life	2.064280763	glori.overlap.miCLIP
FAM168B	RRACH	Day5_half_life	1.18787429	glori.overlap.miCLIP
FAM32A	RRACH	Day5_half_life	2.577350274	glori.overlap.miCLIP
FAM53B	RRACH	Day5_half_life	1.708098152	glori.overlap.miCLIP
FAM78A	RRACH	Day5_half_life	2.288831475	glori.overlap.miCLIP
FAM89B	RRACH	Day5_half_life	9.319013818	glori.overlap.miCLIP
FASLG	RRACH	Day5_half_life	3.514043315	glori.overlap.miCLIP
FBXO21	RRACH	Day5_half_life	0.889034208	glori.overlap.miCLIP
FBXO28	RRACH	Day5_half_life	1.58643134	glori.overlap.miCLIP
FDX1	RRACH	Day5_half_life	6.731577449	glori.overlap.miCLIP
FEN1	RRACH	Day5_half_life	3.209480613	glori.overlap.miCLIP
FHIP2A	RRACH	Day5_half_life	3.520590508	glori.overlap.miCLIP
FHIP2B	RRACH	Day5_half_life	1.944155538	glori.overlap.miCLIP
FLI1	RRACH	Day5_half_life	3.386108958	glori.overlap.miCLIP
FNBP1	RRACH	Day5_half_life	3.664674188	glori.overlap.miCLIP
FNTA	RRACH	Day5_half_life	3.181029308	glori.overlap.miCLIP
FOSL2	RRACH	Day5_half_life	4.20223464	glori.overlap.miCLIP
FOXK2	RRACH	Day5_half_life	0.813121313	glori.overlap.miCLIP
FOXP1	RRACH	Day5_half_life	1.368912548	glori.overlap.miCLIP
FPGS	RRACH	Day5_half_life	7.228883904	glori.overlap.miCLIP
FRMD8	RRACH	Day5_half_life	3.774295557	glori.overlap.miCLIP
FUNDC2	RRACH	Day5_half_life	3.528930246	glori.overlap.miCLIP
FURIN	RRACH	Day5_half_life	3.242732825	glori.overlap.miCLIP
FXYD5	RRACH	Day5_half_life	9.825136895	glori.overlap.miCLIP
FYN	RRACH	Day5_half_life	4.116195025	glori.overlap.miCLIP
G3BP1	RRACH	Day5_half_life	5.308431921	glori.overlap.miCLIP
G3BP2	RRACH	Day5_half_life	1.862861895	glori.overlap.miCLIP
GADD45B	RRACH	Day5_half_life	1.724001523	glori.overlap.miCLIP
GALNT2	RRACH	Day5_half_life	2.349674668	glori.overlap.miCLIP
GARS1	RRACH	Day5_half_life	3.231433666	glori.overlap.miCLIP
GART	RRACH	Day5_half_life	5.071240056	glori.overlap.miCLIP
GATA3	RRACH	Day5_half_life	2.043262456	glori.overlap.miCLIP
GATC	RRACH	Day5_half_life	1.973464049	glori.overlap.miCLIP
GBP1	RRACH	Day5_half_life	6.731073869	glori.overlap.miCLIP
GBP2	RRACH	Day5_half_life	4.098321984	glori.overlap.miCLIP
GCN1	RRACH	Day5_half_life	4.416580939	glori.overlap.miCLIP
GEMIN4	RRACH	Day5_half_life	3.484874182	glori.overlap.miCLIP
GEMIN6	RRACH	Day5_half_life	1.766364118	glori.overlap.miCLIP
GET4	RRACH	Day5_half_life	2.856605293	glori.overlap.miCLIP
GFI1	RRACH	Day5_half_life	2.190415136	glori.overlap.miCLIP
GGA3	RRACH	Day5_half_life	4.253470947	glori.overlap.miCLIP
GID8	RRACH	Day5_half_life	3.07586046	glori.overlap.miCLIP
GIMAP1	RRACH	Day5_half_life	0.060408786	glori.overlap.miCLIP
GIMAP1-GIMAP5	RRACH	Day5_half_life	0.409610892	glori.overlap.miCLIP
GIMAP6	RRACH	Day5_half_life	2.86248081	glori.overlap.miCLIP
GIT1	RRACH	Day5_half_life	4.528031748	glori.overlap.miCLIP
GLO1	RRACH	Day5_half_life	4.773859677	glori.overlap.miCLIP
GLOD4	RRACH	Day5_half_life	8.15636832	glori.overlap.miCLIP
GMFB	RRACH	Day5_half_life	1.189598455	glori.overlap.miCLIP
GMFG	RRACH	Day5_half_life	10.17831983	glori.overlap.miCLIP
GMPPB	RRACH	Day5_half_life	5.404356744	glori.overlap.miCLIP
GNAI2	RRACH	Day5_half_life	5.91905178	glori.overlap.miCLIP
GNAI3	RRACH	Day5_half_life	2.891562822	glori.overlap.miCLIP
GNB1	RRACH	Day5_half_life	4.316941754	glori.overlap.miCLIP
GNG5	RRACH	Day5_half_life	6.523357644	glori.overlap.miCLIP
GNPAT	RRACH	Day5_half_life	5.426251472	glori.overlap.miCLIP
GNPTAB	RRACH	Day5_half_life	2.23526179	glori.overlap.miCLIP
GOT2	RRACH	Day5_half_life	2.424914852	glori.overlap.miCLIP
GPATCH4	RRACH	Day5_half_life	2.775394867	glori.overlap.miCLIP
GPBP1	RRACH	Day5_half_life	2.003908144	glori.overlap.miCLIP
GPN1	RRACH	Day5_half_life	3.360426584	glori.overlap.miCLIP
GPR171	RRACH	Day5_half_life	3.547976222	glori.overlap.miCLIP
GPR174	RRACH	Day5_half_life	0.280543939	glori.overlap.miCLIP
GPRIN3	RRACH	Day5_half_life	0.050781654	glori.overlap.miCLIP
GPSM3	RRACH	Day5_half_life	2.803990489	glori.overlap.miCLIP
GPX7	RRACH	Day5_half_life	5.024088202	glori.overlap.miCLIP
GRAP2	RRACH	Day5_half_life	2.975675433	glori.overlap.miCLIP
GRB2	RRACH	Day5_half_life	3.76858141	glori.overlap.miCLIP
GRK6	RRACH	Day5_half_life	1.200945814	glori.overlap.miCLIP
GRWD1	RRACH	Day5_half_life	3.554339803	glori.overlap.miCLIP
GSPT1	RRACH	Day5_half_life	4.907485482	glori.overlap.miCLIP
GSTK1	RRACH	Day5_half_life	11.49846542	glori.overlap.miCLIP
GTF2A2	RRACH	Day5_half_life	8.966101247	glori.overlap.miCLIP
GTF2F1	RRACH	Day5_half_life	4.234079604	glori.overlap.miCLIP
GTF3C2	RRACH	Day5_half_life	1.105861656	glori.overlap.miCLIP
GTPBP2	RRACH	Day5_half_life	6.778949055	glori.overlap.miCLIP
GUCD1	RRACH	Day5_half_life	3.49681991	glori.overlap.miCLIP
GYPC	RRACH	Day5_half_life	10.20118161	glori.overlap.miCLIP
GZMH	RRACH	Day5_half_life	6.088808592	glori.overlap.miCLIP
HACD2	RRACH	Day5_half_life	1.881206701	glori.overlap.miCLIP
HADHA	RRACH	Day5_half_life	6.295045601	glori.overlap.miCLIP
HARS1	RRACH	Day5_half_life	3.128871732	glori.overlap.miCLIP
HARS2	RRACH	Day5_half_life	1.458785532	glori.overlap.miCLIP
HAVCR2	RRACH	Day5_half_life	2.173720199	glori.overlap.miCLIP
HCLS1	RRACH	Day5_half_life	7.683366593	glori.overlap.miCLIP
HDAC7	RRACH	Day5_half_life	2.476657474	glori.overlap.miCLIP
HDLBP	RRACH	Day5_half_life	2.408003586	glori.overlap.miCLIP
HERC4	RRACH	Day5_half_life	1.157662156	glori.overlap.miCLIP
HEXIM1	RRACH	Day5_half_life	1.676638314	glori.overlap.miCLIP
HIF1AN	RRACH	Day5_half_life	3.684420036	glori.overlap.miCLIP
HILPDA	RRACH	Day5_half_life	1.341010589	glori.overlap.miCLIP
HMCES	RRACH	Day5_half_life	3.055714321	glori.overlap.miCLIP
HMGA1	RRACH	Day5_half_life	5.100881183	glori.overlap.miCLIP
HMGN1	RRACH	Day5_half_life	6.508115106	glori.overlap.miCLIP
HNRNPA0	RRACH	Day5_half_life	3.349987821	glori.overlap.miCLIP
HNRNPA3	RRACH	Day5_half_life	3.036675715	glori.overlap.miCLIP
HNRNPH3	RRACH	Day5_half_life	2.612880269	glori.overlap.miCLIP
HNRNPK	RRACH	Day5_half_life	5.115681203	glori.overlap.miCLIP
HP1BP3	RRACH	Day5_half_life	4.258747208	glori.overlap.miCLIP
HSP90AA1	RRACH	Day5_half_life	3.942009026	glori.overlap.miCLIP
HSPA1B	RRACH	Day5_half_life	2.240557695	glori.overlap.miCLIP
HSPA5	RRACH	Day5_half_life	2.974537275	glori.overlap.miCLIP
HSPA8	RRACH	Day5_half_life	4.32489165	glori.overlap.miCLIP
HSPA9	RRACH	Day5_half_life	3.216306996	glori.overlap.miCLIP
HTD2	RRACH	Day5_half_life	0.341373337	glori.overlap.miCLIP
ICAM2	RRACH	Day5_half_life	1.109887239	glori.overlap.miCLIP
ICMT	RRACH	Day5_half_life	4.742743433	glori.overlap.miCLIP
ICOS	RRACH	Day5_half_life	2.424422219	glori.overlap.miCLIP
ID2	RRACH	Day5_half_life	2.13874216	glori.overlap.miCLIP
IER2	RRACH	Day5_half_life	2.049103327	glori.overlap.miCLIP
IER3	RRACH	Day5_half_life	1.360100166	glori.overlap.miCLIP
IER5	RRACH	Day5_half_life	1.681581272	glori.overlap.miCLIP
IFNAR2	RRACH	Day5_half_life	2.014345459	glori.overlap.miCLIP
IFNAR2	RRACH	Day5_half_life	0.959584864	glori.overlap.miCLIP
IFNG	RRACH	Day5_half_life	2.585515932	glori.overlap.miCLIP
IFRD2	RRACH	Day5_half_life	7.398336111	glori.overlap.miCLIP
IKZF1	RRACH	Day5_half_life	2.051500561	glori.overlap.miCLIP
IKZF3	RRACH	Day5_half_life	1.195809138	glori.overlap.miCLIP
IL10RA	RRACH	Day5_half_life	2.452873964	glori.overlap.miCLIP
IL27RA	RRACH	Day5_half_life	2.283188077	glori.overlap.miCLIP
IL2RA	RRACH	Day5_half_life	3.887979457	glori.overlap.miCLIP
IL2RB	RRACH	Day5_half_life	4.580967458	glori.overlap.miCLIP
IL4R	RRACH	Day5_half_life	0.007102234	glori.overlap.miCLIP
IL7R	RRACH	Day5_half_life	1.024947054	glori.overlap.miCLIP
IMP3	RRACH	Day5_half_life	1.972328996	glori.overlap.miCLIP
IMP4	RRACH	Day5_half_life	3.322941007	glori.overlap.miCLIP
INO80C	RRACH	Day5_half_life	3.499832284	glori.overlap.miCLIP
INPPL1	RRACH	Day5_half_life	4.780242445	glori.overlap.miCLIP
IPO5	RRACH	Day5_half_life	1.670305993	glori.overlap.miCLIP
IPO7	RRACH	Day5_half_life	2.509262764	glori.overlap.miCLIP
IRAK1	RRACH	Day5_half_life	3.778073746	glori.overlap.miCLIP
IRF1	RRACH	Day5_half_life	2.078777441	glori.overlap.miCLIP
IRF2BP2	RRACH	Day5_half_life	1.241721673	glori.overlap.miCLIP
IRF4	RRACH	Day5_half_life	3.092440858	glori.overlap.miCLIP
IST1	RRACH	Day5_half_life	2.780477047	glori.overlap.miCLIP
ISY1	RRACH	Day5_half_life	2.586579041	glori.overlap.miCLIP
ISY1-RAB43	RRACH	Day5_half_life	3.193784753	glori.overlap.miCLIP
ITGAL	RRACH	Day5_half_life	2.233126	glori.overlap.miCLIP
ITGB2	RRACH	Day5_half_life	5.991488092	glori.overlap.miCLIP
ITGB7	RRACH	Day5_half_life	7.039554147	glori.overlap.miCLIP
ITK	RRACH	Day5_half_life	2.096644255	glori.overlap.miCLIP
IVD	RRACH	Day5_half_life	6.826889577	glori.overlap.miCLIP
JADE2	RRACH	Day5_half_life	1.663788904	glori.overlap.miCLIP
JAGN1	RRACH	Day5_half_life	2.755182363	glori.overlap.miCLIP
JAML	RRACH	Day5_half_life	3.966807454	glori.overlap.miCLIP
JOSD1	RRACH	Day5_half_life	3.897462515	glori.overlap.miCLIP
JTB	RRACH	Day5_half_life	7.390835186	glori.overlap.miCLIP
JUNB	RRACH	Day5_half_life	1.555185738	glori.overlap.miCLIP
JUND	RRACH	Day5_half_life	3.184191904	glori.overlap.miCLIP
KANSL3	RRACH	Day5_half_life	3.716649464	glori.overlap.miCLIP
KBTBD2	RRACH	Day5_half_life	1.868353519	glori.overlap.miCLIP
KCNAB2	RRACH	Day5_half_life	5.537104774	glori.overlap.miCLIP
KCTD17	RRACH	Day5_half_life	2.383403488	glori.overlap.miCLIP
KCTD5	RRACH	Day5_half_life	2.773920548	glori.overlap.miCLIP
KEAP1	RRACH	Day5_half_life	2.5596826	glori.overlap.miCLIP
KHSRP	RRACH	Day5_half_life	3.378203336	glori.overlap.miCLIP
KIAA0930	RRACH	Day5_half_life	2.877175044	glori.overlap.miCLIP
KIF21B	RRACH	Day5_half_life	6.387156413	glori.overlap.miCLIP
KIF2A	RRACH	Day5_half_life	1.439123947	glori.overlap.miCLIP
KIF3B	RRACH	Day5_half_life	3.346206928	glori.overlap.miCLIP
KLF13	RRACH	Day5_half_life	2.34844238	glori.overlap.miCLIP
KLF16	RRACH	Day5_half_life	6.202274244	glori.overlap.miCLIP
KLHL2	RRACH	Day5_half_life	3.887459348	glori.overlap.miCLIP
KLRC4-KLRK1	RRACH	Day5_half_life	5.252701018	glori.overlap.miCLIP
KLRK1	RRACH	Day5_half_life	5.252701018	glori.overlap.miCLIP
KPNB1	RRACH	Day5_half_life	4.036487226	glori.overlap.miCLIP
LAMTOR1	RRACH	Day5_half_life	5.206441321	glori.overlap.miCLIP
LAMTOR4	RRACH	Day5_half_life	9.6207973	glori.overlap.miCLIP
LAPTM5	RRACH	Day5_half_life	7.742518914	glori.overlap.miCLIP
LARP1	RRACH	Day5_half_life	2.525545836	glori.overlap.miCLIP
LARP4	RRACH	Day5_half_life	2.739619124	glori.overlap.miCLIP
LARS1	RRACH	Day5_half_life	1.154768497	glori.overlap.miCLIP
LBH	RRACH	Day5_half_life	2.122712407	glori.overlap.miCLIP
LBHD1	RRACH	Day5_half_life	3.661256447	glori.overlap.miCLIP
LBR	RRACH	Day5_half_life	1.942493179	glori.overlap.miCLIP
LCK	RRACH	Day5_half_life	5.508167242	glori.overlap.miCLIP
LCP1	RRACH	Day5_half_life	6.4809674	glori.overlap.miCLIP
LCP2	RRACH	Day5_half_life	2.493182574	glori.overlap.miCLIP
LDHA	RRACH	Day5_half_life	3.392722589	glori.overlap.miCLIP
LDLR	RRACH	Day5_half_life	2.199705255	glori.overlap.miCLIP
LEF1	RRACH	Day5_half_life	3.833867019	glori.overlap.miCLIP
LEPROTL1	RRACH	Day5_half_life	7.717066667	glori.overlap.miCLIP
LGALS8	RRACH	Day5_half_life	2.708786714	glori.overlap.miCLIP
LIMD2	RRACH	Day5_half_life	1.606858334	glori.overlap.miCLIP
LITAF	RRACH	Day5_half_life	2.794978903	glori.overlap.miCLIP
LMAN2	RRACH	Day5_half_life	10.81876344	glori.overlap.miCLIP
LMNB1	RRACH	Day5_half_life	2.73699953	glori.overlap.miCLIP
LMNB2	RRACH	Day5_half_life	1.666573425	glori.overlap.miCLIP
LNPEP	RRACH	Day5_half_life	2.04563504	glori.overlap.miCLIP
LPXN	RRACH	Day5_half_life	4.294594773	glori.overlap.miCLIP
LRRC59	RRACH	Day5_half_life	9.583390306	glori.overlap.miCLIP
LRRC8B	RRACH	Day5_half_life	5.438751688	glori.overlap.miCLIP
LSM1	RRACH	Day5_half_life	6.997918912	glori.overlap.miCLIP
LSM14A	RRACH	Day5_half_life	2.802885833	glori.overlap.miCLIP
LSM3	RRACH	Day5_half_life	6.825936872	glori.overlap.miCLIP
LTA	RRACH	Day5_half_life	4.208511942	glori.overlap.miCLIP
LZTR1	RRACH	Day5_half_life	3.105459354	glori.overlap.miCLIP
MAD2L2	RRACH	Day5_half_life	4.19320748	glori.overlap.miCLIP
MAEA	RRACH	Day5_half_life	1.952735855	glori.overlap.miCLIP
MAF1	RRACH	Day5_half_life	4.100281919	glori.overlap.miCLIP
MAP2K3	RRACH	Day5_half_life	5.020901346	glori.overlap.miCLIP
MAP2K4	RRACH	Day5_half_life	2.096471299	glori.overlap.miCLIP
MAP3K7	RRACH	Day5_half_life	2.828843147	glori.overlap.miCLIP
MAP7D1	RRACH	Day5_half_life	2.232995277	glori.overlap.miCLIP
MAPK14	RRACH	Day5_half_life	2.133287395	glori.overlap.miCLIP
MAPKAPK2	RRACH	Day5_half_life	4.366246441	glori.overlap.miCLIP
MAPKAPK3	RRACH	Day5_half_life	15.12755771	glori.overlap.miCLIP
MARCKSL1	RRACH	Day5_half_life	0.007102234	glori.overlap.miCLIP
MARS2	RRACH	Day5_half_life	1.270049014	glori.overlap.miCLIP
MAVS	RRACH	Day5_half_life	1.793202523	glori.overlap.miCLIP
MAX	RRACH	Day5_half_life	2.483865031	glori.overlap.miCLIP
MBD3	RRACH	Day5_half_life	5.712851438	glori.overlap.miCLIP
MBNL1	RRACH	Day5_half_life	4.45146367	glori.overlap.miCLIP
MBP	RRACH	Day5_half_life	2.925652588	glori.overlap.miCLIP
MCL1	RRACH	Day5_half_life	2.281219035	glori.overlap.miCLIP
MCM3	RRACH	Day5_half_life	3.197661164	glori.overlap.miCLIP
MCM5	RRACH	Day5_half_life	8.675321708	glori.overlap.miCLIP
MCM6	RRACH	Day5_half_life	3.105722275	glori.overlap.miCLIP
MDM2	RRACH	Day5_half_life	1.702809846	glori.overlap.miCLIP
MDN1	RRACH	Day5_half_life	3.371828782	glori.overlap.miCLIP
MED10	RRACH	Day5_half_life	2.985180047	glori.overlap.miCLIP
MED11	RRACH	Day5_half_life	2.580243634	glori.overlap.miCLIP
MED28	RRACH	Day5_half_life	6.541950764	glori.overlap.miCLIP
MESD	RRACH	Day5_half_life	3.65253946	glori.overlap.miCLIP
METAP2	RRACH	Day5_half_life	2.226051357	glori.overlap.miCLIP
METTL14	RRACH	Day5_half_life	1.560236205	glori.overlap.miCLIP
MFAP1	RRACH	Day5_half_life	2.440689031	glori.overlap.miCLIP
MFN2	RRACH	Day5_half_life	5.545422946	glori.overlap.miCLIP
MFNG	RRACH	Day5_half_life	5.462592508	glori.overlap.miCLIP
MFSD5	RRACH	Day5_half_life	1.940510362	glori.overlap.miCLIP
MIF4GD	RRACH	Day5_half_life	10.83537958	glori.overlap.miCLIP
MLEC	RRACH	Day5_half_life	3.832937723	glori.overlap.miCLIP
MLLT1	RRACH	Day5_half_life	3.842418517	glori.overlap.miCLIP
MLLT6	RRACH	Day5_half_life	5.881195268	glori.overlap.miCLIP
MLX	RRACH	Day5_half_life	2.573560758	glori.overlap.miCLIP
MOB1A	RRACH	Day5_half_life	3.51457987	glori.overlap.miCLIP
MOB3A	RRACH	Day5_half_life	3.204182185	glori.overlap.miCLIP
MON1B	RRACH	Day5_half_life	3.768625621	glori.overlap.miCLIP
MRFAP1L1	RRACH	Day5_half_life	2.741207103	glori.overlap.miCLIP
MRGBP	RRACH	Day5_half_life	5.244533464	glori.overlap.miCLIP
MROH7-TTC4	RRACH	Day5_half_life	2.577013113	glori.overlap.miCLIP
MRPL10	RRACH	Day5_half_life	2.951603481	glori.overlap.miCLIP
MRPL17	RRACH	Day5_half_life	5.265026909	glori.overlap.miCLIP
MRPL27	RRACH	Day5_half_life	3.988927246	glori.overlap.miCLIP
MRPL34	RRACH	Day5_half_life	3.813308733	glori.overlap.miCLIP
MRPL45	RRACH	Day5_half_life	4.336113294	glori.overlap.miCLIP
MRPL51	RRACH	Day5_half_life	4.013083126	glori.overlap.miCLIP
MRPL57	RRACH	Day5_half_life	4.815610553	glori.overlap.miCLIP
MRPL9	RRACH	Day5_half_life	7.030859813	glori.overlap.miCLIP
MRPS12	RRACH	Day5_half_life	7.213226273	glori.overlap.miCLIP
MRPS16	RRACH	Day5_half_life	7.801502566	glori.overlap.miCLIP
MRPS18A	RRACH	Day5_half_life	3.411919961	glori.overlap.miCLIP
MRPS24	RRACH	Day5_half_life	6.403414955	glori.overlap.miCLIP
MRPS26	RRACH	Day5_half_life	6.723861103	glori.overlap.miCLIP
MRPS27	RRACH	Day5_half_life	3.195349228	glori.overlap.miCLIP
MRPS28	RRACH	Day5_half_life	2.547308731	glori.overlap.miCLIP
MRPS30	RRACH	Day5_half_life	2.880884231	glori.overlap.miCLIP
MRPS34	RRACH	Day5_half_life	4.473021559	glori.overlap.miCLIP
MRPS7	RRACH	Day5_half_life	5.46084001	glori.overlap.miCLIP
MSRB1	RRACH	Day5_half_life	4.397543695	glori.overlap.miCLIP
MTDH	RRACH	Day5_half_life	2.804273921	glori.overlap.miCLIP
MTFP1	RRACH	Day5_half_life	5.655712911	glori.overlap.miCLIP
MTHFD1L	RRACH	Day5_half_life	1.31648302	glori.overlap.miCLIP
MTHFD2	RRACH	Day5_half_life	7.47888479	glori.overlap.miCLIP
MTMR1	RRACH	Day5_half_life	1.641745082	glori.overlap.miCLIP
MTMR14	RRACH	Day5_half_life	0.981691511	glori.overlap.miCLIP
MTPN	RRACH	Day5_half_life	3.74300626	glori.overlap.miCLIP
MUL1	RRACH	Day5_half_life	7.943787233	glori.overlap.miCLIP
MYC	RRACH	Day5_half_life	2.173043137	glori.overlap.miCLIP
MYCBP2	RRACH	Day5_half_life	11.94486321	glori.overlap.miCLIP
MYDGF	RRACH	Day5_half_life	7.393458201	glori.overlap.miCLIP
MYH9	RRACH	Day5_half_life	3.030899695	glori.overlap.miCLIP
MYL12A	RRACH	Day5_half_life	8.673016561	glori.overlap.miCLIP
MYL12B	RRACH	Day5_half_life	7.068145073	glori.overlap.miCLIP
MYO19	RRACH	Day5_half_life	3.779787839	glori.overlap.miCLIP
MYO9B	RRACH	Day5_half_life	3.102587266	glori.overlap.miCLIP
NAA15	RRACH	Day5_half_life	1.314594737	glori.overlap.miCLIP
NAA50	RRACH	Day5_half_life	2.718532984	glori.overlap.miCLIP
NAA60	RRACH	Day5_half_life	3.520443151	glori.overlap.miCLIP
NAB1	RRACH	Day5_half_life	0.835097077	glori.overlap.miCLIP
NAP1L4	RRACH	Day5_half_life	4.347709274	glori.overlap.miCLIP
NARS1	RRACH	Day5_half_life	2.354684231	glori.overlap.miCLIP
NAT10	RRACH	Day5_half_life	3.104089426	glori.overlap.miCLIP
NAXD	RRACH	Day5_half_life	1.41960083	glori.overlap.miCLIP
NBDY	RRACH	Day5_half_life	6.590052258	glori.overlap.miCLIP
NCBP2	RRACH	Day5_half_life	4.385390518	glori.overlap.miCLIP
NCBP2AS2	RRACH	Day5_half_life	2.366806701	glori.overlap.miCLIP
NCK2	RRACH	Day5_half_life	2.381291975	glori.overlap.miCLIP
NCL	RRACH	Day5_half_life	6.115649567	glori.overlap.miCLIP
NCLN	RRACH	Day5_half_life	9.412566187	glori.overlap.miCLIP
NCOA3	RRACH	Day5_half_life	2.416181165	glori.overlap.miCLIP
NCOR1	RRACH	Day5_half_life	1.896038626	glori.overlap.miCLIP
NECAP2	RRACH	Day5_half_life	1.821405866	glori.overlap.miCLIP
NFATC2IP	RRACH	Day5_half_life	1.870729668	glori.overlap.miCLIP
NFATC3	RRACH	Day5_half_life	2.424980168	glori.overlap.miCLIP
NFE2L1	RRACH	Day5_half_life	2.994126094	glori.overlap.miCLIP
NFKBIA	RRACH	Day5_half_life	1.381540886	glori.overlap.miCLIP
NFS1	RRACH	Day5_half_life	3.19004098	glori.overlap.miCLIP
NGRN	RRACH	Day5_half_life	2.147279502	glori.overlap.miCLIP
NIP7	RRACH	Day5_half_life	2.829320625	glori.overlap.miCLIP
NLRC5	RRACH	Day5_half_life	1.683496395	glori.overlap.miCLIP
NMRK1	RRACH	Day5_half_life	4.913569468	glori.overlap.miCLIP
NMT1	RRACH	Day5_half_life	4.820577529	glori.overlap.miCLIP
NOL11	RRACH	Day5_half_life	3.128693269	glori.overlap.miCLIP
NOL6	RRACH	Day5_half_life	19.020065	glori.overlap.miCLIP
NONO	RRACH	Day5_half_life	5.868009992	glori.overlap.miCLIP
NOP10	RRACH	Day5_half_life	9.39598234	glori.overlap.miCLIP
NOP2	RRACH	Day5_half_life	1.490114135	glori.overlap.miCLIP
NPLOC4	RRACH	Day5_half_life	3.572245458	glori.overlap.miCLIP
NR2C2	RRACH	Day5_half_life	1.574979991	glori.overlap.miCLIP
NRBF2	RRACH	Day5_half_life	1.863733842	glori.overlap.miCLIP
NSD2	RRACH	Day5_half_life	3.841394586	glori.overlap.miCLIP
NTMT1	RRACH	Day5_half_life	3.688243287	glori.overlap.miCLIP
NUCB1	RRACH	Day5_half_life	8.282328482	glori.overlap.miCLIP
NUCKS1	RRACH	Day5_half_life	4.259160751	glori.overlap.miCLIP
NUDT21	RRACH	Day5_half_life	9.75498757	glori.overlap.miCLIP
NUFIP2	RRACH	Day5_half_life	2.115559658	glori.overlap.miCLIP
NUP210	RRACH	Day5_half_life	1.605173168	glori.overlap.miCLIP
NUP50	RRACH	Day5_half_life	0.714961792	glori.overlap.miCLIP
NUP58	RRACH	Day5_half_life	2.778842851	glori.overlap.miCLIP
OAS2	RRACH	Day5_half_life	9.573734223	glori.overlap.miCLIP
OGA	RRACH	Day5_half_life	3.639229612	glori.overlap.miCLIP
OGT	RRACH	Day5_half_life	5.815584897	glori.overlap.miCLIP
OS9	RRACH	Day5_half_life	5.215619654	glori.overlap.miCLIP
OSBPL8	RRACH	Day5_half_life	2.620630419	glori.overlap.miCLIP
OSER1	RRACH	Day5_half_life	2.411809153	glori.overlap.miCLIP
OSTC	RRACH	Day5_half_life	3.957158368	glori.overlap.miCLIP
OTUD4	RRACH	Day5_half_life	2.638271729	glori.overlap.miCLIP
OTULIN	RRACH	Day5_half_life	0.007102234	glori.overlap.miCLIP
OXA1L	RRACH	Day5_half_life	3.569685916	glori.overlap.miCLIP
OXSR1	RRACH	Day5_half_life	4.244692964	glori.overlap.miCLIP
P2RY10	RRACH	Day5_half_life	6.681379359	glori.overlap.miCLIP
P4HB	RRACH	Day5_half_life	8.66257596	glori.overlap.miCLIP
PA2G4	RRACH	Day5_half_life	4.280384383	glori.overlap.miCLIP
PAG1	RRACH	Day5_half_life	3.487872969	glori.overlap.miCLIP
PANK2	RRACH	Day5_half_life	2.972470735	glori.overlap.miCLIP
PAPOLA	RRACH	Day5_half_life	1.932101394	glori.overlap.miCLIP
PARK7	RRACH	Day5_half_life	9.112664448	glori.overlap.miCLIP
PARP14	RRACH	Day5_half_life	5.728607982	glori.overlap.miCLIP
PBXIP1	RRACH	Day5_half_life	3.174239369	glori.overlap.miCLIP
PCED1B	RRACH	Day5_half_life	0.306464072	glori.overlap.miCLIP
PDE4B	RRACH	Day5_half_life	2.468493556	glori.overlap.miCLIP
PDE4D	RRACH	Day5_half_life	2.269331518	glori.overlap.miCLIP
PDE7A	RRACH	Day5_half_life	1.400980118	glori.overlap.miCLIP
PDF	RRACH	Day5_half_life	6.372412142	glori.overlap.miCLIP
PDIA3	RRACH	Day5_half_life	7.639432471	glori.overlap.miCLIP
PDIA6	RRACH	Day5_half_life	7.751210527	glori.overlap.miCLIP
PDS5A	RRACH	Day5_half_life	1.221223232	glori.overlap.miCLIP
PEAK1	RRACH	Day5_half_life	0.948669131	glori.overlap.miCLIP
PEBP1	RRACH	Day5_half_life	8.093769635	glori.overlap.miCLIP
PECAM1	RRACH	Day5_half_life	12.76380025	glori.overlap.miCLIP
PEDS1-UBE2V1	RRACH	Day5_half_life	4.303414879	glori.overlap.miCLIP
PELO	RRACH	Day5_half_life	1.533845402	glori.overlap.miCLIP
PFKFB3	RRACH	Day5_half_life	1.370582182	glori.overlap.miCLIP
PFN1	RRACH	Day5_half_life	11.01583439	glori.overlap.miCLIP
PGAM5	RRACH	Day5_half_life	2.4865047	glori.overlap.miCLIP
PGD	RRACH	Day5_half_life	4.731451291	glori.overlap.miCLIP
PGRMC2	RRACH	Day5_half_life	3.771095639	glori.overlap.miCLIP
PHF20	RRACH	Day5_half_life	1.480717842	glori.overlap.miCLIP
PHF5A	RRACH	Day5_half_life	4.520253473	glori.overlap.miCLIP
PI4KB	RRACH	Day5_half_life	1.796627875	glori.overlap.miCLIP
PIK3CD	RRACH	Day5_half_life	3.188727961	glori.overlap.miCLIP
PIK3CG	RRACH	Day5_half_life	0.443751936	glori.overlap.miCLIP
PIK3IP1	RRACH	Day5_half_life	2.054663573	glori.overlap.miCLIP
PIK3R5	RRACH	Day5_half_life	2.018929688	glori.overlap.miCLIP
PIM1	RRACH	Day5_half_life	1.70378706	glori.overlap.miCLIP
PIP4K2A	RRACH	Day5_half_life	4.480768034	glori.overlap.miCLIP
PIP4K2C	RRACH	Day5_half_life	4.007459104	glori.overlap.miCLIP
PIP5K1A	RRACH	Day5_half_life	2.28302148	glori.overlap.miCLIP
PITPNA	RRACH	Day5_half_life	4.96744649	glori.overlap.miCLIP
PKM	RRACH	Day5_half_life	5.002012402	glori.overlap.miCLIP
PLAGL2	RRACH	Day5_half_life	3.077528515	glori.overlap.miCLIP
PLCL2	RRACH	Day5_half_life	3.545721081	glori.overlap.miCLIP
PLEC	RRACH	Day5_half_life	4.390902714	glori.overlap.miCLIP
PLEKHB2	RRACH	Day5_half_life	5.178270314	glori.overlap.miCLIP
PMAIP1	RRACH	Day5_half_life	3.036896056	glori.overlap.miCLIP
PMF1	RRACH	Day5_half_life	7.788381277	glori.overlap.miCLIP
PMF1-BGLAP	RRACH	Day5_half_life	0.007102234	glori.overlap.miCLIP
PMM2	RRACH	Day5_half_life	1.724907516	glori.overlap.miCLIP
PMPCA	RRACH	Day5_half_life	3.286049032	glori.overlap.miCLIP
PNISR	RRACH	Day5_half_life	2.037228069	glori.overlap.miCLIP
PNP	RRACH	Day5_half_life	3.171826464	glori.overlap.miCLIP
POGK	RRACH	Day5_half_life	3.050584231	glori.overlap.miCLIP
POLD4	RRACH	Day5_half_life	4.328968957	glori.overlap.miCLIP
POLDIP2	RRACH	Day5_half_life	7.470023087	glori.overlap.miCLIP
POLR2D	RRACH	Day5_half_life	2.047944667	glori.overlap.miCLIP
POLR2E	RRACH	Day5_half_life	8.702681807	glori.overlap.miCLIP
POLR2H	RRACH	Day5_half_life	5.693035881	glori.overlap.miCLIP
POP5	RRACH	Day5_half_life	3.916196422	glori.overlap.miCLIP
PPIF	RRACH	Day5_half_life	2.254511334	glori.overlap.miCLIP
PPM1B	RRACH	Day5_half_life	3.705933415	glori.overlap.miCLIP
PPP1R10	RRACH	Day5_half_life	1.254000726	glori.overlap.miCLIP
PPP1R16B	RRACH	Day5_half_life	4.738012727	glori.overlap.miCLIP
PPP1R9B	RRACH	Day5_half_life	1.882390265	glori.overlap.miCLIP
PPP2CA	RRACH	Day5_half_life	2.636550243	glori.overlap.miCLIP
PPP2R3C	RRACH	Day5_half_life	4.047158273	glori.overlap.miCLIP
PPP2R5C	RRACH	Day5_half_life	3.228109831	glori.overlap.miCLIP
PPP2R5E	RRACH	Day5_half_life	4.283507412	glori.overlap.miCLIP
PPP4R3A	RRACH	Day5_half_life	2.814008649	glori.overlap.miCLIP
PPTC7	RRACH	Day5_half_life	1.771609724	glori.overlap.miCLIP
PRCC	RRACH	Day5_half_life	2.049125492	glori.overlap.miCLIP
PRDM1	RRACH	Day5_half_life	1.541487001	glori.overlap.miCLIP
PRDM2	RRACH	Day5_half_life	1.797863204	glori.overlap.miCLIP
PRDX1	RRACH	Day5_half_life	6.609498174	glori.overlap.miCLIP
PREB	RRACH	Day5_half_life	5.566515362	glori.overlap.miCLIP
PREX1	RRACH	Day5_half_life	1.822968295	glori.overlap.miCLIP
PRF1	RRACH	Day5_half_life	2.64696691	glori.overlap.miCLIP
PRKCH	RRACH	Day5_half_life	3.094959162	glori.overlap.miCLIP
PRKCQ	RRACH	Day5_half_life	1.540241503	glori.overlap.miCLIP
PRKD2	RRACH	Day5_half_life	2.412306083	glori.overlap.miCLIP
PRPF18	RRACH	Day5_half_life	0.486443501	glori.overlap.miCLIP
PRPF4	RRACH	Day5_half_life	5.768174102	glori.overlap.miCLIP
PRPSAP2	RRACH	Day5_half_life	4.243956464	glori.overlap.miCLIP
PRR3	RRACH	Day5_half_life	2.686442537	glori.overlap.miCLIP
PSD4	RRACH	Day5_half_life	4.091795528	glori.overlap.miCLIP
PSMD2	RRACH	Day5_half_life	6.015723679	glori.overlap.miCLIP
PSMD7	RRACH	Day5_half_life	3.196386893	glori.overlap.miCLIP
PSMD9	RRACH	Day5_half_life	5.787767963	glori.overlap.miCLIP
PSME4	RRACH	Day5_half_life	2.947843628	glori.overlap.miCLIP
PSMG3	RRACH	Day5_half_life	4.017731411	glori.overlap.miCLIP
PTBP1	RRACH	Day5_half_life	5.015012782	glori.overlap.miCLIP
PTGER4	RRACH	Day5_half_life	0.931657913	glori.overlap.miCLIP
PTK2B	RRACH	Day5_half_life	2.452405525	glori.overlap.miCLIP
PTMA	RRACH	Day5_half_life	0.859213517	glori.overlap.miCLIP
PTP4A2	RRACH	Day5_half_life	4.572709262	glori.overlap.miCLIP
PTPN11	RRACH	Day5_half_life	5.693848607	glori.overlap.miCLIP
PTPN7	RRACH	Day5_half_life	4.103045472	glori.overlap.miCLIP
PTPRC	RRACH	Day5_half_life	2.50978063	glori.overlap.miCLIP
PTPRCAP	RRACH	Day5_half_life	3.016503342	glori.overlap.miCLIP
PUF60	RRACH	Day5_half_life	2.731018435	glori.overlap.miCLIP
PUM2	RRACH	Day5_half_life	2.698854079	glori.overlap.miCLIP
PURA	RRACH	Day5_half_life	1.352055988	glori.overlap.miCLIP
PURB	RRACH	Day5_half_life	1.769363118	glori.overlap.miCLIP
PYM1	RRACH	Day5_half_life	2.684125595	glori.overlap.miCLIP
QRICH1	RRACH	Day5_half_life	1.541259514	glori.overlap.miCLIP
RAB11FIP1	RRACH	Day5_half_life	1.083222463	glori.overlap.miCLIP
RAB18	RRACH	Day5_half_life	2.950774938	glori.overlap.miCLIP
RAB1A	RRACH	Day5_half_life	2.214143478	glori.overlap.miCLIP
RAB1B	RRACH	Day5_half_life	7.525408905	glori.overlap.miCLIP
RAB35	RRACH	Day5_half_life	3.024329088	glori.overlap.miCLIP
RAB5IF	RRACH	Day5_half_life	5.073084923	glori.overlap.miCLIP
RAB7A	RRACH	Day5_half_life	3.022775759	glori.overlap.miCLIP
RAB8A	RRACH	Day5_half_life	4.165632751	glori.overlap.miCLIP
RAB8B	RRACH	Day5_half_life	2.531163228	glori.overlap.miCLIP
RAC1	RRACH	Day5_half_life	3.750782789	glori.overlap.miCLIP
RAC2	RRACH	Day5_half_life	6.169708489	glori.overlap.miCLIP
RAD21	RRACH	Day5_half_life	3.410085858	glori.overlap.miCLIP
RAD23B	RRACH	Day5_half_life	3.564465789	glori.overlap.miCLIP
RAF1	RRACH	Day5_half_life	8.687041169	glori.overlap.miCLIP
RALB	RRACH	Day5_half_life	5.431554624	glori.overlap.miCLIP
RALGAPB	RRACH	Day5_half_life	2.665534209	glori.overlap.miCLIP
RALGDS	RRACH	Day5_half_life	2.214725878	glori.overlap.miCLIP
RAN	RRACH	Day5_half_life	4.882591214	glori.overlap.miCLIP
RANBP3	RRACH	Day5_half_life	3.293891433	glori.overlap.miCLIP
RANGAP1	RRACH	Day5_half_life	4.530708757	glori.overlap.miCLIP
RANGRF	RRACH	Day5_half_life	5.630059371	glori.overlap.miCLIP
RAP2A	RRACH	Day5_half_life	6.05546902	glori.overlap.miCLIP
RAP2B	RRACH	Day5_half_life	1.756258886	glori.overlap.miCLIP
RAPGEF1	RRACH	Day5_half_life	6.626570657	glori.overlap.miCLIP
RASGRP1	RRACH	Day5_half_life	2.395428049	glori.overlap.miCLIP
RASSF5	RRACH	Day5_half_life	3.631051073	glori.overlap.miCLIP
RAVER1	RRACH	Day5_half_life	2.873680714	glori.overlap.miCLIP
RBBP6	RRACH	Day5_half_life	2.210362255	glori.overlap.miCLIP
RBL2	RRACH	Day5_half_life	5.468829229	glori.overlap.miCLIP
RBM14	RRACH	Day5_half_life	2.899204541	glori.overlap.miCLIP
RBM14-RBM4	RRACH	Day5_half_life	5.512572003	glori.overlap.miCLIP
RBM17	RRACH	Day5_half_life	3.444057145	glori.overlap.miCLIP
RBM22	RRACH	Day5_half_life	1.942100997	glori.overlap.miCLIP
RBM26	RRACH	Day5_half_life	1.386745049	glori.overlap.miCLIP
RBM38	RRACH	Day5_half_life	3.856274706	glori.overlap.miCLIP
RBPJ	RRACH	Day5_half_life	2.587369235	glori.overlap.miCLIP
RCSD1	RRACH	Day5_half_life	7.638832636	glori.overlap.miCLIP
RDH10	RRACH	Day5_half_life	2.518333105	glori.overlap.miCLIP
RDH11	RRACH	Day5_half_life	2.187748769	glori.overlap.miCLIP
REEP4	RRACH	Day5_half_life	3.690607275	glori.overlap.miCLIP
RELA	RRACH	Day5_half_life	2.390571067	glori.overlap.miCLIP
RER1	RRACH	Day5_half_life	5.021930306	glori.overlap.miCLIP
RFTN1	RRACH	Day5_half_life	6.386842993	glori.overlap.miCLIP
RGS1	RRACH	Day5_half_life	1.117739463	glori.overlap.miCLIP
RGS19	RRACH	Day5_half_life	1.829280358	glori.overlap.miCLIP
RHOF	RRACH	Day5_half_life	3.424431918	glori.overlap.miCLIP
RHOH	RRACH	Day5_half_life	2.909439413	glori.overlap.miCLIP
RIC8A	RRACH	Day5_half_life	3.592910522	glori.overlap.miCLIP
RICTOR	RRACH	Day5_half_life	1.841895494	glori.overlap.miCLIP
RIF1	RRACH	Day5_half_life	0.797210694	glori.overlap.miCLIP
RILPL2	RRACH	Day5_half_life	3.914240022	glori.overlap.miCLIP
RIOX1	RRACH	Day5_half_life	1.582892379	glori.overlap.miCLIP
RIPK1	RRACH	Day5_half_life	2.740939159	glori.overlap.miCLIP
RMND5A	RRACH	Day5_half_life	4.301281921	glori.overlap.miCLIP
RNF138	RRACH	Day5_half_life	3.532932195	glori.overlap.miCLIP
RNF145	RRACH	Day5_half_life	2.375666795	glori.overlap.miCLIP
RNF187	RRACH	Day5_half_life	5.176648774	glori.overlap.miCLIP
RNF34	RRACH	Day5_half_life	3.174579219	glori.overlap.miCLIP
RNF4	RRACH	Day5_half_life	1.590319344	glori.overlap.miCLIP
RNPEPL1	RRACH	Day5_half_life	1.47500491	glori.overlap.miCLIP
RPF2	RRACH	Day5_half_life	4.111610754	glori.overlap.miCLIP
RPL15	RRACH	Day5_half_life	8.55035951	glori.overlap.miCLIP
RPL7L1	RRACH	Day5_half_life	0.007102234	glori.overlap.miCLIP
RPP14	RRACH	Day5_half_life	0.354059269	glori.overlap.miCLIP
RPS6KA1	RRACH	Day5_half_life	2.627197221	glori.overlap.miCLIP
RPS6KB1	RRACH	Day5_half_life	3.173525541	glori.overlap.miCLIP
RPUSD3	RRACH	Day5_half_life	7.464600783	glori.overlap.miCLIP
RRAGC	RRACH	Day5_half_life	2.60652668	glori.overlap.miCLIP
RRM2B	RRACH	Day5_half_life	3.125940265	glori.overlap.miCLIP
RRP36	RRACH	Day5_half_life	7.097017925	glori.overlap.miCLIP
RRP7A	RRACH	Day5_half_life	3.194067881	glori.overlap.miCLIP
RRS1	RRACH	Day5_half_life	3.874056116	glori.overlap.miCLIP
RSAD1	RRACH	Day5_half_life	9.997067529	glori.overlap.miCLIP
RSRC2	RRACH	Day5_half_life	2.341737626	glori.overlap.miCLIP
RTCB	RRACH	Day5_half_life	3.927643984	glori.overlap.miCLIP
RTF1	RRACH	Day5_half_life	2.70758289	glori.overlap.miCLIP
RUNX3	RRACH	Day5_half_life	2.767495555	glori.overlap.miCLIP
RXRB	RRACH	Day5_half_life	3.597248722	glori.overlap.miCLIP
RYBP	RRACH	Day5_half_life	2.872426679	glori.overlap.miCLIP
S1PR1	RRACH	Day5_half_life	0.338738933	glori.overlap.miCLIP
S1PR4	RRACH	Day5_half_life	4.607198945	glori.overlap.miCLIP
SACM1L	RRACH	Day5_half_life	2.303065417	glori.overlap.miCLIP
SAE1	RRACH	Day5_half_life	6.437981083	glori.overlap.miCLIP
SAP130	RRACH	Day5_half_life	4.331583132	glori.overlap.miCLIP
SAR1A	RRACH	Day5_half_life	1.564854401	glori.overlap.miCLIP
SAR1B	RRACH	Day5_half_life	1.949426722	glori.overlap.miCLIP
SARS1	RRACH	Day5_half_life	4.037254494	glori.overlap.miCLIP
SASH3	RRACH	Day5_half_life	2.290826448	glori.overlap.miCLIP
SATB1	RRACH	Day5_half_life	2.08097299	glori.overlap.miCLIP
SCD	RRACH	Day5_half_life	3.960234741	glori.overlap.miCLIP
SCNM1	RRACH	Day5_half_life	6.624351575	glori.overlap.miCLIP
SCO1	RRACH	Day5_half_life	2.235600168	glori.overlap.miCLIP
SDF2	RRACH	Day5_half_life	2.974399403	glori.overlap.miCLIP
SDF2L1	RRACH	Day5_half_life	8.520428813	glori.overlap.miCLIP
SDF4	RRACH	Day5_half_life	4.786854406	glori.overlap.miCLIP
SDHC	RRACH	Day5_half_life	4.741251588	glori.overlap.miCLIP
SEC61A1	RRACH	Day5_half_life	5.860114543	glori.overlap.miCLIP
SELENOI	RRACH	Day5_half_life	4.060091883	glori.overlap.miCLIP
SELENOK	RRACH	Day5_half_life	5.113695153	glori.overlap.miCLIP
SELL	RRACH	Day5_half_life	2.810250552	glori.overlap.miCLIP
SELPLG	RRACH	Day5_half_life	3.267652667	glori.overlap.miCLIP
SEPHS2	RRACH	Day5_half_life	2.277339579	glori.overlap.miCLIP
SEPTIN11	RRACH	Day5_half_life	6.092457889	glori.overlap.miCLIP
SERBP1	RRACH	Day5_half_life	5.07336263	glori.overlap.miCLIP
SERP1	RRACH	Day5_half_life	3.869427536	glori.overlap.miCLIP
SET	RRACH	Day5_half_life	4.133190559	glori.overlap.miCLIP
SETD5	RRACH	Day5_half_life	0.063964809	glori.overlap.miCLIP
SETX	RRACH	Day5_half_life	2.936819213	glori.overlap.miCLIP
SF3B5	RRACH	Day5_half_life	5.981219628	glori.overlap.miCLIP
SFXN1	RRACH	Day5_half_life	0.065389943	glori.overlap.miCLIP
SGTA	RRACH	Day5_half_life	2.843203324	glori.overlap.miCLIP
SH3BGRL3	RRACH	Day5_half_life	4.962288976	glori.overlap.miCLIP
SH3BP1	RRACH	Day5_half_life	5.720134853	glori.overlap.miCLIP
SHISA5	RRACH	Day5_half_life	6.926978521	glori.overlap.miCLIP
SHMT2	RRACH	Day5_half_life	9.826896957	glori.overlap.miCLIP
SIN3A	RRACH	Day5_half_life	0.007102234	glori.overlap.miCLIP
SIRT7	RRACH	Day5_half_life	1.321507472	glori.overlap.miCLIP
SIT1	RRACH	Day5_half_life	3.13484849	glori.overlap.miCLIP
SIVA1	RRACH	Day5_half_life	6.218021162	glori.overlap.miCLIP
SKAP1	RRACH	Day5_half_life	5.288729608	glori.overlap.miCLIP
SKI	RRACH	Day5_half_life	1.166299298	glori.overlap.miCLIP
SLA	RRACH	Day5_half_life	2.193244652	glori.overlap.miCLIP
SLAMF1	RRACH	Day5_half_life	1.97739796	glori.overlap.miCLIP
SLAMF7	RRACH	Day5_half_life	3.456585871	glori.overlap.miCLIP
SLC15A4	RRACH	Day5_half_life	2.163186771	glori.overlap.miCLIP
SLC1A5	RRACH	Day5_half_life	2.736714885	glori.overlap.miCLIP
SLC25A22	RRACH	Day5_half_life	1.434026708	glori.overlap.miCLIP
SLC25A3	RRACH	Day5_half_life	4.056849845	glori.overlap.miCLIP
SLC25A38	RRACH	Day5_half_life	3.198717286	glori.overlap.miCLIP
SLC25A44	RRACH	Day5_half_life	1.791998169	glori.overlap.miCLIP
SLC2A3	RRACH	Day5_half_life	2.61364108	glori.overlap.miCLIP
SLC30A9	RRACH	Day5_half_life	8.607730959	glori.overlap.miCLIP
SLC35A4	RRACH	Day5_half_life	2.295149214	glori.overlap.miCLIP
SLC35E2B	RRACH	Day5_half_life	3.665561658	glori.overlap.miCLIP
SLC37A3	RRACH	Day5_half_life	1.357415768	glori.overlap.miCLIP
SLC38A1	RRACH	Day5_half_life	4.776097444	glori.overlap.miCLIP
SLC38A2	RRACH	Day5_half_life	1.738970266	glori.overlap.miCLIP
SLC3A2	RRACH	Day5_half_life	4.577466359	glori.overlap.miCLIP
SLC50A1	RRACH	Day5_half_life	2.446221126	glori.overlap.miCLIP
SLC7A5	RRACH	Day5_half_life	4.272371642	glori.overlap.miCLIP
SLC7A6	RRACH	Day5_half_life	5.033423448	glori.overlap.miCLIP
SLX9	RRACH	Day5_half_life	3.193543711	glori.overlap.miCLIP
SMAD2	RRACH	Day5_half_life	3.305725835	glori.overlap.miCLIP
SMAD3	RRACH	Day5_half_life	2.982309615	glori.overlap.miCLIP
SMIM12	RRACH	Day5_half_life	4.808799367	glori.overlap.miCLIP
SMIM20	RRACH	Day5_half_life	4.012063482	glori.overlap.miCLIP
SNAPC5	RRACH	Day5_half_life	2.740839542	glori.overlap.miCLIP
SNRPB2	RRACH	Day5_half_life	4.105450315	glori.overlap.miCLIP
SNU13	RRACH	Day5_half_life	5.75668283	glori.overlap.miCLIP
SNX20	RRACH	Day5_half_life	0.419655442	glori.overlap.miCLIP
SOAT1	RRACH	Day5_half_life	2.802510829	glori.overlap.miCLIP
SOCS1	RRACH	Day5_half_life	0.958520012	glori.overlap.miCLIP
SPATA13	RRACH	Day5_half_life	1.239382144	glori.overlap.miCLIP
SPEN	RRACH	Day5_half_life	1.802485091	glori.overlap.miCLIP
SPIN1	RRACH	Day5_half_life	1.750274737	glori.overlap.miCLIP
SPN	RRACH	Day5_half_life	2.870877937	glori.overlap.miCLIP
SPOP	RRACH	Day5_half_life	1.075590796	glori.overlap.miCLIP
SPOUT1	RRACH	Day5_half_life	3.554999362	glori.overlap.miCLIP
SPRING1	RRACH	Day5_half_life	4.664949278	glori.overlap.miCLIP
SQSTM1	RRACH	Day5_half_life	2.01822259	glori.overlap.miCLIP
SRGN	RRACH	Day5_half_life	6.48340905	glori.overlap.miCLIP
SRPK1	RRACH	Day5_half_life	3.782642341	glori.overlap.miCLIP
SRSF5	RRACH	Day5_half_life	1.772767913	glori.overlap.miCLIP
SRSF6	RRACH	Day5_half_life	2.86123547	glori.overlap.miCLIP
SRSF8	RRACH	Day5_half_life	7.416427435	glori.overlap.miCLIP
SS18	RRACH	Day5_half_life	4.019468902	glori.overlap.miCLIP
SS18L2	RRACH	Day5_half_life	4.003845215	glori.overlap.miCLIP
SSNA1	RRACH	Day5_half_life	2.879737418	glori.overlap.miCLIP
SSR2	RRACH	Day5_half_life	5.942649756	glori.overlap.miCLIP
SSU72	RRACH	Day5_half_life	2.191972112	glori.overlap.miCLIP
ST6GAL1	RRACH	Day5_half_life	4.407508932	glori.overlap.miCLIP
STAT5A	RRACH	Day5_half_life	3.045473891	glori.overlap.miCLIP
STAT5B	RRACH	Day5_half_life	3.568236084	glori.overlap.miCLIP
STAU1	RRACH	Day5_half_life	2.30954816	glori.overlap.miCLIP
STIM2	RRACH	Day5_half_life	1.210364854	glori.overlap.miCLIP
STIP1	RRACH	Day5_half_life	4.910425472	glori.overlap.miCLIP
STK10	RRACH	Day5_half_life	2.17815006	glori.overlap.miCLIP
STK25	RRACH	Day5_half_life	4.993176055	glori.overlap.miCLIP
STK38	RRACH	Day5_half_life	2.329376126	glori.overlap.miCLIP
STK4	RRACH	Day5_half_life	2.065466958	glori.overlap.miCLIP
STMN1	RRACH	Day5_half_life	8.64529543	glori.overlap.miCLIP
STRADA	RRACH	Day5_half_life	2.38033793	glori.overlap.miCLIP
STRAP	RRACH	Day5_half_life	4.195927554	glori.overlap.miCLIP
STUB1	RRACH	Day5_half_life	2.645179249	glori.overlap.miCLIP
STX16	RRACH	Day5_half_life	3.684909393	glori.overlap.miCLIP
SUMF2	RRACH	Day5_half_life	7.68704325	glori.overlap.miCLIP
SUN1	RRACH	Day5_half_life	1.408086877	glori.overlap.miCLIP
SUPT16H	RRACH	Day5_half_life	2.586828215	glori.overlap.miCLIP
SUPT4H1	RRACH	Day5_half_life	6.575643433	glori.overlap.miCLIP
SUPT6H	RRACH	Day5_half_life	5.136679072	glori.overlap.miCLIP
SUPT7L	RRACH	Day5_half_life	2.997443159	glori.overlap.miCLIP
SURF4	RRACH	Day5_half_life	4.282867315	glori.overlap.miCLIP
SURF6	RRACH	Day5_half_life	2.425139317	glori.overlap.miCLIP
SUZ12	RRACH	Day5_half_life	1.596647122	glori.overlap.miCLIP
SYNGR2	RRACH	Day5_half_life	6.050380796	glori.overlap.miCLIP
SYS1	RRACH	Day5_half_life	2.466355327	glori.overlap.miCLIP
SYS1-DBNDD2	RRACH	Day5_half_life	2.80021364	glori.overlap.miCLIP
SYVN1	RRACH	Day5_half_life	2.591676558	glori.overlap.miCLIP
SZRD1	RRACH	Day5_half_life	4.339722206	glori.overlap.miCLIP
TAB2	RRACH	Day5_half_life	1.810481779	glori.overlap.miCLIP
TACO1	RRACH	Day5_half_life	3.07309387	glori.overlap.miCLIP
TAF11	RRACH	Day5_half_life	3.126941766	glori.overlap.miCLIP
TAGAP	RRACH	Day5_half_life	0.61423178	glori.overlap.miCLIP
TANGO6	RRACH	Day5_half_life	1.363075377	glori.overlap.miCLIP
TAP1	RRACH	Day5_half_life	4.329137011	glori.overlap.miCLIP
TAP2	RRACH	Day5_half_life	7.614372717	glori.overlap.miCLIP
TARDBP	RRACH	Day5_half_life	3.912646981	glori.overlap.miCLIP
TATDN2	RRACH	Day5_half_life	4.017010208	glori.overlap.miCLIP
TBC1D10B	RRACH	Day5_half_life	3.388025612	glori.overlap.miCLIP
TBC1D10C	RRACH	Day5_half_life	5.268386608	glori.overlap.miCLIP
TBC1D13	RRACH	Day5_half_life	6.171025032	glori.overlap.miCLIP
TBC1D9B	RRACH	Day5_half_life	1.20245228	glori.overlap.miCLIP
TBL1X	RRACH	Day5_half_life	4.551500484	glori.overlap.miCLIP
TBPL1	RRACH	Day5_half_life	1.710506434	glori.overlap.miCLIP
TBRG4	RRACH	Day5_half_life	2.315606128	glori.overlap.miCLIP
TBX21	RRACH	Day5_half_life	4.606181302	glori.overlap.miCLIP
TCERG1	RRACH	Day5_half_life	2.935686712	glori.overlap.miCLIP
TCF3	RRACH	Day5_half_life	5.211105879	glori.overlap.miCLIP
TCF7	RRACH	Day5_half_life	0.55309084	glori.overlap.miCLIP
TENT4B	RRACH	Day5_half_life	2.151755638	glori.overlap.miCLIP
TERF2IP	RRACH	Day5_half_life	1.697736715	glori.overlap.miCLIP
TESPA1	RRACH	Day5_half_life	0.37734273	glori.overlap.miCLIP
TGFBR2	RRACH	Day5_half_life	2.406468456	glori.overlap.miCLIP
TGIF2-RAB5IF	RRACH	Day5_half_life	5.700914396	glori.overlap.miCLIP
THAP11	RRACH	Day5_half_life	2.047070402	glori.overlap.miCLIP
THAP12	RRACH	Day5_half_life	0.429527538	glori.overlap.miCLIP
THEMIS	RRACH	Day5_half_life	1.753771958	glori.overlap.miCLIP
THOC3	RRACH	Day5_half_life	3.657443569	glori.overlap.miCLIP
THRAP3	RRACH	Day5_half_life	3.056435272	glori.overlap.miCLIP
THUMPD1	RRACH	Day5_half_life	2.182467619	glori.overlap.miCLIP
TIAL1	RRACH	Day5_half_life	4.173466581	glori.overlap.miCLIP
TIMM13	RRACH	Day5_half_life	7.067904974	glori.overlap.miCLIP
TIMM17A	RRACH	Day5_half_life	4.847541245	glori.overlap.miCLIP
TIMM9	RRACH	Day5_half_life	3.644185995	glori.overlap.miCLIP
TK1	RRACH	Day5_half_life	5.645838494	glori.overlap.miCLIP
TLK2	RRACH	Day5_half_life	1.017772454	glori.overlap.miCLIP
TLNRD1	RRACH	Day5_half_life	2.779787564	glori.overlap.miCLIP
TM2D2	RRACH	Day5_half_life	2.620243731	glori.overlap.miCLIP
TM9SF3	RRACH	Day5_half_life	4.605026433	glori.overlap.miCLIP
TMC6	RRACH	Day5_half_life	5.640911739	glori.overlap.miCLIP
TMC8	RRACH	Day5_half_life	1.874452724	glori.overlap.miCLIP
TMCO1	RRACH	Day5_half_life	6.045117946	glori.overlap.miCLIP
TMED10	RRACH	Day5_half_life	1.994927041	glori.overlap.miCLIP
TMED3	RRACH	Day5_half_life	8.168591842	glori.overlap.miCLIP
TMEM127	RRACH	Day5_half_life	4.001346893	glori.overlap.miCLIP
TMEM199	RRACH	Day5_half_life	2.325567407	glori.overlap.miCLIP
TMEM203	RRACH	Day5_half_life	2.302304998	glori.overlap.miCLIP
TMEM214	RRACH	Day5_half_life	2.851222978	glori.overlap.miCLIP
TMEM222	RRACH	Day5_half_life	3.947986474	glori.overlap.miCLIP
TMEM230	RRACH	Day5_half_life	5.191252936	glori.overlap.miCLIP
TMEM250	RRACH	Day5_half_life	3.021703305	glori.overlap.miCLIP
TMEM259	RRACH	Day5_half_life	7.466847944	glori.overlap.miCLIP
TMEM263	RRACH	Day5_half_life	1.202383118	glori.overlap.miCLIP
TMEM273	RRACH	Day5_half_life	3.382267291	glori.overlap.miCLIP
TMEM30A	RRACH	Day5_half_life	3.673732059	glori.overlap.miCLIP
TMEM41A	RRACH	Day5_half_life	0.922246627	glori.overlap.miCLIP
TMEM43	RRACH	Day5_half_life	4.159121444	glori.overlap.miCLIP
TMEM50A	RRACH	Day5_half_life	8.001333068	glori.overlap.miCLIP
TMEM9B	RRACH	Day5_half_life	4.945948796	glori.overlap.miCLIP
TMSB10	RRACH	Day5_half_life	13.28752111	glori.overlap.miCLIP
TMSB4X	RRACH	Day5_half_life	10.12709731	glori.overlap.miCLIP
TMX3	RRACH	Day5_half_life	4.944110249	glori.overlap.miCLIP
TNF	RRACH	Day5_half_life	0.95970247	glori.overlap.miCLIP
TNFAIP3	RRACH	Day5_half_life	5.141572141	glori.overlap.miCLIP
TNFAIP8	RRACH	Day5_half_life	2.32741638	glori.overlap.miCLIP
TNFRSF14	RRACH	Day5_half_life	8.061349013	glori.overlap.miCLIP
TNFRSF1A	RRACH	Day5_half_life	2.584668506	glori.overlap.miCLIP
TNFRSF1B	RRACH	Day5_half_life	3.568265764	glori.overlap.miCLIP
TNFSF14	RRACH	Day5_half_life	0.447760779	glori.overlap.miCLIP
TNIP1	RRACH	Day5_half_life	4.397879896	glori.overlap.miCLIP
TNK2	RRACH	Day5_half_life	3.288468977	glori.overlap.miCLIP
TOE1	RRACH	Day5_half_life	1.83336882	glori.overlap.miCLIP
TOLLIP	RRACH	Day5_half_life	5.47906202	glori.overlap.miCLIP
TOMM22	RRACH	Day5_half_life	5.883284931	glori.overlap.miCLIP
TOMM5	RRACH	Day5_half_life	6.445701347	glori.overlap.miCLIP
TOMM6	RRACH	Day5_half_life	7.571377237	glori.overlap.miCLIP
TOR1A	RRACH	Day5_half_life	2.391752977	glori.overlap.miCLIP
TOR1B	RRACH	Day5_half_life	2.860246293	glori.overlap.miCLIP
TPI1	RRACH	Day5_half_life	10.81814058	glori.overlap.miCLIP
TPM3	RRACH	Day5_half_life	6.136427005	glori.overlap.miCLIP
TRABD	RRACH	Day5_half_life	5.230617153	glori.overlap.miCLIP
TRADD	RRACH	Day5_half_life	3.443745192	glori.overlap.miCLIP
TRAPPC3	RRACH	Day5_half_life	2.432083782	glori.overlap.miCLIP
TRIAP1	RRACH	Day5_half_life	2.244100176	glori.overlap.miCLIP
TRIR	RRACH	Day5_half_life	4.543301128	glori.overlap.miCLIP
TRMT10C	RRACH	Day5_half_life	3.164087708	glori.overlap.miCLIP
TRMT13	RRACH	Day5_half_life	3.544126341	glori.overlap.miCLIP
TSEN34	RRACH	Day5_half_life	3.033219893	glori.overlap.miCLIP
TSFM	RRACH	Day5_half_life	2.057218126	glori.overlap.miCLIP
TSPAN14	RRACH	Day5_half_life	3.648976778	glori.overlap.miCLIP
TSPO	RRACH	Day5_half_life	2.49827054	glori.overlap.miCLIP
TSR3	RRACH	Day5_half_life	6.103355248	glori.overlap.miCLIP
TTC3	RRACH	Day5_half_life	2.448396628	glori.overlap.miCLIP
TTC4	RRACH	Day5_half_life	2.663518449	glori.overlap.miCLIP
TTPAL	RRACH	Day5_half_life	2.368116294	glori.overlap.miCLIP
TUFM	RRACH	Day5_half_life	10.05042735	glori.overlap.miCLIP
TWF2	RRACH	Day5_half_life	5.316391416	glori.overlap.miCLIP
TXN2	RRACH	Day5_half_life	8.688565408	glori.overlap.miCLIP
TXNDC5	RRACH	Day5_half_life	0.835939034	glori.overlap.miCLIP
TXNRD1	RRACH	Day5_half_life	2.116687759	glori.overlap.miCLIP
TYK2	RRACH	Day5_half_life	5.258074106	glori.overlap.miCLIP
UBALD2	RRACH	Day5_half_life	12.02906506	glori.overlap.miCLIP
UBE2D3	RRACH	Day5_half_life	3.632018074	glori.overlap.miCLIP
UBE2F	RRACH	Day5_half_life	1.448918898	glori.overlap.miCLIP
UBE2G2	RRACH	Day5_half_life	2.979005335	glori.overlap.miCLIP
UBE2I	RRACH	Day5_half_life	4.584514648	glori.overlap.miCLIP
UBE2L6	RRACH	Day5_half_life	8.180118279	glori.overlap.miCLIP
UBE2Q1	RRACH	Day5_half_life	2.761660328	glori.overlap.miCLIP
UBE2R2	RRACH	Day5_half_life	3.369198894	glori.overlap.miCLIP
UBE2V1	RRACH	Day5_half_life	4.271097535	glori.overlap.miCLIP
UBL4A	RRACH	Day5_half_life	1.947983695	glori.overlap.miCLIP
UBP1	RRACH	Day5_half_life	3.197340335	glori.overlap.miCLIP
UBTF	RRACH	Day5_half_life	3.918599629	glori.overlap.miCLIP
UCK2	RRACH	Day5_half_life	10.91946115	glori.overlap.miCLIP
UNC13D	RRACH	Day5_half_life	6.723962864	glori.overlap.miCLIP
UNG	RRACH	Day5_half_life	6.212908285	glori.overlap.miCLIP
UPF1	RRACH	Day5_half_life	2.031461698	glori.overlap.miCLIP
UQCC3	RRACH	Day5_half_life	4.767781051	glori.overlap.miCLIP
UQCR11	RRACH	Day5_half_life	5.53773453	glori.overlap.miCLIP
UQCRH	RRACH	Day5_half_life	9.307865629	glori.overlap.miCLIP
URGCP-MRPS24	RRACH	Day5_half_life	7.049660367	glori.overlap.miCLIP
URM1	RRACH	Day5_half_life	8.333981549	glori.overlap.miCLIP
USP20	RRACH	Day5_half_life	5.204491567	glori.overlap.miCLIP
USP22	RRACH	Day5_half_life	3.262281969	glori.overlap.miCLIP
USP24	RRACH	Day5_half_life	8.006518847	glori.overlap.miCLIP
USP25	RRACH	Day5_half_life	3.297345556	glori.overlap.miCLIP
USP4	RRACH	Day5_half_life	2.129728949	glori.overlap.miCLIP
USP47	RRACH	Day5_half_life	2.513410269	glori.overlap.miCLIP
USP5	RRACH	Day5_half_life	5.73257542	glori.overlap.miCLIP
USP7	RRACH	Day5_half_life	1.628630263	glori.overlap.miCLIP
UTP3	RRACH	Day5_half_life	3.823356532	glori.overlap.miCLIP
UXS1	RRACH	Day5_half_life	2.656957966	glori.overlap.miCLIP
VDAC3	RRACH	Day5_half_life	5.715437096	glori.overlap.miCLIP
VHL	RRACH	Day5_half_life	2.453644794	glori.overlap.miCLIP
VIM	RRACH	Day5_half_life	5.945070385	glori.overlap.miCLIP
VPS26C	RRACH	Day5_half_life	2.078478256	glori.overlap.miCLIP
VPS28	RRACH	Day5_half_life	3.936781749	glori.overlap.miCLIP
VSIR	RRACH	Day5_half_life	4.780325383	glori.overlap.miCLIP
WBP1L	RRACH	Day5_half_life	2.419508888	glori.overlap.miCLIP
WDCP	RRACH	Day5_half_life	5.775462602	glori.overlap.miCLIP
WDR1	RRACH	Day5_half_life	4.342877373	glori.overlap.miCLIP
WDR26	RRACH	Day5_half_life	2.676016103	glori.overlap.miCLIP
WDR43	RRACH	Day5_half_life	2.073867965	glori.overlap.miCLIP
WDR5	RRACH	Day5_half_life	2.508252517	glori.overlap.miCLIP
WDR55	RRACH	Day5_half_life	3.295677651	glori.overlap.miCLIP
WDR6	RRACH	Day5_half_life	4.385698672	glori.overlap.miCLIP
WDR77	RRACH	Day5_half_life	4.319927173	glori.overlap.miCLIP
WDR82	RRACH	Day5_half_life	3.579355105	glori.overlap.miCLIP
WIPF1	RRACH	Day5_half_life	3.446661846	glori.overlap.miCLIP
XBP1	RRACH	Day5_half_life	1.834834285	glori.overlap.miCLIP
XPO6	RRACH	Day5_half_life	5.079234428	glori.overlap.miCLIP
YARS2	RRACH	Day5_half_life	0.275227528	glori.overlap.miCLIP
YEATS4	RRACH	Day5_half_life	2.633551285	glori.overlap.miCLIP
YIPF5	RRACH	Day5_half_life	3.044404436	glori.overlap.miCLIP
YKT6	RRACH	Day5_half_life	3.533868584	glori.overlap.miCLIP
YWHAG	RRACH	Day5_half_life	2.573805052	glori.overlap.miCLIP
YWHAH	RRACH	Day5_half_life	4.424395252	glori.overlap.miCLIP
YWHAZ	RRACH	Day5_half_life	3.594411208	glori.overlap.miCLIP
YY1	RRACH	Day5_half_life	4.361458871	glori.overlap.miCLIP
ZBTB38	RRACH	Day5_half_life	1.18876682	glori.overlap.miCLIP
ZC3H4	RRACH	Day5_half_life	1.840205768	glori.overlap.miCLIP
ZFAND3	RRACH	Day5_half_life	5.716242143	glori.overlap.miCLIP
ZFP36L2	RRACH	Day5_half_life	2.466175158	glori.overlap.miCLIP
ZFP91	RRACH	Day5_half_life	1.625746073	glori.overlap.miCLIP
ZMIZ2	RRACH	Day5_half_life	8.858726604	glori.overlap.miCLIP
ZMYND19	RRACH	Day5_half_life	7.877702287	glori.overlap.miCLIP
ZNF146	RRACH	Day5_half_life	2.262529323	glori.overlap.miCLIP
ZNF22	RRACH	Day5_half_life	0.969674908	glori.overlap.miCLIP
ZNF24	RRACH	Day5_half_life	2.146206795	glori.overlap.miCLIP
ZNF263	RRACH	Day5_half_life	1.752405347	glori.overlap.miCLIP
ZNF267	RRACH	Day5_half_life	3.05409063	glori.overlap.miCLIP
ZNF292	RRACH	Day5_half_life	0.572214562	glori.overlap.miCLIP
ZNF362	RRACH	Day5_half_life	1.853414869	glori.overlap.miCLIP
ZNF410	RRACH	Day5_half_life	1.759042455	glori.overlap.miCLIP
ZNF827	RRACH	Day5_half_life	1.437443241	glori.overlap.miCLIP
ZNF865	RRACH	Day5_half_life	2.083429614	glori.overlap.miCLIP
ZNFX1	RRACH	Day5_half_life	4.388636175	glori.overlap.miCLIP
AAR2	RRACH.noARE.50nt	Day5_half_life	3.325703926	glori.overlap.miCLIP
ABCF3	RRACH.noARE.50nt	Day5_half_life	4.997169864	glori.overlap.miCLIP
ABI3	RRACH.noARE.50nt	Day5_half_life	7.638798899	glori.overlap.miCLIP
ABL1	RRACH.noARE.50nt	Day5_half_life	3.583076696	glori.overlap.miCLIP
ABRAXAS2	RRACH.noARE.50nt	Day5_half_life	1.970849061	glori.overlap.miCLIP
ACAD9	RRACH.noARE.50nt	Day5_half_life	0.632178785	glori.overlap.miCLIP
ACTB	RRACH.noARE.50nt	Day5_half_life	6.519861745	glori.overlap.miCLIP
ACTN4	RRACH.noARE.50nt	Day5_half_life	4.718070841	glori.overlap.miCLIP
ADCY7	RRACH.noARE.50nt	Day5_half_life	2.249149297	glori.overlap.miCLIP
ADD1	RRACH.noARE.50nt	Day5_half_life	3.437783203	glori.overlap.miCLIP
ADGRE5	RRACH.noARE.50nt	Day5_half_life	3.98513962	glori.overlap.miCLIP
ADGRG1	RRACH.noARE.50nt	Day5_half_life	2.772605761	glori.overlap.miCLIP
ADNP	RRACH.noARE.50nt	Day5_half_life	2.59647408	glori.overlap.miCLIP
ADORA2A	RRACH.noARE.50nt	Day5_half_life	2.643794305	glori.overlap.miCLIP
ADPRS	RRACH.noARE.50nt	Day5_half_life	1.786672757	glori.overlap.miCLIP
AEN	RRACH.noARE.50nt	Day5_half_life	1.9101367	glori.overlap.miCLIP
AFTPH	RRACH.noARE.50nt	Day5_half_life	2.644497995	glori.overlap.miCLIP
AGAP2	RRACH.noARE.50nt	Day5_half_life	3.728402634	glori.overlap.miCLIP
AHRR	RRACH.noARE.50nt	Day5_half_life	0.065058288	glori.overlap.miCLIP
AKAP13	RRACH.noARE.50nt	Day5_half_life	4.368669632	glori.overlap.miCLIP
AKT1	RRACH.noARE.50nt	Day5_half_life	17.71025718	glori.overlap.miCLIP
AKT2	RRACH.noARE.50nt	Day5_half_life	5.64861891	glori.overlap.miCLIP
ALDH16A1	RRACH.noARE.50nt	Day5_half_life	4.513116231	glori.overlap.miCLIP
ALKBH5	RRACH.noARE.50nt	Day5_half_life	3.436093506	glori.overlap.miCLIP
ANAPC11	RRACH.noARE.50nt	Day5_half_life	10.00631827	glori.overlap.miCLIP
ANAPC16	RRACH.noARE.50nt	Day5_half_life	11.08631103	glori.overlap.miCLIP
ANAPC7	RRACH.noARE.50nt	Day5_half_life	2.186981875	glori.overlap.miCLIP
ANKRD40	RRACH.noARE.50nt	Day5_half_life	0.779276052	glori.overlap.miCLIP
ANP32B	RRACH.noARE.50nt	Day5_half_life	4.765326856	glori.overlap.miCLIP
ANXA2	RRACH.noARE.50nt	Day5_half_life	5.917299344	glori.overlap.miCLIP
AP1M1	RRACH.noARE.50nt	Day5_half_life	7.466335032	glori.overlap.miCLIP
AP2S1	RRACH.noARE.50nt	Day5_half_life	5.763450631	glori.overlap.miCLIP
AP3M2	RRACH.noARE.50nt	Day5_half_life	2.639675318	glori.overlap.miCLIP
APH1A	RRACH.noARE.50nt	Day5_half_life	6.17747077	glori.overlap.miCLIP
APOBEC3C	RRACH.noARE.50nt	Day5_half_life	5.46982877	glori.overlap.miCLIP
ARAF	RRACH.noARE.50nt	Day5_half_life	2.523204055	glori.overlap.miCLIP
ARCN1	RRACH.noARE.50nt	Day5_half_life	3.823046106	glori.overlap.miCLIP
ARF5	RRACH.noARE.50nt	Day5_half_life	7.382876804	glori.overlap.miCLIP
ARF6	RRACH.noARE.50nt	Day5_half_life	1.808417601	glori.overlap.miCLIP
ARFGAP1	RRACH.noARE.50nt	Day5_half_life	1.698219964	glori.overlap.miCLIP
ARHGAP17	RRACH.noARE.50nt	Day5_half_life	1.782553122	glori.overlap.miCLIP
ARHGAP25	RRACH.noARE.50nt	Day5_half_life	0.547290715	glori.overlap.miCLIP
ARHGAP4	RRACH.noARE.50nt	Day5_half_life	6.009656683	glori.overlap.miCLIP
ARHGAP45	RRACH.noARE.50nt	Day5_half_life	8.239480034	glori.overlap.miCLIP
ARHGDIA	RRACH.noARE.50nt	Day5_half_life	5.113957928	glori.overlap.miCLIP
ARHGEF2	RRACH.noARE.50nt	Day5_half_life	2.393492693	glori.overlap.miCLIP
ARHGEF7	RRACH.noARE.50nt	Day5_half_life	0.061008485	glori.overlap.miCLIP
ARID5A	RRACH.noARE.50nt	Day5_half_life	2.065084722	glori.overlap.miCLIP
ARIH2	RRACH.noARE.50nt	Day5_half_life	2.30587722	glori.overlap.miCLIP
ARL2	RRACH.noARE.50nt	Day5_half_life	18.74699175	glori.overlap.miCLIP
ARL2-SNX15	RRACH.noARE.50nt	Day5_half_life	3.09809852	glori.overlap.miCLIP
ARL4C	RRACH.noARE.50nt	Day5_half_life	1.132965243	glori.overlap.miCLIP
ARL6IP5	RRACH.noARE.50nt	Day5_half_life	3.094271415	glori.overlap.miCLIP
ARPC5	RRACH.noARE.50nt	Day5_half_life	4.755753477	glori.overlap.miCLIP
ARPC5L	RRACH.noARE.50nt	Day5_half_life	3.657267291	glori.overlap.miCLIP
ARRB2	RRACH.noARE.50nt	Day5_half_life	4.106388573	glori.overlap.miCLIP
ASXL1	RRACH.noARE.50nt	Day5_half_life	2.358780272	glori.overlap.miCLIP
ATG101	RRACH.noARE.50nt	Day5_half_life	9.554979123	glori.overlap.miCLIP
ATG16L1	RRACH.noARE.50nt	Day5_half_life	2.401990305	glori.overlap.miCLIP
ATG4B	RRACH.noARE.50nt	Day5_half_life	6.685750798	glori.overlap.miCLIP
ATP1A1	RRACH.noARE.50nt	Day5_half_life	5.961326539	glori.overlap.miCLIP
ATP2A3	RRACH.noARE.50nt	Day5_half_life	4.009935389	glori.overlap.miCLIP
ATP2B4	RRACH.noARE.50nt	Day5_half_life	1.638244154	glori.overlap.miCLIP
ATP5MF	RRACH.noARE.50nt	Day5_half_life	9.5803594	glori.overlap.miCLIP
ATP6AP1	RRACH.noARE.50nt	Day5_half_life	8.018369438	glori.overlap.miCLIP
ATP6V0C	RRACH.noARE.50nt	Day5_half_life	4.80182312	glori.overlap.miCLIP
ATP6V0E1	RRACH.noARE.50nt	Day5_half_life	6.989594633	glori.overlap.miCLIP
ATP6V0E2	RRACH.noARE.50nt	Day5_half_life	11.70824298	glori.overlap.miCLIP
ATP6V1F	RRACH.noARE.50nt	Day5_half_life	7.686755463	glori.overlap.miCLIP
ATRAID	RRACH.noARE.50nt	Day5_half_life	6.316981876	glori.overlap.miCLIP
ATXN7L3	RRACH.noARE.50nt	Day5_half_life	2.910700463	glori.overlap.miCLIP
ATXN7L3B	RRACH.noARE.50nt	Day5_half_life	1.373501229	glori.overlap.miCLIP
B2M	RRACH.noARE.50nt	Day5_half_life	6.899789302	glori.overlap.miCLIP
B3GALT6	RRACH.noARE.50nt	Day5_half_life	6.284241935	glori.overlap.miCLIP
B3GNT2	RRACH.noARE.50nt	Day5_half_life	6.298927587	glori.overlap.miCLIP
B4GALT2	RRACH.noARE.50nt	Day5_half_life	3.354027806	glori.overlap.miCLIP
B4GALT3	RRACH.noARE.50nt	Day5_half_life	3.675282483	glori.overlap.miCLIP
BABAM1	RRACH.noARE.50nt	Day5_half_life	3.165859064	glori.overlap.miCLIP
BANF1	RRACH.noARE.50nt	Day5_half_life	4.558279033	glori.overlap.miCLIP
BATF	RRACH.noARE.50nt	Day5_half_life	1.749036555	glori.overlap.miCLIP
BCKDHA	RRACH.noARE.50nt	Day5_half_life	5.977901508	glori.overlap.miCLIP
BCKDK	RRACH.noARE.50nt	Day5_half_life	0.007102234	glori.overlap.miCLIP
BCL2	RRACH.noARE.50nt	Day5_half_life	1.35602818	glori.overlap.miCLIP
BCL2L1	RRACH.noARE.50nt	Day5_half_life	3.020867327	glori.overlap.miCLIP
BCL2L11	RRACH.noARE.50nt	Day5_half_life	0.97677945	glori.overlap.miCLIP
BET1L	RRACH.noARE.50nt	Day5_half_life	2.703067507	glori.overlap.miCLIP
BHLHE40	RRACH.noARE.50nt	Day5_half_life	1.765256606	glori.overlap.miCLIP
BLCAP	RRACH.noARE.50nt	Day5_half_life	3.808542424	glori.overlap.miCLIP
BLMH	RRACH.noARE.50nt	Day5_half_life	3.178392009	glori.overlap.miCLIP
BLOC1S4	RRACH.noARE.50nt	Day5_half_life	1.239155977	glori.overlap.miCLIP
BLTP2	RRACH.noARE.50nt	Day5_half_life	10.87677859	glori.overlap.miCLIP
BMS1	RRACH.noARE.50nt	Day5_half_life	2.451047253	glori.overlap.miCLIP
BORCS8-MEF2B	RRACH.noARE.50nt	Day5_half_life	7.923227653	glori.overlap.miCLIP
BRD2	RRACH.noARE.50nt	Day5_half_life	1.895637312	glori.overlap.miCLIP
BRD4	RRACH.noARE.50nt	Day5_half_life	5.770425829	glori.overlap.miCLIP
BRD9	RRACH.noARE.50nt	Day5_half_life	7.207140801	glori.overlap.miCLIP
BRI3BP	RRACH.noARE.50nt	Day5_half_life	3.40330222	glori.overlap.miCLIP
BTBD6	RRACH.noARE.50nt	Day5_half_life	7.090302444	glori.overlap.miCLIP
BTG2	RRACH.noARE.50nt	Day5_half_life	0.7225439	glori.overlap.miCLIP
BTN2A1	RRACH.noARE.50nt	Day5_half_life	0.481437197	glori.overlap.miCLIP
BTN3A1	RRACH.noARE.50nt	Day5_half_life	3.969711775	glori.overlap.miCLIP
BTN3A2	RRACH.noARE.50nt	Day5_half_life	7.602405991	glori.overlap.miCLIP
C11orf68	RRACH.noARE.50nt	Day5_half_life	3.154668647	glori.overlap.miCLIP
C11orf98	RRACH.noARE.50nt	Day5_half_life	3.776603218	glori.overlap.miCLIP
C12orf75	RRACH.noARE.50nt	Day5_half_life	4.245194713	glori.overlap.miCLIP
C14orf119	RRACH.noARE.50nt	Day5_half_life	2.365928789	glori.overlap.miCLIP
C15orf39	RRACH.noARE.50nt	Day5_half_life	1.659636512	glori.overlap.miCLIP
C19orf53	RRACH.noARE.50nt	Day5_half_life	0.007102234	glori.overlap.miCLIP
C1orf122	RRACH.noARE.50nt	Day5_half_life	4.103766286	glori.overlap.miCLIP
C1orf216	RRACH.noARE.50nt	Day5_half_life	1.195366002	glori.overlap.miCLIP
C1orf43	RRACH.noARE.50nt	Day5_half_life	3.304969715	glori.overlap.miCLIP
C1orf50	RRACH.noARE.50nt	Day5_half_life	1.966170136	glori.overlap.miCLIP
C5orf24	RRACH.noARE.50nt	Day5_half_life	4.323902768	glori.overlap.miCLIP
C6orf89	RRACH.noARE.50nt	Day5_half_life	6.142418676	glori.overlap.miCLIP
CAB39	RRACH.noARE.50nt	Day5_half_life	10.25023526	glori.overlap.miCLIP
CALM3	RRACH.noARE.50nt	Day5_half_life	5.812628835	glori.overlap.miCLIP
CALR	RRACH.noARE.50nt	Day5_half_life	9.443624081	glori.overlap.miCLIP
CAMK4	RRACH.noARE.50nt	Day5_half_life	6.184402765	glori.overlap.miCLIP
CANT1	RRACH.noARE.50nt	Day5_half_life	3.457011367	glori.overlap.miCLIP
CAP1	RRACH.noARE.50nt	Day5_half_life	6.508130276	glori.overlap.miCLIP
CAPN1	RRACH.noARE.50nt	Day5_half_life	4.348906691	glori.overlap.miCLIP
CARD8	RRACH.noARE.50nt	Day5_half_life	4.351698433	glori.overlap.miCLIP
CARHSP1	RRACH.noARE.50nt	Day5_half_life	1.721484287	glori.overlap.miCLIP
CASP2	RRACH.noARE.50nt	Day5_half_life	2.00982	glori.overlap.miCLIP
CBX6	RRACH.noARE.50nt	Day5_half_life	3.863952498	glori.overlap.miCLIP
CCDC12	RRACH.noARE.50nt	Day5_half_life	2.081940549	glori.overlap.miCLIP
CCDC137	RRACH.noARE.50nt	Day5_half_life	3.544697794	glori.overlap.miCLIP
CCDC69	RRACH.noARE.50nt	Day5_half_life	12.66216617	glori.overlap.miCLIP
CCL5	RRACH.noARE.50nt	Day5_half_life	6.831543048	glori.overlap.miCLIP
CCND2	RRACH.noARE.50nt	Day5_half_life	3.658331819	glori.overlap.miCLIP
CCNL2	RRACH.noARE.50nt	Day5_half_life	2.166941463	glori.overlap.miCLIP
CCNY	RRACH.noARE.50nt	Day5_half_life	9.203117311	glori.overlap.miCLIP
CCR7	RRACH.noARE.50nt	Day5_half_life	2.080856819	glori.overlap.miCLIP
CCZ1	RRACH.noARE.50nt	Day5_half_life	6.404624796	glori.overlap.miCLIP
CD2	RRACH.noARE.50nt	Day5_half_life	3.255318588	glori.overlap.miCLIP
CD28	RRACH.noARE.50nt	Day5_half_life	0.934819027	glori.overlap.miCLIP
CD3E	RRACH.noARE.50nt	Day5_half_life	6.598857939	glori.overlap.miCLIP
CD44	RRACH.noARE.50nt	Day5_half_life	3.170538752	glori.overlap.miCLIP
CD48	RRACH.noARE.50nt	Day5_half_life	2.492800529	glori.overlap.miCLIP
CD52	RRACH.noARE.50nt	Day5_half_life	13.28314878	glori.overlap.miCLIP
CD53	RRACH.noARE.50nt	Day5_half_life	4.469578981	glori.overlap.miCLIP
CD6	RRACH.noARE.50nt	Day5_half_life	8.499095575	glori.overlap.miCLIP
CD81	RRACH.noARE.50nt	Day5_half_life	9.950912957	glori.overlap.miCLIP
CD83	RRACH.noARE.50nt	Day5_half_life	3.599313695	glori.overlap.miCLIP
CD84	RRACH.noARE.50nt	Day5_half_life	2.286019795	glori.overlap.miCLIP
CD96	RRACH.noARE.50nt	Day5_half_life	5.145500743	glori.overlap.miCLIP
CDC16	RRACH.noARE.50nt	Day5_half_life	3.945008403	glori.overlap.miCLIP
CDC25B	RRACH.noARE.50nt	Day5_half_life	3.19505745	glori.overlap.miCLIP
CDC27	RRACH.noARE.50nt	Day5_half_life	1.452975529	glori.overlap.miCLIP
CDC34	RRACH.noARE.50nt	Day5_half_life	4.89979495	glori.overlap.miCLIP
CDC42SE1	RRACH.noARE.50nt	Day5_half_life	1.845210915	glori.overlap.miCLIP
CDK12	RRACH.noARE.50nt	Day5_half_life	2.059991574	glori.overlap.miCLIP
CDK2AP2	RRACH.noARE.50nt	Day5_half_life	4.681291814	glori.overlap.miCLIP
CDK9	RRACH.noARE.50nt	Day5_half_life	0.426118458	glori.overlap.miCLIP
CDKN2D	RRACH.noARE.50nt	Day5_half_life	2.534057294	glori.overlap.miCLIP
CDS2	RRACH.noARE.50nt	Day5_half_life	2.23532974	glori.overlap.miCLIP
CDV3	RRACH.noARE.50nt	Day5_half_life	2.401542477	glori.overlap.miCLIP
CEBPB	RRACH.noARE.50nt	Day5_half_life	1.921876017	glori.overlap.miCLIP
CEBPG	RRACH.noARE.50nt	Day5_half_life	2.203659612	glori.overlap.miCLIP
CEBPZOS	RRACH.noARE.50nt	Day5_half_life	4.311625707	glori.overlap.miCLIP
CENPB	RRACH.noARE.50nt	Day5_half_life	7.821186325	glori.overlap.miCLIP
CENPO	RRACH.noARE.50nt	Day5_half_life	1.370306611	glori.overlap.miCLIP
CENPX	RRACH.noARE.50nt	Day5_half_life	2.825691324	glori.overlap.miCLIP
CERK	RRACH.noARE.50nt	Day5_half_life	4.237704585	glori.overlap.miCLIP
CFLAR	RRACH.noARE.50nt	Day5_half_life	2.443384605	glori.overlap.miCLIP
CHAF1A	RRACH.noARE.50nt	Day5_half_life	1.853217294	glori.overlap.miCLIP
CHD2	RRACH.noARE.50nt	Day5_half_life	0.514838698	glori.overlap.miCLIP
CHD3	RRACH.noARE.50nt	Day5_half_life	9.142192529	glori.overlap.miCLIP
CHD4	RRACH.noARE.50nt	Day5_half_life	4.672661926	glori.overlap.miCLIP
CHERP	RRACH.noARE.50nt	Day5_half_life	2.577300182	glori.overlap.miCLIP
CHMP1B	RRACH.noARE.50nt	Day5_half_life	4.683741059	glori.overlap.miCLIP
CHMP4B	RRACH.noARE.50nt	Day5_half_life	4.778715263	glori.overlap.miCLIP
CHMP7	RRACH.noARE.50nt	Day5_half_life	0.937942658	glori.overlap.miCLIP
CHRAC1	RRACH.noARE.50nt	Day5_half_life	2.919945389	glori.overlap.miCLIP
CHST12	RRACH.noARE.50nt	Day5_half_life	5.600035149	glori.overlap.miCLIP
CHSY1	RRACH.noARE.50nt	Day5_half_life	1.90956811	glori.overlap.miCLIP
CHTF8	RRACH.noARE.50nt	Day5_half_life	3.596941735	glori.overlap.miCLIP
CHTOP	RRACH.noARE.50nt	Day5_half_life	6.323524231	glori.overlap.miCLIP
CIAO1	RRACH.noARE.50nt	Day5_half_life	2.366114216	glori.overlap.miCLIP
CISH	RRACH.noARE.50nt	Day5_half_life	1.649071614	glori.overlap.miCLIP
CKAP5	RRACH.noARE.50nt	Day5_half_life	3.27608598	glori.overlap.miCLIP
CLCN3	RRACH.noARE.50nt	Day5_half_life	5.923699577	glori.overlap.miCLIP
CLEC2D	RRACH.noARE.50nt	Day5_half_life	2.726599481	glori.overlap.miCLIP
CLN3	RRACH.noARE.50nt	Day5_half_life	2.568378664	glori.overlap.miCLIP
CLN3	RRACH.noARE.50nt	Day5_half_life	2.97661486	glori.overlap.miCLIP
CLPTM1	RRACH.noARE.50nt	Day5_half_life	4.757178002	glori.overlap.miCLIP
CLPTM1L	RRACH.noARE.50nt	Day5_half_life	5.735075762	glori.overlap.miCLIP
CLSTN1	RRACH.noARE.50nt	Day5_half_life	2.698581169	glori.overlap.miCLIP
CMTM3	RRACH.noARE.50nt	Day5_half_life	8.652433904	glori.overlap.miCLIP
CMTM6	RRACH.noARE.50nt	Day5_half_life	3.766833491	glori.overlap.miCLIP
CMTR1	RRACH.noARE.50nt	Day5_half_life	2.791887937	glori.overlap.miCLIP
CNDP2	RRACH.noARE.50nt	Day5_half_life	8.273212876	glori.overlap.miCLIP
CNN2	RRACH.noARE.50nt	Day5_half_life	8.455955258	glori.overlap.miCLIP
CNOT9	RRACH.noARE.50nt	Day5_half_life	0.380444478	glori.overlap.miCLIP
CNPY3	RRACH.noARE.50nt	Day5_half_life	1.759174274	glori.overlap.miCLIP
COA3	RRACH.noARE.50nt	Day5_half_life	3.818723349	glori.overlap.miCLIP
COG8	RRACH.noARE.50nt	Day5_half_life	3.9030367	glori.overlap.miCLIP
COLGALT1	RRACH.noARE.50nt	Day5_half_life	4.218637226	glori.overlap.miCLIP
COMT	RRACH.noARE.50nt	Day5_half_life	11.12430022	glori.overlap.miCLIP
COPS4	RRACH.noARE.50nt	Day5_half_life	3.008528318	glori.overlap.miCLIP
COPS7B	RRACH.noARE.50nt	Day5_half_life	2.814305197	glori.overlap.miCLIP
COPS9	RRACH.noARE.50nt	Day5_half_life	8.673621725	glori.overlap.miCLIP
CORO1B	RRACH.noARE.50nt	Day5_half_life	2.376601745	glori.overlap.miCLIP
COX14	RRACH.noARE.50nt	Day5_half_life	8.133871075	glori.overlap.miCLIP
CPSF7	RRACH.noARE.50nt	Day5_half_life	2.347200264	glori.overlap.miCLIP
CRKL	RRACH.noARE.50nt	Day5_half_life	1.079654519	glori.overlap.miCLIP
CRTAM	RRACH.noARE.50nt	Day5_half_life	4.814314616	glori.overlap.miCLIP
CSK	RRACH.noARE.50nt	Day5_half_life	9.592112472	glori.overlap.miCLIP
CSNK1D	RRACH.noARE.50nt	Day5_half_life	2.299316379	glori.overlap.miCLIP
CSNK1G2	RRACH.noARE.50nt	Day5_half_life	4.402783777	glori.overlap.miCLIP
CTBP1	RRACH.noARE.50nt	Day5_half_life	3.23795737	glori.overlap.miCLIP
CTCF	RRACH.noARE.50nt	Day5_half_life	1.581505336	glori.overlap.miCLIP
CTDNEP1	RRACH.noARE.50nt	Day5_half_life	4.733070608	glori.overlap.miCLIP
CTDP1	RRACH.noARE.50nt	Day5_half_life	2.241206512	glori.overlap.miCLIP
CTDSP1	RRACH.noARE.50nt	Day5_half_life	2.240629554	glori.overlap.miCLIP
CTDSP2	RRACH.noARE.50nt	Day5_half_life	6.224998154	glori.overlap.miCLIP
CTDSPL2	RRACH.noARE.50nt	Day5_half_life	7.853333766	glori.overlap.miCLIP
CTNNB1	RRACH.noARE.50nt	Day5_half_life	2.612708231	glori.overlap.miCLIP
CTNNBL1	RRACH.noARE.50nt	Day5_half_life	3.67262245	glori.overlap.miCLIP
CTSA	RRACH.noARE.50nt	Day5_half_life	3.460903215	glori.overlap.miCLIP
CUL4A	RRACH.noARE.50nt	Day5_half_life	3.70909884	glori.overlap.miCLIP
CXCR3	RRACH.noARE.50nt	Day5_half_life	9.450636646	glori.overlap.miCLIP
CYB561D2	RRACH.noARE.50nt	Day5_half_life	0.007102234	glori.overlap.miCLIP
CYB5B	RRACH.noARE.50nt	Day5_half_life	3.243614095	glori.overlap.miCLIP
CYB5R3	RRACH.noARE.50nt	Day5_half_life	7.275595116	glori.overlap.miCLIP
CYBC1	RRACH.noARE.50nt	Day5_half_life	2.876674486	glori.overlap.miCLIP
CYFIP2	RRACH.noARE.50nt	Day5_half_life	3.547796134	glori.overlap.miCLIP
CYTH4	RRACH.noARE.50nt	Day5_half_life	4.28935758	glori.overlap.miCLIP
CZIB	RRACH.noARE.50nt	Day5_half_life	4.541314142	glori.overlap.miCLIP
DAZAP1	RRACH.noARE.50nt	Day5_half_life	8.225607773	glori.overlap.miCLIP
DBI	RRACH.noARE.50nt	Day5_half_life	6.894295646	glori.overlap.miCLIP
DBNL	RRACH.noARE.50nt	Day5_half_life	4.480131851	glori.overlap.miCLIP
DCLRE1B	RRACH.noARE.50nt	Day5_half_life	0.276826985	glori.overlap.miCLIP
DCTN2	RRACH.noARE.50nt	Day5_half_life	4.898487325	glori.overlap.miCLIP
DCTN5	RRACH.noARE.50nt	Day5_half_life	3.968381883	glori.overlap.miCLIP
DCTPP1	RRACH.noARE.50nt	Day5_half_life	5.232485586	glori.overlap.miCLIP
DDA1	RRACH.noARE.50nt	Day5_half_life	5.620853683	glori.overlap.miCLIP
DDX17	RRACH.noARE.50nt	Day5_half_life	1.771504475	glori.overlap.miCLIP
DDX19A	RRACH.noARE.50nt	Day5_half_life	4.322855844	glori.overlap.miCLIP
DDX23	RRACH.noARE.50nt	Day5_half_life	3.11199425	glori.overlap.miCLIP
DDX42	RRACH.noARE.50nt	Day5_half_life	6.005226037	glori.overlap.miCLIP
DDX54	RRACH.noARE.50nt	Day5_half_life	4.063464053	glori.overlap.miCLIP
DDX55	RRACH.noARE.50nt	Day5_half_life	2.039491833	glori.overlap.miCLIP
DDX56	RRACH.noARE.50nt	Day5_half_life	2.105996567	glori.overlap.miCLIP
DDX6	RRACH.noARE.50nt	Day5_half_life	2.768644226	glori.overlap.miCLIP
DEDD	RRACH.noARE.50nt	Day5_half_life	4.451335964	glori.overlap.miCLIP
DEF6	RRACH.noARE.50nt	Day5_half_life	6.947953389	glori.overlap.miCLIP
DGCR8	RRACH.noARE.50nt	Day5_half_life	0.057315316	glori.overlap.miCLIP
DGKD	RRACH.noARE.50nt	Day5_half_life	0.930657426	glori.overlap.miCLIP
DGKZ	RRACH.noARE.50nt	Day5_half_life	3.967413254	glori.overlap.miCLIP
DHX38	RRACH.noARE.50nt	Day5_half_life	5.401009376	glori.overlap.miCLIP
DHX8	RRACH.noARE.50nt	Day5_half_life	2.434445418	glori.overlap.miCLIP
DIAPH1	RRACH.noARE.50nt	Day5_half_life	5.170911105	glori.overlap.miCLIP
DLST	RRACH.noARE.50nt	Day5_half_life	2.75357958	glori.overlap.miCLIP
DMAC2	RRACH.noARE.50nt	Day5_half_life	4.014423652	glori.overlap.miCLIP
DNAJB1	RRACH.noARE.50nt	Day5_half_life	1.534442371	glori.overlap.miCLIP
DNAJB6	RRACH.noARE.50nt	Day5_half_life	5.183758452	glori.overlap.miCLIP
DNAJC10	RRACH.noARE.50nt	Day5_half_life	6.935496956	glori.overlap.miCLIP
DNAJC5	RRACH.noARE.50nt	Day5_half_life	3.428103291	glori.overlap.miCLIP
DNAJC8	RRACH.noARE.50nt	Day5_half_life	5.006415702	glori.overlap.miCLIP
DNAJC9	RRACH.noARE.50nt	Day5_half_life	4.239212598	glori.overlap.miCLIP
DOK2	RRACH.noARE.50nt	Day5_half_life	3.115683251	glori.overlap.miCLIP
DPH1	RRACH.noARE.50nt	Day5_half_life	3.917671582	glori.overlap.miCLIP
DPH2	RRACH.noARE.50nt	Day5_half_life	1.947324224	glori.overlap.miCLIP
DPP3	RRACH.noARE.50nt	Day5_half_life	6.000554516	glori.overlap.miCLIP
DRG1	RRACH.noARE.50nt	Day5_half_life	5.634915472	glori.overlap.miCLIP
DRG2	RRACH.noARE.50nt	Day5_half_life	2.167046664	glori.overlap.miCLIP
DUSP2	RRACH.noARE.50nt	Day5_half_life	2.970903364	glori.overlap.miCLIP
DUSP4	RRACH.noARE.50nt	Day5_half_life	2.830023196	glori.overlap.miCLIP
DUSP5	RRACH.noARE.50nt	Day5_half_life	1.5656335	glori.overlap.miCLIP
DUSP6	RRACH.noARE.50nt	Day5_half_life	1.616090796	glori.overlap.miCLIP
DYNLL2	RRACH.noARE.50nt	Day5_half_life	4.645139424	glori.overlap.miCLIP
E2F4	RRACH.noARE.50nt	Day5_half_life	8.14049254	glori.overlap.miCLIP
EBP	RRACH.noARE.50nt	Day5_half_life	5.993419193	glori.overlap.miCLIP
ECE1	RRACH.noARE.50nt	Day5_half_life	3.857791493	glori.overlap.miCLIP
EDF1	RRACH.noARE.50nt	Day5_half_life	8.367064882	glori.overlap.miCLIP
EEF2	RRACH.noARE.50nt	Day5_half_life	7.124034606	glori.overlap.miCLIP
EGLN2	RRACH.noARE.50nt	Day5_half_life	4.74195512	glori.overlap.miCLIP
EHD1	RRACH.noARE.50nt	Day5_half_life	1.745429896	glori.overlap.miCLIP
EI24	RRACH.noARE.50nt	Day5_half_life	2.256246677	glori.overlap.miCLIP
EIF3B	RRACH.noARE.50nt	Day5_half_life	5.270924617	glori.overlap.miCLIP
EIF3I	RRACH.noARE.50nt	Day5_half_life	8.456653977	glori.overlap.miCLIP
EIF4A1	RRACH.noARE.50nt	Day5_half_life	4.299619471	glori.overlap.miCLIP
EIF4H	RRACH.noARE.50nt	Day5_half_life	6.241615309	glori.overlap.miCLIP
EIF5	RRACH.noARE.50nt	Day5_half_life	2.392789974	glori.overlap.miCLIP
EIF6	RRACH.noARE.50nt	Day5_half_life	4.662139534	glori.overlap.miCLIP
ELAC2	RRACH.noARE.50nt	Day5_half_life	2.470081388	glori.overlap.miCLIP
ELF4	RRACH.noARE.50nt	Day5_half_life	1.555824895	glori.overlap.miCLIP
ELK4	RRACH.noARE.50nt	Day5_half_life	3.165303034	glori.overlap.miCLIP
ELMO1	RRACH.noARE.50nt	Day5_half_life	5.755362464	glori.overlap.miCLIP
ELOA	RRACH.noARE.50nt	Day5_half_life	1.712503281	glori.overlap.miCLIP
ELOF1	RRACH.noARE.50nt	Day5_half_life	3.70756828	glori.overlap.miCLIP
ELOVL1	RRACH.noARE.50nt	Day5_half_life	2.634239948	glori.overlap.miCLIP
EMC10	RRACH.noARE.50nt	Day5_half_life	3.354592108	glori.overlap.miCLIP
EMG1	RRACH.noARE.50nt	Day5_half_life	6.915630156	glori.overlap.miCLIP
EML4	RRACH.noARE.50nt	Day5_half_life	2.210376255	glori.overlap.miCLIP
ENO2	RRACH.noARE.50nt	Day5_half_life	5.952027385	glori.overlap.miCLIP
EPB41	RRACH.noARE.50nt	Day5_half_life	3.148824553	glori.overlap.miCLIP
ERAP1	RRACH.noARE.50nt	Day5_half_life	1.513641106	glori.overlap.miCLIP
ERP29	RRACH.noARE.50nt	Day5_half_life	5.057130763	glori.overlap.miCLIP
ERVK3-1	RRACH.noARE.50nt	Day5_half_life	2.738621457	glori.overlap.miCLIP
ETF1	RRACH.noARE.50nt	Day5_half_life	2.979719011	glori.overlap.miCLIP
ETS2	RRACH.noARE.50nt	Day5_half_life	1.260326494	glori.overlap.miCLIP
EXOC7	RRACH.noARE.50nt	Day5_half_life	4.31522216	glori.overlap.miCLIP
EXT2	RRACH.noARE.50nt	Day5_half_life	1.557400539	glori.overlap.miCLIP
EZR	RRACH.noARE.50nt	Day5_half_life	2.465285957	glori.overlap.miCLIP
F2R	RRACH.noARE.50nt	Day5_half_life	2.040851805	glori.overlap.miCLIP
FAAP100	RRACH.noARE.50nt	Day5_half_life	1.608589347	glori.overlap.miCLIP
FADD	RRACH.noARE.50nt	Day5_half_life	3.014630729	glori.overlap.miCLIP
FAM110A	RRACH.noARE.50nt	Day5_half_life	2.055451529	glori.overlap.miCLIP
FAM111A	RRACH.noARE.50nt	Day5_half_life	2.064280763	glori.overlap.miCLIP
FAM20B	RRACH.noARE.50nt	Day5_half_life	7.696727118	glori.overlap.miCLIP
FAM32A	RRACH.noARE.50nt	Day5_half_life	2.577350274	glori.overlap.miCLIP
FAM53B	RRACH.noARE.50nt	Day5_half_life	1.708098152	glori.overlap.miCLIP
FAM78A	RRACH.noARE.50nt	Day5_half_life	2.288831475	glori.overlap.miCLIP
FAM89B	RRACH.noARE.50nt	Day5_half_life	9.319013818	glori.overlap.miCLIP
FASLG	RRACH.noARE.50nt	Day5_half_life	3.514043315	glori.overlap.miCLIP
FBRS	RRACH.noARE.50nt	Day5_half_life	5.04590504	glori.overlap.miCLIP
FBXO28	RRACH.noARE.50nt	Day5_half_life	1.58643134	glori.overlap.miCLIP
FDFT1	RRACH.noARE.50nt	Day5_half_life	5.759445897	glori.overlap.miCLIP
FEN1	RRACH.noARE.50nt	Day5_half_life	3.209480613	glori.overlap.miCLIP
FGD3	RRACH.noARE.50nt	Day5_half_life	4.179865569	glori.overlap.miCLIP
FLI1	RRACH.noARE.50nt	Day5_half_life	3.386108958	glori.overlap.miCLIP
FLYWCH1	RRACH.noARE.50nt	Day5_half_life	2.998534405	glori.overlap.miCLIP
FMNL1	RRACH.noARE.50nt	Day5_half_life	4.230738988	glori.overlap.miCLIP
FN3KRP	RRACH.noARE.50nt	Day5_half_life	2.437883937	glori.overlap.miCLIP
FNBP1	RRACH.noARE.50nt	Day5_half_life	3.664674188	glori.overlap.miCLIP
FOSL2	RRACH.noARE.50nt	Day5_half_life	4.20223464	glori.overlap.miCLIP
FOXK1	RRACH.noARE.50nt	Day5_half_life	6.396220732	glori.overlap.miCLIP
FOXK2	RRACH.noARE.50nt	Day5_half_life	0.813121313	glori.overlap.miCLIP
FPGS	RRACH.noARE.50nt	Day5_half_life	7.228883904	glori.overlap.miCLIP
FRMD8	RRACH.noARE.50nt	Day5_half_life	3.774295557	glori.overlap.miCLIP
FTSJ3	RRACH.noARE.50nt	Day5_half_life	2.36139467	glori.overlap.miCLIP
FUNDC2	RRACH.noARE.50nt	Day5_half_life	3.528930246	glori.overlap.miCLIP
FURIN	RRACH.noARE.50nt	Day5_half_life	3.242732825	glori.overlap.miCLIP
FXYD5	RRACH.noARE.50nt	Day5_half_life	9.825136895	glori.overlap.miCLIP
FYTTD1	RRACH.noARE.50nt	Day5_half_life	1.705849087	glori.overlap.miCLIP
FZR1	RRACH.noARE.50nt	Day5_half_life	6.700019878	glori.overlap.miCLIP
GADD45B	RRACH.noARE.50nt	Day5_half_life	1.724001523	glori.overlap.miCLIP
GALM	RRACH.noARE.50nt	Day5_half_life	9.206818494	glori.overlap.miCLIP
GALNT2	RRACH.noARE.50nt	Day5_half_life	2.349674668	glori.overlap.miCLIP
GAPDH	RRACH.noARE.50nt	Day5_half_life	11.50597549	glori.overlap.miCLIP
GAR1	RRACH.noARE.50nt	Day5_half_life	11.36292695	glori.overlap.miCLIP
GATA3	RRACH.noARE.50nt	Day5_half_life	2.043262456	glori.overlap.miCLIP
GATAD2A	RRACH.noARE.50nt	Day5_half_life	1.776788594	glori.overlap.miCLIP
GATC	RRACH.noARE.50nt	Day5_half_life	1.973464049	glori.overlap.miCLIP
GBF1	RRACH.noARE.50nt	Day5_half_life	1.190683267	glori.overlap.miCLIP
GDE1	RRACH.noARE.50nt	Day5_half_life	3.497057195	glori.overlap.miCLIP
GET4	RRACH.noARE.50nt	Day5_half_life	2.856605293	glori.overlap.miCLIP
GGA3	RRACH.noARE.50nt	Day5_half_life	4.253470947	glori.overlap.miCLIP
GID8	RRACH.noARE.50nt	Day5_half_life	3.07586046	glori.overlap.miCLIP
GIMAP1-GIMAP5	RRACH.noARE.50nt	Day5_half_life	0.409610892	glori.overlap.miCLIP
GIMAP4	RRACH.noARE.50nt	Day5_half_life	9.99774789	glori.overlap.miCLIP
GIMAP5	RRACH.noARE.50nt	Day5_half_life	0.36613382	glori.overlap.miCLIP
GIMAP6	RRACH.noARE.50nt	Day5_half_life	2.86248081	glori.overlap.miCLIP
GIT1	RRACH.noARE.50nt	Day5_half_life	4.528031748	glori.overlap.miCLIP
GLOD4	RRACH.noARE.50nt	Day5_half_life	8.15636832	glori.overlap.miCLIP
GLRX5	RRACH.noARE.50nt	Day5_half_life	5.289357234	glori.overlap.miCLIP
GMFB	RRACH.noARE.50nt	Day5_half_life	1.189598455	glori.overlap.miCLIP
GMPPB	RRACH.noARE.50nt	Day5_half_life	5.404356744	glori.overlap.miCLIP
GNB1	RRACH.noARE.50nt	Day5_half_life	4.316941754	glori.overlap.miCLIP
GNG2	RRACH.noARE.50nt	Day5_half_life	1.536759108	glori.overlap.miCLIP
GNPAT	RRACH.noARE.50nt	Day5_half_life	5.426251472	glori.overlap.miCLIP
GOLGA3	RRACH.noARE.50nt	Day5_half_life	3.790442176	glori.overlap.miCLIP
GORASP2	RRACH.noARE.50nt	Day5_half_life	3.468219175	glori.overlap.miCLIP
GOSR1	RRACH.noARE.50nt	Day5_half_life	5.406911121	glori.overlap.miCLIP
GOT2	RRACH.noARE.50nt	Day5_half_life	2.424914852	glori.overlap.miCLIP
GPAT4	RRACH.noARE.50nt	Day5_half_life	3.637271875	glori.overlap.miCLIP
GPATCH4	RRACH.noARE.50nt	Day5_half_life	2.775394867	glori.overlap.miCLIP
GPD1L	RRACH.noARE.50nt	Day5_half_life	1.27233014	glori.overlap.miCLIP
GPI	RRACH.noARE.50nt	Day5_half_life	11.80104079	glori.overlap.miCLIP
GPN1	RRACH.noARE.50nt	Day5_half_life	3.360426584	glori.overlap.miCLIP
GPR132	RRACH.noARE.50nt	Day5_half_life	1.073029317	glori.overlap.miCLIP
GPS1	RRACH.noARE.50nt	Day5_half_life	4.307421895	glori.overlap.miCLIP
GPSM3	RRACH.noARE.50nt	Day5_half_life	2.803990489	glori.overlap.miCLIP
GPX7	RRACH.noARE.50nt	Day5_half_life	5.024088202	glori.overlap.miCLIP
GRK2	RRACH.noARE.50nt	Day5_half_life	4.37277281	glori.overlap.miCLIP
GRK6	RRACH.noARE.50nt	Day5_half_life	1.200945814	glori.overlap.miCLIP
GRWD1	RRACH.noARE.50nt	Day5_half_life	3.554339803	glori.overlap.miCLIP
GSPT1	RRACH.noARE.50nt	Day5_half_life	4.907485482	glori.overlap.miCLIP
GTF2F1	RRACH.noARE.50nt	Day5_half_life	4.234079604	glori.overlap.miCLIP
GTF2H5	RRACH.noARE.50nt	Day5_half_life	12.27371573	glori.overlap.miCLIP
GTF3C1	RRACH.noARE.50nt	Day5_half_life	1.505418581	glori.overlap.miCLIP
GTF3C2	RRACH.noARE.50nt	Day5_half_life	1.105861656	glori.overlap.miCLIP
GTPBP2	RRACH.noARE.50nt	Day5_half_life	6.778949055	glori.overlap.miCLIP
GUCD1	RRACH.noARE.50nt	Day5_half_life	3.49681991	glori.overlap.miCLIP
GZMH	RRACH.noARE.50nt	Day5_half_life	6.088808592	glori.overlap.miCLIP
HARS1	RRACH.noARE.50nt	Day5_half_life	3.128871732	glori.overlap.miCLIP
HARS2	RRACH.noARE.50nt	Day5_half_life	1.458785532	glori.overlap.miCLIP
HCLS1	RRACH.noARE.50nt	Day5_half_life	7.683366593	glori.overlap.miCLIP
HDAC7	RRACH.noARE.50nt	Day5_half_life	2.476657474	glori.overlap.miCLIP
HDGFL2	RRACH.noARE.50nt	Day5_half_life	10.54804446	glori.overlap.miCLIP
HDLBP	RRACH.noARE.50nt	Day5_half_life	2.408003586	glori.overlap.miCLIP
HERPUD1	RRACH.noARE.50nt	Day5_half_life	1.751057176	glori.overlap.miCLIP
HEXIM1	RRACH.noARE.50nt	Day5_half_life	1.676638314	glori.overlap.miCLIP
HGH1	RRACH.noARE.50nt	Day5_half_life	2.124288848	glori.overlap.miCLIP
HGS	RRACH.noARE.50nt	Day5_half_life	8.095826776	glori.overlap.miCLIP
HIF1AN	RRACH.noARE.50nt	Day5_half_life	3.684420036	glori.overlap.miCLIP
HIGD2A	RRACH.noARE.50nt	Day5_half_life	9.575520096	glori.overlap.miCLIP
HILPDA	RRACH.noARE.50nt	Day5_half_life	1.341010589	glori.overlap.miCLIP
HINFP	RRACH.noARE.50nt	Day5_half_life	1.694027261	glori.overlap.miCLIP
HLA-A	RRACH.noARE.50nt	Day5_half_life	19.70682144	glori.overlap.miCLIP
HLA-DPB1	RRACH.noARE.50nt	Day5_half_life	3.899981448	glori.overlap.miCLIP
HLA-E	RRACH.noARE.50nt	Day5_half_life	7.075677789	glori.overlap.miCLIP
HM13	RRACH.noARE.50nt	Day5_half_life	1.269333491	glori.overlap.miCLIP
HMGA1	RRACH.noARE.50nt	Day5_half_life	5.100881183	glori.overlap.miCLIP
HMGCR	RRACH.noARE.50nt	Day5_half_life	0.675087473	glori.overlap.miCLIP
HNRNPA0	RRACH.noARE.50nt	Day5_half_life	3.349987821	glori.overlap.miCLIP
HPCAL1	RRACH.noARE.50nt	Day5_half_life	7.801430651	glori.overlap.miCLIP
HPS6	RRACH.noARE.50nt	Day5_half_life	0.828473479	glori.overlap.miCLIP
HSF1	RRACH.noARE.50nt	Day5_half_life	4.559540073	glori.overlap.miCLIP
HSPA1A	RRACH.noARE.50nt	Day5_half_life	3.333109262	glori.overlap.miCLIP
HSPA1B	RRACH.noARE.50nt	Day5_half_life	2.240557695	glori.overlap.miCLIP
ICAM2	RRACH.noARE.50nt	Day5_half_life	1.109887239	glori.overlap.miCLIP
ICMT	RRACH.noARE.50nt	Day5_half_life	4.742743433	glori.overlap.miCLIP
ICOS	RRACH.noARE.50nt	Day5_half_life	2.424422219	glori.overlap.miCLIP
IER2	RRACH.noARE.50nt	Day5_half_life	2.049103327	glori.overlap.miCLIP
IER3	RRACH.noARE.50nt	Day5_half_life	1.360100166	glori.overlap.miCLIP
IER5	RRACH.noARE.50nt	Day5_half_life	1.681581272	glori.overlap.miCLIP
IFRD2	RRACH.noARE.50nt	Day5_half_life	7.398336111	glori.overlap.miCLIP
IGBP1	RRACH.noARE.50nt	Day5_half_life	4.46015377	glori.overlap.miCLIP
IKBKB	RRACH.noARE.50nt	Day5_half_life	5.884243504	glori.overlap.miCLIP
IKZF1	RRACH.noARE.50nt	Day5_half_life	2.051500561	glori.overlap.miCLIP
IKZF3	RRACH.noARE.50nt	Day5_half_life	1.195809138	glori.overlap.miCLIP
IL10RA	RRACH.noARE.50nt	Day5_half_life	2.452873964	glori.overlap.miCLIP
IL18RAP	RRACH.noARE.50nt	Day5_half_life	0.007102234	glori.overlap.miCLIP
IL21R	RRACH.noARE.50nt	Day5_half_life	1.825583862	glori.overlap.miCLIP
IL27RA	RRACH.noARE.50nt	Day5_half_life	2.283188077	glori.overlap.miCLIP
IL2RA	RRACH.noARE.50nt	Day5_half_life	3.887979457	glori.overlap.miCLIP
IL4R	RRACH.noARE.50nt	Day5_half_life	0.007102234	glori.overlap.miCLIP
IL7R	RRACH.noARE.50nt	Day5_half_life	1.024947054	glori.overlap.miCLIP
ILF3	RRACH.noARE.50nt	Day5_half_life	4.944612934	glori.overlap.miCLIP
ILK	RRACH.noARE.50nt	Day5_half_life	6.013361449	glori.overlap.miCLIP
IMP4	RRACH.noARE.50nt	Day5_half_life	3.322941007	glori.overlap.miCLIP
INPPL1	RRACH.noARE.50nt	Day5_half_life	4.780242445	glori.overlap.miCLIP
INSIG1	RRACH.noARE.50nt	Day5_half_life	1.47011679	glori.overlap.miCLIP
IPO5	RRACH.noARE.50nt	Day5_half_life	1.670305993	glori.overlap.miCLIP
IPO9	RRACH.noARE.50nt	Day5_half_life	3.340074584	glori.overlap.miCLIP
IRF1	RRACH.noARE.50nt	Day5_half_life	2.078777441	glori.overlap.miCLIP
IRF4	RRACH.noARE.50nt	Day5_half_life	3.092440858	glori.overlap.miCLIP
IST1	RRACH.noARE.50nt	Day5_half_life	2.780477047	glori.overlap.miCLIP
ISY1	RRACH.noARE.50nt	Day5_half_life	2.586579041	glori.overlap.miCLIP
ISY1-RAB43	RRACH.noARE.50nt	Day5_half_life	3.193784753	glori.overlap.miCLIP
ITGAL	RRACH.noARE.50nt	Day5_half_life	2.233126	glori.overlap.miCLIP
ITGB2	RRACH.noARE.50nt	Day5_half_life	5.991488092	glori.overlap.miCLIP
ITK	RRACH.noARE.50nt	Day5_half_life	2.096644255	glori.overlap.miCLIP
ITPA	RRACH.noARE.50nt	Day5_half_life	4.960060426	glori.overlap.miCLIP
IVD	RRACH.noARE.50nt	Day5_half_life	6.826889577	glori.overlap.miCLIP
JADE2	RRACH.noARE.50nt	Day5_half_life	1.663788904	glori.overlap.miCLIP
JAML	RRACH.noARE.50nt	Day5_half_life	3.966807454	glori.overlap.miCLIP
JOSD1	RRACH.noARE.50nt	Day5_half_life	3.897462515	glori.overlap.miCLIP
JTB	RRACH.noARE.50nt	Day5_half_life	7.390835186	glori.overlap.miCLIP
JUNB	RRACH.noARE.50nt	Day5_half_life	1.555185738	glori.overlap.miCLIP
JUND	RRACH.noARE.50nt	Day5_half_life	3.184191904	glori.overlap.miCLIP
KANSL3	RRACH.noARE.50nt	Day5_half_life	3.716649464	glori.overlap.miCLIP
KAT2A	RRACH.noARE.50nt	Day5_half_life	5.000499259	glori.overlap.miCLIP
KCNAB2	RRACH.noARE.50nt	Day5_half_life	5.537104774	glori.overlap.miCLIP
KCTD17	RRACH.noARE.50nt	Day5_half_life	2.383403488	glori.overlap.miCLIP
KCTD2	RRACH.noARE.50nt	Day5_half_life	1.907373258	glori.overlap.miCLIP
KCTD20	RRACH.noARE.50nt	Day5_half_life	1.802245848	glori.overlap.miCLIP
KCTD5	RRACH.noARE.50nt	Day5_half_life	2.773920548	glori.overlap.miCLIP
KDM2A	RRACH.noARE.50nt	Day5_half_life	1.681917934	glori.overlap.miCLIP
KHNYN	RRACH.noARE.50nt	Day5_half_life	2.483279247	glori.overlap.miCLIP
KHSRP	RRACH.noARE.50nt	Day5_half_life	3.378203336	glori.overlap.miCLIP
KIAA0930	RRACH.noARE.50nt	Day5_half_life	2.877175044	glori.overlap.miCLIP
KIF21B	RRACH.noARE.50nt	Day5_half_life	6.387156413	glori.overlap.miCLIP
KIF3B	RRACH.noARE.50nt	Day5_half_life	3.346206928	glori.overlap.miCLIP
KLF13	RRACH.noARE.50nt	Day5_half_life	2.34844238	glori.overlap.miCLIP
KLF16	RRACH.noARE.50nt	Day5_half_life	6.202274244	glori.overlap.miCLIP
KLF6	RRACH.noARE.50nt	Day5_half_life	2.144135943	glori.overlap.miCLIP
KLHDC3	RRACH.noARE.50nt	Day5_half_life	2.77070309	glori.overlap.miCLIP
KPNA6	RRACH.noARE.50nt	Day5_half_life	3.55483206	glori.overlap.miCLIP
KXD1	RRACH.noARE.50nt	Day5_half_life	8.511077244	glori.overlap.miCLIP
L3MBTL2	RRACH.noARE.50nt	Day5_half_life	1.44574761	glori.overlap.miCLIP
LAMTOR1	RRACH.noARE.50nt	Day5_half_life	5.206441321	glori.overlap.miCLIP
LAMTOR4	RRACH.noARE.50nt	Day5_half_life	9.6207973	glori.overlap.miCLIP
LAPTM5	RRACH.noARE.50nt	Day5_half_life	7.742518914	glori.overlap.miCLIP
LARP1	RRACH.noARE.50nt	Day5_half_life	2.525545836	glori.overlap.miCLIP
LASP1	RRACH.noARE.50nt	Day5_half_life	4.513864284	glori.overlap.miCLIP
LAT	RRACH.noARE.50nt	Day5_half_life	5.248654484	glori.overlap.miCLIP
LBH	RRACH.noARE.50nt	Day5_half_life	2.122712407	glori.overlap.miCLIP
LBHD1	RRACH.noARE.50nt	Day5_half_life	3.661256447	glori.overlap.miCLIP
LCK	RRACH.noARE.50nt	Day5_half_life	5.508167242	glori.overlap.miCLIP
LCP1	RRACH.noARE.50nt	Day5_half_life	6.4809674	glori.overlap.miCLIP
LCP2	RRACH.noARE.50nt	Day5_half_life	2.493182574	glori.overlap.miCLIP
LDLR	RRACH.noARE.50nt	Day5_half_life	2.199705255	glori.overlap.miCLIP
LEF1	RRACH.noARE.50nt	Day5_half_life	3.833867019	glori.overlap.miCLIP
LENG8	RRACH.noARE.50nt	Day5_half_life	5.09932508	glori.overlap.miCLIP
LIG3	RRACH.noARE.50nt	Day5_half_life	0.840922596	glori.overlap.miCLIP
LIMD2	RRACH.noARE.50nt	Day5_half_life	1.606858334	glori.overlap.miCLIP
LITAF	RRACH.noARE.50nt	Day5_half_life	2.794978903	glori.overlap.miCLIP
LMAN2	RRACH.noARE.50nt	Day5_half_life	10.81876344	glori.overlap.miCLIP
LONP1	RRACH.noARE.50nt	Day5_half_life	5.629194509	glori.overlap.miCLIP
LRP8	RRACH.noARE.50nt	Day5_half_life	2.935919193	glori.overlap.miCLIP
LRRC14	RRACH.noARE.50nt	Day5_half_life	3.44082344	glori.overlap.miCLIP
LRRC59	RRACH.noARE.50nt	Day5_half_life	9.583390306	glori.overlap.miCLIP
LRRFIP1	RRACH.noARE.50nt	Day5_half_life	2.386846286	glori.overlap.miCLIP
LSM14B	RRACH.noARE.50nt	Day5_half_life	1.425999098	glori.overlap.miCLIP
LSM3	RRACH.noARE.50nt	Day5_half_life	6.825936872	glori.overlap.miCLIP
LSM7	RRACH.noARE.50nt	Day5_half_life	3.485190978	glori.overlap.miCLIP
LSP1	RRACH.noARE.50nt	Day5_half_life	12.242898	glori.overlap.miCLIP
LY6E	RRACH.noARE.50nt	Day5_half_life	11.12686312	glori.overlap.miCLIP
LYPLA2	RRACH.noARE.50nt	Day5_half_life	5.869194797	glori.overlap.miCLIP
MAD2L2	RRACH.noARE.50nt	Day5_half_life	4.19320748	glori.overlap.miCLIP
MAEA	RRACH.noARE.50nt	Day5_half_life	1.952735855	glori.overlap.miCLIP
MAF1	RRACH.noARE.50nt	Day5_half_life	4.100281919	glori.overlap.miCLIP
MAN2A2	RRACH.noARE.50nt	Day5_half_life	3.082928919	glori.overlap.miCLIP
MAP2K3	RRACH.noARE.50nt	Day5_half_life	5.020901346	glori.overlap.miCLIP
MAP2K4	RRACH.noARE.50nt	Day5_half_life	2.096471299	glori.overlap.miCLIP
MAP3K7	RRACH.noARE.50nt	Day5_half_life	2.828843147	glori.overlap.miCLIP
MAPK14	RRACH.noARE.50nt	Day5_half_life	2.133287395	glori.overlap.miCLIP
MAPKAPK2	RRACH.noARE.50nt	Day5_half_life	4.366246441	glori.overlap.miCLIP
MAPKAPK3	RRACH.noARE.50nt	Day5_half_life	15.12755771	glori.overlap.miCLIP
MAPRE1	RRACH.noARE.50nt	Day5_half_life	3.296156312	glori.overlap.miCLIP
MAPRE2	RRACH.noARE.50nt	Day5_half_life	1.317905512	glori.overlap.miCLIP
MARCHF9	RRACH.noARE.50nt	Day5_half_life	0.788561156	glori.overlap.miCLIP
MAZ	RRACH.noARE.50nt	Day5_half_life	6.182852565	glori.overlap.miCLIP
MBD3	RRACH.noARE.50nt	Day5_half_life	5.712851438	glori.overlap.miCLIP
MBNL1	RRACH.noARE.50nt	Day5_half_life	4.45146367	glori.overlap.miCLIP
MBP	RRACH.noARE.50nt	Day5_half_life	2.925652588	glori.overlap.miCLIP
MBTPS1	RRACH.noARE.50nt	Day5_half_life	8.005415293	glori.overlap.miCLIP
MCL1	RRACH.noARE.50nt	Day5_half_life	2.281219035	glori.overlap.miCLIP
MCM3	RRACH.noARE.50nt	Day5_half_life	3.197661164	glori.overlap.miCLIP
MCM5	RRACH.noARE.50nt	Day5_half_life	8.675321708	glori.overlap.miCLIP
MCM6	RRACH.noARE.50nt	Day5_half_life	3.105722275	glori.overlap.miCLIP
MCRIP1	RRACH.noARE.50nt	Day5_half_life	5.311634291	glori.overlap.miCLIP
MDFIC	RRACH.noARE.50nt	Day5_half_life	3.622442738	glori.overlap.miCLIP
MDM2	RRACH.noARE.50nt	Day5_half_life	1.702809846	glori.overlap.miCLIP
MDN1	RRACH.noARE.50nt	Day5_half_life	3.371828782	glori.overlap.miCLIP
MED10	RRACH.noARE.50nt	Day5_half_life	2.985180047	glori.overlap.miCLIP
MED11	RRACH.noARE.50nt	Day5_half_life	2.580243634	glori.overlap.miCLIP
MED15	RRACH.noARE.50nt	Day5_half_life	7.120106843	glori.overlap.miCLIP
MED20	RRACH.noARE.50nt	Day5_half_life	2.022736325	glori.overlap.miCLIP
MEF2B	RRACH.noARE.50nt	Day5_half_life	7.923227653	glori.overlap.miCLIP
MEN1	RRACH.noARE.50nt	Day5_half_life	4.634288637	glori.overlap.miCLIP
MEPCE	RRACH.noARE.50nt	Day5_half_life	1.940288227	glori.overlap.miCLIP
METTL23	RRACH.noARE.50nt	Day5_half_life	3.654678452	glori.overlap.miCLIP
MFAP1	RRACH.noARE.50nt	Day5_half_life	2.440689031	glori.overlap.miCLIP
MFN2	RRACH.noARE.50nt	Day5_half_life	5.545422946	glori.overlap.miCLIP
MFNG	RRACH.noARE.50nt	Day5_half_life	5.462592508	glori.overlap.miCLIP
MFSD14A	RRACH.noARE.50nt	Day5_half_life	1.078716035	glori.overlap.miCLIP
MFSD5	RRACH.noARE.50nt	Day5_half_life	1.940510362	glori.overlap.miCLIP
MIEN1	RRACH.noARE.50nt	Day5_half_life	4.457235441	glori.overlap.miCLIP
MIF4GD	RRACH.noARE.50nt	Day5_half_life	10.83537958	glori.overlap.miCLIP
MKRN2	RRACH.noARE.50nt	Day5_half_life	2.377359096	glori.overlap.miCLIP
MLLT1	RRACH.noARE.50nt	Day5_half_life	3.842418517	glori.overlap.miCLIP
MLLT6	RRACH.noARE.50nt	Day5_half_life	5.881195268	glori.overlap.miCLIP
MLX	RRACH.noARE.50nt	Day5_half_life	2.573560758	glori.overlap.miCLIP
MLXIP	RRACH.noARE.50nt	Day5_half_life	2.192920792	glori.overlap.miCLIP
MOB3A	RRACH.noARE.50nt	Day5_half_life	3.204182185	glori.overlap.miCLIP
MON1B	RRACH.noARE.50nt	Day5_half_life	3.768625621	glori.overlap.miCLIP
MPDU1	RRACH.noARE.50nt	Day5_half_life	8.966224981	glori.overlap.miCLIP
MR1	RRACH.noARE.50nt	Day5_half_life	2.781244512	glori.overlap.miCLIP
MRFAP1	RRACH.noARE.50nt	Day5_half_life	2.94090337	glori.overlap.miCLIP
MRFAP1L1	RRACH.noARE.50nt	Day5_half_life	2.741207103	glori.overlap.miCLIP
MRGBP	RRACH.noARE.50nt	Day5_half_life	5.244533464	glori.overlap.miCLIP
MROH7-TTC4	RRACH.noARE.50nt	Day5_half_life	2.577013113	glori.overlap.miCLIP
MRPL14	RRACH.noARE.50nt	Day5_half_life	1.281802581	glori.overlap.miCLIP
MRPL27	RRACH.noARE.50nt	Day5_half_life	3.988927246	glori.overlap.miCLIP
MRPL45	RRACH.noARE.50nt	Day5_half_life	4.336113294	glori.overlap.miCLIP
MRPL50	RRACH.noARE.50nt	Day5_half_life	3.732271396	glori.overlap.miCLIP
MRPL51	RRACH.noARE.50nt	Day5_half_life	4.013083126	glori.overlap.miCLIP
MRPL54	RRACH.noARE.50nt	Day5_half_life	1.734876425	glori.overlap.miCLIP
MRPS12	RRACH.noARE.50nt	Day5_half_life	7.213226273	glori.overlap.miCLIP
MRPS16	RRACH.noARE.50nt	Day5_half_life	7.801502566	glori.overlap.miCLIP
MRPS18A	RRACH.noARE.50nt	Day5_half_life	3.411919961	glori.overlap.miCLIP
MRPS2	RRACH.noARE.50nt	Day5_half_life	2.190192779	glori.overlap.miCLIP
MRPS24	RRACH.noARE.50nt	Day5_half_life	6.403414955	glori.overlap.miCLIP
MRPS26	RRACH.noARE.50nt	Day5_half_life	6.723861103	glori.overlap.miCLIP
MRPS27	RRACH.noARE.50nt	Day5_half_life	3.195349228	glori.overlap.miCLIP
MRPS5	RRACH.noARE.50nt	Day5_half_life	1.902443193	glori.overlap.miCLIP
MRPS7	RRACH.noARE.50nt	Day5_half_life	5.46084001	glori.overlap.miCLIP
MRRF	RRACH.noARE.50nt	Day5_half_life	5.207522573	glori.overlap.miCLIP
MSRB1	RRACH.noARE.50nt	Day5_half_life	4.397543695	glori.overlap.miCLIP
MTA2	RRACH.noARE.50nt	Day5_half_life	2.472453795	glori.overlap.miCLIP
MTFP1	RRACH.noARE.50nt	Day5_half_life	5.655712911	glori.overlap.miCLIP
[truncated: 34,757 more rows]
