# Supplementary material for: Meta-unstable mRNAs in activated CD8+ T cells are defined by interlinked AU-rich elements and m6A mRNA methylation
Source: Nat Commun. 2026 Jan 22;17:160. doi: 10.1038/s41467-025-67762-w (PMC12827480; doi:10.1038/s41467-025-67762-w)
Supplement: Supplementary file 6 — Source Data [file 41467_2025_67762_MOESM6_ESM.zip › Source Data/Fig-2D.csv]

distance	pvalue	group	log10_pval
<5	0.01491	RRACH_miCLIP.sites	1.826522357
10	0.004244	RRACH_miCLIP.sites	2.372224625
30	0.009168	RRACH_miCLIP.sites	2.037725395
50	0.01556	RRACH_miCLIP.sites	1.807990407
100	0.02599	RRACH_miCLIP.sites	1.58519372
>100	0.5166	RRACH_miCLIP.sites	0.286845598
