# Supplementary material for: Meta-unstable mRNAs in activated CD8+ T cells are defined by interlinked AU-rich elements and m6A mRNA methylation
Source: Nat Commun. 2026 Jan 22;17:160. doi: 10.1038/s41467-025-67762-w (PMC12827480; doi:10.1038/s41467-025-67762-w)
Supplement: Supplementary file 6 — Source Data [file 41467_2025_67762_MOESM6_ESM.zip › Source Data/Fig-2E.csv]

SYMBOL	cluster	RRACH.onlyARE.100nt_DMSO_1_A	RRACH.onlyARE.100nt_DMSO_1_B	RRACH.onlyARE.100nt_DMSO_1_C	RRACH.onlyARE.100nt_DMSO_5_B	RRACH.onlyARE.100nt_DMSO_noAct_D	RRACH.onlyARE.100nt_METTL3i_1_A	RRACH.onlyARE.100nt_METTL3i_1_B	RRACH.onlyARE.100nt_DMSO_5_A	RRACH.onlyARE.100nt_DMSO_5_C	RRACH.onlyARE.100nt_DMSO_noAct_E	RRACH.onlyARE.100nt_METTL3i_1_C	RRACH.onlyARE.100nt_METTL3i_5_A	RRACH.onlyARE.100nt_METTL3i_5_B	RRACH.onlyARE.100nt_METTL3i_5_C	RRACH.onlyARE.100nt_METTL3i_noAct_D	RRACH.onlyARE.100nt_METTL3i_noAct_E	RRACH.noARE.100nt_DMSO_1_A	RRACH.noARE.100nt_DMSO_1_B	RRACH.noARE.100nt_DMSO_1_C	RRACH.noARE.100nt_DMSO_5_A	RRACH.noARE.100nt_DMSO_5_B	RRACH.noARE.100nt_DMSO_5_C	RRACH.noARE.100nt_DMSO_noAct_D	RRACH.noARE.100nt_DMSO_noAct_E	RRACH.noARE.100nt_METTL3i_1_A	RRACH.noARE.100nt_METTL3i_1_B	RRACH.noARE.100nt_METTL3i_1_C	RRACH.noARE.100nt_METTL3i_5_A	RRACH.noARE.100nt_METTL3i_5_B	RRACH.noARE.100nt_METTL3i_5_C	RRACH.noARE.100nt_METTL3i_noAct_D	RRACH.noARE.100nt_METTL3i_noAct_E
TPT1	cluster 1	0.749164223	0.876078606	0.715030889	0.903054924	1.015771209	0.578512797	0.646717193	0.957079531	1.01461945	1.362155021	0.723840438	0.979321776	1.021110782	0.835194611	1.478946918	1.571906562	-0.964281558	-0.964281558	-0.964281558	-0.964281558	-0.964281558	-0.964281558	-0.964281558	-0.964281558	-0.964281558	-0.964281558	-0.964281558	-0.964281558	-0.964281558	-0.964281558	-0.964281558	-0.964281558
CALR	cluster 1	1.149606649	1.252656211	0.952510057	1.012504044	0.383294179	1.136323933	1.266323753	1.182637844	1.086196673	0.5951343	1.184938775	1.269327065	1.139825175	0.87247746	0.448365521	0.090610298	-0.599152436	-0.583614266	-0.711712529	-0.612314575	-0.768148668	-0.764477455	-0.941770141	-0.863725559	-1.147227039	-1.147227039	-1.147227039	-1.147227039	-1.147227039	-1.147227039	-1.147227039	-1.147227039
0	cluster 1	0.842546353	1.153999116	1.094571574	0.617701643	0.252324701	0.438925643	1.007623799	1.012311468	1.132797836	0.060440458	0.632175616	1.102679174	0.898528003	0.733874475	-2.847187964	-2.401895995	-0.024776548	0.145811708	0.060440458	0.106173836	-0.352699192	-0.363709806	-1.262010013	-0.463139721	-0.210518235	0.226657907	-0.140118888	0.060440458	-0.527224774	-0.120237326	-1.022194737	-1.844311026
IL7R	cluster 1	-0.414144513	-0.236535196	0.106799622	-0.053722779	2.074992946	-0.265915711	-0.208802307	-0.636684901	0.026618098	2.03631609	0.112768229	-0.297831751	0.172158577	0.221244749	2.086633615	2.037843268	-0.799412739	-0.626466901	-0.554458126	-0.786260877	-0.390697423	-0.325089324	1.339474044	1.608557514	-0.804977651	-0.961515656	-0.363801926	-0.805164388	-0.173054412	-0.275355977	-1.421757097	-1.421757097
RAC2	cluster 1	0.726193528	0.75023703	0.830109296	1.16034127	0.704209441	0.687171713	0.929981816	1.361441769	1.23785631	0.534622839	0.899175127	1.300158893	1.171682135	1.19362237	0.640784872	0.921391958	-0.826919271	-0.808006867	-0.745975534	-1.243705293	-0.423810597	-0.469008258	-0.636741187	-0.725430047	-1.243705293	-1.243705293	-1.243705293	-1.243705293	-1.243705293	-0.463446266	-1.243705293	-1.243705293
RAN	cluster 1	1.357408381	1.390640541	1.355714401	1.198581668	0.334610197	1.13674565	1.25223565	1.158553788	1.229896772	0.438041014	1.168918492	1.094722485	1.051625579	1.125270221	-0.849609158	-0.849609158	-0.849609158	-0.849609158	-0.849609158	-0.849609158	-0.849609158	-0.849609158	-0.849609158	-0.849609158	-0.849609158	-0.849609158	-0.849609158	-0.849609158	-0.849609158	-0.849609158	-0.849609158	-0.849609158
EID1	cluster 1	0.899334144	1.084948736	0.907246108	1.278963837	0.768056726	0.695550027	0.94796055	1.181859675	1.289384178	0.921841163	0.96090142	1.39399472	1.425838323	1.103869881	0.204052374	0.16144859	-0.951578153	-0.951578153	-0.951578153	-0.951578153	-0.951578153	-0.951578153	-0.951578153	-0.951578153	-0.951578153	-0.951578153	-0.951578153	-0.951578153	-0.951578153	-0.951578153	-0.951578153	-0.951578153
ACTG1	cluster 1	1.271015603	1.308563594	1.402994824	1.439542228	0.464753017	0.634284537	0.813721829	1.555733855	1.60788368	0.281055771	0.780995457	1.108534346	0.860646342	1.051527577	-0.233081479	0.310788087	-0.916184954	-0.916184954	-0.916184954	-0.916184954	-0.916184954	-0.916184954	-0.916184954	-0.916184954	-0.916184954	-0.916184954	-0.916184954	-0.916184954	-0.916184954	-0.916184954	-0.916184954	-0.916184954
YBX1	cluster 1	1.531915035	1.605794714	1.176453418	1.196257682	0.228746829	1.128480298	1.292448962	1.157487014	1.282679217	0.680084141	1.131366341	1.07406163	1.092060213	0.610858806	-0.84381635	-0.84381635	-0.84381635	-0.84381635	-0.84381635	-0.84381635	-0.84381635	-0.84381635	-0.84381635	-0.84381635	-0.84381635	-0.84381635	-0.84381635	-0.84381635	-0.84381635	-0.84381635	-0.84381635	-0.84381635
TNFAIP8	cluster 1	1.086575295	1.319009408	1.280096209	0.536590239	0.675605635	1.155633675	1.089728367	0.454469617	0.905661806	0.975348411	1.202777784	0.884860141	0.802779106	1.002418267	1.065274096	1.071952654	-0.969298794	-0.969298794	-0.969298794	-0.969298794	-0.969298794	-0.969298794	-0.969298794	-0.969298794	-0.969298794	-0.969298794	-0.969298794	-0.969298794	-0.969298794	-0.969298794	-0.969298794	-0.969298794
ACTB	cluster 1	0.854586645	0.883600364	1.027735083	1.108378198	0.105708639	0.539443405	0.801522969	1.378710895	1.323479524	-0.259407739	0.694484594	1.119165526	0.841589476	1.275299218	-1.948674384	-1.948674384	-0.12741249	-0.216459738	-0.048537857	0.153299572	-0.015591568	0.098359464	-0.629563643	-1.010504926	-0.595591441	-0.396586651	-0.668579304	-0.24488806	-0.701345443	0.503802825	-1.948674384	-1.948674384
LDHA	cluster 1	1.155985558	1.218546751	1.223810482	1.347814086	-0.138516581	1.019211425	1.178857362	1.267647508	1.297915534	-0.237780066	1.123647829	1.27296813	1.329947292	1.454943701	-0.850499588	-0.056506007	-0.850499588	-0.850499588	-0.850499588	-0.850499588	-0.850499588	-0.850499588	-0.850499588	-0.850499588	-0.850499588	-0.850499588	-0.850499588	-0.850499588	-0.850499588	-0.850499588	-0.850499588	-0.850499588
HNRNPR	cluster 1	1.156374095	1.345212097	1.089764441	1.118228492	0.460455154	1.119554751	1.17508259	1.148711851	1.303120487	0.62019938	1.155066664	1.282186505	1.323568518	1.114085626	-0.856200592	-0.856200592	-0.856200592	-0.856200592	-0.856200592	-0.856200592	-0.856200592	-0.856200592	-0.856200592	-0.856200592	-0.856200592	-0.856200592	-0.856200592	-0.856200592	-0.856200592	-0.856200592	-0.856200592	-0.856200592
ETS1	cluster 1	0.995623127	0.903140394	1.036720444	0.942701062	0.978954092	0.886090701	0.953284363	1.218836431	1.044327001	1.058994544	1.081653546	1.214453795	1.119275244	1.087595585	0.520622187	0.560030981	-0.975143968	-0.975143968	-0.975143968	-0.975143968	-0.975143968	-0.975143968	-0.975143968	-0.975143968	-0.975143968	-0.975143968	-0.975143968	-0.975143968	-0.975143968	-0.975143968	-0.975143968	-0.975143968
CCL4	cluster 1	2.757415266	3.047934443	3.042493704	-0.015416692	0.435665129	-0.42540294	-0.42540294	0.26687932	0.431924724	0.242774677	-0.42540294	-0.42540294	-0.42540294	-0.42540294	-0.42540294	-0.42540294	-0.42540294	-0.42540294	-0.42540294	-0.42540294	-0.42540294	-0.42540294	-0.42540294	-0.42540294	-0.42540294	-0.42540294	-0.42540294	-0.42540294	-0.42540294	-0.42540294	-0.42540294	-0.42540294
MX1	cluster 1	-0.117849431	-0.449767063	-0.715574287	1.968662859	-0.213166576	-0.350603888	-0.491591313	2.438997236	1.546649926	0.256202923	-0.715574287	2.335002113	1.87670706	0.992167426	-0.715574287	-0.715574287	-0.715574287	-0.715574287	-0.715574287	0.607149398	0.157521292	-0.097484984	-0.715574287	-0.715574287	-0.715574287	-0.715574287	-0.715574287	0.213555708	-0.715574287	0.061461622	-0.715574287	-0.715574287
HP1BP3	cluster 1	0.682231252	0.919218199	0.76973516	1.388951292	1.054468454	0.439444771	0.671831763	1.448957468	1.687498532	0.952432918	0.790440291	1.397253485	1.47291304	1.44964398	-0.840278923	-0.840278923	-0.840278923	-0.840278923	-0.840278923	-0.840278923	-0.840278923	-0.840278923	-0.840278923	-0.840278923	-0.840278923	-0.840278923	-0.840278923	-0.840278923	-0.840278923	-0.840278923	-0.840278923	-0.840278923
RAB7A	cluster 1	1.385709295	1.609290409	1.026451708	1.108038029	0.395798401	1.09767129	1.299204106	1.173793023	1.172251323	0.755743472	1.092191863	1.125517558	1.022296278	0.755202767	-0.982018252	-0.982018252	-0.982018252	-0.43584368	-0.592475996	-0.982018252	-0.982018252	-0.778795574	-0.982018252	-0.767473415	0.011943725	-0.982018252	-0.982018252	-0.982018252	-0.982018252	-0.672295552	-0.982018252	-0.982018252
C6orf62	cluster 1	0.618356635	0.805241587	0.770204804	0.985005017	1.102773585	0.689886005	0.795809022	1.010589932	1.09930047	1.145506865	0.867007899	1.244036406	1.143123693	1.175034513	1.144375525	1.00995232	-0.975387767	-0.975387767	-0.975387767	-0.975387767	-0.975387767	-0.975387767	-0.975387767	-0.975387767	-0.975387767	-0.975387767	-0.975387767	-0.975387767	-0.975387767	-0.975387767	-0.975387767	-0.975387767
RPL13A	cluster 1	1.112077565	1.001442412	0.81477642	1.057141103	0.70339993	0.618654527	0.8860431	1.254248797	1.202144345	1.102930948	0.937115365	1.05158492	1.036258823	0.671928243	-1.44895959	-0.099620697	-0.165716212	-0.007461486	-0.291834938	-0.030034697	-0.111604522	0.027822908	-0.685315997	-0.092411922	-1.44895959	-1.44895959	-1.44895959	-1.44895959	-1.44895959	-0.401892217	-1.44895959	-1.44895959
SELPLG	cluster 1	-0.846577231	-0.846577231	-0.846577231	-0.846577231	-0.846577231	-0.846577231	-0.846577231	-0.846577231	-0.846577231	-0.846577231	-0.846577231	-0.846577231	-0.846577231	-0.846577231	-0.846577231	-0.846577231	0.012762015	-0.113067764	0.021487039	1.283935965	1.036284296	1.25769869	1.653771365	1.884945789	-0.167491379	-0.026288005	0.130655208	1.13827503	1.14744139	1.37242759	1.725125859	1.187272601
YY1	cluster 1	0.988347409	1.104247764	1.032124063	1.063312107	1.032312007	0.966109837	1.114237375	1.114777863	1.325350368	0.884561514	0.944183839	1.253519855	1.35070817	1.283486166	-0.26178999	-0.893852256	-0.893852256	-0.893852256	-0.893852256	-0.893852256	-0.893852256	-0.893852256	-0.893852256	-0.893852256	-0.893852256	-0.893852256	-0.893852256	-0.893852256	-0.893852256	-0.893852256	-0.893852256	-0.893852256
SELL	cluster 1	-0.146789533	-0.182545795	0.093606217	1.447737724	1.357627304	0.020935979	-0.214287142	1.629397977	1.106675013	1.410045512	-0.092970581	1.599585928	1.77836343	1.369389423	0.937209054	1.21974314	-0.833357728	-0.833357728	-0.833357728	-0.833357728	-0.833357728	-0.833357728	-0.833357728	-0.833357728	-0.833357728	-0.833357728	-0.833357728	-0.833357728	-0.833357728	-0.833357728	-0.833357728	-0.833357728
TMPO	cluster 1	0.973446394	1.128361802	0.987475666	1.338389221	0.520651671	0.743001745	0.683344758	1.211830936	1.581120981	0.684951776	0.908077498	1.362042441	1.467230631	1.448824176	0.027631315	-0.886257707	-0.886257707	-0.886257707	-0.886257707	-0.886257707	-0.886257707	-0.886257707	-0.886257707	-0.886257707	-0.886257707	-0.886257707	-0.886257707	-0.886257707	-0.886257707	-0.886257707	-0.886257707	-0.886257707
TUG1	cluster 1	0.24006336	0.533908982	0.772222023	1.216411505	1.615008607	0.203539582	0.0827019	1.138575075	1.200073246	1.689455828	0.560826495	1.328089598	1.468510232	1.216004631	0.336129236	0.125513519	-1.028950759	-0.885164429	-0.705230282	-0.775635173	-0.61106675	-0.771741712	-0.47651381	-0.075432663	-1.590715131	-1.01540933	-1.590715131	-0.726326159	-0.648112418	-0.70713581	-1.590715131	-0.528169129
LUC7L3	cluster 1	0.637522875	0.717564331	0.92382041	1.261990891	1.678830105	0.609352153	0.323963644	1.059944322	1.3618559	1.645020298	0.581332507	1.251495058	1.307787965	1.342715561	0.259225817	-0.880142461	-0.880142461	-0.880142461	-0.880142461	-0.880142461	-0.880142461	-0.880142461	-0.880142461	-0.880142461	-0.880142461	-0.880142461	-0.880142461	-0.880142461	-0.880142461	-0.880142461	-0.880142461	-0.880142461
CXCR4	cluster 1	-0.719842634	-0.719842634	0.072349073	0.603543021	1.684588995	-0.719842634	-0.176579839	0.720984129	1.154649236	1.125328132	0.173833505	1.192374695	1.126483943	1.920262687	1.85448328	2.224709193	-0.719842634	-0.719842634	-0.719842634	-0.719842634	-0.719842634	-0.719842634	-0.719842634	-0.719842634	-0.719842634	-0.719842634	-0.719842634	-0.719842634	-0.719842634	-0.719842634	-0.719842634	-0.719842634
RBM38	cluster 1	1.439543182	1.315130244	0.959856335	0.835345862	0.58157701	1.430460938	1.434741846	1.073238013	0.664836076	0.396786057	1.110696695	0.991304678	0.85696248	0.496978824	0.662505959	0.849336732	-1.000623762	-1.000623762	-1.000623762	-1.000623762	-1.000623762	-1.000623762	-1.000623762	-1.000623762	-1.000623762	-1.000623762	-1.000623762	-1.000623762	-1.000623762	-1.000623762	-0.089944506	-1.000623762
EIF2S3	cluster 1	0.977010367	1.198896913	1.124836298	1.217999754	0.670248762	0.81104543	1.029718842	1.270317632	1.45236162	0.746286424	1.032331849	1.227281893	1.217383989	1.209315588	-0.085169934	-0.218760437	-0.930069062	-0.930069062	-0.930069062	-0.930069062	-0.930069062	-0.930069062	-0.930069062	-0.930069062	-0.930069062	-0.930069062	-0.930069062	-0.930069062	-0.930069062	-0.930069062	-0.930069062	-0.930069062
G3BP2	cluster 1	1.117924164	1.399167636	1.134579833	0.953168144	0.912603514	1.08471505	1.118274215	1.104780031	1.216154178	0.895054298	1.146263793	1.233154877	1.153507542	1.066140086	-0.518313197	-0.883363186	-0.883363186	-0.883363186	-0.883363186	-0.883363186	-0.883363186	-0.883363186	-0.883363186	-0.883363186	-0.883363186	-0.883363186	-0.883363186	-0.883363186	-0.883363186	-0.883363186	-0.883363186	-0.883363186
DDX21	cluster 1	1.609337698	1.645591305	1.579337642	0.619617579	0.045645921	1.680637443	1.578215513	0.763375401	0.852654227	0.22783489	1.374609131	1.146716512	0.630464777	0.734632561	-0.368583405	-0.468658887	-0.853214269	-0.853214269	-0.853214269	-0.853214269	-0.853214269	-0.853214269	-0.853214269	-0.853214269	-0.853214269	-0.853214269	-0.853214269	-0.853214269	-0.853214269	-0.853214269	-0.853214269	-0.853214269
HSP90AA1	cluster 1	1.82591655	2.038737169	1.846953892	1.306144473	-0.549947145	-0.549947145	-0.549947145	1.123149705	2.268347507	0.748114614	-0.549947145	-0.549947145	-0.549947145	2.041367579	-0.549947145	-0.549947145	-0.549947145	-0.549947145	-0.549947145	-0.549947145	-0.549947145	-0.549947145	-0.549947145	-0.549947145	-0.549947145	-0.549947145	-0.549947145	-0.549947145	-0.549947145	-0.549947145	-0.549947145	-0.549947145
SRSF6	cluster 1	0.907740887	1.167783183	1.398622439	0.963293117	1.026932297	0.974675503	1.245321372	1.181353382	1.168977653	0.705740569	1.22109979	1.321958344	1.170503258	1.062325625	-0.86201819	-0.86201819	-0.86201819	-0.86201819	-0.86201819	-0.86201819	-0.86201819	-0.86201819	-0.86201819	-0.86201819	-0.86201819	-0.86201819	-0.86201819	-0.86201819	-0.86201819	-0.86201819	-0.86201819	-0.86201819
H2AZ1	cluster 1	0.726246531	0.915928238	0.941044473	1.535912293	0.479174333	0.595882031	0.70745986	1.534313453	1.598227126	0.455250085	0.63449858	1.573095447	1.44349046	1.720052153	-0.825587504	-0.825587504	-0.825587504	-0.825587504	-0.825587504	-0.825587504	-0.825587504	-0.825587504	-0.825587504	-0.825587504	-0.825587504	-0.825587504	-0.825587504	-0.825587504	-0.825587504	-0.825587504	-0.825587504	-0.825587504
GLO1	cluster 1	0.938433452	0.99557739	0.900217438	1.410629689	0.731954113	0.850731375	0.707687608	1.337206425	1.658235565	0.793183483	0.633443319	1.376600849	1.344015061	1.55264241	-0.846142121	-0.846142121	-0.846142121	-0.846142121	-0.846142121	-0.846142121	-0.846142121	-0.846142121	-0.846142121	-0.846142121	-0.846142121	-0.846142121	-0.846142121	-0.846142121	-0.846142121	-0.846142121	-0.846142121	-0.846142121
VDAC3	cluster 1	1.09406118	1.183857439	0.886193793	1.214810953	0.148500074	1.085005847	1.23707845	1.272062638	1.263165722	0.595373892	1.038181557	1.538529843	1.57012991	1.058744738	-0.84364978	-0.84364978	-0.84364978	-0.84364978	-0.84364978	-0.84364978	-0.84364978	-0.84364978	-0.84364978	-0.84364978	-0.84364978	-0.84364978	-0.84364978	-0.84364978	-0.84364978	-0.84364978	-0.84364978	-0.84364978
G3BP1	cluster 1	1.457449748	1.623384798	1.418033664	1.051851618	0.585360997	1.206888956	0.555237216	1.034347836	1.302760617	0.651382381	0.68906143	1.113236666	1.021904857	1.079077658	-0.035038301	0.146767746	-0.931356743	-0.931356743	-0.931356743	-0.931356743	-0.931356743	-0.931356743	-0.931356743	-0.931356743	-0.931356743	-0.931356743	-0.931356743	-0.931356743	-0.931356743	-0.931356743	-0.931356743	-0.931356743
PPP2CA	cluster 1	1.176398885	1.372065765	1.171185622	1.078310253	0.740791301	0.989521182	1.15793808	1.075809229	1.286589587	0.826986673	1.085097436	1.278216499	1.226106099	1.061354897	-0.862576195	-0.862576195	-0.862576195	-0.862576195	-0.862576195	-0.862576195	-0.862576195	-0.862576195	-0.862576195	-0.862576195	-0.862576195	-0.862576195	-0.862576195	-0.862576195	-0.862576195	-0.862576195	-0.862576195	-0.862576195
TRIAP1	cluster 1	1.110499927	1.317088988	1.148731849	0.979696735	-0.356109985	1.233203348	1.414008607	0.958530683	1.234954068	0.113774773	1.263895568	1.366056165	1.343503589	1.327658109	-0.261433641	-0.184555246	-0.666405192	-0.957755969	-0.957755969	-0.738586591	-0.757664322	-0.680315657	-0.957755969	-0.957755969	-0.957755969	-0.957755969	-0.957755969	-0.957755969	-0.957755969	-0.631216122	-0.957755969	-0.957755969
BTN3A2	cluster 1	-0.601807774	-0.486210428	-1.460316574	-0.150074576	0.841600942	-0.753784383	-0.704294749	-1.306557769	-1.424971905	1.179862592	-1.225295988	-0.444161849	0.184775134	-0.979624435	1.384998779	0.566254858	-0.118782663	0.128009409	-0.818538541	-0.022518688	0.362025771	-0.362582339	1.699264698	2.455208099	0.103244491	-0.616546187	-0.725578181	0.093503332	0.031863026	-0.136355512	1.897358921	1.410032489
CLPTM1L	cluster 1	0.95109921	1.238999836	0.961057378	0.932153276	0.58880578	1.137924339	1.388301571	0.948182439	0.91539592	0.499249003	1.231450814	1.346442601	1.211723602	0.951367103	0.602100259	0.392626624	-0.909794793	-0.877881983	-0.810297036	-0.768222907	-0.861972106	-0.835370898	-1.143281274	-1.143281274	-0.862728598	-0.731335318	-0.858504648	-1.143281274	-0.921083826	-1.143281274	-1.143281274	-1.143281274
OGT	cluster 1	0.151295735	0.087665142	0.40705977	1.176279241	1.804397512	-0.489375017	-0.243649186	1.182333206	1.289321103	1.707734963	-0.012509955	1.11994279	1.140014325	1.422837418	0.276214837	0.626139052	-1.107710426	-0.973078618	-0.765321011	-0.472674264	-0.165452967	-0.430528153	0.172276452	0.097702856	-1.268272453	-1.168667364	-1.158858442	-0.167637389	-0.283364189	-0.172153082	-1.890980943	-1.890980943
PRKCH	cluster 1	0.487802252	0.644981963	0.817734685	0.792093851	1.682417111	0.405626904	0.802562309	1.29921896	0.907606201	1.33534045	0.357311494	1.279465931	1.183697428	0.818309029	0.243858748	0.939610473	-1.289078861	-0.63286778	-1.025911235	-0.873670742	-0.544063495	-1.575718839	-1.084546044	-0.221231622	-0.781897765	-0.422663269	-0.2962804	-0.611050446	-0.714403625	-1.294693823	-0.431341498	-2.198218344
CDC42SE2	cluster 1	0.685687343	0.90206644	0.811123473	0.96563224	1.67328705	0.774322981	0.683087425	1.174839319	1.174276172	1.780602383	0.53420207	1.315900373	1.073917155	1.569120315	-0.839892486	-0.839892486	-0.839892486	-0.839892486	-0.839892486	-0.839892486	-0.839892486	-0.839892486	-0.839892486	-0.839892486	-0.839892486	-0.839892486	-0.839892486	-0.839892486	-0.839892486	-0.839892486	-0.839892486	-0.839892486
TMSB10	cluster 1	0.824960489	0.673712552	0.620175073	1.619891254	0.559921994	0.32686145	0.741638024	1.961793149	1.767725599	0.879368458	0.487769827	1.435908379	1.476714722	1.300648489	-0.815393859	-0.815393859	-0.815393859	-0.815393859	-0.815393859	-0.815393859	-0.815393859	-0.815393859	-0.815393859	-0.815393859	-0.815393859	-0.815393859	-0.815393859	-0.815393859	-0.815393859	-0.815393859	-0.815393859	-0.815393859
ACTR2	cluster 1	1.113031418	1.19217373	1.138907631	1.464257769	0.932043545	0.576016489	0.762115753	1.45094016	1.501320711	0.980692937	0.688045687	1.060644519	1.270742347	1.220762464	-0.852871953	-0.852871953	-0.852871953	-0.852871953	-0.852871953	-0.852871953	-0.852871953	-0.852871953	-0.852871953	-0.852871953	-0.852871953	-0.852871953	-0.852871953	-0.852871953	-0.852871953	-0.852871953	-0.852871953	-0.852871953
TUBB4B	cluster 1	1.211069604	1.218969184	0.958718138	1.165604873	-0.099475735	1.294138222	1.563964127	1.638530636	1.002688875	-0.031577683	1.233832311	1.538023797	1.288251926	0.677905215	-0.814480194	-0.814480194	-0.814480194	-0.814480194	-0.814480194	-0.814480194	-0.814480194	-0.814480194	-0.814480194	-0.814480194	-0.814480194	-0.814480194	-0.814480194	-0.814480194	-0.814480194	-0.814480194	-0.814480194	-0.814480194
ZFP36L2	cluster 1	-1.070247385	-0.696193566	-0.168028667	0.048772271	1.6900956	-1.19516275	-0.11486381	-1.257620584	0.601283448	0.787115424	-0.431683791	-0.052364044	0.050522607	0.645850819	0.798704668	0.828549534	-0.51738781	-1.099595362	-0.802269418	-0.679030879	0.579026449	0.596014612	1.955887765	1.72508418	-1.40914495	-1.301943524	-0.503136605	-1.241492271	-0.815651677	1.392886471	1.542185335	0.113837908
UBE2D3	cluster 1	1.28560563	1.454834371	1.252189718	1.326037414	0.610753082	-1.049364413	-1.339333669	1.605617759	1.744968767	0.841089123	-1.339333669	1.582979959	-1.013256806	0.820088461	-1.339333669	-1.339333669	-0.285041163	0.076286036	0.220924623	-0.332207962	-0.193757757	-0.359738851	0.014921172	-0.187672216	-0.453591117	-0.219566495	-0.407755773	-0.331565722	-0.259513015	0.292737188	-1.339333669	-1.339333669
ITGAL	cluster 1	-0.372254983	-0.076185487	-0.1970973	0.739096768	0.90726488	-1.01399625	-0.461199527	0.552213445	0.70742608	0.547918735	-0.616604671	0.351783209	0.259943735	0.270206128	-2.153164167	-2.153164167	-0.303772624	0.119931384	0.192460741	0.937010874	0.981874869	1.13330074	1.191139925	1.011693005	-0.392611627	-0.194218531	-0.016279539	0.514954523	0.758448333	1.080209832	-2.153164167	-2.153164167
DDX17	cluster 1	-0.240148254	0.183903412	0.124414296	0.535160519	1.486022417	-0.520824987	-0.706932592	0.337314541	0.827052317	1.209565954	-0.273696299	0.32753994	0.22434751	1.270758062	-2.004351408	-2.004351408	-0.498012688	-0.191781211	0.042516943	0.32433887	0.513342776	0.784122508	1.179819513	1.002518695	-0.684439004	-0.803742958	-0.587897385	0.26526082	0.457813313	1.429068606	-2.004351408	-2.004351408
RASSF5	cluster 1	0.865642563	1.062579779	0.794416242	-0.124482186	0.088816442	1.213812157	1.812833153	0.655476557	0.054272079	-0.129510768	1.070924859	1.078304421	0.016123194	0.375955251	0.57153943	1.744308145	-0.670601621	-0.11303438	-0.189748846	-2.303516988	-0.984224232	-0.987344598	-0.622008894	-0.172717427	-0.348169074	0.054272079	0.054272079	-0.515913834	-0.768836439	0.172577165	-1.101931489	-2.654084821
CD3E	cluster 1	1.303842894	1.607280257	1.027600802	1.510432293	1.243699746	-0.704177313	-0.704177313	1.71878005	1.622828146	1.375532323	-0.704177313	1.383717038	-0.704177313	0.86148717	-0.704177313	-0.704177313	1.132522862	-0.704177313	-0.704177313	-0.704177313	-0.704177313	-0.704177313	-0.704177313	-0.704177313	-0.704177313	-0.704177313	-0.704177313	-0.704177313	-0.704177313	-0.704177313	-0.704177313	-0.704177313
TARDBP	cluster 1	0.866238258	1.06520101	0.825276246	1.002113218	0.090129404	0.696956002	1.052579466	0.950339764	1.321650745	0.517732685	0.846602964	1.164938235	1.291176422	0.90937763	-2.051978802	-2.051978802	-1.208429966	-0.282774445	-0.021916379	-0.6955566	-0.558935699	-0.987282878	-0.523861843	-0.257144241	-0.41138777	-0.249080944	-0.059911188	-0.567164503	0.201320092	0.338137621	-1.160386901	-2.051978802
CD53	cluster 1	-0.042779759	0.177779804	0.164375726	0.890760047	0.443918816	-0.420177868	-0.138967959	1.027051342	0.987057679	0.555634481	-0.570497992	0.627607682	0.782859088	0.657409289	-2.350801008	-2.350801008	-0.022493726	0.346304558	0.188945009	0.734822123	0.708270186	0.805388028	-0.01833363	0.617225624	-0.366471418	-0.322440152	-0.092547559	0.333817757	0.833087911	0.515598946	-2.350801008	-2.350801008
TCERG1	cluster 1	1.251828968	1.355774059	1.063651332	0.994590573	0.435053757	1.095695255	1.277606487	0.891177065	1.426461624	0.783792574	1.26811421	1.293012765	1.144723092	1.089919067	-0.54079878	-0.872388356	-0.872388356	-0.872388356	-0.872388356	-0.872388356	-0.872388356	-0.872388356	-0.872388356	-0.872388356	-0.872388356	-0.872388356	-0.872388356	-0.872388356	-0.872388356	-0.872388356	-0.872388356	-0.872388356
ARPC2	cluster 1	0.91025783	1.010207517	0.792146222	1.50049093	0.396944372	0.482811313	0.719670336	1.780700421	1.715220648	0.49954019	0.690307466	1.544567766	1.622120628	1.147818302	-0.822933552	-0.822933552	-0.822933552	-0.822933552	-0.822933552	-0.822933552	-0.822933552	-0.822933552	-0.822933552	-0.822933552	-0.822933552	-0.822933552	-0.822933552	-0.822933552	-0.822933552	-0.822933552	-0.822933552	-0.822933552
RNF213	cluster 1	-0.645965084	-0.528819963	0.306006343	0.61251164	0.936303522	-1.280655731	-0.965517956	0.610286071	0.796114174	0.573888242	-0.531666763	0.891495128	0.475118186	1.040620821	-2.946158927	-1.745209204	-0.836287985	-1.106201379	0.158626406	0.218316703	0.385241823	0.446241912	1.027988005	0.859311696	-1.400570251	-0.892016889	-0.211460209	0.804550457	0.262801662	1.221328303	1.331094328	0.132684921
PSAT1	cluster 1	1.057861805	1.189562365	1.433680526	1.111118442	-0.80696284	0.924358007	1.096113644	1.191471682	1.675438068	-0.279082527	1.177380584	1.390914341	1.261445321	1.467059349	-0.80696284	-0.171990492	-0.80696284	-0.80696284	-0.80696284	-0.80696284	-0.80696284	-0.80696284	-0.80696284	-0.80696284	-0.80696284	-0.80696284	-0.80696284	-0.80696284	-0.80696284	-0.80696284	-0.80696284	-0.80696284
ILF3	cluster 1	1.037159466	1.134781378	1.089385976	0.619633695	0.023569799	0.817709028	1.000097658	0.755425734	0.928864535	0.236025242	1.134453222	0.983929644	0.734224042	1.051072059	-1.015963241	-2.565307923	0.323601455	-0.129775845	0.735688465	-0.256985389	-0.367732884	-0.313899182	-0.150309051	-0.738680147	-0.862497194	-0.210970852	-0.630852897	-0.589651758	-0.584223932	-0.073314015	-1.550149165	-2.565307923
MYL12B	cluster 1	0.877368166	1.062956952	1.010342823	1.50655953	1.169894527	0.52951026	0.65260519	1.497309157	1.43184709	1.297745529	0.616311254	1.193272092	1.358740512	1.070574339	-0.84861319	-0.84861319	-0.84861319	-0.84861319	-0.84861319	-0.84861319	-0.84861319	-0.84861319	-0.84861319	-0.84861319	-0.84861319	-0.84861319	-0.84861319	-0.84861319	-0.84861319	-0.84861319	-0.84861319	-0.84861319
MRPS6	cluster 1	0.840564423	1.009139195	1.119073417	1.038768656	0.763296729	0.840332768	1.115028072	1.440863959	1.33864657	0.422410137	1.080450305	1.483441721	1.308912714	1.505813103	-0.850374543	-0.850374543	-0.850374543	-0.850374543	-0.850374543	-0.850374543	-0.850374543	-0.850374543	-0.850374543	-0.850374543	-0.850374543	-0.850374543	-0.850374543	-0.850374543	-0.850374543	-0.850374543	-0.850374543	-0.850374543
STK17A	cluster 1	0.053546969	0.286021362	0.499914297	0.184442366	1.424046987	0.175125226	0.797791197	0.210984689	0.480539219	1.303051007	-0.054817698	1.187690035	1.507059694	1.406170739	1.891297879	2.265511541	-0.851148469	-0.851148469	-0.851148469	-0.851148469	-0.851148469	-0.851148469	-0.851148469	-0.851148469	-0.851148469	-0.851148469	-0.851148469	-0.851148469	-0.851148469	-0.851148469	-0.851148469	-0.851148469
NAA50	cluster 1	1.22956187	1.32421298	1.030666971	0.732323867	0.641419291	1.336485175	1.498307965	0.907233797	0.952580134	0.436354669	1.383405658	1.380453361	1.349087892	0.711209993	-0.164350384	0.002481499	-0.921964671	-0.921964671	-0.921964671	-0.921964671	-0.921964671	-0.921964671	-0.921964671	-0.921964671	-0.921964671	-0.921964671	-0.921964671	-0.921964671	-0.921964671	-0.921964671	-0.921964671	-0.921964671
PPIF	cluster 1	1.102629912	1.180461233	0.959856488	0.985139186	-1.058390581	1.030679588	1.299310498	1.406072899	1.300411107	-0.407372321	1.088511046	1.518843782	1.135912403	0.959526432	-1.352610875	-1.352610875	-0.13532895	-0.456599998	-0.249690448	-0.354076457	-0.453880965	-0.226713269	-1.352610875	-1.352610875	-0.790863877	-0.479595554	-0.527881108	-0.304439748	-0.460877779	0.054021732	-1.352610875	-1.352610875
RPL13	cluster 1	0.978369863	1.226558322	0.755304749	1.224675067	1.121984045	0.349916212	0.694282401	0.861787129	0.827176054	1.765589898	0.602971477	0.984306668	0.982254155	0.536673625	0.652614976	0.643083871	-0.49588443	-0.806908428	-0.718924876	-1.191960335	-0.525510633	-0.717670969	-0.420999827	0.260852688	-1.110746994	-1.105586907	-0.680645272	-0.988280801	-0.94172959	-1.060008865	-1.851771636	-1.851771636
YWHAH	cluster 1	0.500745964	0.75522678	1.094207075	1.182744796	0.063560124	0.87611825	1.00109117	1.269998953	1.36236516	-0.875436423	1.100423896	1.78018636	1.23463961	1.722017025	0.450384953	0.488709084	-0.875436423	-0.875436423	-0.875436423	-0.875436423	-0.875436423	-0.875436423	-0.875436423	-0.875436423	-0.875436423	-0.875436423	-0.875436423	-0.875436423	-0.875436423	-0.875436423	-0.875436423	-0.875436423
NUP50	cluster 1	0.837186995	0.97779909	1.208566427	0.852793188	0.763212121	0.955177093	1.20252137	1.293323285	1.056152659	0.32165355	1.283523596	1.256910363	1.243323844	1.285209187	0.112804013	0.143156976	-0.832067334	-0.625441656	-0.831458583	-0.923101352	-1.08261392	-0.928118216	-1.048961554	-0.510678306	-1.051307595	-0.976574814	-0.923008153	-1.02453594	-0.700213326	-0.438923692	-1.397236453	-1.499072865
GIMAP6	cluster 1	-0.744469733	-0.744469733	-0.744469733	-0.744469733	-0.744469733	-0.744469733	-0.744469733	-0.744469733	-0.744469733	-0.744469733	-0.744469733	-0.744469733	-0.744469733	-0.744469733	-0.744469733	-0.744469733	-0.269456206	0.368533686	-0.33360001	0.133180213	0.100870105	-0.173338104	1.612237225	2.430451587	0.674778201	0.05145777	0.565581386	0.510623711	1.135154722	0.481344337	2.314519002	2.309178104
CREB1	cluster 1	0.816956207	1.183941421	0.804201924	1.310512483	1.048137207	0.835542482	0.635757464	0.902556584	1.487637223	1.116789387	0.775750512	1.496856488	1.515043662	1.066015039	-0.385821485	0.163676965	-0.923347098	-0.923347098	-0.923347098	-0.923347098	-0.923347098	-0.923347098	-0.923347098	-0.923347098	-0.923347098	-0.923347098	-0.923347098	-0.923347098	-0.923347098	-0.923347098	-0.923347098	-0.923347098
BTF3	cluster 1	1.347272251	1.420912741	1.208284498	1.22135035	0.768081359	0.841254679	0.855286227	1.160990623	1.365579659	1.193319078	0.850338791	1.061579968	1.282511889	0.881782053	-0.858808009	-0.858808009	-0.858808009	-0.858808009	-0.858808009	-0.858808009	-0.858808009	-0.858808009	-0.858808009	-0.858808009	-0.858808009	-0.858808009	-0.858808009	-0.858808009	-0.858808009	-0.858808009	-0.858808009	-0.858808009
TMSB4X	cluster 1	0.796661429	0.789436492	0.898470186	2.343212569	1.327741202	-0.904485708	-0.904485708	2.184290062	2.22521555	1.600862493	-0.904485708	-0.904485708	-0.904485708	-0.904485708	-0.904485708	-0.904485708	-0.268251707	-0.524268701	-0.372073075	0.140110183	-0.175116764	-0.083507618	-0.260346526	-0.172406899	-0.324515736	-0.571461362	-0.904485708	-0.165721002	-0.323291802	-0.083660938	-0.904485708	0.063479042
CYTIP	cluster 1	0.875040103	1.176320867	1.201524658	1.082931089	0.804640742	0.677999401	0.970170632	1.128285773	1.434369439	0.907486248	0.982248334	1.404784364	1.244205882	1.52891957	-0.856607061	-0.856607061	-0.856607061	-0.856607061	-0.856607061	-0.856607061	-0.856607061	-0.856607061	-0.856607061	-0.856607061	-0.856607061	-0.856607061	-0.856607061	-0.856607061	-0.856607061	-0.856607061	-0.856607061	-0.856607061
RBM25	cluster 1	1.08982566	1.244370546	0.804447316	1.038460759	0.846478242	1.254764044	1.166652709	0.876909798	1.201278943	1.086061661	1.159721626	1.346727225	1.262704789	1.155690708	-0.863005224	-0.863005224	-0.863005224	-0.863005224	-0.863005224	-0.863005224	-0.863005224	-0.863005224	-0.863005224	-0.863005224	-0.863005224	-0.863005224	-0.863005224	-0.863005224	-0.863005224	-0.863005224	-0.863005224	-0.863005224
ZNF207	cluster 1	1.107365508	1.204391162	1.455981237	1.092151565	0.653579987	0.862926038	1.069054722	1.149477404	1.454016128	0.255959354	0.721733777	1.437653906	1.219919774	1.512762008	-0.844276254	-0.844276254	-0.844276254	-0.844276254	-0.844276254	-0.844276254	-0.844276254	-0.844276254	-0.844276254	-0.844276254	-0.844276254	-0.844276254	-0.844276254	-0.844276254	-0.844276254	-0.844276254	-0.844276254	-0.844276254
SARAF	cluster 1	0.569775548	0.792947329	0.701351582	1.087234171	2.106196737	0.376860552	0.429629208	0.877265722	1.425395939	2.259813638	0.400867146	0.961380012	1.145168859	1.309777241	-0.80242576	-0.80242576	-0.80242576	-0.80242576	-0.80242576	-0.80242576	-0.80242576	-0.80242576	-0.80242576	-0.80242576	-0.80242576	-0.80242576	-0.80242576	-0.80242576	-0.80242576	-0.80242576	-0.80242576	-0.80242576
TMC8	cluster 1	-0.691205081	-1.102575571	-1.102575571	-0.618888135	-0.468509501	-1.102575571	-0.637116257	-0.66936409	-0.544040944	-0.471904974	-1.102575571	-1.102575571	-1.102575571	-0.687820958	-0.42159283	-1.102575571	-0.083082289	-0.074424729	0.316229023	0.331179664	0.743058106	1.020017567	1.942231426	1.844406666	-0.161803808	0.407003562	0.217744447	0.697106775	0.564864581	1.231177619	2.194793974	1.737969182
MTDH	cluster 1	1.308840763	1.419846525	1.328676425	1.197502154	0.747080091	1.029609736	1.080124568	0.894084489	1.187499818	0.619865573	0.909686623	1.071601568	1.29867748	1.030972718	-0.904393534	0.250621552	-0.904393534	-0.904393534	-0.904393534	-0.904393534	-0.904393534	-0.904393534	-0.904393534	-0.904393534	-0.904393534	-0.904393534	-0.904393534	-0.904393534	-0.904393534	-0.904393534	-0.904393534	-0.904393534
LEPROTL1	cluster 1	0.698128359	0.911548338	0.894203365	0.821466886	1.411695424	0.692597085	0.972781335	0.736928679	0.787604894	1.814468845	0.794357925	1.061243602	1.099243567	1.096034493	0.824712638	0.797285626	-0.963393816	-0.963393816	-0.963393816	-0.963393816	-0.963393816	-0.963393816	-0.963393816	-0.963393816	-0.963393816	-0.963393816	-0.963393816	-0.963393816	-0.963393816	-0.963393816	-0.963393816	-0.963393816
CLTC	cluster 1	1.212085468	1.357144407	1.385515305	1.351156361	0.612352528	0.756578304	0.774743174	1.384348412	1.397037941	0.639888665	1.012818432	1.267175247	0.897730924	1.277429172	-0.851444686	-0.851444686	-0.851444686	-0.851444686	-0.851444686	-0.851444686	-0.851444686	-0.851444686	-0.851444686	-0.851444686	-0.851444686	-0.851444686	-0.851444686	-0.851444686	-0.851444686	-0.851444686	-0.851444686	-0.851444686
SEC61A1	cluster 1	0.150944113	0.895127514	0.76276358	-0.052261136	-0.331179013	0.622318118	1.257081532	0.561719201	0.025268961	-0.570805464	0.909229843	1.599242534	0.677013197	0.876950485	0.174174482	-0.441138986	0.481188516	0.121447358	0.681221544	0.574811539	0.344247155	-0.446022508	0.168538533	-0.125309918	-0.380647997	-0.335208782	-0.258336922	-0.639454363	-1.824311776	0.008723925	-1.872807548	-3.614527719
MIS12	cluster 1	0.684049106	0.90938302	0.706757371	0.769379483	0.658491274	1.1600952	1.180013611	0.889556262	0.597795498	0.827580585	0.922979626	1.213475824	1.183867766	0.963302081	1.346300453	1.469617147	-0.967665269	-0.967665269	-0.967665269	-0.967665269	-0.967665269	-0.967665269	-0.967665269	-0.967665269	-0.967665269	-0.967665269	-0.967665269	-0.967665269	-0.967665269	-0.967665269	-0.967665269	-0.967665269
ID2	cluster 1	0.900178755	1.474415265	1.372301165	0.702692324	0.581339296	0.978905318	1.441608533	0.944004235	1.218628175	0.656151238	1.61584023	0.588584324	0.997731708	1.034965789	0.326402183	0.268548517	-0.943893566	-0.943893566	-0.943893566	-0.943893566	-0.943893566	-0.943893566	-0.943893566	-0.943893566	-0.943893566	-0.943893566	-0.943893566	-0.943893566	-0.943893566	-0.943893566	-0.943893566	-0.943893566
HIF1A	cluster 1	1.299882438	1.57979158	1.243685161	0.991994768	0.465490629	1.334541558	1.038102341	1.072665341	1.386009426	0.62549225	1.144402361	1.099897875	0.912846131	1.14726398	-0.852336991	-0.852336991	-0.852336991	-0.852336991	-0.852336991	-0.852336991	-0.852336991	-0.852336991	-0.852336991	-0.852336991	-0.852336991	-0.852336991	-0.852336991	-0.852336991	-0.852336991	-0.852336991	-0.852336991	-0.852336991
MYL12A	cluster 1	0.729366261	1.099581932	1.171862487	1.86123909	1.496987375	-0.599077384	-0.599077384	1.86083235	2.146367025	1.576597288	-0.599077384	-0.599077384	-0.599077384	1.835946016	-0.599077384	-0.599077384	-0.599077384	-0.599077384	-0.599077384	-0.599077384	-0.599077384	-0.599077384	-0.599077384	-0.599077384	-0.599077384	-0.599077384	-0.599077384	-0.599077384	-0.599077384	-0.599077384	-0.599077384	-0.599077384
PIP5K1A	cluster 1	1.17354987	1.226964981	1.151281056	0.830120454	0.386651985	1.101901491	1.454074699	1.255192312	1.110530983	0.438097188	1.161173933	1.211930896	0.869223297	1.28250685	-0.012102901	0.439227592	-0.942520293	-0.942520293	-0.942520293	-0.942520293	-0.942520293	-0.942520293	-0.942520293	-0.942520293	-0.942520293	-0.942520293	-0.942520293	-0.942520293	-0.942520293	-0.942520293	-0.942520293	-0.942520293
CALM1	cluster 1	0.842068539	1.251328964	1.31021171	1.270245804	1.314843861	0.669002725	0.676548756	1.393109103	1.383460065	1.195929376	0.869006471	1.137094856	1.060345441	1.046218336	-0.856634111	-0.856634111	-0.856634111	-0.856634111	-0.856634111	-0.856634111	-0.856634111	-0.856634111	-0.856634111	-0.856634111	-0.856634111	-0.856634111	-0.856634111	-0.856634111	-0.856634111	-0.856634111	-0.856634111	-0.856634111
PSMA4	cluster 1	1.380790847	1.510356003	0.937460949	1.423070998	0.002809264	0.972501702	1.12567122	1.34876736	1.445897347	0.530948615	0.939820807	1.421423716	1.351195528	0.575245183	-0.831442197	-0.831442197	-0.831442197	-0.831442197	-0.831442197	-0.831442197	-0.831442197	-0.831442197	-0.831442197	-0.831442197	-0.831442197	-0.831442197	-0.831442197	-0.831442197	-0.831442197	-0.831442197	-0.831442197	-0.831442197
RRM2	cluster 1	-0.080866206	0.126967134	0.367550426	2.039485944	-0.61357145	-0.086158897	-0.058233678	2.159840761	2.04406271	-0.61357145	0.215569175	1.816676347	1.795774527	1.930760761	-0.61357145	-0.61357145	-0.61357145	-0.61357145	-0.61357145	-0.61357145	-0.61357145	-0.61357145	-0.61357145	-0.61357145	-0.61357145	-0.61357145	-0.61357145	-0.61357145	-0.61357145	-0.61357145	-0.61357145	-0.61357145
UBP1	cluster 1	1.137407683	1.175872162	1.028736136	0.79041266	0.993698753	1.069860393	1.243704849	1.036330645	0.840666768	0.927778305	1.029272511	1.440196242	1.243650514	1.205972714	-0.142596852	0.033191628	-0.940884694	-0.940884694	-0.940884694	-0.940884694	-0.940884694	-0.940884694	-0.940884694	-0.940884694	-0.940884694	-0.940884694	-0.940884694	-0.940884694	-0.940884694	-0.940884694	-0.940884694	-0.940884694
GIMAP1-GIMAP5	cluster 1	0.149789712	-0.396159055	-0.367823923	-0.274843911	1.457743113	0.229321265	-0.068766275	0.735534073	0.135804524	1.501389514	-0.56296128	0.496580358	-0.599752321	0.285525405	-2.361027312	-2.361027312	-0.224478778	-0.109523338	-0.013774374	0.414881426	0.198566981	0.464916545	1.729799523	1.832272905	-0.372942083	-0.345596546	-0.222742518	-0.205875875	0.198392762	0.771755173	0.246048933	-2.361027312
GIMAP5	cluster 1	0.154129397	-0.394723855	-0.366237978	-0.272763305	1.407127873	0.234084063	-0.065589323	0.742989957	0.140069807	1.461463738	-0.562413479	0.502764993	-0.59940025	0.290587213	-2.370045345	-2.370045345	-0.222130227	-0.106563216	-0.010304861	0.420631417	0.203166164	0.470932727	1.742544967	1.845563515	-0.371383367	-0.34389235	-0.22038473	-0.203428355	0.202991018	0.779403757	0.250900724	-2.370045345
KIF2A	cluster 1	0.883653925	1.15412322	1.44478318	1.252772549	0.946216014	0.694868767	0.468051322	0.72331798	1.913939112	1.085557317	0.674403057	1.001444231	0.979693495	1.813761747	-0.835365884	-0.835365884	-0.835365884	-0.835365884	-0.835365884	-0.835365884	-0.835365884	-0.835365884	-0.835365884	-0.835365884	-0.835365884	-0.835365884	-0.835365884	-0.835365884	-0.835365884	-0.835365884	-0.835365884	-0.835365884
ABCF1	cluster 1	1.343952671	1.475594772	1.240039265	-0.314010155	0.21431805	1.508685649	1.674703689	0.917509687	0.469231463	0.002718775	1.371136123	0.833860371	0.794817781	0.98892971	0.97214773	0.982120156	-0.904734734	-0.904734734	-0.904734734	-0.904734734	-0.904734734	-0.904734734	-0.904734734	-0.904734734	-0.904734734	-0.904734734	-0.904734734	-0.904734734	-0.904734734	-0.904734734	-0.904734734	-0.904734734
C4orf3	cluster 1	0.501447348	0.548440208	0.919421796	1.369446272	1.353914135	0.587091269	0.487549518	1.479136994	1.183495396	1.276799299	0.650242311	1.274911981	1.646809526	1.695676381	-0.831910135	-0.831910135	-0.831910135	-0.831910135	-0.831910135	-0.831910135	-0.831910135	-0.831910135	-0.831910135	-0.831910135	-0.831910135	-0.831910135	-0.831910135	-0.831910135	-0.831910135	-0.831910135	-0.831910135	-0.831910135
RAP2B	cluster 1	-0.563911813	-0.542918364	-0.826020517	-0.515486149	-0.475683755	-1.222192141	-0.529476202	-0.540728699	-0.371196919	-0.189439557	-0.940991376	-0.453232503	-0.718015096	-0.338345234	-1.881565306	-1.881565306	0.186036322	0.036760951	0.327837246	-0.116162186	-0.261466816	0.196619836	1.407146192	1.200795774	0.5687056	-0.122836256	0.748362928	0.98710545	1.106300415	1.746316741	2.448805685	1.530441056
AKAP13	cluster 1	-1.075883581	-0.54604417	-0.323185955	-1.075883581	0.235404694	-1.075883581	-1.075883581	-1.075883581	-1.075883581	0.197579312	-1.075883581	-1.075883581	-1.075883581	-1.075883581	0.740494443	-0.328102629	-0.084357756	-0.198849664	0.827887374	0.408369671	-0.105915878	-0.079720648	2.300455579	2.063149461	0.278394913	-0.300824254	0.714756694	0.363981188	0.57904976	0.713999483	2.241719486	1.060594705
MED28	cluster 1	1.111558633	1.175700957	0.80831204	1.001976219	0.613037652	0.713478279	1.20005143	1.005439103	1.053461938	0.927259871	1.152413591	1.179136839	1.483675231	0.994291417	0.658427746	0.379370915	-0.966099491	-0.966099491	-0.966099491	-0.966099491	-0.966099491	-0.966099491	-0.966099491	-0.966099491	-0.966099491	-0.966099491	-0.966099491	-0.966099491	-0.966099491	-0.966099491	-0.966099491	-0.966099491
LENG8	cluster 1	-1.119066168	-1.119066168	-0.78729623	-1.119066168	0.173449959	-1.119066168	-1.119066168	-1.119066168	-1.119066168	0.103338542	-0.604323452	-1.119066168	-1.119066168	-0.599650384	0.098831323	-0.222719482	0.449011504	0.379453634	0.484466843	0.435498378	0.208193282	-0.278272387	1.553492811	1.821513561	-0.167366843	0.797491585	0.447855294	-0.139159016	0.71000484	0.854572116	2.362216919	1.990992713
RRS1	cluster 1	1.440107262	1.53532643	1.552881834	0.648971613	-0.777843679	1.593376163	1.912720608	-0.357605768	0.639679697	-0.777843679	1.955404135	0.939714341	0.765777628	0.699134903	0.113185669	0.562511701	-0.777843679	-0.777843679	-0.777843679	-0.777843679	-0.777843679	-0.777843679	-0.777843679	-0.777843679	-0.777843679	-0.777843679	-0.777843679	-0.777843679	-0.777843679	-0.777843679	-0.777843679	-0.777843679
PNO1	cluster 1	1.632017189	1.802909632	1.594723305	0.494015161	0.131815086	1.391208117	1.652562312	0.989279472	0.767123048	0.052020362	1.401730533	1.103985053	0.816266685	0.692310094	-0.806775892	-0.806775892	-0.806775892	-0.806775892	-0.806775892	-0.806775892	-0.806775892	-0.806775892	-0.806775892	-0.806775892	-0.806775892	-0.806775892	-0.806775892	-0.806775892	-0.806775892	-0.806775892	-0.806775892	-0.806775892
TRAF5	cluster 1	-0.469230899	0.392770083	0.36429923	1.006894703	1.477431109	0.19723134	0.291049552	0.926186727	1.012070474	1.546146346	0.43211109	1.22564725	1.55425452	1.395910779	1.547272675	1.336269204	-0.889769637	-0.889769637	-0.889769637	-0.889769637	-0.889769637	-0.889769637	-0.889769637	-0.889769637	-0.889769637	-0.889769637	-0.889769637	-0.889769637	-0.889769637	-0.889769637	-0.889769637	-0.889769637
SEPTIN2	cluster 1	0.841408728	1.159925805	0.894262325	1.75106232	0.306542593	0.530773925	0.770440889	1.499538549	1.720850981	0.580099951	0.741427352	1.3764372	1.471562635	1.26633472	-0.828370443	-0.828370443	-0.828370443	-0.828370443	-0.828370443	-0.828370443	-0.828370443	-0.828370443	-0.828370443	-0.828370443	-0.828370443	-0.828370443	-0.828370443	-0.828370443	-0.828370443	-0.828370443	-0.828370443	-0.828370443
LITAF	cluster 1	1.090438678	1.332888996	1.161352695	0.827549364	1.452230661	0.985773014	1.166190867	1.223818739	0.91568352	1.524335284	1.139410343	0.717237413	0.904662917	0.61499987	-1.08146905	-1.08146905	-0.769847056	-0.473710743	-0.296779963	-1.08146905	-0.824961559	-0.641891667	-0.449575506	-0.594324176	-1.08146905	-1.08146905	-0.601883922	-1.08146905	-0.670376318	-1.08146905	-1.08146905	-1.08146905
SS18L2	cluster 1	1.120453082	1.325950017	0.787432657	0.84438395	0.440180576	1.256505587	1.290287961	1.143702252	0.927514133	0.741697135	1.3545577	1.431578351	1.406946343	0.783053193	-1.052395617	-1.052395617	-0.393672595	-0.389420468	-0.541792511	-0.620658225	-0.659709217	-0.645278627	-1.052395617	-1.052395617	-1.052395617	-1.052395617	-1.052395617	-1.052395617	-1.052395617	-1.052395617	-1.052395617	-0.027359512
DYNLL1	cluster 1	0.811570866	1.25137099	1.414825876	1.153359234	0.348757642	0.608811321	1.192782709	1.41754299	1.289887881	0.332165718	0.964892216	1.305402862	1.231158415	1.37933949	-0.890941105	0.444130572	-0.890941105	-0.890941105	-0.890941105	-0.890941105	-0.890941105	-0.890941105	-0.890941105	-0.890941105	-0.890941105	-0.890941105	-0.890941105	-0.890941105	-0.890941105	-0.890941105	-0.890941105	-0.890941105
SRSF5	cluster 1	0.765842669	0.620231675	0.678117269	0.800819574	1.613499756	0.290878642	0.871844471	1.383769721	0.938151279	1.514401177	0.787107802	1.256320585	1.205700428	0.857444655	1.108961485	0.533294754	-0.951649121	-0.951649121	-0.951649121	-0.951649121	-0.951649121	-0.951649121	-0.951649121	-0.951649121	-0.951649121	-0.951649121	-0.951649121	-0.951649121	-0.951649121	-0.951649121	-0.951649121	-0.951649121
RPRD1B	cluster 1	0.555392761	1.306066881	0.973564195	0.539878136	0.506399755	0.878795022	1.481612547	1.159359553	0.584041995	0.114525126	1.503775754	1.414166099	1.177216808	1.115609634	-0.242743673	-0.135273657	-0.248888871	-0.297933259	-0.930756642	-0.549987742	-0.505612702	-0.58202621	-1.186851119	-0.689232389	-0.776632819	-0.298568969	-0.360175558	-0.485839661	-1.068013884	-0.590622373	-2.18062237	-2.18062237
ARGLU1	cluster 1	0.623649498	0.63309269	0.60081178	1.065865031	1.817190998	0.606795994	0.103252018	1.139732478	1.38888871	1.860738068	-0.013438119	0.896856714	0.642724843	1.368954017	1.086665687	0.819439349	-0.915076235	-0.915076235	-0.915076235	-0.915076235	-0.915076235	-0.915076235	-0.915076235	-0.915076235	-0.915076235	-0.915076235	-0.915076235	-0.915076235	-0.915076235	-0.915076235	-0.915076235	-0.915076235
OSTC	cluster 1	1.292203072	1.479234435	1.08734535	1.008808191	0.584630933	0.849029423	0.82395476	1.215196064	1.21656464	1.108792987	1.085867954	1.302751914	1.421341763	0.94883064	-0.856919562	-0.856919562	-0.856919562	-0.856919562	-0.856919562	-0.856919562	-0.856919562	-0.856919562	-0.856919562	-0.856919562	-0.856919562	-0.856919562	-0.856919562	-0.856919562	-0.856919562	-0.856919562	-0.856919562	-0.856919562
SKI	cluster 1	0.809073671	0.784299496	0.69224544	0.224123561	1.656585254	0.909470445	1.305557799	0.890610408	0.626887352	1.235769802	0.994231953	0.699794566	0.267733023	0.577258079	1.637757686	1.637115617	-0.934282134	-0.934282134	-0.934282134	-0.934282134	-0.934282134	-0.934282134	-0.934282134	-0.934282134	-0.934282134	-0.934282134	-0.934282134	-0.934282134	-0.934282134	-0.934282134	-0.934282134	-0.934282134
PPP2R2A	cluster 1	0.991141033	0.892835097	1.151180024	1.034247194	0.781958047	0.999414429	1.08197675	1.306553385	1.315569448	0.807065556	0.921247074	1.207345488	1.028892479	1.523231892	-0.024681881	0.08799363	-0.944123103	-0.944123103	-0.944123103	-0.944123103	-0.944123103	-0.944123103	-0.944123103	-0.944123103	-0.944123103	-0.944123103	-0.944123103	-0.944123103	-0.944123103	-0.944123103	-0.944123103	-0.944123103
PRF1	cluster 1	-0.790644692	-0.790644692	-0.790644692	-0.790644692	-0.790644692	-0.790644692	-0.790644692	-0.790644692	-0.790644692	-0.790644692	-0.790644692	-0.790644692	-0.790644692	-0.790644692	-0.790644692	-0.790644692	0.004478942	0.242254693	1.202685183	1.237428113	0.588521306	0.37153098	1.932041143	2.119105584	0.215490636	0.343039404	0.964123879	0.575338572	0.924392331	0.209394546	2.511134453	-0.790644692
MTPAP	cluster 1	1.229417776	1.368812911	1.002872927	0.641864287	0.269316722	1.309527203	1.456007238	0.289301452	0.425042189	-0.426112813	1.3428977	1.739797304	1.53495071	0.975765573	0.774735918	0.439248023	-0.89834032	-0.89834032	-0.89834032	-0.89834032	-0.89834032	-0.89834032	-0.89834032	-0.89834032	-0.89834032	-0.89834032	-0.89834032	-0.89834032	-0.89834032	-0.89834032	-0.89834032	-0.89834032
STIP1	cluster 1	1.588202109	1.716277395	1.156499572	1.043945577	-0.308150649	1.187078959	1.367006652	1.399407773	1.271031395	-0.173430842	1.191050786	1.139134778	1.092951822	0.76464078	-0.815432883	-0.815432883	-0.573287103	-0.815432883	-0.815432883	-0.815432883	-0.815432883	-0.815432883	-0.815432883	-0.815432883	-0.815432883	-0.815432883	-0.815432883	-0.815432883	-0.815432883	-0.815432883	-0.815432883	-0.815432883
SEPTIN7	cluster 1	0.762914029	1.026233375	0.795207991	1.314683909	1.117529929	0.219753652	-0.552444707	0.820856246	1.473003398	1.683241389	0.807417105	1.372518574	0.882157677	1.082864269	-1.527440717	-1.527440717	-0.695923195	-0.467319644	-0.383589179	-0.55629396	-0.523729933	0.229136469	-0.134590309	-0.013664873	-1.527440717	-1.013680887	-0.818424887	-0.299202676	-0.529361592	0.037911414	-1.527440717	-1.527440717
CALM3	cluster 1	1.022505292	1.157661327	0.856067009	1.28610924	0.159463032	0.431754448	0.528742661	1.576885281	1.630117752	0.054313472	0.597833175	1.219499597	0.887982327	0.939986801	-1.537220178	-1.537220178	0.031647828	-0.055822127	0.007872189	0.306175716	0.292090444	0.022365048	-1.537220178	-1.114407464	-0.900833165	-0.887484837	-0.972831609	-0.726591547	-0.850689937	0.185688935	-1.537220178	-1.537220178
TGIF2-RAB5IF	cluster 1	0.85235173	1.191854946	1.413286636	0.875053463	0.680508432	1.247300748	1.337800703	1.238141024	1.110409674	0.633328386	1.293459022	1.355234135	0.823871626	1.102369622	0.105731176	-0.897688313	-0.897688313	-0.897688313	-0.897688313	-0.897688313	-0.897688313	-0.897688313	-0.897688313	-0.897688313	-0.897688313	-0.897688313	-0.897688313	-0.897688313	-0.897688313	-0.897688313	-0.897688313	-0.897688313
DR1	cluster 1	1.012608911	1.110756003	1.385134284	1.193351985	0.994657451	0.683876337	0.649075901	1.172572054	1.348772761	0.847984502	1.014778022	1.209021834	1.215967208	1.566173931	-0.855818399	-0.855818399	-0.855818399	-0.855818399	-0.855818399	-0.855818399	-0.855818399	-0.855818399	-0.855818399	-0.855818399	-0.855818399	-0.855818399	-0.855818399	-0.855818399	-0.855818399	-0.855818399	-0.855818399	-0.855818399
RAB5IF	cluster 1	0.85454844	1.194497019	1.406791205	0.877279953	0.682479716	1.250015554	1.340634228	1.240843815	1.112944906	0.635237779	1.296234379	1.35809053	0.826030975	1.079807442	0.106948463	-0.897787318	-0.897787318	-0.897787318	-0.897787318	-0.897787318	-0.897787318	-0.897787318	-0.897787318	-0.897787318	-0.897787318	-0.897787318	-0.897787318	-0.897787318	-0.897787318	-0.897787318	-0.897787318	-0.897787318
CCR4	cluster 1	-0.360711751	1.366251803	1.249773138	1.632533038	-0.046299614	-0.500568615	0.930792354	0.58377409	1.683497831	-0.752962451	1.362004703	0.87217259	1.720134891	1.959786206	0.164104347	-1.008647188	-1.008647188	-0.450652182	-0.496103264	-0.48331243	-0.312401976	-0.051808072	-0.679306077	-1.008647188	-1.008647188	-1.008647188	-1.008647188	-1.008647188	-0.263794798	-0.049079071	-1.008647188	-1.008647188
STMN1	cluster 1	0.932471496	0.767473058	0.685691478	2.420941951	0.026947115	0.551516106	-0.557858475	2.525336073	2.536312936	0.023936306	-0.557858475	-0.557858475	-0.557858475	1.802259933	-0.557858475	-0.557858475	-0.557858475	-0.557858475	-0.557858475	-0.557858475	-0.557858475	-0.557858475	-0.557858475	-0.557858475	-0.557858475	-0.557858475	-0.557858475	-0.557858475	-0.557858475	-0.557858475	-0.557858475	-0.557858475
PNP	cluster 1	1.271436586	1.285738719	0.977848006	0.827414028	0.171062362	1.483448268	1.58573182	1.23624063	0.846753444	-0.864081216	1.444891752	1.425515214	1.051679297	1.077402835	0.102996557	-0.098778854	-0.864081216	-0.864081216	-0.864081216	-0.864081216	-0.864081216	-0.864081216	-0.864081216	-0.864081216	-0.864081216	-0.864081216	-0.864081216	-0.864081216	-0.864081216	-0.864081216	-0.864081216	-0.864081216
TFAM	cluster 1	1.402489765	1.715840159	1.390641865	0.901078524	-0.456236483	1.383863595	1.27950012	0.84918361	1.022138252	0.62808118	0.892076429	1.36869195	1.24463182	1.087762144	-0.817207941	-0.817207941	-0.817207941	-0.817207941	-0.817207941	-0.817207941	-0.817207941	-0.817207941	-0.817207941	-0.817207941	-0.817207941	-0.817207941	-0.817207941	-0.817207941	-0.817207941	-0.817207941	-0.817207941	-0.817207941
JAGN1	cluster 1	0.961385027	1.183461495	1.098349635	1.053686176	0.5334635	1.152575479	1.414568432	1.43494371	1.002549993	0.449896768	1.072598574	1.257372871	1.329462422	0.804883622	-0.063723003	0.378933019	-0.941525482	-0.941525482	-0.941525482	-0.941525482	-0.941525482	-0.941525482	-0.941525482	-0.941525482	-0.941525482	-0.941525482	-0.941525482	-0.941525482	-0.941525482	-0.941525482	-0.941525482	-0.941525482
NOL11	cluster 1	1.348085831	1.484927322	1.243576715	0.825196805	-0.104112381	1.227210611	1.145594264	0.753139265	1.087443215	0.98888708	1.263494055	1.087512635	0.851545231	0.614485239	-1.625033092	-1.625033092	-0.506914717	-0.237413997	-0.470972204	-0.615726663	-0.715366511	-0.214385439	-1.220637721	-0.574487542	-0.503098117	-0.605470164	-0.102901438	-0.634618293	-0.507772346	-0.407088367	-1.625033092	-1.625033092
PDE7A	cluster 1	-0.884801842	-0.453103524	-0.877780218	0.94996012	0.813476177	-1.194810729	-0.992450546	1.120019097	1.09945472	0.944213571	-1.08792519	1.118633322	0.980300439	0.984517218	-1.058525956	-1.842461442	-1.007150936	-0.598590959	-1.051938624	0.76596644	0.748225248	0.754251922	0.214056629	0.876530337	-1.017684423	-1.842461442	-0.791273973	0.697563131	1.258108564	0.876385308	0.217097618	0.282199941
NUP58	cluster 1	1.067163712	1.397314571	1.044562749	1.182708008	0.342082355	1.000873911	1.185960403	1.105411952	1.466305412	0.406052989	1.065763757	1.250223785	1.279841679	1.451479028	-0.846985795	-0.846985795	-0.846985795	-0.846985795	-0.846985795	-0.846985795	-0.846985795	-0.846985795	-0.846985795	-0.846985795	-0.846985795	-0.846985795	-0.846985795	-0.846985795	-0.846985795	-0.846985795	-0.846985795	-0.846985795
GNAI3	cluster 1	1.042554781	1.289807366	1.166980081	1.327705916	0.545114824	0.93537082	0.715005298	1.325566871	1.461791638	0.625858495	0.823561242	1.477845165	1.350978948	1.210607767	-0.849930512	-0.849930512	-0.849930512	-0.849930512	-0.849930512	-0.849930512	-0.849930512	-0.849930512	-0.849930512	-0.849930512	-0.849930512	-0.849930512	-0.849930512	-0.849930512	-0.849930512	-0.849930512	-0.849930512	-0.849930512
KCNAB2	cluster 1	0.546141652	-0.006519826	0.063082978	1.205131941	-0.610748272	0.48114772	0.25757225	1.932643983	1.313944439	-0.620313326	-0.069250956	1.496178242	1.216270086	0.988913763	-0.583413274	-0.676429183	0.129946717	-0.437863372	-0.182483797	0.651960864	0.495511565	0.480992609	-1.141765416	-0.633397394	-0.654395766	-0.323327001	-0.855663805	0.244805981	-0.155068889	0.502076505	-2.527840509	-2.527840509
PYM1	cluster 1	0.762011907	1.215419989	0.651148848	1.130863445	0.407189915	0.673122608	1.181942698	1.662932939	1.376984828	0.674153206	0.990766988	1.454807315	1.906216425	0.924752586	-0.834017428	-0.834017428	-0.834017428	-0.834017428	-0.834017428	-0.834017428	-0.834017428	-0.834017428	-0.834017428	-0.834017428	-0.834017428	-0.834017428	-0.834017428	-0.834017428	-0.834017428	-0.834017428	-0.834017428	-0.834017428
GRK3	cluster 1	0.041363337	0.109244074	-0.111321144	1.953518239	-0.837964356	0.350766213	0.571709501	1.746887206	1.652440181	-0.837964356	-0.524949914	1.76065188	2.111112975	1.664052118	-0.837964356	-0.837964356	-0.837964356	-0.837964356	-0.837964356	-0.131284022	0.213845618	0.362444413	-0.837964356	-0.837964356	-0.837964356	-0.837964356	-0.837964356	-0.457852172	0.24156955	0.17730293	-0.837964356	-0.837964356
SATB1	cluster 1	-0.051391349	0.924554147	1.121012063	0.081139579	0.692318762	0.559116419	0.870839717	1.112986871	0.777543461	1.187684767	1.131951287	1.222670215	1.19658736	1.317358144	0.991011804	1.79412546	-0.933094294	-0.933094294	-0.933094294	-0.933094294	-0.933094294	-0.933094294	-0.933094294	-0.933094294	-0.933094294	-0.933094294	-0.933094294	-0.933094294	-0.933094294	-0.933094294	-0.933094294	-0.933094294
TBC1D5	cluster 1	-0.051391349	0.924554147	1.121012063	0.081139579	0.692318762	0.559116419	0.870839717	1.112986871	0.777543461	1.187684767	1.131951287	1.222670215	1.19658736	1.317358144	0.991011804	1.79412546	-0.933094294	-0.933094294	-0.933094294	-0.933094294	-0.933094294	-0.933094294	-0.933094294	-0.933094294	-0.933094294	-0.933094294	-0.933094294	-0.933094294	-0.933094294	-0.933094294	-0.933094294	-0.933094294
KPNA3	cluster 1	1.11520806	1.021170367	1.730955049	0.700241907	1.100864096	1.42257995	1.283936158	0.557557145	1.085391351	-0.288640918	1.203032012	1.445627486	0.943831764	1.376735932	-0.897129969	-0.897129969	-0.569615542	-0.625634044	-0.375390151	-0.897129969	-0.897129969	-0.897129969	-0.897129969	-0.897129969	-0.897129969	-0.897129969	-0.568031052	-0.897129969	-0.897129969	-0.897129969	-0.897129969	-0.897129969
RAB1A	cluster 1	0.847144056	1.08474102	1.383947481	1.235314502	1.271144054	0.487003012	0.569376778	1.123656614	1.500808327	0.790481768	0.66858008	1.346722884	1.308523161	1.589627469	-0.844837289	-0.844837289	-0.844837289	-0.844837289	-0.844837289	-0.844837289	-0.844837289	-0.844837289	-0.844837289	-0.844837289	-0.844837289	-0.844837289	-0.844837289	-0.844837289	-0.844837289	-0.844837289	-0.844837289	-0.844837289
AGPAT3	cluster 1	1.109752077	1.347749014	0.613480948	0.910672515	-0.048285106	1.002856172	1.75656383	0.897281365	1.149665502	0.455698858	1.036438753	1.264911239	1.393725966	0.332556943	-1.796583294	0.401097606	-0.185523145	-0.647856738	-0.887097274	-0.229350188	-0.549792997	-0.326007074	-0.772988202	-0.59064608	-0.898881146	-0.469274716	-0.980680031	-0.750521485	-0.694127784	-0.251668941	-1.796583294	-1.796583294
WDR3	cluster 1	1.854639394	1.769425773	1.415694508	0.397593187	0.203596642	1.63637688	1.798524004	0.403092089	0.929185786	-0.779437393	1.67773223	0.492788281	0.995815315	0.543184054	-0.087775069	-0.779437393	-0.779437393	-0.779437393	-0.779437393	-0.779437393	-0.779437393	-0.779437393	-0.779437393	-0.779437393	-0.779437393	-0.779437393	-0.779437393	-0.779437393	-0.779437393	-0.779437393	-0.779437393	-0.779437393
CLEC2D	cluster 1	0.241352254	0.469883667	0.45278527	0.398703175	0.677754896	1.065263578	0.676178427	1.120423043	-0.082720192	1.378797398	0.024981608	1.806593758	2.151885495	0.029113873	0.029113873	0.624245225	-0.184782649	0.029113873	-0.042970207	-1.247585379	-0.112282262	-1.303589858	-0.311558621	0.029113873	-0.45104426	-0.625592759	-1.522729778	-0.450934033	0.122218292	-0.711934301	-2.712526323	-1.567270958
IPO7	cluster 1	1.343573314	1.505423587	1.34418336	1.022609374	0.612216012	1.166761531	1.390763154	0.46407803	1.325238584	0.482730036	1.098530272	1.333918377	0.91191881	1.225363253	-0.845961539	-0.845961539	-0.845961539	-0.845961539	-0.845961539	-0.845961539	-0.845961539	-0.845961539	-0.845961539	-0.845961539	-0.845961539	-0.845961539	-0.845961539	-0.845961539	-0.845961539	-0.845961539	-0.845961539	-0.845961539
CANX	cluster 1	1.56675609	1.815274839	1.947559009	1.37084348	0.452944985	-0.011006419	0.32220057	1.668656815	1.665868007	0.415181581	0.388924243	0.25113699	1.746429992	-0.00279487	-0.755443073	-0.755443073	-0.755443073	-0.755443073	-0.755443073	-0.755443073	-0.755443073	-0.755443073	-0.755443073	-0.755443073	-0.755443073	-0.755443073	-0.755443073	-0.755443073	-0.755443073	-0.755443073	-0.755443073	-0.755443073
LRRN3	cluster 1	-0.009138998	0.716317335	0.021460796	1.705509264	1.196303512	0.269851582	0.344275692	1.386705179	1.054660887	2.094703523	-0.746663551	1.717732277	2.24551047	0.7098065	-0.013754105	-0.746663551	-0.746663551	-0.746663551	-0.746663551	-0.746663551	-0.746663551	-0.746663551	-0.746663551	-0.746663551	-0.746663551	-0.746663551	-0.746663551	-0.746663551	-0.746663551	-0.746663551	-0.746663551	-0.746663551
DDX18	cluster 1	1.532406637	1.48626732	1.443837075	0.975401587	0.744861667	1.090378913	0.740211844	0.875808086	0.952846766	0.835498819	0.759582638	1.196227949	1.274920649	1.12377883	0.269662908	-0.900099511	-0.900099511	-0.900099511	-0.900099511	-0.900099511	-0.900099511	-0.900099511	-0.900099511	-0.900099511	-0.900099511	-0.900099511	-0.900099511	-0.900099511	-0.900099511	-0.900099511	-0.900099511	-0.900099511
TIMM17A	cluster 1	1.689961013	1.743232261	1.075164783	0.865111353	-0.405931303	1.018123212	1.483362607	0.961959251	0.735644184	0.154911035	1.226980739	1.336791757	1.582114646	0.967764301	-0.801954991	-0.801954991	-0.801954991	-0.801954991	-0.801954991	-0.801954991	-0.801954991	-0.801954991	-0.801954991	-0.801954991	-0.801954991	-0.801954991	-0.801954991	-0.801954991	-0.801954991	-0.801954991	-0.801954991	-0.801954991
DLD	cluster 1	1.052946294	1.31984779	1.126978524	1.379476012	0.138647268	0.98812832	1.070630683	1.118250108	1.414097799	0.527067716	0.418381468	1.3906657	1.68986047	1.256271642	-0.865391824	-0.179588781	-0.865391824	-0.865391824	-0.865391824	-0.865391824	-0.865391824	-0.865391824	-0.865391824	-0.865391824	-0.865391824	-0.865391824	-0.865391824	-0.865391824	-0.865391824	-0.865391824	-0.865391824	-0.865391824
ZDHHC18	cluster 1	1.480697725	1.335986732	1.422739144	0.920960287	0.706309203	1.253208204	1.185361779	1.135826918	1.389692607	0.656765384	1.162536189	0.705700135	0.69245548	0.658426594	-0.128922303	-1.322764163	-0.525143106	-0.548880317	-0.639399561	-0.747743702	-1.007164293	-0.465150692	-0.663613804	-0.623077978	-0.657421197	-0.691189522	-0.634439906	-1.322764163	-1.322764163	-0.760699185	-1.322764163	-1.322764163
TMEM43	cluster 1	-0.108251111	0.036057952	-0.128836228	-0.186345221	-0.051035215	-0.469651581	0.073635795	-0.790682204	-0.598922274	0.338726209	0.026254566	-0.50347244	-0.981002283	-2.026326419	0.628314145	-0.89988827	0.713347151	0.125072825	0.213417176	0.55157615	-1.046533368	-0.881806933	0.818273541	1.067264112	0.171885174	1.207077129	0.671048408	-0.546521012	-1.301633851	-1.154575122	3.061971904	1.971561293
GINS2	cluster 1	1.105932916	1.330710941	0.708592663	1.269382858	-0.748363544	1.01601004	1.306495612	1.400110225	1.355066337	-0.748363544	1.239385654	1.625358766	1.839667883	0.77055698	-0.748363544	-0.748363544	-0.748363544	-0.748363544	-0.748363544	-0.748363544	-0.748363544	-0.748363544	-0.748363544	-0.748363544	-0.748363544	-0.748363544	-0.748363544	-0.748363544	-0.748363544	-0.748363544	-0.748363544	-0.748363544
C12orf75	cluster 1	-0.813628927	-0.518642288	-0.341747903	1.505949656	-0.30520817	-0.813628927	-0.469902689	1.080087515	2.562343809	0.070516515	-0.813628927	1.274673482	1.598480943	1.241049149	-0.813628927	-0.813628927	-0.813628927	-0.813628927	-0.453043031	0.418836032	1.08910134	1.572153483	-0.407117555	-0.158806596	-0.813628927	-0.428865909	-0.813628927	-0.813628927	-0.813628927	1.247318272	-0.813628927	-0.813628927
SEPHS2	cluster 1	1.218344275	0.159836128	0.013009849	0.62729405	-0.41517096	1.469935666	0.291495723	1.594299953	0.684111371	-0.340236498	1.59910306	2.089307344	0.530246889	0.309928261	1.190781841	1.753476118	-0.392834893	-1.03308102	-0.417319113	-1.03308102	-0.540524851	-1.03308102	-1.03308102	-1.03308102	-1.03308102	-1.03308102	-0.200410797	-0.564733813	-1.03308102	-0.329129398	-1.03308102	-1.03308102
RESF1	cluster 1	0.180953192	0.588291897	0.373728336	0.590502517	2.572754383	0.865608118	0.212613094	-0.233452127	1.28063527	3.081651665	-0.001699271	0.50377176	1.474808431	0.82265803	-0.68404585	-0.68404585	-0.68404585	-0.68404585	-0.68404585	-0.68404585	-0.68404585	-0.68404585	-0.68404585	-0.68404585	-0.68404585	-0.68404585	-0.68404585	-0.68404585	-0.68404585	-0.68404585	-0.68404585	-0.68404585
TPX2	cluster 1	-0.774032949	-0.774032949	-0.774032949	0.82637771	-0.774032949	-0.774032949	-0.774032949	0.728053055	0.988103989	-0.774032949	-0.774032949	1.03061329	1.020412914	1.063487951	-0.774032949	-0.774032949	-0.774032949	-0.774032949	-0.500432358	1.622519354	1.420529057	1.494939509	-0.774032949	-0.774032949	-0.774032949	-0.431541193	-0.774032949	1.304050911	1.452260663	1.913218228	-0.774032949	-0.774032949
CRYBG1	cluster 1	0.015996667	-0.120442249	1.17642051	1.348337758	1.635480336	0.277521938	0.290985331	1.306329709	1.394208439	1.070594188	0.832078749	1.109359527	1.510406419	1.8386169	-0.282952656	0.555285763	-0.872389208	-0.872389208	-0.872389208	-0.872389208	-0.872389208	-0.872389208	-0.872389208	-0.872389208	-0.872389208	-0.872389208	-0.872389208	-0.872389208	-0.872389208	-0.872389208	-0.872389208	-0.872389208
IMP3	cluster 1	1.549363012	1.670920257	1.446707458	1.02797127	0.622578548	1.023053846	1.249873129	0.843895307	1.160285079	0.852452524	1.052626437	0.867904456	0.760150532	1.186526533	-0.85079491	-0.85079491	-0.85079491	-0.85079491	-0.85079491	-0.85079491	-0.85079491	-0.85079491	-0.85079491	-0.85079491	-0.85079491	-0.85079491	-0.85079491	-0.85079491	-0.85079491	-0.85079491	-0.85079491	-0.85079491
CAPZA1	cluster 1	1.429694995	1.764338915	1.331368933	1.939217827	0.245048129	-0.5987601	-0.5987601	1.498159775	2.303668237	1.016872011	-0.279021426	-0.5987601	-0.5987601	1.923374806	-0.5987601	-0.5987601	-0.5987601	-0.5987601	-0.5987601	-0.5987601	-0.5987601	-0.5987601	-0.5987601	-0.5987601	-0.5987601	-0.5987601	-0.5987601	-0.5987601	-0.5987601	-0.5987601	-0.5987601	-0.5987601
WBP1L	cluster 1	-0.52437587	-0.52437587	-0.52437587	-0.52437587	-0.52437587	-0.52437587	-0.52437587	-0.52437587	-0.52437587	-0.52437587	-0.52437587	-0.52437587	-0.52437587	-0.52437587	-0.52437587	-0.52437587	-0.52437587	-0.52437587	0.244740227	-0.52437587	0.598946065	-0.52437587	1.594820504	-0.52437587	0.767306986	-0.52437587	0.501449033	1.106668283	1.220700863	-0.52437587	2.980226231	3.04578682
AP1G1	cluster 1	0.924442056	0.951290005	0.818920361	1.042197824	0.780321365	0.867716187	1.324415197	0.99323717	0.956122821	0.906422635	1.058399692	1.097621451	0.96997613	0.739449018	0.942768951	1.27811662	-0.978213592	-0.978213592	-0.978213592	-0.978213592	-0.978213592	-0.978213592	-0.978213592	-0.978213592	-0.978213592	-0.978213592	-0.978213592	-0.978213592	-0.978213592	-0.978213592	-0.978213592	-0.978213592
PAG1	cluster 1	-0.430224261	-0.430224261	-0.430224261	-0.430224261	-0.430224261	-0.430224261	-0.430224261	-0.430224261	-0.430224261	-0.430224261	-0.430224261	-0.430224261	-0.430224261	-0.430224261	-0.430224261	-0.430224261	-0.430224261	-0.430224261	-0.094380129	1.264746656	-0.430224261	0.469111776	0.373296882	1.673775007	0.094114147	-0.430224261	-0.430224261	-0.430224261	-0.430224261	-0.430224261	3.698278747	2.846439176
AARS1	cluster 1	1.104182303	1.289470311	1.125772979	1.280918853	-0.090125178	0.719796363	0.844568394	1.633690205	1.422316238	0.325667137	1.363442216	1.194851555	0.867699598	1.04563792	0.231742579	0.477151881	-0.92729896	-0.92729896	-0.92729896	-0.92729896	-0.92729896	-0.92729896	-0.92729896	-0.92729896	-0.92729896	-0.92729896	-0.92729896	-0.92729896	-0.92729896	-0.92729896	-0.92729896	-0.92729896
JAK1	cluster 1	0.603960475	0.748315995	0.845502269	0.936824056	2.220946478	0.215751344	0.45403452	1.439237754	1.139460974	2.072908308	0.77383928	0.908798899	1.366605413	0.792383594	-0.806587187	-0.806587187	-0.806587187	-0.806587187	-0.806587187	-0.806587187	-0.806587187	-0.806587187	-0.806587187	-0.806587187	-0.806587187	-0.806587187	-0.806587187	-0.806587187	-0.806587187	-0.806587187	-0.806587187	-0.806587187
HMGN4	cluster 1	1.00980364	1.272975199	1.097005849	1.122444214	0.641219493	0.855427723	0.835185692	0.959453477	1.214066029	0.480535447	0.814740854	1.377074355	1.184101748	1.212707651	-0.411177962	-1.426349031	-0.383438254	-0.462949708	-0.234820098	-0.205250986	-0.301742197	-0.21077622	-0.673371633	-0.570573117	-1.426349031	-1.426349031	-1.426349031	-0.24606284	-1.426349031	-0.392135141	-1.426349031	-1.426349031
RNF7	cluster 1	1.007025106	1.138269603	0.842365025	1.015784874	0.368163982	0.800966483	1.143257795	1.579839085	1.28307796	0.918888821	0.89707317	1.42485966	1.643438785	1.190240664	-0.847402834	-0.847402834	-0.847402834	-0.847402834	-0.847402834	-0.847402834	-0.847402834	-0.847402834	-0.847402834	-0.847402834	-0.847402834	-0.847402834	-0.847402834	-0.847402834	-0.847402834	-0.847402834	-0.847402834	-0.847402834
APOLD1	cluster 1	1.249386382	1.151680078	1.425043774	0.797191685	0.675609659	1.171141256	1.189414356	0.780535944	1.155728347	0.780843349	1.290692559	0.881746247	0.782242761	1.51482397	-0.359199598	0.45833258	-0.934075834	-0.934075834	-0.934075834	-0.934075834	-0.934075834	-0.934075834	-0.934075834	-0.934075834	-0.934075834	-0.934075834	-0.934075834	-0.934075834	-0.934075834	-0.934075834	-0.934075834	-0.934075834
DDX47	cluster 1	1.249386382	1.151680078	1.425043774	0.797191685	0.675609659	1.171141256	1.189414356	0.780535944	1.155728347	0.780843349	1.290692559	0.881746247	0.782242761	1.51482397	-0.359199598	0.45833258	-0.934075834	-0.934075834	-0.934075834	-0.934075834	-0.934075834	-0.934075834	-0.934075834	-0.934075834	-0.934075834	-0.934075834	-0.934075834	-0.934075834	-0.934075834	-0.934075834	-0.934075834	-0.934075834
ADAR	cluster 1	1.128405462	1.273721258	0.754377493	1.462071038	0.886219138	0.877380217	0.840767456	1.406670651	1.535211827	0.981651232	0.443651069	1.321596183	0.741080416	1.570962489	-0.845764774	-0.845764774	-0.845764774	-0.845764774	-0.845764774	-0.845764774	-0.845764774	-0.845764774	-0.845764774	-0.845764774	-0.845764774	-0.845764774	-0.845764774	-0.845764774	-0.845764774	-0.845764774	-0.845764774	-0.845764774
EIF3A	cluster 1	0.994938658	1.275827368	1.560713094	0.803529883	1.216893667	1.125598979	1.429028497	0.735498577	1.159388612	0.335789551	1.251239313	1.412784413	0.700432819	1.244134363	-0.846988766	-0.846988766	-0.846988766	-0.846988766	-0.846988766	-0.846988766	-0.846988766	-0.846988766	-0.846988766	-0.846988766	-0.846988766	-0.846988766	-0.846988766	-0.846988766	-0.846988766	-0.846988766	-0.846988766	-0.846988766
BLOC1S4	cluster 1	0.570218755	0.143270201	-0.278066896	0.005465162	1.303477129	1.667642375	1.297098647	0.881461092	0.206818563	0.283876592	1.633293315	0.495124652	0.520795714	-0.384795376	1.684738317	2.19512051	-0.754906827	-0.688259505	-0.698779614	-0.449838702	-0.866500808	-0.605770269	-0.385118244	0.048533261	-0.830025951	-0.846799448	-0.556901363	-0.9597611	-0.55867923	-0.523328654	-1.774701149	-1.774701149
RBL2	cluster 1	-0.036509017	0.268046098	0.540029502	1.545544938	1.965557101	-0.238354942	-0.043296007	1.209423487	1.916235483	2.243066455	-0.06862866	0.63167133	1.181773361	1.770457782	-0.715834273	-0.715834273	-0.715834273	-0.715834273	-0.715834273	-0.715834273	-0.715834273	-0.715834273	-0.715834273	-0.715834273	-0.715834273	-0.715834273	-0.715834273	-0.715834273	-0.715834273	-0.715834273	-0.715834273	-0.715834273
WDR82	cluster 1	-1.000587349	-0.50001935	-0.579451832	-1.310874112	0.072156221	-1.342118358	0.064435945	-0.416113303	0.041159524	0.563980702	0.186781422	-0.0157758	-0.415702344	-0.847143798	2.306530333	2.400221962	-0.928018473	-0.238356061	-0.469562626	-0.41427421	-1.605538188	0.346429128	0.072156221	2.575735178	-0.985836459	0.527444499	0.14823933	0.185892112	0.528751974	-0.367904221	0.782256253	0.63510568
DHX15	cluster 1	1.373375972	1.638928315	1.193484957	1.136454024	0.490786133	0.996016734	1.249258529	1.004276352	1.304668997	0.778897392	1.009364007	1.089540421	1.261340189	0.834153961	-0.853363666	-0.853363666	-0.853363666	-0.853363666	-0.853363666	-0.853363666	-0.853363666	-0.853363666	-0.853363666	-0.853363666	-0.853363666	-0.853363666	-0.853363666	-0.853363666	-0.853363666	-0.853363666	-0.853363666	-0.853363666
ZNF22	cluster 1	0.606568123	0.957500078	1.135962368	1.201564664	1.169898817	0.910133595	0.627885744	1.072663875	1.395176355	1.306076787	0.728511692	1.274757957	1.265770026	1.221371525	0.211781586	0.035805046	-0.945089265	-0.945089265	-0.945089265	-0.945089265	-0.945089265	-0.945089265	-0.945089265	-0.945089265	-0.945089265	-0.945089265	-0.945089265	-0.945089265	-0.945089265	-0.945089265	-0.945089265	-0.945089265
RBX1	cluster 1	1.242735994	2.018448351	1.70672059	2.004054321	1.316917589	-0.56157873	-0.56157873	1.959415734	1.832420106	1.39717684	-0.56157873	-0.56157873	-0.56157873	-0.56157873	-0.56157873	-0.56157873	-0.56157873	-0.56157873	-0.56157873	-0.56157873	-0.56157873	-0.56157873	-0.56157873	-0.56157873	-0.56157873	-0.56157873	-0.56157873	-0.56157873	-0.56157873	-0.56157873	-0.56157873	-0.56157873
C14orf119	cluster 1	-0.423703904	-0.464236251	1.077830047	0.522963296	1.094232434	0.390021523	1.121836807	0.708048254	-2.07079347	0.3916925	0.757579968	1.556225938	1.181053728	1.221980211	0.522025928	2.409254903	-0.871053921	-1.091566276	-0.459749465	-0.663887303	-0.438356194	-0.186481641	-0.246625408	-0.59481609	-0.972072865	-0.79489148	-0.379111269	-0.242446236	-0.355829682	-0.420249317	-0.208081296	-2.07079347
GPR15	cluster 1	-0.51843088	-0.51843088	-0.51843088	0.924063445	3.035100689	-0.51843088	-0.51843088	-0.51843088	1.106175996	0.01549926	-0.51843088	-0.071765509	1.480201128	1.740461924	2.707281439	0.986891867	-0.51843088	-0.51843088	-0.51843088	-0.51843088	-0.51843088	-0.51843088	-0.51843088	-0.51843088	-0.51843088	-0.51843088	-0.51843088	-0.51843088	-0.51843088	-0.51843088	-0.51843088	-0.51843088
AKIRIN1	cluster 1	1.051481614	1.040994421	1.791199205	0.921096858	1.224942547	0.747978875	0.965649182	1.090313979	1.408299041	0.580174369	1.298682007	1.014095696	0.871902952	1.316445676	-0.851292023	-0.851292023	-0.851292023	-0.851292023	-0.851292023	-0.851292023	-0.851292023	-0.851292023	-0.851292023	-0.851292023	-0.851292023	-0.851292023	-0.851292023	-0.851292023	-0.851292023	-0.851292023	-0.851292023	-0.851292023
PDE3B	cluster 1	0.474215427	0.304836232	0.195298243	0.576276159	2.127378261	-0.107686094	0.080960113	1.395409795	0.895078786	2.475583312	-0.152977064	0.737297677	0.785949347	0.721835767	1.298967141	1.537947682	-0.834148174	-0.834148174	-0.834148174	-0.834148174	-0.834148174	-0.834148174	-0.834148174	-0.834148174	-0.834148174	-0.834148174	-0.834148174	-0.834148174	-0.834148174	-0.834148174	-0.834148174	-0.834148174
MCM2	cluster 1	1.257032063	1.359465919	1.374360101	0.628575842	-0.750464081	1.272929224	1.464037281	1.474350712	1.11167253	-0.750464081	1.330015793	1.492164269	0.712608931	1.532068956	-0.750464081	-0.750464081	-0.750464081	-0.750464081	-0.750464081	-0.750464081	-0.750464081	-0.750464081	-0.750464081	-0.750464081	-0.750464081	-0.750464081	-0.750464081	-0.750464081	-0.750464081	-0.750464081	-0.750464081	-0.750464081
TOMM5	cluster 1	1.430247488	1.697049924	1.450525747	0.888036647	-0.24415245	1.523175859	1.46871761	0.66596063	1.074045364	0.336460384	1.449754959	0.906230469	1.023921856	1.001988669	-0.815109064	-0.815109064	-0.815109064	-0.815109064	-0.815109064	-0.815109064	-0.815109064	-0.815109064	-0.815109064	-0.815109064	-0.815109064	-0.815109064	-0.815109064	-0.815109064	-0.815109064	-0.815109064	-0.815109064	-0.815109064
GOLT1B	cluster 1	0.993035291	1.222873685	1.07980873	1.110224932	0.754075236	1.058042251	0.853295609	0.201144921	1.245067	1.199520686	0.700013268	1.45361964	1.416241926	1.425726882	0.559391105	-0.898357715	-0.898357715	-0.898357715	-0.898357715	-0.898357715	-0.898357715	-0.898357715	-0.898357715	-0.898357715	-0.898357715	-0.898357715	-0.898357715	-0.898357715	-0.898357715	-0.898357715	-0.898357715	-0.898357715
TFDP1	cluster 1	1.343142769	1.253785702	1.048332777	1.288698072	-0.77133396	0.77511882	1.137462861	1.513513849	1.461621081	-0.410647508	0.981199207	1.596822807	1.297109411	1.369185394	-0.77133396	-0.77133396	-0.77133396	-0.77133396	-0.77133396	-0.77133396	-0.77133396	-0.77133396	-0.77133396	-0.77133396	-0.77133396	-0.77133396	-0.77133396	-0.77133396	-0.77133396	-0.77133396	-0.77133396	-0.77133396
EIF1	cluster 1	1.490875763	1.755902412	2.17223307	1.604741135	1.195641133	-0.598058422	-0.598058422	0.643094476	2.111207463	1.439289235	-0.598058422	-0.598058422	-0.598058422	1.342359018	-0.598058422	-0.598058422	-0.598058422	-0.598058422	-0.598058422	-0.598058422	-0.598058422	-0.598058422	-0.598058422	-0.598058422	-0.598058422	-0.598058422	-0.598058422	-0.598058422	-0.598058422	-0.598058422	-0.598058422	-0.598058422
PPP2R5C	cluster 1	0.629977568	0.684046306	0.874698414	1.119830136	2.320212885	0.477604028	0.478845765	0.716573423	0.881077987	2.125219135	0.200649482	0.808292619	1.038946222	0.841501292	-1.181133217	-1.181133217	-0.517639424	-1.181133217	-0.277448141	-0.746040929	-0.563142439	-0.76344328	0.118848913	0.290659858	-0.514358906	-1.181133217	-1.181133217	-1.181133217	0.037292353	-0.81313753	-1.181133217	-1.181133217
PSMD7	cluster 1	0.931752129	1.177157336	1.24143215	0.722092796	0.181970152	1.237980773	1.372371435	1.007345634	1.083725728	0.234694771	1.086873597	1.092104542	0.662554227	1.405767318	-1.634087566	-1.634087566	-0.233973002	-0.252397246	0.0106362	-0.428948657	-0.479549818	-0.257542055	-1.634087566	-0.897979866	-0.366283647	-0.241728091	-0.261644285	-0.566515538	-0.765437581	-0.526021173	-1.634087566	-1.634087566
YTHDF3	cluster 1	0.80026775	0.919579176	0.904931007	0.228051582	1.212762563	1.075545671	0.910266817	0.21262697	0.966916373	0.964154129	0.68941839	1.177752668	1.293575292	1.325580193	0.446233466	1.910666949	-0.939895562	-0.939895562	-0.939895562	-0.939895562	-0.939895562	-0.939895562	-0.939895562	-0.939895562	-0.939895562	-0.939895562	-0.939895562	-0.939895562	-0.939895562	-0.939895562	-0.939895562	-0.939895562
RAD23B	cluster 1	1.422336737	1.359065286	1.082156769	1.297492274	0.295828861	1.009469166	1.230157792	1.36790911	1.0679691	0.397492353	1.179237882	1.045972259	1.162310341	1.127679073	0.035158237	-0.887072661	-0.887072661	-0.887072661	-0.887072661	-0.887072661	-0.887072661	-0.887072661	-0.887072661	-0.887072661	-0.887072661	-0.887072661	-0.887072661	-0.887072661	-0.887072661	-0.887072661	-0.887072661	-0.887072661
CD96	cluster 1	-0.724018728	0.187108373	0.227446383	0.927800269	1.91066891	-0.2575238	-0.461989729	0.984301708	0.579984594	1.917197859	-0.538404579	0.871573666	0.630796663	0.242034519	0.288800859	-0.403155606	-0.772673568	-1.530451883	-0.715049272	-0.19467151	-0.447046213	-0.613378037	1.186231812	1.396600687	-1.530451883	-1.530451883	-1.530451883	-1.530451883	0.248999376	-0.452221494	1.303278179	0.329568095
SOCS1	cluster 1	1.477868528	2.054609871	1.933640171	1.090654298	-0.314217896	0.589337222	0.853914494	1.67934176	1.486386847	-0.73918809	1.343171045	0.634087703	0.34864229	0.867137377	-0.73918809	-0.73918809	-0.73918809	-0.73918809	-0.73918809	-0.73918809	-0.73918809	-0.73918809	-0.73918809	-0.73918809	-0.73918809	-0.73918809	-0.73918809	-0.73918809	-0.73918809	-0.73918809	-0.73918809	-0.73918809
RCSD1	cluster 1	-0.125478321	-0.79334736	-0.794280468	1.588807395	1.124745093	-0.288678964	-0.947671298	0.874139341	1.148894608	0.556259639	-0.326343988	1.105363402	1.606776506	1.158080659	1.276597144	1.058788575	-0.888593262	-0.975755643	-0.859941185	-0.119923394	0.578371385	-0.166358183	0.513189227	0.276490802	-1.002313005	-1.711464135	-1.123559505	-0.089367769	0.414543705	0.354957268	-1.711464135	-1.711464135
TBCC	cluster 1	-0.630222652	-0.630222652	0.356774526	0.802801792	-0.630222652	0.440217145	0.842282228	1.14692347	-0.630222652	1.435116957	0.560794349	1.095465393	-0.630222652	1.178042855	2.33118662	3.045070352	-0.630222652	-0.630222652	-0.630222652	-0.630222652	-0.630222652	-0.630222652	-0.630222652	-0.630222652	-0.630222652	-0.630222652	-0.630222652	-0.630222652	-0.630222652	-0.630222652	-0.630222652	-0.630222652
RHOH	cluster 1	0.996713463	1.3255608	1.205934778	0.769518873	1.018203888	0.903144892	1.280470168	0.687852693	1.056654148	1.564223296	1.070526402	0.990158666	0.812249289	1.017531488	-0.366360261	0.508231738	-0.981360099	-0.981360099	-0.981360099	-0.981360099	-0.981360099	-0.981360099	-0.981360099	-0.981360099	-0.981360099	-0.12021284	-0.981360099	-0.981360099	-0.981360099	-0.981360099	-0.981360099	-0.981360099
WTAP	cluster 1	-0.206584988	0.323084772	0.405321715	0.674211838	0.841823262	-0.94223895	-0.738693806	0.905406101	1.155977017	0.43587163	-0.984292176	0.488275028	0.151730563	0.531036393	-1.090264442	-2.190674048	0.007760271	0.323362511	0.450185796	0.379064645	0.59451086	1.362652439	0.899901964	1.01509202	-1.607531538	-0.229245585	-0.411876547	0.685488937	0.25463804	0.897354374	-2.190674048	-2.190674048
MRFAP1	cluster 1	1.250602982	1.331325744	1.00527754	1.120630062	1.250048946	0.917818679	0.771192034	0.778176854	1.250610281	1.391168241	0.498160468	0.829858011	0.799585167	1.355860941	-1.463450262	-1.463450262	-0.242785362	-0.420971623	-0.417396821	-1.463450262	-0.814592766	-0.701082079	-1.007108209	-0.565247271	-0.711237601	-0.860914768	-0.969840376	-0.620254641	-0.769027217	-0.485910473	-0.110145695	-1.463450262
EXOSC3	cluster 1	1.575384634	1.582657041	0.819117123	0.703643715	0.091599021	1.20100969	1.476367026	0.995065875	1.178642705	-0.166454848	1.489723052	1.509237962	1.418308581	0.703477572	-0.809876619	-0.809876619	-0.809876619	-0.809876619	-0.809876619	-0.809876619	-0.809876619	-0.809876619	-0.809876619	-0.809876619	-0.809876619	-0.809876619	-0.809876619	-0.809876619	-0.809876619	-0.809876619	-0.809876619	-0.809876619
TRIP12	cluster 1	0.794830983	0.851543676	0.8710578	0.952253256	0.61751222	1.029318854	1.225021677	0.963081442	1.222376964	0.392182844	1.105156276	1.660668516	1.586993861	1.155418366	0.740453784	-0.175137769	-0.937045797	-0.937045797	-0.937045797	-0.937045797	-0.937045797	-0.937045797	-0.937045797	-0.937045797	-0.937045797	-0.937045797	-0.937045797	-0.937045797	-0.937045797	-0.937045797	-0.937045797	-0.937045797
LDLRAP1	cluster 1	0.111830498	-0.503376225	-0.503376225	0.078102574	2.41819126	0.502573903	0.656493652	-0.503376225	-0.503376225	2.64508775	0.381091317	-0.503376225	-0.503376225	-0.503376225	2.258224725	2.526057494	-0.503376225	-0.503376225	-0.503376225	-0.503376225	-0.503376225	-0.503376225	-0.503376225	-0.503376225	-0.503376225	-0.503376225	-0.503376225	-0.503376225	-0.503376225	-0.503376225	-0.503376225	-0.503376225
GOSR1	cluster 1	0.632183583	0.723963107	0.849186359	-1.112306452	0.505307334	1.070402342	1.205204038	1.058575822	0.562290792	0.572328349	1.299209154	1.380505046	0.985719046	0.808983249	1.068574077	1.959998777	-1.112306452	-0.351164552	-0.416324121	-1.112306452	-0.779241218	-0.798845847	-0.686327728	-1.112306452	-0.332549921	-1.112306452	-0.194913164	-1.112306452	-1.112306452	-1.112306452	-1.112306452	-1.112306452
PPIG	cluster 1	0.740143066	1.212690162	0.586154504	0.960307102	1.316827992	1.493658367	0.483407689	-0.47407596	1.360642583	1.995272461	0.432216515	0.72190112	0.995027938	1.047889395	0.836697788	0.848251371	-0.909813256	-0.909813256	-0.909813256	-0.909813256	-0.909813256	-0.909813256	-0.909813256	-0.909813256	-0.909813256	-0.909813256	-0.909813256	-0.909813256	-0.909813256	-0.909813256	-0.909813256	-0.909813256
ITK	cluster 1	0.76623879	0.775206392	0.951415643	-0.05462426	0.952988445	1.053141214	0.928896453	0.071539126	0.313899063	1.137113406	1.381633497	1.021846647	0.817604154	0.626268827	-2.155275103	-2.155275103	0.243237736	-0.292298273	0.295810328	-0.510038673	-0.834999751	-0.044710767	0.341301812	0.443847193	0.041070123	-0.681318456	-0.264271631	-0.845623229	-1.444619567	0.524268673	-2.155275103	-1.248997607
RNF4	cluster 1	0.984779953	0.968460347	0.995893113	1.072211328	0.957318423	1.099443968	1.283479145	1.269852775	0.007414876	0.716328388	0.979150564	1.359756954	1.449763814	0.134469564	0.694349193	1.009559467	-1.006845049	-1.006845049	-1.006845049	-1.006845049	-1.006845049	-1.006845049	-1.006845049	-1.006845049	-1.006845049	-0.581975743	-1.006845049	-1.006845049	-1.006845049	-1.006845049	-1.006845049	-0.304425451
MAX	cluster 1	1.114391758	1.598939228	1.05063539	0.759103346	0.928605389	0.559844487	0.848475727	1.150172105	1.677705799	1.609261249	0.807184559	1.112162535	0.729438105	1.270615391	-0.845363059	-0.845363059	-0.845363059	-0.845363059	-0.845363059	-0.845363059	-0.845363059	-0.845363059	-0.845363059	-0.845363059	-0.845363059	-0.845363059	-0.845363059	-0.845363059	-0.845363059	-0.845363059	-0.845363059	-0.845363059
EIF3J	cluster 1	1.192147071	1.808407778	1.642076439	0.933217326	0.363538821	1.168506253	0.704293957	0.63765047	1.397171486	0.186267362	1.234819183	1.32600633	0.869079049	1.289975643	-0.092521197	-0.862390351	-0.862390351	-0.862390351	-0.862390351	-0.862390351	-0.862390351	-0.862390351	-0.862390351	-0.862390351	-0.862390351	-0.862390351	-0.862390351	-0.862390351	-0.862390351	-0.862390351	-0.862390351	-0.862390351
GIMAP4	cluster 1	-0.610431215	-0.635104385	-0.462611336	-0.995346851	-0.995346851	-0.995346851	-0.995346851	-0.471674732	0.275666285	0.41019668	-0.575164967	-0.995346851	-0.995346851	-0.040454727	-0.995346851	-0.995346851	-0.301121592	-0.46604648	-0.273033963	0.660714654	1.205159449	1.596079362	1.978592014	2.064067484	0.038430959	-0.332822945	-0.15908985	0.652370481	1.066725085	1.547889682	1.78978571	-0.995346851
MBP	cluster 1	-1.111418374	-1.111418374	-0.560800464	-0.238068472	-0.238138548	-0.697840754	-1.111418374	-0.276075783	-0.234067817	0.039437579	-0.576433675	-0.095988985	0.142702089	-0.170931427	-1.111418374	-1.111418374	-0.112056817	-1.111418374	-0.085296559	0.380797317	-1.111418374	-1.111418374	1.857766684	2.41437471	0.254080141	0.219848316	0.600524151	1.629933751	0.979123503	2.06320053	1.352628389	0.242629136
BRK1	cluster 1	0.971397893	1.245587388	1.200026452	2.317142567	1.023710973	-0.592103245	-0.592103245	1.704826111	2.371342189	1.093637729	-0.592103245	-0.592103245	-0.592103245	1.690703328	-0.592103245	-0.592103245	-0.592103245	-0.592103245	-0.592103245	-0.592103245	-0.592103245	-0.592103245	-0.592103245	-0.592103245	-0.592103245	-0.592103245	-0.592103245	-0.592103245	-0.592103245	-0.592103245	-0.592103245	-0.592103245
CYTH4	cluster 1	-0.4894035	-0.4894035	-0.4894035	-0.4894035	-0.4894035	-0.4894035	-0.4894035	-0.4894035	-0.4894035	-0.4894035	-0.4894035	-0.4894035	-0.4894035	-0.4894035	-0.4894035	-0.4894035	-0.4894035	-0.4894035	-0.4894035	1.090109694	-0.4894035	0.448916936	2.583018397	2.424081753	-0.4894035	-0.4894035	-0.4894035	-0.4894035	0.104726923	0.52624774	2.827302101	1.741280454
ADCY7	cluster 1	-0.611594622	-0.611594622	-0.611594622	-0.611594622	-0.611594622	-0.611594622	-0.204516342	-0.611594622	-0.611594622	-0.611594622	-0.16134075	-0.611594622	-0.611594622	-0.611594622	-0.611594622	-0.611594622	0.370943036	-0.18374612	0.402115488	-0.146244318	0.414297401	0.252249509	2.104626957	1.869561609	-0.611594622	-0.029647268	-0.162822616	-0.611594622	0.991626431	1.186816187	3.693189368	-0.611594622
ST6GAL1	cluster 1	0.532856174	0.666229383	1.221856558	0.475977798	1.864563816	0.676994104	1.387638992	0.517540596	0.616749658	1.923253783	1.148658687	-0.254283827	0.457874935	0.596043011	0.498717015	-0.861071873	-0.90618344	0.168598687	-0.060287243	-0.903010401	-1.109861421	-1.100934902	0.217317729	0.472797592	-0.568213357	-0.353118489	-0.748881205	-0.915587391	-1.165882486	-0.651173672	-1.922589406	-1.922589406
MAP7D1	cluster 1	1.375219521	1.168680489	0.658693477	1.155905201	0.932731237	0.75102198	0.894487807	1.556016402	1.594929406	1.045337093	0.969888483	1.211996163	1.307461183	0.631742372	-0.375499742	-0.875212416	-0.875212416	-0.875212416	-0.875212416	-0.875212416	-0.875212416	-0.875212416	-0.875212416	-0.875212416	-0.875212416	-0.875212416	-0.875212416	-0.875212416	-0.875212416	-0.875212416	-0.875212416	-0.875212416
TNFAIP3	cluster 1	0.521687086	0.046579318	0.989512501	-0.186081284	0.301220374	0.200293187	1.060260315	-0.17631905	0.583175533	-1.419421695	1.237571338	1.036748723	0.934516037	1.997608859	1.518705167	0.615867177	-0.566852732	-0.315046209	0.861798773	-1.419421695	-0.529233221	0.582389789	-0.746882802	-0.903070862	-0.078853053	-1.419421695	0.149023315	-1.419421695	-1.419421695	0.801333583	-1.419421695	-1.419421695
STT3B	cluster 1	0.946032992	1.132978174	0.806735299	1.001997315	0.834495609	0.918777581	1.084635595	0.791241485	1.083588621	1.035650307	1.031242997	1.320949273	1.410832015	0.753233573	-1.110215727	-1.110215727	-0.120535204	0.03645191	-0.120189113	-1.110215727	-1.110215727	-1.110215727	0.10211726	0.382568767	-1.110215727	-1.110215727	-1.110215727	-1.110215727	-1.110215727	-1.110215727	-1.110215727	-1.110215727
MPZL3	cluster 1	1.438570851	1.427350665	1.189188629	0.571917049	0.733633736	1.677112181	1.655054378	0.878281011	1.184247458	0.363417933	1.556661394	0.933173996	0.662308826	0.514893159	-0.866175795	-0.060822753	-0.866175795	-0.866175795	-0.866175795	-0.866175795	-0.866175795	-0.866175795	-0.866175795	-0.866175795	-0.866175795	-0.866175795	-0.866175795	-0.866175795	-0.866175795	-0.866175795	-0.866175795	-0.866175795
TMED2	cluster 1	1.003031707	1.239943618	1.597417	0.934388326	0.791765405	0.658465084	0.958631044	1.303177911	1.27258874	0.585476733	0.898730983	1.314508403	1.375396756	1.387138362	-0.851147782	-0.851147782	-0.851147782	-0.851147782	-0.851147782	-0.851147782	-0.851147782	-0.851147782	-0.851147782	-0.851147782	-0.851147782	-0.851147782	-0.851147782	-0.851147782	-0.851147782	-0.851147782	-0.851147782	-0.851147782
EMC6	cluster 1	1.371558397	1.344478205	1.205604762	0.795914731	0.0230573	1.174470781	1.786335141	1.027288273	0.726854792	0.477523287	1.588050064	0.95690609	1.344418974	1.037498555	-0.337176109	-0.854281367	-0.854281367	-0.854281367	-0.854281367	-0.854281367	-0.854281367	-0.854281367	-0.854281367	-0.854281367	-0.854281367	-0.854281367	-0.854281367	-0.854281367	-0.854281367	-0.854281367	-0.854281367	-0.854281367
SRGN	cluster 1	1.600447903	2.315316392	1.939600543	1.326922246	-0.092877157	-0.645160869	-0.645160869	1.774658403	1.893873246	0.83756622	0.689551348	0.848960963	-0.645160869	0.414358147	-0.645160869	-0.645160869	-0.645160869	-0.645160869	-0.645160869	-0.645160869	-0.645160869	-0.645160869	-0.645160869	-0.645160869	-0.645160869	-0.645160869	-0.645160869	-0.645160869	-0.645160869	-0.645160869	-0.645160869	-0.645160869
SLC7A6	cluster 1	0.86789668	0.988526561	1.090828702	-0.374476391	0.805478348	1.114924295	1.530151453	0.837633735	0.66317425	0.135855903	1.151954488	0.670162835	0.114681242	0.44135503	-2.240111511	-2.240111511	-0.204643868	-0.17596695	-0.243037526	-0.664423432	-0.587303061	-1.061181734	0.396486976	0.751845048	-0.314556395	-0.215424751	-0.482008174	-1.601495398	-1.771816156	-0.250563488	-0.354154564	1.220319366
PUF60	cluster 1	1.337341955	1.336535263	1.030497998	0.675227412	0.021181691	1.616461901	1.742513613	-0.867114821	0.640657905	0.062732093	1.503874032	1.274757854	0.773659216	0.824165448	1.161747595	0.739597976	-0.867114821	-0.867114821	-0.867114821	-0.867114821	-0.867114821	-0.867114821	-0.867114821	-0.867114821	-0.867114821	-0.867114821	-0.867114821	-0.867114821	-0.867114821	-0.867114821	-0.867114821	-0.867114821
PHF23	cluster 1	1.061898321	1.107107125	0.850175156	-1.039042847	0.355237007	1.389639419	1.423237425	1.059704759	-1.039042847	0.50575373	1.538166498	1.193234044	1.528650519	0.560129403	1.42710181	0.523804616	-0.435273014	-0.412309825	-1.039042847	-0.226107947	-0.451627091	-1.039042847	-1.039042847	-1.039042847	-0.282764594	-1.039042847	-0.2472432	-1.039042847	-1.039042847	-1.039042847	-1.039042847	-1.039042847
MRPL50	cluster 1	0.831538386	1.470477134	1.197465794	0.575036421	0.376805578	1.381045905	1.260188734	0.782493557	0.924884446	0.490500555	1.077380385	1.535368059	1.428947258	1.155441973	0.171048012	-1.158128236	-0.703033872	-1.158128236	-0.646353697	-0.730418831	-0.614168034	-0.786389796	-1.158128236	-0.434222575	-1.158128236	-1.158128236	-0.614734841	-0.448476203	-0.415798458	-1.158128236	-1.158128236	-1.158128236
GSTK1	cluster 1	0.165526756	0.518815135	0.247739832	1.538898975	0.980393428	0.215625341	0.636130316	1.835305342	1.773356665	1.28966638	0.410895487	1.544410625	1.645430276	1.458110912	-0.792239193	-0.792239193	-0.792239193	-0.792239193	-0.792239193	-0.792239193	-0.792239193	-0.792239193	-0.792239193	-0.792239193	-0.792239193	-0.792239193	-0.792239193	-0.792239193	-0.792239193	-0.792239193	-0.792239193	-0.792239193
CLTA	cluster 1	1.498304466	1.805632466	2.000351244	1.708925219	1.026859675	-0.597965217	-0.597965217	2.00118392	1.738583364	0.586626536	-0.597965217	-0.597965217	-0.597965217	1.386733109	-0.597965217	-0.597965217	-0.597965217	-0.597965217	-0.597965217	-0.597965217	-0.597965217	-0.597965217	-0.597965217	-0.597965217	-0.597965217	-0.597965217	-0.597965217	-0.597965217	-0.597965217	-0.597965217	-0.597965217	-0.597965217
UBE2R2	cluster 1	-0.14253457	0.343268296	0.657257418	0.936738212	0.221295455	0.56125698	1.145513351	1.486346595	1.416663587	-0.948931616	0.920581557	1.335602824	1.540889998	1.633879677	-0.299194662	-0.057257913	-0.729408406	-0.996097464	-0.366192884	-0.385436789	-0.283005749	0.518401326	-0.138810796	-0.874665914	-1.243987052	-0.524018457	-0.401982658	-0.789657473	-0.432644763	0.190499731	-2.14718392	-2.14718392
MRPL34	cluster 1	1.071474323	1.440017318	0.823219881	0.981912375	0.231580978	1.53925845	1.658449957	0.92509874	0.965390141	0.483007699	1.047430279	1.164626204	1.247966372	1.045403021	0.408745284	-0.289037382	-0.921533978	-0.921533978	-0.921533978	-0.921533978	-0.921533978	-0.921533978	-0.921533978	-0.921533978	-0.921533978	-0.921533978	-0.921533978	-0.921533978	-0.921533978	-0.921533978	-0.921533978	-0.921533978
CHD1	cluster 1	0.101695468	1.021314832	1.190138649	0.073869892	1.738893813	1.077543967	0.038012357	-0.782010531	0.05676846	1.359576904	0.254723244	0.626410448	0.385025914	0.674206307	2.301878486	2.394120293	-0.782010531	-0.782010531	-0.782010531	-0.782010531	-0.782010531	-0.782010531	-0.782010531	-0.782010531	-0.782010531	-0.782010531	-0.782010531	-0.782010531	-0.782010531	-0.782010531	-0.782010531	-0.782010531
METTL9	cluster 1	0.756933408	1.068619372	0.931519574	1.295267357	0.728705371	0.431929359	0.488445769	1.090314975	1.414412913	1.066937695	0.436380149	1.624311518	1.411938534	1.505251936	0.807085489	-0.289069589	-0.923061489	-0.923061489	-0.923061489	-0.923061489	-0.923061489	-0.923061489	-0.923061489	-0.923061489	-0.923061489	-0.923061489	-0.923061489	-0.923061489	-0.923061489	-0.923061489	-0.923061489	-0.923061489
ITGA1	cluster 1	0.91889901	1.234660436	1.153176789	0.995992265	-0.023921237	1.06627109	1.194194403	1.328561472	1.292534926	0.301519581	1.302135292	1.018035541	1.292047647	1.353490969	-0.01962947	0.444753422	-0.928295133	-0.928295133	-0.928295133	-0.928295133	-0.928295133	-0.928295133	-0.928295133	-0.928295133	-0.928295133	-0.928295133	-0.928295133	-0.928295133	-0.928295133	-0.928295133	-0.928295133	-0.928295133
PELO	cluster 1	0.91889901	1.234660436	1.153176789	0.995992265	-0.023921237	1.06627109	1.194194403	1.328561472	1.292534926	0.301519581	1.302135292	1.018035541	1.292047647	1.353490969	-0.01962947	0.444753422	-0.928295133	-0.928295133	-0.928295133	-0.928295133	-0.928295133	-0.928295133	-0.928295133	-0.928295133	-0.928295133	-0.928295133	-0.928295133	-0.928295133	-0.928295133	-0.928295133	-0.928295133	-0.928295133
CDK13	cluster 1	-0.419297098	0.4055619	0.364521376	-0.419297098	1.54265317	-0.419297098	0.684132781	-0.419297098	-0.419297098	0.725393724	-0.419297098	-0.419297098	-0.419297098	-0.419297098	3.175793454	3.584371036	-0.419297098	-0.419297098	-0.419297098	-0.419297098	-0.419297098	-0.419297098	-0.419297098	-0.419297098	-0.419297098	-0.419297098	-0.419297098	-0.419297098	-0.419297098	-0.419297098	-0.419297098	-0.419297098
LSM8	cluster 1	0.772898267	0.935342585	0.729557367	1.422595772	0.934089423	0.783191273	0.068487175	1.3386746	1.56671133	1.215591924	0.637443265	1.308669352	1.688681398	1.542366888	-0.830238923	-0.830238923	-0.830238923	-0.830238923	-0.830238923	-0.830238923	-0.830238923	-0.830238923	-0.830238923	-0.830238923	-0.830238923	-0.830238923	-0.830238923	-0.830238923	-0.830238923	-0.830238923	-0.830238923	-0.830238923
FYN	cluster 1	1.554077394	1.485001369	1.364012151	0.750506931	1.384065932	0.947170969	1.682664967	1.191300313	0.723209681	1.025432621	1.330168457	0.732833427	0.674090055	0.172002213	-0.834252027	-0.834252027	-0.834252027	-0.834252027	-0.834252027	-0.834252027	-0.834252027	-0.834252027	-0.834252027	-0.834252027	-0.834252027	-0.834252027	-0.834252027	-0.834252027	-0.834252027	-0.834252027	-0.834252027	-0.834252027
CITED2	cluster 1	0.681206625	0.861184382	0.695435207	0.91455242	1.620319937	0.621937539	0.826321851	1.131196314	1.849705601	1.994319842	0.746071154	0.679011861	1.047274472	1.2642222	-0.829597745	-0.829597745	-0.829597745	-0.829597745	-0.829597745	-0.829597745	-0.829597745	-0.829597745	-0.829597745	-0.829597745	-0.829597745	-0.829597745	-0.829597745	-0.829597745	-0.829597745	-0.829597745	-0.829597745	-0.829597745
QPRT	cluster 1	0.206366714	-0.000448642	-0.029180538	1.398395285	0.404096239	-0.468308881	0.534158831	1.659150162	1.262750338	-0.020411596	0.144004587	1.849838272	0.793089356	1.176742508	-1.359133222	-1.359133222	-1.359133222	-0.454651103	-0.741628284	1.061516648	-0.151883439	0.752371458	0.065000621	-1.359133222	-1.359133222	-1.359133222	-0.207027767	0.136506516	-1.359133222	0.54665424	0.955964249	-1.359133222
SPN	cluster 1	0.206366714	-0.000448642	-0.029180538	1.398395285	0.404096239	-0.468308881	0.534158831	1.659150162	1.262750338	-0.020411596	0.144004587	1.849838272	0.793089356	1.176742508	-1.359133222	-1.359133222	-1.359133222	-0.454651103	-0.741628284	1.061516648	-0.151883439	0.752371458	0.065000621	-1.359133222	-1.359133222	-1.359133222	-0.207027767	0.136506516	-1.359133222	0.54665424	0.955964249	-1.359133222
NECAP2	cluster 1	-0.322705578	-0.338656053	-1.751534037	-1.271788421	-0.4438388	-0.507539092	0.754464665	0.961511967	-1.115861437	0.621267964	0.445743509	0.984043006	1.13189802	-1.083336648	-0.480331251	-0.227998892	-0.298656063	-0.484464125	-0.382585374	0.411547885	0.450853853	0.684783892	-0.015417815	1.730305723	0.080724407	0.317055893	0.25836871	0.740547924	1.554393683	0.777137741	0.069484389	-3.249419647
TAB2	cluster 1	0.389655993	0.767519933	0.490078868	0.556737937	0.66639788	0.763523804	0.825390417	1.010063967	1.34667877	0.791831134	1.152028647	1.5312153	1.218823587	1.018370619	0.430764334	0.685165856	-0.718076653	-0.268123646	-0.829519735	-0.594717805	-0.616974932	-0.290565425	-0.656628025	-0.193872741	-0.598899941	-1.412750551	-0.601276946	-0.599323634	-1.998325196	-0.268541426	-1.998325196	-1.998325196
PTP4A1	cluster 1	1.373487384	1.495423681	1.295684599	0.769973922	-0.402794902	0.805277546	0.833961976	1.014602812	1.752321292	-0.034126957	0.755942112	1.258324449	0.287062917	0.654443259	-1.576707308	-1.576707308	-0.233137202	0.087072623	0.031114753	-0.494680009	-0.369245745	0.01954613	-1.576707308	-0.690838927	-0.268656016	-1.576707308	-0.085512095	-0.011180246	-0.605268249	0.221444742	-1.576707308	-1.576707308
METAP2	cluster 1	0.990099232	1.708833623	1.092552616	0.998824334	0.475795259	1.31780049	1.364307335	1.020642051	0.908911406	0.636606792	1.271001326	0.557803051	1.294631059	1.032261108	-0.899533964	0.62200771	-0.899533964	-0.899533964	-0.899533964	-0.899533964	-0.899533964	-0.899533964	-0.899533964	-0.899533964	-0.899533964	-0.899533964	-0.899533964	-0.899533964	-0.899533964	-0.899533964	-0.899533964	-0.899533964
OTULINL	cluster 1	-0.576094395	0.106952606	-0.576094395	-0.576094395	0.639763376	0.499498843	0.484575302	-0.576094395	-0.576094395	1.43149603	-0.576094395	1.689670892	2.006301758	0.636477276	2.741630565	2.437710047	-0.576094395	-0.576094395	-0.576094395	-0.576094395	-0.576094395	-0.576094395	-0.576094395	-0.576094395	-0.576094395	-0.576094395	-0.576094395	-0.576094395	-0.576094395	-0.576094395	-0.576094395	-0.576094395
YARS1	cluster 1	1.243694272	1.413762745	1.773147321	0.913968135	0.261279303	1.379207914	1.512201229	-0.007311001	1.21878263	-0.528994044	1.38975876	1.06394291	0.941691278	1.306274473	0.243811105	-0.830895119	-0.830895119	-0.830895119	-0.830895119	-0.830895119	-0.830895119	-0.830895119	-0.830895119	-0.830895119	-0.830895119	-0.830895119	-0.830895119	-0.830895119	-0.830895119	-0.830895119	-0.830895119	-0.830895119
MOB3A	cluster 1	-0.535289745	0.363899879	0.279560763	1.169257183	-0.150794231	0.257993683	0.680767797	0.770346261	0.687680537	-2.637825906	0.290307134	0.49000452	0.939544286	1.269008454	1.202957976	-0.644359429	0.295635829	0.100160151	-0.088018215	0.482966166	0.840433475	-0.399226333	0.501140476	-1.020763927	-1.704585703	0.672716211	-1.613942839	0.075484786	-0.126246534	0.553232647	-0.364219449	-2.637825906
FOXN3	cluster 1	0.741406517	0.982400289	0.743559199	0.792103545	0.703713653	1.429175285	1.916412444	-0.788720642	0.805749389	-0.788720642	1.530745839	1.503091013	1.189032508	-0.788720642	1.55079246	1.097510068	-0.788720642	-0.788720642	-0.788720642	-0.788720642	-0.788720642	-0.788720642	-0.788720642	-0.788720642	-0.788720642	-0.788720642	-0.788720642	-0.788720642	-0.788720642	-0.788720642	-0.788720642	-0.788720642
CREM	cluster 1	1.204396217	1.665619802	1.429685654	0.79283237	-0.752008492	1.190110688	1.338993551	0.782778829	1.084921069	-0.752008492	1.149523544	1.560968751	1.394040435	1.44629893	-0.752008492	-0.752008492	-0.752008492	-0.752008492	-0.752008492	-0.752008492	-0.752008492	-0.752008492	-0.752008492	-0.752008492	-0.752008492	-0.752008492	-0.752008492	-0.752008492	-0.752008492	-0.752008492	-0.752008492	-0.752008492
BMI1	cluster 1	1.09655305	1.606025642	1.159726913	0.168956492	1.246554757	1.235796885	1.169082749	0.215776384	0.946789886	1.319139494	1.160440378	0.807034916	0.992326531	0.792267695	0.836536223	0.359572665	-0.944536291	-0.944536291	-0.944536291	-0.944536291	-0.944536291	-0.944536291	-0.944536291	-0.944536291	-0.944536291	-0.944536291	-0.944536291	-0.944536291	-0.944536291	-0.944536291	-0.944536291	-0.944536291
BAX	cluster 1	0.693887645	0.814122568	0.77139075	1.363496031	0.308003267	0.449047695	1.144337838	1.5354428	1.43999667	0.34549573	0.931533255	1.658842018	1.698300182	1.518724829	-0.145773611	-0.854520451	-0.854520451	-0.854520451	-0.854520451	-0.854520451	-0.854520451	-0.854520451	-0.854520451	-0.854520451	-0.854520451	-0.854520451	-0.854520451	-0.854520451	-0.854520451	-0.854520451	-0.854520451	-0.854520451
PNN	cluster 1	0.907138459	0.882995264	0.678998851	1.477621893	0.638493781	0.545150708	0.674442131	1.039564034	1.319944655	0.941286147	0.988966883	1.586231144	1.579915554	0.843973527	0.525447837	0.615455591	-0.952851654	-0.952851654	-0.952851654	-0.952851654	-0.952851654	-0.952851654	-0.952851654	-0.952851654	-0.952851654	-0.952851654	-0.952851654	-0.952851654	-0.952851654	-0.952851654	-0.952851654	-0.952851654
TIAL1	cluster 1	0.927099227	1.267829242	0.894129335	0.871562445	1.409628906	0.87919737	1.142391043	0.695302926	0.904495397	1.542067232	0.98145648	1.143968355	1.029549995	1.320543186	0.125130495	-0.099398391	-0.939684578	-0.939684578	-0.939684578	-0.939684578	-0.939684578	-0.939684578	-0.939684578	-0.939684578	-0.939684578	-0.939684578	-0.939684578	-0.939684578	-0.939684578	-0.939684578	-0.939684578	-0.939684578
CARD8	cluster 1	-1.173265794	-1.724881697	0.278965598	0.379701476	1.774974988	-1.724881697	-1.724881697	-1.724881697	0.235543786	0.947592442	-0.383195442	0.075620143	0.27911439	1.243883054	1.237735853	1.508388041	-0.871949421	-0.651006854	-0.401744001	0.081086189	-0.010007307	0.418344255	0.519427934	0.559958185	-0.882268712	-1.211774579	-0.28870283	0.035606379	0.108669532	0.776094385	1.357910381	0.954824717
PSMB5	cluster 1	1.504482107	1.720411894	1.180219819	0.92279741	0.063946028	1.296684336	1.546149422	0.924493951	0.915510948	-0.10069351	1.50052843	1.195471262	0.890809022	0.885907146	0.118957806	-0.856804475	-0.856804475	-0.856804475	-0.856804475	-0.856804475	-0.856804475	-0.856804475	-0.856804475	-0.856804475	-0.856804475	-0.856804475	-0.856804475	-0.856804475	-0.856804475	-0.856804475	-0.856804475	-0.856804475
RTF1	cluster 1	0.83549317	1.180456812	0.885419815	1.257802055	0.576277868	0.781103405	1.023608388	1.555375705	1.382493079	0.735351484	0.703999871	1.404305466	1.368040105	0.952915974	0.252182414	-1.133581376	-0.748097921	-0.627274289	-0.600018858	-0.510065426	-0.599720273	-0.505791209	-1.133581376	-0.620466381	-1.133581376	-1.133581376	-1.133581376	-1.133581376	-1.133581376	-0.481158874	-1.133581376	-1.133581376
MRPL57	cluster 1	1.486374323	1.217347832	1.48631064	1.030122251	-0.389492175	1.163302	1.575200622	0.657217087	0.589075447	-0.391293475	1.591178716	1.40645824	1.11358087	1.245085336	0.124851983	-0.181543854	-0.85773599	-0.85773599	-0.85773599	-0.85773599	-0.85773599	-0.85773599	-0.85773599	-0.85773599	-0.85773599	-0.85773599	-0.85773599	-0.85773599	-0.85773599	-0.85773599	-0.85773599	-0.85773599
RAB18	cluster 1	0.970416195	1.460344422	0.9212972	1.232382196	0.990778529	0.939397182	0.736197025	1.039179537	1.179444724	1.401619789	0.932654299	0.830951677	1.688073548	1.069628146	-0.855131359	-0.855131359	-0.855131359	-0.855131359	-0.855131359	-0.855131359	-0.855131359	-0.855131359	-0.855131359	-0.855131359	-0.855131359	-0.855131359	-0.855131359	-0.855131359	-0.855131359	-0.855131359	-0.855131359	-0.855131359
GID8	cluster 1	0.799239255	1.262167657	0.855197123	0.371431933	-0.635803312	1.141869433	1.731105709	-0.899742505	0.660086926	0.437195914	1.464660641	1.095086482	1.445755157	0.670431847	1.165064613	0.740772815	-0.38350148	-0.184661843	-0.524906039	-0.464005275	-0.262530419	-0.417577617	-0.33233502	-0.440842412	-1.540324874	-1.540324874	-1.540324874	-0.496300279	-0.41195972	-0.684275212	-1.540324874	-1.540324874
RRP15	cluster 1	1.75723218	2.024177108	1.217284102	0.52998488	0.044877413	2.090320561	1.512310386	0.448892935	0.673289292	-0.048220751	1.154920197	0.83609165	0.754902118	0.428796041	-0.825392461	0.606813731	-0.825392461	-0.825392461	-0.825392461	-0.825392461	-0.825392461	-0.825392461	-0.825392461	-0.825392461	-0.825392461	-0.825392461	-0.825392461	-0.825392461	-0.825392461	-0.825392461	-0.825392461	-0.825392461
FCMR	cluster 1	-0.028747826	-0.597436268	0.128231318	-0.597436268	1.462593433	-0.597436268	-0.597436268	-0.597436268	-0.597436268	1.619170969	-0.597436268	-0.597436268	-0.597436268	-0.597436268	-0.597436268	-0.597436268	-0.597436268	-0.597436268	0.656921647	-0.597436268	0.340200953	-0.597436268	2.545980955	2.279726096	0.102185022	-0.597436268	0.089297938	0.141996031	-0.597436268	-0.597436268	2.611168823	-0.597436268
ITPRIPL1	cluster 1	0.691545212	1.122431299	1.322545789	1.020920902	0.187465205	1.302453988	1.361396416	1.329056539	1.188782221	-0.791385895	1.48760461	1.657906554	1.02392885	1.340294422	-0.791385895	-0.791385895	-0.791385895	-0.791385895	-0.791385895	-0.791385895	-0.791385895	-0.791385895	-0.791385895	-0.791385895	-0.791385895	-0.791385895	-0.791385895	-0.791385895	-0.791385895	-0.791385895	-0.791385895	-0.791385895
MTHFD1L	cluster 1	1.883045087	1.926558446	1.568141369	0.772221346	-0.720920091	1.538143265	1.560043222	0.384211658	1.253829902	-0.720920091	1.533712659	0.905116187	0.501805244	0.591573435	-0.720920091	-0.720920091	-0.720920091	-0.720920091	-0.720920091	-0.720920091	-0.720920091	-0.720920091	-0.720920091	-0.720920091	-0.720920091	-0.720920091	-0.720920091	-0.720920091	-0.720920091	-0.720920091	-0.720920091	-0.720920091
IL10RA	cluster 1	-0.91918202	0.099594752	0.510838204	0.53234499	2.373095244	-0.91918202	-0.157516574	1.047221517	1.00503433	2.417290971	0.13897546	0.653410042	0.170458929	1.114032001	0.209593069	0.081434453	-0.91918202	-0.91918202	-0.91918202	-0.91918202	-0.91918202	-0.91918202	1.384172149	1.147980315	-0.91918202	-0.91918202	-0.91918202	-0.91918202	-0.91918202	0.078156336	0.062432099	-0.91918202
EIF4A3	cluster 1	1.6960643	1.567812478	1.007799775	1.137499529	-0.065474391	1.167419707	1.378494394	1.436287837	1.487735928	0.514351586	1.167594701	0.998165837	0.770868455	0.585292373	-0.824995139	-0.824995139	-0.824995139	-0.824995139	-0.824995139	-0.824995139	-0.824995139	-0.824995139	-0.824995139	-0.824995139	-0.824995139	-0.824995139	-0.824995139	-0.824995139	-0.824995139	-0.824995139	-0.824995139	-0.824995139
MON2	cluster 1	0.355860429	0.476292524	0.276843391	-0.748731338	1.734230861	0.580274068	0.473396018	0.483196871	-0.748731338	1.395967495	0.229104126	0.695027438	1.113892818	1.032024767	3.078349398	1.552703874	-0.748731338	-0.748731338	-0.748731338	-0.748731338	-0.748731338	-0.748731338	-0.748731338	-0.748731338	-0.748731338	-0.748731338	-0.748731338	-0.748731338	-0.748731338	-0.748731338	-0.748731338	-0.748731338
BTN3A3	cluster 1	-0.754589497	0.301553816	0.108713071	0.875107309	1.856175305	0.327489647	0.422889898	-0.754589497	0.685148502	2.524417526	0.158644547	0.769604062	1.227675252	0.655477815	1.732737999	1.936976203	-0.754589497	-0.754589497	-0.754589497	-0.754589497	-0.754589497	-0.754589497	-0.754589497	-0.754589497	-0.754589497	-0.754589497	-0.754589497	-0.754589497	-0.754589497	-0.754589497	-0.754589497	-0.754589497
B3GNT2	cluster 1	0.400321022	0.872184341	0.423661462	1.129559869	0.790612428	0.323010284	0.350758485	1.295831947	1.790386934	0.665872072	0.16118126	1.342667394	2.024590946	1.642807126	-1.385187344	-1.385187344	-0.664825174	-0.641149074	-0.597118266	-0.416200416	-0.164160091	0.368875576	-0.842375527	-0.444257658	-0.699558974	-1.385187344	-0.798046015	-0.453966547	-0.488553796	-0.446172884	-1.385187344	-1.385187344
RSL1D1	cluster 1	1.048878574	1.267215841	0.973172208	0.686447318	0.138564404	1.270825115	1.748564527	0.546843071	1.195710261	0.853818211	1.261007112	1.13749931	1.067917172	0.643955294	-0.372345284	0.931228231	-0.558635045	-0.685810086	-0.739692585	-0.77119601	-1.133236095	-1.133236095	-1.133236095	-0.609483477	-1.133236095	-1.133236095	-0.615935846	-1.133236095	-1.133236095	-1.133236095	-0.219423457	-1.133236095
GALNT1	cluster 1	1.202113507	1.1262378	1.192367706	0.927603704	0.966791444	1.092293533	1.19732869	0.659882161	0.500787254	1.661990668	0.784622443	1.401350562	1.376979156	0.779831345	-0.078332706	0.116491076	-0.931771146	-0.931771146	-0.931771146	-0.931771146	-0.931771146	-0.931771146	-0.931771146	-0.931771146	-0.931771146	-0.931771146	-0.931771146	-0.931771146	-0.931771146	-0.931771146	-0.931771146	-0.931771146
CTC1	cluster 1	0.354822448	0.582021225	0.717231021	-0.258890654	1.775960427	0.622451843	0.330613625	-0.188651271	0.461550685	2.146085556	0.687057736	-0.7131878	-0.7131878	0.099824091	2.728325057	2.203894141	-0.7131878	-0.7131878	-0.7131878	-0.7131878	-0.7131878	-0.7131878	-0.7131878	-0.138103326	-0.7131878	-0.7131878	-0.7131878	-0.7131878	-0.7131878	-0.7131878	-0.7131878	-0.7131878
RGS10	cluster 1	1.058721666	0.987972768	0.544140275	1.005112901	0.308539569	1.194138248	1.305209071	1.292268074	0.787145083	0.857324744	0.639413277	1.400537076	1.561409808	0.842667145	0.547302964	0.95808297	-0.955624102	-0.955624102	-0.955624102	-0.955624102	-0.955624102	-0.955624102	-0.955624102	-0.955624102	-0.955624102	-0.955624102	-0.955624102	-0.955624102	-0.955624102	-0.955624102	-0.955624102	-0.955624102
PTBP1	cluster 1	0.717409275	3.055208724	2.323773857	1.644338148	-0.006349812	-0.567341333	0.320783091	1.031401027	2.170016518	-0.154701758	-0.567341333	0.235396727	-0.567341333	0.576892204	-0.567341333	-0.567341333	-0.567341333	-0.567341333	-0.567341333	-0.567341333	-0.567341333	-0.567341333	-0.567341333	-0.567341333	-0.567341333	-0.567341333	-0.567341333	-0.567341333	-0.567341333	-0.567341333	-0.567341333	-0.567341333
RCL1	cluster 1	1.447603249	1.89016633	1.652065505	0.565587431	-0.774253234	0.852397864	1.499689159	0.889882382	0.983921407	0.169985032	1.758031795	1.083951762	0.849244008	1.068285528	-0.774253234	-0.774253234	-0.774253234	-0.774253234	-0.774253234	-0.774253234	-0.774253234	-0.774253234	-0.774253234	-0.774253234	-0.774253234	-0.774253234	-0.774253234	-0.774253234	-0.774253234	-0.774253234	-0.774253234	-0.774253234
DDX20	cluster 1	0.778044479	1.294121382	1.036231029	0.663460558	0.655763352	0.98560275	1.55559428	1.032406802	0.099963185	0.326070537	1.224394292	1.435282152	1.432832686	1.161126166	0.747146852	0.666276114	-0.943394788	-0.943394788	-0.943394788	-0.943394788	-0.943394788	-0.943394788	-0.943394788	-0.943394788	-0.943394788	-0.943394788	-0.943394788	-0.943394788	-0.943394788	-0.943394788	-0.943394788	-0.943394788
SLAMF7	cluster 1	1.742455413	0.994761072	0.810960843	0.754833586	0.814570041	1.110421039	1.24727217	1.580508663	0.531523188	0.139992683	0.548190161	1.741727504	1.080884258	0.208297264	0.001553992	0.281285902	-0.275207979	-1.246595517	-0.450695546	-0.258125444	-0.52757084	-1.246595517	-0.320812269	-1.246595517	-0.190106088	-1.246595517	-1.246595517	-1.246595517	-0.347359956	-1.246595517	-1.246595517	-1.246595517
USP20	cluster 1	0.785216984	0.683576776	0.448784983	0.935282116	0.351435145	0.573142543	1.300580142	1.20493175	1.103313158	0.927666584	1.002820544	1.549134534	1.603859873	0.699642409	0.870881216	1.053555627	-1.014506155	-1.014506155	-1.014506155	-1.014506155	-0.333139451	-1.014506155	-0.557598765	-1.014506155	-1.014506155	-1.014506155	-1.014506155	-1.014506155	-1.014506155	-1.014506155	-1.014506155	-1.014506155
PTPN4	cluster 1	-0.509904322	-0.509904322	0.039014033	0.291798494	2.848173443	0.066532728	-0.509904322	0.277656959	-0.509904322	3.089864122	-0.509904322	0.480047383	0.397566812	-0.509904322	2.106250027	1.62099108	-0.509904322	-0.509904322	-0.509904322	-0.509904322	-0.509904322	-0.509904322	-0.509904322	-0.509904322	-0.509904322	-0.509904322	-0.509904322	-0.509904322	-0.509904322	-0.509904322	-0.509904322	-0.509904322
CLPP	cluster 1	1.215302955	1.290657463	1.040702	0.92516722	0.193753255	0.933706053	1.572838744	1.363093192	1.16087725	-0.833382688	1.174622919	1.430585106	1.527160909	1.023314298	0.149107019	-0.833382688	-0.833382688	-0.833382688	-0.833382688	-0.833382688	-0.833382688	-0.833382688	-0.833382688	-0.833382688	-0.833382688	-0.833382688	-0.833382688	-0.833382688	-0.833382688	-0.833382688	-0.833382688	-0.833382688
OGA	cluster 1	-0.684847113	-0.684847113	-0.684847113	-0.684847113	-0.684847113	-0.343599146	-0.316009978	-0.684847113	-0.684847113	-0.684847113	-0.684847113	-0.684847113	-0.684847113	-0.684847113	-0.684847113	-0.684847113	0.341185324	-0.684847113	0.468353022	-0.684847113	-0.684847113	-0.684847113	1.959759348	-0.684847113	0.995007592	0.461341187	0.875053874	1.309296281	1.134080669	1.68023507	2.302862844	2.144529059
SET	cluster 1	1.623721565	1.773238723	1.561709871	1.00237573	0.310097046	0.808528702	1.184100046	1.103912426	1.005935175	0.923373716	0.888151956	1.082875465	0.914502163	0.764949105	-0.879751815	0.00830916	-0.879751815	-0.879751815	-0.879751815	-0.879751815	-0.879751815	-0.879751815	-0.879751815	-0.879751815	-0.879751815	-0.879751815	-0.879751815	-0.879751815	-0.879751815	-0.879751815	-0.879751815	-0.879751815
UQCRH	cluster 1	1.662872	1.911890529	1.383323513	1.809012858	0.405985923	-0.588918274	-0.588918274	1.768202054	2.339575759	0.922317246	-0.588918274	-0.588918274	-0.588918274	1.341940416	-0.588918274	-0.588918274	-0.588918274	-0.588918274	-0.588918274	-0.588918274	-0.588918274	-0.588918274	-0.588918274	-0.588918274	-0.588918274	-0.588918274	-0.588918274	-0.588918274	-0.588918274	-0.588918274	-0.588918274	-0.588918274
TPD52L2	cluster 1	1.249083127	1.609766934	1.416726596	0.89407547	0.534026934	0.797104561	1.054164761	1.306213968	1.543487193	0.425445419	1.216050145	0.995630875	0.978669695	1.200640031	-0.845615873	-0.845615873	-0.845615873	-0.845615873	-0.845615873	-0.845615873	-0.845615873	-0.845615873	-0.845615873	-0.845615873	-0.845615873	-0.845615873	-0.845615873	-0.845615873	-0.845615873	-0.845615873	-0.845615873	-0.845615873
PPM1G	cluster 1	1.67463556	1.82949066	1.37991616	1.007064717	-0.105412288	0.730273357	1.071395062	1.073103785	1.673244446	0.381094427	1.019898661	0.746110422	0.90032612	0.960086423	-1.041080881	-1.041080881	-0.417313012	-0.579537345	-0.355397526	-0.571556244	-0.478958047	-0.548291037	-1.041080881	-1.041080881	-0.466652941	-0.512712545	-1.041080881	-1.041080881	-1.041080881	-1.041080881	-1.041080881	-1.041080881
WAC	cluster 1	0.710323623	0.701236418	0.965840968	1.280602728	1.236997898	0.430192971	0.665693812	1.001204698	1.56888654	1.429407309	0.327438167	1.172361656	1.27663813	1.549222783	-1.398144729	-1.398144729	-0.625715082	-0.861638681	-0.725015357	-0.590674789	-0.42715008	-0.305754751	-0.423805467	-0.540837219	-0.725903209	-1.398144729	-0.754614413	-0.485105959	-0.323146366	-0.535962682	-1.398144729	-1.398144729
YWHAB	cluster 1	1.231681997	1.731024025	1.628883161	0.933999042	1.127449036	0.857633809	0.920480897	1.060144693	1.350478716	1.159743139	0.858050521	0.135412993	1.105801371	1.045178314	-0.841442317	-0.841442317	-0.841442317	-0.841442317	-0.841442317	-0.841442317	-0.841442317	-0.841442317	-0.841442317	-0.841442317	-0.841442317	-0.841442317	-0.841442317	-0.841442317	-0.841442317	-0.841442317	-0.841442317	-0.841442317
ARMC1	cluster 1	1.113502118	1.500191748	1.158756225	1.084105296	0.304655612	1.152209332	0.905892467	0.816901439	0.793694365	0.321588428	1.511499541	1.323649003	1.565237816	1.505670353	-0.836530763	-0.836530763	-0.836530763	-0.836530763	-0.836530763	-0.836530763	-0.836530763	-0.836530763	-0.836530763	-0.836530763	-0.836530763	-0.836530763	-0.836530763	-0.836530763	-0.836530763	-0.836530763	-0.836530763	-0.836530763
GNG2	cluster 1	0.019376236	0.419238498	0.221180176	1.464380316	0.435207745	-0.083726513	-0.080729499	1.541426053	1.406313689	0.406015271	-0.111123907	0.984035396	0.913086572	0.981297496	-0.685308656	-1.717550638	-0.268571323	-1.717550638	-0.531262957	0.08704053	-1.717550638	0.400275048	-1.717550638	-1.717550638	-0.14068571	0.019588226	-0.045423649	0.828910767	0.983150403	0.807913255	0.333700366	-1.717550638
ATXN7L3B	cluster 1	-0.280194733	-0.794128114	-0.536149375	0.188948834	-0.187886552	-1.207610895	-1.936125779	0.313662845	0.230052215	0.572565221	-0.721320067	-0.384340477	-0.593556973	0.267301817	0.006408554	-0.457479303	-0.615604266	-0.639928139	-0.102466812	0.184704395	0.224935712	0.50290043	-0.266623148	2.180226957	-1.777236522	-0.066694716	0.862536478	0.181450841	-1.104245526	1.968550096	2.004530033	1.982816969
IFI6	cluster 1	0.077288056	-0.340887119	0.156510901	2.599890018	-0.340887119	-0.340887119	-0.340887119	3.81061827	2.55964498	-0.340887119	-0.340887119	-0.340887119	-0.340887119	-0.340887119	-0.340887119	-0.340887119	-0.340887119	-0.340887119	-0.340887119	-0.340887119	-0.340887119	-0.340887119	-0.340887119	-0.340887119	-0.340887119	-0.340887119	-0.340887119	-0.340887119	-0.340887119	-0.340887119	-0.340887119	-0.340887119
POP7	cluster 1	-0.883724615	0.665989481	1.321283677	-0.042293908	-0.883724615	1.825025979	2.425047406	0.367577153	0.141836973	-0.883724615	1.92243566	1.752750711	1.337345685	0.983911388	-0.219893188	-0.883724615	-0.14920201	-0.312460022	-0.051702908	-0.883724615	-0.883724615	-0.883724615	-0.883724615	-0.883724615	-0.320392432	-0.251557904	-0.244513536	-0.275296553	-0.883724615	-0.271196267	-0.883724615	-0.883724615
ATP2B4	cluster 1	-0.607560071	-0.607560071	-0.607560071	-0.607560071	-0.104020487	-0.607560071	-0.607560071	-0.607560071	-0.607560071	-0.607560071	-0.607560071	-0.607560071	-0.607560071	-0.607560071	-0.607560071	-0.607560071	-0.607560071	-0.607560071	0.647355184	-0.607560071	1.10930805	0.124731928	2.434844301	1.247148186	-0.607560071	-0.607560071	-0.607560071	0.058572787	0.956003721	2.145105345	2.091863263	2.047849224
LBR	cluster 1	0.743158594	0.830714838	0.823491039	1.20977256	0.621512192	0.591485315	0.434076547	1.65317579	1.77220744	0.976569772	0.642657755	1.725909256	1.677903581	1.169832306	-0.826248166	-0.826248166	-0.826248166	-0.826248166	-0.826248166	-0.826248166	-0.826248166	-0.826248166	-0.826248166	-0.826248166	-0.826248166	-0.826248166	-0.826248166	-0.826248166	-0.826248166	-0.826248166	-0.826248166	-0.826248166
USP14	cluster 1	1.234022576	1.323714323	1.169994019	1.329685017	-0.065807108	1.170385981	1.270939237	1.218952698	1.706707418	0.397132153	0.884071583	1.189745263	1.323650939	0.809460654	-0.831258597	-0.831258597	-0.831258597	-0.831258597	-0.831258597	-0.831258597	-0.831258597	-0.831258597	-0.831258597	-0.831258597	-0.831258597	-0.831258597	-0.831258597	-0.831258597	-0.831258597	-0.831258597	-0.831258597	-0.831258597
NFKBIA	cluster 1	1.453657025	1.913035312	1.472186337	0.333890601	-0.022606836	0.934850577	1.70329017	0.833957178	1.245981718	0.095218518	1.843782607	1.130277929	0.542001241	0.792706921	-0.792901628	-0.792901628	-0.792901628	-0.792901628	-0.792901628	-0.792901628	-0.792901628	-0.792901628	-0.792901628	-0.792901628	-0.792901628	-0.792901628	-0.792901628	-0.792901628	-0.792901628	-0.792901628	-0.792901628	-0.792901628
UTP3	cluster 1	0.877797975	0.879415312	0.67258637	-0.666619918	0.225007598	1.356327935	2.619129406	0.895680298	-0.666619918	0.321201906	2.652364858	1.261562171	1.333142528	0.238181994	-0.666619918	-0.666619918	-0.666619918	-0.666619918	-0.666619918	-0.666619918	-0.666619918	-0.666619918	-0.666619918	-0.666619918	-0.666619918	-0.666619918	-0.666619918	-0.666619918	-0.666619918	-0.666619918	-0.666619918	-0.666619918
CHMP7	cluster 1	-0.740532829	-0.740532829	-0.740532829	-0.740532829	-0.740532829	-0.740532829	-0.740532829	-0.740532829	-0.740532829	-0.740532829	-0.740532829	-0.740532829	-0.740532829	-0.740532829	-0.740532829	-0.740532829	0.856323149	0.624574699	0.835350485	0.633949889	0.339867384	-0.740532829	1.470255447	2.496510228	0.515097368	0.971197066	0.91084096	-0.740532829	-0.740532829	0.615656443	2.223271801	1.577228831
CISD1	cluster 1	1.542332881	1.601485152	1.329533974	1.069285992	-0.258074563	1.371499535	1.406433257	0.842322779	1.042722476	-0.77862832	1.246745225	1.33828081	1.101283513	1.160087051	-0.77862832	-0.77862832	-0.77862832	-0.77862832	-0.77862832	-0.77862832	-0.77862832	-0.77862832	-0.77862832	-0.77862832	-0.77862832	-0.77862832	-0.77862832	-0.77862832	-0.77862832	-0.77862832	-0.77862832	-0.77862832
CCT6A	cluster 1	1.831659683	1.984064412	1.706523252	0.854393209	-0.323450576	1.08725291	1.357290487	0.625874365	0.959396838	-0.291763204	1.563010798	1.148938955	0.8695433	0.530712697	-0.772413729	-0.772413729	-0.772413729	-0.772413729	-0.772413729	-0.772413729	-0.772413729	-0.772413729	-0.772413729	-0.772413729	-0.772413729	-0.772413729	-0.772413729	-0.772413729	-0.772413729	-0.772413729	-0.772413729	-0.772413729
ATP2A2	cluster 1	1.076605493	1.608776965	2.0675127	1.008228795	0.638251528	1.021911473	-0.730392262	1.454677054	1.832939815	0.357994463	-0.730392262	1.120358379	1.04942653	1.371162044	-0.730392262	-0.730392262	-0.730392262	-0.730392262	-0.730392262	-0.730392262	-0.730392262	-0.730392262	-0.730392262	-0.730392262	-0.730392262	-0.730392262	-0.730392262	-0.730392262	-0.730392262	-0.730392262	-0.730392262	-0.730392262
CALU	cluster 1	1.129255971	1.59339272	1.900288247	0.711652535	0.602009052	1.207450074	0.965368961	0.194811615	-0.202538521	0.00934168	0.824741281	1.63767013	1.870182508	0.935211846	-0.834708774	0.811211051	-0.834708774	-0.834708774	-0.834708774	-0.834708774	-0.834708774	-0.834708774	-0.834708774	-0.834708774	-0.834708774	-0.834708774	-0.834708774	-0.834708774	-0.834708774	-0.834708774	-0.834708774	-0.834708774
CXCR6	cluster 1	-0.727133136	0.817597359	-0.137634399	-0.727133136	1.506646271	0.418021892	0.593241289	-0.727133136	-0.727133136	2.30416095	-0.727133136	-0.727133136	-0.727133136	-0.01243208	2.2634332	1.95129857	-0.727133136	0.070208272	-0.727133136	-0.727133136	-0.727133136	-0.727133136	0.691713086	1.460879068	-0.727133136	0.097368512	-0.727133136	-0.727133136	-0.727133136	-0.727133136	1.063894451	-0.727133136
KDM2A	cluster 1	1.380136271	1.290293825	0.990931982	1.034398468	0.73969233	0.387795196	0.89881364	1.286078904	1.200446362	1.092962922	1.086402138	1.197613376	0.687601156	0.798858687	-1.499340065	-1.499340065	-0.635049854	-0.985409606	-0.132097511	-1.028877825	-0.327786302	-0.3321848	-0.243570604	-0.547113401	-0.968089009	-0.45015587	-0.498371608	-1.499340065	-1.499340065	0.023081718	-0.449700258	-1.499340065
AGFG1	cluster 1	1.200542463	1.305804807	1.806955283	0.97775454	0.861656155	0.973337725	1.331710464	1.256888814	1.425007797	0.538309824	0.76101973	0.97324031	0.755786236	1.102757948	-0.848376227	-0.848376227	-0.848376227	-0.848376227	-0.848376227	-0.848376227	-0.848376227	-0.848376227	-0.848376227	-0.848376227	-0.848376227	-0.848376227	-0.848376227	-0.848376227	-0.848376227	-0.848376227	-0.848376227	-0.848376227
E2F3	cluster 1	-0.003924892	0.886184647	0.59245081	0.26945954	1.214455829	0.054309923	0.118617122	-0.015711281	0.19592381	0.348940368	0.039976774	-0.024395974	0.225322902	-0.078769134	3.18314642	3.352719217	-0.64741913	-0.64741913	-0.64741913	-0.64741913	-0.64741913	-0.64741913	-0.64741913	-0.64741913	-0.64741913	-0.64741913	-0.64741913	-0.64741913	-0.64741913	-0.64741913	-0.64741913	-0.64741913
LIME1	cluster 1	-0.602930851	-0.602930851	-0.602930851	-0.602930851	-0.602930851	-0.602930851	-0.602930851	-0.602930851	-0.602930851	-0.602930851	-0.602930851	-0.602930851	-0.602930851	-0.602930851	-0.602930851	-0.602930851	-0.602930851	-0.602930851	-0.602930851	1.634490875	1.767630892	1.447821571	1.802279305	2.200966435	-0.602930851	-0.602930851	-0.602930851	1.012112691	1.77235644	1.078370226	-0.602930851	1.151381135
RRAGC	cluster 1	0.508299609	0.332377536	1.276563254	0.926073716	1.006661148	0.602510578	0.956855554	1.406954696	1.238951999	0.662872945	1.308788573	1.160953775	1.477047565	1.428784675	0.471358687	0.34631732	-0.944460727	-0.944460727	-0.944460727	-0.944460727	-0.944460727	-0.944460727	-0.944460727	-0.944460727	-0.944460727	-0.944460727	-0.944460727	-0.944460727	-0.944460727	-0.944460727	-0.944460727	-0.944460727
CHEK1	cluster 1	1.329870916	1.138382311	1.127465843	1.663385227	-0.736852409	0.924604116	0.681768768	1.438698208	2.093170174	-0.736852409	0.474161715	1.118766631	1.276686295	1.47008797	-0.736852409	-0.736852409	-0.736852409	-0.736852409	-0.736852409	-0.736852409	-0.736852409	-0.736852409	-0.736852409	-0.736852409	-0.736852409	-0.736852409	-0.736852409	-0.736852409	-0.736852409	-0.736852409	-0.736852409	-0.736852409
ARHGAP25	cluster 1	0.875611335	1.275662167	1.045552879	0.575222075	2.013235192	0.612355292	1.135266464	0.693787312	-0.324142706	1.587958914	0.518900227	0.711060428	-0.389566629	0.563138018	1.19675354	0.615283428	-0.57983644	-0.738460412	-0.48186755	-1.104338176	-1.104338176	-1.104338176	0.58572304	-1.104338176	-1.104338176	-1.104338176	-1.104338176	-1.104338176	-1.104338176	-1.104338176	0.65608336	-1.104338176
UBE2Q1	cluster 1	1.167722999	1.436776382	1.237166318	0.845174179	1.234080989	0.921809765	1.064601585	0.883802001	1.104029285	0.70359997	1.052614645	0.939725278	0.625124954	1.191286939	0.312078618	0.72309946	-0.965168335	-0.965168335	-0.965168335	-0.965168335	-0.965168335	-0.965168335	-0.965168335	-0.965168335	-0.965168335	-0.965168335	-0.965168335	-0.965168335	-0.965168335	-0.965168335	-0.965168335	-0.965168335
ARHGAP45	cluster 1	-0.584418012	-0.584418012	-0.584418012	-0.584418012	-0.584418012	-0.584418012	-0.584418012	-0.584418012	-0.584418012	-0.584418012	-0.584418012	-0.584418012	-0.584418012	-0.584418012	-0.584418012	-0.584418012	0.600152151	-0.584418012	0.714009382	0.877435699	1.470254773	-0.584418012	2.759571682	2.646555919	0.380324961	-0.584418012	-0.584418012	0.439806667	-0.584418012	1.085052636	1.884032404	-0.584418012
NUFIP2	cluster 1	1.038492856	1.297988936	0.708346707	0.715012136	0.836272401	0.900294441	1.042907732	0.473023863	1.348517297	0.972463614	0.998319494	1.727129605	1.555807576	1.562469671	-0.84316924	-0.84316924	-0.84316924	-0.84316924	-0.84316924	-0.84316924	-0.84316924	-0.84316924	-0.84316924	-0.84316924	-0.84316924	-0.84316924	-0.84316924	-0.84316924	-0.84316924	-0.84316924	-0.84316924	-0.84316924
CX3CR1	cluster 1	-0.364408441	-0.364408441	-0.364408441	-0.364408441	2.132522381	-0.364408441	0.68883573	-0.364408441	-0.364408441	1.803971859	-0.364408441	-0.364408441	-0.364408441	-0.364408441	4.272200474	0.941497454	-0.364408441	-0.364408441	-0.364408441	-0.364408441	-0.364408441	-0.364408441	-0.364408441	-0.364408441	-0.364408441	-0.364408441	-0.364408441	-0.364408441	-0.364408441	-0.364408441	-0.364408441	-0.364408441
C17orf49	cluster 1	1.215660551	1.232237729	0.6534919	1.612091812	-0.751140497	0.129363009	0.957009973	1.916026117	1.881479263	0.067510956	0.86780748	1.512766327	1.656236913	0.569987415	-0.751140497	-0.751140497	-0.751140497	-0.751140497	-0.751140497	-0.751140497	-0.751140497	-0.751140497	-0.751140497	-0.751140497	-0.751140497	-0.751140497	-0.751140497	-0.751140497	-0.751140497	-0.751140497	-0.751140497	-0.751140497
CHD2	cluster 1	-1.029697844	-1.029697844	-0.313161705	0.21645716	0.634829026	-1.029697844	-1.029697844	-1.029697844	-0.007596454	0.549585022	-0.141510043	0.636840581	-1.029697844	0.097719204	0.857891221	0.652556443	-1.029697844	-1.029697844	-0.054574403	-1.029697844	0.19050623	0.517854512	1.860548673	2.372977404	-1.029697844	-1.029697844	-1.029697844	1.143829767	-0.182430264	0.370339882	2.01934758	0.934364287
DENND2D	cluster 1	0.037386984	-0.555249608	-0.919690157	-1.244147764	0.593010983	-0.462705886	0.037386984	-0.981748716	-1.322265596	0.967021099	-1.303801168	-0.700878512	-0.830122233	-1.211609371	-0.19242888	0.568129855	0.269063501	-0.269677207	0.155744899	0.037386984	0.037386984	0.290686592	2.020563917	0.229108249	0.037386984	-0.573706249	-0.300139275	-0.209950905	0.772413914	1.634051975	3.354004639	0.037386984
SURF4	cluster 1	0.760127237	1.35967177	1.423082062	1.18943085	0.279177025	0.792040605	0.900831962	1.696511753	1.263890278	0.375004739	1.045178826	1.107718401	1.117326679	1.70514632	-0.834174361	-0.834174361	-0.834174361	-0.834174361	-0.834174361	-0.834174361	-0.834174361	-0.834174361	-0.834174361	-0.834174361	-0.834174361	-0.834174361	-0.834174361	-0.834174361	-0.834174361	-0.834174361	-0.834174361	-0.834174361
DDHD1	cluster 1	0.591422338	0.939624983	1.339651437	-0.011454341	0.943394786	0.896488498	1.08728382	1.202094027	0.47585362	-0.880448137	1.12478788	0.806584497	1.596903182	1.008060945	1.057052198	1.90987046	-0.880448137	-0.880448137	-0.880448137	-0.880448137	-0.880448137	-0.880448137	-0.880448137	-0.880448137	-0.880448137	-0.880448137	-0.880448137	-0.880448137	-0.880448137	-0.880448137	-0.880448137	-0.880448137
EAPP	cluster 1	0.503411758	0.982005948	0.612060128	1.257594766	1.411536304	0.811659139	0.715651461	1.260380513	1.571939769	1.829131661	0.630312727	1.32157908	1.118424623	1.085076804	-0.839486927	-0.839486927	-0.839486927	-0.839486927	-0.839486927	-0.839486927	-0.839486927	-0.839486927	-0.839486927	-0.839486927	-0.839486927	-0.839486927	-0.839486927	-0.839486927	-0.839486927	-0.839486927	-0.839486927	-0.839486927
STX11	cluster 1	0.587054197	1.185057985	0.338526533	-0.002107065	-0.718408303	1.954938959	2.378295894	1.028936019	0.465527445	-0.718408303	2.044538664	1.681072827	0.280902574	0.9854155	0.721598223	-0.718408303	-0.718408303	-0.718408303	-0.718408303	-0.718408303	-0.718408303	-0.718408303	-0.718408303	-0.718408303	-0.718408303	-0.718408303	-0.718408303	-0.718408303	-0.718408303	-0.718408303	-0.718408303	-0.718408303
STX16	cluster 1	-0.971242709	-0.73212993	-0.837580309	0.538704399	-0.074424532	-0.771991095	-1.151474311	-0.073806559	0.837438541	-0.201828572	-0.920631353	0.732872286	0.743455725	1.098393942	-2.125213235	-2.125213235	-0.975382659	-0.742582375	-0.459300899	1.010661443	0.910344597	1.174316676	0.524763009	0.873795033	-0.542944524	-0.408339996	-0.447041541	1.111479239	1.278115074	1.943832185	0.591417124	0.191538565
STX16-NPEPL1	cluster 1	-0.971242709	-0.73212993	-0.837580309	0.538704399	-0.074424532	-0.771991095	-1.151474311	-0.073806559	0.837438541	-0.201828572	-0.920631353	0.732872286	0.743455725	1.098393942	-2.125213235	-2.125213235	-0.975382659	-0.742582375	-0.459300899	1.010661443	0.910344597	1.174316676	0.524763009	0.873795033	-0.542944524	-0.408339996	-0.447041541	1.111479239	1.278115074	1.943832185	0.591417124	0.191538565
SRSF4	cluster 1	1.472054606	1.344049563	1.195726662	1.09851493	0.472490296	0.603726057	1.162744852	1.239205655	1.966465672	0.71339342	0.705862794	1.082914606	0.545557498	1.423541052	-0.834791537	-0.834791537	-0.834791537	-0.834791537	-0.834791537	-0.834791537	-0.834791537	-0.834791537	-0.834791537	-0.834791537	-0.834791537	-0.834791537	-0.834791537	-0.834791537	-0.834791537	-0.834791537	-0.834791537	-0.834791537
SELENOI	cluster 1	1.816397978	1.968269098	1.625832326	0.869637423	-0.711687532	1.55666098	1.655913974	-0.067580152	0.504494568	-0.711687532	1.25683785	1.106600009	0.665902219	1.274784374	-0.711687532	-0.711687532	-0.711687532	-0.711687532	-0.711687532	-0.711687532	-0.711687532	-0.711687532	-0.711687532	-0.711687532	-0.711687532	-0.711687532	-0.711687532	-0.711687532	-0.711687532	-0.711687532	-0.711687532	-0.711687532
TSN	cluster 1	1.484777734	1.505215088	1.321799761	1.097403021	0.459016602	0.902816766	0.952721148	0.924709264	1.105996657	0.565253652	0.979184584	1.612818035	1.278953234	1.061693441	-0.847353277	-0.847353277	-0.847353277	-0.847353277	-0.847353277	-0.847353277	-0.847353277	-0.847353277	-0.847353277	-0.847353277	-0.847353277	-0.847353277	-0.847353277	-0.847353277	-0.847353277	-0.847353277	-0.847353277	-0.847353277
SMC2	cluster 1	0.766759229	0.521666733	0.475074836	2.11180779	-0.692448157	0.780340909	0.043623749	0.957979373	2.124619632	-0.326084419	0.193316749	1.922374915	1.657840692	1.927194798	-0.692448157	-0.692448157	-0.692448157	-0.692448157	-0.692448157	-0.692448157	-0.692448157	-0.692448157	-0.692448157	-0.692448157	-0.692448157	-0.692448157	-0.692448157	-0.692448157	-0.692448157	-0.692448157	-0.692448157	-0.692448157
CTDSPL2	cluster 1	0.692335639	0.741716712	0.03809444	1.6042142	0.119845774	0.081307398	0.536587497	0.766767955	2.182454031	1.011234098	0.266303741	1.580549164	1.785415843	1.419559702	-0.326666771	-1.012439252	-1.012439252	-0.541393745	-1.012439252	-1.012439252	-1.012439252	0.027415407	-1.012439252	-1.012439252	-1.012439252	-0.291372422	-1.012439252	0.066528025	0.388374336	-1.012439252	-1.012439252	-1.012439252
POLD3	cluster 1	0.684869459	0.615761542	0.649811407	1.653037165	-0.743985778	0.464857795	0.622756655	1.572595942	1.810378471	0.037625637	0.819893132	1.894933299	2.093882667	1.215326619	-0.743985778	-0.743985778	-0.743985778	-0.743985778	-0.743985778	-0.743985778	-0.743985778	-0.743985778	-0.743985778	-0.743985778	-0.743985778	-0.743985778	-0.743985778	-0.743985778	-0.743985778	-0.743985778	-0.743985778	-0.743985778
PRRC2C	cluster 1	1.104447445	1.160640738	1.431458079	1.173864095	1.563640495	0.538782868	0.499660727	1.104448815	1.539301361	1.288217257	0.888736315	0.891337069	0.097173182	1.664010087	-0.830317696	-0.830317696	-0.830317696	-0.830317696	-0.830317696	-0.830317696	-0.830317696	-0.830317696	-0.830317696	-0.830317696	-0.830317696	-0.830317696	-0.830317696	-0.830317696	-0.830317696	-0.830317696	-0.830317696	-0.830317696
TGIF1	cluster 1	0.405947586	1.424293465	1.47923862	0.591349228	2.274947913	0.307926137	0.807192671	1.293389726	0.930200292	1.650270066	1.092906407	0.964475342	0.761086317	0.671325674	-0.814141636	-0.814141636	-0.814141636	-0.814141636	-0.814141636	-0.814141636	-0.814141636	-0.814141636	-0.814141636	-0.814141636	-0.814141636	-0.814141636	-0.814141636	-0.814141636	-0.814141636	-0.814141636	-0.814141636	-0.814141636
DYRK1A	cluster 1	0.498298958	0.491802067	0.670662976	-0.032044416	1.679293488	0.894906787	0.519791172	0.977853073	-0.106931909	1.228000736	0.01245289	0.704597745	0.765607304	1.711244355	1.757061921	2.126145854	-0.868671438	-0.868671438	-0.868671438	-0.868671438	-0.868671438	-0.868671438	-0.868671438	-0.868671438	-0.868671438	-0.868671438	-0.868671438	-0.868671438	-0.868671438	-0.868671438	-0.868671438	-0.868671438
HSPA5	cluster 1	0.672869161	1.893410942	2.071364195	0.506197893	-0.758602426	0.812695833	0.764462995	1.037498832	1.551326325	-0.018244647	0.864399329	2.336311155	0.2119552	1.034919777	-0.084323331	-0.758602426	-0.758602426	-0.758602426	-0.758602426	-0.758602426	-0.758602426	-0.758602426	-0.758602426	-0.758602426	-0.758602426	-0.758602426	-0.758602426	-0.758602426	-0.758602426	-0.758602426	-0.758602426	-0.758602426
CPSF7	cluster 1	1.159426758	1.047999761	0.899666568	1.147995183	0.312032384	0.724019999	1.359819574	1.455690984	1.464782393	0.445117523	0.927780657	1.442049321	-0.352104463	0.860241904	-1.59880496	-0.223070186	-0.281799456	-0.397650085	-0.709389501	-0.131810256	-0.603002098	-0.00071209	-0.466673283	-1.59880496	-0.274807804	0.143534789	-1.59880496	-0.753124589	-0.862270921	-0.339718265	-1.59880496	-1.59880496
APOBEC3C	cluster 1	0.380514705	0.806467825	1.16612523	1.645562258	0.814656811	0.015073888	-0.026577311	2.038294389	1.998067137	0.048605173	-0.205057086	-0.721541251	0.616162767	1.23194518	-1.165811983	-1.165811983	-0.621410226	1.161089046	1.145964004	-0.142710536	-0.047837242	-0.118288343	-0.288524407	-1.165811983	-0.498475522	-1.165811983	-0.545880872	-1.165811983	-0.525729749	-1.165811983	-1.165811983	-1.165811983
BCCIP	cluster 1	1.418611498	1.711445977	1.515943838	0.868268345	0.216289026	1.425531637	1.056308846	0.590726631	1.405469734	0.741003855	0.868385318	1.290978233	0.990472929	0.964393755	-0.836879423	-0.836879423	-0.836879423	-0.836879423	-0.836879423	-0.836879423	-0.836879423	-0.836879423	-0.836879423	-0.836879423	-0.836879423	-0.836879423	-0.836879423	-0.836879423	-0.836879423	-0.836879423	-0.836879423	-0.836879423
EZR	cluster 1	1.146026823	1.320562157	1.355133616	0.567609971	0.835197746	0.516212322	0.800993383	0.940914065	0.978327015	0.434190134	0.710051686	1.241316176	0.349062455	1.132265135	-1.934185472	-1.934185472	0.237279907	-0.211007388	-0.476174459	0.061149869	0.203600135	-0.030205514	-0.292859233	-0.534571506	-1.224417121	-0.703584987	-0.10344966	-0.125126818	-0.70294238	-0.688811639	-1.934185472	-1.934185472
API5	cluster 1	0.96418334	1.218446284	2.131281704	0.84978748	1.101717681	1.127147367	0.990763993	0.562462312	1.30284164	0.514493667	0.735489943	1.070756185	0.751029215	1.680465718	-0.833381474	-0.833381474	-0.833381474	-0.833381474	-0.833381474	-0.833381474	-0.833381474	-0.833381474	-0.833381474	-0.833381474	-0.833381474	-0.833381474	-0.833381474	-0.833381474	-0.833381474	-0.833381474	-0.833381474	-0.833381474
NLRC5	cluster 1	-0.587945105	-0.601079336	-0.342071105	-0.017134575	0.123100019	-0.744773399	-1.133077176	-0.219722984	-0.451495545	-0.11012436	-1.133077176	-1.133077176	-1.133077176	-1.133077176	-1.133077176	-1.133077176	0.738323994	0.046268026	-0.285383522	0.49424227	1.472674707	0.955591962	1.298597316	1.329155783	0.607437871	0.431752389	1.087710527	1.746457339	1.173505013	-1.133077176	2.052607298	-1.133077176
ZC3H15	cluster 1	0.948006842	1.726029338	1.085936787	0.92612223	1.057388798	0.732503828	0.999661132	0.627294121	1.722999663	1.490267234	0.296007132	1.237919929	1.103054664	1.154066331	-0.839292113	-0.839292113	-0.839292113	-0.839292113	-0.839292113	-0.839292113	-0.839292113	-0.839292113	-0.839292113	-0.839292113	-0.839292113	-0.839292113	-0.839292113	-0.839292113	-0.839292113	-0.839292113	-0.839292113	-0.839292113
ANAPC5	cluster 1	0.827748616	0.949326196	0.613092279	1.433417139	0.083743667	0.783232119	1.203618123	1.626584961	1.465368898	0.576862638	0.748469865	1.5991471	1.915545583	0.941230707	-0.820410438	-0.820410438	-0.820410438	-0.820410438	-0.820410438	-0.820410438	-0.820410438	-0.820410438	-0.820410438	-0.820410438	-0.820410438	-0.820410438	-0.820410438	-0.820410438	-0.820410438	-0.820410438	-0.820410438	-0.820410438
SRP72	cluster 1	1.462442624	1.551449947	1.17594053	1.157301761	0.141669675	0.796014936	0.4570817	0.318805099	1.544822966	0.797285794	1.46190348	1.170529767	1.386746937	1.120014377	-0.873382308	0.30548964	-0.873382308	-0.873382308	-0.873382308	-0.873382308	-0.873382308	-0.873382308	-0.873382308	-0.873382308	-0.873382308	-0.873382308	-0.873382308	-0.873382308	-0.873382308	-0.873382308	-0.873382308	-0.873382308
CAPN2	cluster 1	-0.006648594	-0.269536791	0.443268961	1.463836892	1.935387453	-0.204679581	-0.682433155	1.858134875	1.843067882	1.324065075	-0.110678606	1.556656179	1.615128528	1.518227664	-0.682433155	-0.682433155	-0.682433155	-0.682433155	-0.682433155	-0.682433155	-0.682433155	-0.682433155	-0.682433155	-0.682433155	-0.682433155	-0.682433155	-0.682433155	-0.682433155	-0.682433155	-0.682433155	-0.682433155	-0.682433155
STING1	cluster 1	-0.25554686	-0.145674124	0.39335828	0.703442635	-0.05045827	-0.600371677	0.063556218	0.665088871	1.480529399	0.516035725	0.253765027	-0.489823254	0.078984413	0.999436431	-2.041430094	-2.041430094	-0.371276961	-0.148891486	0.627184272	0.222040392	0.454001654	1.559795411	0.388321831	0.38468978	-0.690377757	-0.472629485	0.870370331	-0.605947432	0.488676344	1.847440668	-2.041430094	-2.041430094
YIPF5	cluster 1	0.950895296	1.319483367	0.876335802	1.258999391	0.743844302	0.83577445	0.201090635	1.014075229	1.494139542	1.259258837	0.797450755	1.656979445	1.224302729	1.193885319	0.043044809	-0.155742577	-0.919613583	-0.919613583	-0.919613583	-0.919613583	-0.919613583	-0.919613583	-0.919613583	-0.919613583	-0.919613583	-0.919613583	-0.919613583	-0.919613583	-0.919613583	-0.919613583	-0.919613583	-0.919613583
STIM2	cluster 1	0.515667532	1.152172089	0.732369806	0.568569268	1.219683026	0.251927835	0.600463733	1.085450357	0.781919198	1.334029278	1.012808099	0.84632478	1.285151797	0.257877976	1.604352364	1.733062365	-0.936364344	-0.936364344	-0.936364344	-0.936364344	-0.936364344	-0.936364344	-0.936364344	-0.936364344	-0.936364344	-0.936364344	-0.936364344	-0.936364344	-0.936364344	-0.936364344	-0.936364344	-0.936364344
CRKL	cluster 1	-0.229482546	-0.142742394	0.218744379	0.53557756	0.094898614	-0.047843308	-0.700871392	0.620560427	0.473799969	-1.011737991	-1.532303086	-0.108382885	-0.730600235	1.096156168	-1.244693111	-1.595185161	0.077350923	0.022100276	0.470857624	-0.4764803	0.841563436	1.230140439	1.355116008	-1.541013801	0.808522264	-1.516553299	0.640891114	-1.394136467	-0.635377227	1.320486503	2.297825625	0.802811872
TMEM30A	cluster 1	0.599103973	1.230588284	0.964461688	1.078465375	1.643981192	0.911870306	0.683231368	0.867923864	1.111501113	1.6070041	0.472364163	1.099745883	1.167367499	1.708948758	-0.84147542	-0.84147542	-0.84147542	-0.84147542	-0.84147542	-0.84147542	-0.84147542	-0.84147542	-0.84147542	-0.84147542	-0.84147542	-0.84147542	-0.84147542	-0.84147542	-0.84147542	-0.84147542	-0.84147542	-0.84147542
PPP4R3A	cluster 1	0.994339073	0.867001732	1.126693027	1.122096683	1.422231429	0.721708663	1.222223967	0.900797859	1.348322301	1.397974158	0.540271779	1.033187507	0.931768758	1.390599484	0.322235843	-0.902438368	-0.902438368	-0.902438368	-0.902438368	-0.902438368	-0.902438368	-0.902438368	-0.902438368	-0.902438368	-0.902438368	-0.902438368	-0.902438368	-0.902438368	-0.902438368	-0.902438368	-0.902438368	-0.902438368
FAM32A	cluster 1	0.36899959	0.320181091	0.649712874	0.76094655	0.95183394	0.899083009	0.87455313	1.240374987	-0.614872437	0.633304299	0.594020197	1.704785145	1.698373183	1.05980759	-0.39087467	-1.752342199	-0.363960934	-1.752342199	0.146779864	0.164601487	-0.25401037	-1.239788799	0.009659988	-0.532743809	-0.510076876	-1.165861857	-0.417897787	0.145814634	0.957063143	-0.680438367	-1.752342199	-1.752342199
RBM17	cluster 1	1.118613985	1.053578216	1.213764915	0.875353699	0.335234466	1.246575484	0.454626354	1.314274225	1.552438183	0.835126557	1.185440353	1.595348467	1.105327996	1.214474991	-0.242396326	-0.873987151	-0.873987151	-0.873987151	-0.873987151	-0.873987151	-0.873987151	-0.873987151	-0.873987151	-0.873987151	-0.873987151	-0.873987151	-0.873987151	-0.873987151	-0.873987151	-0.873987151	-0.873987151	-0.873987151
YWHAZ	cluster 1	0.941620304	1.28082143	0.941235895	1.424301005	1.14099588	0.753332311	-0.693134028	1.724363109	2.209259702	1.376910033	-0.693134028	-0.693134028	1.509207373	1.253767541	-0.693134028	-0.693134028	-0.693134028	-0.693134028	-0.693134028	-0.693134028	-0.693134028	-0.693134028	-0.693134028	-0.693134028	-0.693134028	-0.693134028	-0.693134028	-0.693134028	-0.693134028	-0.693134028	-0.693134028	-0.693134028
FBXO28	cluster 1	-0.212045637	-1.281717048	0.766830244	-0.313563358	1.510962866	0.721326587	0.250353403	-0.021331189	-0.257885085	-0.490642902	0.801620914	0.249127951	1.280520925	1.144671796	-2.381082751	1.971013735	-0.076492463	-0.509092429	0.855964787	-0.214220155	-0.185368578	-0.033795222	1.10510294	-0.261504811	-0.551749021	-1.178278868	-0.234570763	-0.969018719	0.699765319	0.808403244	-0.612222961	-2.381082751
PAN3	cluster 1	0.409649255	0.409538361	0.791748287	0.812617983	1.887207067	0.314121125	0.500424075	1.116342098	1.276325539	1.76607742	0.756152987	0.787020425	1.098859846	1.514222964	-0.87121106	1.37028059	-0.87121106	-0.87121106	-0.87121106	-0.87121106	-0.87121106	-0.87121106	-0.87121106	-0.87121106	-0.87121106	-0.87121106	-0.87121106	-0.87121106	-0.87121106	-0.87121106	-0.87121106	-0.87121106
WSB1	cluster 1	-0.299987838	-0.025036796	0.031309441	1.451419198	0.636281669	-1.145415495	-1.145415495	1.584139112	1.995444295	0.441388524	-1.145415495	1.04922768	1.603474204	1.709434777	-1.145415495	-1.145415495	-0.632186115	-0.646254957	-0.486380862	0.380769861	0.22191262	0.844376977	0.023164033	-0.286084986	-0.643014773	-1.145415495	-0.667447496	-0.395651059	0.023498906	1.249527547	-1.145415495	-1.145415495
HNRNPDL	cluster 1	0.690911431	1.178876546	1.094385516	1.32590203	1.058255347	0.589406527	0.38791906	1.053499527	1.204277384	1.273849501	1.07127575	1.38065782	1.05052025	1.839705839	-0.844413474	-0.844413474	-0.844413474	-0.844413474	-0.844413474	-0.844413474	-0.844413474	-0.844413474	-0.844413474	-0.844413474	-0.844413474	-0.844413474	-0.844413474	-0.844413474	-0.844413474	-0.844413474	-0.844413474	-0.844413474
TMEM248	cluster 1	-0.319349024	0.101305864	-0.45426264	-0.299627033	-0.676886078	0.066604069	0.589737855	0.634349725	-0.200083481	-0.154445406	0.477337893	1.027256113	1.314799518	-0.163091795	1.011509128	0.820048043	0.174228763	-0.327529154	-0.216772476	0.041262947	0.034316753	0.691153726	0.690979074	-0.039689102	-0.239522698	-0.187661234	-1.788299616	-0.749075784	-0.37292249	0.962194585	1.562107868	-4.009973914
C3orf38	cluster 1	0.393096581	0.698817246	1.075638588	1.41078981	1.226122356	0.735765271	0.617595783	1.118436655	2.261978606	0.268647396	0.382662255	1.016044978	1.60057172	1.561147747	0.014019797	-0.84596087	-0.84596087	-0.84596087	-0.84596087	-0.84596087	-0.84596087	-0.84596087	-0.84596087	-0.84596087	-0.84596087	-0.84596087	-0.84596087	-0.84596087	-0.84596087	-0.84596087	-0.84596087	-0.84596087
DDX3X	cluster 1	1.201053846	1.650025029	2.164837231	0.542101806	1.306033398	0.448655336	0.51982168	0.885960389	1.501908614	1.085794149	1.119249489	0.986036908	0.02007886	0.506391314	-0.858798365	-0.858798365	-0.858798365	-0.858798365	-0.858798365	-0.858798365	-0.858798365	0.66162416	-0.858798365	-0.858798365	-0.858798365	-0.858798365	-0.858798365	-0.858798365	-0.858798365	-0.858798365	-0.858798365	-0.858798365
CBLB	cluster 1	0.730035907	0.84005672	1.424309196	0.823812631	1.84582054	0.316226404	0.571449438	1.284498973	0.947247535	0.538107754	0.376480242	1.149042151	0.722667088	1.21930214	-0.870425518	2.008177094	-0.870425518	-0.870425518	-0.870425518	-0.870425518	-0.870425518	-0.870425518	-0.870425518	-0.870425518	-0.870425518	-0.870425518	-0.870425518	-0.870425518	-0.870425518	-0.870425518	-0.870425518	-0.870425518
MBNL1	cluster 1	0.920697502	0.902985711	0.958304552	1.324942404	0.953086508	-0.514371062	0.219410304	0.614923394	1.918821208	1.448536623	-0.075077341	1.041937858	0.600116868	1.751037591	-1.092828989	-1.092828989	-0.089419407	0.142170897	0.034269892	0.125773679	0.560074475	0.275726213	-1.092828989	-1.092828989	-1.092828989	-1.092828989	-1.092828989	-1.092828989	-1.092828989	-1.092828989	-1.092828989	-1.092828989
DNAJA2	cluster 1	1.095662255	1.456090829	1.426342177	0.678502121	0.814772479	1.054941006	1.426078872	0.906698661	1.016898217	0.147938355	1.185493961	0.766301275	1.262302926	1.241619873	0.327567156	0.261927678	-0.941821115	-0.941821115	-0.941821115	-0.941821115	-0.941821115	-0.941821115	-0.941821115	-0.941821115	-0.941821115	-0.941821115	-0.941821115	-0.941821115	-0.941821115	-0.941821115	-0.941821115	-0.941821115
YWHAG	cluster 1	1.857723362	1.497569723	2.247535677	1.449963347	0.117149761	0.037119818	0.083534439	1.011544793	2.212442572	-0.000373583	-0.041222774	0.143155035	0.31834112	1.767740367	-0.705679092	-0.705679092	-0.705679092	-0.705679092	-0.705679092	-0.705679092	-0.705679092	-0.705679092	-0.705679092	-0.705679092	-0.705679092	-0.705679092	-0.705679092	-0.705679092	-0.705679092	-0.705679092	-0.705679092	-0.705679092
MCL1	cluster 1	-0.078587155	-0.213255587	0.142991973	-0.407390597	-0.524603619	-1.093461149	-1.201625167	-0.350129257	0.272139744	-0.664445875	-1.033779336	0.330263788	-0.693387477	-0.868680332	-1.952260612	-0.530926113	-0.033765827	-1.0575931	1.251983727	-1.188664244	-0.069902699	0.204415901	1.143133934	1.168058142	0.360994493	0.760664577	0.300290481	-0.700374022	0.90275461	1.414279059	2.043859685	2.367002053
WIPF1	cluster 1	0.615312937	0.798116693	0.698621319	1.496940759	1.985232661	0.040559464	0.383330089	1.44775028	1.710925553	1.256762285	0.768892894	1.157577101	0.481476986	1.139912177	-1.174765529	-1.174765529	-0.651664789	-0.666004229	-0.651562061	-0.669607933	-0.628045438	-0.535300826	-0.038656957	-0.605819972	-1.174765529	-1.174765529	-1.174765529	-0.495901677	-0.596260522	-0.219228094	-1.174765529	-1.174765529
EFCAB14	cluster 1	0.571360297	0.567205238	0.67426757	0.54576045	1.30050673	0.592061119	0.881665756	0.909708639	1.031068956	1.193838737	0.762318931	1.54473049	1.483108297	0.933311383	1.075187261	1.260452604	-0.957909529	-0.957909529	-0.957909529	-0.957909529	-0.957909529	-0.957909529	-0.957909529	-0.957909529	-0.957909529	-0.957909529	-0.957909529	-0.957909529	-0.957909529	-0.957909529	-0.957909529	-0.957909529
CALM2	cluster 1	1.838904578	1.854459669	1.221495326	1.573785377	0.675712501	-0.631321333	-0.631321333	1.041803058	2.180103978	1.194127319	-0.631321333	-0.631321333	-0.631321333	1.881099355	-0.631321333	0.427578168	-0.631321333	-0.631321333	-0.631321333	-0.631321333	-0.631321333	-0.631321333	-0.631321333	-0.631321333	-0.631321333	-0.631321333	-0.631321333	-0.631321333	-0.631321333	-0.631321333	-0.631321333	-0.631321333
NEK7	cluster 1	0.709316655	1.313921773	0.872009094	1.123298647	1.742057698	0.706268188	0.051922905	0.155246957	1.751900507	1.88596902	0.108637574	0.889490706	1.348464022	1.617863025	-0.793131487	-0.793131487	-0.793131487	-0.793131487	-0.793131487	-0.793131487	-0.793131487	-0.793131487	-0.793131487	-0.793131487	-0.793131487	-0.793131487	-0.793131487	-0.793131487	-0.793131487	-0.793131487	-0.793131487	-0.793131487
METTL14	cluster 1	0.110905342	0.711930173	1.132373851	0.797836429	1.7358853	0.709057774	0.477890578	0.96268253	1.479966928	2.163260799	0.349970903	0.819889996	0.872272209	1.53254846	0.14799086	0.387106976	-0.899473069	-0.899473069	-0.899473069	-0.899473069	-0.899473069	-0.899473069	-0.899473069	-0.899473069	-0.899473069	-0.899473069	-0.899473069	-0.899473069	-0.899473069	-0.899473069	-0.899473069	-0.899473069
PECAM1	cluster 1	-0.095790623	0.515544272	0.06799834	2.00143692	1.90823829	0.017378603	0.136093707	1.277890733	1.072489111	1.939722196	0.234126864	1.195365809	1.476834211	1.539425728	-0.784821945	0.055218902	-0.784821945	-0.784821945	-0.784821945	-0.784821945	-0.784821945	-0.784821945	-0.784821945	-0.784821945	-0.784821945	-0.784821945	-0.784821945	-0.784821945	-0.784821945	-0.784821945	-0.784821945	-0.784821945
COPS7B	cluster 1	1.395585432	1.514507685	0.501242508	1.191665149	0.48531111	0.368806831	1.223163918	1.498724739	1.324413944	0.809391125	0.85207509	1.100438807	1.15089705	0.751069207	-1.36817503	-1.36817503	-0.227958755	-0.597376645	-0.398357621	-0.41352691	-0.817988281	-0.572828575	-0.77459447	-0.718110385	-0.502420541	-1.36817503	-1.36817503	-0.430841982	-0.46491394	-0.039324308	-1.36817503	-1.36817503
IRF2BP2	cluster 1	0.716767091	0.867321636	1.070860474	1.349144719	0.749496383	0.05327588	0.490272543	2.069696887	1.966572083	0.79401458	0.628478726	0.763283029	0.517209966	2.172414884	-0.789378271	-0.789378271	-0.789378271	-0.789378271	-0.789378271	-0.789378271	-0.789378271	-0.789378271	-0.789378271	-0.789378271	-0.789378271	-0.789378271	-0.789378271	-0.789378271	-0.789378271	-0.789378271	-0.789378271	-0.789378271
GIT1	cluster 1	1.67018889	1.535690751	0.735026556	0.948745385	0.131854668	1.075857061	1.66675479	1.671139083	0.957192958	0.247043191	1.27473891	0.728569476	0.703878337	0.037819365	-1.206435641	-1.206435641	-0.023478848	-0.324863176	-0.324840972	-0.322508474	-1.206435641	-0.425792326	-1.206435641	-1.206435641	-0.356685887	0.03144315	-1.206435641	-0.451621464	-1.206435641	-0.328230653	-1.206435641	-1.206435641
ZNF410	cluster 1	1.116159741	0.275133331	0.987098001	-0.191447173	-0.644499587	1.298706831	1.510065879	-0.025576985	1.153918679	-0.062483918	1.557365664	1.78118605	1.790359019	-0.045689929	1.50755319	-1.097120518	-1.097120518	-1.097120518	0.029442383	-1.097120518	-0.14295649	-0.461529045	-0.573527619	-1.097120518	-1.097120518	-0.323036315	-1.097120518	-1.097120518	-0.602326835	-0.082931163	0.023100953	-1.097120518
NOP2	cluster 1	1.574658864	1.936622011	1.221214481	0.328117655	-0.924551917	1.266449733	2.476024125	0.666088619	0.3420494	-0.03069101	1.447818977	1.040673408	0.144957246	0.028588708	0.202986886	0.460382574	-0.288154024	-0.924551917	-0.924551917	-0.924551917	-0.292316089	-0.924551917	-0.924551917	-0.924551917	-0.177164666	-0.924551917	-0.924551917	-0.329131971	-0.924551917	-0.924551917	-0.924551917	-0.924551917
HSP90B1	cluster 1	1.268568362	1.508909094	0.664929413	1.656165689	0.451136882	-0.638271067	-0.638271067	1.52999696	2.146048209	1.442954301	-0.638271067	1.836384329	-0.638271067	1.536870234	-0.638271067	-0.638271067	-0.638271067	-0.638271067	-0.638271067	-0.638271067	-0.638271067	-0.638271067	-0.638271067	-0.638271067	-0.638271067	-0.638271067	-0.638271067	-0.638271067	-0.638271067	-0.638271067	-0.638271067	-0.638271067
PLEKHF1	cluster 1	-0.910618727	-0.910618727	-0.910618727	0.414489601	-0.910618727	-0.910618727	-0.290531124	0.377353116	-0.910618727	-0.910618727	-0.910618727	0.279481275	-0.132490288	0.060419613	-0.910618727	0.263522341	-0.49922373	-0.910618727	0.109950932	0.679143321	1.252415894	-0.910618727	-0.438542014	1.126600954	0.297938226	-0.910618727	-0.910618727	1.302474535	0.812151164	1.985307088	2.636118659	1.601463889
PTPRC	cluster 1	0.469550879	0.864388089	0.701465356	1.879384419	2.343384626	-0.65925517	-0.218235351	0.59847836	1.950948739	2.46821104	-0.019403208	0.22272837	-0.110807977	1.375754885	-0.65925517	-0.65925517	-0.65925517	-0.65925517	-0.65925517	-0.65925517	-0.65925517	-0.65925517	-0.65925517	-0.65925517	-0.65925517	-0.65925517	-0.65925517	-0.65925517	-0.65925517	-0.65925517	-0.65925517	-0.65925517
GSPT1	cluster 1	1.222925568	1.696331891	1.364516606	0.533174609	0.576747301	0.823595491	0.533351221	0.793079486	1.079677719	0.763466366	0.428908527	1.184058264	0.545178896	0.847208319	-1.466635883	-1.466635883	0.123669769	-0.097228275	0.325223912	-0.093374323	-0.219787217	0.050325918	-0.819532043	-0.250207743	-1.466635883	-1.466635883	-1.466635883	-1.466635883	-1.466635883	0.054652445	0.267124356	-1.466635883
CHMP5	cluster 1	0.670322455	0.74241745	0.524960978	1.794846941	0.585604412	0.034714915	-0.007913882	1.717538738	2.011364277	0.288446394	-0.08130035	1.369948249	1.633061249	2.129288986	-0.745183378	-0.745183378	-0.745183378	-0.745183378	-0.745183378	-0.745183378	-0.745183378	-0.745183378	-0.745183378	-0.745183378	-0.745183378	-0.745183378	-0.745183378	-0.745183378	-0.745183378	-0.745183378	-0.745183378	-0.745183378
SLFN12L	cluster 1	-0.324609443	-0.324609443	-0.324609443	-0.324609443	-0.324609443	-0.324609443	-0.324609443	-0.324609443	-0.324609443	-0.324609443	-0.324609443	-0.324609443	-0.324609443	-0.324609443	3.631039044	1.744796164	-0.324609443	-0.324609443	-0.324609443	-0.324609443	-0.324609443	-0.324609443	0.287090754	-0.324609443	-0.324609443	-0.324609443	-0.324609443	-0.324609443	-0.324609443	-0.324609443	3.426138435	-0.324609443
SRSF8	cluster 1	0.977795438	1.478403055	1.999632059	0.650318624	1.881372309	0.991451004	1.049320258	1.165300356	0.908334608	1.183941431	1.248198005	0.661726167	-0.206497923	0.601802891	-0.810616571	-0.810616571	-0.810616571	-0.810616571	-0.810616571	-0.810616571	-0.810616571	-0.810616571	-0.810616571	-0.810616571	-0.810616571	-0.810616571	-0.810616571	-0.810616571	-0.810616571	-0.810616571	-0.810616571	-0.810616571
ATP2C1	cluster 1	1.231983231	0.975157273	0.653820887	1.489981501	0.565078309	0.674204106	-0.288291278	0.340151444	2.308911628	1.181209208	0.847261422	0.138066363	1.862648519	1.836509579	-0.767594011	-0.767594011	-0.767594011	-0.767594011	-0.767594011	-0.767594011	-0.767594011	-0.767594011	-0.767594011	-0.767594011	-0.767594011	-0.767594011	-0.767594011	-0.767594011	-0.767594011	-0.767594011	-0.767594011	-0.767594011
PTEN	cluster 1	0.016379581	0.379919511	0.661470286	1.469809424	1.766839069	0.562515875	0.616264927	1.266575517	1.168621411	1.898481841	-0.377657457	1.420697337	1.447945971	1.185683816	0.659801042	-0.831961656	-0.831961656	-0.831961656	-0.831961656	-0.831961656	-0.831961656	-0.831961656	-0.831961656	-0.831961656	-0.831961656	-0.831961656	-0.831961656	-0.831961656	-0.831961656	-0.831961656	-0.831961656	-0.831961656
SUPT4H1	cluster 1	1.412697074	1.081585311	1.51595647	1.004913972	0.647751579	-0.369768129	0.716437853	1.838254106	1.472199772	0.808366383	-0.068711262	1.211489838	1.140812627	0.452782093	-1.124501774	-0.254087923	-1.124501774	-1.124501774	-0.149939202	0.094290142	-1.124501774	-1.124501774	-1.124501774	-1.124501774	-0.397405101	-1.124501774	-0.010184525	-1.124501774	-0.10087607	0.322954502	-1.124501774	-1.124501774
MTRR	cluster 1	1.076586787	1.77155234	1.076901739	1.433006469	0.945900473	0.775729695	0.30858636	1.590485798	1.478057956	1.202925491	0.621725313	0.939010121	1.139858644	0.725158911	-0.838082561	-0.838082561	-0.838082561	-0.838082561	-0.838082561	-0.838082561	-0.838082561	-0.838082561	-0.838082561	-0.838082561	-0.838082561	-0.838082561	-0.838082561	-0.838082561	-0.838082561	-0.838082561	-0.838082561	-0.838082561
DAP3	cluster 1	1.412837556	1.633391464	1.01148727	1.284441943	0.304909206	0.761067625	1.186660887	0.725136519	1.097800576	0.785325356	0.700783774	1.418600563	1.11586801	1.008235006	-0.97401783	0.669585444	-0.562759732	-0.425638489	-0.491483356	-0.97401783	-0.97401783	-0.97401783	-0.97401783	-0.97401783	-0.97401783	-0.97401783	-0.97401783	-0.97401783	-0.97401783	-0.97401783	-0.97401783	-0.97401783
SLC25A5	cluster 1	1.915960051	2.220552019	1.740359731	1.718353867	0.15650886	-0.527867046	-0.527867046	1.893679858	2.391535621	0.631859095	-0.527867046	-0.527867046	-0.527867046	-0.527867046	-0.527867046	-0.527867046	-0.527867046	-0.527867046	-0.527867046	-0.527867046	-0.527867046	-0.527867046	-0.527867046	-0.527867046	-0.527867046	-0.527867046	-0.527867046	-0.527867046	-0.527867046	-0.527867046	-0.527867046	-0.527867046
GPBP1	cluster 1	0.45877029	0.526787938	0.726280717	1.216958396	2.113074766	0.982209659	0.042133866	0.308501747	1.572550813	2.087183076	0.813812889	1.008503745	1.056747315	1.402141817	-0.79531428	-0.79531428	-0.79531428	-0.79531428	-0.79531428	-0.79531428	-0.79531428	-0.79531428	-0.79531428	-0.79531428	-0.79531428	-0.79531428	-0.79531428	-0.79531428	-0.79531428	-0.79531428	-0.79531428	-0.79531428
PTPN11	cluster 1	1.881675686	2.273556357	1.683148666	1.484674269	-0.16109723	0.446253342	0.472198981	0.589314819	1.255450662	-0.202341327	0.693341239	1.105121944	1.348680939	0.633739826	0.112133498	-0.800932451	-0.800932451	-0.800932451	-0.800932451	-0.800932451	-0.800932451	-0.800932451	-0.800932451	-0.800932451	-0.800932451	-0.800932451	-0.800932451	-0.800932451	-0.800932451	-0.800932451	-0.800932451	-0.800932451
RMI2	cluster 1	-0.388334971	-0.784464117	0.094026045	1.591427975	-0.784464117	-0.303587156	-0.784464117	0.868266983	1.247050588	-0.784464117	-0.784464117	1.651551651	1.954370614	2.187933396	-0.784464117	-0.784464117	-0.784464117	-0.784464117	-0.784464117	1.122002781	0.691742853	0.906872519	-0.784464117	-0.784464117	-0.784464117	-0.784464117	-0.784464117	0.038917621	0.563991524	1.109657564	-0.784464117	-0.784464117
PIK3IP1	cluster 1	-0.325809835	-0.325809835	-0.325809835	-0.325809835	-0.325809835	-0.325809835	-0.325809835	-0.325809835	-0.325809835	-0.325809835	-0.325809835	-0.325809835	-0.325809835	-0.325809835	-0.325809835	-0.325809835	-0.325809835	-0.325809835	-0.325809835	1.016782206	-0.325809835	-0.325809835	3.20410482	3.98612125	-0.325809835	-0.325809835	-0.325809835	-0.325809835	-0.325809835	0.915667112	-0.325809835	-0.325809835
MDH2	cluster 1	1.610302205	1.501847965	1.559066719	1.037324429	0.086629937	0.741197841	-0.711876007	1.74973449	1.795839202	0.046173357	1.31881302	1.519215933	-0.711876007	1.271375038	-0.711876007	-0.711876007	-0.711876007	-0.711876007	-0.711876007	-0.711876007	-0.711876007	-0.711876007	-0.711876007	-0.711876007	-0.711876007	-0.711876007	-0.711876007	-0.711876007	-0.711876007	-0.711876007	-0.711876007	-0.711876007
IDH3A	cluster 1	1.427465343	1.757960943	1.061199805	0.948107677	-0.254750375	0.902994333	1.274933848	1.010061843	1.383416475	0.293741446	1.149684392	1.287480821	1.379304023	1.148519393	-0.82056222	-0.82056222	-0.82056222	-0.82056222	-0.82056222	-0.82056222	-0.82056222	-0.82056222	-0.82056222	-0.82056222	-0.82056222	-0.82056222	-0.82056222	-0.82056222	-0.82056222	-0.82056222	-0.82056222	-0.82056222
C6orf89	cluster 1	-0.755663129	-0.755663129	-0.755663129	-0.755663129	-0.755663129	-0.755663129	-0.755663129	-0.755663129	-0.755663129	-0.755663129	-0.755663129	-0.755663129	-0.755663129	-0.755663129	-0.755663129	-0.755663129	0.607924918	-0.755663129	1.128229031	1.302221021	1.124013165	0.242295859	1.634587837	1.462992336	-0.755663129	-0.755663129	0.646534738	0.823403377	1.968128478	0.627175492	2.238465964	0.55162724
METAP1	cluster 1	1.000352501	1.638558657	0.722134672	1.206537003	0.034569396	1.253829194	1.441533889	1.149484766	1.139077306	-0.038603584	1.10209599	1.246567248	0.968125241	1.049682785	0.411335817	0.535269949	-0.928784427	-0.928784427	-0.928784427	-0.928784427	-0.928784427	-0.928784427	-0.928784427	-0.928784427	-0.928784427	-0.928784427	-0.928784427	-0.928784427	-0.928784427	-0.928784427	-0.928784427	-0.928784427
SMARCAD1	cluster 1	0.824621273	1.266000002	0.597024255	0.844178578	1.27453683	1.2442487	0.692470894	0.517875075	0.898203849	1.532949825	0.755869684	1.415688277	1.514069601	1.020447772	0.923502358	-0.901275704	-0.901275704	-0.901275704	-0.901275704	-0.901275704	-0.901275704	-0.901275704	-0.901275704	-0.901275704	-0.901275704	-0.901275704	-0.901275704	-0.901275704	-0.901275704	-0.901275704	-0.901275704	-0.901275704
ADO	cluster 1	1.547061863	1.69078476	1.592329833	0.880690527	-0.226126771	1.045545705	1.62480931	0.892579269	1.362872602	0.065017402	1.382041406	0.474103617	1.063531203	1.058925963	-0.803009261	-0.803009261	-0.803009261	-0.803009261	-0.803009261	-0.803009261	-0.803009261	-0.803009261	-0.803009261	-0.803009261	-0.803009261	-0.803009261	-0.803009261	-0.803009261	-0.803009261	-0.803009261	-0.803009261	-0.803009261
RBM3	cluster 1	1.84164222	1.773169688	1.208048903	1.749937305	0.623915668	-0.637182811	-0.637182811	1.598473844	2.049955271	0.522530439	-0.637182811	-0.637182811	1.523416792	1.126931723	-0.637182811	-0.637182811	-0.637182811	-0.637182811	-0.637182811	-0.637182811	-0.637182811	-0.637182811	-0.637182811	-0.637182811	-0.637182811	-0.637182811	-0.637182811	-0.637182811	-0.637182811	-0.637182811	-0.637182811	-0.637182811
DNAJA1	cluster 1	1.535305441	1.636616446	1.320507152	0.488616353	-0.782997705	1.649236215	1.635677021	0.66414888	0.890113776	-0.782997705	1.369696094	1.472238347	0.758216097	0.616184597	0.840399966	-0.782997705	-0.782997705	-0.782997705	-0.782997705	-0.782997705	-0.782997705	-0.782997705	-0.782997705	-0.782997705	-0.782997705	-0.782997705	-0.782997705	-0.782997705	-0.782997705	-0.782997705	-0.782997705	-0.782997705
HILPDA	cluster 1	-0.493021965	-0.493021965	-0.493021965	2.179693392	-0.493021965	-0.493021965	0.036560289	-0.493021965	1.21550164	-0.493021965	-0.493021965	-0.493021965	1.304622529	2.366937367	-0.493021965	-0.493021965	-0.493021965	-0.493021965	-0.493021965	-0.493021965	-0.493021965	0.132603489	-0.493021965	-0.493021965	-0.493021965	-0.493021965	-0.493021965	-0.493021965	1.573721815	3.022886627	-0.493021965	-0.493021965
TLE4	cluster 1	0.693563279	0.716274238	0.397783994	1.619835712	1.203882622	0.220326739	0.603481548	1.847136964	1.658821804	1.602667661	0.433328682	1.693851542	1.245437668	0.572115864	-0.80602824	-0.80602824	-0.80602824	-0.80602824	-0.80602824	-0.80602824	-0.80602824	-0.80602824	-0.80602824	-0.80602824	-0.80602824	-0.80602824	-0.80602824	-0.80602824	-0.80602824	-0.80602824	-0.80602824	-0.80602824
XAF1	cluster 1	-0.359037484	-0.359037484	-0.359037484	1.957680085	-0.359037484	-0.359037484	-0.359037484	2.405170511	-0.359037484	-0.359037484	-0.359037484	3.735054461	1.955144506	-0.359037484	-0.359037484	-0.359037484	-0.359037484	-0.359037484	-0.359037484	-0.359037484	-0.359037484	-0.359037484	-0.359037484	-0.359037484	-0.359037484	-0.359037484	-0.359037484	-0.359037484	-0.359037484	-0.359037484	-0.359037484	-0.359037484
OS9	cluster 1	0.593617389	0.564623578	0.512178904	0.660803323	0.619613327	0.022607184	0.408495777	1.449841712	0.974571625	0.849532381	0.309198874	0.099060672	0.505388436	-0.724220607	-2.444184566	-2.444184566	-0.503121782	0.024281827	-0.350785459	0.985915813	0.650232258	0.107175033	0.568690805	1.087420224	-0.596059148	-0.138497012	-1.595314658	0.348439987	0.096465595	0.164667033	-0.362269394	-2.444184566
ZBED6	cluster 1	0.46414426	0.88345703	0.487109873	0.684993366	1.388181413	0.390806291	0.672141154	1.186974384	1.526677011	1.947376657	0.505305461	0.979937457	1.463926415	1.284115736	0.74034255	0.17217426	-0.923603957	-0.923603957	-0.923603957	-0.923603957	-0.923603957	-0.923603957	-0.923603957	-0.923603957	-0.923603957	-0.923603957	-0.923603957	-0.923603957	-0.923603957	-0.923603957	-0.923603957	-0.923603957
ZC3H11A	cluster 1	0.46414426	0.88345703	0.487109873	0.684993366	1.388181413	0.390806291	0.672141154	1.186974384	1.526677011	1.947376657	0.505305461	0.979937457	1.463926415	1.284115736	0.74034255	0.17217426	-0.923603957	-0.923603957	-0.923603957	-0.923603957	-0.923603957	-0.923603957	-0.923603957	-0.923603957	-0.923603957	-0.923603957	-0.923603957	-0.923603957	-0.923603957	-0.923603957	-0.923603957	-0.923603957
RALGDS	cluster 1	-0.702080297	-0.702080297	-0.702080297	-0.702080297	-0.702080297	-0.702080297	-0.702080297	-0.702080297	-0.702080297	-0.702080297	-0.702080297	-0.702080297	-0.702080297	-0.702080297	-0.702080297	-0.702080297	0.044187537	-0.702080297	0.044411765	0.728077136	1.415746182	1.918410009	2.224849451	1.993044746	0.481217414	-0.702080297	0.1607384	-0.702080297	0.272860378	1.374637993	0.758671458	1.922673178
SLC44A2	cluster 1	0.507906771	0.623461344	0.503906527	1.335018976	2.434651829	0.009874965	0.505695171	1.487146504	0.645376134	2.104766283	0.780263293	1.521268207	0.25661503	1.171440974	-0.771521778	-0.771521778	-0.771521778	-0.771521778	-0.771521778	-0.771521778	-0.771521778	-0.771521778	-0.771521778	-0.771521778	-0.771521778	-0.771521778	-0.771521778	-0.771521778	-0.771521778	-0.771521778	-0.771521778	-0.771521778
PNRC1	cluster 1	-0.460627005	-0.460627005	-0.460627005	0.518316867	2.091792498	-0.460627005	-0.460627005	-0.460627005	0.486741886	1.102502647	-0.460627005	-0.460627005	-0.460627005	1.42013271	2.632187042	3.264001463	-0.460627005	-0.460627005	-0.460627005	-0.460627005	-0.460627005	-0.460627005	-0.460627005	-0.460627005	-0.460627005	-0.460627005	-0.460627005	-0.460627005	-0.460627005	-0.460627005	-0.460627005	-0.460627005
PSMD11	cluster 1	1.607677354	1.526504842	1.595534968	0.494162832	0.316972924	0.934164335	1.288212887	0.740357975	1.188243845	0.492701344	1.547382834	1.041446172	1.445911839	0.711177318	-0.829469526	-0.829469526	-0.829469526	-0.829469526	-0.829469526	-0.829469526	-0.829469526	-0.829469526	-0.829469526	-0.829469526	-0.829469526	-0.829469526	-0.829469526	-0.829469526	-0.829469526	-0.829469526	-0.829469526	-0.829469526
DYNLRB1	cluster 1	0.87754781	1.44072365	0.888933727	1.246942279	0.641707659	0.526013895	1.150522501	1.658897435	1.535811441	0.945282196	0.88192348	1.213755081	1.076306396	0.70599304	0.457238772	-0.896917609	-0.896917609	-0.896917609	-0.896917609	-0.896917609	-0.896917609	-0.896917609	-0.896917609	-0.896917609	-0.896917609	-0.896917609	-0.896917609	-0.896917609	-0.896917609	-0.896917609	-0.896917609	-0.896917609
ERP29	cluster 1	-0.737416799	-0.737416799	-0.737416799	-0.737416799	-0.737416799	-0.737416799	-0.737416799	-0.737416799	-0.737416799	-0.737416799	-0.737416799	-0.737416799	-0.737416799	-0.737416799	-0.737416799	-0.737416799	-0.737416799	-0.737416799	0.711017249	0.927054551	-0.737416799	-0.737416799	1.877872461	1.693605225	0.894588802	0.924481846	1.212620105	1.365225328	0.756817153	1.036319006	1.921011261	1.427722985
GNAI2	cluster 1	1.210323273	0.758410307	0.51270292	2.523759261	0.703652475	-0.137761933	-0.220422483	1.580098533	2.743998051	0.590247213	0.359175984	0.664088123	0.231523363	0.565883918	0.81260252	-0.758722443	-0.758722443	-0.758722443	-0.758722443	-0.758722443	-0.758722443	-0.758722443	-0.758722443	-0.758722443	-0.758722443	-0.758722443	-0.758722443	-0.758722443	-0.758722443	-0.758722443	-0.758722443	-0.758722443
CUL1	cluster 1	1.160352257	1.15347528	1.547845209	1.571479979	0.753316374	0.69071902	1.624156758	1.556340376	1.028609879	-0.108855134	1.00176578	-0.843622346	1.385875222	1.113721392	-0.140389685	0.003167178	-0.843622346	-0.843622346	-0.843622346	-0.843622346	-0.843622346	-0.843622346	-0.843622346	-0.843622346	-0.843622346	-0.843622346	-0.843622346	-0.843622346	-0.843622346	-0.843622346	-0.843622346	-0.843622346
MRFAP1L2	cluster 1	-0.079490111	-0.018995898	0.063969499	0.087787645	1.06431036	-0.014891935	-0.678883446	0.043715074	0.06741309	0.98229468	0.04222468	-0.174369421	-0.296062318	0.124130213	-1.607381634	-1.607381634	0.351328584	-0.245297038	0.815125172	-1.607381634	-0.266137499	-1.607381634	1.442306219	1.579343325	0.420691988	-0.408966387	0.557754594	0.785645537	-1.607381634	-1.607381634	2.042625344	1.356717852
SMIM26	cluster 1	0.97692361	1.013548371	0.493406512	1.319035874	0.702842569	0.718966091	0.763757533	1.725583116	1.015764124	1.007245395	0.564800679	1.63994986	1.547443336	0.304062709	-0.885547667	1.260980559	-0.885547667	-0.885547667	-0.885547667	-0.885547667	-0.885547667	-0.885547667	-0.885547667	-0.885547667	-0.885547667	-0.885547667	-0.885547667	-0.885547667	-0.885547667	-0.885547667	-0.885547667	-0.885547667
SRSF3	cluster 1	-0.354974956	-0.354974956	2.788185593	2.43590443	1.207041086	-0.354974956	-0.354974956	-0.354974956	3.508167666	-0.354974956	-0.354974956	-0.354974956	-0.354974956	-0.354974956	-0.354974956	-0.354974956	-0.354974956	-0.354974956	-0.354974956	-0.354974956	-0.354974956	-0.354974956	-0.354974956	-0.354974956	-0.354974956	-0.354974956	-0.354974956	-0.354974956	-0.354974956	-0.354974956	-0.354974956	-0.354974956
CD69	cluster 1	1.316381433	2.60015682	1.921070639	-0.613485705	0.491496256	2.017433038	1.055263845	-0.613485705	0.584908556	-0.613485705	1.799631884	-0.613485705	1.038436925	0.671906107	-0.613485705	-0.613485705	-0.613485705	-0.613485705	-0.613485705	-0.613485705	-0.613485705	-0.613485705	-0.613485705	-0.613485705	-0.613485705	-0.613485705	-0.613485705	-0.613485705	-0.613485705	-0.613485705	-0.613485705	-0.613485705
SLC25A32	cluster 1	1.480820036	1.64088055	1.905614178	0.65694274	0.673941879	1.336827113	1.600377618	0.659462104	1.15046603	-0.809484167	1.394623082	0.36325711	0.48018516	1.177282891	-0.809484167	0.050034526	-0.809484167	-0.809484167	-0.809484167	-0.809484167	-0.809484167	-0.809484167	-0.809484167	-0.809484167	-0.809484167	-0.809484167	-0.809484167	-0.809484167	-0.809484167	-0.809484167	-0.809484167	-0.809484167
USP1	cluster 1	1.116708124	1.473005983	1.586966844	1.622273625	0.909983325	0.708473727	-0.736850453	0.87640372	2.142409799	1.124587808	-0.736850453	0.843639539	0.858735062	1.473821508	-0.736850453	-0.736850453	-0.736850453	-0.736850453	-0.736850453	-0.736850453	-0.736850453	-0.736850453	-0.736850453	-0.736850453	-0.736850453	-0.736850453	-0.736850453	-0.736850453	-0.736850453	-0.736850453	-0.736850453	-0.736850453
NAA20	cluster 1	1.487761913	1.84485506	1.30154648	1.107322176	0.178917578	0.854037538	1.495133267	1.519267444	1.199022431	0.24212953	0.716906049	1.221269588	1.118901195	0.502490517	-0.821642265	-0.821642265	-0.821642265	-0.821642265	-0.821642265	-0.821642265	-0.821642265	-0.821642265	-0.821642265	-0.821642265	-0.821642265	-0.821642265	-0.821642265	-0.821642265	-0.821642265	-0.821642265	-0.821642265	-0.821642265
PAICS	cluster 1	1.352731653	2.089923475	1.578679165	1.805682687	-0.242413475	-0.648554716	-0.648554716	1.25591724	2.046671842	0.686936625	-0.648554716	-0.648554716	1.483323896	1.280704633	0.2814913	-0.648554716	-0.648554716	-0.648554716	-0.648554716	-0.648554716	-0.648554716	-0.648554716	-0.648554716	-0.648554716	-0.648554716	-0.648554716	-0.648554716	-0.648554716	-0.648554716	-0.648554716	-0.648554716	-0.648554716
GBP5	cluster 1	1.072132032	0.890659944	1.289122091	0.28955895	2.146932907	0.502442418	0.119492285	1.661893468	1.422826376	1.206961143	0.036764084	1.348017839	0.80315053	1.529078089	-0.795501786	-0.795501786	-0.795501786	-0.795501786	-0.795501786	-0.795501786	-0.795501786	-0.795501786	-0.795501786	-0.795501786	-0.795501786	-0.795501786	-0.795501786	-0.795501786	-0.795501786	-0.795501786	-0.795501786	-0.795501786
S1PR4	cluster 1	-0.510983596	-0.510983596	-0.510983596	-0.510983596	-0.510983596	-0.510983596	-0.510983596	-0.510983596	-0.510983596	-0.510983596	-0.510983596	-0.510983596	-0.510983596	-0.510983596	-0.510983596	-0.510983596	-0.510983596	-0.510983596	-0.510983596	-0.510983596	1.041606815	0.638919666	2.554374859	3.167810074	-0.510983596	-0.510983596	0.761057348	0.868751422	1.867125657	1.363960459	-0.510983596	-0.510983596
PAFAH1B2	cluster 1	1.089261477	1.019514846	0.744036798	0.923377611	0.280829797	1.067935822	1.002903385	1.221910419	1.275734032	1.19350843	0.960461828	1.621564126	1.235173714	1.056548658	0.286648886	0.146766382	-0.945386013	-0.945386013	-0.945386013	-0.945386013	-0.945386013	-0.945386013	-0.945386013	-0.945386013	-0.945386013	-0.945386013	-0.945386013	-0.945386013	-0.945386013	-0.945386013	-0.945386013	-0.945386013
EHD1	cluster 1	-1.121743716	-1.121743716	-0.338980945	-1.121743716	0.340587624	0.394486217	0.525177706	-1.121743716	-1.121743716	0.51676213	0.302482288	-1.121743716	0.122107536	-1.121743716	1.388127457	-1.121743716	-1.121743716	0.267747136	-1.121743716	1.105342366	0.909299586	-1.121743716	1.794373123	1.47911263	0.435090862	0.411767224	0.373775593	0.798222389	-1.121743716	0.756852902	1.923333031	-0.044742265
RAVER1	cluster 1	1.128045453	1.221210295	1.353222576	1.308015996	0.366769614	0.683073459	1.325986534	1.240793577	0.903325685	-0.254166888	1.09052121	1.540913149	0.572701237	1.41378491	-1.303536601	-0.335736812	-0.615145996	-0.611883102	-0.257799041	-0.69437852	-0.71027962	-0.664194398	-1.303536601	-1.303536601	0.138206129	-0.538146406	-0.692625718	-0.752246098	-1.303536601	-0.338747618	-1.303536601	-1.303536601
POP4	cluster 1	1.272754527	1.438917582	1.333329001	0.899568024	-0.036504185	1.273118902	1.674171663	1.116112941	0.883820569	-0.98272854	1.223973947	1.215942573	1.602451108	0.293218515	-0.98272854	-0.98272854	-0.491179179	-0.29368037	-0.415101073	-0.98272854	-0.471616459	-0.488525397	-0.98272854	-0.98272854	0.057080192	-0.98272854	-0.98272854	-0.295110395	-0.98272854	-0.98272854	-0.98272854	-0.98272854
PRCC	cluster 1	1.43152522	1.502272209	1.204647875	0.187185799	-0.293095099	0.422469827	0.969482325	1.638313938	0.656299861	-0.385288721	1.367523702	1.343699683	1.529636014	0.764964349	0.380684278	-1.734036656	-0.360598051	-0.409469662	-0.440692871	-0.001537497	-0.384092988	-0.715705103	-0.566445612	-0.246375035	-1.042573524	-0.448476943	-0.688814198	-0.911131486	-0.646020567	-0.656277754	-1.734036656	-1.734036656
TRMT10C	cluster 1	1.626636268	2.018140442	1.617427208	1.23786549	0.372720339	1.177347138	0.891084862	0.896563925	0.671003754	0.728394442	0.534607499	0.793165948	1.19579401	0.95804559	-0.866575104	0.01297985	-0.866575104	-0.866575104	-0.866575104	-0.866575104	-0.866575104	-0.866575104	-0.866575104	-0.866575104	-0.866575104	-0.866575104	-0.866575104	-0.866575104	-0.866575104	-0.866575104	-0.866575104	-0.866575104
SNRPB2	cluster 1	1.464076383	1.665733479	1.261929328	1.230470996	0.14788975	0.502667315	0.117178919	1.123759745	1.54071876	0.939918944	1.191485281	1.09742414	1.436807199	1.117237893	-0.824294341	-0.824294341	-0.824294341	-0.824294341	-0.824294341	-0.824294341	-0.824294341	-0.824294341	-0.824294341	-0.824294341	-0.824294341	-0.824294341	-0.824294341	-0.824294341	-0.824294341	-0.824294341	-0.824294341	-0.824294341
KMT2E	cluster 1	-0.476791918	-0.476791918	0.670612382	-0.476791918	-0.476791918	-0.476791918	-0.476791918	0.434589158	-0.476791918	0.596055038	1.137481279	1.339062187	0.920431099	-0.476791918	2.678440052	3.666334841	-0.476791918	-0.476791918	-0.476791918	-0.476791918	-0.476791918	-0.476791918	-0.476791918	-0.476791918	-0.476791918	-0.476791918	-0.476791918	-0.476791918	-0.476791918	-0.476791918	-0.476791918	-0.476791918
CSNK1A1	cluster 1	0.582530034	0.853143095	1.019593291	1.412251769	1.112569308	0.045820854	0.375343113	1.145115879	1.90193316	0.54930711	0.917435473	1.571775995	1.275444146	1.557587903	0.406724766	-0.86626917	-0.86626917	-0.86626917	-0.86626917	-0.86626917	-0.86626917	-0.86626917	-0.86626917	-0.86626917	-0.86626917	-0.86626917	-0.86626917	-0.86626917	-0.86626917	-0.86626917	-0.86626917	-0.86626917
RBPJ	cluster 1	1.461435471	1.583866715	1.666631865	0.644989657	-0.771134011	1.199018467	1.281787984	1.629071164	1.551297404	0.169120436	1.0882935	0.145138629	1.109299838	1.121595083	-0.771134011	-0.771134011	-0.771134011	-0.771134011	-0.771134011	-0.771134011	-0.771134011	-0.771134011	-0.771134011	-0.771134011	-0.771134011	-0.771134011	-0.771134011	-0.771134011	-0.771134011	-0.771134011	-0.771134011	-0.771134011
FGD3	cluster 1	-0.852028637	-0.852028637	-0.093936755	0.031420294	2.284406621	-0.852028637	-0.852028637	1.228775601	0.132965688	2.238700882	-0.852028637	1.077172667	-0.852028637	0.874809469	0.532713424	1.052112438	-0.852028637	0.056941546	-0.852028637	0.104141004	-0.044539058	0.200826705	1.551998494	1.599788087	-0.852028637	-0.852028637	-0.852028637	-0.852028637	-0.852028637	-0.047867549	-0.852028637	-0.852028637
PREX1	cluster 1	-0.74150621	-0.74150621	-0.74150621	-0.74150621	-0.74150621	-0.74150621	-0.74150621	-0.74150621	-0.74150621	-0.74150621	-0.74150621	-0.74150621	-0.74150621	-0.74150621	-0.74150621	-0.74150621	0.173393294	0.300915279	0.800867591	0.545580836	1.188509592	1.455331989	1.87989088	2.074066208	-0.039836403	-0.20129643	0.221072837	0.298278951	0.588492782	0.397568847	-0.74150621	2.922769325
PHF20	cluster 1	-0.30779979	0.237949953	-0.675799014	-0.411990863	-0.236647588	0.491819246	0.451652764	0.019343144	-0.565938084	-1.703569869	-0.368550685	-1.703569869	0.051372046	-0.355120428	-0.316533911	-1.703569869	0.341147395	0.202928903	0.756376172	-0.105087625	0.464599387	0.362925738	0.256337222	-1.703569869	0.945476822	1.496307918	0.934204278	-1.703569869	0.758316788	1.689926319	2.435657093	-0.035023854
LMAN2	cluster 1	1.030164479	1.383757218	0.587717989	0.900573179	0.550381159	0.325124368	1.142203508	1.452453601	1.389950428	0.194739497	1.414641854	1.287168658	1.458028618	0.56529035	-1.290526146	-1.290526146	-0.687158064	-0.60410751	-0.10546987	-1.290526146	-0.476655507	0.013255157	-1.290526146	-0.267318752	-0.48819736	-1.290526146	-1.290526146	-0.467569472	-0.083081791	-0.191682567	-1.290526146	-1.290526146
CIAO1	cluster 1	1.055907551	0.655775522	0.658651258	-1.492809194	-0.287247147	0.716486808	0.858075673	0.256070528	1.087359523	-0.124824822	1.204937255	0.954647961	1.158110772	0.74030992	0.79781252	1.417967428	-0.607299822	-0.265088853	-0.760121862	0.389504902	-0.495094545	0.287263067	-0.216509975	-0.676523673	-0.383859171	-0.046306807	-0.952144727	-0.309476994	-0.972718802	0.44949004	-2.549172167	-2.549172167
ASH2L	cluster 1	0.855030738	1.023948372	0.898087943	1.485120857	0.398136671	0.287959382	0.806908039	1.612749088	1.636697461	0.816781508	0.166056287	1.269732124	1.854472374	1.538349305	-0.813890564	-0.813890564	-0.813890564	-0.813890564	-0.813890564	-0.813890564	-0.813890564	-0.813890564	-0.813890564	-0.813890564	-0.813890564	-0.813890564	-0.813890564	-0.813890564	-0.813890564	-0.813890564	-0.813890564	-0.813890564
RPA1	cluster 1	0.406531542	0.710218945	0.301920605	0.78052059	-0.182788849	-0.333572563	-0.251989688	1.381682742	0.644323971	0.001819608	-0.418397668	1.322450072	0.992431851	0.569274981	-2.188079584	-2.188079584	-0.211049548	0.139830579	-0.442863187	1.43217257	0.700783603	0.575687341	-2.188079584	0.054843591	0.251747112	0.421062539	-0.500764646	0.708221074	0.50671866	-0.390101302	-0.418396187	-2.188079584
C12orf43	cluster 1	1.428251344	1.933337413	1.412167339	-0.259125207	0.236173411	1.543490154	1.875980295	1.166801296	-0.743659985	0.51600643	1.561431945	0.95258357	1.172471186	0.589970533	-0.743659985	-0.743659985	-0.743659985	-0.743659985	-0.743659985	-0.743659985	-0.743659985	-0.743659985	-0.743659985	-0.743659985	-0.743659985	-0.743659985	-0.743659985	-0.743659985	-0.743659985	-0.743659985	-0.743659985	-0.743659985
FNTA	cluster 1	0.7264898	0.77696857	0.980615107	0.713224835	1.450459113	0.512357411	1.047791844	1.162330389	1.185289222	1.263734828	0.434899889	1.165974326	1.416087772	1.455540328	0.313216988	0.600313959	-0.950330899	-0.950330899	-0.950330899	-0.950330899	-0.950330899	-0.950330899	-0.950330899	-0.950330899	-0.950330899	-0.950330899	-0.950330899	-0.950330899	-0.950330899	-0.950330899	-0.950330899	-0.950330899
ZBTB18	cluster 1	0.300335328	0.213129521	0.087397278	0.455486292	2.633487923	-0.023721177	0.246802974	0.143706992	1.063381068	3.543769156	0.466529564	0.157086091	0.910128272	1.257758635	-0.636404329	-0.636404329	-0.636404329	-0.636404329	-0.636404329	-0.636404329	-0.636404329	-0.636404329	-0.636404329	-0.636404329	-0.636404329	-0.636404329	-0.636404329	-0.636404329	-0.636404329	-0.636404329	-0.636404329	-0.636404329
ARL4C	cluster 1	-0.564250503	-1.113981416	-0.081313754	-0.48268973	0.355761603	-0.609352873	-1.113981416	0.084000331	0.054387185	-0.166837532	-0.288998158	0.510815135	-1.113981416	0.21321159	-1.113981416	-1.113981416	-0.043451415	-1.113981416	-0.450069695	0.913761814	0.244733518	1.004049605	1.914490489	1.2981686	-1.113981416	-1.113981416	-1.113981416	1.292322969	-0.381962773	1.81103057	1.597182336	1.800843428
TERF2IP	cluster 1	1.159705832	1.693201658	1.091609495	1.146088804	0.530376231	1.004821446	1.481737369	0.889813599	1.317618152	1.297584933	1.21482914	1.091916464	0.49390978	0.852301445	-0.84808413	-0.84808413	-0.84808413	-0.84808413	-0.84808413	-0.84808413	-0.84808413	-0.84808413	-0.84808413	-0.84808413	-0.84808413	-0.84808413	-0.84808413	-0.84808413	-0.84808413	-0.84808413	-0.84808413	-0.84808413
CCNL1	cluster 1	0.497503773	0.240479151	0.820681988	0.51600392	2.070501807	0.724244857	0.782411395	0.723868583	1.044304241	1.434661442	0.603934348	1.14854587	0.648979641	1.738097758	0.560786481	1.239884247	-0.924680594	-0.924680594	-0.924680594	-0.924680594	-0.924680594	-0.924680594	-0.924680594	-0.924680594	-0.924680594	-0.924680594	-0.924680594	-0.924680594	-0.924680594	-0.924680594	-0.924680594	-0.924680594
CTSC	cluster 1	0.399750786	0.987177799	0.928886441	1.225544974	0.446798659	0.332927009	0.749436979	1.917905522	1.569253207	0.333836332	1.020293681	2.062801731	1.571733841	0.959297314	-0.805869126	-0.805869126	-0.805869126	-0.805869126	-0.805869126	-0.805869126	-0.805869126	-0.805869126	-0.805869126	-0.805869126	-0.805869126	-0.805869126	-0.805869126	-0.805869126	-0.805869126	-0.805869126	-0.805869126	-0.805869126
CAPZA2	cluster 1	1.029325599	1.310752185	1.242990525	1.064822235	1.080869232	0.366490258	0.357589591	0.5150488	1.679932781	1.240071304	0.311979157	1.184490089	1.994009776	1.381477604	-0.819991619	-0.819991619	-0.819991619	-0.819991619	-0.819991619	-0.819991619	-0.819991619	-0.819991619	-0.819991619	-0.819991619	-0.819991619	-0.819991619	-0.819991619	-0.819991619	-0.819991619	-0.819991619	-0.819991619	-0.819991619
RPL7L1	cluster 1	1.737927955	2.012714987	1.481051801	0.551241007	-0.732949843	1.785615066	1.704339331	-0.306673603	0.709189568	-0.732949843	1.646124228	0.673150212	0.553668361	0.929147412	-0.732949843	0.448550698	-0.732949843	-0.732949843	-0.732949843	-0.732949843	-0.732949843	-0.732949843	-0.732949843	-0.732949843	-0.732949843	-0.732949843	-0.732949843	-0.732949843	-0.732949843	-0.732949843	-0.732949843	-0.732949843
ATF1	cluster 1	0.903873818	1.71997067	0.873931068	0.842279375	1.062254244	0.823127442	0.656204863	0.462241472	1.26589502	1.809154777	1.100213035	1.394603297	0.896181607	0.658711656	0.702759581	-0.892435407	-0.892435407	-0.892435407	-0.892435407	-0.892435407	-0.892435407	-0.892435407	-0.892435407	-0.892435407	-0.892435407	-0.892435407	-0.892435407	-0.892435407	-0.892435407	-0.892435407	-0.892435407	-0.892435407
PRDM1	cluster 1	0.963827351	1.272249206	2.626044127	0.151922278	0.385130753	1.175799288	0.856586917	0.197991463	1.353105367	-0.729188753	2.402109208	0.180339767	0.052694206	1.419313563	0.088284062	-0.729188753	-0.729188753	-0.729188753	-0.729188753	-0.729188753	-0.729188753	-0.729188753	-0.729188753	-0.729188753	-0.729188753	-0.729188753	-0.729188753	-0.729188753	-0.729188753	-0.729188753	-0.729188753	-0.729188753
BLOC1S5-TXNDC5	cluster 1	1.643488306	1.804435499	1.394801092	0.466418248	-0.714273375	1.139173911	1.954600934	0.431302979	0.860597263	-0.714273375	2.050199551	0.689642795	1.27160653	0.57920039	-0.714273375	-0.714273375	-0.714273375	-0.714273375	-0.714273375	-0.714273375	-0.714273375	-0.714273375	-0.714273375	-0.714273375	-0.714273375	-0.714273375	-0.714273375	-0.714273375	-0.714273375	-0.714273375	-0.714273375	-0.714273375
FTSJ1	cluster 1	1.376511805	1.583219739	1.645863064	0.92536699	0.341857478	1.201271878	2.222900496	0.660605978	0.768369599	0.107905035	1.3435265	0.878141118	0.931968136	0.552022321	-0.807751674	-0.807751674	-0.807751674	-0.807751674	-0.807751674	-0.807751674	-0.807751674	-0.807751674	-0.807751674	-0.807751674	-0.807751674	-0.807751674	-0.807751674	-0.807751674	-0.807751674	-0.807751674	-0.807751674	-0.807751674
UXS1	cluster 1	0.440264033	0.543950691	0.530155315	0.408006989	1.292522562	0.161859268	1.046698475	1.238996147	0.772967083	1.509962446	0.387244501	1.29994992	0.994338879	0.761448559	1.628358355	1.769915055	-0.924164892	-0.924164892	-0.924164892	-0.924164892	-0.924164892	-0.924164892	-0.924164892	-0.924164892	-0.924164892	-0.924164892	-0.924164892	-0.924164892	-0.924164892	-0.924164892	-0.924164892	-0.924164892
UHMK1	cluster 1	0.712568206	1.053139412	1.520364557	0.805524152	1.638789013	0.963782179	0.717360279	0.918902054	1.191977247	1.588888843	0.580385142	0.621641223	0.958276001	1.800512528	-0.837339491	-0.837339491	-0.837339491	-0.837339491	-0.837339491	-0.837339491	-0.837339491	-0.837339491	-0.837339491	-0.837339491	-0.837339491	-0.837339491	-0.837339491	-0.837339491	-0.837339491	-0.837339491	-0.837339491	-0.837339491
MRPL18	cluster 1	1.748286709	1.337903267	1.234172976	0.86289008	0.257471463	0.63010858	1.049805412	1.238756111	1.429962862	0.251274213	1.273446391	1.231996122	0.965281776	0.873182058	-0.886754739	0.690292542	-0.886754739	-0.886754739	-0.886754739	-0.886754739	-0.886754739	-0.886754739	-0.886754739	-0.886754739	-0.886754739	-0.886754739	-0.886754739	-0.886754739	-0.886754739	-0.886754739	-0.886754739	-0.886754739
TBC1D10C	cluster 1	-0.709286034	-0.709286034	-0.709286034	-0.709286034	-0.709286034	-0.709286034	-0.709286034	-0.709286034	-0.709286034	-0.709286034	-0.709286034	-0.709286034	-0.709286034	-0.709286034	-0.709286034	-0.709286034	-0.709286034	0.344428733	0.327896514	1.597412481	-0.709286034	0.993486117	1.36934037	1.500636122	0.412136442	-0.709286034	-0.709286034	1.108860745	0.983283454	1.404455164	1.824777215	2.319007314
BCL2	cluster 1	0.59330724	1.204373309	1.211816386	0.980204632	0.87323688	0.911045018	1.450807649	1.027069365	0.801761425	0.51474766	1.510596949	0.939103367	1.270998549	0.926857206	0.588043451	-1.003139961	-1.003139961	-1.003139961	-1.003139961	-1.003139961	-1.003139961	-1.003139961	-1.003139961	-1.003139961	-1.003139961	-1.003139961	0.128878911	-1.003139961	-1.003139961	-1.003139961	0.114251418	-1.003139961
CHCHD1	cluster 1	0.975473219	1.165105314	1.097480285	1.201363972	0.44210745	0.589250774	1.166115815	1.328852293	1.71458702	0.735655543	0.539914456	1.538761008	1.23778268	1.286898686	-0.137588526	-0.875397647	-0.875397647	-0.875397647	-0.875397647	-0.875397647	-0.875397647	-0.875397647	-0.875397647	-0.875397647	-0.875397647	-0.875397647	-0.875397647	-0.875397647	-0.875397647	-0.875397647	-0.875397647	-0.875397647
ADGRG1	cluster 1	-0.437443395	-0.437443395	-0.437443395	-0.437443395	0.370231864	-0.437443395	-0.437443395	-0.437443395	-0.437443395	0.318168714	-0.437443395	-0.437443395	-0.437443395	-0.437443395	-0.437443395	-0.437443395	-0.437443395	-0.437443395	1.295309876	-0.437443395	-0.437443395	-0.437443395	2.973605697	1.225908704	-0.437443395	-0.437443395	-0.437443395	-0.437443395	-0.437443395	-0.437443395	3.529670896	1.223189128
RBM22	cluster 1	0.911359342	1.277764702	1.532411086	0.169139553	1.295376078	0.874037269	0.831488907	1.11912683	1.625401298	0.848770842	1.125740671	1.324622255	0.417175504	1.474382235	0.061130808	-0.875760434	-0.875760434	-0.875760434	-0.875760434	-0.875760434	-0.875760434	-0.875760434	-0.875760434	-0.875760434	-0.875760434	-0.875760434	-0.875760434	-0.875760434	-0.875760434	-0.875760434	-0.875760434	-0.875760434
TMEM9B	cluster 1	1.160225444	1.232384158	0.910304149	0.789961666	1.471729912	0.802196609	1.175044531	1.213520182	1.187934318	1.460459088	1.21563024	1.127385858	0.99967533	0.694260725	-0.857817345	-0.857817345	-0.857817345	-0.857817345	-0.857817345	-0.857817345	-0.857817345	-0.857817345	-0.857817345	-0.857817345	-0.857817345	-0.857817345	-0.857817345	-0.857817345	-0.857817345	-0.857817345	-0.857817345	-0.857817345
GOLGA7	cluster 1	0.951085334	0.940106701	1.000421552	0.948027828	1.668609011	0.502192344	0.9087904	1.495879484	1.078424583	1.76455971	0.338068433	0.891876501	0.994819474	1.299508113	0.246581499	-0.884055939	-0.884055939	-0.884055939	-0.884055939	-0.884055939	-0.884055939	-0.884055939	-0.884055939	-0.884055939	-0.884055939	-0.884055939	-0.884055939	-0.884055939	-0.884055939	-0.884055939	-0.884055939	-0.884055939
KPNA6	cluster 1	1.388979974	1.470205565	1.115419957	0.55692192	0.147236991	1.328342699	1.368651301	1.342571289	0.868938498	0.785977231	0.959685836	0.38144064	0.630657532	1.002999396	-1.081902128	-1.081902128	-1.081902128	-1.081902128	0.711005924	-1.081902128	-0.300456346	-0.524656597	-1.081902128	-1.081902128	0.773864321	-1.081902128	-0.57817606	-1.081902128	-1.081902128	-0.446784541	-1.081902128	-1.081902128
HEATR1	cluster 1	0.869671742	1.201442838	1.737135079	0.634341165	0.384578779	1.37454103	1.818867443	0.595523162	1.383961687	0.641294653	1.214453602	1.640264981	0.49273188	0.846992513	-0.824211142	-0.824211142	-0.824211142	-0.824211142	-0.824211142	-0.824211142	-0.824211142	-0.824211142	-0.824211142	-0.824211142	-0.824211142	-0.824211142	-0.824211142	-0.824211142	-0.824211142	-0.824211142	-0.824211142	-0.824211142
UBL4A	cluster 1	-0.657941362	-0.657941362	0.458252868	0.207368283	-0.657941362	-0.657941362	0.449513721	-0.657941362	-0.657941362	-0.657941362	-0.657941362	-0.657941362	-0.657941362	-0.657941362	-0.657941362	-0.657941362	1.40732676	0.524579559	0.977852719	1.787115013	0.299114584	0.529583003	-0.657941362	-0.657941362	0.642075758	0.929131955	-0.657941362	-0.657941362	-0.657941362	0.552121583	3.736850077	-0.657941362
PSME3IP1	cluster 1	0.840476324	1.450442901	0.423710829	1.436929874	0.560847262	0.452592825	0.644435975	1.656168145	1.598213393	0.648886953	0.928383434	1.493903668	1.831650651	0.827497987	-0.821896679	-0.821896679	-0.821896679	-0.821896679	-0.821896679	-0.821896679	-0.821896679	-0.821896679	-0.821896679	-0.821896679	-0.821896679	-0.821896679	-0.821896679	-0.821896679	-0.821896679	-0.821896679	-0.821896679	-0.821896679
TYK2	cluster 1	0.629529144	0.99418365	0.822720865	1.325389613	1.017939395	0.539538166	0.910041493	1.895503654	1.816906471	0.697475138	0.574858512	1.544106651	1.138242641	1.077804201	-0.832457755	-0.832457755	-0.832457755	-0.832457755	-0.832457755	-0.832457755	-0.832457755	-0.832457755	-0.832457755	-0.832457755	-0.832457755	-0.832457755	-0.832457755	-0.832457755	-0.832457755	-0.832457755	-0.832457755	-0.832457755
ADAM10	cluster 1	0.433330182	-0.111306495	0.29350343	0.126731665	1.77556095	0.520695236	-0.31165641	0.422105922	0.945799915	1.881503688	0.25911571	1.500861539	1.53684794	0.725509741	1.745216449	1.72432345	-0.841758932	-0.841758932	-0.841758932	-0.841758932	-0.841758932	-0.841758932	-0.841758932	-0.841758932	-0.841758932	-0.841758932	-0.841758932	-0.841758932	-0.841758932	-0.841758932	-0.841758932	-0.841758932
GRPEL1	cluster 1	1.330280931	1.583859583	1.81228432	0.507919813	0.257822832	1.861075227	1.895345845	0.66215748	0.398674178	-0.798358419	1.391585504	0.363694514	0.463453976	0.976858335	-0.798358419	0.865439008	-0.798358419	-0.798358419	-0.798358419	-0.798358419	-0.798358419	-0.798358419	-0.798358419	-0.798358419	-0.798358419	-0.798358419	-0.798358419	-0.798358419	-0.798358419	-0.798358419	-0.798358419	-0.798358419
FDX1	cluster 1	0.891650016	0.742948724	0.84976245	1.474421063	0.687351549	0.376162954	0.149393886	1.587680001	1.4116138	1.354512197	0.063126193	1.838421566	1.694649767	1.363766825	-0.804747833	-0.804747833	-0.804747833	-0.804747833	-0.804747833	-0.804747833	-0.804747833	-0.804747833	-0.804747833	-0.804747833	-0.804747833	-0.804747833	-0.804747833	-0.804747833	-0.804747833	-0.804747833	-0.804747833	-0.804747833
INSIG1	cluster 1	0.567709676	0.823786255	0.566016662	2.12112242	0.292824992	0.446381146	-0.168309409	1.308572792	2.19903932	0.523927577	-0.07135275	1.337301644	1.202954931	2.131482124	-0.776628903	-0.776628903	-0.07876603	-0.776628903	-0.776628903	-0.776628903	-0.776628903	-0.776628903	-0.776628903	-0.776628903	-0.776628903	-0.776628903	-0.776628903	-0.776628903	-0.776628903	-0.776628903	-0.776628903	-0.776628903
MAP2K4	cluster 1	0.956086753	2.048011285	1.679461017	1.081948607	0.934961308	1.55459035	1.322658824	-0.839546663	0.984586843	0.25865939	1.275557316	-0.162333929	0.907809391	1.358936607	-0.839546663	-0.839546663	-0.131077953	-0.349548579	-0.287560623	-0.839546663	-0.839546663	-0.839546663	-0.839546663	-0.839546663	-0.839546663	-0.839546663	-0.839546663	-0.839546663	-0.839546663	-0.839546663	-0.839546663	-0.839546663
VHL	cluster 1	0.753101169	0.607998945	0.932708003	1.061145807	1.384491836	0.022664474	0.724079713	1.136907594	1.376061929	1.11133009	0.764249899	1.537043134	0.858167065	1.696835488	-1.205958693	-1.205958693	-0.627879961	-1.205958693	-1.205958693	-0.338505652	-0.233907898	0.131954989	-0.276167059	-0.577216844	-0.64007688	-1.205958693	-0.253067565	-1.205958693	-1.205958693	-0.298290038	-1.205958693	-1.205958693
THRAP3	cluster 1	1.031461331	1.192755992	0.567656293	1.337128471	0.251875048	-1.087633404	0.958894921	1.45661072	1.716435416	0.724844912	0.984157061	1.398464545	1.008397364	1.133586569	-1.087633404	-1.087633404	-0.292678147	-0.499423465	-0.136254641	-1.087633404	0.099431388	-1.087633404	-1.087633404	-1.087633404	-1.087633404	-0.029535652	-1.087633404	-1.087633404	-0.04908641	0.196879135	-1.087633404	-1.087633404
MEX3C	cluster 1	0.7570218	-0.637767249	1.202016002	-0.637767249	1.582548385	-0.637767249	1.06322448	1.266399796	-0.637767249	-0.637767249	0.833217718	1.368433679	-0.637767249	1.55793319	1.954505855	2.445578569	-0.637767249	-0.637767249	-0.637767249	-0.637767249	-0.637767249	-0.637767249	-0.637767249	-0.637767249	-0.637767249	-0.637767249	-0.637767249	-0.637767249	-0.637767249	-0.637767249	-0.637767249	-0.637767249
SS18	cluster 1	0.559455151	0.388099836	0.871314034	0.645553969	1.384826105	0.642696969	0.715723896	-0.85506962	1.452799503	0.172710912	0.389896572	2.271346954	1.553252176	1.383061903	1.270154615	0.835290937	-0.85506962	-0.85506962	-0.85506962	-0.85506962	-0.85506962	-0.85506962	-0.85506962	-0.85506962	-0.85506962	-0.85506962	-0.85506962	-0.85506962	-0.85506962	-0.85506962	-0.85506962	-0.85506962
SMAD2	cluster 1	1.06089765	1.503649772	1.472516306	0.711246771	0.22175594	1.274693996	1.418270677	0.098427212	1.209686628	0.957872881	1.249848585	1.328420231	0.728432204	1.284710057	0.438569241	-0.879941068	-0.879941068	-0.879941068	-0.879941068	-0.879941068	-0.879941068	-0.879941068	-0.879941068	-0.879941068	-0.879941068	-0.879941068	-0.879941068	-0.879941068	-0.879941068	-0.879941068	-0.879941068	-0.879941068
BTAF1	cluster 1	0.491844072	1.453952877	0.959369375	1.257168974	1.033028326	0.237720036	0.467281835	1.270630895	1.566576247	1.520725163	0.545860111	1.141378815	1.659613088	1.307627893	-0.82848765	-0.82848765	-0.82848765	-0.82848765	-0.82848765	-0.82848765	-0.82848765	-0.82848765	-0.82848765	-0.82848765	-0.82848765	-0.82848765	-0.82848765	-0.82848765	-0.82848765	-0.82848765	-0.82848765	-0.82848765
TMX1	cluster 1	0.906774735	1.525490443	1.249753369	1.342755394	0.185245744	0.703490199	1.064666094	0.82341187	1.452658468	0.641124049	0.610673951	1.05223725	2.088568871	1.223432067	-0.826126806	-0.826126806	-0.826126806	-0.826126806	-0.826126806	-0.826126806	-0.826126806	-0.826126806	-0.826126806	-0.826126806	-0.826126806	-0.826126806	-0.826126806	-0.826126806	-0.826126806	-0.826126806	-0.826126806	-0.826126806
TNFSF10	cluster 1	-0.576569263	-0.576569263	0.687613922	1.91021329	-0.576569263	0.599935023	0.600877952	2.032751662	1.462057586	-0.576569263	-0.576569263	2.485016158	1.709585983	1.773041469	-0.576569263	-0.576569263	-0.576569263	-0.576569263	-0.576569263	-0.576569263	-0.576569263	-0.576569263	-0.576569263	-0.576569263	-0.576569263	-0.576569263	-0.576569263	-0.576569263	-0.576569263	-0.576569263	-0.576569263	-0.576569263
TGFBR1	cluster 1	-0.186976065	0.97552234	1.335274153	1.235285825	1.952374643	0.425117921	-0.301833656	0.838739743	1.919744585	1.959526486	-0.195340393	0.649183771	-0.781386905	1.77322338	0.438366097	0.465368561	-0.781386905	-0.781386905	-0.781386905	-0.781386905	-0.781386905	-0.781386905	-0.781386905	-0.781386905	-0.781386905	-0.781386905	-0.781386905	-0.781386905	-0.781386905	-0.781386905	-0.781386905	-0.781386905
IFNAR2-IL10RB	cluster 1	0.411156219	0.22997785	0.744169663	1.324637742	1.365988616	0.565560425	0.123976021	1.681590378	1.087536107	0.532936394	0.287245329	1.602400559	1.859014877	1.520208248	1.122283642	-0.85051071	-0.85051071	-0.85051071	-0.85051071	-0.85051071	-0.85051071	-0.85051071	-0.85051071	-0.85051071	-0.85051071	-0.85051071	-0.85051071	-0.85051071	-0.85051071	-0.85051071	-0.85051071	-0.85051071
TXNDC5	cluster 1	1.727146508	1.893903312	1.469482587	0.507588485	-0.71572183	1.204628191	1.687563354	0.471205681	0.915995935	-0.71572183	2.148538557	0.738870629	0.92507171	0.624441654	-0.71572183	-0.71572183	-0.71572183	-0.71572183	-0.71572183	-0.71572183	-0.71572183	-0.71572183	-0.71572183	-0.71572183	-0.71572183	-0.71572183	-0.71572183	-0.71572183	-0.71572183	-0.71572183	-0.71572183	-0.71572183
WDR43	cluster 1	1.840682793	2.14609986	2.033216971	-0.215983771	-0.163969827	1.701638954	0.828776905	0.260591242	0.617925031	-0.077268756	1.984437791	0.573985191	0.186367341	1.133500217	-0.713888886	-0.713888886	-0.713888886	-0.713888886	-0.713888886	-0.713888886	-0.713888886	-0.713888886	-0.713888886	-0.713888886	-0.713888886	-0.713888886	-0.713888886	-0.713888886	-0.713888886	-0.713888886	-0.713888886	-0.713888886
DHX8	cluster 1	-0.580925127	-0.580925127	-0.580925127	-0.580925127	-0.580925127	-0.580925127	-0.580925127	-0.580925127	-0.580925127	-0.580925127	-0.580925127	-0.580925127	-0.580925127	-0.580925127	-0.580925127	-0.580925127	0.790334435	-0.580925127	0.960289999	-0.580925127	-0.580925127	-0.580925127	-0.580925127	1.743599148	1.054195339	1.726803364	0.904809935	1.307208472	-0.580925127	-0.580925127	2.713064311	2.160972909
DEGS1	cluster 1	0.545766253	0.876072797	0.450682751	1.959988497	0.489262752	0.296604192	0.497161004	1.581658632	1.184996343	0.874321722	0.535063985	1.465112833	1.872516302	1.487762449	-0.852420047	0.374170289	-0.852420047	-0.852420047	-0.852420047	-0.852420047	-0.852420047	-0.852420047	-0.852420047	-0.852420047	-0.852420047	-0.852420047	-0.852420047	-0.852420047	-0.852420047	-0.852420047	-0.852420047	-0.852420047
TPST2	cluster 1	1.392400559	1.729323575	0.855402218	0.883310494	1.219081426	0.401074665	1.017379117	1.277928484	1.300178198	1.523730448	1.114495085	0.506407744	1.136605948	0.811321826	-0.84270221	-0.84270221	-0.84270221	-0.84270221	-0.84270221	-0.84270221	-0.84270221	-0.84270221	-0.84270221	-0.84270221	-0.84270221	-0.84270221	-0.84270221	-0.84270221	-0.84270221	-0.84270221	-0.84270221	-0.84270221
SLC38A1	cluster 1	1.111206956	1.084681643	1.413812317	0.829476855	1.782500524	0.890694102	0.505679306	1.344665323	0.94135023	1.201436245	0.879372795	0.97259823	0.577765051	1.455463203	0.079757198	-0.886497646	-0.886497646	-0.886497646	-0.886497646	-0.886497646	-0.886497646	-0.886497646	-0.886497646	-0.886497646	-0.886497646	-0.886497646	-0.886497646	-0.886497646	-0.886497646	-0.886497646	-0.886497646	-0.886497646
OAS2	cluster 1	-1.108495061	-0.15054839	-1.108495061	1.503323941	-1.108495061	-0.546851015	-0.543331911	1.965602122	0.658280538	-0.645058391	-1.108495061	0.892113977	1.395105682	1.150348309	0.541244919	-1.108495061	-0.30542962	-0.483170125	-0.179492993	1.303400378	1.208028339	0.789110368	-0.585062383	-0.551808939	-0.396237146	-1.108495061	-1.108495061	0.742213253	1.258795755	0.955878878	-1.108495061	-1.108495061
KANSL3	cluster 1	-1.274950739	-1.274950739	-0.409253749	-0.300875522	-0.182142568	-0.524722267	-1.274950739	-0.658677603	-0.273459546	0.209087448	-0.369119721	-1.274950739	-0.155520212	-0.206294629	-1.274950739	-1.274950739	-0.056953038	-0.288479391	0.374737491	0.623000385	-0.769558713	1.01208549	0.97652932	2.310640034	0.961041728	0.539504901	0.631649357	0.996760037	0.977149442	1.577643401	1.929883102	-1.274950739
MKI67	cluster 1	-0.550078767	-0.550078767	-0.550078767	1.873427026	-0.550078767	-0.550078767	0.077952726	1.857655295	1.413560967	-0.550078767	-0.056429397	2.027019431	2.607605924	2.101151068	-0.550078767	-0.550078767	-0.550078767	-0.550078767	-0.550078767	-0.550078767	-0.026311152	-0.550078767	-0.550078767	-0.550078767	-0.550078767	-0.550078767	-0.550078767	-0.550078767	-0.550078767	0.226100989	-0.550078767	-0.550078767
ELF1	cluster 1	0.027339531	0.411193001	0.845150988	0.873879173	1.86529616	0.211491304	0.474433502	0.984269917	1.691113854	1.157992448	0.611475156	1.241224863	1.909206629	1.910248997	-0.789684196	-0.789684196	-0.789684196	-0.789684196	-0.789684196	-0.789684196	-0.789684196	-0.789684196	-0.789684196	-0.789684196	-0.789684196	-0.789684196	-0.789684196	-0.789684196	-0.789684196	-0.789684196	-0.789684196	-0.789684196
ITGA4	cluster 1	0.371364939	0.553426292	0.637008129	1.287603949	1.774468523	0.460166198	-0.820599444	0.544135532	0.875062849	1.594530737	-0.820599444	1.243915209	1.654065839	1.180620374	0.870754787	1.723666634	-0.820599444	-0.820599444	-0.820599444	-0.820599444	-0.820599444	-0.820599444	-0.820599444	-0.820599444	-0.820599444	-0.820599444	-0.820599444	-0.820599444	-0.820599444	-0.820599444	-0.820599444	-0.820599444
UBE2N	cluster 1	1.541112375	1.080452482	1.568829878	1.17408596	0.480221962	0.843802667	1.194478868	1.181450299	1.22288109	0.369741956	0.916663687	1.349627103	1.424105563	0.843175623	-0.843923862	-0.843923862	-0.843923862	-0.843923862	-0.843923862	-0.843923862	-0.843923862	-0.843923862	-0.843923862	-0.843923862	-0.843923862	-0.843923862	-0.843923862	-0.843923862	-0.843923862	-0.843923862	-0.843923862	-0.843923862
GTF3A	cluster 1	1.078330735	1.136535273	1.189327573	1.243080426	0.980514588	0.307683722	0.887273844	1.602752039	1.643840777	1.10382789	0.458310207	0.809055528	1.156763867	1.529211601	-0.840361559	-0.840361559	-0.840361559	-0.840361559	-0.840361559	-0.840361559	-0.840361559	-0.840361559	-0.840361559	-0.840361559	-0.840361559	-0.840361559	-0.840361559	-0.840361559	-0.840361559	-0.840361559	-0.840361559	-0.840361559
COA6	cluster 1	1.09360822	1.242188496	1.080271343	1.256797205	-0.753185655	0.942969388	1.085578117	1.255989155	1.545354924	-0.753185655	1.346043757	1.837140001	1.435433283	0.942339212	-0.753185655	-0.753185655	-0.753185655	-0.753185655	-0.753185655	-0.753185655	-0.753185655	-0.753185655	-0.753185655	-0.753185655	-0.753185655	-0.753185655	-0.753185655	-0.753185655	-0.753185655	-0.753185655	-0.753185655	-0.753185655
MAEA	cluster 1	0.048040303	0.310692734	-0.527898048	-0.286607661	-0.245564096	0.234198632	1.919495112	-2.038095462	-1.804541189	-0.005176833	0.559623706	0.822210567	0.577642433	-1.792997074	0.313205056	2.200718527	-0.357987893	-0.386577563	0.551857339	0.662218542	-0.585150018	-2.009167225	0.412679487	0.711354454	-0.012722532	1.465991884	-0.00426951	0.825174107	-0.867421612	-0.259852612	-0.088488977	-0.342584576
MSL1	cluster 1	0.535303093	0.990166431	0.509739517	0.706389518	0.948596437	-0.054862349	0.769885529	1.300037569	0.857782627	0.51683733	0.501729257	1.266825389	-0.705022674	1.139512765	-0.680363452	-1.783932954	-0.159750878	-0.281614067	-0.159181386	-1.783932954	-1.783932954	-1.783932954	-0.025437627	0.333155921	0.188252412	0.329495139	0.628671575	0.136639987	-1.783932954	0.837754719	0.273054942	-1.783932954
GPR183	cluster 1	0.07567936	1.624801805	0.875792877	1.142443276	1.824209382	0.174142276	0.7578991	0.705731642	1.260422304	1.771072945	1.349495426	0.930656723	1.441557997	0.691238077	-0.812507955	-0.812507955	-0.812507955	-0.812507955	-0.812507955	-0.812507955	-0.812507955	-0.812507955	-0.812507955	-0.812507955	-0.812507955	-0.812507955	-0.812507955	-0.812507955	-0.812507955	-0.812507955	-0.812507955	-0.812507955
GRB2	cluster 1	0.863671518	1.580634175	0.604829394	1.343997241	0.23377803	0.839995074	0.929545656	1.495646828	1.432223681	0.189112254	1.213347218	1.620988145	1.521921495	0.982224232	-0.825106386	-0.825106386	-0.825106386	-0.825106386	-0.825106386	-0.825106386	-0.825106386	-0.825106386	-0.825106386	-0.825106386	-0.825106386	-0.825106386	-0.825106386	-0.825106386	-0.825106386	-0.825106386	-0.825106386	-0.825106386
DDX5	cluster 1	0.843715302	0.934884757	1.713925792	1.17795462	1.966222723	-0.647220792	-0.647220792	1.144030734	1.549851496	1.312617239	-0.647220792	1.564243049	-0.647220792	2.03141172	-0.647220792	-0.647220792	-0.647220792	-0.647220792	-0.647220792	-0.647220792	-0.647220792	-0.647220792	-0.647220792	-0.647220792	-0.647220792	-0.647220792	-0.647220792	-0.647220792	-0.647220792	-0.647220792	-0.647220792	-0.647220792
MCM10	cluster 1	1.675219882	1.774633385	1.230947392	1.253391431	-0.737506602	1.239285232	1.605967281	0.797775314	0.978941125	-0.737506602	0.19999762	1.241733418	1.395225913	1.357014046	-0.737506602	-0.737506602	-0.737506602	-0.737506602	-0.737506602	-0.737506602	-0.737506602	-0.737506602	-0.737506602	-0.737506602	-0.737506602	-0.737506602	-0.737506602	-0.737506602	-0.737506602	-0.737506602	-0.737506602	-0.737506602
TAF8	cluster 1	0.403330638	0.887482739	0.872922289	1.157409994	0.945823828	1.069116922	0.772061993	1.7037126	1.450697536	0.763532999	1.379811158	1.37152442	0.545777576	0.733948425	1.192786896	-0.897055295	-0.897055295	-0.897055295	-0.897055295	-0.897055295	-0.897055295	-0.897055295	-0.897055295	-0.897055295	-0.897055295	-0.897055295	-0.897055295	-0.897055295	-0.897055295	-0.897055295	-0.897055295	-0.897055295
NNT	cluster 1	0.472541449	0.57888703	0.828851493	1.343395494	0.657307684	0.648267184	-0.068739801	1.80143598	1.346328947	0.719336219	0.539196752	2.110763702	1.598019257	1.701225723	-0.793156506	-0.793156506	-0.793156506	-0.793156506	-0.793156506	-0.793156506	-0.793156506	-0.793156506	-0.793156506	-0.793156506	-0.793156506	-0.793156506	-0.793156506	-0.793156506	-0.793156506	-0.793156506	-0.793156506	-0.793156506
AGPAT5	cluster 1	1.409211366	2.123088153	1.62572705	1.114621486	-0.227009217	0.91426222	1.266233974	0.975277569	1.097110705	-0.761511886	1.19056854	0.373613447	1.35228785	1.253732684	-0.761511886	-0.761511886	-0.761511886	-0.761511886	-0.761511886	-0.761511886	-0.761511886	-0.761511886	-0.761511886	-0.761511886	-0.761511886	-0.761511886	-0.761511886	-0.761511886	-0.761511886	-0.761511886	-0.761511886	-0.761511886
ZFP36L1	cluster 1	1.667009119	1.516273091	2.11866087	0.656903896	1.780279776	0.788426129	1.240639826	0.552467708	0.625210832	0.78969004	1.473327965	0.36708364	-0.188519601	0.858190918	-0.791424678	-0.791424678	-0.791424678	-0.791424678	-0.791424678	-0.791424678	-0.791424678	-0.791424678	-0.791424678	-0.791424678	-0.791424678	-0.791424678	-0.791424678	-0.791424678	-0.791424678	-0.791424678	-0.791424678	-0.791424678
CLP1	cluster 1	-0.745280284	1.124871111	0.659791384	-0.745280284	0.479971174	1.085666759	1.965608833	1.38767005	1.32109589	-0.29736024	1.383492555	2.18372118	1.187360925	-0.745280284	1.165432165	0.513003604	-0.745280284	-0.745280284	-0.745280284	-0.745280284	-0.745280284	-0.745280284	-0.745280284	-0.745280284	-0.745280284	-0.745280284	-0.745280284	-0.745280284	-0.745280284	-0.745280284	-0.745280284	-0.745280284
TXNRD1	cluster 1	1.323308137	1.399619739	1.011431215	0.653965914	-0.285379537	1.160547328	1.509412874	1.249439819	1.517629485	-0.114698443	0.932377642	0.958271847	0.159366331	0.86980664	-1.46658932	-1.46658932	-0.296079858	-0.186057867	0.67042085	-0.379280163	-0.252434087	-0.506328501	-1.46658932	-0.224306711	-0.632125891	-0.788271617	-0.782554846	-0.23712508	-1.46658932	0.0685807	-1.46658932	-1.46658932
ST6GALNAC4	cluster 1	0.751927908	0.986098073	0.361252872	1.410054187	0.201111743	0.73641024	1.082559721	1.680889708	1.648735878	0.154645326	0.734083326	1.838925613	1.414102704	1.008072781	0.325863353	0.072629545	-0.900460186	-0.900460186	-0.900460186	-0.900460186	-0.900460186	-0.900460186	-0.900460186	-0.900460186	-0.900460186	-0.900460186	-0.900460186	-0.900460186	-0.900460186	-0.900460186	-0.900460186	-0.900460186
EP300	cluster 1	1.016162084	0.131353609	1.702608032	0.631383402	1.717821406	0.429728838	0.662240987	0.869953692	1.0513806	0.113659748	0.690507937	1.543297439	0.906194079	1.909101354	1.185937327	-0.856548855	-0.856548855	-0.856548855	-0.856548855	-0.856548855	-0.856548855	-0.856548855	-0.856548855	-0.856548855	-0.856548855	-0.856548855	-0.856548855	-0.856548855	-0.856548855	-0.856548855	-0.856548855	-0.856548855
PCED1B	cluster 1	0.619092311	0.710684423	0.543543488	0.890569815	1.683515798	0.733477138	0.958941744	1.730631292	1.555018158	0.603368079	0.605446669	1.627647861	0.368297358	1.082865586	-0.87875568	1.225746844	-0.87875568	-0.87875568	-0.87875568	-0.87875568	-0.87875568	-0.87875568	-0.87875568	-0.87875568	-0.87875568	-0.87875568	-0.87875568	-0.87875568	-0.87875568	-0.87875568	-0.87875568	-0.87875568
RIF1	cluster 1	0.723568907	0.589654288	0.729151022	0.604340291	0.844999521	1.744962306	-0.831837832	-0.831837832	1.065928127	1.433899012	0.926799619	1.452453774	1.499100215	1.29911357	1.662785287	0.396325031	-0.831837832	-0.831837832	-0.831837832	-0.831837832	-0.831837832	-0.831837832	-0.831837832	-0.831837832	-0.831837832	-0.831837832	-0.831837832	-0.831837832	-0.831837832	-0.831837832	-0.831837832	-0.831837832
SCD	cluster 1	0.642972478	0.488558768	0.436489903	2.594994769	-0.668368377	0.408220657	0.284270794	1.974855121	2.040498121	-0.668368377	0.366070856	1.425007636	0.932247654	1.773180774	-0.668368377	-0.668368377	-0.668368377	-0.668368377	-0.668368377	-0.668368377	-0.668368377	-0.668368377	-0.668368377	-0.668368377	-0.668368377	-0.668368377	-0.668368377	-0.668368377	-0.668368377	-0.668368377	-0.668368377	-0.668368377
NARS1	cluster 1	1.171322063	1.970073177	1.425539376	0.611352317	0.203120735	-0.766410409	1.311915365	1.677560356	1.60476168	1.351477178	-0.766410409	1.100474822	1.218805731	0.665955973	0.249439007	-0.766410409	-0.766410409	-0.766410409	-0.766410409	-0.766410409	-0.766410409	-0.766410409	-0.766410409	-0.766410409	-0.766410409	-0.766410409	-0.766410409	-0.766410409	-0.766410409	-0.766410409	-0.766410409	-0.766410409
MLEC	cluster 1	1.373642702	1.772819882	1.527813722	1.301714088	0.13437736	0.90761527	1.197741212	1.75727357	0.952440231	0.44201697	1.013870908	0.933939561	0.910685272	0.659608879	-0.826975535	-0.826975535	-0.826975535	-0.826975535	-0.826975535	-0.826975535	-0.826975535	-0.826975535	-0.826975535	-0.826975535	-0.826975535	-0.826975535	-0.826975535	-0.826975535	-0.826975535	-0.826975535	-0.826975535	-0.826975535
ZDHHC5	cluster 1	0.258574412	1.297978028	0.298208596	0.455071279	-0.421934572	0.599946003	0.911081898	0.6889803	0.260440762	0.400792999	0.808807523	1.154057524	1.044656762	0.742815171	-2.013900681	-2.013900681	0.605346482	0.834656668	0.418754956	-0.044036853	0.448010617	0.219753558	-0.611730504	0.665164856	-2.013900681	-0.544261582	0.172447335	-0.31322276	-0.459441576	0.178585521	-2.013900681	-2.013900681
NONO	cluster 1	1.270545699	0.803872744	1.398141633	1.670174136	0.372583295	0.162977886	0.418693401	1.475755284	1.938663574	0.163714909	1.023006604	1.115692061	1.190226184	1.510046518	-0.806338552	-0.806338552	-0.806338552	-0.806338552	-0.806338552	-0.806338552	-0.806338552	-0.806338552	-0.806338552	-0.806338552	-0.806338552	-0.806338552	-0.806338552	-0.806338552	-0.806338552	-0.806338552	-0.806338552	-0.806338552
ZBTB38	cluster 1	-0.729857873	0.638556931	1.044010044	-0.729857873	2.503055329	-0.251561191	-0.729857873	-0.729857873	0.387223335	2.246304306	0.535743039	-0.729857873	0.036865946	-0.729857873	1.609475909	1.751908603	-0.729857873	-0.729857873	0.012487374	-0.729857873	-0.729857873	-0.729857873	0.906162056	1.128569755	-0.729857873	-0.729857873	-0.729857873	-0.729857873	-0.729857873	-0.729857873	0.588640281	-0.729857873
ARL6IP5	cluster 1	-0.491247165	-0.151381835	-0.416595219	0.67874291	0.643403969	-0.767601315	-0.077361042	0.645686978	0.960929136	0.850395964	0.491019967	0.120815289	0.971080774	0.174267171	-1.765043168	-1.765043168	-0.303693604	-0.832333238	0.438865315	0.293534641	-0.234175582	-1.765043168	0.666621074	1.089041319	-0.582580934	-1.765043168	0.030149395	0.418070205	0.615607968	1.550393278	2.043560418	-1.765043168
C9orf78	cluster 1	1.640745891	1.462792572	0.802056904	0.684369684	0.780368864	0.331249404	1.358443639	0.9842966	1.000437549	1.269421211	1.146526105	1.196151565	1.204000836	0.160597142	1.10755154	-0.889941736	-0.889941736	-0.889941736	-0.889941736	-0.889941736	-0.889941736	-0.889941736	-0.889941736	-0.889941736	-0.889941736	-0.889941736	-0.889941736	-0.889941736	-0.889941736	-0.889941736	-0.889941736	-0.889941736
GDI2	cluster 1	1.596883185	1.618053834	1.184212842	0.97846456	-0.064945753	0.73448067	1.390785178	1.253163028	1.373866124	0.304713342	1.17446672	1.557236354	1.231097079	0.360467828	-0.816274722	-0.816274722	-0.816274722	-0.816274722	-0.816274722	-0.816274722	-0.816274722	-0.816274722	-0.816274722	-0.816274722	-0.816274722	-0.816274722	-0.816274722	-0.816274722	-0.816274722	-0.816274722	-0.816274722	-0.816274722
SEC14L1	cluster 1	0.64196008	0.650168208	0.484421498	0.974017373	-0.156064574	0.030876962	0.199310649	1.907860155	2.170892015	0.12599167	0.336098312	2.475674974	1.506453458	1.087200456	0.039095998	-0.847603474	-0.847603474	-0.847603474	-0.847603474	-0.847603474	-0.847603474	0.275002804	-0.847603474	-0.847603474	-0.847603474	-0.847603474	-0.847603474	-0.034907932	-0.847603474	-0.847603474	-0.847603474	-0.847603474
NAA15	cluster 1	1.984181477	1.959437927	1.96581127	0.419306661	0.024108373	1.632519839	1.482799712	0.185385497	0.696348016	-0.024342599	1.015254199	1.187163128	0.600039632	0.660618252	-0.766035077	-0.766035077	-0.766035077	-0.766035077	-0.766035077	-0.766035077	-0.766035077	-0.766035077	-0.766035077	-0.766035077	-0.766035077	-0.766035077	-0.766035077	-0.766035077	-0.766035077	-0.766035077	-0.766035077	-0.766035077
TMEM50A	cluster 1	0.148011064	-0.088233412	0.64195513	1.37766877	1.565488017	-0.707567038	0.17865081	1.471419328	1.274838741	1.874451947	-1.07073897	0.769654618	0.829242662	0.802970567	-1.790085628	-1.790085628	-0.64976802	-0.386204086	-0.506387084	0.38899229	0.318247326	-0.177418986	0.006013069	0.470384488	-0.644129938	-0.467821939	-0.182382159	0.464581767	-0.024307542	-0.517268909	-1.790085628	-1.790085628
NFATC3	cluster 1	0.684135836	1.066011266	1.061808167	1.372272061	1.183500245	0.352761399	0.641048971	0.909343628	1.404644539	1.17230071	0.486183448	1.312517233	1.089161985	1.964486414	-0.980206756	-0.980206756	-0.477043908	-0.357536229	-0.980206756	-0.346768888	-0.980206756	-0.980206756	-0.980206756	-0.425883682	-0.980206756	-0.35025537	-0.980206756	-0.980206756	-0.980206756	-0.980206756	-0.980206756	-0.980206756
IL18RAP	cluster 1	-0.431945971	-0.431945971	-0.431945971	-0.431945971	0.540884619	-0.431945971	-0.431945971	-0.431945971	-0.431945971	-0.431945971	-0.431945971	-0.431945971	-0.431945971	-0.431945971	-0.431945971	-0.431945971	-0.431945971	-0.431945971	2.170995452	-0.431945971	-0.431945971	-0.431945971	3.227433787	2.119030043	-0.431945971	0.809915095	-0.431945971	-0.431945971	-0.431945971	-0.431945971	2.362336252	-0.431945971
NDC1	cluster 1	1.625396539	1.572467584	1.097786516	0.421395681	-0.72047494	1.119821955	1.274549793	0.878958579	0.594147083	-0.72047494	0.687276973	2.121583527	2.053512274	0.962602291	-0.72047494	-0.72047494	-0.72047494	-0.72047494	-0.72047494	-0.72047494	-0.72047494	-0.72047494	-0.72047494	-0.72047494	-0.72047494	-0.72047494	-0.72047494	-0.72047494	-0.72047494	-0.72047494	-0.72047494	-0.72047494
SDHAF2	cluster 1	1.462034738	0.966288474	1.399345017	0.942175629	1.085348182	0.991196496	1.167918187	1.354142304	1.222830302	0.964457229	0.839652173	1.129558603	1.148072392	0.817800176	-0.860601106	-0.860601106	-0.860601106	-0.860601106	-0.860601106	-0.860601106	-0.860601106	-0.860601106	-0.860601106	-0.860601106	-0.860601106	-0.860601106	-0.860601106	-0.860601106	-0.860601106	-0.860601106	-0.860601106	-0.860601106
WDR26	cluster 1	0.991411504	0.677341263	0.657175863	1.121882789	1.11957899	0.762743848	0.719415675	1.388033094	1.438154184	1.479081509	0.77762961	1.229910356	1.16389331	1.27622927	-0.90438202	0.572013081	-0.90438202	-0.90438202	-0.90438202	-0.90438202	-0.90438202	-0.90438202	-0.90438202	-0.90438202	-0.90438202	-0.90438202	-0.90438202	-0.90438202	-0.90438202	-0.90438202	-0.90438202	-0.90438202
MLXIP	cluster 1	-0.538027486	-0.538027486	-0.538027486	-0.538027486	-0.538027486	-0.538027486	-0.538027486	-0.538027486	-0.538027486	-0.538027486	-0.538027486	-0.538027486	-0.538027486	-0.538027486	-0.538027486	-0.538027486	0.757513091	-0.538027486	1.605728837	0.7182043	-0.538027486	-0.538027486	1.089329391	-0.538027486	1.300944806	-0.538027486	1.1329354	-0.538027486	-0.538027486	0.057644755	3.166626352	2.545705255
ERI1	cluster 1	0.906320882	1.11580632	0.954378276	1.275555934	-0.728323383	1.149835754	1.233817892	0.261591839	0.87738571	-0.728323383	1.236869842	2.216684234	1.879489171	1.458731811	-0.728323383	-0.728323383	-0.728323383	-0.728323383	-0.728323383	-0.728323383	-0.728323383	-0.728323383	-0.728323383	-0.728323383	-0.728323383	-0.728323383	-0.728323383	-0.728323383	-0.728323383	-0.728323383	-0.728323383	-0.728323383
PBXIP1	cluster 1	-0.293641914	-0.293641914	-0.293641914	-0.293641914	-0.293641914	-0.293641914	-0.293641914	-0.293641914	-0.293641914	-0.293641914	-0.293641914	-0.293641914	-0.293641914	-0.293641914	-0.293641914	-0.293641914	-0.293641914	-0.293641914	-0.293641914	-0.293641914	-0.293641914	-0.293641914	3.846459615	3.518575075	-0.293641914	-0.293641914	-0.293641914	-0.293641914	-0.293641914	1.150580825	-0.293641914	-0.293641914
EIF2B1	cluster 1	1.248147626	0.991725981	1.256146718	1.186105551	0.271039086	1.289459939	1.210391132	1.286012631	1.253216958	0.303170567	0.990319185	1.093700703	1.35959405	0.933964247	-0.897962996	0.592376551	-0.897962996	-0.897962996	-0.897962996	-0.897962996	-0.897962996	-0.897962996	-0.897962996	-0.897962996	-0.897962996	-0.897962996	-0.897962996	-0.897962996	-0.897962996	-0.897962996	-0.897962996	-0.897962996
SH2D1A	cluster 1	0.116083307	0.713881286	0.827524271	1.630917385	1.790209877	-0.169330424	0.562833284	1.483327086	2.239562013	0.871818925	0.510615315	1.197758036	1.076191782	1.28477907	-0.785342845	-0.785342845	-0.785342845	-0.785342845	-0.785342845	-0.785342845	-0.785342845	-0.785342845	-0.785342845	-0.785342845	-0.785342845	-0.785342845	-0.785342845	-0.785342845	-0.785342845	-0.785342845	-0.785342845	-0.785342845
STAG2	cluster 1	0.116083307	0.713881286	0.827524271	1.630917385	1.790209877	-0.169330424	0.562833284	1.483327086	2.239562013	0.871818925	0.510615315	1.197758036	1.076191782	1.28477907	-0.785342845	-0.785342845	-0.785342845	-0.785342845	-0.785342845	-0.785342845	-0.785342845	-0.785342845	-0.785342845	-0.785342845	-0.785342845	-0.785342845	-0.785342845	-0.785342845	-0.785342845	-0.785342845	-0.785342845	-0.785342845
RALGAPB	cluster 1	-0.686837766	0.209688242	0.331089705	0.081943347	1.609300576	-0.783064379	0.160851768	-1.391888863	0.297191316	0.263402505	0.714822142	0.968632611	1.492603876	1.351840926	1.597877235	1.400205509	-1.391888863	-0.398748159	0.445942686	-1.391888863	-0.06999742	-1.391888863	0.386116425	0.3465599	-1.391888863	-1.391888863	-1.391888863	0.382610085	0.466607744	0.675433518	-1.391888863	-0.108961492
RIPK1	cluster 1	-0.940535568	0.085964079	0.022755677	0.500899961	-0.077861795	-0.029914405	0.535589248	0.161498716	0.312088177	0.950017977	0.293777814	-0.178252141	0.520519217	0.158897512	-0.940535568	-0.940535568	-0.940535568	-0.940535568	-0.940535568	-0.940535568	-0.940535568	0.703471806	-0.940535568	-0.940535568	0.92359611	0.860901771	-0.940535568	1.572237454	-0.940535568	-0.940535568	3.121856301	1.788918912
LARS1	cluster 1	1.56369615	1.634766218	2.009348921	0.794744586	0.760720197	-0.690194575	-0.690194575	1.22590947	1.897962146	0.752832779	-0.690194575	1.340790182	1.294669785	1.21864565	-0.690194575	-0.690194575	-0.690194575	-0.690194575	-0.690194575	-0.690194575	-0.690194575	-0.690194575	-0.690194575	-0.690194575	-0.690194575	-0.690194575	-0.690194575	-0.690194575	-0.690194575	-0.690194575	-0.690194575	-0.690194575
TSPYL1	cluster 1	-0.906624826	1.089458198	0.703143136	0.840899746	1.311726179	0.660654565	1.183006322	0.819126367	0.817594388	1.3257395	1.140321773	1.304828092	0.814015527	1.287905182	1.518255628	0.595947437	-0.906624826	-0.906624826	-0.906624826	-0.906624826	-0.906624826	-0.906624826	-0.906624826	-0.906624826	-0.906624826	-0.906624826	-0.906624826	-0.906624826	-0.906624826	-0.906624826	-0.906624826	-0.906624826
WEE1	cluster 1	0.9511344	1.375586527	0.99404115	1.355495224	-0.740002499	0.654487305	1.25017348	1.317247153	2.021063535	-0.740002499	0.890081671	1.528879126	0.754314176	1.707546227	-0.740002499	-0.740002499	-0.740002499	-0.740002499	-0.740002499	-0.740002499	-0.740002499	-0.740002499	-0.740002499	-0.740002499	-0.740002499	-0.740002499	-0.740002499	-0.740002499	-0.740002499	-0.740002499	-0.740002499	-0.740002499
RPS6KB1	cluster 1	1.135886134	0.196303306	0.202065323	0.171526357	0.715460216	2.003743286	1.371384731	0.341309059	1.612844576	0.591734166	0.381641874	1.890336617	1.813171619	0.366173905	1.20640523	-0.823528612	-0.823528612	-0.823528612	-0.823528612	-0.823528612	-0.823528612	-0.823528612	-0.823528612	-0.823528612	-0.823528612	-0.823528612	-0.823528612	-0.823528612	-0.823528612	-0.823528612	-0.823528612	-0.823528612
P2RY10	cluster 1	-0.780483663	-0.780483663	0.019133251	1.615354411	1.599862325	-0.780483663	-0.780483663	0.650071676	1.497913591	1.919938614	-0.780483663	1.674797581	1.626131722	1.779322196	-0.780483663	-0.780483663	-0.780483663	-0.780483663	-0.780483663	-0.780483663	-0.191180078	-0.780483663	-0.780483663	0.0640602	-0.780483663	-0.780483663	-0.780483663	-0.087314334	0.175955553	0.484941245	-0.780483663	0.439234322
RPL15	cluster 1	2.663690012	2.42124948	2.858312018	-0.41391079	-0.41391079	-0.41391079	-0.41391079	1.722590553	1.509749264	-0.41391079	-0.41391079	-0.41391079	-0.41391079	-0.41391079	-0.41391079	-0.41391079	-0.41391079	-0.41391079	-0.41391079	-0.41391079	-0.41391079	-0.41391079	-0.41391079	-0.41391079	-0.41391079	-0.41391079	-0.41391079	-0.41391079	-0.41391079	-0.41391079	-0.41391079	-0.41391079
ZNF75A	cluster 1	0.316550146	0.340198064	0.92259092	0.593912168	2.399821469	1.156984938	0.364301802	1.293580817	0.713910754	1.45220647	0.089443847	0.922893195	0.620074274	0.653095414	1.584215305	0.966669281	-0.899403054	-0.899403054	-0.899403054	-0.899403054	-0.899403054	-0.899403054	-0.899403054	-0.899403054	-0.899403054	-0.899403054	-0.899403054	-0.899403054	-0.899403054	-0.899403054	-0.899403054	-0.899403054
RPF1	cluster 1	0.940102189	1.966662406	1.609741481	0.759235294	0.869278266	0.858762749	0.64265129	0.627424056	1.801168792	0.990687053	1.021979465	0.918388315	1.347622932	0.623684241	-0.832077141	-0.832077141	-0.832077141	-0.832077141	-0.832077141	-0.832077141	-0.832077141	-0.832077141	-0.832077141	-0.832077141	-0.832077141	-0.832077141	-0.832077141	-0.832077141	-0.832077141	-0.832077141	-0.832077141	-0.832077141
EFHC1	cluster 1	-0.641458492	-0.641458492	-0.641458492	0.662075084	1.28749663	0.592449468	-0.641458492	0.45192993	-0.641458492	1.621584698	-0.641458492	1.72614482	1.803205184	0.814460006	2.126874022	2.379137502	-0.641458492	-0.641458492	-0.641458492	-0.641458492	-0.641458492	-0.641458492	-0.641458492	-0.641458492	-0.641458492	-0.641458492	-0.641458492	-0.641458492	-0.641458492	0.005270979	-0.641458492	-0.641458492
PAQR8	cluster 1	-0.641458492	-0.641458492	-0.641458492	0.662075084	1.28749663	0.592449468	-0.641458492	0.45192993	-0.641458492	1.621584698	-0.641458492	1.72614482	1.803205184	0.814460006	2.126874022	2.379137502	-0.641458492	-0.641458492	-0.641458492	-0.641458492	-0.641458492	-0.641458492	-0.641458492	-0.641458492	-0.641458492	-0.641458492	-0.641458492	-0.641458492	-0.641458492	0.005270979	-0.641458492	-0.641458492
PLCG1	cluster 1	0.047332714	-1.028350193	-0.051544358	0.515625092	0.875536016	-1.028350193	0.229849788	-0.216258529	0.741117208	0.826199583	-1.028350193	1.539865241	-1.028350193	1.352542605	1.385525226	2.829766974	-0.068641729	-1.028350193	-1.028350193	-1.028350193	0.103554413	0.416911092	0.05434573	0.098734573	-1.028350193	-1.028350193	-1.028350193	-1.028350193	0.321375805	0.115784188	1.222580679	-1.028350193
EIF5B	cluster 1	1.420294188	2.036393916	1.43976868	1.374212204	0.430666348	2.401355278	-0.112741095	0.600865653	1.286710376	0.944180384	0.872730369	0.20986069	0.610124368	0.359853307	-0.770793037	-0.770793037	-0.770793037	-0.770793037	-0.770793037	-0.770793037	-0.770793037	-0.770793037	-0.770793037	-0.770793037	-0.770793037	-0.770793037	-0.770793037	-0.770793037	-0.770793037	-0.770793037	-0.770793037	-0.770793037
EIF2S1	cluster 1	1.603068741	2.256206438	2.429885683	1.361778795	0.343994566	0.519861586	1.577463268	0.785159286	1.21553678	-0.040175153	0.923844887	-0.682227854	-0.682227854	0.667932201	-0.682227854	-0.682227854	-0.682227854	-0.682227854	-0.682227854	-0.682227854	-0.682227854	-0.682227854	-0.682227854	-0.682227854	-0.682227854	-0.682227854	-0.682227854	-0.682227854	-0.682227854	-0.682227854	-0.682227854	-0.682227854
NUDCD2	cluster 1	0.366314065	0.851759968	1.111860394	1.931887466	0.102597864	0.357071436	1.048868743	1.648071458	1.582029356	0.186781122	0.14381144	1.108649476	1.425855386	1.473123426	0.197379469	0.709846723	-0.890369237	-0.890369237	-0.890369237	-0.890369237	-0.890369237	-0.890369237	-0.890369237	-0.890369237	-0.890369237	-0.890369237	-0.890369237	-0.890369237	-0.890369237	-0.890369237	-0.890369237	-0.890369237
CLIC1	cluster 1	1.165755044	0.937790711	0.398879943	1.393640528	-0.784613799	0.446783608	1.408219204	2.384927865	1.874944013	0.447758233	0.704311483	1.353019328	1.262422516	0.252316431	0.092279472	-0.784613799	-0.784613799	-0.784613799	-0.784613799	-0.784613799	-0.784613799	-0.784613799	-0.784613799	-0.784613799	-0.784613799	-0.784613799	-0.784613799	-0.784613799	-0.784613799	-0.784613799	-0.784613799	-0.784613799
TAP1	cluster 1	1.671345612	1.182991053	1.408935672	0.509886475	0.150254393	-1.521063905	0.63327744	1.263931484	0.832899676	-0.062698153	0.231563829	1.072302545	-0.089612853	0.730616449	-1.521063905	-1.521063905	0.323842638	0.224685464	0.708935985	0.397743248	-0.012802194	0.076364141	0.203986121	-1.521063905	-1.521063905	-0.131418237	-0.280319138	0.566859401	-1.521063905	0.554940185	-1.521063905	-1.521063905
PURB	cluster 1	-0.190188826	1.10402959	1.203353839	1.062649492	-0.792649007	0.650368849	1.26678482	0.225474074	1.738452637	0.192228807	1.488820013	1.247355906	0.802590401	2.10090414	1.374858389	-0.792649007	-0.792649007	-0.792649007	-0.792649007	-0.792649007	-0.792649007	-0.792649007	-0.792649007	-0.792649007	-0.792649007	-0.792649007	-0.792649007	-0.792649007	-0.792649007	-0.792649007	-0.792649007	-0.792649007
DOCK8	cluster 1	-0.63931033	-0.076662959	1.33468571	1.61899184	1.837604957	1.147503361	0.032702243	1.465405592	2.520369493	-0.63931033	0.016953867	0.775802551	-0.036443386	2.149293335	-0.63931033	-0.63931033	-0.63931033	-0.63931033	-0.63931033	-0.63931033	-0.63931033	-0.63931033	-0.63931033	-0.63931033	-0.63931033	-0.63931033	-0.63931033	-0.63931033	-0.63931033	-0.63931033	-0.63931033	-0.63931033
CUTC	cluster 1	0.964105638	1.06067889	0.976340565	0.649124529	0.609865349	0.939386107	0.885849567	1.007062256	-0.037784154	1.003564742	0.940553082	1.758904291	1.918435789	1.088519712	0.542751874	0.639109269	-0.934154219	-0.934154219	-0.934154219	-0.934154219	-0.934154219	-0.934154219	-0.934154219	-0.934154219	-0.934154219	-0.934154219	-0.934154219	-0.934154219	-0.934154219	-0.934154219	-0.934154219	-0.934154219
LCP2	cluster 1	-0.039062055	0.240246687	1.035970509	0.340817898	1.3526316	-0.442964975	0.435181645	1.832280633	0.482607064	0.875232217	0.225210416	1.113896984	0.35534207	1.384576571	0.166606759	0.743643325	-0.871524944	-0.603329954	-0.006635884	0.802273523	-0.473054771	-0.521766018	0.129783141	0.011791685	-1.453066636	-0.401970243	-1.073074477	-0.835881372	-0.280968495	0.48462951	-2.504711206	-2.504711206
YPEL5	cluster 1	-0.788075238	0.287122168	0.530509704	0.911699525	2.240930957	0.611863004	0.656183429	1.426944327	0.457927367	2.000172684	0.15145928	1.398323308	0.897219404	0.889077478	-0.788075238	1.725921641	-0.788075238	-0.788075238	-0.788075238	-0.788075238	-0.788075238	-0.788075238	-0.788075238	-0.788075238	-0.788075238	-0.788075238	-0.788075238	-0.788075238	-0.788075238	-0.788075238	-0.788075238	-0.788075238
CEBPB	cluster 1	0.034752531	0.842116811	0.499259497	-0.775775686	0.473532308	0.287092641	0.567488095	-0.775775686	1.553136447	1.286281564	1.757598082	2.255151765	1.201354034	2.034337877	0.771331001	-0.775775686	-0.775775686	-0.775775686	-0.775775686	-0.775775686	-0.775775686	0.400529696	-0.775775686	-0.775775686	-0.775775686	-0.775775686	-0.775775686	-0.775775686	-0.775775686	-0.775775686	-0.775775686	-0.775775686
RBBP4	cluster 1	1.187844045	1.65258636	1.796540958	1.913506568	1.008699142	0.925584088	-0.637091269	1.50110851	1.948613876	0.352115947	-0.637091269	-0.637091269	-0.637091269	1.72940842	-0.637091269	-0.637091269	-0.637091269	-0.637091269	-0.637091269	-0.637091269	-0.637091269	-0.637091269	-0.637091269	-0.637091269	-0.637091269	-0.637091269	-0.637091269	-0.637091269	-0.637091269	-0.637091269	-0.637091269	-0.637091269
TMEM167B	cluster 1	0.470008971	0.290689912	0.184636205	0.765832587	1.537759457	1.216894166	1.568451322	-0.854329412	-0.149879041	1.727405978	1.229403224	1.350698493	0.915374148	0.870998707	1.574642038	0.970683843	-0.854329412	-0.854329412	-0.854329412	-0.854329412	-0.854329412	-0.854329412	-0.854329412	-0.854329412	-0.854329412	-0.854329412	-0.854329412	-0.854329412	-0.854329412	-0.854329412	-0.854329412	-0.854329412
USO1	cluster 1	0.836746269	1.155981387	0.354398229	1.711261355	0.628266293	0.244258274	0.056601717	1.466682886	1.953182024	0.879749975	0.629410977	1.698083491	1.605143961	0.84881423	0.25579905	-0.842610595	-0.842610595	-0.842610595	-0.842610595	-0.842610595	-0.842610595	-0.842610595	-0.842610595	-0.842610595	-0.842610595	-0.842610595	-0.842610595	-0.842610595	-0.842610595	-0.842610595	-0.842610595	-0.842610595
FAM107B	cluster 1	0.400652127	0.172988041	0.447525911	1.42990673	0.39612107	0.007535253	0.323508319	1.780994873	1.18721772	0.820489436	-0.740771045	2.059543713	2.244368375	0.092343603	1.970683645	-0.740771045	-0.740771045	-0.740771045	-0.740771045	-0.740771045	-0.740771045	-0.740771045	-0.740771045	-0.740771045	-0.740771045	-0.740771045	-0.740771045	-0.740771045	-0.740771045	-0.740771045	-0.740771045	-0.740771045
FUT8	cluster 1	-0.583549438	0.200740493	1.155942388	1.799374782	-0.583549438	-0.583549438	0.179514705	0.315705317	1.948520067	-0.069209631	0.031150767	1.833228498	2.68649034	2.17308047	-0.583549438	-0.583549438	-0.583549438	-0.583549438	-0.583549438	-0.583549438	-0.583549438	-0.583549438	-0.583549438	-0.583549438	-0.583549438	-0.583549438	-0.583549438	-0.583549438	-0.583549438	-0.583549438	-0.583549438	-0.583549438
STK38	cluster 1	0.029338835	-0.490053583	0.631216955	-0.490053583	2.642528004	-0.490053583	-0.490053583	-0.490053583	0.203162684	2.451488017	-0.490053583	-0.490053583	-0.490053583	1.348290676	2.053764017	2.401496792	-0.490053583	-0.490053583	-0.490053583	-0.490053583	-0.490053583	-0.490053583	-0.490053583	-0.490053583	-0.490053583	-0.490053583	-0.490053583	-0.490053583	-0.490053583	-0.490053583	-0.490053583	-0.490053583
CANT1	cluster 1	-0.370381827	-0.370381827	-0.370381827	-0.370381827	-0.370381827	-0.370381827	-0.370381827	-0.370381827	-0.370381827	-0.370381827	-0.370381827	-0.370381827	-0.370381827	-0.370381827	-0.370381827	-0.370381827	-0.370381827	0.436542163	-0.370381827	-0.370381827	-0.370381827	-0.370381827	-0.370381827	-0.370381827	1.90018452	-0.370381827	1.577215299	1.928451628	-0.370381827	-0.370381827	4.157915717	-0.370381827
GRAP2	cluster 1	-0.749087128	0.320708528	0.116753901	1.46364507	1.482483911	0.345811621	-0.749087128	-0.749087128	0.872251024	1.749970819	0.41678433	1.560818786	1.372761882	1.057657821	2.120771805	1.352235928	-0.749087128	-0.749087128	-0.749087128	-0.749087128	-0.749087128	-0.749087128	-0.749087128	-0.749087128	-0.749087128	-0.749087128	-0.749087128	-0.749087128	-0.749087128	-0.749087128	-0.749087128	-0.749087128
C11orf58	cluster 1	1.141183199	1.409784203	1.502422321	1.060021359	0.704118747	0.730593081	0.980664506	1.134662299	1.824950417	0.837285077	0.443928268	1.393964566	0.827438412	1.183747021	-0.843042415	-0.843042415	-0.843042415	-0.843042415	-0.843042415	-0.843042415	-0.843042415	-0.843042415	-0.843042415	-0.843042415	-0.843042415	-0.843042415	-0.843042415	-0.843042415	-0.843042415	-0.843042415	-0.843042415	-0.843042415
NOTCH2	cluster 1	0.573627647	0.465641491	0.41870631	-0.812833369	0.706591119	0.538046839	1.328124281	1.159738492	1.13998029	0.579818053	0.766463509	1.538071847	-0.812833369	1.842486083	1.542656642	2.03104803	-0.812833369	-0.812833369	-0.812833369	-0.812833369	-0.812833369	-0.812833369	-0.812833369	-0.812833369	-0.812833369	-0.812833369	-0.812833369	-0.812833369	-0.812833369	-0.812833369	-0.812833369	-0.812833369
TUBG1	cluster 1	1.146885301	1.485894352	1.361768805	1.068284791	-1.045060318	0.863830598	1.614168016	1.040812483	1.369564422	-1.045060318	1.178573869	1.442981332	1.200598401	0.457717442	-1.045060318	-1.045060318	-0.450822622	-0.212064836	-0.041195776	-0.498296694	-0.375603235	-0.447614445	-1.045060318	-1.045060318	-1.045060318	-1.045060318	-0.263818212	-0.10931779	-0.336682702	-1.045060318	-1.045060318	-1.045060318
SFXN1	cluster 1	1.884288068	2.371310969	1.903945611	1.02045557	-0.632488714	-0.632488714	1.884288068	1.056307945	0.997408118	-0.632488714	1.086137029	1.021350998	-0.632488714	0.689259334	-0.632488714	-0.632488714	-0.632488714	-0.632488714	-0.632488714	-0.632488714	-0.632488714	-0.632488714	-0.632488714	-0.632488714	-0.632488714	-0.632488714	-0.632488714	-0.632488714	-0.632488714	-0.632488714	-0.632488714	-0.632488714
TATDN2	cluster 1	1.446139822	1.720127437	1.559684677	0.50938473	1.029352538	0.810723826	0.890543361	1.405947577	1.582916448	0.118375247	0.824141476	1.361789409	1.054249253	0.561062694	-0.826357694	-0.826357694	-0.826357694	-0.826357694	-0.826357694	-0.826357694	-0.826357694	-0.826357694	-0.826357694	-0.826357694	-0.826357694	-0.826357694	-0.826357694	-0.826357694	-0.826357694	-0.826357694	-0.826357694	-0.826357694
MRPL10	cluster 1	0.80827284	0.993740793	0.859128617	1.252230954	1.060262962	1.321171017	1.441026112	1.455406434	1.302247351	-0.839730388	0.966843894	0.242704645	1.381712647	1.579112909	0.451285806	-0.839730388	-0.839730388	-0.839730388	-0.839730388	-0.839730388	-0.839730388	-0.839730388	-0.839730388	-0.839730388	-0.839730388	-0.839730388	-0.839730388	-0.839730388	-0.839730388	-0.839730388	-0.839730388	-0.839730388
TBPL1	cluster 1	1.359126106	1.885371991	0.780429017	1.269921224	0.477334809	1.519313117	1.489106665	0.242712382	-0.781792065	1.098732198	0.915591359	1.408401444	1.310598442	1.097410484	-0.781792065	-0.781792065	-0.781792065	-0.781792065	-0.781792065	-0.781792065	-0.781792065	-0.781792065	-0.781792065	-0.781792065	-0.781792065	-0.781792065	-0.781792065	-0.781792065	-0.781792065	-0.781792065	-0.781792065	-0.781792065
SLFN5	cluster 1	-0.596839888	-0.596839888	-0.596839888	1.383508108	1.965331007	-0.596839888	-0.596839888	1.776253349	1.278476471	2.257151218	-0.596839888	1.526675321	1.43943953	1.56856648	0.53191595	-0.596839888	-0.596839888	-0.596839888	-0.596839888	-0.596839888	-0.596839888	-0.596839888	-0.596839888	-0.596839888	-0.596839888	-0.596839888	-0.596839888	-0.596839888	-0.596839888	-0.596839888	-0.596839888	-0.596839888
RORA	cluster 1	-0.254086503	-0.254086503	-0.254086503	-0.254086503	-0.254086503	-0.254086503	-0.254086503	-0.254086503	-0.254086503	-0.254086503	-0.254086503	-0.254086503	-0.254086503	-0.254086503	-0.254086503	-0.254086503	-0.254086503	-0.254086503	-0.254086503	-0.254086503	-0.254086503	-0.254086503	3.886209422	3.73638566	-0.254086503	-0.254086503	-0.254086503	-0.254086503	-0.254086503	-0.254086503	-0.254086503	-0.254086503
SSR1	cluster 1	0.984570343	1.335629954	1.222415412	1.273711939	0.841160639	0.968859323	0.921785483	0.892179888	1.139209188	0.367042076	1.109939406	0.689234267	1.916917521	1.500319623	-0.842387504	-0.842387504	-0.842387504	-0.842387504	-0.842387504	-0.842387504	-0.842387504	-0.842387504	-0.842387504	-0.842387504	-0.842387504	-0.842387504	-0.842387504	-0.842387504	-0.842387504	-0.842387504	-0.842387504	-0.842387504
FBXO34	cluster 1	-0.463526358	-0.463526358	0.361926899	-0.463526358	2.261421316	1.400459709	-0.463526358	-0.463526358	-0.463526358	-0.463526358	-0.463526358	-0.463526358	0.845763139	1.014465188	2.399670309	3.304452383	-0.463526358	-0.463526358	-0.463526358	-0.463526358	-0.463526358	-0.463526358	-0.463526358	-0.463526358	-0.463526358	-0.463526358	-0.463526358	-0.463526358	-0.463526358	-0.463526358	-0.463526358	-0.463526358
TMEM263	cluster 1	-0.409100228	0.742933098	0.993895252	-0.409100228	-0.409100228	0.192820779	-0.409100228	-0.409100228	-0.409100228	-0.409100228	1.046614781	-0.409100228	-0.409100228	0.371742495	3.026459413	3.853039879	-0.409100228	-0.409100228	-0.409100228	-0.409100228	-0.409100228	-0.409100228	-0.409100228	-0.409100228	-0.409100228	-0.409100228	-0.409100228	-0.409100228	-0.409100228	-0.409100228	-0.409100228	-0.409100228
NFYA	cluster 1	1.779533297	1.072826042	1.067649132	0.193845701	1.220149369	1.145650964	0.85590317	-0.331352947	-0.870501287	1.299355098	1.435818099	0.943732731	0.885065046	0.851887859	1.167287141	1.211171185	-0.870501287	-0.870501287	-0.870501287	-0.870501287	-0.870501287	-0.870501287	-0.870501287	-0.870501287	-0.870501287	-0.870501287	-0.870501287	-0.870501287	-0.870501287	-0.870501287	-0.870501287	-0.870501287
PDXP	cluster 1	1.217573552	1.646934158	0.689173038	1.519066694	-0.965040429	1.289020703	1.479729469	1.46410358	1.538924795	-0.965040429	0.366917614	0.891790596	1.250561829	0.740168648	-0.965040429	-0.965040429	-0.275221822	0.133832597	-0.965040429	-0.343087137	-0.240505268	-0.364320913	-0.965040429	-0.965040429	-0.965040429	-0.187252019	-0.271884534	-0.965040429	-0.965040429	-0.965040429	-0.965040429	-0.965040429
CLCN3	cluster 1	0.422482088	0.893072265	1.111788549	1.153116024	1.610912973	0.181637168	0.633560398	1.3003875	1.591117866	1.778361727	0.196311946	1.177113108	0.565242373	0.760514123	-0.92289526	0.443660422	-0.92289526	-0.92289526	-0.92289526	-0.92289526	-0.92289526	-0.92289526	-0.92289526	-0.92289526	-0.92289526	-0.92289526	-0.92289526	-0.92289526	0.947045627	-0.92289526	-0.92289526	-0.92289526
SENP3-EIF4A1	cluster 1	2.329468927	2.52786728	0.86565662	0.785468528	0.541337806	0.388225363	1.916179065	1.079506708	0.554190193	0.849664013	0.263003031	0.600807305	0.9077401	-0.024370854	-0.754708005	-0.754708005	-0.754708005	-0.754708005	-0.754708005	-0.754708005	-0.754708005	-0.754708005	-0.754708005	-0.754708005	-0.754708005	-0.754708005	-0.754708005	-0.754708005	-0.754708005	-0.754708005	-0.754708005	-0.754708005
SETX	cluster 1	-0.443577341	0.71583781	0.566982046	-0.443577341	1.393607188	0.878997477	-0.443577341	-0.443577341	-0.443577341	0.986799231	-0.443577341	-0.443577341	-0.443577341	-0.443577341	3.023047459	3.524162303	-0.443577341	-0.443577341	-0.443577341	-0.443577341	-0.443577341	-0.443577341	-0.443577341	-0.443577341	-0.443577341	-0.443577341	-0.443577341	-0.443577341	-0.443577341	-0.443577341	-0.443577341	-0.443577341
OSER1	cluster 1	0.330083584	0.484416412	0.62751768	0.884469802	1.346864861	0.765188434	0.464591403	1.047657298	1.592562319	1.61978336	0.245438289	1.273434438	1.576765303	1.551031356	1.034883203	-0.873216926	-0.873216926	-0.873216926	-0.873216926	-0.873216926	-0.873216926	-0.873216926	-0.873216926	-0.873216926	-0.873216926	-0.873216926	-0.873216926	-0.873216926	-0.873216926	-0.873216926	-0.873216926	-0.873216926
ZNF131	cluster 1	0.622003095	-0.676547851	0.633427605	1.230026458	0.85576664	1.452314852	1.811438814	0.00922419	-0.676547851	1.278281678	1.10369971	-0.676547851	-0.676547851	-0.061013828	2.247329722	2.348458079	-0.676547851	-0.676547851	-0.676547851	-0.676547851	-0.676547851	-0.676547851	-0.676547851	-0.676547851	-0.676547851	-0.676547851	-0.676547851	-0.676547851	-0.676547851	-0.676547851	-0.676547851	-0.676547851
ABT1	cluster 1	1.705161593	1.919919446	1.438816428	0.933300781	0.381395883	1.150305426	1.705161593	1.288714949	1.052027112	0.791322669	1.09870368	0.54699022	-0.779601434	0.800607467	-0.779601434	-0.779601434	-0.779601434	-0.779601434	-0.779601434	-0.779601434	-0.779601434	-0.779601434	-0.779601434	-0.779601434	-0.779601434	-0.779601434	-0.779601434	-0.779601434	-0.779601434	-0.779601434	-0.779601434	-0.779601434
CREBL2	cluster 1	0.403658193	0.435535917	1.306722031	0.979520098	1.710041243	-0.125563886	0.015418404	0.974986014	1.46897586	2.608589836	0.439466011	1.586627914	0.344518431	1.432222514	-0.754484366	-0.754484366	-0.754484366	-0.754484366	-0.754484366	-0.754484366	-0.754484366	-0.754484366	-0.754484366	-0.754484366	-0.754484366	-0.754484366	-0.754484366	-0.754484366	-0.754484366	-0.754484366	-0.754484366	-0.754484366
SRP54	cluster 1	1.185190183	1.620341794	1.095744763	1.508116654	0.250565429	-0.686390918	-0.686390918	1.296084501	2.191692963	1.050094793	-0.686390918	1.536630441	1.353468288	1.326279471	-0.686390918	-0.686390918	-0.686390918	-0.686390918	-0.686390918	-0.686390918	-0.686390918	-0.686390918	-0.686390918	-0.686390918	-0.686390918	-0.686390918	-0.686390918	-0.686390918	-0.686390918	-0.686390918	-0.686390918	-0.686390918
ATP8B2	cluster 1	0.329282445	0.81819741	0.3177986	-0.049438087	0.79958619	0.65452312	0.102614111	0.031497267	-0.242223759	0.790217172	0.921493157	-0.923873402	-0.923873402	-0.923873402	1.220525179	-0.923873402	0.268277766	-0.923873402	-0.923873402	-0.923873402	-0.923873402	-0.923873402	2.682090607	2.298423642	-0.923873402	0.493137931	-0.923873402	-0.923873402	-0.923873402	-0.923873402	1.026629817	0.471595053
MYCBP2	cluster 1	0.600083973	0.978904423	0.938076879	0.443934242	1.764161753	0.620396669	-0.051703061	0.473264743	0.506404139	1.422165685	-0.762042303	1.982765245	1.168552648	0.2656043	2.604149813	-0.762042303	-0.762042303	-0.762042303	-0.762042303	-0.762042303	-0.762042303	-0.762042303	-0.762042303	-0.762042303	-0.762042303	-0.762042303	-0.762042303	-0.762042303	-0.762042303	-0.762042303	-0.762042303	-0.762042303
VPS39	cluster 1	0.78117421	0.913017325	1.095938628	0.262188021	1.780813346	0.467906102	-0.715629063	1.47415013	-0.715629063	1.159563	0.77243272	-0.715629063	-0.715629063	2.045327853	1.877087829	1.682982103	-0.715629063	-0.715629063	-0.715629063	-0.715629063	-0.715629063	-0.715629063	-0.715629063	-0.715629063	-0.715629063	-0.715629063	-0.715629063	-0.715629063	-0.715629063	-0.715629063	-0.715629063	-0.715629063
ZBTB40	cluster 1	-0.399787616	-0.399787616	0.720947351	-0.399787616	0.847591839	-0.399787616	-0.399787616	-0.399787616	-0.399787616	1.507739489	-0.399787616	-0.399787616	-0.399787616	0.879340688	2.262802275	4.176056376	-0.399787616	-0.399787616	-0.399787616	-0.399787616	-0.399787616	-0.399787616	-0.399787616	-0.399787616	-0.399787616	-0.399787616	-0.399787616	-0.399787616	-0.399787616	-0.399787616	-0.399787616	-0.399787616
CNOT9	cluster 1	1.438375503	1.421979489	1.470502648	0.555064455	-0.503858279	0.352281311	0.973897612	0.503597546	0.977814562	-0.403283538	1.450374344	0.958132012	0.505927781	1.325326634	-1.424514265	-1.424514265	0.027099828	-0.085758413	-0.061347151	0.628173948	0.045056221	-0.124192803	-1.424514265	-1.424514265	-0.141514411	0.146831252	-1.424514265	0.013669263	-1.424514265	-0.078035695	-1.424514265	-1.424514265
IL10RB	cluster 1	0.648082603	0.437493442	1.03515432	1.11905497	1.063252408	0.827551337	0.314284272	1.593409899	1.434259645	0.789631428	0.504057184	2.032702352	1.774849978	1.157262701	-0.818391475	-0.818391475	-0.818391475	-0.818391475	-0.818391475	-0.818391475	-0.818391475	-0.818391475	-0.818391475	-0.818391475	-0.818391475	-0.818391475	-0.818391475	-0.818391475	-0.818391475	-0.818391475	-0.818391475	-0.818391475
MRPL58	cluster 1	1.18074333	1.569721297	0.957011242	1.203658186	0.141241015	1.242463476	1.026566857	1.773775015	0.822280001	-0.788095535	1.571595919	1.273031574	1.101292887	1.110434356	-0.788095535	-0.788095535	-0.788095535	-0.788095535	-0.788095535	-0.788095535	-0.788095535	-0.788095535	-0.788095535	-0.788095535	-0.788095535	-0.788095535	-0.788095535	-0.788095535	-0.788095535	-0.788095535	-0.788095535	-0.788095535
RBMX	cluster 1	1.267295268	1.273967153	0.810148899	0.943990379	-0.788481486	1.129195991	1.870249302	1.014755044	0.905303711	0.63953094	1.364926421	1.193097308	1.914562511	0.654125302	-0.788481486	-0.788481486	-0.788481486	-0.788481486	-0.788481486	-0.788481486	-0.788481486	-0.788481486	-0.788481486	-0.788481486	-0.788481486	-0.788481486	-0.788481486	-0.788481486	-0.788481486	-0.788481486	-0.788481486	-0.788481486
PAK2	cluster 1	0.5926375	0.931818176	0.864592497	1.741170914	1.637688017	0.443547307	0.240589431	0.993723743	1.437373165	1.085414454	0.034186891	0.858398107	0.633759071	1.175416791	-0.743426102	-1.857556715	-0.680110623	-0.641411574	-0.569442356	-0.430625362	-0.534458286	-0.895675532	-0.408689787	0.271251426	-0.7368837	-1.017787304	-1.857556715	-0.708071176	-0.065460244	-0.520162738	-1.857556715	0.58330744
RBBP6	cluster 1	1.126700889	1.303632421	1.19763146	0.697711682	1.282360309	0.97926567	0.883831434	0.825939016	1.067268119	1.30148936	1.320826631	1.406994342	1.221771529	0.845050263	-0.858915174	-0.858915174	-0.858915174	-0.858915174	-0.858915174	-0.858915174	-0.858915174	-0.858915174	-0.858915174	-0.858915174	-0.858915174	-0.858915174	-0.858915174	-0.858915174	-0.858915174	-0.858915174	-0.858915174	-0.858915174
VIM	cluster 1	0.977136775	0.933157297	-0.31886817	4.431287835	2.586726856	-0.31886817	-0.31886817	-0.31886817	-0.31886817	-0.31886817	-0.31886817	-0.31886817	-0.31886817	-0.31886817	-0.31886817	-0.31886817	-0.31886817	-0.31886817	-0.31886817	-0.31886817	-0.31886817	-0.31886817	-0.31886817	-0.31886817	-0.31886817	-0.31886817	-0.31886817	-0.31886817	-0.31886817	-0.31886817	-0.31886817	-0.31886817
PCMT1	cluster 1	0.066328619	0.74908038	1.032844627	1.049646855	1.089675251	-0.029581282	0.801119798	1.628094175	1.140831006	1.216163048	0.824135585	1.707989133	0.780678821	1.549028765	-1.20726205	-1.20726205	-0.171892152	-0.534326579	-0.515224011	-1.20726205	-0.539824164	-0.361445983	-1.20726205	-1.20726205	-0.452758522	-1.20726205	-0.06674711	0.131173005	-0.229630812	-1.20726205	-1.20726205	-1.20726205
ARMC10	cluster 1	1.334457865	1.533894985	1.800018337	1.04152623	0.462095754	0.928699769	1.470159624	1.103718623	1.268186987	0.622751693	0.962162832	0.623471711	0.967958291	1.03740874	-0.842028413	-0.842028413	-0.842028413	-0.842028413	-0.842028413	-0.842028413	-0.842028413	-0.842028413	-0.842028413	-0.842028413	-0.842028413	-0.842028413	-0.842028413	-0.842028413	-0.842028413	-0.842028413	-0.842028413	-0.842028413
PLAGL2	cluster 1	2.167570759	2.0535626	2.038617329	0.706735699	-0.711777623	1.026666807	1.152680758	1.049463369	1.223033385	-0.711777623	1.178103883	0.689545883	0.509329699	0.440242296	-0.711777623	-0.711777623	-0.711777623	-0.711777623	-0.711777623	-0.711777623	-0.711777623	-0.711777623	-0.711777623	-0.711777623	-0.711777623	-0.711777623	-0.711777623	-0.711777623	-0.711777623	-0.711777623	-0.711777623	-0.711777623
CD84	cluster 1	0.54336904	-0.512653615	0.510669967	-0.512653615	2.054031735	0.728131604	-0.512653615	0.064983172	-0.512653615	1.452835638	-0.512653615	-0.512653615	-0.512653615	-0.512653615	3.012333322	2.851793214	-0.512653615	-0.512653615	-0.512653615	-0.512653615	-0.512653615	-0.512653615	0.572885442	-0.512653615	-0.512653615	-0.512653615	-0.512653615	-0.512653615	-0.512653615	-0.512653615	-0.512653615	-0.512653615
LGALS8	cluster 1	0.112480104	0.393626152	-0.072338249	1.295670207	2.585939968	-0.139074987	-0.020889299	-0.676595052	1.167048722	2.109893072	-0.676595052	1.423422597	1.950610882	1.021614393	1.027302419	-0.676595052	-0.676595052	-0.676595052	-0.676595052	-0.676595052	-0.676595052	-0.676595052	-0.676595052	-0.676595052	-0.676595052	-0.676595052	-0.676595052	-0.676595052	-0.676595052	-0.676595052	-0.676595052	-0.676595052
PRKCA	cluster 1	1.344606136	1.322191953	0.965729534	0.828638449	1.002932869	0.474993838	1.915831073	1.746568266	-0.836025908	-0.836025908	0.942288112	0.829540226	1.042747859	1.326156572	0.74274585	0.563495613	-0.836025908	-0.836025908	-0.836025908	-0.836025908	-0.836025908	-0.836025908	-0.836025908	-0.836025908	-0.836025908	-0.836025908	-0.836025908	-0.836025908	-0.836025908	-0.836025908	-0.836025908	-0.836025908
PPP1CB	cluster 1	0.975413894	1.232624472	1.114493247	1.184695494	1.017650935	1.181782767	-0.084393431	0.91913078	1.530463407	0.858478157	0.495511409	1.474225195	1.974847998	0.974863671	-0.824988222	-0.824988222	-0.824988222	-0.824988222	-0.824988222	-0.824988222	-0.824988222	-0.824988222	-0.824988222	-0.824988222	-0.824988222	-0.824988222	-0.824988222	-0.824988222	-0.824988222	-0.824988222	-0.824988222	-0.824988222
SPDYA	cluster 1	0.975413894	1.232624472	1.114493247	1.184695494	1.017650935	1.181782767	-0.084393431	0.91913078	1.530463407	0.858478157	0.495511409	1.474225195	1.974847998	0.974863671	-0.824988222	-0.824988222	-0.824988222	-0.824988222	-0.824988222	-0.824988222	-0.824988222	-0.824988222	-0.824988222	-0.824988222	-0.824988222	-0.824988222	-0.824988222	-0.824988222	-0.824988222	-0.824988222	-0.824988222	-0.824988222
BTN3A1	cluster 1	-0.3154051	-0.3154051	-0.3154051	-0.3154051	-0.3154051	-0.3154051	-0.3154051	-0.3154051	-0.3154051	-0.3154051	-0.3154051	-0.3154051	-0.3154051	-0.3154051	-0.3154051	-0.3154051	-0.3154051	-0.3154051	-0.3154051	-0.3154051	-0.3154051	-0.3154051	2.771880212	3.424372822	-0.3154051	-0.3154051	-0.3154051	-0.3154051	-0.3154051	-0.3154051	2.950494862	-0.3154051
ATXN7L3	cluster 1	1.092668903	1.315480087	1.634107661	1.261508983	-0.87569791	0.870647556	2.058217119	0.975884132	1.373919055	-0.87569791	-0.87569791	0.244203569	1.078717119	1.066063723	-0.87569791	-0.87569791	-0.87569791	-0.87569791	-0.310533589	-0.87569791	-0.87569791	-0.87569791	-0.290349847	-0.057112346	-0.87569791	-0.87569791	-0.87569791	-0.87569791	-0.244863625	-0.274017105	1.340927259	-0.87569791
NUTF2	cluster 1	1.778755262	1.876311094	1.196312524	1.618207128	0.343437654	0.606182234	1.0653575	1.110771503	1.520443028	-0.050685344	0.7949414	0.995868454	0.623039207	1.11752224	-0.81091466	-0.81091466	-0.81091466	-0.81091466	-0.81091466	-0.81091466	-0.81091466	-0.81091466	-0.81091466	-0.81091466	-0.81091466	-0.81091466	-0.81091466	-0.81091466	-0.81091466	-0.81091466	-0.81091466	-0.81091466
RNF145	cluster 1	2.249135333	1.131975986	1.28820245	0.698927555	-0.784337058	1.478929066	1.237399004	1.249674344	1.01540257	0.881548037	1.249379538	1.1357503	0.473590826	0.812489098	-0.784337058	-0.784337058	-0.784337058	-0.784337058	-0.784337058	-0.784337058	-0.784337058	-0.784337058	-0.784337058	-0.784337058	-0.784337058	-0.784337058	-0.784337058	-0.784337058	-0.784337058	-0.784337058	-0.784337058	-0.784337058
LDB1	cluster 1	-0.193993645	-0.114179053	-0.166068	1.446068729	0.386312974	-0.352444221	0.173659264	0.921002434	0.567675401	1.598447136	-0.529150992	0.58668607	0.03370953	0.488298059	-1.949650147	-1.949650147	-0.094582809	0.402717555	-0.515034695	0.873285995	0.653653103	1.400459259	0.396649173	0.636721061	-0.323837054	-1.949650147	0.049948986	0.482039746	0.47204864	0.468158088	-1.949650147	-1.949650147
NUP210	cluster 1	0.752697781	0.387663557	0.508122169	1.249470037	0.493143031	0.482726589	0.33595273	1.336712252	1.41405946	0.625718372	-0.064284755	1.730349855	0.453339875	2.565185618	-1.180557308	-1.180557308	0.224975524	-1.180557308	-0.497154991	-1.180557308	-0.116474284	0.583973289	-0.438853159	-0.271042239	-1.180557308	-1.180557308	-1.180557308	-0.46523605	-0.253047052	-0.412981843	-1.180557308	-1.180557308
USP25	cluster 1	0.552993908	0.858153679	1.190258363	1.641190625	2.68302952	0.284338274	0.469549818	-0.681648527	0.487973744	2.018400232	-0.681648527	0.481704388	1.244098241	1.721279747	-0.681648527	-0.681648527	-0.681648527	-0.681648527	-0.681648527	-0.681648527	-0.681648527	-0.681648527	-0.681648527	-0.681648527	-0.681648527	-0.681648527	-0.681648527	-0.681648527	-0.681648527	-0.681648527	-0.681648527	-0.681648527
FBRS	cluster 1	1.949727838	1.851839778	1.250514888	1.11332222	0.679457871	-0.645062677	1.988255035	1.582511811	1.601695692	-0.645062677	1.653233806	-0.645062677	-0.645062677	-0.645062677	-0.645062677	-0.645062677	-0.645062677	-0.645062677	-0.645062677	-0.645062677	-0.645062677	-0.095736805	-0.645062677	-0.645062677	-0.645062677	-0.645062677	-0.02850592	-0.645062677	-0.645062677	-0.645062677	-0.645062677	-0.645062677
IPO5	cluster 1	1.720069083	1.91151246	1.4815061	1.106626896	-0.768840647	0.929693539	1.199613012	0.740939951	1.304028078	-0.768840647	1.030423349	1.505131545	1.179698358	0.662079309	-0.768840647	-0.768840647	-0.768840647	-0.768840647	-0.768840647	-0.768840647	-0.768840647	-0.768840647	-0.768840647	-0.163349386	-0.768840647	-0.768840647	-0.768840647	-0.768840647	-0.768840647	-0.768840647	-0.768840647	-0.768840647
LSM1	cluster 1	1.461949615	1.426545358	1.438508319	1.003266407	0.776938647	1.022496582	1.159875148	1.298048189	1.364169579	0.806175205	0.949336734	1.171850169	0.906926122	0.583690225	-0.853876461	-0.853876461	-0.853876461	-0.853876461	-0.853876461	-0.853876461	-0.853876461	-0.853876461	-0.853876461	-0.853876461	-0.853876461	-0.853876461	-0.853876461	-0.853876461	-0.853876461	-0.853876461	-0.853876461	-0.853876461
GTF2H3	cluster 1	1.161688053	1.631989138	1.50510898	1.052542819	0.086832899	0.914114037	0.564238797	1.204907751	1.78168079	0.179911017	0.928342821	1.251319132	1.263575736	1.268554957	-0.821933718	-0.821933718	-0.821933718	-0.821933718	-0.821933718	-0.821933718	-0.821933718	-0.821933718	-0.821933718	-0.821933718	-0.821933718	-0.821933718	-0.821933718	-0.821933718	-0.821933718	-0.821933718	-0.821933718	-0.821933718
EIF4A1	cluster 1	2.20485242	2.433092836	0.699309298	0.674780411	0.255940162	0.401286019	1.729397617	0.907717368	0.162545365	0.8298433	0.116942295	0.216174383	0.756879547	-0.389295938	-1.343230587	-1.343230587	0.425389951	-0.212125715	0.182277054	-0.184048969	-0.044274493	-0.176102752	-0.565302534	0.059882024	-0.157459343	-1.343230587	-1.343230587	-1.343230587	-0.488922944	-0.436163254	-1.343230587	-1.343230587
TACC1	cluster 1	-0.074922989	0.12983323	0.340316309	-0.111104997	0.023513765	-0.049343126	0.026065393	0.532919365	0.162434205	-0.816792601	-0.816792601	-0.044090572	0.646882863	0.340104787	4.286593079	-0.816792601	0.568235103	-0.031888229	-0.816792601	-0.816792601	-0.816792601	0.518852588	-0.816792601	-0.816792601	0.245435674	-0.816792601	-0.816792601	0.186278236	-0.816792601	0.455136913	1.650259614	-0.816792601
ATP6V0A2	cluster 1	0.8604356	0.643366515	1.438886856	1.172759067	0.632930599	1.751814141	1.184190568	1.47262978	1.058746061	0.450554063	0.556819289	1.760520202	0.869695989	1.160481617	-0.834101686	-0.834101686	-0.834101686	-0.834101686	-0.834101686	-0.834101686	-0.834101686	-0.834101686	-0.834101686	-0.834101686	-0.834101686	-0.834101686	-0.834101686	-0.834101686	-0.834101686	-0.834101686	-0.834101686	-0.834101686
PLCL2	cluster 1	-0.410348351	-0.410348351	-0.410348351	0.822790552	1.310676912	-0.410348351	-0.410348351	-0.410348351	-0.410348351	3.516515638	-0.410348351	-0.410348351	-0.410348351	0.839583093	0.989232503	3.190258422	-0.410348351	-0.410348351	-0.410348351	-0.410348351	-0.410348351	-0.410348351	-0.410348351	-0.410348351	-0.410348351	-0.410348351	-0.410348351	-0.410348351	-0.410348351	-0.410348351	-0.410348351	-0.410348351
B2M	cluster 2	0.719698075	0.813805441	0.7444916	0.828658278	0.841472168	-1.112687322	-1.112687322	0.876804221	0.952789409	1.02420013	-1.112687322	0.781998093	-1.112687322	0.805156618	-1.112687322	-1.112687322	0.79832823	0.889915626	0.82242994	0.866580003	0.810816979	0.942532094	0.901798659	1.156146949	-1.112687322	-1.112687322	-1.112687322	-1.112687322	-1.112687322	-1.112687322	-1.112687322	-1.112687322
HSPA1B	cluster 2	-0.852996729	-0.852996729	-0.852996729	-0.852996729	-0.852996729	-0.852996729	-0.852996729	-0.852996729	-0.852996729	-0.852996729	-0.852996729	-0.852996729	-0.852996729	-0.852996729	-0.852996729	-0.852996729	0.526894808	1.021818598	0.492205014	0.003920119	0.442370274	2.46442931	0.358593229	0.677039002	0.736959239	1.044820648	0.392671028	0.618833265	0.557480766	2.664978151	0.839150494	0.80578372
CORO1B	cluster 2	-0.914249692	-0.914249692	-0.914249692	-0.914249692	-0.914249692	-0.914249692	-0.914249692	-0.914249692	-0.914249692	-0.914249692	-0.914249692	-0.914249692	-0.914249692	-0.914249692	-0.914249692	-0.914249692	0.801616371	0.88861041	0.686538533	1.27334594	1.12576054	1.065272281	1.140289659	1.384090392	0.721997287	0.93024909	0.853764121	1.202824086	1.35839485	0.968487043	1.141004168	-0.914249692
PTPRCAP	cluster 2	-0.914249692	-0.914249692	-0.914249692	-0.914249692	-0.914249692	-0.914249692	-0.914249692	-0.914249692	-0.914249692	-0.914249692	-0.914249692	-0.914249692	-0.914249692	-0.914249692	-0.914249692	-0.914249692	0.801616371	0.88861041	0.686538533	1.27334594	1.12576054	1.065272281	1.140289659	1.384090392	0.721997287	0.93024909	0.853764121	1.202824086	1.35839485	0.968487043	1.141004168	-0.914249692
HSPA1A	cluster 2	-0.59988274	-0.214685802	-0.446628497	-0.389924081	-0.316162157	-0.862085665	-0.816090322	-0.246616142	2.285457449	0.12767781	-0.729491017	-0.271489499	-0.560015452	2.127565653	-1.292067269	-0.002117517	-0.35907442	0.128614994	-0.085089331	-0.008830302	-0.198298443	2.473796996	-0.175573592	0.758718096	-0.613315725	-0.37431795	-0.426667675	-0.24656318	-0.223477854	2.620840851	-1.292067269	0.227860053
LCP1	cluster 2	-0.076357614	-0.046237596	-0.255461549	0.085184644	-0.563230546	-0.644301299	-0.355276074	0.286131307	0.261651567	-0.519435804	-0.508210611	-0.136487723	0.080611675	-0.367052451	-2.176064178	-2.176064178	0.6906823	0.778745303	0.706972702	1.071487032	1.09553511	1.191781535	0.399143596	0.528590008	0.522443587	0.73602092	0.586215882	0.965996048	1.053248986	1.135865775	-2.176064178	-2.176064178
SH3BGRL3	cluster 2	-0.563243808	-0.563243808	-0.563243808	-0.563243808	-0.563243808	-0.563243808	-0.563243808	-0.563243808	-0.563243808	-0.563243808	-0.563243808	-0.563243808	-0.563243808	-0.563243808	-0.563243808	-0.563243808	1.855425511	1.941482289	1.561802315	2.015458484	1.751855027	1.748286675	1.158614011	1.484927089	-0.563243808	-0.563243808	-0.563243808	-0.563243808	-0.563243808	-0.563243808	-0.563243808	-0.563243808
HNRNPA0	cluster 2	-1.034083246	-0.880761123	-0.860772862	-1.034083246	-1.034083246	-0.893735952	-1.034083246	-1.034083246	-0.865671667	-1.034083246	-1.034083246	-0.725085103	-1.034083246	-1.034083246	-1.034083246	-1.034083246	1.0484102	1.080298464	0.879776708	1.141738247	0.911044106	0.998395282	0.596687839	0.871832447	0.958840328	1.193143051	1.149655017	1.197391947	1.051390838	0.977874984	0.832858755	0.711604204
TCF7	cluster 2	-0.750929512	-0.79757599	-1.041023484	-0.610524527	-0.304837903	-1.041023484	-1.041023484	-0.35223542	-0.621619879	-0.364254896	-1.041023484	-0.478642623	-0.663649289	-0.743573739	-1.041023484	-1.041023484	0.748687886	0.404353001	0.217286296	1.784957583	1.24043234	1.154068828	1.94427409	2.267838458	0.168699481	0.584498136	-0.004079199	1.491390626	0.809059402	0.740988257	-0.577447019	-1.041023484
CCR7	cluster 2	-0.953674426	-0.953674426	-0.953674426	-0.953674426	-0.953674426	-0.953674426	-0.953674426	-0.953674426	-0.953674426	-0.953674426	-0.953674426	-0.953674426	-0.953674426	-0.953674426	-0.953674426	-0.953674426	0.684916732	0.704247425	0.510147733	1.491191686	1.301906425	1.32072569	0.807899325	1.343250682	0.646394103	0.744057396	0.372745412	1.351765912	1.329020999	1.078116481	0.774266258	0.798138549
JUNB	cluster 2	-0.971495462	-0.731238189	-0.539682543	-0.722668367	-1.528371788	-0.955813674	-0.755502809	-0.540418536	-0.534839373	-0.982853164	-0.813838775	-0.577193924	-0.959316143	-0.40422767	-1.528371788	-0.852049567	0.822051776	1.110401403	1.135655297	1.41243156	1.139291276	1.456582732	0.059151569	0.412979043	0.683243422	1.08954963	1.162626808	1.441244855	1.365985535	1.284084939	-0.339047989	-0.838350085
MCM5	cluster 2	-0.880059146	-0.880059146	-0.880059146	-0.880059146	-0.880059146	-0.880059146	-0.880059146	-0.880059146	-0.880059146	-0.880059146	-0.880059146	-0.880059146	-0.880059146	-0.880059146	-0.880059146	-0.880059146	1.335793587	1.327077007	1.177642969	1.552269772	1.303859071	1.387529309	-0.028306738	0.001135167	0.902901572	1.18372946	1.164927964	1.096512167	1.311233843	0.968187362	-0.189332559	-0.414213619
IRF4	cluster 2	0.926817378	1.139566001	1.352251296	0.359023499	-1.543428755	0.919552082	1.039446924	0.509968118	0.581590299	-1.543428755	1.343870704	0.436533672	0.231518062	0.522265327	-1.543428755	-1.543428755	0.387391716	0.538865806	0.778819416	-0.121041477	-0.308931425	-0.257190402	-1.543428755	-1.543428755	0.567083735	0.723871091	0.941004034	-0.119509008	-0.096498226	-0.048838585	-1.543428755	-1.543428755
LIF	cluster 2	-0.189115869	-0.150471473	-0.512397364	-0.020709436	-1.106335153	-0.953510226	-1.106335153	0.101867523	0.033849033	-1.106335153	-1.106335153	0.190263823	-1.106335153	-0.183925909	-1.106335153	-1.106335153	1.126771571	1.015298772	0.977951178	1.318560321	1.274937912	0.97231759	-1.106335153	-1.106335153	1.051615127	1.178538667	1.093341906	1.415777163	1.131300156	1.297426213	-1.106335153	-1.106335153
LCK	cluster 2	-0.789996552	-0.757581664	-0.884195879	-0.277603981	-0.277531827	-1.082761219	-0.992168532	-0.102303247	-0.228244038	-0.357805206	-1.16019532	-0.629784534	-0.373264641	-0.418778687	-2.462726236	-2.462726236	0.419383804	0.538899682	0.385954415	1.179397413	0.999583062	1.006841792	0.901622061	1.187301798	0.621522268	0.815894919	0.625271375	0.982124226	1.190141301	1.266024708	0.657218342	0.480486633
PSD4	cluster 2	-0.457830592	-0.715840294	-0.78582353	-0.268796281	-1.135952838	-1.301385066	-0.930843745	0.008696337	-0.25277998	-1.035772792	-1.127222004	-0.238188232	-0.610702692	-0.466353994	-2.411787759	-1.617793943	0.581299752	0.632887634	0.459411168	1.358403652	1.124539207	1.235266522	-0.016260712	0.325146938	0.734507243	0.937737082	0.854116477	1.560031652	1.182230663	1.317302294	0.904531036	0.157226798
FOSL2	cluster 2	-0.804666861	-0.803021438	-0.727385901	-0.879782584	-0.949155299	-0.819596153	-0.843583802	-0.946633851	-0.828225626	-1.134702788	-0.771158469	-1.134702788	-1.134702788	-0.793213002	-1.134702788	-1.134702788	0.939243317	1.466565377	1.456023309	0.614836776	0.999460409	1.070812533	0.468435387	0.050899672	0.992320873	1.449982252	1.537211442	0.375104852	0.728984613	1.374886303	0.881809517	0.433360296
ERAL1	cluster 2	-0.839260885	-0.839260885	-0.839260885	-0.839260885	-0.839260885	-0.839260885	-0.839260885	-0.839260885	-0.839260885	-0.839260885	-0.839260885	-0.839260885	-0.839260885	-0.839260885	-0.839260885	-0.839260885	1.333033172	1.325346448	0.956187371	1.358176646	1.186589863	1.255724327	0.159574442	0.295472572	1.021880253	1.35195531	1.29137969	1.350423211	1.336123243	0.884829386	-0.839260885	-0.839260885
CD48	cluster 2	-0.862964391	-0.862964391	-0.862964391	-0.862964391	-0.862964391	-0.862964391	-0.862964391	-0.862964391	-0.862964391	-0.862964391	-0.862964391	-0.862964391	-0.862964391	-0.862964391	-0.862964391	-0.862964391	1.168661991	1.116636432	0.975945261	1.026792517	0.825592616	1.086361566	1.175866407	1.488400535	0.97338887	1.209263504	0.969809748	1.05847665	1.119373868	1.33878907	-0.862964391	-0.862964391
ARF6	cluster 2	-0.763373209	-0.518743871	-0.464397681	-0.744847402	-0.838993209	-1.372510685	-1.372510685	-0.613478212	-0.580789595	-0.915240048	-1.372510685	-0.395619594	-1.372510685	-0.894005438	-1.372510685	-1.372510685	0.579927799	0.734840622	1.030983188	1.091280941	0.835595135	0.982520724	0.770808952	0.539896034	1.004884418	0.932980443	1.004933247	1.077956368	0.869325896	1.59608476	0.970801793	0.941732047
SLC7A5	cluster 2	-0.2584372	-0.324173844	-0.497429425	-0.501801366	-0.915959492	-0.601417701	-0.915959492	-0.453855425	-0.638002096	-0.915959492	-0.915959492	-0.915959492	-0.522695048	-0.688619536	-0.915959492	-0.915959492	1.722569846	1.762431332	1.886068407	0.833809735	0.635967138	1.158922132	-0.66313099	-0.915959492	1.359058327	1.439034563	1.436994863	0.707291246	0.305161994	1.061847975	-0.915959492	-0.915959492
EI24	cluster 2	-0.757598311	-0.735823197	-0.771410818	-0.765760283	-0.924949967	-0.924949967	-0.924949967	-0.732396387	-0.924949967	-0.924949967	-0.738618321	-0.924949967	-0.924949967	-0.770097988	-0.924949967	-0.924949967	1.393353709	1.477151973	1.064101875	1.092242472	0.993121061	1.119355016	0.58529567	0.905570387	1.065139811	1.108644376	1.186489545	1.22051574	1.179442854	1.055730457	-0.924949967	-0.924949967
TRAF1	cluster 2	0.582871438	0.664603338	0.290811159	-0.580201581	-0.866196357	0.394002918	0.565590795	-0.535213088	-0.515961038	-1.232171562	-0.053191275	-0.482934292	-0.916997336	-0.983324526	-2.338273147	-2.338273147	1.523407297	1.613591861	1.268015772	0.629302858	0.367497617	0.407675418	-0.233499537	-0.071764154	1.137230384	1.67061885	1.306256456	0.004686229	-0.207526915	-0.447499762	-0.36048628	-0.262648392
XBP1	cluster 2	-0.971216764	-0.971216764	-0.971216764	-0.971216764	-0.971216764	-0.971216764	-0.971216764	-0.971216764	-0.971216764	-0.971216764	-0.971216764	-0.971216764	-0.971216764	-0.971216764	-0.971216764	-0.971216764	0.687904693	1.070808079	1.114469219	1.325208426	0.790100353	0.55419442	1.100410159	1.262443401	0.804448306	0.903823432	0.939426298	1.283883085	1.02209553	1.00693155	1.060475716	0.612845555
RIC8A	cluster 2	-0.962180444	-0.962180444	-0.962180444	-0.962180444	-0.962180444	-0.962180444	-0.962180444	-0.962180444	-0.962180444	-0.962180444	-0.962180444	-0.962180444	-0.962180444	-0.962180444	-0.962180444	-0.962180444	1.117122582	1.084714014	1.083343348	1.234445184	1.02362849	1.078758654	0.725810494	0.95743157	0.905597934	1.086662224	1.086888107	1.140652841	1.140101473	1.0752119	0.685594069	-0.031075773
MYH9	cluster 2	-0.862609397	-0.862609397	-0.862609397	-0.862609397	-0.862609397	-0.862609397	-0.862609397	-0.862609397	-0.862609397	-0.862609397	-0.862609397	-0.862609397	-0.862609397	-0.862609397	-0.862609397	-0.862609397	1.186646825	1.093714985	1.12186215	1.42313073	1.313879831	1.271416644	1.042981871	1.092223277	0.732039904	1.086979789	0.966270333	1.160092891	0.904885442	1.130844471	-0.862609397	-0.862609397
MYC	cluster 2	1.039780689	1.144360876	1.042695088	-0.526273491	-0.351243761	1.141275751	1.286249225	0.049393677	0.205891961	-0.546924388	0.89814756	0.198909772	-0.871946429	0.092127568	-0.267473975	0.269279836	-1.6539979	0.835415534	0.796823338	-1.6539979	-1.6539979	-1.6539979	-0.616888438	-1.6539979	0.961385515	1.24728395	1.047926248	0.309502109	-0.150782319	-1.6539979	0.339216446	0.34985506
TRIR	cluster 2	-0.274191622	-0.250187332	-0.26902843	-0.151804141	-0.137609968	-0.254085375	-0.325395167	0.049183331	-0.12368762	-0.093319949	-0.544939555	-0.242448998	-0.364403282	-0.472490129	-0.741475142	-1.47001374	1.184313998	1.305716062	0.758167305	1.635186731	1.244031786	1.319663376	0.701013789	1.474886371	-1.47001374	-1.47001374	-1.47001374	1.284154817	1.318207663	0.79062392	-1.47001374	-1.47001374
SERP1	cluster 2	-0.864207685	-0.864207685	-0.864207685	-0.864207685	-0.864207685	-0.864207685	-0.864207685	-0.864207685	-0.864207685	-0.864207685	-0.864207685	-0.864207685	-0.864207685	-0.864207685	-0.864207685	-0.864207685	0.939196675	1.174798278	1.25788092	1.11761655	1.086306895	1.257936118	1.009745506	1.328445586	0.965720734	0.884191594	0.949291145	1.248400351	1.086811575	1.249396411	-0.864207685	-0.864207685
ATP6V0E1	cluster 2	-0.951206577	-0.951206577	-0.951206577	-0.951206577	-0.951206577	-0.951206577	-0.951206577	-0.951206577	-0.951206577	-0.951206577	-0.951206577	-0.951206577	-0.951206577	-0.951206577	-0.951206577	-0.951206577	0.805186561	0.943965988	1.188242763	0.719843212	0.002468265	0.171199453	1.051729196	1.170678485	1.064675216	1.140678906	1.086972203	1.1480399	1.167101998	1.295118559	1.051947413	1.211457113
DDX19A	cluster 2	-0.806032557	-0.998176369	-0.622974435	-0.998176369	-0.998176369	-0.558950589	-0.14331713	-0.998176369	-0.998176369	-0.998176369	-0.565387805	-0.998176369	-0.998176369	-0.998176369	-0.998176369	-0.998176369	1.132446045	1.259555562	1.218591419	0.483788755	0.282024224	-0.998176369	0.250436221	0.457405981	1.618453903	1.609693304	1.447026519	1.132666311	0.515194023	1.091750637	1.121796176	1.053949869
STUB1	cluster 2	-0.919171451	-0.919171451	-0.919171451	-0.919171451	-0.919171451	-0.919171451	-0.919171451	-0.919171451	-0.919171451	-0.919171451	-0.919171451	-0.919171451	-0.919171451	-0.919171451	-0.919171451	-0.919171451	1.039553624	1.204227901	0.859000705	1.120955275	0.956464299	1.116886636	0.676223708	1.099014551	0.962766893	1.294738463	1.145901289	1.241616646	1.035587184	0.941071611	0.931905889	-0.919171451
PGGHG	cluster 2	-1.187730431	-1.618288003	-0.91288773	0.533840509	-0.407962881	-1.618288003	-1.618288003	0.625083064	-0.270912404	0.091976313	-1.618288003	0.417829842	-0.299433856	-0.303133107	-0.292406783	-0.505590321	-0.047783899	0.027586652	-0.42404202	1.82520274	1.524457997	0.988415145	1.0924934	1.826972752	-0.620438177	-0.94171263	-0.166233318	1.544662547	0.837398896	0.779378421	0.21697324	0.521148052
UBE2L6	cluster 2	-0.915658417	-0.915658417	-0.915658417	-0.915658417	-0.915658417	-0.915658417	-0.915658417	-0.915658417	-0.915658417	-0.915658417	-0.915658417	-0.915658417	-0.915658417	-0.915658417	-0.915658417	-0.915658417	1.137651466	1.037718362	0.721940571	1.450288164	1.332415405	1.389916973	0.047439132	0.373821089	0.939128454	1.068756929	0.641376192	1.595680594	1.173519861	1.526512338	0.225819053	-0.011449912
NOLC1	cluster 2	-0.396214121	-0.427866553	-0.273751082	-0.704332579	-0.838846749	-0.570833579	-1.084319828	-0.834966377	-0.730034982	-0.882419425	-0.619806169	-0.858595551	-0.734579471	-0.633479484	-1.084319828	-1.084319828	1.717930566	1.803981358	1.648335639	0.546025534	0.74439904	0.892896114	-0.193482737	-0.146836357	1.236512007	1.462802071	1.548655281	0.851709349	0.76589422	1.048503178	-1.084319828	-1.084319828
HCLS1	cluster 2	-0.854976709	-0.854976709	-0.854976709	-0.854976709	-0.854976709	-0.854976709	-0.854976709	-0.854976709	-0.854976709	-0.854976709	-0.854976709	-0.854976709	-0.854976709	-0.854976709	-0.854976709	-0.854976709	1.192186431	1.328498039	1.132500836	1.495571677	1.324166362	1.365103259	0.760344292	1.40740559	0.783240623	0.816450075	0.676757474	0.987497923	1.080083844	1.039774329	-0.854976709	-0.854976709
JUND	cluster 2	-0.922250574	-0.922250574	-0.922250574	-0.922250574	-0.922250574	-0.922250574	-0.922250574	-0.922250574	-0.922250574	-0.922250574	-0.922250574	-0.922250574	-0.922250574	-0.922250574	-0.922250574	-0.922250574	0.734482567	1.323058874	0.497172934	1.676019748	1.438842211	1.487431298	0.455896701	-0.197839865	0.653385924	1.318204476	0.715414291	1.21860662	1.296968627	1.00856323	0.655562923	0.474238618
PIK3CD	cluster 2	-0.797184776	-0.755858698	-1.005483843	-1.005483843	-1.005483843	-0.803107487	-1.005483843	-1.005483843	-1.005483843	-0.803035588	-1.005483843	-1.005483843	-1.005483843	-1.005483843	-1.005483843	-1.005483843	0.608417846	0.820368417	0.976068838	1.113315177	0.860934257	1.111609258	1.223800207	1.197885589	0.742142853	1.097901191	0.89537083	0.45857828	0.235615359	0.9198169	1.770193156	1.192974508
RRP7A	cluster 2	-0.916654719	-0.916654719	-0.916654719	-0.916654719	-0.916654719	-0.916654719	-0.916654719	-0.916654719	-0.916654719	-0.916654719	-0.916654719	-0.916654719	-0.916654719	-0.916654719	-0.916654719	-0.916654719	1.634648594	1.346773632	1.082293654	1.329947551	0.632152261	1.045786682	0.024532685	0.672299608	1.466851892	1.124320763	1.268623251	1.270313685	1.026383045	0.447432586	0.499387428	-0.205271817
SLC35A4	cluster 2	-0.737717147	-0.699432768	-0.915715144	-0.915715144	-0.915715144	-0.915715144	-0.915715144	-0.915715144	-0.915715144	-0.915715144	-0.915715144	-0.915715144	-0.915715144	-0.915715144	-0.915715144	-0.915715144	1.266340032	1.378362874	1.266759231	1.443441505	0.963614882	1.053516211	0.492265996	0.776413665	1.115225371	1.362185974	1.110557459	1.18672319	0.561681937	1.118416313	-0.915715144	0.077372432
RHOF	cluster 2	-0.957465687	-0.957465687	-0.957465687	-0.957465687	-0.957465687	-0.957465687	-0.957465687	-0.957465687	-0.957465687	-0.957465687	-0.957465687	-0.957465687	-0.957465687	-0.957465687	-0.957465687	-0.957465687	0.814558274	1.264111173	1.310065852	1.349253392	1.079958433	0.95804548	0.573626632	0.674897105	0.82742635	1.121826729	1.175246457	1.263073124	1.036944105	1.101191313	0.669041823	0.100184755
LARP1	cluster 2	-0.055204892	0.191160978	-0.265398608	-0.53608178	-1.536003452	-0.341324099	-0.14566815	-0.47219316	-0.770709134	-1.202412276	-0.216209104	-0.582858005	-1.291328949	-0.933535536	-2.050181967	-2.050181967	1.414145929	1.170198965	1.517468691	0.782382062	0.29303144	0.054629328	-0.476117066	0.139885676	1.22186279	1.366212725	1.389766916	0.715394181	0.33150889	0.683052883	1.095214076	0.559492615
H2AX	cluster 2	-0.356320336	-0.522376155	-0.285702535	0.18539379	-1.402546105	-0.473654173	-0.110184913	0.677624168	0.083197622	-1.402546105	-0.454374019	0.286018739	0.060347252	0.210979163	-1.402546105	-1.402546105	0.498214953	0.881118759	0.458601954	1.497902345	1.389832775	1.421097397	-1.402546105	-1.402546105	0.463878739	0.975703304	0.5838689	1.36485941	1.372226426	1.012115271	-1.402546105	-1.402546105
THAP11	cluster 2	-0.70948181	-0.576014416	-0.379348852	-0.868702558	-0.501805189	-0.974006141	-0.641881619	-0.901958393	-0.867499939	-0.537059988	-0.904430504	-0.624387679	-0.788730381	-0.312863498	-2.293890577	-1.41021511	1.022928325	-0.115799284	0.718978571	0.822025384	0.482773226	0.061881162	-0.197488416	1.107964153	0.852741101	1.443034369	1.469428089	1.12057711	0.740482079	0.692949849	2.205757794	0.864043143
PAQR4	cluster 2	-0.742323143	-0.742323143	-0.742323143	-0.742323143	-0.742323143	-0.742323143	-0.742323143	-0.742323143	-0.248836305	-0.742323143	-0.742323143	-0.742323143	-0.742323143	-0.742323143	-0.742323143	-0.742323143	0.645463062	0.675291459	0.391039104	1.699543654	1.47756055	1.474310945	-0.742323143	-0.742323143	0.545619297	0.994211655	1.046925197	1.9135195	1.92561814	1.563873459	-0.742323143	-0.742323143
TPI1	cluster 2	0.742052168	0.940014946	0.789997874	0.876265731	-0.762137378	-0.304210863	-0.354884676	1.198120288	1.030332133	-0.511036335	-0.366935408	-1.148587765	-0.271644506	0.282857073	-1.148587765	-1.148587765	1.017000782	1.118958503	1.027000128	1.661553415	1.371793368	1.355819756	-0.2935461	-0.157946355	-1.148587765	-1.148587765	-1.148587765	-1.148587765	-1.148587765	1.09645311	-1.148587765	-1.148587765
PTPN7	cluster 2	0.060529019	0.322944788	0.457850734	-0.071232858	-1.563780179	0.000193057	0.207274214	0.396851896	0.199609132	-1.853203007	0.141952711	-0.19498207	-0.150611685	0.055088606	-1.853203007	-1.853203007	0.852927764	1.185354849	1.125219032	0.610535612	0.176723724	-0.006422631	-1.436436995	-1.06489494	0.963464848	1.39226548	1.171602513	1.056655074	0.945035537	0.903406617	-0.324311822	-1.853203007
IKZF1	cluster 2	-0.59055488	-0.642787975	-0.528828579	-0.381711738	-0.445581234	-0.68276722	-0.574890993	-0.300081147	-0.316203985	-0.786554931	-0.848002032	-0.609205304	-0.627856248	-0.377868113	-2.379738201	-2.379738201	0.460365068	0.589619276	1.130768804	0.582674399	0.839786802	1.059291296	1.643049845	1.361346609	-0.612370797	0.749785637	0.638431912	-0.148535337	0.542149222	1.736639549	0.857962176	1.041406322
MCM3	cluster 2	-0.813761416	-0.813761416	-0.813761416	-0.813761416	-0.813761416	-0.813761416	-0.813761416	-0.813761416	-0.813761416	-0.813761416	-0.813761416	-0.813761416	-0.813761416	-0.813761416	-0.813761416	-0.813761416	1.176596643	1.254490165	1.119977517	1.487255002	1.279655319	1.571379596	-0.340476991	0.065459206	0.972104291	1.08605149	0.987041298	1.455786955	1.219548233	1.312836771	-0.813761416	-0.813761416
KLF13	cluster 2	-1.240447	-1.145803167	-0.838895826	-0.515122095	-0.352373618	-1.252276115	-1.124637309	0.000696174	-0.651903485	-0.50266162	-0.983216253	-0.559461842	-0.561601301	-0.5696375	-1.463029331	-2.100230906	0.326108359	0.441317061	0.493638948	1.484534414	0.951627929	0.905449535	1.752093263	1.430851389	0.63764635	0.984695279	0.832540193	1.212953935	0.988497119	0.905825418	0.17728096	0.335541042
SLC3A2	cluster 2	-0.445879179	0.037603112	-0.103369553	-0.756021457	-0.89646743	-0.711939504	-0.206676952	-0.221845056	-0.337542836	-0.900462875	-0.390496151	-0.453805428	-0.87954791	-0.461233607	-1.631915917	-1.631915917	1.372535481	1.510242757	1.342328839	1.457643562	0.782170111	1.185942849	-0.299162434	0.381837366	0.726411703	1.337953707	1.209258013	0.958188161	0.550476334	0.739522045	-1.631915917	-1.631915917
UQCR10	cluster 2	-0.911119965	-0.911119965	-0.911119965	-0.911119965	-0.911119965	-0.911119965	-0.911119965	-0.911119965	-0.911119965	-0.911119965	-0.911119965	-0.911119965	-0.911119965	-0.911119965	-0.911119965	-0.911119965	0.979046576	1.08623392	1.130499082	1.053866555	0.996152343	0.995354979	0.68564674	0.849522689	1.001309056	1.139844111	0.991662441	1.397081327	1.421497992	1.314710327	0.446611268	-0.911119965
SF3B3	cluster 2	0.960328995	1.278960478	0.329013134	0.028722177	-1.35353173	0.796676168	1.345867151	0.568057816	0.573118295	-1.014921301	1.094549554	0.973935209	0.897383249	-0.124679858	-1.77752894	-2.42727436	0.146487577	0.604901774	-0.068782322	-0.036650349	-0.552414106	-0.318759795	-1.595103366	-1.303188663	0.306721715	1.036566698	0.882648475	0.235235953	0.452317485	-0.171774058	-0.013360327	-1.753522729
CDV3	cluster 2	0.557778657	0.527876212	0.520283715	0.328417238	-0.216816106	-0.041754479	0.465159313	0.226877701	0.730195243	-0.162977291	0.276669447	0.255168646	0.155074056	0.117763046	-2.945630695	-2.945630695	0.388048961	0.492454523	0.733489117	0.190691724	0.052049246	0.218018391	-0.056977201	0.017462662	0.431034975	0.623501913	0.546903362	0.53643159	0.432651568	0.722646753	-0.231230898	-2.945630695
NFE2L3	cluster 2	-0.618996375	-0.598563912	-0.40920839	-0.529175733	-0.965141217	-0.55083814	-0.546251362	-0.579253002	-0.429123713	-0.965141217	-0.965141217	-0.45543171	-0.965141217	-0.537876778	-0.965141217	-0.965141217	1.065108077	1.127886766	1.09307654	1.249054739	1.045351408	1.108172622	-0.965141217	-0.965141217	1.383068566	1.11926761	1.432390466	1.630599695	1.36031024	1.29184455	-0.965141217	-0.965141217
IER2	cluster 2	-0.962402911	-0.962402911	-0.962402911	-0.962402911	-0.962402911	-0.962402911	-0.962402911	-0.962402911	-0.962402911	-0.962402911	-0.962402911	-0.962402911	-0.962402911	-0.962402911	-0.962402911	-0.962402911	0.682374675	1.102597376	0.73145963	1.45174708	0.681750862	0.584648926	1.07846971	1.049784248	1.116580305	1.214113051	1.29000956	1.273063978	0.65691762	0.74996663	1.241721531	0.493241389
NSD2	cluster 2	-0.698874087	-0.567308983	-0.768596883	-0.133496092	-1.070631626	-0.710582081	-0.657734391	0.085789793	0.343677561	-1.203887065	-0.716914132	0.209154592	-0.637925867	-0.078651951	-0.747203978	-1.465098217	0.536895507	0.405740656	0.438117745	1.387453179	1.536200834	1.689733469	-0.366198055	-0.523298101	0.493561079	0.683524349	0.330934851	1.767606461	1.415979232	1.952228633	-1.465098217	-1.465098217
SLC2A1	cluster 2	-0.867786607	-0.867786607	-0.867786607	-0.867786607	-0.867786607	-0.867786607	-0.867786607	-0.867786607	-0.867786607	-0.867786607	-0.867786607	-0.867786607	-0.867786607	-0.867786607	-0.867786607	-0.867786607	1.042646321	0.990093353	0.824055888	1.255036519	1.513093291	1.647360423	0.703206324	0.19415692	0.662759147	1.031122351	0.930174182	1.202899829	1.20817329	1.740544921	-0.867786607	-0.192950432
FRMD8	cluster 2	-1.249638317	-0.567593988	-0.763506903	-0.661411101	-0.781110921	-0.705539567	-1.018474535	-0.436117749	-1.249638317	-1.249638317	-1.249638317	-0.668539351	-1.249638317	-1.249638317	-0.661668748	-1.249638317	1.029870554	1.053589804	0.8858992	1.173737902	1.094485182	0.883103259	0.734555656	0.807275109	0.890441833	1.267771777	0.868319154	1.122987762	1.265169098	1.00392401	0.988334642	-0.058033857
BANF1	cluster 2	-0.842206651	-0.842206651	-0.842206651	-0.842206651	-0.842206651	-0.842206651	-0.842206651	-0.842206651	-0.842206651	-0.842206651	-0.842206651	-0.842206651	-0.842206651	-0.842206651	-0.842206651	-0.842206651	1.508858825	1.60087663	1.026785273	1.215485823	1.07898872	1.356073538	0.215882866	0.463978187	0.891328363	1.315144655	1.027734839	1.193480151	1.246889365	1.018212483	-0.842206651	-0.842206651
CD2	cluster 2	-0.341955674	-0.374904155	-0.248233759	-0.501646113	-0.731125037	-0.248096204	-0.132292674	0.215798813	-0.423426479	-0.882386217	-0.335972314	0.570952725	-0.005373308	-0.627058392	-0.481818098	-1.168178499	0.686796546	0.699320314	1.057374966	1.498004217	0.80687718	0.717616191	0.892021649	0.721430728	0.481935166	1.007502212	0.393867066	0.906760114	0.680940735	0.336578099	-3.890349727	-1.280960069
EEF2	cluster 2	0.093615796	0.077013648	-0.072932472	-0.286720844	-0.366959725	-0.397684298	0.330844584	0.032452486	-0.134201085	-0.094596131	0.008026103	-0.120970039	-0.267911838	-0.127581509	-2.665463131	0.071341758	0.740868595	0.860244244	1.22897912	0.643860312	0.850825971	0.787783488	1.081636292	1.486221182	0.238782276	0.505671868	0.163022163	0.052660682	-0.23201315	0.844109914	-2.665463131	-2.665463131
TOMM22	cluster 2	0.752548209	1.128043088	0.422167434	0.018504801	-0.88889416	0.03382183	0.406799893	0.238920796	0.443779906	-0.497910831	0.090791931	0.098797628	0.03924878	-0.241189459	-1.727587277	-2.36422268	1.215498434	1.205553438	0.740785659	0.260747821	0.405240706	0.615765154	-1.032306545	-0.124066496	0.841992477	0.886785646	0.826188028	0.3696062	0.436396234	0.126638716	-2.36422268	-2.36422268
VSIR	cluster 2	-0.888051112	-0.888051112	-0.888051112	-0.888051112	-0.888051112	-0.888051112	-0.888051112	-0.888051112	-0.888051112	-0.888051112	-0.888051112	-0.888051112	-0.888051112	-0.888051112	-0.888051112	-0.888051112	1.564511167	1.618914438	1.253871379	0.877848835	0.53608988	0.133439981	1.517497193	1.383769913	1.375564203	1.615129871	1.156406883	0.10623538	-0.042160447	0.539365712	0.019917686	0.552415711
NAP1L4	cluster 2	-0.859136406	-0.859136406	-0.859136406	-0.859136406	-0.859136406	-0.859136406	-0.859136406	-0.859136406	-0.859136406	-0.859136406	-0.859136406	-0.859136406	-0.859136406	-0.859136406	-0.859136406	-0.859136406	1.013691919	0.999989858	0.929415615	1.284533403	1.224407188	1.179829448	0.987647016	1.433109461	0.896551335	0.852799749	0.722806315	1.184549298	1.37126249	1.383862206	-0.859136406	-0.859136406
LIMD2	cluster 2	-0.850721861	-0.850721861	-0.850721861	-0.850721861	-0.850721861	-0.850721861	-0.850721861	-0.850721861	-0.850721861	-0.850721861	-0.850721861	-0.850721861	-0.592980426	-0.850721861	-0.850721861	-0.850721861	0.959111945	1.175648818	0.668884056	1.631602168	1.283194688	1.466427389	1.096754388	1.944195652	0.450221467	0.737841046	0.655836993	1.052502649	0.980016429	0.953014378	-0.850721861	-0.850721861
STRADA	cluster 2	-0.850721861	-0.850721861	-0.850721861	-0.850721861	-0.850721861	-0.850721861	-0.850721861	-0.850721861	-0.850721861	-0.850721861	-0.850721861	-0.850721861	-0.592980426	-0.850721861	-0.850721861	-0.850721861	0.959111945	1.175648818	0.668884056	1.631602168	1.283194688	1.466427389	1.096754388	1.944195652	0.450221467	0.737841046	0.655836993	1.052502649	0.980016429	0.953014378	-0.850721861	-0.850721861
DYNLL2	cluster 2	-0.93048547	-0.695201523	-0.93048547	-0.93048547	-0.93048547	-0.93048547	-0.93048547	-0.93048547	-0.93048547	-0.93048547	-0.93048547	-0.93048547	-0.93048547	-0.93048547	-0.93048547	-0.93048547	1.147382037	1.032202033	1.173807664	-0.021721484	-0.23912583	0.8773681	0.779327308	0.105724865	1.310844466	1.253084277	1.134738861	1.117386384	0.954365051	1.05819993	1.659718322	1.309181589
GRWD1	cluster 2	-0.267292439	-0.33188214	-0.30402171	-0.494046161	-0.945135302	-0.44204954	-0.282657252	-0.945135302	-0.945135302	-0.945135302	-0.413484808	-0.945135302	-0.945135302	-0.471581221	-0.945135302	-0.945135302	1.614246809	1.582860994	1.422712425	0.939947108	-0.358620964	0.749920937	-0.272149512	-0.945135302	1.806635648	1.861046315	1.457208528	1.100341121	0.843419892	0.655934293	-0.945135302	-0.945135302
SZRD1	cluster 2	-0.736399866	-0.985607251	-0.985607251	-0.745575313	-0.985607251	-0.985607251	-0.985607251	-0.64913757	-0.985607251	-0.985607251	-0.985607251	-0.985607251	-0.985607251	-0.985607251	-0.985607251	-0.249534031	1.327381157	1.414603091	1.112853122	1.184880664	0.797142441	-0.273286796	0.14012332	0.467742984	1.028085585	1.508145951	1.44985231	1.42541825	1.405623268	0.834199056	0.505605215	-0.120435827
CDC42SE1	cluster 2	-0.674235822	-0.733493854	-0.545083864	-0.624654646	-0.077092917	-1.491070562	-0.846215974	-0.193210862	-0.715763141	0.371356273	-0.980957172	-0.883397215	-0.777287094	-0.711033833	-1.491070562	-1.491070562	0.66510345	0.703849823	0.865883143	0.956622456	1.14677195	0.773482574	2.191868608	2.711478647	-0.196055745	0.267359411	-0.421662357	0.553543689	0.513737257	0.803352144	0.445786309	-0.116839551
CNPY3	cluster 2	-0.962486139	-0.962486139	-0.962486139	-0.962486139	-0.962486139	-0.962486139	-0.962486139	-0.962486139	-0.962486139	-0.962486139	-0.962486139	-0.962486139	-0.962486139	-0.962486139	-0.962486139	-0.962486139	1.259448515	1.331145466	0.765952536	0.88898163	1.172504282	1.35665834	1.163658125	1.100808618	0.849275037	1.031124464	0.429808458	0.80458245	1.11931345	0.673491886	1.102650641	0.350374321
RHOG	cluster 2	-0.620033714	-0.378119164	-2.374579194	-0.34920924	-1.139480128	-0.010302353	0.063294079	-0.181138189	-0.388891404	-2.374579194	-0.296218802	0.143824453	-0.799174217	0.093601294	-0.245662232	0.053587136	0.885352441	1.123277723	0.514699856	1.110808926	0.944081538	0.835837664	-0.227406582	0.171049375	1.110364655	0.965324619	0.950849973	1.183027493	0.846941129	0.848962379	-2.374579194	-0.085511126
ICOS	cluster 2	0.894272598	1.223185447	1.27281448	0.708615694	-0.569223843	0.610281992	0.71946802	1.087549087	1.547331934	-0.546527247	1.06682283	0.720408165	0.863266586	1.143431268	-1.093092921	-2.122597437	-0.256763044	-0.039979931	0.16293403	-0.246065786	-0.257946893	-2.122597437	-1.169090048	-0.8495077	0.350016217	0.021312231	0.264164724	-0.494333466	-2.122597437	-0.062203302	-0.543135396	-0.160213415
TNF	cluster 2	1.935308934	2.225295019	1.993093372	-0.594918566	-0.594918566	1.535948342	2.047944829	-0.594918566	-0.115490308	-0.594918566	2.210021688	-0.594918566	-0.594918566	-0.594918566	-0.594918566	-0.594918566	-0.159309197	-0.147539029	0.194810949	-0.594918566	-0.594918566	-0.594918566	-0.594918566	-0.594918566	-0.227789793	-0.097565607	-0.091276453	-0.594918566	-0.594918566	-0.594918566	-0.594918566	-0.594918566
MYD88	cluster 2	-1.04007906	-1.04007906	-0.729166294	-0.773534474	-0.65326383	-0.69917067	-0.673836296	-0.360929931	-1.04007906	-0.788211474	-1.04007906	-1.04007906	-1.04007906	-0.790219937	-1.04007906	-1.04007906	0.946518669	0.792178564	0.484411567	1.699659515	1.131360156	1.003662678	0.63284731	1.073151151	0.958596697	1.13341425	0.92438459	1.532697593	1.562569046	1.023859398	-0.070266734	-1.04007906
CD44	cluster 2	-0.821641063	-0.248515825	-0.772860408	-0.660515181	-0.687095655	-1.083176479	-0.940990889	-0.31322011	-0.770402282	-0.692135263	-1.02689259	-0.919684186	-1.620516771	-0.909439518	-1.620516771	-1.620516771	0.739605956	0.551589434	0.86259645	0.996532228	0.121283131	0.665223376	1.273058204	1.274815444	0.945810397	1.216334697	1.216414499	1.143698502	0.880822262	0.789790519	1.078583494	0.95196117
EIF3B	cluster 2	-0.883284723	-0.883284723	-0.883284723	-0.883284723	-0.883284723	-0.883284723	-0.883284723	-0.883284723	-0.883284723	-0.883284723	-0.883284723	-0.883284723	-0.883284723	-0.883284723	-0.883284723	-0.883284723	1.444341352	1.591882846	1.233729292	1.209672558	0.879544615	0.821349904	0.324358451	0.678564053	1.40106689	1.322366846	1.153435366	1.091390921	0.602202885	1.233121572	0.028812742	-0.883284723
SYNGR2	cluster 2	-0.875004015	-0.875004015	-0.875004015	-0.875004015	-0.875004015	-0.875004015	-0.875004015	-0.875004015	-0.875004015	-0.875004015	-0.875004015	-0.875004015	-0.875004015	-0.875004015	-0.875004015	-0.875004015	1.637667555	1.519348152	1.261761703	1.202086635	0.773444406	0.637809684	0.336723009	0.707635806	1.556806925	1.694850571	1.271984669	0.865550366	0.411649015	0.558802773	0.438946984	-0.875004015
NIP7	cluster 2	0.195947578	0.36102631	-0.120600632	-0.72112536	-1.182533897	-0.466189269	0.22781165	-0.314090989	-0.411473208	-0.798808966	-0.636697881	-0.775275529	-1.084830233	-0.681890233	-1.098894992	-1.602233359	1.439479981	1.493897572	1.612841112	0.594695089	0.189668423	0.619328802	0.015079703	-0.186131594	1.620734149	1.420821374	1.533244455	0.827802932	0.312203015	0.820660715	-1.602233359	-1.602233359
DUSP5	cluster 2	-1.060368038	0.028619548	0.245851076	-0.537561251	-1.346935825	-0.39116609	-0.033819322	0.009745803	-0.150824128	-1.346935825	0.316818641	0.2601916	-0.201780582	-0.029191407	-1.346935825	-1.346935825	0.837920945	1.07286217	1.71385494	1.248136845	0.49338096	0.957860943	-1.346935825	-1.346935825	0.86322638	0.817093464	1.582068335	0.714551447	0.437548451	1.580465869	-1.346935825	-1.346935825
IST1	cluster 2	-0.733545539	-0.705948183	-0.939637559	-0.379378917	-0.711372233	-0.589903004	-1.19040857	-0.882668588	-0.182432066	-0.128829699	-0.640272247	-1.473859778	-0.759450669	-0.402412249	-1.473859778	-1.473859778	0.57585688	0.920491438	0.707370734	1.000048876	1.186903209	1.276053898	1.101210674	1.794187794	0.616144446	0.535799563	0.897523379	0.834110498	1.270858154	1.437862871	-1.473859778	-0.012723782
CCDC86	cluster 2	-0.550623357	-0.233743195	-0.295069709	-0.859356024	-0.859356024	-0.565872056	-0.372812856	-0.586044694	-0.578303083	-0.859356024	-0.13994943	-0.859356024	-0.859356024	-0.859356024	-0.859356024	-0.859356024	1.658329041	1.997036293	1.544700163	0.872298731	0.623521887	0.637428264	-0.859356024	-0.859356024	1.85757246	1.738231621	1.61675593	0.842588888	0.000582503	0.245644883	-0.859356024	-0.859356024
STK10	cluster 2	-0.838120431	-0.826788549	-1.072571795	-0.85441298	-1.072571795	-0.837798713	-1.072571795	-0.782532146	-1.072571795	-0.811708927	-1.072571795	-1.072571795	-1.072571795	-0.768012142	-1.072571795	-0.412855349	0.945267494	0.62768412	0.622880213	1.558333108	1.271659607	1.133066296	1.692039549	1.609261923	0.699922063	0.80812586	0.640700294	0.967891813	0.745104741	1.183260118	0.210010421	-0.002404026
XPO6	cluster 2	-0.971060211	-0.971060211	-0.971060211	-0.971060211	-0.971060211	-0.971060211	-0.971060211	-0.971060211	-0.971060211	-0.971060211	-0.971060211	-0.971060211	-0.971060211	-0.971060211	-0.971060211	-0.971060211	1.116645051	1.011294273	1.09266733	1.052073548	0.887611635	1.030793874	0.792134738	1.060705663	1.2697341	1.197358372	0.611967487	1.129205992	0.705822562	1.318059239	0.712380137	0.548509374
ANAPC16	cluster 2	-0.836142234	-0.836142234	-0.836142234	-0.836142234	-0.836142234	-0.836142234	-0.836142234	-0.836142234	-0.836142234	-0.836142234	-0.836142234	-0.836142234	-0.836142234	-0.836142234	-0.836142234	-0.836142234	0.723745803	0.841696684	1.144015297	1.134562707	1.147630248	1.29947495	1.223786197	1.724131996	0.640020009	0.412273684	0.510197178	1.065499987	1.406360229	1.777165248	-0.836142234	-0.836142234
RRP1B	cluster 2	1.390397199	1.683702259	1.532684948	0.268783653	-0.092214445	1.357878424	1.513725433	0.476971361	0.656254656	-0.373680303	1.73061606	0.306144445	0.644300927	0.851837882	-1.0631797	-0.777944536	0.350759759	-0.166448317	-0.141855366	-0.582020122	-0.561581068	-0.95935062	-1.58075996	-1.58075996	-0.035961636	0.110983085	0.053202701	-0.665831792	-0.565934491	-0.619200559	-1.58075996	-1.58075996
BABAM1	cluster 2	-0.852012662	-0.852012662	-0.852012662	-0.852012662	-0.852012662	-0.852012662	-0.852012662	-0.852012662	-0.852012662	-0.852012662	-0.852012662	-0.852012662	-0.852012662	-0.852012662	-0.852012662	-0.852012662	1.119566829	1.065002794	0.807176577	1.33157383	1.321268156	1.344197709	0.682786368	1.038530643	0.794604368	1.131095718	0.511290714	1.387240699	1.430641616	1.371251893	-0.852012662	-0.852012662
ZNF865	cluster 2	-0.958279783	-0.958279783	-0.958279783	-0.958279783	-0.958279783	-0.958279783	-0.958279783	-0.958279783	-0.958279783	-0.958279783	-0.958279783	-0.958279783	-0.958279783	-0.958279783	-0.958279783	-0.958279783	1.154206137	0.970800167	0.404157916	1.366523108	0.56942724	1.22754366	0.99052113	1.090957029	0.40896405	1.078336332	0.816157538	1.309192765	1.045255441	0.818912264	1.464843104	0.616678642
RAB8B	cluster 2	-0.727363986	-0.701591555	-0.365671677	-0.789977908	-0.757073065	-0.672335252	-0.728865556	-0.963754313	-0.831992245	-1.092282439	-0.792428974	-0.726067588	-1.596034009	-0.121563495	-1.596034009	-1.596034009	1.151972433	1.282832923	0.888970056	0.546551184	1.28790139	1.287933945	0.236939894	-0.106888194	1.611541473	0.904267119	0.657482387	0.657709332	1.444510423	1.298889953	0.705016605	0.203439154
IL2RA	cluster 2	1.026008987	1.394655117	1.602588628	0.71680066	-1.435732617	0.953834492	1.286001726	0.95102855	1.069543635	-1.435732617	1.335376246	0.750001722	0.762029754	0.359686276	-1.435732617	-1.435732617	0.127729116	0.011688232	0.43391051	-0.048634327	-0.358968947	-0.189599149	-1.435732617	-1.435732617	-0.097141527	0.027078981	0.225242325	-0.064503696	-0.47767238	-0.310823992	-1.435732617	-1.435732617
DCTN5	cluster 2	-0.691171183	-0.729258566	-0.69526837	-0.862479826	-1.167998914	-1.195318527	-0.780506274	-0.613452837	-0.578781266	-0.989051679	-0.995261006	-1.086445912	-0.946621343	-0.766243985	-1.544324492	-1.544324492	0.725067898	1.014870342	1.019744343	1.22655803	1.343608507	0.433419576	0.695065498	1.160826548	0.833157867	0.911892739	0.934128996	0.948485067	1.092977488	1.221468652	0.716518118	0.908719003
RAF1	cluster 2	-0.974844459	-0.974844459	-0.974844459	-0.974844459	-0.974844459	-0.974844459	-0.974844459	-0.974844459	-0.974844459	-0.974844459	-0.974844459	-0.974844459	-0.974844459	-0.974844459	-0.974844459	-0.974844459	1.017506357	1.248700357	0.95080333	1.178037093	1.124902946	0.913552371	0.915724582	1.304125617	0.978113076	1.028174558	0.617336234	1.027875961	0.93344828	1.011383639	0.586792122	0.761034812
NOP10	cluster 2	-0.100084624	-0.061027226	-0.267482437	-0.386669745	-0.848664423	-1.28621464	-0.284599589	-0.410610289	-0.373192586	-0.800865353	-1.28621464	-1.28621464	-0.529736451	-0.667498371	-1.28621464	-1.28621464	1.070993378	1.080396571	1.172055693	1.033745855	0.984445494	0.884811811	-0.180610489	-0.065353787	1.099475657	1.563149329	1.22386017	1.326027531	1.156645878	1.384290484	-1.28621464	-1.28621464
CYB5B	cluster 2	-0.068663664	0.286187293	-0.099999724	0.507387634	-1.410362263	-0.811640379	-1.894815041	0.607937858	0.487895315	-1.075140297	-1.166406587	-0.686240443	-0.9089701	0.332106582	-1.894815041	-1.894815041	0.577669739	0.539721733	0.084922655	1.223338685	0.748537838	0.865727987	-0.65919185	0.089354897	0.793640478	0.957282246	0.744616425	1.55154083	1.646688053	1.145879218	-0.097468782	-0.521906256
SF3B5	cluster 2	-0.898587533	-0.898587533	-0.898587533	-0.898587533	-0.898587533	-0.898587533	-0.898587533	-0.898587533	-0.898587533	-0.898587533	-0.898587533	-0.898587533	-0.898587533	-0.898587533	-0.898587533	-0.898587533	1.258600506	1.120573358	1.221914466	1.169896266	1.1688764	1.301036913	0.312508352	0.880741775	1.242469546	1.418715695	0.924828223	1.236204342	0.682759454	1.080501839	-0.898587533	0.25636092
FOXK2	cluster 2	-0.642542814	-0.644099636	-0.700429007	-1.897751306	-0.976218021	-0.353333265	-0.13237814	-0.411040705	-1.897751306	-0.981224403	-0.529361926	-0.116988836	-0.465147365	-1.897751306	0.265058217	0.361460493	1.205481757	1.233719781	1.02512429	1.017965145	0.893538579	1.112282815	-0.202306845	0.055786569	0.472677022	1.056274607	1.094359786	1.336223362	1.248087684	1.160699422	-0.579665472	-1.110749179
SIN3A	cluster 2	-0.895984244	-0.895173206	-0.829936731	-0.867616738	-0.922489691	-0.827590254	-0.618701233	-0.676314628	-0.561563531	-1.659395795	-0.865806291	-0.084355701	-0.908695203	-0.841924611	0.466942764	-1.659395795	0.734427096	0.694854482	0.801255763	1.222832351	0.882421631	0.944887188	0.969358544	1.345703539	0.660254517	0.783456745	0.620620543	1.226655873	0.992976145	1.074680489	1.353011778	-1.659395795
ABCF2	cluster 2	-0.045479288	0.109993207	-0.25729092	-1.018927186	-0.81213342	0.361012049	0.169709288	-0.594419217	-0.699216379	-1.051805612	0.145636019	-0.436583223	-0.639876684	-0.67639919	-1.689961722	-1.689961722	1.909748376	1.941749593	1.478030354	0.621157832	0.350127413	0.498391813	-0.210562574	-0.579444246	1.241099972	1.585834177	1.322345721	0.665190797	-0.162671732	0.399137528	-0.544469299	-1.689961722
ABCF2-H2BK1	cluster 2	-0.045479288	0.109993207	-0.25729092	-1.018927186	-0.81213342	0.361012049	0.169709288	-0.594419217	-0.699216379	-1.051805612	0.145636019	-0.436583223	-0.639876684	-0.67639919	-1.689961722	-1.689961722	1.909748376	1.941749593	1.478030354	0.621157832	0.350127413	0.498391813	-0.210562574	-0.579444246	1.241099972	1.585834177	1.322345721	0.665190797	-0.162671732	0.399137528	-0.544469299	-1.689961722
DDIT4	cluster 2	-0.628239863	-0.628239863	-0.628239863	-0.628239863	-0.628239863	-0.628239863	-0.628239863	-0.628239863	-0.628239863	-0.628239863	-0.628239863	-0.628239863	-0.628239863	-0.628239863	-0.628239863	-0.628239863	0.791292925	0.128183217	0.548223678	0.954642431	2.124568335	2.455876179	-0.628239863	-0.628239863	0.022091292	-0.058686882	0.044554067	1.778485596	1.434832294	2.340734136	-0.628239863	-0.628239863
DUSP2	cluster 2	-0.743465872	-0.743465872	-0.743465872	-0.743465872	-0.743465872	-0.743465872	-0.743465872	-0.743465872	-0.743465872	-0.743465872	-0.743465872	-0.743465872	-0.743465872	-0.743465872	-0.743465872	-0.743465872	1.905171629	1.980661511	1.938487186	0.480293445	-0.123855615	0.33737979	0.572347603	0.572638444	1.427994499	2.012817669	1.72324095	-0.040021967	-0.422159229	0.144684932	-0.743465872	0.12923897
TK1	cluster 2	-0.693003965	-0.693003965	-0.693003965	-0.693003965	-0.693003965	-0.693003965	-0.693003965	-0.693003965	-0.693003965	-0.693003965	-0.693003965	-0.693003965	-0.693003965	-0.693003965	-0.693003965	-0.693003965	0.338818585	0.861779746	0.636826386	2.097402232	2.034349825	1.793624958	-0.693003965	-0.693003965	0.489997604	0.349420289	0.489427666	1.496351403	1.938595417	1.33348518	-0.693003965	-0.693003965
ENTPD1	cluster 2	-0.501080378	-0.501080378	-0.501080378	-0.177274062	-0.501080378	-0.501080378	-0.501080378	0.036848386	-0.501080378	-0.501080378	-0.501080378	-0.501080378	-0.501080378	-0.170197239	-0.501080378	-0.501080378	-0.501080378	-0.501080378	-0.501080378	2.549505103	2.292854064	1.430910215	-0.501080378	-0.501080378	-0.501080378	-0.501080378	-0.501080378	1.019676445	2.300444363	2.242081417	-0.501080378	-0.501080378
CD5	cluster 2	-0.668001597	-0.738776745	-0.64484723	-0.653405114	-1.034055919	-1.034055919	-0.647103826	-0.631582041	-0.554354111	-0.641690357	-0.68964633	-1.034055919	-1.034055919	-0.671206961	-1.034055919	-1.034055919	1.597008633	1.229052025	1.06414062	1.576479886	1.397972486	1.622691916	0.959937614	1.264861089	0.355555832	0.619659273	0.796927587	0.542597376	0.489615537	1.296561789	-1.034055919	-1.034055919
S1PR1	cluster 2	-0.650228233	-0.716597608	-0.102754406	-0.991264594	1.039210991	-0.609809262	-1.031380101	-0.793005389	0.344009643	0.775289175	-0.48055864	-1.05645298	-0.913093234	0.302210476	-1.948778173	-0.358252637	0.254794459	0.435439078	0.78151939	0.137996506	0.560499171	0.712349726	2.324880674	2.44627048	-0.032920914	0.506425717	0.50652198	0.025543659	-0.168279763	1.149732486	-1.948778173	-0.500539503
TIMM23	cluster 2	1.10660724	1.392193948	0.646520956	0.021446919	-1.112679206	0.541987099	1.033339163	0.855902779	0.891484876	-1.074893686	0.576174107	0.67098521	0.49942539	0.263327293	-1.697883089	-1.525833729	0.629422545	0.644769968	0.804457796	0.355494542	-0.207839345	0.376687422	-0.956414864	-0.725493147	0.380647545	0.514816857	-0.003541524	-0.169908624	0.101192568	0.097974427	-2.465185718	-2.465185718
P4HB	cluster 2	-0.075391422	0.156324475	-0.292247184	0.489406962	-0.640458979	-0.428796851	-0.773086857	0.660096524	0.469530523	-0.503342271	-0.589579911	-0.40091962	-0.435468468	0.0708672	-2.534627005	-2.534627005	0.287734093	0.719065927	0.607314419	1.131087847	1.041065046	0.961350018	0.07134885	0.555698566	0.052644021	0.447638431	0.580013352	0.779791031	1.217050281	1.125488103	0.319656909	-2.534627005
TNFRSF1B	cluster 2	0.000443222	-0.577237115	-0.130964959	-0.413152781	-1.124529999	-0.294651835	0.029341175	-1.124529999	-1.124529999	-1.124529999	-0.154625356	-1.124529999	-1.124529999	-1.124529999	-1.124529999	-1.124529999	1.250380566	0.832533002	1.494155808	1.481534803	0.738142731	0.385177674	0.37486051	-1.124529999	1.031116948	1.541344645	1.102571805	1.019259261	0.396112959	0.618285853	1.645201068	-1.124529999
RNASEK-C17orf49	cluster 2	0.532765193	0.584971506	0.123727266	0.651317401	-0.681332722	-0.725053975	0.083909302	1.116871283	0.970091791	-0.639189336	-0.056901368	0.526268695	0.279037773	-0.157725095	-2.298033152	-2.298033152	0.651424255	0.495289758	0.528229623	0.898609699	0.566596887	1.009588785	0.212553369	0.686214917	-0.33675379	-0.05767534	0.391084564	0.576107629	0.201121417	0.760983123	-2.298033152	-2.298033152
NXT1	cluster 2	1.066492399	1.195837706	-0.441487043	0.427527818	-0.890726101	1.678920725	1.668439699	-0.870156049	0.69234192	-1.04024477	1.489745309	1.455198565	0.879942658	0.982417242	-1.589586492	-0.256371422	0.029119461	0.502192618	-0.115032446	-0.336520307	-0.383055003	0.154933975	-1.101175398	-0.721067077	0.32393617	0.194393988	0.270042654	-1.589586492	-1.589586492	-0.732933212	0.235631887	-1.589586492
CCL3	cluster 2	1.747073404	2.113277467	2.511668086	-0.192105905	-0.580430279	1.542000859	1.613055504	-0.149061237	-0.01936982	-0.580430279	2.292951617	-0.100006542	-0.096184179	0.345306334	-0.580430279	-0.580430279	-0.580430279	-0.580430279	-0.580430279	-0.580430279	-0.580430279	-0.580430279	-0.580430279	-0.580430279	-0.580430279	-0.580430279	-0.580430279	-0.580430279	-0.580430279	-0.580430279	-0.580430279	-0.580430279
CXCR3	cluster 2	-0.523150196	-0.472508231	-0.634668519	-0.096440056	-0.310313997	-0.940959803	-0.443813073	-0.301561724	-0.838234463	-0.741002873	-0.856897476	-0.634550064	-0.95957092	-1.001641088	-1.35624417	-1.35624417	1.264667571	1.128909698	0.439234649	1.957070637	1.249440554	0.860512233	0.83791423	0.328818634	0.969159217	1.414414932	0.716094098	1.552593678	1.055725539	0.405733492	-1.35624417	-1.35624417
ARHGDIA	cluster 2	0.383216796	0.233129652	0.099770143	-0.811041586	-0.865210406	-1.159126993	-1.159126993	-1.159126993	-0.013332059	-0.710798269	-1.159126993	-1.159126993	-1.159126993	-1.159126993	-1.159126993	-1.159126993	1.63248013	1.263378816	1.401713736	1.126856402	0.990930209	1.282539228	-0.048652493	-0.133806869	0.590529135	1.339707051	1.019325335	0.674566904	0.758046096	0.950571735	-1.159126993	0.427350247
ADD1	cluster 2	-0.346712367	0.058968052	0.038700834	-0.299776407	-0.103088395	-0.634865709	-0.383863621	0.256870898	0.177264609	-0.253440562	-0.194464434	-0.100357551	-0.161135968	0.006782936	-2.241948005	-2.241948005	-0.002310284	0.498188249	0.80129895	1.139476115	0.759393843	0.934494594	1.14542391	1.164937587	0.605174075	0.603784508	0.719124403	0.995321276	0.500254588	1.042347893	-2.241948005	-2.241948005
NCL	cluster 2	1.275194671	1.460005295	1.403108758	-0.079394072	-0.434389639	0.807444666	1.157094797	0.511933083	0.624559294	-0.370983401	0.804422919	0.45834843	-0.334044009	0.257176471	-2.267273414	-2.267273414	0.711216165	1.192944598	0.703532653	-0.320836863	-0.173244773	0.117077775	-0.96742641	-0.792980208	0.400214572	0.287920361	0.127751446	-0.402843962	-0.430586967	-0.154469755	-1.036925654	-2.267273414
ADGRE5	cluster 2	-0.935994353	-0.935994353	-0.935994353	-0.935994353	-0.935994353	-0.935994353	-0.935994353	-0.935994353	-0.935994353	-0.935994353	-0.935994353	-0.935994353	-0.935994353	-0.935994353	-0.935994353	-0.935994353	1.006988256	0.874079168	1.133948316	1.635589486	1.235958413	1.49928567	0.846527559	0.705352707	0.928530068	0.642414393	0.451293085	1.116847601	0.531699069	1.700872612	0.588548791	0.077974451
RAB8A	cluster 2	-0.744677458	-0.761085591	-0.662061356	-0.489226472	-1.556081698	-0.569814512	-0.38623908	-0.685089365	-0.589541301	-1.556081698	-0.698043002	-0.742400783	-0.706069258	-1.054647447	-1.556081698	-1.556081698	0.739861396	1.116316058	1.326863362	1.48236553	0.998409364	1.134869042	0.116367091	0.791904696	0.817197279	1.043759674	0.89996933	0.961033409	1.009041845	1.353994731	0.712256487	-0.190986881
RNASEK	cluster 2	0.218094002	0.28943225	-0.042131902	0.111668399	-0.43644321	-0.841335716	-0.312698442	0.68939038	0.458783992	-0.691384553	-0.465368226	-0.028645227	-0.724360439	-0.387839483	-2.114023329	-2.114023329	0.946501069	0.784487053	0.818667327	1.202994713	0.858479377	1.318152911	0.491103729	0.982601834	-0.078888553	0.210699085	0.67635783	0.868348263	0.479241287	1.060185568	-2.114023329	-2.114023329
DEDD	cluster 2	-0.944262936	-0.944262936	-0.944262936	-0.944262936	-0.944262936	-0.944262936	-0.944262936	-0.944262936	-0.944262936	-0.944262936	-0.944262936	-0.944262936	-0.944262936	-0.944262936	-0.944262936	-0.944262936	0.642242791	0.947883544	0.742014132	1.386744047	0.779343654	1.062175507	0.168594419	0.445938899	0.88283354	1.604115515	1.312767678	1.175031742	1.402005254	0.769120438	1.32682667	0.460569152
MIF4GD	cluster 2	-0.82423308	-0.82423308	-0.82423308	-0.82423308	-0.82423308	-0.82423308	-0.82423308	-0.82423308	-0.82423308	-0.82423308	-0.82423308	-0.82423308	-0.82423308	-0.82423308	-0.82423308	-0.82423308	0.752561549	0.653271604	0.660695787	1.785368143	1.49177228	1.604096674	0.491730608	1.020852244	0.516202531	0.957994994	0.476695127	1.275497838	1.382364059	1.767092001	-0.82423308	-0.82423308
TMEM127	cluster 2	-0.98656654	-0.717102143	-0.98656654	-0.98656654	-0.98656654	-0.674534598	-0.502903766	-0.98656654	-0.98656654	-0.700569602	-0.98656654	-0.98656654	-0.674246398	-0.98656654	-0.98656654	-0.98656654	1.002292374	1.3305316	0.995082519	1.449439699	0.740698029	0.794491217	0.745673624	0.881472157	0.981612795	1.461114129	1.269072956	1.013537324	1.465676067	0.942438692	-0.98656654	0.035021799
IER5	cluster 2	-0.724284743	0.029139396	-0.764761272	-0.405288795	-1.363786768	-0.732921928	-0.607916699	-0.22485892	0.639824278	-1.363786768	-0.840780464	-0.642865401	-0.3798103	0.508139993	-1.363786768	-1.363786768	0.14951555	0.706610847	0.63644578	1.088825997	1.034905318	2.446580076	-0.392174915	0.14552175	0.305994067	0.581527872	0.413934562	1.03365933	1.059311816	2.266461226	-1.363786768	-0.511800582
PBDC1	cluster 2	-0.508631079	-0.121444306	-0.121444306	-0.673681429	-1.186069405	-0.280353158	-0.481430645	-0.92156943	-0.678229252	-1.225818136	-0.121444306	-0.93471665	-0.775283384	-1.053574385	-1.5837149	-1.438238678	0.995118057	1.772054106	1.467172703	-0.506122843	0.991255459	1.177041409	-0.037049985	-0.378464297	1.617360689	1.099661269	1.69930323	0.914349213	1.234167191	0.531934744	-0.367446668	-0.104690829
GTF2F1	cluster 2	-0.856364226	-0.856364226	-0.856364226	-0.856364226	-0.856364226	-0.856364226	-0.856364226	-0.856364226	-0.856364226	-0.856364226	-0.856364226	-0.856364226	-0.856364226	-0.856364226	-0.856364226	-0.856364226	1.251581521	1.1267805	0.968479658	1.47429961	1.430763868	1.219718173	0.561959128	1.208274013	1.070100263	1.203780722	0.70870962	1.24810371	0.998149828	0.943855461	-0.856364226	-0.856364226
SNU13	cluster 2	-0.867259092	-0.867259092	-0.867259092	-0.867259092	-0.867259092	-0.867259092	-0.867259092	-0.867259092	-0.867259092	-0.867259092	-0.867259092	-0.867259092	-0.867259092	-0.867259092	-0.867259092	-0.867259092	1.772128084	1.831135707	1.334712298	1.148799837	0.936800058	0.919762533	0.375137492	1.101632144	1.1633329	1.020526094	0.985970226	1.165357362	0.389140188	0.792055134	-0.867259092	-0.193085485
PDIA6	cluster 2	0.496803179	0.930524997	0.518302772	0.080632387	-0.914973337	0.240636156	0.622057392	0.485049159	0.447248641	-0.717755159	0.534127074	0.962872178	0.428612906	0.270446841	-2.375799058	-2.375799058	0.611997201	0.638068764	0.619347607	0.418134701	0.414108179	0.565072287	-0.395498867	-0.243342777	0.023208209	0.546295691	0.396047528	0.692086066	0.463170773	0.369915684	-2.375799058	-2.375799058
SPEN	cluster 2	0.068320447	-0.44756849	0.220309836	-0.81266665	-0.572717712	-1.058680982	0.032465626	-0.495617868	-0.25827131	-1.211117668	0.105244872	-0.837533792	-0.894559365	-0.684811255	-1.0141481	-2.406078894	1.083425459	1.41947379	1.580329759	-0.013695166	0.097420078	1.277192376	0.367781031	1.384973885	0.564132457	1.198677121	1.24786529	1.055084474	-0.160383078	1.306350257	-0.733675462	-1.407520966
PRPF4	cluster 2	0.350120577	0.650069448	0.620590983	0.188824358	-1.097441469	0.380264564	0.715524865	0.2061258	-1.048866577	-1.954295275	0.601524964	0.510008783	0.228613724	0.289191872	-1.954295275	-1.954295275	1.304292293	1.32740503	0.675735524	0.201960139	-0.102015992	0.739640136	-1.192141316	-0.787546891	1.138625347	1.109117574	1.162196342	-0.481073321	-0.265252947	-0.104365981	0.496053269	-1.954295275
APEX2	cluster 2	-0.828859169	-0.828859169	-0.828859169	-0.828859169	-0.828859169	-0.828859169	-0.828859169	-0.828859169	-0.828859169	-0.828859169	-0.828859169	-0.828859169	-0.828859169	-0.828859169	-0.828859169	-0.828859169	1.139950767	1.638725243	0.985498204	1.441694898	1.079463104	1.101182905	-0.037523389	0.215973656	1.094750843	1.376769424	1.436427435	1.32470169	1.132032424	0.989817831	-0.828859169	-0.828859169
SPATA13	cluster 2	-0.267546299	-0.287859426	-0.186030686	-0.053038537	0.722550181	-0.784989979	-0.303017964	0.134210003	0.010203318	0.537504309	-1.188360653	-0.363282567	-0.399140491	0.065498072	-2.90571428	-2.90571428	-0.107727093	0.225112761	0.330670622	-0.564402939	-0.378529904	0.588608692	1.101107864	1.567379943	-0.344430775	0.667906044	0.406662437	1.232137642	0.644356868	0.838612552	1.586140566	0.381124
CISH	cluster 2	-0.034691472	-0.091965069	-0.289069369	-0.376066488	-0.989654368	-0.350811786	-0.989654368	-0.328351988	-0.258045748	-0.989654368	-0.349475909	-0.616435718	-0.989654368	-0.60910593	-0.989654368	-0.989654368	1.738389369	1.746555396	1.675811661	1.237693419	0.659121662	0.755504114	-0.611683881	-0.989654368	1.210655926	1.788216758	1.478588858	0.784153835	-0.989654368	0.737556035	-0.989654368	-0.989654368
OXSR1	cluster 2	-0.588812024	-0.27619846	-0.944560602	0.235129153	-2.065175003	-0.750523012	-1.169142501	-1.143883814	0.447365415	-1.479680799	-0.935462299	0.304824446	-0.060884312	0.199376596	-0.834726983	-0.060884312	0.719200065	0.702363145	0.312741081	1.174948789	-0.440617827	0.4225957	0.150343672	-1.123890793	0.837991317	0.977384344	-1.098220799	1.647218035	2.152446739	1.638213003	0.989789035	0.060733006
NHERF1	cluster 2	-0.844632675	0.093598724	0.125056909	0.017579857	0.526034958	-0.861985137	-0.959112208	-0.130153042	0.291680575	0.173052358	-0.71242995	-0.666908423	-0.182857247	0.228416643	-1.751819631	-1.751819631	1.081444008	1.130272252	0.876409369	0.657578201	1.527004374	1.135852108	1.821910826	1.863012718	-0.615144313	-0.214295801	-0.279391057	0.255495868	0.222456402	0.447332225	-1.751819631	-1.751819631
MROH7-TTC4	cluster 2	0.933836567	1.221988006	1.075401124	-0.236831455	-1.209194899	1.263924458	1.468327104	-1.3462996	0.033167268	-0.788552991	1.383758105	-0.432497731	-0.242743464	-0.344226347	-1.268827168	-2.304199663	0.513061624	0.589133367	0.79834603	0.117750253	-0.48988968	0.066714695	-1.015985052	-0.082659621	0.841618724	0.965324851	0.978044648	-0.142845663	0.200257269	0.005026671	-0.246727765	-2.304199663
TTC4	cluster 2	0.933836567	1.221988006	1.075401124	-0.236831455	-1.209194899	1.263924458	1.468327104	-1.3462996	0.033167268	-0.788552991	1.383758105	-0.432497731	-0.242743464	-0.344226347	-1.268827168	-2.304199663	0.513061624	0.589133367	0.79834603	0.117750253	-0.48988968	0.066714695	-1.015985052	-0.082659621	0.841618724	0.965324851	0.978044648	-0.142845663	0.200257269	0.005026671	-0.246727765	-2.304199663
IPO9	cluster 2	-0.906445902	-0.906445902	-0.906445902	-0.906445902	-0.906445902	-0.906445902	-0.906445902	-0.906445902	-0.906445902	-0.906445902	-0.906445902	-0.906445902	-0.906445902	-0.906445902	-0.906445902	-0.906445902	0.882700286	1.060060758	0.921916275	1.433493145	0.688897781	1.168391831	0.592652511	0.654581496	1.129732836	0.893669297	0.913702774	1.557643068	1.494350843	1.012853812	1.004933628	-0.906445902
ATP6V1F	cluster 2	-0.848921126	-0.848921126	-0.848921126	-0.848921126	-0.848921126	-0.848921126	-0.848921126	-0.848921126	-0.848921126	-0.848921126	-0.848921126	-0.848921126	-0.848921126	-0.848921126	-0.848921126	-0.848921126	1.245430508	1.583855417	1.037835849	1.484884058	1.015942822	1.48260195	0.519624847	1.244763598	0.985079402	1.24402593	0.590105924	1.055997747	1.057168016	0.733264201	-0.848921126	-0.848921126
DNAJB1	cluster 2	-0.030093927	0.11851222	-0.314513315	-0.653149364	0.368240554	0.491529508	0.418410975	-1.706418992	1.001030486	-0.382627761	-0.527580517	-0.588522593	-0.492553863	2.77625559	0.049208557	0.264356874	-0.469339244	-0.282195646	-0.118101288	-1.706418992	-0.548540668	1.887046839	0.454098923	0.29959184	-0.018692536	0.102177992	-0.624813368	-0.46009262	-0.372392706	2.460890312	0.31111572	-1.706418992
B3GALT6	cluster 2	0.960704097	1.149003956	0.450633511	-0.04281771	-0.726965687	0.665244467	0.779496895	-0.05803283	0.015372981	0.083875549	0.843428048	0.256625031	-0.160440873	-0.546509288	-2.001822874	-2.001822874	1.015919332	0.614088482	0.923341177	-0.342400093	-0.426101815	-0.167926773	-1.55695389	-0.09815821	1.10468783	1.211216109	1.404396157	0.279976502	0.206567492	0.169021052	-2.001822874	-2.001822874
SLA	cluster 2	0.194638914	0.591702456	0.967059809	-0.044868282	-0.394433336	-0.030311269	0.391378864	-0.044868282	-0.482075596	-1.404625351	0.54033157	-0.044868282	-0.272792307	-0.263624166	-1.627954462	-1.91350174	1.38786609	1.317169993	1.956951569	0.532410557	0.351339626	-0.044868282	-0.764674684	-0.004763204	0.567066311	1.606558072	1.382980585	-0.9145952	-0.044868282	-0.32052275	-0.827919496	-2.34131945
E2F4	cluster 2	-0.920324331	-0.920324331	-0.920324331	-0.920324331	-0.920324331	-0.920324331	-0.920324331	-0.920324331	-0.920324331	-0.920324331	-0.920324331	-0.920324331	-0.920324331	-0.920324331	-0.920324331	-0.920324331	1.375651794	1.566678697	1.185037376	1.081488031	1.160065674	1.45144655	0.387818091	0.495992336	1.1501219	1.067359729	1.197012169	1.119627873	0.530504417	1.094997227	0.071861854	-0.210474427
RPS6KA1	cluster 2	-0.598471761	-0.292042664	-0.316598272	-0.986573854	-1.616041069	-0.735906525	-0.695802939	-0.829578574	-0.889414134	-1.616041069	-0.360052333	-0.798382621	-1.616041069	-0.899758784	-0.303516356	-1.616041069	0.90614422	1.209420092	1.138387993	1.21803553	1.077099054	1.525164489	0.923450409	1.06510157	0.640451952	0.752886918	0.608282363	1.113024165	0.304836422	1.223196729	0.379239802	0.085541383
RNF34	cluster 2	-0.76322893	-1.219288262	-0.717878717	-0.345544125	-0.39642992	-0.908619449	-0.676380554	-0.580937323	-1.219288262	-1.219288262	-0.732114798	-0.638990834	-0.680972503	-0.611385464	-0.2344919	-1.219288262	0.846011195	0.782390156	0.949270727	0.937554214	1.273274464	1.378744131	0.055228616	1.098422482	0.553592756	1.385482323	1.167071583	1.463478047	1.337894541	1.374288856	-1.219288262	-1.219288262
SOAT1	cluster 2	-0.375141768	-0.101490111	-0.269749815	-0.766698991	-0.693216215	-0.108935805	-0.220367	-0.452494069	-0.636659127	-0.61145933	-1.155833781	-0.09499147	-0.471663137	-0.030491294	-1.823694577	-1.823694577	0.76872312	1.052475573	0.756580552	-1.369261883	0.613000109	1.327920767	0.107624913	0.569523114	1.485449461	0.623553468	0.099186576	1.310553721	1.203686193	1.949144601	0.962115358	-1.823694577
CSF1	cluster 2	-0.646422147	-0.553729696	-0.253202578	-0.569670904	-0.982264021	-0.982264021	-0.476895605	-0.435234409	-0.328300506	-0.982264021	-0.337475412	-0.537703825	-0.561838919	-0.488068774	-0.982264021	-0.982264021	0.920140839	1.463750343	1.699024165	1.761250955	1.336991665	1.197224203	-0.982264021	-0.982264021	0.557481703	1.848064793	1.649515098	0.845557012	0.175229737	0.57468845	-0.982264021	-0.982264021
IFI44L	cluster 2	-0.465040522	-0.465040522	-0.465040522	-0.465040522	-0.465040522	-0.465040522	-0.465040522	-0.465040522	-0.465040522	-0.465040522	-0.465040522	-0.465040522	-0.465040522	-0.465040522	-0.465040522	-0.465040522	-0.465040522	-0.465040522	-0.465040522	1.516961671	2.113761151	1.422557578	-0.465040522	-0.465040522	-0.465040522	-0.465040522	-0.465040522	2.156754426	2.339071003	2.541947746	-0.465040522	-0.465040522
CDK2AP2	cluster 2	-0.856366185	-0.856366185	-0.856366185	-0.856366185	-0.856366185	-0.856366185	-0.856366185	-0.856366185	-0.856366185	-0.856366185	-0.856366185	-0.856366185	-0.856366185	-0.856366185	-0.856366185	-0.856366185	1.486253501	1.199692196	0.993732595	1.788583579	1.568952966	1.668705219	0.205021826	0.491487088	0.522300707	1.138570184	0.690412003	1.456666625	0.626416145	0.777838173	-0.056407662	-0.856366185
CHTOP	cluster 2	-0.33343761	0.267908788	-0.18108093	-1.133184548	-1.04189171	-0.471623071	-0.027098256	-0.146647536	0.025380248	-0.320629109	-0.437597255	0.140085088	-0.378574049	-0.372828063	-1.64107794	-3.942010876	0.267242361	0.921725718	0.189349408	0.474587354	-0.117051026	0.727036206	0.29624926	1.169592993	0.142231662	0.786702696	0.592807205	0.913439049	1.083073812	0.984504727	1.478536975	0.084278431
CHMP1B	cluster 2	-0.910775448	-0.910775448	-0.910775448	-0.910775448	-0.910775448	-0.910775448	-0.910775448	-0.910775448	-0.910775448	-0.910775448	-0.910775448	-0.910775448	-0.910775448	-0.910775448	-0.910775448	-0.910775448	0.942906758	1.000868841	-0.14194994	0.239326202	1.273676173	0.57183775	0.132223173	1.886040751	0.988567218	0.807568347	0.854587837	1.087228604	1.761881233	1.459946134	0.84728901	0.860409079
GNAL	cluster 2	-0.910775448	-0.910775448	-0.910775448	-0.910775448	-0.910775448	-0.910775448	-0.910775448	-0.910775448	-0.910775448	-0.910775448	-0.910775448	-0.910775448	-0.910775448	-0.910775448	-0.910775448	-0.910775448	0.942906758	1.000868841	-0.14194994	0.239326202	1.273676173	0.57183775	0.132223173	1.886040751	0.988567218	0.807568347	0.854587837	1.087228604	1.761881233	1.459946134	0.84728901	0.860409079
GTF3C2	cluster 2	-0.87596759	-0.612562349	-0.87596759	-0.87596759	-0.87596759	-0.87596759	-0.87596759	-0.87596759	-0.87596759	-0.87596759	-0.87596759	-0.87596759	-0.87596759	-0.87596759	-0.87596759	-0.87596759	1.116392702	1.09947117	1.059371362	1.386486368	1.007847859	0.884805391	0.860302487	1.379212967	1.133113252	1.03005126	1.335902728	0.854558316	1.13837615	1.218119373	-0.87596759	-0.87596759
NAT10	cluster 2	-0.84259947	-0.270322248	-0.573882178	-0.84259947	-0.84259947	-0.84259947	-0.84259947	-0.84259947	-0.84259947	-0.84259947	-0.84259947	-0.84259947	-0.84259947	-0.84259947	-0.84259947	-0.84259947	1.749228241	1.801726825	1.521119511	0.643367849	1.085840347	0.456837566	-0.011715262	0.319194727	1.355025531	1.66439132	1.257065148	0.633938203	0.469220013	1.380555927	-0.84259947	-0.84259947
CAP1	cluster 2	-0.653049138	-0.653049138	-0.653049138	-0.653049138	-0.653049138	-0.653049138	-0.653049138	-0.653049138	-0.653049138	-0.653049138	-0.653049138	-0.653049138	-0.653049138	-0.653049138	-0.653049138	-0.653049138	1.310034838	1.331426832	1.353644412	1.550210876	1.613586131	1.997064751	1.090838049	1.222822165	-0.653049138	-0.653049138	-0.653049138	0.991327266	-0.653049138	1.906125709	-0.653049138	-0.653049138
CAPN1	cluster 2	-1.06856991	-1.06856991	-0.695787535	-0.412128454	-0.533019503	-1.06856991	-1.06856991	-0.487530742	-0.013053728	-1.06856991	-0.734912503	-0.669285305	-1.06856991	-0.028970922	-1.06856991	-1.06856991	0.337151683	1.037532026	0.699763428	1.882298085	1.599574892	1.488051624	0.782281887	0.947750009	0.449610937	0.675254579	0.539578107	1.304376766	1.044037888	1.47312588	-1.06856991	-1.06856991
PYCR1	cluster 2	-0.667782731	-0.667782731	-0.667782731	-0.667782731	-0.667782731	-0.667782731	-0.667782731	-0.667782731	-0.667782731	-0.667782731	-0.667782731	-0.667782731	-0.667782731	-0.667782731	-0.667782731	-0.667782731	1.911215224	2.341871851	1.911865184	1.178476782	0.407461094	1.509234111	-0.667782731	-0.667782731	0.713757798	1.359646437	0.975075882	0.517381585	-0.667782731	1.1974514	-0.667782731	-0.667782731
IL4R	cluster 2	-0.272061031	0.040095063	-0.40528907	-0.937015022	-0.937015022	-0.937015022	-0.09372699	-0.937015022	-0.937015022	-0.937015022	-0.937015022	0.292464959	-0.937015022	-0.937015022	-0.937015022	-0.937015022	1.484499783	-0.061372794	1.028724347	1.431539331	1.334875442	1.453036404	-0.937015022	-0.937015022	0.518645661	0.904012802	0.533473832	1.485063279	1.927976071	1.359250499	0.157002714	-0.937015022
SRP68	cluster 2	-0.961177493	-0.961177493	-0.961177493	-0.961177493	-0.961177493	-0.961177493	-0.961177493	-0.961177493	-0.961177493	-0.961177493	-0.961177493	-0.961177493	-0.961177493	-0.961177493	-0.961177493	-0.961177493	0.705042295	1.134794221	1.047040019	1.219244794	1.001320218	1.017726009	0.658845429	0.702620214	0.89199497	1.130417424	1.397347731	1.130496754	1.276136033	1.185469478	0.722027493	0.158316799
TMBIM6	cluster 2	0.414097843	0.732682106	0.556108392	1.170564878	0.650887069	-1.354682443	-1.354682443	1.480965704	1.220587002	1.058490307	-1.354682443	-1.354682443	-1.354682443	-1.354682443	-1.354682443	-1.354682443	0.310190769	0.252110963	0.583704717	0.880349195	0.979082888	0.863091825	0.68500499	0.928095997	-0.099526852	0.026044506	-0.226701761	0.156322207	0.13839435	0.786277338	-1.354682443	-1.354682443
SLC39A14	cluster 2	1.106166039	1.516375919	1.010628385	-0.52231832	-1.445796258	1.41362528	1.206114923	0.182790975	0.168526784	-1.445796258	1.08019766	0.901388598	0.756253711	0.536497235	-1.445796258	-1.445796258	0.702583351	0.241588556	0.43863869	-0.828859924	-0.13199554	0.027415438	-1.445796258	-1.445796258	0.585258381	0.692320123	0.535605218	-0.416746009	-0.210230576	0.574545165	-1.445796258	-1.445796258
PIM3	cluster 2	-0.018158261	-0.081466631	-0.074719959	-0.546870718	-0.546870718	-0.546870718	-0.546870718	-0.546870718	-0.546870718	-0.546870718	-0.546870718	-0.546870718	-0.546870718	-0.546870718	-0.546870718	-0.546870718	2.668254791	3.016790402	2.558264507	0.673633997	0.466695432	1.132188661	0.028251539	0.534246181	-0.546870718	-0.546870718	-0.546870718	-0.546870718	0.033433704	-0.546870718	-0.546870718	-0.546870718
TRIM21	cluster 2	-0.909282803	-0.909282803	-0.909282803	-0.909282803	-0.909282803	-0.909282803	-0.909282803	-0.909282803	-0.909282803	-0.909282803	-0.909282803	-0.909282803	-0.909282803	-0.909282803	-0.909282803	-0.909282803	0.270482293	0.571719456	-0.022229191	1.495187652	0.788559193	0.742819059	0.641672364	0.83649957	0.51323742	0.728146703	0.651548596	2.208976227	1.557924721	1.38469677	1.218552819	0.960731193
CAB39	cluster 2	0.164776272	0.438295125	0.931761627	0.097561227	-0.155100458	-0.223595092	-0.657337917	0.116442454	0.743578954	-0.905465882	-0.242425773	0.179942212	-0.401728946	0.50687842	-2.233396535	-2.233396535	0.639420278	0.676636498	0.956537467	-0.072676876	0.475365101	0.522161477	-0.2644821	0.444271737	0.340633171	0.329258124	0.730984443	1.219669297	1.113716174	1.228509126	-2.233396535	-2.233396535
FUNDC2	cluster 2	-0.874276876	-0.874276876	-0.874276876	-0.874276876	-0.874276876	-0.874276876	-0.874276876	-0.874276876	-0.874276876	-0.874276876	-0.874276876	-0.874276876	-0.874276876	-0.874276876	-0.874276876	-0.874276876	1.627502393	2.167718859	1.309915969	0.521884488	0.866186581	0.987031469	1.046856116	1.473933191	0.686950646	1.095894708	0.791604119	0.750568551	0.390574825	0.621975521	-0.874276876	0.524109458
GATAD2A	cluster 2	-0.851448856	-0.851448856	-0.851448856	-0.851448856	-0.851448856	-0.851448856	-0.851448856	-0.851448856	-0.851448856	-0.851448856	-0.851448856	-0.851448856	-0.851448856	-0.851448856	-0.851448856	-0.851448856	1.632283515	1.370254573	1.174516552	1.504881758	1.200531278	0.603154328	0.713433511	-0.223250231	1.459178136	1.22616403	1.165415362	0.667448329	-0.264050509	1.346204362	0.898465566	-0.851448856
CSK	cluster 2	-0.878423697	-0.878423697	-0.878423697	-0.878423697	-0.878423697	-0.878423697	-0.878423697	-0.878423697	-0.878423697	-0.878423697	-0.878423697	-0.878423697	-0.878423697	-0.878423697	-0.878423697	-0.878423697	1.378945161	1.241821441	0.980252449	1.99876724	1.203677001	1.369400193	0.952898128	0.157451339	0.954366091	1.135123798	0.914776904	0.989377267	0.509823435	0.956446928	0.190075476	-0.878423697
ARL10	cluster 2	-0.835014269	-0.835014269	-0.835014269	-0.835014269	-0.835014269	-0.835014269	-0.835014269	-0.835014269	-0.835014269	-0.835014269	-0.835014269	-0.835014269	-0.835014269	-0.835014269	-0.835014269	-0.835014269	1.135922398	1.044560052	0.518436234	1.282479587	1.074738471	1.392049372	0.756277851	1.764681251	0.358498939	0.610511157	0.784227731	1.237068192	1.619443186	1.451362421	-0.835014269	-0.835014269
HIGD2A	cluster 2	-0.835014269	-0.835014269	-0.835014269	-0.835014269	-0.835014269	-0.835014269	-0.835014269	-0.835014269	-0.835014269	-0.835014269	-0.835014269	-0.835014269	-0.835014269	-0.835014269	-0.835014269	-0.835014269	1.135922398	1.044560052	0.518436234	1.282479587	1.074738471	1.392049372	0.756277851	1.764681251	0.358498939	0.610511157	0.784227731	1.237068192	1.619443186	1.451362421	-0.835014269	-0.835014269
APH1A	cluster 2	-0.158456669	-0.322446864	-0.320626779	-0.299741247	-0.606396633	-1.320781692	-0.505428752	-0.359560966	-0.151387124	-0.545831423	-0.828296029	-1.320781692	-1.320781692	-0.324801478	-1.320781692	-1.320781692	1.207870153	1.135148261	0.811022174	1.669683263	1.548511554	1.634715604	0.90734559	1.081165605	0.111047926	0.507862756	0.071462166	0.807226967	1.251290027	0.924093758	-1.320781692	-1.320781692
PPIB	cluster 2	-0.053206099	0.048205139	0.303742076	-0.172834663	-0.567619326	-0.457653886	0.203069073	0.377684116	0.2402104	-0.783714361	-0.894324037	0.008383504	0.226152015	-0.418337338	-2.163832103	-2.163832103	1.233354261	1.304778182	1.13939701	1.105391597	0.689402939	1.130511501	0.10855742	0.537374475	0.519531528	0.549509649	0.676142577	0.566532347	0.671249592	0.363838719	-2.163832103	-2.163832103
MRTO4	cluster 2	1.208485516	1.73729557	1.035172881	0.204650069	-1.34177833	1.161504658	1.826565611	0.257353043	-0.130301046	-1.34177833	1.146348386	0.225719953	0.656427796	-0.490936436	-0.406445267	-1.34177833	0.945699201	1.013454024	0.182651792	-0.597078069	-0.049968251	0.022488701	-1.34177833	-1.34177833	0.361576702	0.922040777	0.328652241	-0.033537296	-0.79359391	-1.34177833	-1.34177833	-1.34177833
CDT1	cluster 2	-0.696510387	-0.696510387	-0.696510387	-0.696510387	-0.696510387	-0.696510387	-0.696510387	-0.696510387	-0.696510387	-0.696510387	-0.696510387	-0.696510387	-0.696510387	-0.696510387	-0.696510387	-0.696510387	0.733287499	0.958221989	0.939728183	2.021727376	1.93711193	1.982381874	-0.696510387	-0.696510387	0.744629543	0.449667688	-0.146808281	1.773465471	1.113825549	1.422968915	-0.696510387	-0.696510387
EMG1	cluster 2	-0.770764922	-0.770764922	-0.770764922	-0.770764922	-0.770764922	-0.770764922	-0.770764922	-0.770764922	-0.770764922	-0.770764922	-0.770764922	-0.770764922	-0.770764922	-0.770764922	-0.770764922	-0.770764922	1.698497716	1.487169598	1.927139174	0.754612785	0.609951187	0.773905237	-0.770764922	0.421842039	1.420865595	1.361154654	1.695358172	1.310868535	0.690458362	0.492710468	-0.770764922	-0.770764922
ATP6V0C	cluster 2	-0.242417806	0.334097106	-0.098785423	0.185844954	-0.592527343	-0.956186804	0.323517315	-0.267722685	-0.5190004	-0.753944793	-0.430560628	-0.183835558	-0.319103486	-0.936296299	-1.813150758	-1.813150758	1.614420347	1.37531196	1.529834665	1.234573732	0.586221166	0.938583705	0.652682246	0.951113267	-0.087556656	1.100849888	0.809393305	1.012535891	-0.416866941	0.408428311	-1.813150758	-1.813150758
FAM78A	cluster 2	-1.119365215	-1.119365215	-0.512631282	-0.413344169	0.490930376	-1.119365215	-1.119365215	-1.119365215	-1.119365215	-0.376572037	-1.119365215	-1.119365215	-1.119365215	-1.119365215	-0.52733507	-1.119365215	0.658716819	0.653091203	-0.377336573	0.962417625	1.045700086	0.52523187	1.613872768	1.99665316	0.345436982	1.005012792	0.520494134	0.888826974	1.431720273	0.858281474	0.980126496	0.543723467
SEMA4D	cluster 2	0.217854344	-0.094417969	-0.544501842	-0.541603018	0.098467616	0.126165825	-0.103477465	0.277705217	-0.35316867	0.45581291	-0.478138541	0.270550926	-0.359844455	0.324511147	1.422933668	1.06178348	0.112171132	0.225845208	0.006115713	0.330705458	0.364743523	0.302884236	1.063683583	0.65750537	-0.194361914	0.375542662	-1.229381117	-0.507381134	-0.856569514	0.472327479	-4.379282721	1.474818866
PPTC7	cluster 2	-0.846199276	-0.846199276	-0.846199276	-0.846199276	-0.846199276	-0.846199276	-0.846199276	-0.846199276	-0.846199276	-0.846199276	-0.846199276	-0.846199276	-0.846199276	-0.846199276	-0.846199276	-0.846199276	1.085700368	1.00391611	1.613640306	0.885805427	0.185536431	0.859125478	0.942101229	1.125613123	1.249580437	1.076352073	1.27191998	1.368631551	1.045424203	1.518240248	-0.846199276	-0.846199276
ALKBH5	cluster 2	-0.852664255	-0.852664255	-0.852664255	-0.852664255	-0.852664255	-0.852664255	-0.852664255	-0.852664255	-0.852664255	-0.852664255	-0.852664255	-0.852664255	-0.852664255	-0.852664255	-0.852664255	-0.852664255	1.119141972	0.899974492	1.207180894	0.621368728	0.978260714	0.894002937	1.143469077	1.398774763	0.92377155	0.929522023	1.425668403	1.208414108	0.851329991	1.747076944	-0.852664255	-0.852664255
BCL2L1	cluster 2	-0.712160629	-0.712160629	-0.712160629	-0.712160629	-0.712160629	-0.712160629	-0.712160629	-0.712160629	-0.712160629	-0.712160629	-0.712160629	-0.712160629	-0.712160629	-0.712160629	-0.712160629	-0.712160629	1.840758888	1.959588997	1.83218775	1.01227652	0.278137002	0.60612052	-0.712160629	-0.142867384	1.497094356	1.986408027	1.570630024	0.665895083	-0.712160629	-0.012228527	0.437050693	-0.712160629
GLRX5	cluster 2	0.549996109	0.684059707	0.53282545	0.574451579	-0.242356983	0.730169017	0.639086494	0.700553054	0.884438124	-1.098410166	0.69567916	1.111201003	0.649819112	0.683219623	-1.991937238	-0.310919995	0.244832141	0.316906088	0.08185561	-1.991937238	-1.991937238	-0.104208237	-0.834510809	-0.361894775	0.532637985	0.799721636	0.569122161	0.503267202	0.896784631	0.531361266	-1.991937238	-1.991937238
HLA-E	cluster 2	-0.476258183	-0.153865069	-0.266153927	0.142173029	1.734823732	-0.418515224	-0.422836253	-0.03544278	0.311160952	1.649846619	-0.487703409	-0.324870324	-0.296260665	-0.08971695	-1.074517368	-1.074517368	1.295711983	1.613879852	1.178014362	1.09197626	1.049766453	1.12795162	-0.413752849	2.049310207	-1.074517368	-1.074517368	-1.074517368	-1.074517368	-1.074517368	-1.074517368	-1.074517368	-0.188583124
LTA	cluster 2	1.335315032	2.637985208	2.664235286	-0.488912161	-0.488912161	1.197867579	1.844909061	-0.488912161	-0.488912161	-0.140338272	2.135724279	0.058193698	-0.488912161	-0.488912161	-0.488912161	-0.488912161	-0.488912161	-0.488912161	-0.488912161	-0.488912161	-0.488912161	-0.488912161	-0.488912161	-0.488912161	-0.488912161	-0.488912161	-0.488912161	-0.488912161	-0.488912161	-0.488912161	-0.488912161	-0.488912161
SUMO3	cluster 2	-0.902832234	-0.902832234	-0.902832234	-0.902832234	-0.902832234	-0.902832234	-0.902832234	-0.902832234	-0.902832234	-0.902832234	-0.902832234	-0.902832234	-0.902832234	-0.902832234	-0.902832234	-0.902832234	1.025448531	1.049499664	1.34232068	1.571559868	1.102244055	1.074568389	0.415914608	0.519833819	0.84509549	1.039522003	0.777789083	1.173443835	1.310268058	1.37114812	0.729491774	-0.902832234
CD81	cluster 2	-0.829322367	-0.829322367	-0.829322367	-0.829322367	-0.829322367	-0.829322367	-0.829322367	-0.829322367	-0.829322367	-0.829322367	-0.829322367	-0.829322367	-0.829322367	-0.829322367	-0.829322367	-0.829322367	1.762754668	1.412233448	1.133570373	1.60520044	1.497481997	1.509362229	0.433769379	1.198956714	0.882234252	1.072895943	0.541794038	0.870967522	0.397861551	0.608720048	-0.829322367	-0.829322367
RTL8C	cluster 2	-0.896290291	-0.896290291	-0.896290291	-0.896290291	-0.896290291	-0.896290291	-0.896290291	-0.896290291	-0.896290291	-0.896290291	-0.896290291	-0.896290291	-0.896290291	-0.896290291	-0.896290291	-0.896290291	0.785360778	0.604185321	0.683276629	2.045755173	1.37070449	1.213669157	0.748175736	0.7896947	0.400400368	0.776402817	0.159100416	1.215844789	1.732362164	1.623960516	0.260457794	-0.068706185
C11orf98	cluster 2	-0.890878186	-0.890878186	-0.890878186	-0.890878186	-0.890878186	-0.890878186	-0.890878186	-0.890878186	-0.890878186	-0.890878186	-0.890878186	-0.890878186	-0.890878186	-0.890878186	-0.890878186	-0.890878186	1.084647607	1.083345408	0.986069199	1.331468977	1.001605894	1.214407312	0.357305055	-0.890878186	1.012577739	1.546377523	1.464694588	1.45240999	0.91641135	0.653557507	0.924738011	0.115312996
LBHD1	cluster 2	-0.890878186	-0.890878186	-0.890878186	-0.890878186	-0.890878186	-0.890878186	-0.890878186	-0.890878186	-0.890878186	-0.890878186	-0.890878186	-0.890878186	-0.890878186	-0.890878186	-0.890878186	-0.890878186	1.084647607	1.083345408	0.986069199	1.331468977	1.001605894	1.214407312	0.357305055	-0.890878186	1.012577739	1.546377523	1.464694588	1.45240999	0.91641135	0.653557507	0.924738011	0.115312996
POLDIP2	cluster 2	0.050887846	0.322620991	-0.202493124	-0.109615274	-1.67705509	-0.102979853	0.047238096	-0.096349259	-0.232010128	-1.67705509	-0.472970991	-0.165568517	-0.189602385	-0.488685286	-1.67705509	-1.67705509	1.203545844	1.382053034	1.171841896	1.657426485	1.337039536	0.984249856	-1.67705509	-0.106064032	0.39142647	0.709868239	0.848361167	0.962358099	0.606411197	0.659458357	-0.106117723	-1.67705509
SMCHD1	cluster 2	-0.745287506	-0.697358172	-0.052493923	-0.513876847	0.760043521	-0.233776032	-0.802679212	-0.779838583	-0.184729538	0.562921775	-0.934768454	0.492644652	0.538867968	0.168771259	-1.759790253	-1.759790253	-0.241800772	0.341825335	0.532562938	0.689637302	0.785226192	1.329808528	1.706977533	2.105540213	-0.198459573	-0.532995497	0.290976848	0.920123763	0.539451774	1.19184552	-1.759790253	-1.759790253
HGH1	cluster 2	-0.853679559	-0.853679559	-0.853679559	-0.853679559	-0.853679559	-0.853679559	-0.853679559	-0.853679559	-0.853679559	-0.853679559	-0.853679559	-0.853679559	-0.853679559	-0.853679559	-0.853679559	-0.853679559	1.714321714	1.638167895	1.355597883	0.717757496	0.414367493	1.169976838	0.430415578	0.395331235	1.315729735	1.874048292	1.357232108	0.921547524	0.335888256	0.839714655	0.032455797	-0.853679559
SNX1	cluster 2	-0.841670051	-0.841670051	-0.841670051	-0.841670051	-0.841670051	-0.841670051	-0.841670051	-0.841670051	-0.841670051	-0.841670051	-0.841670051	-0.841670051	-0.841670051	-0.841670051	-0.841670051	-0.841670051	1.072415058	0.988818366	0.781042281	1.642924733	1.20157679	1.71564407	0.473440356	0.97251158	0.670091253	0.83448948	0.855343026	1.167381784	1.675333363	1.099048782	-0.841670051	-0.841670051
MBD3	cluster 2	-0.708457438	-0.708457438	-0.708457438	-0.708457438	-0.708457438	-0.708457438	-0.708457438	-0.708457438	-0.708457438	-0.708457438	-0.708457438	-0.708457438	-0.708457438	-0.708457438	-0.708457438	-0.708457438	1.758638202	1.413737752	2.241436689	1.161937547	0.581682632	0.816260829	-0.708457438	-0.708457438	1.536476652	1.492163975	1.099632508	0.338911531	-0.708457438	1.60125761	-0.708457438	0.12701283
GPI	cluster 2	-0.495124827	-0.495124827	-0.495124827	-0.495124827	-0.495124827	-0.495124827	-0.495124827	-0.495124827	-0.495124827	-0.495124827	-0.495124827	-0.495124827	-0.495124827	-0.495124827	-0.495124827	-0.495124827	2.010185784	1.398177291	1.051303861	2.921984735	1.685085473	2.56696277	0.030926643	0.218369289	-0.495124827	-0.495124827	-0.495124827	-0.495124827	-0.495124827	-0.495124827	-0.495124827	-0.495124827
RRP36	cluster 2	0.400693114	0.453349482	-0.228018286	-0.659582424	-1.617541902	-0.176747303	0.713486725	-0.041088496	-0.639961748	-0.842750012	-0.079600185	0.448368752	-0.711428421	-1.413438507	-2.867643094	-1.838050996	0.425933746	0.901678649	0.982302419	0.579816939	0.299583951	0.280251336	-1.087231758	-0.218620589	1.644752986	1.274438075	0.951027816	0.76742908	0.724599149	0.465521444	1.138583552	-0.030113494
MRPS12	cluster 2	-0.304844067	-0.309381277	-0.351401934	-0.667249362	-1.07060246	-0.3887651	-0.048092281	-0.470690772	-0.672376807	-1.07060246	-0.490193123	-0.53204601	-0.565159491	-1.07060246	-1.07060246	-1.07060246	1.451296005	1.564668475	1.418071724	1.176050767	0.963372846	0.907332362	-1.07060246	-1.07060246	1.244378568	1.733525753	1.044542062	1.134608629	0.967008023	0.830767149	-1.07060246	-1.07060246
HLA-A	cluster 2	-0.561993497	-0.561993497	-0.561993497	-0.561993497	-0.561993497	-0.561993497	-0.561993497	-0.561993497	-0.561993497	-0.561993497	-0.561993497	-0.561993497	-0.561993497	-0.561993497	-0.561993497	-0.561993497	1.489459805	1.472942852	1.268214149	1.851283018	1.508530731	1.771625356	-0.561993497	2.251132712	-0.561993497	-0.561993497	-0.561993497	-0.561993497	-0.561993497	1.874655296	-0.561993497	-0.561993497
ARAF	cluster 2	-0.952058366	-0.952058366	-0.952058366	-0.952058366	-0.952058366	-0.952058366	-0.952058366	-0.952058366	-0.952058366	-0.952058366	-0.952058366	-0.952058366	-0.952058366	-0.952058366	-0.952058366	-0.952058366	0.631178828	0.462541081	0.74402103	0.709040878	1.333285847	1.409994453	1.082009087	1.119532634	0.569125366	0.430229167	1.139889226	1.402908829	0.79062016	1.441150048	1.319149165	0.648258055
RNF187	cluster 2	-0.796045897	-0.796045897	-0.796045897	-0.796045897	-0.796045897	-0.796045897	-0.796045897	-0.796045897	-0.796045897	-0.796045897	-0.796045897	-0.796045897	-0.796045897	-0.796045897	-0.796045897	-0.796045897	1.057324012	1.326587754	1.026093703	1.842051743	1.887012918	2.013477005	0.41759159	1.130219226	0.080239464	0.776187166	0.02029602	1.036420946	0.701994946	1.013329645	-0.796045897	-0.796045897
ARPC5L	cluster 2	0.476887517	0.713179725	1.04304534	-0.093272816	-0.966174997	-0.332905304	0.370348598	-0.632679642	0.711976207	-1.148245655	0.467318554	0.471006909	-0.089510995	-0.339601512	-2.240167192	-2.240167192	0.987190158	1.380284054	1.516786584	0.323007113	0.414396771	0.627891461	-0.724177286	-0.805408497	0.604894163	1.009528515	0.315613852	0.605756279	-0.03087668	0.713662617	-2.240167192	-0.869419458
TOR1A	cluster 2	0.582776819	0.689650339	0.518816859	0.52655133	0.483652225	1.347928538	1.033839585	-1.281540789	0.697774308	-1.281540789	1.303682527	1.997439303	2.292872909	1.295218968	-0.219045712	0.02350173	-0.860015357	0.024480879	-0.576337509	-0.145857994	-0.725257985	-0.581842307	-1.281540789	-1.281540789	-0.577267665	0.275940116	-0.749350323	0.021050701	-0.290046674	-0.700910872	-1.281540789	-1.281540789
FURIN	cluster 2	-0.35805885	0.123459125	0.556577259	0.227197385	-0.886536101	-0.886536101	-0.886536101	0.820260468	-0.053456177	-0.886536101	0.345035658	0.266952085	-0.886536101	0.589225026	-0.886536101	-0.886536101	1.104335555	1.515425076	1.557351573	2.088822886	1.428103006	1.948601633	-0.024146536	-0.886536101	-0.886536101	-0.886536101	-0.886536101	-0.886536101	1.162356341	-0.886536101	-0.886536101	-0.886536101
VPS4A	cluster 2	-0.837160278	-0.837160278	-0.837160278	-0.837160278	-0.837160278	-0.837160278	-0.837160278	-0.837160278	-0.837160278	-0.837160278	-0.837160278	-0.837160278	-0.837160278	-0.837160278	-0.837160278	-0.837160278	1.399280675	1.622408295	1.009238019	1.399389519	0.979536922	1.54615626	0.128817066	0.636551978	0.853800163	1.225436675	1.119302502	1.39342146	1.077641915	0.677903551	-0.837160278	-0.837160278
PHF8	cluster 2	-0.803355531	-0.803355531	-0.803355531	-0.803355531	-0.803355531	-0.803355531	-0.803355531	-0.803355531	-0.803355531	-0.803355531	-0.803355531	-0.803355531	-0.803355531	-0.803355531	-0.803355531	-0.803355531	0.950958947	1.019958195	0.951516368	-0.803355531	-0.803355531	-0.803355531	0.7627553	1.600779171	0.820591537	1.443307198	1.509515346	1.32674775	1.232616274	1.218783405	1.214484839	1.211740762
L3MBTL2	cluster 2	-0.210106343	-0.010309288	-0.17874288	-1.031193629	-0.300672666	-0.439245655	0.046728791	-1.031193629	-1.031193629	-1.031193629	-0.188022124	-1.031193629	-1.031193629	-1.031193629	-1.031193629	-1.031193629	1.48587641	1.58509885	1.426930954	0.836754365	0.691056048	0.820604644	-1.031193629	0.275464878	1.566500944	1.96174146	0.862019163	1.111260443	0.099218397	0.932167164	-1.031193629	-1.031193629
GADD45B	cluster 2	-0.8370648	-0.8370648	-0.8370648	-0.8370648	-0.8370648	-0.8370648	-0.8370648	-0.8370648	-0.8370648	-0.8370648	-0.8370648	-0.8370648	-0.8370648	-0.8370648	-0.8370648	-0.8370648	1.431451327	1.028682705	1.606176383	0.22023776	1.020772199	0.219972701	1.697573061	1.858280509	0.967384377	0.082480583	1.642192556	0.342073741	0.078118585	1.235353233	0.799351885	-0.8370648
RBM14	cluster 2	-0.798111792	-0.798111792	-0.798111792	-0.798111792	-0.798111792	-0.798111792	-0.798111792	-0.798111792	-0.798111792	-0.798111792	-0.798111792	-0.798111792	-0.798111792	-0.798111792	-0.798111792	-0.798111792	1.403233717	1.547594207	1.262627389	1.718052938	0.95277331	1.529850384	0.509796616	0.286461189	-0.2014725	0.254208139	1.42961	1.276417592	0.760599085	1.636260184	-0.798111792	-0.798111792
RBM14-RBM4	cluster 2	-0.798111792	-0.798111792	-0.798111792	-0.798111792	-0.798111792	-0.798111792	-0.798111792	-0.798111792	-0.798111792	-0.798111792	-0.798111792	-0.798111792	-0.798111792	-0.798111792	-0.798111792	-0.798111792	1.403233717	1.547594207	1.262627389	1.718052938	0.95277331	1.529850384	0.509796616	0.286461189	-0.2014725	0.254208139	1.42961	1.276417592	0.760599085	1.636260184	-0.798111792	-0.798111792
CDC34	cluster 2	-0.634442718	-0.826005239	-0.594210289	-0.431901229	-0.589545329	-0.971088587	-0.646678498	-0.640357029	-0.507695947	-0.630849949	-0.966962075	-0.637837108	-0.75501116	-1.052543503	-1.484074844	-1.484074844	0.507581052	1.056262369	0.52859532	1.080041011	1.31661201	1.817218959	0.571705167	0.751297657	0.160062322	1.393892546	1.179643876	1.33011468	1.388158072	1.065281493	0.190886659	-1.484074844
CTBP1	cluster 2	-0.606543834	-0.636003997	-0.333755731	-0.468701681	-0.576857624	-1.304137264	-1.304137264	-0.09130584	-0.396788291	-0.545672764	-0.598643846	-1.304137264	-0.398663039	-0.524746564	-1.304137264	-1.304137264	0.861148312	1.330661238	0.711239197	1.0572381	1.419637813	1.282641559	0.606299234	1.149925685	0.517323959	0.817886842	0.400862064	1.282561982	1.604022216	1.265195859	-1.304137264	-1.304137264
BSG	cluster 2	-0.953858175	-0.953858175	-0.953858175	-0.953858175	-0.953858175	-0.953858175	-0.953858175	-0.953858175	-0.953858175	-0.953858175	-0.953858175	-0.953858175	-0.953858175	-0.953858175	-0.953858175	-0.953858175	1.283329062	1.316295555	1.249048458	1.334380399	1.080477059	1.585244213	0.623473986	0.976475273	0.577033881	1.03701653	0.795951863	0.715216379	0.5801867	1.167842156	0.424778787	0.514980506
SLAMF1	cluster 2	0.878782136	0.891663335	1.380552621	0.59111819	0.184968833	0.952189735	1.188066777	0.963145668	0.879036591	-0.258079941	1.492588537	1.490563109	0.428665964	0.608743696	-0.766848865	-1.422482887	-0.569722138	-0.291645264	-0.049343766	-1.422482887	-0.248015759	-1.422482887	-1.422482887	-1.422482887	-0.010628388	0.446073457	0.393552307	0.654435255	-1.422482887	0.150001002	-1.422482887	-1.422482887
PRPF18	cluster 2	-0.956782533	-0.956782533	-0.956782533	-0.956782533	-0.956782533	-0.956782533	-0.956782533	-0.956782533	-0.956782533	-0.956782533	-0.956782533	-0.956782533	-0.956782533	-0.956782533	-0.956782533	-0.956782533	0.623850232	0.9642639	0.677632839	0.673129019	0.602758452	0.954601601	0.926925034	1.765729475	0.79110609	0.896333338	0.50378977	1.090276406	1.140956346	1.1547668	1.527404266	1.014996967
HERPUD1	cluster 2	-0.327493835	0.261343299	0.046025247	-0.513724039	-0.377601892	-0.992718835	-0.675662189	0.172748693	0.908378336	-0.880081536	-0.409410609	0.052008057	-0.603355087	0.327124386	-2.246508065	-2.246508065	0.271259532	0.694166667	0.996427616	0.856728674	0.734037286	1.257982516	0.022408364	-0.170392883	0.304289951	0.36062404	1.045039001	1.164897994	0.533264445	2.015342017	-0.334131021	-2.246508065
CASP2	cluster 2	-0.836468902	-0.836468902	-0.836468902	-0.836468902	-0.836468902	-0.836468902	-0.836468902	-0.836468902	-0.836468902	-0.836468902	-0.836468902	-0.836468902	-0.836468902	-0.836468902	-0.836468902	-0.836468902	0.761721104	1.017517032	1.181069358	1.447840411	1.3747652	1.375278552	0.692731896	1.024765301	0.587995782	0.324132861	1.291056192	0.759632173	1.368739795	1.849194576	-0.836468902	-0.836468902
COMMD4	cluster 2	-0.79300027	-0.79300027	-0.79300027	-0.79300027	-0.79300027	-0.79300027	-0.79300027	-0.79300027	-0.79300027	-0.79300027	-0.79300027	-0.79300027	-0.79300027	-0.79300027	-0.79300027	-0.79300027	1.152875974	1.04115422	0.92855296	1.78096534	1.978673761	1.72640383	0.470521067	0.54927627	0.163224988	0.265936916	0.115146353	1.189542749	1.614137139	1.297593283	-0.79300027	-0.79300027
RNPEPL1	cluster 2	-0.808783668	-0.808783668	-0.808783668	-0.808783668	-0.808783668	-0.808783668	-0.808783668	-0.808783668	-0.808783668	-0.808783668	-0.808783668	-0.808783668	-0.808783668	-0.808783668	-0.808783668	-0.808783668	1.28313973	0.807243262	0.754583751	1.556250025	1.294612484	1.136864372	1.804234656	2.215695951	0.11265331	0.460335443	0.570960002	0.733249729	0.766445463	1.06183785	-0.808783668	-0.808783668
NMT1	cluster 2	-0.489197414	-0.914030249	-0.436936773	-0.914030249	-0.914030249	-0.544007919	-0.914030249	-0.914030249	-0.914030249	-0.914030249	-0.914030249	-0.914030249	-0.914030249	-0.914030249	-0.914030249	-0.914030249	1.140477299	1.459519577	1.141102699	1.416593131	0.904385992	1.324870364	0.380063164	0.633273377	1.39149087	0.771646508	1.196022869	1.032694494	1.157700704	1.230754794	-0.914030249	-0.914030249
PSME3	cluster 2	-0.502474969	-0.502474969	-0.502474969	-0.502474969	-0.502474969	-0.502474969	-0.502474969	-0.502474969	-0.502474969	-0.502474969	-0.502474969	-0.502474969	-0.502474969	-0.502474969	-0.502474969	-0.502474969	2.675654181	2.57023817	1.941902888	1.90965653	1.298051313	1.430024699	-0.502474969	-0.502474969	-0.502474969	-0.502474969	-0.502474969	0.126250139	0.107621338	-0.502474969	-0.502474969	-0.502474969
SLC25A3	cluster 2	0.583067977	0.603707004	0.278470471	0.323507766	-1.236407588	-0.33577884	-0.125484603	0.176675487	0.472560805	-0.730623093	-0.586670236	0.083573247	-0.05322981	-0.057872915	-2.496072175	-2.496072175	0.710955834	0.83671027	1.250729448	0.785835495	0.47983874	0.548188512	-0.481780919	-0.126551354	0.592581382	0.635081651	0.573457353	0.568247743	0.61367798	1.567488584	-2.496072175	-0.461739866
FBXL19	cluster 2	-0.284755738	-0.369182872	-0.414740432	-0.322279434	-0.969198402	-0.969198402	-0.969198402	-0.12957658	-0.252561658	-0.969198402	-0.969198402	-0.969198402	-0.969198402	-0.969198402	-0.969198402	-0.969198402	0.990362588	1.347033448	0.361273741	1.602289832	1.651509228	1.665738786	-0.969198402	0.266428988	0.90500889	1.014217421	1.349584341	0.962202466	1.184994706	1.072031507	-0.969198402	-0.969198402
MCM6	cluster 2	-0.752752145	-0.752752145	-0.752752145	-0.752752145	-0.752752145	-0.752752145	-0.752752145	-0.752752145	-0.752752145	-0.752752145	-0.752752145	-0.752752145	-0.752752145	-0.752752145	-0.752752145	-0.752752145	1.338745514	1.550895051	1.296568884	1.196912342	1.326528119	1.76296947	-0.752752145	-0.752752145	1.042392315	1.020464297	0.863826972	0.9106029	1.280025479	1.465111562	-0.752752145	-0.752752145
AKT2	cluster 2	-0.87587458	-0.87587458	-0.87587458	-0.87587458	-0.87587458	-0.87587458	-0.87587458	-0.87587458	-0.87587458	-0.87587458	-0.87587458	-0.87587458	-0.87587458	-0.87587458	-0.87587458	-0.87587458	1.192147194	1.025084755	0.706406073	1.466310997	1.448414504	1.391910678	1.253408215	1.519559657	0.584680966	1.25297631	0.017969519	1.180112128	0.972833945	0.816620892	0.061432026	-0.87587458
CDCA5	cluster 2	-0.614374239	-0.614374239	-0.614374239	-0.614374239	-0.614374239	-0.614374239	-0.614374239	-0.614374239	-0.614374239	-0.614374239	-0.614374239	-0.614374239	-0.614374239	-0.614374239	-0.614374239	-0.614374239	1.005176997	0.546128796	0.76991291	2.061125682	1.984507289	1.307163304	-0.614374239	-0.614374239	0.318160614	-0.614374239	-0.614374239	1.555940991	1.481946096	2.486170587	-0.614374239	-0.614374239
RAB11FIP1	cluster 2	0.058354362	0.593232513	0.239329796	-0.550154563	-0.966783816	-0.434358944	-0.557835001	0.662046918	-0.113648325	-0.966783816	-0.326584905	-0.260047555	-0.966783816	-0.549730784	-0.966783816	-0.966783816	-0.966783816	0.810321932	1.165099434	1.796884221	0.879232984	1.393928263	-0.966783816	-0.966783816	1.108012845	1.370856994	2.029812389	1.782146701	-0.966783816	-0.462277303	-0.966783816	-0.966783816
PRRC2B	cluster 2	-0.855990695	-0.855990695	-0.855990695	-0.855990695	-0.855990695	-0.855990695	-0.855990695	-0.855990695	-0.855990695	-0.855990695	-0.855990695	-0.855990695	-0.855990695	-0.28766498	0.506137615	-0.855990695	0.517095736	0.559810557	0.742769692	1.04504549	0.864757728	1.149635856	2.108520023	2.478988565	0.342531583	0.136272631	0.390172053	0.495606605	1.416276315	1.229895655	-0.855990695	-0.855990695
LBH	cluster 2	-0.854476154	-0.406055921	-0.854476154	-0.854476154	-0.457570035	-0.854476154	-0.426487388	-0.854476154	-0.430834981	-0.854476154	-0.854476154	-0.854476154	-0.854476154	-0.854476154	-0.854476154	-0.854476154	1.260965244	-0.112648093	1.537556203	-0.365222091	-0.244075438	0.099893017	2.153013613	0.684089694	0.808478487	1.107553229	0.955591315	0.668134654	0.982479375	0.680946389	2.612382734	-0.854476154
PRR3	cluster 2	0.259812602	0.216368423	-0.487148947	-0.167706597	-1.505603394	-0.196646957	0.08488112	-0.018853375	-0.055797466	-0.774325167	0.202348947	-0.567110405	-0.905660973	-0.596155719	-1.505603394	-1.505603394	1.792479093	1.6505987	1.262925344	0.87886384	0.480914678	0.964732321	-1.505603394	-0.219257307	1.067910891	1.406814441	1.039454133	0.40197	0.873630674	0.43857807	-1.505603394	-1.505603394
HSF1	cluster 2	-0.852182666	-0.852182666	-0.416469551	-0.852182666	-0.852182666	-0.852182666	-0.852182666	-0.852182666	-0.852182666	-0.852182666	-0.852182666	-0.852182666	-0.852182666	-0.852182666	-0.852182666	-0.852182666	1.312420532	1.409898488	1.160613849	1.451375795	0.84869673	1.736386554	0.422878808	1.358364492	0.5778226	1.272341431	1.297421319	1.034064389	0.103845797	0.917444081	-0.852182666	-0.852182666
COX14	cluster 2	-0.88962827	-0.88962827	-0.88962827	-0.88962827	-0.88962827	-0.88962827	-0.88962827	-0.88962827	-0.88962827	-0.88962827	-0.88962827	-0.88962827	-0.88962827	-0.88962827	-0.88962827	-0.88962827	1.212536002	1.289935065	1.405736107	1.296787929	1.229034879	1.251826281	0.659452858	0.968025746	0.992466032	0.882462443	0.597499831	1.523236481	1.275510312	0.482665467	0.056505153	-0.88962827
KCTD5	cluster 2	-0.785228723	-0.785228723	-0.785228723	-0.785228723	-0.785228723	-0.785228723	-0.785228723	-0.785228723	-0.785228723	-0.785228723	-0.785228723	-0.785228723	-0.785228723	-0.785228723	-0.785228723	-0.785228723	0.76986712	1.693303513	1.499795795	0.99127869	0.628046811	0.563509196	-0.785228723	-0.785228723	1.089713534	1.298002811	1.2914935	1.342080495	0.516681801	1.479808659	1.75576382	-0.785228723
CHSY1	cluster 2	-0.878196822	-0.878196822	-0.878196822	-0.878196822	-0.878196822	-0.878196822	-0.878196822	-0.878196822	-0.878196822	-0.878196822	-0.878196822	-0.878196822	-0.878196822	-0.878196822	-0.878196822	-0.878196822	1.603318144	1.346542732	1.355321472	0.945610111	1.267668981	1.346648481	0.277201392	0.173418031	0.846376075	0.702634472	1.125423091	1.373999427	0.83126682	1.453522965	-0.878196822	0.280393781
CD74	cluster 2	-0.316554255	-0.316554255	-0.316554255	-0.316554255	-0.316554255	-0.316554255	-0.316554255	-0.316554255	-0.316554255	-0.316554255	-0.316554255	-0.316554255	-0.316554255	-0.316554255	-0.316554255	-0.316554255	-0.316554255	-0.316554255	-0.316554255	3.505988904	-0.316554255	3.840725455	-0.316554255	0.777595422	0.739209348	-0.316554255	-0.316554255	-0.316554255	-0.316554255	-0.316554255	-0.316554255	-0.316554255
STK4	cluster 2	-0.249581208	-0.347404294	-0.615195846	-0.393248582	-0.472218242	-1.532726586	-0.541933525	-0.681435865	-0.40413157	-0.629796492	-0.530760745	-0.882262322	-1.532726586	-0.60732015	-1.532726586	-1.532726586	0.486614753	1.211306149	1.373832405	0.836627583	0.411205701	0.366710585	1.698899086	1.386049566	1.032153477	0.769317967	0.455618113	0.930817438	0.630376803	1.007576634	-1.532726586	1.421815514
GTPBP2	cluster 2	-0.804964423	-0.804964423	-0.804964423	-0.804964423	-0.804964423	-0.804964423	-0.804964423	-0.804964423	-0.804964423	-0.804964423	-0.804964423	-0.804964423	-0.804964423	-0.804964423	-0.804964423	-0.804964423	0.875752788	0.745889402	0.705037224	1.683766061	1.408021923	1.877744845	0.149269318	1.036492313	0.195087574	0.190554891	1.261326723	1.268444627	1.441870688	1.650101229	-0.804964423	-0.804964423
TAFAZZIN	cluster 2	-0.911583188	-0.911583188	-0.911583188	-0.911583188	-0.911583188	-0.911583188	-0.911583188	-0.911583188	-0.911583188	-0.911583188	-0.911583188	-0.911583188	-0.911583188	-0.911583188	-0.911583188	-0.911583188	0.345264361	0.465213526	0.494956799	1.820587572	1.116797332	1.761863028	0.803643339	1.488698067	0.096944632	0.81480396	0.529203208	0.932146175	0.269768194	0.790207401	1.429208334	1.426025073
MFSD14A	cluster 2	-0.550245537	-0.686515624	-0.709206363	-0.733320183	-0.784880255	-0.560675838	-0.592218905	-0.659242015	-0.506216375	-0.746891455	-1.212445979	-1.212445979	-1.212445979	-1.212445979	-1.212445979	-1.212445979	1.202926449	0.954628371	1.425842829	1.161444509	0.660482725	0.80024922	1.164325918	1.253845031	0.978198571	0.474981458	0.872094591	1.290267477	0.791800848	1.448071687	-1.212445979	0.537374719
MR1	cluster 2	-1.14532709	-1.14532709	-0.235403792	-1.14532709	-0.027219084	-1.14532709	-0.187006038	0.843608218	-1.14532709	-0.033296893	-0.026348937	1.18697406	1.168112716	0.860321158	0.406881711	1.230058339	-1.14532709	-1.14532709	-1.14532709	1.104220218	1.100188736	1.223852583	0.601531962	0.860321158	-1.14532709	-1.14532709	-1.14532709	1.193244963	0.944516082	1.37583401	0.153533916	-1.14532709
KYAT1	cluster 2	-0.868116595	-0.868116595	-0.868116595	-0.868116595	-0.868116595	-0.868116595	-0.868116595	-0.868116595	-0.868116595	-0.868116595	-0.868116595	-0.868116595	-0.868116595	-0.868116595	-0.868116595	-0.868116595	0.831110721	1.645063518	1.232029331	1.065476962	0.474940229	0.814362483	0.72472082	0.582581456	1.524763719	1.713382012	1.587397252	-0.045934418	0.467404554	0.855160086	1.285523387	-0.868116595
SPOUT1	cluster 2	-0.868116595	-0.868116595	-0.868116595	-0.868116595	-0.868116595	-0.868116595	-0.868116595	-0.868116595	-0.868116595	-0.868116595	-0.868116595	-0.868116595	-0.868116595	-0.868116595	-0.868116595	-0.868116595	0.831110721	1.645063518	1.232029331	1.065476962	0.474940229	0.814362483	0.72472082	0.582581456	1.524763719	1.713382012	1.587397252	-0.045934418	0.467404554	0.855160086	1.285523387	-0.868116595
DLST	cluster 2	-0.535450006	-0.864925666	-0.864925666	-0.864925666	-0.864925666	-0.864925666	-0.864925666	-0.864925666	-0.864925666	-0.864925666	-0.864925666	-0.864925666	-0.864925666	-0.465949219	-0.864925666	-0.864925666	1.032400392	1.217228382	1.051304553	1.484404076	1.548655779	1.372954525	0.140893599	0.773087656	0.689890049	1.772367086	0.703408185	0.414000978	1.285169501	1.354445121	-0.864925666	-0.864925666
CCNY	cluster 2	-0.857267474	-0.857267474	-0.857267474	-0.857267474	-0.857267474	-0.857267474	-0.857267474	-0.857267474	-0.857267474	-0.857267474	-0.857267474	-0.857267474	-0.857267474	-0.857267474	-0.857267474	-0.857267474	1.143341133	1.387362124	1.161536827	1.201323512	0.898366371	1.151256466	1.572031056	2.022000912	0.105153089	0.564829214	0.100768266	1.234186726	-0.857267474	1.027928232	0.929770535	0.073692589
TEX264	cluster 2	-0.854337303	-0.854337303	-0.854337303	-0.854337303	-0.854337303	-0.854337303	-0.414650022	-0.854337303	-0.854337303	-0.854337303	-0.854337303	-0.854337303	-0.854337303	-0.854337303	-0.854337303	-0.854337303	0.363283191	1.275483852	0.760654969	1.648025976	1.387641021	1.493149463	1.215839193	1.369183836	0.659370986	0.304118176	0.915328898	0.834351358	1.600857803	1.111095443	-0.854337303	-0.854337303
PMAIP1	cluster 2	0.220640734	0.625601195	0.999636982	0.048824472	-1.541422023	0.482386073	-0.408987623	0.158571141	0.628326048	-1.541422023	0.180549273	0.883642881	0.852175402	1.391506139	-1.541422023	-1.541422023	0.058949353	1.108602481	0.059499822	0.076391338	0.073118017	1.191052939	-1.541422023	-1.541422023	0.078413749	0.456744449	0.169592754	0.885233138	0.646992651	1.463912772	-1.541422023	-1.541422023
PMF1	cluster 2	0.649753579	0.904623775	0.588154205	0.289074869	-0.883787151	-1.629601042	-1.629601042	1.038682427	0.434735662	-0.528810686	-0.05178644	0.063681019	-1.629601042	-0.215356536	-1.629601042	-1.629601042	1.03596172	1.179725006	0.947883914	0.819993064	0.968313074	0.794792249	-0.487252972	0.3260872	0.823633186	0.825516719	0.649412425	0.620777144	0.140712297	0.472687546	-1.629601042	-1.629601042
PMF1-BGLAP	cluster 2	0.649753579	0.904623775	0.588154205	0.289074869	-0.883787151	-1.629601042	-1.629601042	1.038682427	0.434735662	-0.528810686	-0.05178644	0.063681019	-1.629601042	-0.215356536	-1.629601042	-1.629601042	1.03596172	1.179725006	0.947883914	0.819993064	0.968313074	0.794792249	-0.487252972	0.3260872	0.823633186	0.825516719	0.649412425	0.620777144	0.140712297	0.472687546	-1.629601042	-1.629601042
ARFGAP1	cluster 2	-0.838740446	-0.838740446	-0.838740446	-0.838740446	-0.838740446	-0.838740446	-0.838740446	-0.838740446	-0.838740446	-0.838740446	-0.838740446	-0.838740446	-0.838740446	-0.838740446	-0.838740446	-0.838740446	1.267995863	1.027657658	1.181682269	1.048111705	0.691499693	-0.838740446	0.821858085	1.114712305	0.941091989	0.821482179	1.046564592	1.422221077	0.468168627	1.064517716	2.179764261	-0.838740446
PEF1	cluster 2	-0.795806805	-0.795806805	-0.795806805	-0.795806805	-0.795806805	-0.795806805	-0.795806805	-0.795806805	-0.795806805	-0.795806805	-0.795806805	-0.795806805	-0.795806805	-0.795806805	-0.795806805	-0.795806805	0.792215181	0.89159331	1.374436557	1.379737883	0.978898468	1.636838819	-0.795806805	0.648324712	1.520368109	1.200406095	0.968080998	1.729836074	1.079923568	0.919669524	-0.795806805	-0.795806805
NGRN	cluster 2	-0.462334562	-0.224428047	0.102941829	-0.895646549	-0.636616511	-0.311320972	-0.179857095	-0.431205516	-0.526509164	-0.47113116	-0.333476326	-0.232736105	-0.921662507	-0.615103233	-1.597097021	-1.597097021	1.048698997	1.398056793	0.920095688	0.824306935	0.177483529	1.129895403	0.426047526	1.968832708	-0.160883526	0.070215924	0.846207859	1.219776803	-1.597097021	0.495158986	2.163580378	-1.597097021
SSU72	cluster 2	-0.85282064	-0.85282064	-0.85282064	-0.85282064	-0.85282064	-0.85282064	-0.85282064	-0.85282064	-0.85282064	-0.85282064	-0.85282064	-0.85282064	-0.85282064	-0.85282064	-0.85282064	-0.85282064	1.225747466	1.24219965	1.076893368	1.384036606	1.062929332	1.054276089	0.443951141	1.205393845	0.636153949	0.903939178	1.363389976	0.983632651	1.475439928	1.292788337	-0.85282064	-0.85282064
CUL4A	cluster 2	-0.780532755	-0.780532755	-0.780532755	-0.780532755	-0.780532755	-0.780532755	-0.780532755	-0.780532755	-0.780532755	-0.780532755	-0.780532755	-0.780532755	-0.780532755	-0.780532755	-0.780532755	-0.780532755	1.532060857	1.339328155	1.096788442	0.159914349	1.574606515	1.30226112	-0.780532755	1.158269966	1.249465796	0.781128771	0.930799043	0.509725642	-0.780532755	1.338851955	1.856921727	-0.780532755
MLX	cluster 2	1.079269161	0.969332821	0.577140022	-0.314044163	-0.033666834	0.516420142	0.78649252	0.14332399	-0.285646576	-0.940793459	0.120569017	-0.359783651	-0.642177245	-0.568121824	-1.928441855	-1.928441855	1.118431942	1.472283206	0.923819267	-0.071847174	0.4435942	0.539348117	-0.490659955	-1.928441855	1.021259914	1.676390126	0.440824039	-0.80683155	-0.532387098	0.920822713	0.010405747	-1.928441855
ZNF384	cluster 2	-0.911076584	-0.911076584	-0.911076584	-0.911076584	-0.911076584	-0.911076584	-0.911076584	-0.911076584	-0.911076584	-0.911076584	-0.911076584	-0.911076584	-0.911076584	-0.911076584	-0.911076584	-0.911076584	0.999558436	0.793713015	0.923218201	1.341665973	1.177179208	-0.244690344	-0.323307536	1.190604657	0.992054941	1.134143546	1.261679435	0.906555605	0.927796064	1.847457647	1.099771694	0.549824795
SLC25A44	cluster 2	0.463224312	0.177587487	-0.444651801	-0.458819643	-1.400528962	-0.147882523	-0.369474739	0.220087201	-0.377758326	-1.400528962	-0.055713643	0.410572385	0.260774584	-1.400528962	-1.400528962	-1.400528962	1.546400464	1.001551096	0.182598966	1.236734222	0.989785044	0.777681935	-1.400528962	-1.400528962	1.217649434	1.297046122	0.274112666	1.578979951	1.222487662	0.471295857	-0.270037019	-1.400528962
ENDOD1	cluster 2	-1.192306827	-1.192306827	-0.328287132	-0.461963786	-1.192306827	-1.192306827	-1.192306827	-0.428049988	-0.314985225	-1.192306827	-1.192306827	-0.247718014	-0.435098656	-0.061639793	-1.192306827	-1.192306827	0.018731116	0.860200619	1.05427902	0.426181506	0.744545443	0.878249185	0.302438066	0.188307666	0.556781311	0.568741546	0.231295135	1.914686918	1.485500552	2.559131085	0.677321329	0.542113542
HDAC7	cluster 2	-0.389662414	-0.909206303	-0.909206303	-0.909206303	-0.909206303	-0.909206303	-0.436139902	-0.390064055	-0.909206303	-0.909206303	-0.909206303	-0.909206303	-0.909206303	-0.909206303	-0.909206303	-0.909206303	1.36430629	1.034414778	1.294032685	2.035282787	1.447474533	1.42090558	-0.052811501	-0.296490622	-0.147581137	1.012316287	0.863491681	1.053175811	0.792172234	1.374115689	0.749949514	-0.909206303
OXA1L	cluster 2	-0.477797866	-0.598456917	-0.566988494	-0.901967761	-0.705756292	-0.753299995	-0.774291524	-0.298630812	-0.408532882	-0.303996425	-0.963652955	-0.919084812	-1.549863208	-0.289627075	-1.549863208	-1.549863208	0.613289974	0.955538813	1.188022277	1.92056075	0.848184049	1.063651189	0.539402585	1.18795917	0.744805577	0.957749563	0.724262724	0.69592802	0.955177199	1.555410726	-1.549863208	0.211594026
DBI	cluster 2	-0.89747855	-0.89747855	-0.89747855	-0.89747855	-0.89747855	-0.89747855	-0.89747855	0.302699325	0.304948063	-0.89747855	-0.89747855	-0.89747855	-0.89747855	-0.89747855	-0.89747855	-0.89747855	0.979009483	0.800940997	0.705572638	1.847087577	1.872923712	1.870918636	0.184478704	0.271286775	0.41228639	0.57094666	0.692484698	0.875646587	1.339386476	1.329040084	-0.89747855	-0.89747855
TMEM203	cluster 2	-0.801987822	-0.801987822	-0.801987822	-0.801987822	-0.801987822	-0.801987822	0.153561198	-0.801987822	-0.801987822	-0.801987822	-0.801987822	-0.801987822	-0.801987822	-0.801987822	-0.801987822	-0.801987822	0.22061226	1.322871029	-0.801987822	1.344890312	-0.801987822	-0.801987822	0.30521868	1.093538413	1.600283765	0.729636338	1.783959631	0.415142494	1.561600832	1.558243553	1.639744933	0.706477351
MEPCE	cluster 2	-0.776736579	-0.149916924	-0.776736579	-0.776736579	-0.776736579	-0.776736579	-0.776736579	-0.776736579	-0.776736579	-0.776736579	-0.776736579	-0.776736579	-0.776736579	-0.776736579	-0.776736579	-0.776736579	1.409442799	1.426746743	1.159564717	-0.776736579	-0.776736579	1.045785236	0.869105636	0.818740047	1.580274073	1.813372073	1.210909	1.110263881	0.998530702	-0.776736579	-0.776736579	1.46517701
PTRH2	cluster 2	-0.597246639	-0.597246639	-0.597246639	-0.597246639	-0.597246639	-0.597246639	-0.597246639	-0.597246639	-0.597246639	-0.597246639	-0.597246639	-0.597246639	-0.597246639	-0.597246639	-0.597246639	-0.597246639	0.953301688	1.177409182	1.23357657	-0.597246639	-0.597246639	-0.597246639	-0.597246639	-0.597246639	1.859694183	2.046843708	1.799629387	1.865676872	1.987666414	0.812874687	-0.597246639	-0.597246639
ATG101	cluster 2	-0.800464705	-0.800464705	-0.800464705	-0.800464705	-0.800464705	-0.800464705	-0.800464705	-0.800464705	-0.800464705	-0.800464705	-0.800464705	-0.800464705	-0.800464705	-0.800464705	-0.800464705	-0.800464705	1.549978553	1.706723669	1.469783115	1.19914873	0.851955825	-0.068711318	0.251432547	0.010473085	1.440539036	1.302884597	1.628131416	0.655111136	1.217247017	1.193667276	-0.800464705	-0.800464705
MRFAP1L1	cluster 2	-0.751492456	-0.689917546	-0.797673378	-0.223169546	-0.391501167	-0.526450888	-0.63972449	-0.383201319	0.234607903	0.774694947	-0.17079159	-0.158211637	-0.481486101	-0.27503419	0.607269275	-2.054826119	-0.430948222	0.292549442	0.125762787	0.956292836	1.214761487	1.181979948	0.938147417	2.50327874	-0.156216883	0.651861999	0.525244526	0.21750384	0.685758369	1.330584257	-2.054826119	-2.054826119
C1QBP	cluster 2	0.277475372	-0.081317868	-0.046382171	-0.649922552	-0.649922552	-0.649922552	-0.649922552	0.119632283	-0.649922552	-0.649922552	-0.649922552	-0.649922552	-0.17638406	-0.164898819	-0.649922552	-0.649922552	2.802148329	2.619854464	2.155418706	0.744183509	0.849977818	1.152358369	0.386744969	1.059795036	-0.649922552	-0.649922552	-0.649922552	-0.649922552	-0.649922552	-0.649922552	-0.649922552	-0.649922552
SMC4	cluster 2	-0.673216341	-0.673216341	-0.673216341	-0.673216341	-0.673216341	-0.673216341	-0.673216341	-0.673216341	-0.673216341	-0.673216341	-0.673216341	-0.673216341	-0.673216341	-0.673216341	-0.673216341	-0.673216341	0.04322815	0.366433928	0.162176103	1.11381601	2.12039094	2.959131832	-0.111196539	0.34047261	0.304909341	0.000768204	0.007470396	1.19438737	1.832713261	1.783192524	-0.673216341	-0.673216341
VDR	cluster 2	-0.737411195	-0.737411195	-0.737411195	-0.737411195	-0.737411195	-0.737411195	-0.737411195	-0.737411195	-0.737411195	-0.737411195	-0.737411195	-0.737411195	-0.737411195	-0.737411195	-0.737411195	-0.737411195	1.248183475	1.441610151	1.267967108	1.787405659	1.087423296	1.274568544	-0.737411195	-0.737411195	0.889738647	1.893648807	1.319565439	1.312170844	0.234377469	0.991564459	-0.737411195	-0.737411195
BTBD6	cluster 2	-0.673931008	-0.673931008	-0.673931008	-0.673931008	-0.673931008	-0.673931008	-0.673931008	-0.673931008	-0.673931008	-0.673931008	-0.673931008	-0.673931008	-0.673931008	-0.673931008	-0.673931008	-0.673931008	0.414416413	0.513226832	0.849208744	0.728956538	0.28687776	0.578831467	0.316392207	-0.673931008	0.273252114	1.071915407	0.514716521	0.900578338	0.927315883	0.623300388	4.131769526	-0.673931008
MFN2	cluster 2	1.91266935	1.506169303	1.140333085	0.132394706	-0.202876959	0.257184184	0.855387786	0.923984141	0.706880606	-0.607087808	0.24987694	0.817829926	0.219375221	0.315686879	-1.482649385	-0.522450519	-0.159207861	1.002185681	1.15716428	-0.241378325	-1.482649385	0.282357732	-1.482649385	-0.539701818	1.355112184	-0.133406231	-0.048724307	-1.482649385	-1.482649385	-0.001212481	-1.482649385	-1.482649385
ATP2A3	cluster 2	-0.932615839	-0.306417725	-0.393897136	0.648759977	0.430425659	-1.514183702	-1.514183702	0.714185732	0.545723328	-0.044903918	-1.514183702	0.258754536	0.05901236	0.631712062	-0.192851616	0.108783397	-0.811989968	-0.664050973	0.004336182	2.089932704	1.187211632	1.401947607	0.508415121	2.283117544	-0.638340891	-0.857876294	-0.764151273	1.031478673	-0.92896962	0.878252427	-0.18924888	-1.514183702
MED20	cluster 2	-0.539054962	-0.539054962	-0.539054962	-0.539054962	-0.539054962	-0.539054962	-0.539054962	-0.539054962	-0.539054962	-0.539054962	-0.539054962	-0.539054962	-0.539054962	-0.539054962	-0.539054962	-0.539054962	0.885499917	1.055847494	-0.539054962	-0.539054962	0.169312584	0.028958254	-0.539054962	-0.539054962	1.311970686	1.814140146	2.118058369	2.108995986	2.905480678	-0.539054962	-0.539054962	-0.539054962
AKT1	cluster 2	-0.83472008	-0.83472008	-0.83472008	-0.83472008	-0.83472008	-0.83472008	-0.83472008	-0.83472008	-0.83472008	-0.83472008	-0.83472008	-0.83472008	-0.83472008	-0.83472008	-0.83472008	-0.83472008	0.980901316	0.873837824	0.847407425	1.370577543	1.769226895	1.717267131	0.575679428	0.765846103	0.629819372	0.670025075	0.639114442	1.496987395	1.220690869	1.467580621	-0.83472008	-0.83472008
HK2	cluster 2	1.554799786	0.885244218	0.954836621	0.260330149	-1.262103072	1.074753865	1.988219973	-0.075118047	0.469768349	-1.262103072	0.952514762	-0.174695508	-0.067105881	1.335139594	-1.262103072	-1.262103072	0.362626731	0.485413124	0.549108742	-1.262103072	-0.077270188	0.351952871	-1.262103072	-1.262103072	0.10609997	0.778860242	0.347046068	-0.47516734	-1.262103072	1.033672622	-1.262103072	-1.262103072
ATP6AP1	cluster 2	-0.831698263	-0.831698263	-0.831698263	-0.831698263	-0.831698263	-0.831698263	-0.831698263	-0.831698263	-0.831698263	-0.831698263	-0.831698263	-0.831698263	-0.831698263	-0.831698263	-0.831698263	-0.831698263	0.761797496	1.223933042	1.118273513	1.299808264	1.344401558	1.562055607	1.266986977	1.895946174	0.288149216	0.628474825	1.152220751	1.263182656	0.543570835	0.62176782	-0.831698263	-0.831698263
CERK	cluster 2	-0.730483849	-0.730483849	-0.730483849	-0.730483849	-0.730483849	-0.730483849	-0.730483849	-0.730483849	-0.730483849	-0.730483849	-0.730483849	-0.730483849	-0.730483849	-0.730483849	-0.730483849	-0.730483849	0.307659999	1.124199176	0.41391035	0.755865542	0.541089649	0.700799988	1.991002818	2.727899227	0.551049039	1.330666051	1.213095133	-0.730483849	-0.730483849	0.583510547	-0.730483849	1.638445614
SLC29A1	cluster 2	-0.671900115	-0.671900115	-0.671900115	-0.671900115	-0.671900115	-0.671900115	-0.671900115	-0.671900115	-0.671900115	-0.671900115	-0.671900115	-0.671900115	-0.671900115	-0.671900115	-0.671900115	-0.671900115	2.205405323	2.054609413	1.986950798	0.446653719	0.219722799	0.95371911	-0.671900115	-0.671900115	1.600712023	1.989649794	0.912079584	0.188346681	0.391304878	0.488848173	-0.671900115	-0.671900115
HPS6	cluster 2	-0.685640046	-0.685640046	-0.685640046	-0.685640046	-0.685640046	-0.685640046	-0.685640046	-0.685640046	-0.685640046	-0.685640046	-0.685640046	-0.685640046	-0.685640046	-0.685640046	-0.685640046	-0.685640046	0.573649381	0.475743753	0.252858644	-0.685640046	0.589226727	0.219107723	0.857936944	-0.685640046	0.363882014	1.371726322	1.103201842	3.407911312	1.179876926	0.760781199	1.871258088	-0.685640046
MFAP1	cluster 2	0.644752474	-0.428976701	0.723330318	-0.663866686	-1.356300352	1.022492644	1.289415325	1.008830298	-0.706750172	-1.356300352	1.422772631	1.756102622	1.23891562	1.57823009	0.014921389	0.326483468	-0.263713801	0.210684093	0.136398482	-1.356300352	0.5319769	0.415461325	-1.356300352	-1.356300352	-0.32761303	-0.164365502	-1.356300352	0.240553544	0.180238596	0.664128884	-1.356300352	-1.356300352
CKAP5	cluster 2	-0.754377014	-0.754377014	-0.754377014	-0.754377014	-0.754377014	-0.754377014	-0.754377014	-0.754377014	-0.754377014	-0.754377014	-0.754377014	-0.754377014	-0.754377014	-0.754377014	-0.754377014	-0.754377014	0.675840942	0.966545691	0.762869815	1.27246591	1.164561518	2.479787724	0.282250335	0.680823004	0.776635665	-0.754377014	0.71633738	1.020818266	1.499913761	2.034313247	-0.754377014	-0.754377014
RUNX3	cluster 2	-0.893749139	-0.400895257	-0.893749139	-0.893749139	-0.893749139	-0.442602838	-0.893749139	-0.481960922	-0.893749139	-0.893749139	-0.893749139	-0.893749139	-0.893749139	-0.490213465	-0.893749139	-0.893749139	1.107938427	0.641066226	1.506362615	1.618012368	1.651688273	1.546738923	1.239093901	1.131976963	0.426200619	0.843264358	0.764860837	0.541386588	-0.319031434	1.62860176	-0.893749139	-0.893749139
EXOSC2	cluster 2	-0.705388202	-0.705388202	-0.705388202	-0.288112054	-0.705388202	-0.705388202	-0.705388202	-0.705388202	-0.705388202	-0.705388202	-0.705388202	-0.705388202	-0.705388202	-0.214478021	-0.705388202	0.185859899	1.995038821	1.79096765	1.63472719	0.765712349	0.444372372	-0.705388202	-0.705388202	-0.705388202	1.713300722	1.91841715	1.388107546	0.865597646	-0.705388202	1.202864559	-0.705388202	-0.705388202
DBNL	cluster 2	-0.430099772	-0.941542507	-0.941542507	-0.531933433	-0.941542507	-0.941542507	-0.941542507	-0.446085191	-0.941542507	-0.941542507	-0.941542507	-0.941542507	-0.941542507	-0.459652359	-0.941542507	-0.941542507	1.373284817	1.386619091	0.658762738	1.487057521	1.203109273	0.958696827	0.616375387	1.187769855	1.132050834	0.868141682	0.59128265	1.483492206	1.440746775	0.661976203	-0.941542507	-0.941542507
GATC	cluster 2	-0.786169882	-0.786169882	-0.786169882	-0.786169882	-0.786169882	-0.786169882	-0.786169882	-0.786169882	-0.786169882	-0.786169882	-0.786169882	-0.786169882	-0.786169882	-0.786169882	-0.786169882	-0.786169882	1.698067146	1.634995359	0.093198498	0.397507289	1.154349649	0.041515663	-0.080729048	1.131779056	1.733919463	1.526904847	1.055155277	1.300283704	-0.786169882	1.651525413	-0.786169882	0.81258556
NUCB1	cluster 2	-0.868520429	-0.432984519	-0.868520429	-0.868520429	-0.321403157	-0.868520429	-0.868520429	-0.868520429	-0.868520429	-0.363974667	-0.868520429	-0.868520429	-0.868520429	-0.868520429	-0.868520429	-0.868520429	1.374654751	0.85827285	0.921213133	1.951401792	1.260893757	1.655626981	1.009169736	1.905225143	-0.228936186	0.468597628	0.486771076	1.334956167	0.73114644	0.417175515	-0.868520429	-0.868520429
USF1	cluster 2	-0.729486273	-0.729486273	-0.729486273	-0.729486273	-0.729486273	-0.729486273	-0.729486273	-0.729486273	-0.729486273	-0.729486273	-0.729486273	-0.729486273	-0.729486273	-0.729486273	-0.729486273	-0.729486273	0.06354488	0.219565876	1.033010058	1.172073168	1.595355005	1.330407497	2.277517179	2.484918112	0.362110551	0.251893915	0.187399161	-0.189259461	-0.729486273	1.51941653	0.822800448	-0.729486273
PSMD2	cluster 2	-0.834291727	-0.834291727	-0.834291727	-0.834291727	-0.834291727	-0.834291727	-0.834291727	-0.834291727	-0.834291727	-0.834291727	-0.834291727	-0.834291727	-0.834291727	-0.834291727	-0.834291727	-0.834291727	1.853684602	1.628119013	1.474011606	1.120112297	1.041567923	1.342812241	0.382865875	0.772770974	0.684097305	1.015351251	1.039313387	1.373566961	0.524771289	0.764206356	-0.834291727	-0.834291727
PPP4C	cluster 2	-0.834091235	-0.834091235	-0.834091235	-0.834091235	-0.834091235	-0.834091235	-0.834091235	-0.834091235	-0.834091235	-0.834091235	-0.834091235	-0.834091235	-0.834091235	-0.834091235	-0.834091235	-0.834091235	1.669018449	1.390033122	0.566713859	1.574951911	1.178716926	1.332263954	0.271374654	1.475322285	0.797762156	0.666239738	0.686390481	1.226495788	1.328899621	0.849459289	-0.834091235	-0.834091235
PPP1R16B	cluster 2	-0.829944951	-0.829944951	-0.829944951	-0.829944951	-0.829944951	-0.829944951	-0.829944951	-0.829944951	-0.829944951	-0.829944951	-0.829944951	-0.829944951	-0.829944951	-0.829944951	-0.829944951	-0.829944951	1.134086221	1.565469647	1.489210125	1.530825585	0.683239241	1.313724527	0.166472767	0.235194231	1.131885341	1.458528747	1.25363083	1.186728471	0.758537715	1.031475668	-0.829944951	-0.829944951
EIF6	cluster 2	-0.832885628	-0.832885628	-0.832885628	-0.832885628	-0.832885628	-0.832885628	-0.832885628	-0.832885628	-0.832885628	-0.832885628	-0.832885628	-0.832885628	-0.832885628	-0.832885628	-0.832885628	-0.832885628	1.666381215	1.796710476	1.799225064	1.307812535	1.144331601	1.087260367	-0.832885628	0.569910457	0.946067116	0.800236084	0.60462299	0.844864163	0.666779948	1.143648776	0.614090508	-0.832885628
AP3M2	cluster 2	-0.444836774	-0.06451715	0.013244559	0.081882483	-2.095201652	-0.490871243	-0.193406498	0.120505588	0.436310384	-0.824639299	0.080905024	0.009863304	0.457386488	0.280891122	-2.095201652	-2.095201652	0.57081634	0.775462427	0.962245267	1.143817337	0.961496326	1.61030336	0.107328475	-0.59721935	-0.148365747	0.429941137	0.711720014	0.660713791	1.052875395	1.396492559	-0.71953871	-2.095201652
MAPKAPK3	cluster 2	0.027331156	1.125410634	0.476671659	-0.107669367	-1.402054965	-0.046941024	0.072531023	0.813973675	0.615329794	-1.402054965	0.015294038	0.239893002	-0.432142711	-0.210547284	-1.402054965	-1.402054965	0.237299259	0.917593317	0.483351962	0.913660455	-1.402054965	1.194924121	-1.402054965	-1.402054965	0.832679264	0.958225041	1.405597973	1.37654349	0.603018584	1.106466626	-1.402054965	-1.402054965
MAN2A2	cluster 2	-0.707698212	-0.567817668	-0.735888908	-0.691364401	-0.451756138	-1.596655186	-1.596655186	-1.596655186	-0.264877529	-1.596655186	-1.596655186	-0.10180792	-1.596655186	-0.026125043	-0.127023349	0.424216732	0.688145716	0.393443232	0.50765986	1.571558405	1.198208635	1.189008981	0.992471795	0.501399677	-0.255695795	0.441301253	0.778985143	1.252343394	0.55409819	1.318275691	0.936120258	0.762749118
CFLAR	cluster 2	-0.218838934	0.40944993	0.671447849	-0.211298874	-0.139431818	0.026291689	0.584193666	-0.993048119	-0.993048119	-0.993048119	0.194519227	-0.993048119	-0.993048119	-0.993048119	0.429633152	-0.993048119	0.709236488	0.837332782	2.263091608	-0.993048119	-0.993048119	0.687008142	-0.993048119	-0.993048119	1.535265843	1.542814457	2.026916092	1.050795703	0.314793398	0.19640515	-0.993048119	-0.993048119
POFUT1	cluster 2	1.388199281	1.649619467	1.582583257	-0.868907477	-0.868907477	1.235447743	1.645950942	0.49586259	-0.026152238	-0.868907477	1.280508416	0.038464653	0.369553283	0.953478091	-0.868907477	-0.868907477	-0.370642071	0.781078632	0.226574201	-0.868907477	-0.868907477	-0.868907477	-0.868907477	-0.868907477	1.702051846	-0.868907477	0.949941534	-0.868907477	-0.868907477	-0.868907477	-0.868907477	-0.868907477
TNFSF14	cluster 2	-0.45893888	0.137012868	-0.45893888	-0.45893888	-0.45893888	-0.45893888	-0.45893888	-0.45893888	-0.45893888	-0.45893888	-0.45893888	-0.45893888	-0.45893888	-0.45893888	-0.45893888	-0.45893888	2.346057765	2.77148714	2.26627454	-0.45893888	-0.45893888	-0.45893888	-0.45893888	-0.45893888	1.340247794	2.351642483	0.260749422	-0.45893888	-0.45893888	-0.45893888	-0.45893888	-0.45893888
DPH1	cluster 2	-0.672403647	-0.326658876	-0.348664764	-0.67910971	-1.328451527	-0.535019194	-0.696383359	0.190858526	-0.785937708	-1.328451527	-0.595641531	-0.386519797	-0.700325634	-0.457863012	-1.328451527	-1.328451527	1.45279308	1.807574806	1.30463086	1.277990311	0.773684206	1.056537995	0.154183099	1.103520511	0.971968103	1.397225016	0.579827982	0.60623001	1.111418202	0.366793689	-1.328451527	-1.328451527
OVCA2	cluster 2	-0.672403647	-0.326658876	-0.348664764	-0.67910971	-1.328451527	-0.535019194	-0.696383359	0.190858526	-0.785937708	-1.328451527	-0.595641531	-0.386519797	-0.700325634	-0.457863012	-1.328451527	-1.328451527	1.45279308	1.807574806	1.30463086	1.277990311	0.773684206	1.056537995	0.154183099	1.103520511	0.971968103	1.397225016	0.579827982	0.60623001	1.111418202	0.366793689	-1.328451527	-1.328451527
UBE2I	cluster 2	0.511711527	0.479996617	0.199665628	0.350963126	-0.293965885	-1.317212446	-1.317212446	0.564540003	1.066494069	-0.339105029	-1.317212446	-1.317212446	-1.317212446	-1.317212446	-1.317212446	-1.317212446	1.086339159	0.917169788	0.850076228	0.75096784	0.983970097	1.530634675	-0.366919092	0.354800921	0.031053384	1.230903361	0.649851236	0.911718743	1.197378642	0.503879423	-1.317212446	-1.317212446
NCLN	cluster 2	-0.693241874	-0.693241874	-0.693241874	-0.693241874	-0.693241874	-0.693241874	-0.693241874	-0.693241874	-0.693241874	-0.693241874	-0.693241874	-0.693241874	-0.693241874	-0.693241874	-0.693241874	-0.693241874	2.451722332	1.206647856	2.581351274	0.485587617	0.106073752	0.802510836	0.248716622	0.530119074	1.885335735	1.033030642	0.105240864	0.439642902	-0.693241874	1.295616097	-0.693241874	-0.693241874
EIF4G1	cluster 2	0.028625249	-0.079766898	-0.059086927	-0.349913991	-0.973978024	0.004090265	-0.18912281	-0.096649599	-0.109916953	-0.973978024	-0.973978024	-0.201903966	-0.973978024	-0.391358189	-0.973978024	-0.973978024	1.776813153	1.331303259	1.679924446	1.069985819	0.797674962	1.286227335	-0.973978024	-0.973978024	0.379701066	1.604998182	1.907416735	1.298695144	-0.973978024	-0.973978024	-0.973978024	-0.973978024
NELFB	cluster 2	-0.854854024	-0.854854024	-0.854854024	-0.854854024	-0.854854024	-0.854854024	-0.854854024	-0.854854024	-0.854854024	-0.854854024	-0.854854024	-0.854854024	-0.854854024	-0.854854024	-0.854854024	-0.854854024	1.04967005	0.478254352	1.245493567	1.187691016	1.502821853	1.320913513	1.049354722	1.071109113	0.843886539	1.061745011	0.897785537	1.508891765	0.97130248	1.198452905	-0.854854024	-0.854854024
PFKFB3	cluster 2	-0.079518007	-0.251312279	-0.501918753	-0.259639335	-1.117405228	-0.044977289	-1.117405228	-0.205687405	0.471949719	-0.520176476	-0.345176229	-0.197563457	-0.39178655	0.623182188	-1.117405228	-1.117405228	1.22871135	-1.117405228	0.043361025	0.655768672	0.600541272	1.691357218	-1.117405228	-1.117405228	0.752880383	1.571801561	0.41263242	0.776164251	1.285519125	2.74053365	-1.117405228	-1.117405228
MRPL14	cluster 2	-0.697742717	-0.697742717	-0.697742717	-0.697742717	-0.697742717	-0.697742717	-0.697742717	-0.697742717	-0.697742717	-0.697742717	-0.697742717	-0.697742717	-0.697742717	-0.697742717	-0.697742717	-0.697742717	1.424844756	0.910777147	1.171723394	-0.697742717	1.28623976	0.665673624	-0.697742717	-0.697742717	1.356152977	1.498686144	1.395938335	1.945872791	1.237821463	1.758866664	-0.697742717	-0.697742717
POGK	cluster 2	-0.317499433	0.014748021	-0.3319916	-0.947936262	-0.947936262	-0.055312578	-0.163170934	-0.947936262	-0.947936262	-0.947936262	-0.07712706	-0.947936262	-0.947936262	-0.947936262	-0.947936262	-0.947936262	2.088078692	1.487709969	1.561125899	0.035002139	0.509406971	1.437270715	-0.947936262	0.175099696	1.105814321	0.623734435	1.399863044	1.722337135	1.079442979	0.028639002	-0.947936262	-0.947936262
C19orf53	cluster 2	-0.802159775	-0.802159775	-0.802159775	-0.802159775	-0.802159775	-0.802159775	-0.802159775	-0.802159775	-0.802159775	-0.802159775	-0.802159775	-0.802159775	-0.802159775	-0.802159775	-0.802159775	-0.802159775	1.233145543	1.673933612	1.298196555	1.228205412	0.523695769	1.133624443	-0.802159775	1.366982391	1.138814826	1.222180529	0.813403719	1.215321129	1.330919712	1.062612082	-0.802159775	-0.802159775
SLC7A1	cluster 2	0.810189783	0.787306836	0.629610269	-0.284646523	-1.486456402	0.292036043	0.73787409	0.18590122	0.288169971	-1.486456402	-0.030695925	-0.242092692	-0.292179324	0.098888938	-1.486456402	-1.486456402	1.395229092	1.526586465	1.433403836	0.714692352	-0.32367776	0.717969485	-1.486456402	-1.486456402	0.806474541	1.304620885	0.324594564	-0.181032124	0.638173545	0.554253651	-1.486456402	-1.486456402
CYBC1	cluster 2	-0.308430786	-0.448678495	-0.48737496	-0.352240886	-0.354300196	-1.033802351	-0.475338618	0.181538288	0.003519138	-0.105794194	-0.287447674	-0.222583949	-0.339303251	-0.217442547	-1.033802351	-1.033802351	0.748542043	0.489520865	1.996285892	1.083014184	1.814760501	0.602792727	1.54256297	-1.033802351	-0.019041034	-1.033802351	-1.033802351	0.438949693	0.001196702	2.985712394	-1.033802351	-1.033802351
MPDU1	cluster 2	-0.812401207	-0.812401207	-0.812401207	-0.812401207	-0.812401207	-0.812401207	-0.812401207	-0.812401207	-0.812401207	-0.812401207	-0.812401207	-0.812401207	-0.812401207	-0.812401207	-0.812401207	-0.812401207	1.452802277	1.799154276	1.748974417	1.459344648	1.038489921	1.290870514	-0.135323762	0.592140918	0.841743473	1.051441025	1.360274661	0.81800241	0.275368259	1.029938681	-0.812401207	-0.812401207
TRAF7	cluster 2	-0.396523383	-0.309473705	-0.278176604	-1.01003715	-1.01003715	-0.268046093	-1.01003715	-1.01003715	-1.01003715	-1.01003715	-1.01003715	-1.01003715	-1.01003715	-0.033900423	-1.01003715	-1.01003715	0.972854277	1.480560168	0.589187306	0.861771602	0.64926777	1.189244729	0.144194232	0.687981591	1.177889257	1.33389332	1.684662679	1.451161835	1.456657176	0.737277222	-1.01003715	-1.01003715
ILF2	cluster 2	-0.742830688	-0.742830688	-0.742830688	-0.742830688	-0.742830688	-0.742830688	-0.742830688	-0.742830688	-0.742830688	-0.742830688	-0.742830688	-0.742830688	-0.742830688	-0.742830688	-0.742830688	-0.742830688	1.193330729	1.747004838	1.591336069	1.35121162	0.79302	1.686827846	-0.742830688	-0.742830688	0.857482207	1.158522192	1.133651623	1.675334789	1.050817054	0.618074802	-0.742830688	-0.742830688
RANGAP1	cluster 2	-0.762690909	-0.762690909	-0.762690909	-0.762690909	-0.762690909	-0.762690909	-0.762690909	-0.762690909	-0.762690909	-0.762690909	-0.762690909	-0.762690909	-0.762690909	-0.762690909	-0.762690909	-0.762690909	1.88739302	1.428026282	1.740237679	1.065370876	1.157210501	1.323240896	-0.762690909	0.07245061	1.029714273	1.484106918	1.188278908	0.375030076	0.254408984	1.485658246	-0.762690909	-0.762690909
KIF3B	cluster 2	1.508998818	1.243672556	1.29187665	-1.030670769	-1.030670769	1.550442167	1.240546565	-0.066763555	-0.136692047	-1.030670769	1.247781376	0.399251178	-1.030670769	-1.030670769	-1.030670769	-1.030670769	0.755791088	0.617760002	0.859997739	0.371644006	-1.030670769	0.190133031	-1.030670769	-1.030670769	1.074186584	0.848889016	1.02142035	0.410455239	-1.030670769	-1.030670769	-1.030670769	-1.030670769
BHLHE40	cluster 2	-0.177518311	-0.231006929	-0.174181124	-0.270574364	-0.565854492	-1.060478273	-1.060478273	-0.046527561	0.246403652	-1.060478273	-1.060478273	-1.060478273	-0.269441654	0.086301727	-1.060478273	-1.060478273	0.676502888	0.258390463	1.001938049	1.761599176	1.377175667	2.305555815	-0.196282637	0.340764331	0.113011951	0.666572475	0.472715259	0.836996917	-1.060478273	2.392241436	-1.060478273	-1.060478273
RSAD1	cluster 2	1.024806367	0.210849469	-0.044335442	-0.023209481	0.522214044	0.446520192	1.397600808	-0.09072118	-0.02381997	-0.217514732	0.851714648	-0.222580053	-1.36059379	-0.077721694	1.906337079	-1.36059379	1.194040048	0.537285645	1.17222573	-1.36059379	-1.36059379	-1.36059379	-1.36059379	1.251290166	0.809299937	0.20245264	0.354885411	-1.36059379	-1.36059379	0.142398786	0.921325696	-1.36059379
TSEN54	cluster 2	-0.820936037	-0.820936037	-0.820936037	-0.820936037	-0.820936037	-0.820936037	-0.820936037	-0.820936037	-0.820936037	-0.820936037	-0.820936037	-0.820936037	-0.820936037	-0.820936037	-0.820936037	-0.820936037	1.642149545	1.569235509	1.025995825	0.37304694	1.419350479	0.56262079	1.402355609	1.095093988	1.333769051	1.407938631	0.908011491	0.931932369	-0.138746161	1.244094593	-0.820936037	-0.820936037
VMP1	cluster 2	-0.326430459	0.252774291	-0.140014553	0.656392502	-0.468177872	-0.471566846	0.103379666	0.287319893	1.137385834	-0.569720827	-0.375901088	0.077124056	-0.223870602	0.290199546	-1.236438806	-1.236438806	0.444859104	0.308206243	0.370382172	1.122073164	1.997669301	2.539951649	0.035133377	0.59780585	0.531237297	-1.236438806	-1.236438806	-1.236438806	-1.236438806	1.715298753	-1.236438806	-1.236438806
AAR2	cluster 2	-0.551154637	-0.549583201	-0.253229273	-0.638079136	-0.367566201	-0.415729839	-0.546609574	-1.108653992	-1.108653992	-1.108653992	-1.108653992	-1.108653992	-1.108653992	-1.108653992	-1.108653992	-1.108653992	1.186649275	0.632370016	1.376419494	1.769565099	0.534960827	0.486910722	0.410871913	0.681558612	1.68222635	0.805564188	1.050577092	0.444223732	1.084776389	0.620995895	1.640822176	-1.108653992
HSH2D	cluster 2	-0.44317238	-0.44317238	-0.44317238	-0.44317238	-0.44317238	-0.44317238	-0.44317238	-0.44317238	-0.44317238	-0.44317238	-0.44317238	-0.44317238	-0.44317238	-0.44317238	-0.44317238	-0.44317238	-0.44317238	-0.44317238	-0.44317238	2.160180564	0.55356442	1.628614377	-0.44317238	-0.44317238	-0.44317238	-0.44317238	-0.44317238	2.680558803	2.942574594	1.556989121	-0.44317238	-0.44317238
GOT2	cluster 2	0.413369477	0.184767604	-0.134547876	-0.441422266	-0.62910526	-0.869885731	-0.673324769	-0.314495867	0.00956063	-1.460545664	-1.460545664	-0.915656925	-1.460545664	-0.507151781	-1.460545664	-1.460545664	1.166569266	0.921104379	0.967532243	1.221829498	1.14498079	1.606743668	-0.242348655	0.153428656	0.854235346	0.953656196	0.529084909	1.063173802	1.029045113	1.488026549	-1.460545664	-0.215895005
MRPS16	cluster 2	-0.93142428	-0.93142428	-0.253609305	-0.232905807	-0.93142428	-0.93142428	-0.93142428	-0.438779912	-0.93142428	-0.93142428	-0.93142428	-0.93142428	-0.93142428	-0.93142428	-0.93142428	-0.93142428	1.219114221	1.578791926	0.809838377	1.054536396	0.943845352	0.579757581	-0.93142428	0.514079988	1.394184682	0.471093557	1.211073605	0.997131554	1.298297747	1.15227084	1.672643406	-0.93142428
DCTPP1	cluster 2	-0.59915955	-0.59915955	-0.59915955	-0.59915955	-0.59915955	-0.59915955	-0.59915955	-0.59915955	-0.59915955	-0.59915955	-0.59915955	-0.59915955	-0.59915955	-0.59915955	-0.59915955	-0.59915955	1.771466312	1.212107544	1.176265825	-0.59915955	-0.59915955	-0.59915955	-0.59915955	-0.59915955	1.73918133	2.477137927	1.129370174	1.46038068	1.074444461	1.740315392	-0.59915955	-0.59915955
GUCD1	cluster 2	0.291105476	0.371913385	-0.825828867	-0.008133759	-0.825828867	0.071010303	-0.825828867	0.009500838	-0.825828867	-0.825828867	-0.825828867	-0.825828867	-0.825828867	-0.825828867	-0.825828867	-0.825828867	0.91532805	1.56969123	1.031780935	2.129255046	1.733929222	1.27759996	-0.825828867	-0.825828867	1.196555913	1.549359321	-0.825828867	0.976508442	-0.825828867	0.923686372	-0.825828867	-0.825828867
SSR2	cluster 2	-0.313622761	-0.472419887	-0.400133622	-0.33353565	0.071178156	-1.210521775	-1.210521775	-0.216214113	-0.003675705	-0.294552968	-0.272159597	-1.210521775	-1.210521775	-1.210521775	-1.210521775	-1.210521775	0.656886311	0.966331504	0.207485824	1.65598472	1.377205797	1.424613089	1.53064657	1.816662031	0.774449935	0.044709755	0.061578072	1.056621366	0.358455489	1.198201663	-1.210521775	-1.210521775
URM1	cluster 2	-0.361501757	-0.339512836	-0.816442298	-0.816442298	-0.816442298	-0.816442298	-0.816442298	-0.816442298	-0.816442298	-0.816442298	-0.816442298	-0.816442298	-0.816442298	-0.816442298	-0.816442298	-0.816442298	1.477238051	2.337235166	1.170822812	0.823926003	1.141298829	0.930054953	-0.816442298	0.622842537	1.464365524	1.440850426	0.667656794	1.258180032	0.352284539	0.893777995	-0.816442298	-0.816442298
PREB	cluster 2	-0.833080096	-0.833080096	-0.833080096	-0.833080096	-0.833080096	-0.833080096	-0.833080096	-0.833080096	-0.833080096	-0.833080096	-0.833080096	-0.833080096	-0.833080096	-0.833080096	-0.833080096	-0.833080096	1.720085322	1.339536605	1.598113051	1.76671238	0.961314317	1.109681468	1.232988772	1.205378997	0.489735227	0.822102879	0.723717055	0.98389412	0.518939098	0.523242428	-0.833080096	-0.833080096
PEBP1	cluster 2	-0.72947608	1.75776377	-0.72947608	-0.72947608	-0.72947608	-0.72947608	-0.72947608	-0.72947608	1.268657594	-0.72947608	-0.72947608	-0.72947608	-0.72947608	-0.72947608	-0.72947608	-0.72947608	1.095082873	1.492369249	1.039474357	1.249136918	1.487123166	1.985959547	0.115154567	0.931996014	-0.72947608	-0.72947608	-0.72947608	1.404243168	-0.72947608	0.76256037	-0.72947608	-0.72947608
SF3A1	cluster 2	-0.816397965	-0.816397965	-0.816397965	-0.816397965	-0.816397965	-0.816397965	-0.816397965	-0.816397965	-0.816397965	-0.816397965	-0.816397965	-0.816397965	-0.816397965	-0.816397965	-0.816397965	-0.816397965	1.59414572	0.940852244	1.764848202	1.256846567	0.979529582	1.843229484	0.712797607	0.795990588	0.306138289	0.48569313	1.32919546	0.537846021	0.486373069	1.66167741	-0.816397965	-0.816397965
SIVA1	cluster 2	-0.845000215	-0.845000215	-0.845000215	-0.845000215	-0.845000215	-0.845000215	-0.845000215	-0.845000215	-0.845000215	-0.845000215	-0.845000215	-0.845000215	-0.845000215	-0.845000215	-0.845000215	-0.845000215	1.197272393	1.076843742	0.885801651	1.345276003	1.048426722	1.545557657	0.300619257	0.898569268	0.710115844	0.957091183	0.870220115	1.550397942	1.466995826	1.356816268	-0.845000215	-0.845000215
MAP2K3	cluster 2	0.47099067	0.251040969	0.623121788	-0.892880961	-0.892880961	-0.025723853	0.32181428	-0.892880961	-0.892880961	-0.892880961	0.16147272	-0.892880961	-0.892880961	-0.038315143	-0.892880961	-0.892880961	2.22508918	2.328319593	1.896634364	0.582901549	0.59365434	0.58807327	-0.892880961	-0.892880961	1.272714368	0.929220068	0.681043407	-0.892880961	-0.892880961	0.531162851	-0.892880961	-0.892880961
FASLG	cluster 2	0.05090744	-0.057483269	0.059314365	-0.71353584	-0.71353584	0.006625429	-0.71353584	-0.71353584	-0.71353584	-0.71353584	-0.14107672	-0.71353584	-0.71353584	-0.71353584	-0.71353584	-0.71353584	0.86948158	1.535566783	2.051227747	0.749151857	-0.71353584	-0.71353584	-0.71353584	-0.71353584	1.343391477	2.163694436	2.397065404	1.054156406	0.761622195	-0.71353584	-0.71353584	-0.71353584
NUP160	cluster 2	-0.732710332	-0.732710332	-0.732710332	-0.732710332	-0.732710332	-0.732710332	-0.732710332	-0.732710332	-0.732710332	-0.732710332	-0.732710332	-0.732710332	-0.732710332	-0.732710332	-0.732710332	-0.732710332	1.296045618	1.081287161	1.47566598	-0.732710332	0.621860839	-0.732710332	0.463573625	0.835148713	0.891180007	1.988799007	1.173992882	1.768623187	1.581632455	1.476397161	-0.732710332	-0.732710332
GATA3	cluster 2	-0.457753329	1.010927548	0.235130806	-0.616685071	-1.274905916	-1.274905916	-0.083938529	-1.274905916	0.860193997	-1.274905916	0.082317361	-1.274905916	-1.274905916	0.14703149	-1.274905916	-1.274905916	0.075546209	1.040599213	0.982646	0.665785514	0.886930867	1.485773365	0.565234931	0.364834488	0.264500788	1.53008448	1.050857016	1.288161288	0.335398582	1.035482141	-1.274905916	-1.274905916
TMEM106C	cluster 2	-0.804526186	-0.804526186	-0.804526186	-0.804526186	-0.804526186	-0.804526186	-0.804526186	-0.804526186	-0.804526186	-0.804526186	-0.804526186	-0.804526186	-0.804526186	-0.804526186	-0.804526186	-0.804526186	1.278542155	0.988385912	0.521759148	1.352165305	1.99903594	1.53590571	0.291125987	0.736003425	0.363191538	0.621034765	0.710506588	2.098185865	1.352920864	0.632708154	-0.804526186	-0.804526186
DDX56	cluster 2	-0.725636105	-0.725636105	-0.725636105	-0.725636105	-0.725636105	-0.725636105	-0.725636105	-0.725636105	-0.725636105	-0.725636105	-0.725636105	-0.725636105	-0.725636105	-0.725636105	-0.725636105	-0.725636105	1.3481959	1.617810874	1.400084396	1.036275796	-0.16860381	1.161125665	-0.725636105	0.965864515	1.035076972	1.906801109	1.229906473	1.612093753	1.368090454	-0.725636105	-0.725636105	-0.725636105
ICMT	cluster 2	0.806394808	0.125864486	0.696992873	-1.178611744	-1.178611744	0.635054281	1.268032878	0.799871341	-1.178611744	-1.178611744	0.780558798	0.695489703	0.955081579	1.27665577	-1.178611744	-1.178611744	0.465373289	0.95365984	0.433039372	-1.178611744	0.298038339	-0.052954033	-1.178611744	-1.178611744	0.172258404	-1.178611744	0.606449804	1.400640164	1.767662878	0.059176348	-1.178611744	-1.178611744
SASH3	cluster 2	-0.90640976	-0.379786014	-0.246960624	-0.90640976	-0.90640976	-0.90640976	-0.90640976	-0.338510434	-0.90640976	-0.90640976	-0.90640976	-0.90640976	-0.365062856	-0.90640976	-0.90640976	-0.90640976	-0.262801589	-0.122173407	1.25762809	1.511240073	1.356419584	1.02206604	0.3512933	2.447436048	0.289837455	0.314928949	0.498430595	0.704520596	1.167607991	2.096935276	0.480277811	-0.90640976
RAB1B	cluster 2	-0.724899677	-0.724899677	-0.724899677	-0.724899677	-0.724899677	-0.724899677	-0.724899677	-0.724899677	-0.724899677	-0.724899677	-0.724899677	-0.724899677	-0.724899677	-0.724899677	-0.724899677	-0.724899677	1.770903386	1.416998991	1.544248072	1.716876564	2.168588315	1.867921764	0.465548125	0.117276757	-0.724899677	0.349911796	1.030306671	0.359819435	0.893676091	0.0710179	-0.724899677	-0.724899677
RNF114	cluster 2	-0.540843668	-1.034705777	-0.447282014	-0.529610117	-1.034705777	-1.034705777	-1.034705777	-1.034705777	-0.417607932	-1.034705777	-1.034705777	-1.034705777	-0.306004454	-0.393163455	-1.034705777	0.044113491	0.937976672	0.909145517	0.808572586	0.79691247	1.056549651	1.754686296	0.774092394	1.97236691	0.271304771	0.081655679	0.920891652	0.463344365	1.654166471	1.570496263	-1.034705777	-1.034705777
[truncated: 48 more rows]
