# Supplementary material for: Meta-unstable mRNAs in activated CD8+ T cells are defined by interlinked AU-rich elements and m6A mRNA methylation
Source: Nat Commun. 2026 Jan 22;17:160. doi: 10.1038/s41467-025-67762-w (PMC12827480; doi:10.1038/s41467-025-67762-w)
Supplement: Supplementary file 6 — Source Data [file 41467_2025_67762_MOESM6_ESM.zip › Source Data/Fig-2F-S2E.csv]

SYMBOL	cluster	sample	halflife
AAK1	genes.nomiCLIP	NonAc_half_life	2.58845708
ACO2	genes.nomiCLIP	NonAc_half_life	4.332486348
ADNP	genes.nomiCLIP	NonAc_half_life	16.93269436
AFG3L2	genes.nomiCLIP	NonAc_half_life	4.1691651
ANXA7	genes.nomiCLIP	NonAc_half_life	4.818079521
ARHGAP9	genes.nomiCLIP	NonAc_half_life	3.882028048
ARHGEF7	genes.nomiCLIP	NonAc_half_life	2.199963503
ARID5A	genes.nomiCLIP	NonAc_half_life	6.619906978
ARRB2	genes.nomiCLIP	NonAc_half_life	4.044250754
ATG4A	genes.nomiCLIP	NonAc_half_life	0.73365369
ATP2A2	genes.nomiCLIP	NonAc_half_life	6.627981439
ATP5MC3	genes.nomiCLIP	NonAc_half_life	3.632331807
ATP5MG	genes.nomiCLIP	NonAc_half_life	8.122912359
ATXN2L	genes.nomiCLIP	NonAc_half_life	1.403168434
AZI2	genes.nomiCLIP	NonAc_half_life	4.446500769
B4GALT5	genes.nomiCLIP	NonAc_half_life	3.534389251
BAP1	genes.nomiCLIP	NonAc_half_life	7.224204392
BCLAF1	genes.nomiCLIP	NonAc_half_life	4.896221836
BLOC1S5	genes.nomiCLIP	NonAc_half_life	6.139078402
BRAT1	genes.nomiCLIP	NonAc_half_life	0.400590369
BRMS1	genes.nomiCLIP	NonAc_half_life	4.355924703
C12orf4	genes.nomiCLIP	NonAc_half_life	9.909644694
C19orf25	genes.nomiCLIP	NonAc_half_life	4.725404077
CALU	genes.nomiCLIP	NonAc_half_life	2.661469095
CAMK4	genes.nomiCLIP	NonAc_half_life	3.95713219
CAND1	genes.nomiCLIP	NonAc_half_life	2.144504565
CCDC6	genes.nomiCLIP	NonAc_half_life	5.449286879
CCT5	genes.nomiCLIP	NonAc_half_life	3.081695464
CHCHD2	genes.nomiCLIP	NonAc_half_life	6.15220178
CHMP7	genes.nomiCLIP	NonAc_half_life	6.308821678
CHRAC1	genes.nomiCLIP	NonAc_half_life	6.644803114
CHST11	genes.nomiCLIP	NonAc_half_life	4.17401441
CLNS1A	genes.nomiCLIP	NonAc_half_life	4.953342634
COPS3	genes.nomiCLIP	NonAc_half_life	6.372293057
COX5A	genes.nomiCLIP	NonAc_half_life	5.626394008
CPOX	genes.nomiCLIP	NonAc_half_life	1.588323277
CTDSPL2	genes.nomiCLIP	NonAc_half_life	6.050061573
CWC22	genes.nomiCLIP	NonAc_half_life	6.536856016
CYRIB	genes.nomiCLIP	NonAc_half_life	4.082163436
DARS1	genes.nomiCLIP	NonAc_half_life	8.086395208
DDB2	genes.nomiCLIP	NonAc_half_life	6.353459204
DDOST	genes.nomiCLIP	NonAc_half_life	7.084243248
DDX19A	genes.nomiCLIP	NonAc_half_life	5.441580634
DDX19B	genes.nomiCLIP	NonAc_half_life	9.459557052
E2F4	genes.nomiCLIP	NonAc_half_life	8.45359554
EBP	genes.nomiCLIP	NonAc_half_life	6.817544779
EDF1	genes.nomiCLIP	NonAc_half_life	5.782592496
EIF3B	genes.nomiCLIP	NonAc_half_life	3.401146338
EIF3E	genes.nomiCLIP	NonAc_half_life	9.853347418
EIF4A1	genes.nomiCLIP	NonAc_half_life	4.052220724
ENO1	genes.nomiCLIP	NonAc_half_life	6.408624373
ERH	genes.nomiCLIP	NonAc_half_life	5.736902332
ERO1A	genes.nomiCLIP	NonAc_half_life	5.771495719
ESS2	genes.nomiCLIP	NonAc_half_life	0.116184701
FAAP100	genes.nomiCLIP	NonAc_half_life	1.717023348
FAM120A	genes.nomiCLIP	NonAc_half_life	5.436351208
FASN	genes.nomiCLIP	NonAc_half_life	1.989585348
FKBP15	genes.nomiCLIP	NonAc_half_life	3.658708103
FKBP3	genes.nomiCLIP	NonAc_half_life	9.196406274
FN3KRP	genes.nomiCLIP	NonAc_half_life	10.01851347
FOXO1	genes.nomiCLIP	NonAc_half_life	2.56426419
FUBP1	genes.nomiCLIP	NonAc_half_life	2.898235941
FXYD5	genes.nomiCLIP	NonAc_half_life	4.851881216
GCLC	genes.nomiCLIP	NonAc_half_life	4.644409471
GGA2	genes.nomiCLIP	NonAc_half_life	4.729294443
GHITM	genes.nomiCLIP	NonAc_half_life	8.541373599
GID8	genes.nomiCLIP	NonAc_half_life	4.888569208
GMNN	genes.nomiCLIP	NonAc_half_life	6.306424623
GNG5	genes.nomiCLIP	NonAc_half_life	1.409009357
GPI	genes.nomiCLIP	NonAc_half_life	5.897616277
GPN1	genes.nomiCLIP	NonAc_half_life	2.520701256
GRAMD1A	genes.nomiCLIP	NonAc_half_life	7.756864745
GRK6	genes.nomiCLIP	NonAc_half_life	3.255812954
GSTK1	genes.nomiCLIP	NonAc_half_life	7.631049556
GTF3C1	genes.nomiCLIP	NonAc_half_life	3.930118744
HADHA	genes.nomiCLIP	NonAc_half_life	4.32193182
HARS2	genes.nomiCLIP	NonAc_half_life	2.337852164
HDAC3	genes.nomiCLIP	NonAc_half_life	4.803085994
HERC4	genes.nomiCLIP	NonAc_half_life	5.79913643
HILPDA	genes.nomiCLIP	NonAc_half_life	1.392402498
HINT1	genes.nomiCLIP	NonAc_half_life	7.273688343
HK1	genes.nomiCLIP	NonAc_half_life	4.013706525
HMG20B	genes.nomiCLIP	NonAc_half_life	5.901073607
HMGA1	genes.nomiCLIP	NonAc_half_life	2.905669833
HMGCS1	genes.nomiCLIP	NonAc_half_life	5.364266701
HNRNPD	genes.nomiCLIP	NonAc_half_life	7.627902795
HNRNPH1	genes.nomiCLIP	NonAc_half_life	4.493463582
HNRNPH3	genes.nomiCLIP	NonAc_half_life	4.497986786
HNRNPL	genes.nomiCLIP	NonAc_half_life	5.392112411
HSPA1A	genes.nomiCLIP	NonAc_half_life	2.686964468
HYOU1	genes.nomiCLIP	NonAc_half_life	4.250191087
IDH2	genes.nomiCLIP	NonAc_half_life	5.764949126
IDI1	genes.nomiCLIP	NonAc_half_life	0.936425879
IFI16	genes.nomiCLIP	NonAc_half_life	2.389053096
IPO9	genes.nomiCLIP	NonAc_half_life	3.621456154
IVNS1ABP	genes.nomiCLIP	NonAc_half_life	7.122705292
KNOP1	genes.nomiCLIP	NonAc_half_life	5.096704012
LGALS8	genes.nomiCLIP	NonAc_half_life	10.38360018
LNPEP	genes.nomiCLIP	NonAc_half_life	4.166318317
LONP2	genes.nomiCLIP	NonAc_half_life	6.076725342
LSM8	genes.nomiCLIP	NonAc_half_life	10.43003964
MAVS	genes.nomiCLIP	NonAc_half_life	4.570458947
MBD2	genes.nomiCLIP	NonAc_half_life	8.50366333
MED10	genes.nomiCLIP	NonAc_half_life	0.509575594
MID1IP1	genes.nomiCLIP	NonAc_half_life	1.503006888
MIEN1	genes.nomiCLIP	NonAc_half_life	3.809577127
MIF4GD	genes.nomiCLIP	NonAc_half_life	8.373894706
MRPL20	genes.nomiCLIP	NonAc_half_life	9.517580431
MRPS30	genes.nomiCLIP	NonAc_half_life	8.000140184
MRPS6	genes.nomiCLIP	NonAc_half_life	4.699816926
MSRB1	genes.nomiCLIP	NonAc_half_life	1.447464864
MTCH1	genes.nomiCLIP	NonAc_half_life	2.491919167
MTOR	genes.nomiCLIP	NonAc_half_life	0.531321014
MYDGF	genes.nomiCLIP	NonAc_half_life	3.304287664
NAT10	genes.nomiCLIP	NonAc_half_life	4.467129741
NAXD	genes.nomiCLIP	NonAc_half_life	2.416906585
NDE1	genes.nomiCLIP	NonAc_half_life	6.76759457
NDFIP1	genes.nomiCLIP	NonAc_half_life	4.094982592
NDUFA6	genes.nomiCLIP	NonAc_half_life	4.768251932
NFATC2IP	genes.nomiCLIP	NonAc_half_life	6.955449565
NFATC3	genes.nomiCLIP	NonAc_half_life	3.266649594
NNT	genes.nomiCLIP	NonAc_half_life	5.674412982
NOL11	genes.nomiCLIP	NonAc_half_life	4.154172076
NRAS	genes.nomiCLIP	NonAc_half_life	3.759154355
NSD2	genes.nomiCLIP	NonAc_half_life	7.591034844
NSD3	genes.nomiCLIP	NonAc_half_life	4.738084089
NUCB1	genes.nomiCLIP	NonAc_half_life	6.890810792
ODC1	genes.nomiCLIP	NonAc_half_life	18.20947902
OLA1	genes.nomiCLIP	NonAc_half_life	5.195831339
PABIR2	genes.nomiCLIP	NonAc_half_life	7.201210058
PCBP2	genes.nomiCLIP	NonAc_half_life	0.316188937
PCNP	genes.nomiCLIP	NonAc_half_life	13.79244929
PDHB	genes.nomiCLIP	NonAc_half_life	4.643567173
PDRG1	genes.nomiCLIP	NonAc_half_life	4.762210504
PGAM1	genes.nomiCLIP	NonAc_half_life	4.742760538
PI4KB	genes.nomiCLIP	NonAc_half_life	4.021790181
PIK3R5	genes.nomiCLIP	NonAc_half_life	3.62606603
PLEKHJ1	genes.nomiCLIP	NonAc_half_life	10.94434211
PMF1	genes.nomiCLIP	NonAc_half_life	4.367222295
POLG	genes.nomiCLIP	NonAc_half_life	5.306625845
POLR3B	genes.nomiCLIP	NonAc_half_life	11.70775121
POP7	genes.nomiCLIP	NonAc_half_life	3.439250013
PPA1	genes.nomiCLIP	NonAc_half_life	9.04700537
PPP1R2	genes.nomiCLIP	NonAc_half_life	4.191374135
PPP2R1A	genes.nomiCLIP	NonAc_half_life	2.461969571
PPP4R1	genes.nomiCLIP	NonAc_half_life	1.991814661
PPP4R2	genes.nomiCLIP	NonAc_half_life	1.639916553
PPT1	genes.nomiCLIP	NonAc_half_life	4.349143432
PRDX1	genes.nomiCLIP	NonAc_half_life	4.23935099
PRPS1	genes.nomiCLIP	NonAc_half_life	4.049106457
PSAP	genes.nomiCLIP	NonAc_half_life	8.968018717
PSIP1	genes.nomiCLIP	NonAc_half_life	6.273594007
PSMA1	genes.nomiCLIP	NonAc_half_life	17.85476065
PSMA4	genes.nomiCLIP	NonAc_half_life	5.642225441
PSMA7	genes.nomiCLIP	NonAc_half_life	4.726778213
PSMB8	genes.nomiCLIP	NonAc_half_life	4.589362634
PSME3	genes.nomiCLIP	NonAc_half_life	2.334319382
PSME4	genes.nomiCLIP	NonAc_half_life	5.265145163
RAB14	genes.nomiCLIP	NonAc_half_life	2.617707148
RALB	genes.nomiCLIP	NonAc_half_life	6.853375381
RBX1	genes.nomiCLIP	NonAc_half_life	6.056361867
RDH14	genes.nomiCLIP	NonAc_half_life	6.660374486
RER1	genes.nomiCLIP	NonAc_half_life	7.889252633
RFWD3	genes.nomiCLIP	NonAc_half_life	5.052848104
RIC8A	genes.nomiCLIP	NonAc_half_life	0.850193768
RING1	genes.nomiCLIP	NonAc_half_life	4.472513815
RIPOR2	genes.nomiCLIP	NonAc_half_life	3.309034575
RNF4	genes.nomiCLIP	NonAc_half_life	5.834605032
RNF40	genes.nomiCLIP	NonAc_half_life	4.201048165
RNF7	genes.nomiCLIP	NonAc_half_life	4.421197071
RNGTT	genes.nomiCLIP	NonAc_half_life	7.059760597
RNPEPL1	genes.nomiCLIP	NonAc_half_life	6.601356198
RNPS1	genes.nomiCLIP	NonAc_half_life	4.720059305
RPAP3	genes.nomiCLIP	NonAc_half_life	11.41251449
RPL23	genes.nomiCLIP	NonAc_half_life	23.90771838
RRN3	genes.nomiCLIP	NonAc_half_life	3.810357473
RUSF1	genes.nomiCLIP	NonAc_half_life	6.746565506
SAMD1	genes.nomiCLIP	NonAc_half_life	14.21943303
SAMHD1	genes.nomiCLIP	NonAc_half_life	2.661769511
SARS1	genes.nomiCLIP	NonAc_half_life	6.504711349
SDHAF1	genes.nomiCLIP	NonAc_half_life	3.571167991
SEC13	genes.nomiCLIP	NonAc_half_life	7.29466239
SEC16A	genes.nomiCLIP	NonAc_half_life	2.61680443
SEPTIN2	genes.nomiCLIP	NonAc_half_life	0.859501493
SFPQ	genes.nomiCLIP	NonAc_half_life	2.496277129
SHMT2	genes.nomiCLIP	NonAc_half_life	9.366836801
SIRT7	genes.nomiCLIP	NonAc_half_life	5.165561496
SLA2	genes.nomiCLIP	NonAc_half_life	5.791299778
SLC25A38	genes.nomiCLIP	NonAc_half_life	4.414159409
SLC30A9	genes.nomiCLIP	NonAc_half_life	7.464383061
SLC35A4	genes.nomiCLIP	NonAc_half_life	3.439578671
SLC3A2	genes.nomiCLIP	NonAc_half_life	5.115120554
SLC44A2	genes.nomiCLIP	NonAc_half_life	7.034873207
SND1	genes.nomiCLIP	NonAc_half_life	5.122662354
SNRNP40	genes.nomiCLIP	NonAc_half_life	5.159856077
SNX3	genes.nomiCLIP	NonAc_half_life	4.702354857
SRP9	genes.nomiCLIP	NonAc_half_life	4.39773395
SRSF11	genes.nomiCLIP	NonAc_half_life	5.334883585
SRSF7	genes.nomiCLIP	NonAc_half_life	4.826986515
SSBP4	genes.nomiCLIP	NonAc_half_life	7.436110663
ST13	genes.nomiCLIP	NonAc_half_life	8.763776722
STAM	genes.nomiCLIP	NonAc_half_life	2.184490999
STAT5B	genes.nomiCLIP	NonAc_half_life	6.583072957
STK24	genes.nomiCLIP	NonAc_half_life	3.223059043
SUB1	genes.nomiCLIP	NonAc_half_life	8.073909402
SUN2	genes.nomiCLIP	NonAc_half_life	5.466513415
SVIP	genes.nomiCLIP	NonAc_half_life	5.57168008
SYVN1	genes.nomiCLIP	NonAc_half_life	3.46390739
TES	genes.nomiCLIP	NonAc_half_life	3.884889494
TGFBRAP1	genes.nomiCLIP	NonAc_half_life	7.067452212
THAP7	genes.nomiCLIP	NonAc_half_life	1.789736471
TIMELESS	genes.nomiCLIP	NonAc_half_life	7.712704244
TLK1	genes.nomiCLIP	NonAc_half_life	2.360698578
TMED9	genes.nomiCLIP	NonAc_half_life	4.964034757
TMEM106C	genes.nomiCLIP	NonAc_half_life	4.505777572
TMEM18	genes.nomiCLIP	NonAc_half_life	6.511155623
TNK2	genes.nomiCLIP	NonAc_half_life	2.924864749
TOR1B	genes.nomiCLIP	NonAc_half_life	5.652807564
TRAF3	genes.nomiCLIP	NonAc_half_life	1.333217304
TRIM25	genes.nomiCLIP	NonAc_half_life	3.567569183
TRIM38	genes.nomiCLIP	NonAc_half_life	5.326846683
TTL	genes.nomiCLIP	NonAc_half_life	8.445953783
TUBA1C	genes.nomiCLIP	NonAc_half_life	3.431714691
UBE2I	genes.nomiCLIP	NonAc_half_life	4.340979959
UBE2L3	genes.nomiCLIP	NonAc_half_life	4.819471119
UBE2M	genes.nomiCLIP	NonAc_half_life	0.0360153
UFC1	genes.nomiCLIP	NonAc_half_life	7.070928349
UGGT1	genes.nomiCLIP	NonAc_half_life	5.39180738
URM1	genes.nomiCLIP	NonAc_half_life	4.803903139
USP16	genes.nomiCLIP	NonAc_half_life	0.29494913
USP4	genes.nomiCLIP	NonAc_half_life	7.09172271
USP47	genes.nomiCLIP	NonAc_half_life	3.705093837
UTP23	genes.nomiCLIP	NonAc_half_life	1.103523999
VPS26C	genes.nomiCLIP	NonAc_half_life	2.448221121
WDR59	genes.nomiCLIP	NonAc_half_life	3.948301127
WDR6	genes.nomiCLIP	NonAc_half_life	6.254461499
WWP1	genes.nomiCLIP	NonAc_half_life	5.208258309
YIPF3	genes.nomiCLIP	NonAc_half_life	0.34908983
ZBTB24	genes.nomiCLIP	NonAc_half_life	2.956164185
ZDHHC3	genes.nomiCLIP	NonAc_half_life	5.086692676
ZNF655	genes.nomiCLIP	NonAc_half_life	5.569431259
ZNF827	genes.nomiCLIP	NonAc_half_life	1.892798004
AAK1	genes.nomiCLIP	Day1_half_life	5.880832016
ACO2	genes.nomiCLIP	Day1_half_life	5.590919077
ADNP	genes.nomiCLIP	Day1_half_life	2.49085336
AFG3L2	genes.nomiCLIP	Day1_half_life	4.456671908
ANXA7	genes.nomiCLIP	Day1_half_life	4.741335554
ARHGAP9	genes.nomiCLIP	Day1_half_life	3.302643429
ARHGEF7	genes.nomiCLIP	Day1_half_life	5.741681962
ARID5A	genes.nomiCLIP	Day1_half_life	4.318191925
ARRB2	genes.nomiCLIP	Day1_half_life	5.048420973
ATG4A	genes.nomiCLIP	Day1_half_life	6.534030575
ATP2A2	genes.nomiCLIP	Day1_half_life	2.630738848
ATP5MC3	genes.nomiCLIP	Day1_half_life	5.783782205
ATP5MG	genes.nomiCLIP	Day1_half_life	7.950851065
ATXN2L	genes.nomiCLIP	Day1_half_life	11.09046804
AZI2	genes.nomiCLIP	Day1_half_life	3.080723442
B4GALT5	genes.nomiCLIP	Day1_half_life	2.851763423
BAP1	genes.nomiCLIP	Day1_half_life	4.216586115
BCLAF1	genes.nomiCLIP	Day1_half_life	2.704092483
BLOC1S5	genes.nomiCLIP	Day1_half_life	1.568943302
BRAT1	genes.nomiCLIP	Day1_half_life	2.531836066
BRMS1	genes.nomiCLIP	Day1_half_life	3.934851168
C12orf4	genes.nomiCLIP	Day1_half_life	3.80022767
C19orf25	genes.nomiCLIP	Day1_half_life	9.512724485
CALU	genes.nomiCLIP	Day1_half_life	3.652719025
CAMK4	genes.nomiCLIP	Day1_half_life	8.48921741
CAND1	genes.nomiCLIP	Day1_half_life	3.919144577
CCDC6	genes.nomiCLIP	Day1_half_life	2.20546735
CCT5	genes.nomiCLIP	Day1_half_life	3.955536257
CHCHD2	genes.nomiCLIP	Day1_half_life	7.952349496
CHMP7	genes.nomiCLIP	Day1_half_life	5.304806128
CHRAC1	genes.nomiCLIP	Day1_half_life	3.098638473
CHST11	genes.nomiCLIP	Day1_half_life	1.365851753
CLNS1A	genes.nomiCLIP	Day1_half_life	3.990440486
COPS3	genes.nomiCLIP	Day1_half_life	2.649575689
COX5A	genes.nomiCLIP	Day1_half_life	7.08749175
CPOX	genes.nomiCLIP	Day1_half_life	4.826769945
CTDSPL2	genes.nomiCLIP	Day1_half_life	0.983721353
CWC22	genes.nomiCLIP	Day1_half_life	3.152961624
CYRIB	genes.nomiCLIP	Day1_half_life	3.494855525
DARS1	genes.nomiCLIP	Day1_half_life	7.333461218
DDB2	genes.nomiCLIP	Day1_half_life	3.7270705
DDOST	genes.nomiCLIP	Day1_half_life	15.20707316
DDX19A	genes.nomiCLIP	Day1_half_life	13.55191404
DDX19B	genes.nomiCLIP	Day1_half_life	4.089595018
E2F4	genes.nomiCLIP	Day1_half_life	3.127571883
EBP	genes.nomiCLIP	Day1_half_life	5.848305149
EDF1	genes.nomiCLIP	Day1_half_life	7.907276991
EIF3B	genes.nomiCLIP	Day1_half_life	7.594029744
EIF3E	genes.nomiCLIP	Day1_half_life	7.243386617
EIF4A1	genes.nomiCLIP	Day1_half_life	3.56366499
ENO1	genes.nomiCLIP	Day1_half_life	8.664506211
ERH	genes.nomiCLIP	Day1_half_life	5.824016391
ERO1A	genes.nomiCLIP	Day1_half_life	3.036181845
ESS2	genes.nomiCLIP	Day1_half_life	3.356160399
FAAP100	genes.nomiCLIP	Day1_half_life	4.280581532
FAM120A	genes.nomiCLIP	Day1_half_life	4.453172139
FASN	genes.nomiCLIP	Day1_half_life	7.196908143
FKBP15	genes.nomiCLIP	Day1_half_life	3.24012252
FKBP3	genes.nomiCLIP	Day1_half_life	6.279273911
FN3KRP	genes.nomiCLIP	Day1_half_life	10.1564914
FOXO1	genes.nomiCLIP	Day1_half_life	2.612877104
FUBP1	genes.nomiCLIP	Day1_half_life	3.828600871
FXYD5	genes.nomiCLIP	Day1_half_life	11.81687463
GCLC	genes.nomiCLIP	Day1_half_life	5.231182379
GGA2	genes.nomiCLIP	Day1_half_life	3.357208745
GHITM	genes.nomiCLIP	Day1_half_life	6.163021106
GID8	genes.nomiCLIP	Day1_half_life	3.463066864
GMNN	genes.nomiCLIP	Day1_half_life	2.245829095
GNG5	genes.nomiCLIP	Day1_half_life	7.823160719
GPI	genes.nomiCLIP	Day1_half_life	5.256842354
GPN1	genes.nomiCLIP	Day1_half_life	8.183281932
GRAMD1A	genes.nomiCLIP	Day1_half_life	5.2446828
GRK6	genes.nomiCLIP	Day1_half_life	2.614835172
GSTK1	genes.nomiCLIP	Day1_half_life	8.200070851
GTF3C1	genes.nomiCLIP	Day1_half_life	3.427446044
HADHA	genes.nomiCLIP	Day1_half_life	7.926368401
HARS2	genes.nomiCLIP	Day1_half_life	4.16862159
HDAC3	genes.nomiCLIP	Day1_half_life	4.870435696
HERC4	genes.nomiCLIP	Day1_half_life	2.929602418
HILPDA	genes.nomiCLIP	Day1_half_life	6.962560378
HINT1	genes.nomiCLIP	Day1_half_life	6.942210036
HK1	genes.nomiCLIP	Day1_half_life	4.572514202
HMG20B	genes.nomiCLIP	Day1_half_life	13.19428273
HMGA1	genes.nomiCLIP	Day1_half_life	3.467683958
HMGCS1	genes.nomiCLIP	Day1_half_life	2.538339846
HNRNPD	genes.nomiCLIP	Day1_half_life	4.445922083
HNRNPH1	genes.nomiCLIP	Day1_half_life	4.544747823
HNRNPH3	genes.nomiCLIP	Day1_half_life	4.450053061
HNRNPL	genes.nomiCLIP	Day1_half_life	6.577352991
HSPA1A	genes.nomiCLIP	Day1_half_life	2.45551563
HYOU1	genes.nomiCLIP	Day1_half_life	4.46055336
IDH2	genes.nomiCLIP	Day1_half_life	3.542954352
IDI1	genes.nomiCLIP	Day1_half_life	3.834034508
IFI16	genes.nomiCLIP	Day1_half_life	4.459896495
IPO9	genes.nomiCLIP	Day1_half_life	2.100950636
IVNS1ABP	genes.nomiCLIP	Day1_half_life	3.629554967
KNOP1	genes.nomiCLIP	Day1_half_life	1.412151918
LGALS8	genes.nomiCLIP	Day1_half_life	2.32499517
LNPEP	genes.nomiCLIP	Day1_half_life	2.359914804
LONP2	genes.nomiCLIP	Day1_half_life	7.349491129
LSM8	genes.nomiCLIP	Day1_half_life	3.951261035
MAVS	genes.nomiCLIP	Day1_half_life	3.640390341
MBD2	genes.nomiCLIP	Day1_half_life	5.334544814
MED10	genes.nomiCLIP	Day1_half_life	4.156117203
MID1IP1	genes.nomiCLIP	Day1_half_life	3.066329479
MIEN1	genes.nomiCLIP	Day1_half_life	5.233882022
MIF4GD	genes.nomiCLIP	Day1_half_life	4.061028123
MRPL20	genes.nomiCLIP	Day1_half_life	4.065539732
MRPS30	genes.nomiCLIP	Day1_half_life	3.935653566
MRPS6	genes.nomiCLIP	Day1_half_life	2.824911197
MSRB1	genes.nomiCLIP	Day1_half_life	1.618228814
MTCH1	genes.nomiCLIP	Day1_half_life	5.014034694
MTOR	genes.nomiCLIP	Day1_half_life	4.511096731
MYDGF	genes.nomiCLIP	Day1_half_life	7.561433883
NAT10	genes.nomiCLIP	Day1_half_life	3.475014119
NAXD	genes.nomiCLIP	Day1_half_life	2.306401847
NDE1	genes.nomiCLIP	Day1_half_life	3.116952197
NDFIP1	genes.nomiCLIP	Day1_half_life	5.414734808
NDUFA6	genes.nomiCLIP	Day1_half_life	7.384561832
NFATC2IP	genes.nomiCLIP	Day1_half_life	4.166300435
NFATC3	genes.nomiCLIP	Day1_half_life	4.507769659
NNT	genes.nomiCLIP	Day1_half_life	2.18030306
NOL11	genes.nomiCLIP	Day1_half_life	2.996756406
NRAS	genes.nomiCLIP	Day1_half_life	3.052968947
NSD2	genes.nomiCLIP	Day1_half_life	4.870934171
NSD3	genes.nomiCLIP	Day1_half_life	1.512049815
NUCB1	genes.nomiCLIP	Day1_half_life	6.900417771
ODC1	genes.nomiCLIP	Day1_half_life	4.149280766
OLA1	genes.nomiCLIP	Day1_half_life	5.101922532
PABIR2	genes.nomiCLIP	Day1_half_life	5.144773128
PCBP2	genes.nomiCLIP	Day1_half_life	0.152675867
PCNP	genes.nomiCLIP	Day1_half_life	5.520382005
PDHB	genes.nomiCLIP	Day1_half_life	3.337378418
PDRG1	genes.nomiCLIP	Day1_half_life	5.723056169
PGAM1	genes.nomiCLIP	Day1_half_life	5.775751927
PI4KB	genes.nomiCLIP	Day1_half_life	3.565022237
PIK3R5	genes.nomiCLIP	Day1_half_life	3.995174768
PLEKHJ1	genes.nomiCLIP	Day1_half_life	3.332479811
PMF1	genes.nomiCLIP	Day1_half_life	3.758565967
POLG	genes.nomiCLIP	Day1_half_life	4.155501105
POLR3B	genes.nomiCLIP	Day1_half_life	1.879896049
POP7	genes.nomiCLIP	Day1_half_life	2.188337103
PPA1	genes.nomiCLIP	Day1_half_life	5.523095865
PPP1R2	genes.nomiCLIP	Day1_half_life	3.278410382
PPP2R1A	genes.nomiCLIP	Day1_half_life	7.514190468
PPP4R1	genes.nomiCLIP	Day1_half_life	4.444783592
PPP4R2	genes.nomiCLIP	Day1_half_life	2.515915264
PPT1	genes.nomiCLIP	Day1_half_life	6.60735555
PRDX1	genes.nomiCLIP	Day1_half_life	7.751230257
PRPS1	genes.nomiCLIP	Day1_half_life	5.593510733
PSAP	genes.nomiCLIP	Day1_half_life	8.108092531
PSIP1	genes.nomiCLIP	Day1_half_life	5.875519885
PSMA1	genes.nomiCLIP	Day1_half_life	4.618221128
PSMA4	genes.nomiCLIP	Day1_half_life	5.813388931
PSMA7	genes.nomiCLIP	Day1_half_life	5.522831094
PSMB8	genes.nomiCLIP	Day1_half_life	4.644353395
PSME3	genes.nomiCLIP	Day1_half_life	5.202311429
PSME4	genes.nomiCLIP	Day1_half_life	3.172930559
RAB14	genes.nomiCLIP	Day1_half_life	3.155738426
RALB	genes.nomiCLIP	Day1_half_life	2.999493144
RBX1	genes.nomiCLIP	Day1_half_life	6.000296489
RDH14	genes.nomiCLIP	Day1_half_life	1.888606633
RER1	genes.nomiCLIP	Day1_half_life	5.082632024
RFWD3	genes.nomiCLIP	Day1_half_life	1.667783189
RIC8A	genes.nomiCLIP	Day1_half_life	3.137541811
RING1	genes.nomiCLIP	Day1_half_life	2.509364393
RIPOR2	genes.nomiCLIP	Day1_half_life	2.539539758
RNF4	genes.nomiCLIP	Day1_half_life	2.806546302
RNF40	genes.nomiCLIP	Day1_half_life	4.226409685
RNF7	genes.nomiCLIP	Day1_half_life	5.830665656
RNGTT	genes.nomiCLIP	Day1_half_life	3.343899969
RNPEPL1	genes.nomiCLIP	Day1_half_life	6.240784612
RNPS1	genes.nomiCLIP	Day1_half_life	5.048412116
RPAP3	genes.nomiCLIP	Day1_half_life	5.555624545
RPL23	genes.nomiCLIP	Day1_half_life	12.14321577
RRN3	genes.nomiCLIP	Day1_half_life	2.268964609
RUSF1	genes.nomiCLIP	Day1_half_life	5.319705356
SAMD1	genes.nomiCLIP	Day1_half_life	4.95962156
SAMHD1	genes.nomiCLIP	Day1_half_life	2.06661243
SARS1	genes.nomiCLIP	Day1_half_life	3.188081507
SDHAF1	genes.nomiCLIP	Day1_half_life	2.266589885
SEC13	genes.nomiCLIP	Day1_half_life	4.527001919
SEC16A	genes.nomiCLIP	Day1_half_life	5.25703611
SEPTIN2	genes.nomiCLIP	Day1_half_life	3.975012982
SFPQ	genes.nomiCLIP	Day1_half_life	5.262888459
SHMT2	genes.nomiCLIP	Day1_half_life	5.899520718
SIRT7	genes.nomiCLIP	Day1_half_life	4.207017426
SLA2	genes.nomiCLIP	Day1_half_life	8.24086055
SLC25A38	genes.nomiCLIP	Day1_half_life	3.997205458
SLC30A9	genes.nomiCLIP	Day1_half_life	5.736502302
SLC35A4	genes.nomiCLIP	Day1_half_life	2.641396529
SLC3A2	genes.nomiCLIP	Day1_half_life	4.779617691
SLC44A2	genes.nomiCLIP	Day1_half_life	3.550078007
SND1	genes.nomiCLIP	Day1_half_life	5.235223923
SNRNP40	genes.nomiCLIP	Day1_half_life	5.075083228
SNX3	genes.nomiCLIP	Day1_half_life	9.907820577
SRP9	genes.nomiCLIP	Day1_half_life	5.352169659
SRSF11	genes.nomiCLIP	Day1_half_life	3.777949583
SRSF7	genes.nomiCLIP	Day1_half_life	3.86049023
SSBP4	genes.nomiCLIP	Day1_half_life	5.403741381
ST13	genes.nomiCLIP	Day1_half_life	6.090668734
STAM	genes.nomiCLIP	Day1_half_life	2.122930605
STAT5B	genes.nomiCLIP	Day1_half_life	3.999583323
STK24	genes.nomiCLIP	Day1_half_life	3.336806549
SUB1	genes.nomiCLIP	Day1_half_life	5.703600701
SUN2	genes.nomiCLIP	Day1_half_life	4.204132454
SVIP	genes.nomiCLIP	Day1_half_life	5.058145937
SYVN1	genes.nomiCLIP	Day1_half_life	3.105825662
TES	genes.nomiCLIP	Day1_half_life	3.580828372
TGFBRAP1	genes.nomiCLIP	Day1_half_life	3.132014617
THAP7	genes.nomiCLIP	Day1_half_life	1.483610073
TIMELESS	genes.nomiCLIP	Day1_half_life	2.715555668
TLK1	genes.nomiCLIP	Day1_half_life	2.621801207
TMED9	genes.nomiCLIP	Day1_half_life	6.277642694
TMEM106C	genes.nomiCLIP	Day1_half_life	8.049753565
TMEM18	genes.nomiCLIP	Day1_half_life	6.727540536
TNK2	genes.nomiCLIP	Day1_half_life	7.453655762
TOR1B	genes.nomiCLIP	Day1_half_life	2.97989755
TRAF3	genes.nomiCLIP	Day1_half_life	2.759898632
TRIM25	genes.nomiCLIP	Day1_half_life	4.090469253
TRIM38	genes.nomiCLIP	Day1_half_life	3.160581773
TTL	genes.nomiCLIP	Day1_half_life	3.076751679
TUBA1C	genes.nomiCLIP	Day1_half_life	2.906579103
UBE2I	genes.nomiCLIP	Day1_half_life	4.74754397
UBE2L3	genes.nomiCLIP	Day1_half_life	4.88797954
UBE2M	genes.nomiCLIP	Day1_half_life	6.530393415
UFC1	genes.nomiCLIP	Day1_half_life	6.720397062
UGGT1	genes.nomiCLIP	Day1_half_life	0.333659271
URM1	genes.nomiCLIP	Day1_half_life	5.743508252
USP16	genes.nomiCLIP	Day1_half_life	3.954851413
USP4	genes.nomiCLIP	Day1_half_life	3.594824752
USP47	genes.nomiCLIP	Day1_half_life	4.441168018
UTP23	genes.nomiCLIP	Day1_half_life	3.378423695
VPS26C	genes.nomiCLIP	Day1_half_life	1.921439642
WDR59	genes.nomiCLIP	Day1_half_life	12.55327499
WDR6	genes.nomiCLIP	Day1_half_life	4.980812089
WWP1	genes.nomiCLIP	Day1_half_life	6.814267165
YIPF3	genes.nomiCLIP	Day1_half_life	5.049511942
ZBTB24	genes.nomiCLIP	Day1_half_life	2.968127847
ZDHHC3	genes.nomiCLIP	Day1_half_life	4.660693661
ZNF655	genes.nomiCLIP	Day1_half_life	3.382466959
ZNF827	genes.nomiCLIP	Day1_half_life	3.081632992
AAK1	genes.nomiCLIP	Day5_half_life	1.026907186
ACO2	genes.nomiCLIP	Day5_half_life	4.172323343
ADNP	genes.nomiCLIP	Day5_half_life	2.59647408
AFG3L2	genes.nomiCLIP	Day5_half_life	4.481855035
ANXA7	genes.nomiCLIP	Day5_half_life	4.907401504
ARHGAP9	genes.nomiCLIP	Day5_half_life	3.96496877
ARHGEF7	genes.nomiCLIP	Day5_half_life	0.061008485
ARID5A	genes.nomiCLIP	Day5_half_life	2.065084722
ARRB2	genes.nomiCLIP	Day5_half_life	4.106388573
ATG4A	genes.nomiCLIP	Day5_half_life	12.80128207
ATP2A2	genes.nomiCLIP	Day5_half_life	3.883860975
ATP5MC3	genes.nomiCLIP	Day5_half_life	8.001394889
ATP5MG	genes.nomiCLIP	Day5_half_life	8.888217263
ATXN2L	genes.nomiCLIP	Day5_half_life	4.326505693
AZI2	genes.nomiCLIP	Day5_half_life	1.767491456
B4GALT5	genes.nomiCLIP	Day5_half_life	1.781703153
BAP1	genes.nomiCLIP	Day5_half_life	5.193768417
BCLAF1	genes.nomiCLIP	Day5_half_life	2.189165807
BLOC1S5	genes.nomiCLIP	Day5_half_life	3.865817308
BRAT1	genes.nomiCLIP	Day5_half_life	1.686478764
BRMS1	genes.nomiCLIP	Day5_half_life	3.934960622
C12orf4	genes.nomiCLIP	Day5_half_life	4.762903465
C19orf25	genes.nomiCLIP	Day5_half_life	3.55768252
CALU	genes.nomiCLIP	Day5_half_life	6.585350011
CAMK4	genes.nomiCLIP	Day5_half_life	6.184402765
CAND1	genes.nomiCLIP	Day5_half_life	2.290519543
CCDC6	genes.nomiCLIP	Day5_half_life	1.865782781
CCT5	genes.nomiCLIP	Day5_half_life	3.178805216
CHCHD2	genes.nomiCLIP	Day5_half_life	8.947379765
CHMP7	genes.nomiCLIP	Day5_half_life	0.937942658
CHRAC1	genes.nomiCLIP	Day5_half_life	2.919945389
CHST11	genes.nomiCLIP	Day5_half_life	1.715627738
CLNS1A	genes.nomiCLIP	Day5_half_life	7.600340057
COPS3	genes.nomiCLIP	Day5_half_life	4.082017169
COX5A	genes.nomiCLIP	Day5_half_life	6.490688567
CPOX	genes.nomiCLIP	Day5_half_life	3.178328736
CTDSPL2	genes.nomiCLIP	Day5_half_life	7.853333766
CWC22	genes.nomiCLIP	Day5_half_life	2.636712896
CYRIB	genes.nomiCLIP	Day5_half_life	4.148575722
DARS1	genes.nomiCLIP	Day5_half_life	2.545713645
DDB2	genes.nomiCLIP	Day5_half_life	5.071782391
DDOST	genes.nomiCLIP	Day5_half_life	5.40111381
DDX19A	genes.nomiCLIP	Day5_half_life	4.322855844
DDX19B	genes.nomiCLIP	Day5_half_life	8.152685959
E2F4	genes.nomiCLIP	Day5_half_life	8.14049254
EBP	genes.nomiCLIP	Day5_half_life	5.993419193
EDF1	genes.nomiCLIP	Day5_half_life	8.367064882
EIF3B	genes.nomiCLIP	Day5_half_life	5.270924617
EIF3E	genes.nomiCLIP	Day5_half_life	10.6096021
EIF4A1	genes.nomiCLIP	Day5_half_life	4.299619471
ENO1	genes.nomiCLIP	Day5_half_life	7.014966353
ERH	genes.nomiCLIP	Day5_half_life	7.063199666
ERO1A	genes.nomiCLIP	Day5_half_life	3.690561183
ESS2	genes.nomiCLIP	Day5_half_life	1.386266283
FAAP100	genes.nomiCLIP	Day5_half_life	1.608589347
FAM120A	genes.nomiCLIP	Day5_half_life	5.304898464
FASN	genes.nomiCLIP	Day5_half_life	2.828370854
FKBP15	genes.nomiCLIP	Day5_half_life	0.795987343
FKBP3	genes.nomiCLIP	Day5_half_life	6.493058577
FN3KRP	genes.nomiCLIP	Day5_half_life	2.437883937
FOXO1	genes.nomiCLIP	Day5_half_life	3.61119495
FUBP1	genes.nomiCLIP	Day5_half_life	3.958799175
FXYD5	genes.nomiCLIP	Day5_half_life	9.825136895
GCLC	genes.nomiCLIP	Day5_half_life	2.154448406
GGA2	genes.nomiCLIP	Day5_half_life	4.101252322
GHITM	genes.nomiCLIP	Day5_half_life	6.325586169
GID8	genes.nomiCLIP	Day5_half_life	3.07586046
GMNN	genes.nomiCLIP	Day5_half_life	0.578948499
GNG5	genes.nomiCLIP	Day5_half_life	6.523357644
GPI	genes.nomiCLIP	Day5_half_life	11.80104079
GPN1	genes.nomiCLIP	Day5_half_life	3.360426584
GRAMD1A	genes.nomiCLIP	Day5_half_life	8.898474645
GRK6	genes.nomiCLIP	Day5_half_life	1.200945814
GSTK1	genes.nomiCLIP	Day5_half_life	11.49846542
GTF3C1	genes.nomiCLIP	Day5_half_life	1.505418581
HADHA	genes.nomiCLIP	Day5_half_life	6.295045601
HARS2	genes.nomiCLIP	Day5_half_life	1.458785532
HDAC3	genes.nomiCLIP	Day5_half_life	4.291344295
HERC4	genes.nomiCLIP	Day5_half_life	1.157662156
HILPDA	genes.nomiCLIP	Day5_half_life	1.341010589
HINT1	genes.nomiCLIP	Day5_half_life	7.433968648
HK1	genes.nomiCLIP	Day5_half_life	6.27085017
HMG20B	genes.nomiCLIP	Day5_half_life	12.90757397
HMGA1	genes.nomiCLIP	Day5_half_life	5.100881183
HMGCS1	genes.nomiCLIP	Day5_half_life	1.486366295
HNRNPD	genes.nomiCLIP	Day5_half_life	3.195373145
HNRNPH1	genes.nomiCLIP	Day5_half_life	5.362558473
HNRNPH3	genes.nomiCLIP	Day5_half_life	2.612880269
HNRNPL	genes.nomiCLIP	Day5_half_life	6.709971026
HSPA1A	genes.nomiCLIP	Day5_half_life	3.333109262
HYOU1	genes.nomiCLIP	Day5_half_life	4.042910853
IDH2	genes.nomiCLIP	Day5_half_life	11.14804723
IDI1	genes.nomiCLIP	Day5_half_life	2.002799204
IFI16	genes.nomiCLIP	Day5_half_life	3.335544751
IPO9	genes.nomiCLIP	Day5_half_life	3.340074584
IVNS1ABP	genes.nomiCLIP	Day5_half_life	2.208006317
KNOP1	genes.nomiCLIP	Day5_half_life	0.738398899
LGALS8	genes.nomiCLIP	Day5_half_life	2.708786714
LNPEP	genes.nomiCLIP	Day5_half_life	2.04563504
LONP2	genes.nomiCLIP	Day5_half_life	4.583848329
LSM8	genes.nomiCLIP	Day5_half_life	3.744799101
MAVS	genes.nomiCLIP	Day5_half_life	1.793202523
MBD2	genes.nomiCLIP	Day5_half_life	7.086823587
MED10	genes.nomiCLIP	Day5_half_life	2.985180047
MID1IP1	genes.nomiCLIP	Day5_half_life	2.904670924
MIEN1	genes.nomiCLIP	Day5_half_life	4.457235441
MIF4GD	genes.nomiCLIP	Day5_half_life	10.83537958
MRPL20	genes.nomiCLIP	Day5_half_life	3.601239272
MRPS30	genes.nomiCLIP	Day5_half_life	2.880884231
MRPS6	genes.nomiCLIP	Day5_half_life	3.69480255
MSRB1	genes.nomiCLIP	Day5_half_life	4.397543695
MTCH1	genes.nomiCLIP	Day5_half_life	6.35393502
MTOR	genes.nomiCLIP	Day5_half_life	6.775128046
MYDGF	genes.nomiCLIP	Day5_half_life	7.393458201
NAT10	genes.nomiCLIP	Day5_half_life	3.104089426
NAXD	genes.nomiCLIP	Day5_half_life	1.41960083
NDE1	genes.nomiCLIP	Day5_half_life	1.076689107
NDFIP1	genes.nomiCLIP	Day5_half_life	4.559071522
NDUFA6	genes.nomiCLIP	Day5_half_life	3.288877117
NFATC2IP	genes.nomiCLIP	Day5_half_life	1.870729668
NFATC3	genes.nomiCLIP	Day5_half_life	2.424980168
NNT	genes.nomiCLIP	Day5_half_life	2.081337755
NOL11	genes.nomiCLIP	Day5_half_life	3.128693269
NRAS	genes.nomiCLIP	Day5_half_life	5.714825287
NSD2	genes.nomiCLIP	Day5_half_life	3.841394586
NSD3	genes.nomiCLIP	Day5_half_life	1.84065763
NUCB1	genes.nomiCLIP	Day5_half_life	8.282328482
ODC1	genes.nomiCLIP	Day5_half_life	3.892680137
OLA1	genes.nomiCLIP	Day5_half_life	7.468374415
PABIR2	genes.nomiCLIP	Day5_half_life	0.921145257
PCBP2	genes.nomiCLIP	Day5_half_life	0.007102234
PCNP	genes.nomiCLIP	Day5_half_life	17.62925304
PDHB	genes.nomiCLIP	Day5_half_life	4.414633358
PDRG1	genes.nomiCLIP	Day5_half_life	5.355212137
PGAM1	genes.nomiCLIP	Day5_half_life	5.795212545
PI4KB	genes.nomiCLIP	Day5_half_life	1.796627875
PIK3R5	genes.nomiCLIP	Day5_half_life	2.018929688
PLEKHJ1	genes.nomiCLIP	Day5_half_life	5.128382373
PMF1	genes.nomiCLIP	Day5_half_life	7.788381277
POLG	genes.nomiCLIP	Day5_half_life	3.786710744
POLR3B	genes.nomiCLIP	Day5_half_life	0.062282553
POP7	genes.nomiCLIP	Day5_half_life	2.32686018
PPA1	genes.nomiCLIP	Day5_half_life	5.603519211
PPP1R2	genes.nomiCLIP	Day5_half_life	2.477945
PPP2R1A	genes.nomiCLIP	Day5_half_life	12.68227869
PPP4R1	genes.nomiCLIP	Day5_half_life	0.058574828
PPP4R2	genes.nomiCLIP	Day5_half_life	2.040857854
PPT1	genes.nomiCLIP	Day5_half_life	6.763802013
PRDX1	genes.nomiCLIP	Day5_half_life	6.609498174
PRPS1	genes.nomiCLIP	Day5_half_life	13.00619966
PSAP	genes.nomiCLIP	Day5_half_life	5.148636482
PSIP1	genes.nomiCLIP	Day5_half_life	5.553537918
PSMA1	genes.nomiCLIP	Day5_half_life	4.313432867
PSMA4	genes.nomiCLIP	Day5_half_life	5.334250385
PSMA7	genes.nomiCLIP	Day5_half_life	6.408346366
PSMB8	genes.nomiCLIP	Day5_half_life	4.774477817
PSME3	genes.nomiCLIP	Day5_half_life	4.76803186
PSME4	genes.nomiCLIP	Day5_half_life	2.947843628
RAB14	genes.nomiCLIP	Day5_half_life	2.468429916
RALB	genes.nomiCLIP	Day5_half_life	5.431554624
RBX1	genes.nomiCLIP	Day5_half_life	10.30054207
RDH14	genes.nomiCLIP	Day5_half_life	2.042908644
RER1	genes.nomiCLIP	Day5_half_life	5.021930306
RFWD3	genes.nomiCLIP	Day5_half_life	3.0079876
RIC8A	genes.nomiCLIP	Day5_half_life	3.592910522
RING1	genes.nomiCLIP	Day5_half_life	4.383476634
RIPOR2	genes.nomiCLIP	Day5_half_life	2.8577463
RNF4	genes.nomiCLIP	Day5_half_life	1.590319344
RNF40	genes.nomiCLIP	Day5_half_life	7.501289654
RNF7	genes.nomiCLIP	Day5_half_life	4.401795442
RNGTT	genes.nomiCLIP	Day5_half_life	2.165903048
RNPEPL1	genes.nomiCLIP	Day5_half_life	1.47500491
RNPS1	genes.nomiCLIP	Day5_half_life	4.385512609
RPAP3	genes.nomiCLIP	Day5_half_life	0.568503908
RPL23	genes.nomiCLIP	Day5_half_life	18.92779358
RRN3	genes.nomiCLIP	Day5_half_life	2.230175093
RUSF1	genes.nomiCLIP	Day5_half_life	8.70476948
SAMD1	genes.nomiCLIP	Day5_half_life	8.591812643
SAMHD1	genes.nomiCLIP	Day5_half_life	1.250587505
SARS1	genes.nomiCLIP	Day5_half_life	4.037254494
SDHAF1	genes.nomiCLIP	Day5_half_life	2.931548087
SEC13	genes.nomiCLIP	Day5_half_life	3.151652824
SEC16A	genes.nomiCLIP	Day5_half_life	2.040127159
SEPTIN2	genes.nomiCLIP	Day5_half_life	6.7650393
SFPQ	genes.nomiCLIP	Day5_half_life	1.866516709
SHMT2	genes.nomiCLIP	Day5_half_life	9.826896957
SIRT7	genes.nomiCLIP	Day5_half_life	1.321507472
SLA2	genes.nomiCLIP	Day5_half_life	13.87585822
SLC25A38	genes.nomiCLIP	Day5_half_life	3.198717286
SLC30A9	genes.nomiCLIP	Day5_half_life	8.607730959
SLC35A4	genes.nomiCLIP	Day5_half_life	2.295149214
SLC3A2	genes.nomiCLIP	Day5_half_life	4.577466359
SLC44A2	genes.nomiCLIP	Day5_half_life	0.064589879
SND1	genes.nomiCLIP	Day5_half_life	3.686342276
SNRNP40	genes.nomiCLIP	Day5_half_life	4.348122162
SNX3	genes.nomiCLIP	Day5_half_life	7.364885978
SRP9	genes.nomiCLIP	Day5_half_life	4.071138998
SRSF11	genes.nomiCLIP	Day5_half_life	5.190599819
SRSF7	genes.nomiCLIP	Day5_half_life	2.589046789
SSBP4	genes.nomiCLIP	Day5_half_life	3.102535001
ST13	genes.nomiCLIP	Day5_half_life	5.944984841
STAM	genes.nomiCLIP	Day5_half_life	2.587675545
STAT5B	genes.nomiCLIP	Day5_half_life	3.568236084
STK24	genes.nomiCLIP	Day5_half_life	3.772038769
SUB1	genes.nomiCLIP	Day5_half_life	6.349819193
SUN2	genes.nomiCLIP	Day5_half_life	7.827858948
SVIP	genes.nomiCLIP	Day5_half_life	5.109516272
SYVN1	genes.nomiCLIP	Day5_half_life	2.591676558
TES	genes.nomiCLIP	Day5_half_life	4.040721591
TGFBRAP1	genes.nomiCLIP	Day5_half_life	2.338841775
THAP7	genes.nomiCLIP	Day5_half_life	0.007102234
TIMELESS	genes.nomiCLIP	Day5_half_life	3.724630229
TLK1	genes.nomiCLIP	Day5_half_life	2.60807456
TMED9	genes.nomiCLIP	Day5_half_life	5.143607417
TMEM106C	genes.nomiCLIP	Day5_half_life	3.800927088
TMEM18	genes.nomiCLIP	Day5_half_life	3.417566437
TNK2	genes.nomiCLIP	Day5_half_life	3.288468977
TOR1B	genes.nomiCLIP	Day5_half_life	2.860246293
TRAF3	genes.nomiCLIP	Day5_half_life	1.901164386
TRIM25	genes.nomiCLIP	Day5_half_life	3.369268587
TRIM38	genes.nomiCLIP	Day5_half_life	1.304207609
TTL	genes.nomiCLIP	Day5_half_life	2.58424754
TUBA1C	genes.nomiCLIP	Day5_half_life	2.548398045
UBE2I	genes.nomiCLIP	Day5_half_life	4.584514648
UBE2L3	genes.nomiCLIP	Day5_half_life	3.45244641
UBE2M	genes.nomiCLIP	Day5_half_life	5.521241883
UFC1	genes.nomiCLIP	Day5_half_life	8.186173182
UGGT1	genes.nomiCLIP	Day5_half_life	0.202556593
URM1	genes.nomiCLIP	Day5_half_life	8.333981549
USP16	genes.nomiCLIP	Day5_half_life	0.524477713
USP4	genes.nomiCLIP	Day5_half_life	2.129728949
USP47	genes.nomiCLIP	Day5_half_life	2.513410269
UTP23	genes.nomiCLIP	Day5_half_life	0.405583184
VPS26C	genes.nomiCLIP	Day5_half_life	2.078478256
WDR59	genes.nomiCLIP	Day5_half_life	5.259324304
WDR6	genes.nomiCLIP	Day5_half_life	4.385698672
WWP1	genes.nomiCLIP	Day5_half_life	3.077161581
YIPF3	genes.nomiCLIP	Day5_half_life	6.669541697
ZBTB24	genes.nomiCLIP	Day5_half_life	2.466920837
ZDHHC3	genes.nomiCLIP	Day5_half_life	0.058106774
ZNF655	genes.nomiCLIP	Day5_half_life	9.466764516
ZNF827	genes.nomiCLIP	Day5_half_life	1.437443241
B2M	c1	NonAc_half_life	5.534486599
HLA-B	c1	NonAc_half_life	8.273841314
RPS15A	c1	NonAc_half_life	12.60914808
RASSF5	c1	NonAc_half_life	3.543896336
RAN	c1	NonAc_half_life	4.494751517
SRGN	c1	NonAc_half_life	7.872790365
CLEC2D	c1	NonAc_half_life	3.48108895
SRSF5	c1	NonAc_half_life	2.901863636
HLA-E	c1	NonAc_half_life	6.713402983
MYL12A	c1	NonAc_half_life	7.19041129
STK17A	c1	NonAc_half_life	6.598384791
MBNL1	c1	NonAc_half_life	6.541484639
ARHGDIB	c1	NonAc_half_life	5.747564681
SFXN1	c1	NonAc_half_life	0.371734712
GNAS	c1	NonAc_half_life	6.267353223
RBM3	c1	NonAc_half_life	13.13815223
PTMA	c1	NonAc_half_life	2.257108766
SELL	c1	NonAc_half_life	5.729669209
RHOA	c1	NonAc_half_life	6.493101256
H3-3B	c1	NonAc_half_life	6.284932631
YWHAZ	c1	NonAc_half_life	4.59121221
TUBA1B	c1	NonAc_half_life	3.606008284
DDX17	c1	NonAc_half_life	6.250436389
ARPC2	c1	NonAc_half_life	5.536257317
TMPO	c1	NonAc_half_life	8.71445594
LAPTM5	c1	NonAc_half_life	6.751277344
YWHAQ	c1	NonAc_half_life	4.337362999
MTDH	c1	NonAc_half_life	11.24957716
VIM	c1	NonAc_half_life	6.564388409
CDV3	c1	NonAc_half_life	3.876572678
HLA-C	c1	NonAc_half_life	7.606104299
PTPRC	c1	NonAc_half_life	4.158406683
CCND2	c1	NonAc_half_life	4.229393425
GDI2	c1	NonAc_half_life	7.282536033
GNAI2	c1	NonAc_half_life	4.6178517
BAX	c1	NonAc_half_life	6.697547071
PTBP1	c1	NonAc_half_life	4.202136194
HNRNPF	c1	NonAc_half_life	3.927481984
PURA	c1	NonAc_half_life	2.140104684
BTF3	c1	NonAc_half_life	16.81250796
MSN	c1	NonAc_half_life	5.559753984
CD164	c1	NonAc_half_life	6.063888311
ACTR3	c1	NonAc_half_life	5.525534395
CUL1	c1	NonAc_half_life	4.371356152
JAK1	c1	NonAc_half_life	3.528334243
BCL2L2-PABPN1	c1	NonAc_half_life	4.068401694
DEK	c1	NonAc_half_life	6.430817453
YWHAH	c1	NonAc_half_life	3.381772073
CLIC1	c1	NonAc_half_life	6.329104743
GNPTAB	c1	NonAc_half_life	0.675464547
G3BP1	c1	NonAc_half_life	3.32280674
IL16	c1	NonAc_half_life	2.639262746
STIP1	c1	NonAc_half_life	2.503842831
CD3E	c1	NonAc_half_life	4.690833398
WIPF1	c1	NonAc_half_life	3.913947768
KHDRBS1	c1	NonAc_half_life	10.68127029
LENG8	c1	NonAc_half_life	6.671512309
ID2	c1	NonAc_half_life	3.00224323
RPL7L1	c1	NonAc_half_life	0.003575182
SLC38A1	c1	NonAc_half_life	3.857201795
TMEM123	c1	NonAc_half_life	4.278246156
PPP1R18	c1	NonAc_half_life	2.882602167
CDC42SE2	c1	NonAc_half_life	3.524616822
SARAF	c1	NonAc_half_life	5.799410088
ARPC5L	c1	NonAc_half_life	3.806902848
SRP19	c1	NonAc_half_life	4.025680033
NSUN2	c1	NonAc_half_life	3.009117055
CNN2	c1	NonAc_half_life	5.737685376
CAPZB	c1	NonAc_half_life	6.053473456
CDKN1B	c1	NonAc_half_life	1.418013632
CDK9	c1	NonAc_half_life	6.954464179
RANBP6	c1	NonAc_half_life	3.937898623
EMB	c1	NonAc_half_life	6.022192385
STK17B	c1	NonAc_half_life	3.008407071
ITGB2	c1	NonAc_half_life	7.245554963
SET	c1	NonAc_half_life	6.539890095
PPP6R1	c1	NonAc_half_life	7.249319313
BTG1	c1	NonAc_half_life	3.31355616
DAD1	c1	NonAc_half_life	7.253510672
GRB2	c1	NonAc_half_life	4.828403977
PUM2	c1	NonAc_half_life	4.662561645
GALNT1	c1	NonAc_half_life	6.627852845
KLF6	c1	NonAc_half_life	3.168397678
TMED2	c1	NonAc_half_life	14.40222523
IKZF1	c1	NonAc_half_life	3.32514949
ATF1	c1	NonAc_half_life	3.166870786
NUP153	c1	NonAc_half_life	2.896919547
S1PR1	c1	NonAc_half_life	3.685515691
DDX5	c1	NonAc_half_life	5.733931823
CDC42	c1	NonAc_half_life	5.364572693
TAGAP	c1	NonAc_half_life	3.155742924
DIAPH1	c1	NonAc_half_life	4.386579732
RAP1A	c1	NonAc_half_life	3.496437034
RRS1	c1	NonAc_half_life	3.074036588
OSTC	c1	NonAc_half_life	11.44488129
WARS1	c1	NonAc_half_life	6.110805493
TUBB4B	c1	NonAc_half_life	5.641782196
MAX	c1	NonAc_half_life	4.201571168
NUCKS1	c1	NonAc_half_life	5.370191641
ARHGEF3	c1	NonAc_half_life	3.045267135
DYNLL1	c1	NonAc_half_life	4.609833611
CDC27	c1	NonAc_half_life	3.128986732
RNF126	c1	NonAc_half_life	3.483691596
ZBTB38	c1	NonAc_half_life	5.809702534
SELENOF	c1	NonAc_half_life	7.620196035
YPEL3	c1	NonAc_half_life	4.337142904
TLN1	c1	NonAc_half_life	2.572925781
NSA2	c1	NonAc_half_life	21.91294955
IRF1	c1	NonAc_half_life	3.871062218
TBX21	c1	NonAc_half_life	6.522907769
RAP1B	c1	NonAc_half_life	6.241496919
HMGB2	c1	NonAc_half_life	6.263111543
MEA1	c1	NonAc_half_life	7.333461267
WDR36	c1	NonAc_half_life	3.999442353
AKNA	c1	NonAc_half_life	3.90263436
MRPL18	c1	NonAc_half_life	5.120332591
GRK2	c1	NonAc_half_life	4.522332996
GORASP2	c1	NonAc_half_life	2.398596473
PTTG1IP	c1	NonAc_half_life	2.601265604
SUMO1	c1	NonAc_half_life	4.263755407
PES1	c1	NonAc_half_life	1.638336915
GCN1	c1	NonAc_half_life	3.834656358
RESF1	c1	NonAc_half_life	1.753632331
NPLOC4	c1	NonAc_half_life	3.68351163
ACTN1	c1	NonAc_half_life	2.801265169
PPIF	c1	NonAc_half_life	5.770313913
LTB	c1	NonAc_half_life	4.137814401
BMI1	c1	NonAc_half_life	7.547913508
NAMPT	c1	NonAc_half_life	7.013751687
EFHD2	c1	NonAc_half_life	7.506384152
ATP5MG	c1	NonAc_half_life	8.122912359
GATA3	c1	NonAc_half_life	5.798988494
TRAM1	c1	NonAc_half_life	7.611496441
STIM2	c1	NonAc_half_life	3.84355752
TIMM17A	c1	NonAc_half_life	1.316084826
PSMA7	c1	NonAc_half_life	4.726778213
SRSF7	c1	NonAc_half_life	4.826986515
IVD	c1	NonAc_half_life	4.340407601
CD6	c1	NonAc_half_life	3.793909482
DAZAP2	c1	NonAc_half_life	4.490021002
USP7	c1	NonAc_half_life	5.550114763
MRFAP1	c1	NonAc_half_life	3.893961453
JADE2	c1	NonAc_half_life	3.769575121
NCOA4	c1	NonAc_half_life	6.499198426
MAPKAPK2	c1	NonAc_half_life	4.422509652
VMP1	c1	NonAc_half_life	4.578926399
TRABD	c1	NonAc_half_life	3.102993234
CRYBG1	c1	NonAc_half_life	6.465999855
ELOVL5	c1	NonAc_half_life	2.99674415
ATP5MC3	c1	NonAc_half_life	3.632331807
CAPN2	c1	NonAc_half_life	4.010639034
TPD52L2	c1	NonAc_half_life	3.628409959
EML4	c1	NonAc_half_life	5.98493581
SIAH2	c1	NonAc_half_life	1.925883144
HDGF	c1	NonAc_half_life	3.191331031
EPB41	c1	NonAc_half_life	3.268597521
CREB1	c1	NonAc_half_life	5.088253043
ST6GAL1	c1	NonAc_half_life	3.064791272
RANBP1	c1	NonAc_half_life	8.75532695
EIF4A2	c1	NonAc_half_life	5.179028075
ICOS	c1	NonAc_half_life	3.253885044
SLBP	c1	NonAc_half_life	6.413121236
DMAC1	c1	NonAc_half_life	8.177051552
STARD7	c1	NonAc_half_life	3.946029865
TP53BP2	c1	NonAc_half_life	5.469591695
DAZAP1	c1	NonAc_half_life	8.151397473
B3GALT6	c1	NonAc_half_life	2.981298571
TCERG1	c1	NonAc_half_life	5.921472514
PAQR8	c1	NonAc_half_life	3.941056371
RBM8A	c1	NonAc_half_life	3.994690982
COX16	c1	NonAc_half_life	5.673194801
B2M	c1	Day1_half_life	12.06399723
HLA-B	c1	Day1_half_life	11.25386209
RPS15A	c1	Day1_half_life	15.85891626
RASSF5	c1	Day1_half_life	2.875931221
RAN	c1	Day1_half_life	4.647910791
SRGN	c1	Day1_half_life	6.236080914
CLEC2D	c1	Day1_half_life	2.614620162
SRSF5	c1	Day1_half_life	6.274343262
HLA-E	c1	Day1_half_life	8.323518961
MYL12A	c1	Day1_half_life	3.969514775
STK17A	c1	Day1_half_life	3.288712649
MBNL1	c1	Day1_half_life	5.252449853
ARHGDIB	c1	Day1_half_life	6.191960194
SFXN1	c1	Day1_half_life	0.250916689
GNAS	c1	Day1_half_life	6.529323033
RBM3	c1	Day1_half_life	12.87619849
PTMA	c1	Day1_half_life	6.640247159
SELL	c1	Day1_half_life	6.21772989
RHOA	c1	Day1_half_life	6.507984288
H3-3B	c1	Day1_half_life	3.329800067
YWHAZ	c1	Day1_half_life	5.737396218
TUBA1B	c1	Day1_half_life	4.183085149
DDX17	c1	Day1_half_life	4.216140768
ARPC2	c1	Day1_half_life	5.288997185
TMPO	c1	Day1_half_life	2.369562373
LAPTM5	c1	Day1_half_life	4.596696136
YWHAQ	c1	Day1_half_life	5.432749987
MTDH	c1	Day1_half_life	4.64673606
VIM	c1	Day1_half_life	6.505915162
CDV3	c1	Day1_half_life	3.068463674
HLA-C	c1	Day1_half_life	11.59843684
PTPRC	c1	Day1_half_life	3.774586631
CCND2	c1	Day1_half_life	3.628487096
GDI2	c1	Day1_half_life	4.127815654
GNAI2	c1	Day1_half_life	6.566997945
BAX	c1	Day1_half_life	4.963366388
PTBP1	c1	Day1_half_life	4.571676594
HNRNPF	c1	Day1_half_life	3.169184261
PURA	c1	Day1_half_life	1.573843107
BTF3	c1	Day1_half_life	6.741417219
MSN	c1	Day1_half_life	5.909189324
CD164	c1	Day1_half_life	4.259660541
ACTR3	c1	Day1_half_life	4.587774568
CUL1	c1	Day1_half_life	8.021219789
JAK1	c1	Day1_half_life	3.485905778
BCL2L2-PABPN1	c1	Day1_half_life	4.185815138
DEK	c1	Day1_half_life	3.612443106
YWHAH	c1	Day1_half_life	3.825837631
CLIC1	c1	Day1_half_life	5.277924865
GNPTAB	c1	Day1_half_life	0.307590536
G3BP1	c1	Day1_half_life	3.994896889
IL16	c1	Day1_half_life	2.548528682
STIP1	c1	Day1_half_life	4.449826659
CD3E	c1	Day1_half_life	5.904011758
WIPF1	c1	Day1_half_life	3.787610493
KHDRBS1	c1	Day1_half_life	5.365459058
LENG8	c1	Day1_half_life	3.119013296
ID2	c1	Day1_half_life	2.50137712
RPL7L1	c1	Day1_half_life	6.558036887
SLC38A1	c1	Day1_half_life	3.174742855
TMEM123	c1	Day1_half_life	4.22978593
PPP1R18	c1	Day1_half_life	2.507356155
CDC42SE2	c1	Day1_half_life	3.364741864
SARAF	c1	Day1_half_life	4.891126191
ARPC5L	c1	Day1_half_life	3.465266156
SRP19	c1	Day1_half_life	3.625733873
NSUN2	c1	Day1_half_life	4.015138829
CNN2	c1	Day1_half_life	5.948476217
CAPZB	c1	Day1_half_life	5.825442676
CDKN1B	c1	Day1_half_life	2.189517872
CDK9	c1	Day1_half_life	4.425203954
RANBP6	c1	Day1_half_life	1.88120088
EMB	c1	Day1_half_life	7.914549007
STK17B	c1	Day1_half_life	2.810487386
ITGB2	c1	Day1_half_life	6.135442142
SET	c1	Day1_half_life	5.23102235
PPP6R1	c1	Day1_half_life	5.279300752
BTG1	c1	Day1_half_life	3.505212786
DAD1	c1	Day1_half_life	7.363190225
GRB2	c1	Day1_half_life	3.232421167
PUM2	c1	Day1_half_life	4.224601737
GALNT1	c1	Day1_half_life	3.273251583
KLF6	c1	Day1_half_life	2.694185621
TMED2	c1	Day1_half_life	3.533939714
IKZF1	c1	Day1_half_life	3.125518709
ATF1	c1	Day1_half_life	2.912573811
NUP153	c1	Day1_half_life	3.093893769
S1PR1	c1	Day1_half_life	4.012142937
DDX5	c1	Day1_half_life	4.225601778
CDC42	c1	Day1_half_life	4.245072182
TAGAP	c1	Day1_half_life	1.445880791
DIAPH1	c1	Day1_half_life	3.917801936
RAP1A	c1	Day1_half_life	4.666621848
RRS1	c1	Day1_half_life	2.662069052
OSTC	c1	Day1_half_life	5.276936896
WARS1	c1	Day1_half_life	5.617113289
TUBB4B	c1	Day1_half_life	2.795163719
MAX	c1	Day1_half_life	2.939127273
NUCKS1	c1	Day1_half_life	4.569520005
ARHGEF3	c1	Day1_half_life	2.872754171
DYNLL1	c1	Day1_half_life	2.616362849
CDC27	c1	Day1_half_life	4.186247385
RNF126	c1	Day1_half_life	3.208509981
ZBTB38	c1	Day1_half_life	3.327219345
SELENOF	c1	Day1_half_life	6.15311187
YPEL3	c1	Day1_half_life	6.193128604
TLN1	c1	Day1_half_life	5.829856583
NSA2	c1	Day1_half_life	7.624827581
IRF1	c1	Day1_half_life	2.035115764
TBX21	c1	Day1_half_life	2.941011532
RAP1B	c1	Day1_half_life	3.86103434
HMGB2	c1	Day1_half_life	7.040542572
MEA1	c1	Day1_half_life	4.624767873
WDR36	c1	Day1_half_life	4.293799235
AKNA	c1	Day1_half_life	3.105146608
MRPL18	c1	Day1_half_life	3.454344311
GRK2	c1	Day1_half_life	3.602856137
GORASP2	c1	Day1_half_life	2.553171827
PTTG1IP	c1	Day1_half_life	3.396330191
SUMO1	c1	Day1_half_life	5.809160919
PES1	c1	Day1_half_life	5.391724277
GCN1	c1	Day1_half_life	2.299920705
RESF1	c1	Day1_half_life	2.008657666
NPLOC4	c1	Day1_half_life	7.762535666
ACTN1	c1	Day1_half_life	4.73113211
PPIF	c1	Day1_half_life	1.220733489
LTB	c1	Day1_half_life	4.67018774
BMI1	c1	Day1_half_life	5.814714407
NAMPT	c1	Day1_half_life	3.811741637
EFHD2	c1	Day1_half_life	6.325477155
ATP5MG	c1	Day1_half_life	7.950851065
GATA3	c1	Day1_half_life	2.113873116
TRAM1	c1	Day1_half_life	5.677702044
STIM2	c1	Day1_half_life	1.961397195
TIMM17A	c1	Day1_half_life	4.480204769
PSMA7	c1	Day1_half_life	5.522831094
SRSF7	c1	Day1_half_life	3.86049023
IVD	c1	Day1_half_life	2.504159979
CD6	c1	Day1_half_life	8.172353658
DAZAP2	c1	Day1_half_life	3.997835263
USP7	c1	Day1_half_life	3.161108772
MRFAP1	c1	Day1_half_life	2.199146491
JADE2	c1	Day1_half_life	6.079993731
NCOA4	c1	Day1_half_life	2.867661613
MAPKAPK2	c1	Day1_half_life	3.876589507
VMP1	c1	Day1_half_life	3.005529257
TRABD	c1	Day1_half_life	4.866247549
CRYBG1	c1	Day1_half_life	4.662821925
ELOVL5	c1	Day1_half_life	3.7995414
ATP5MC3	c1	Day1_half_life	5.783782205
CAPN2	c1	Day1_half_life	4.098362777
TPD52L2	c1	Day1_half_life	4.846086506
EML4	c1	Day1_half_life	4.637994396
SIAH2	c1	Day1_half_life	2.234937914
HDGF	c1	Day1_half_life	3.249175384
EPB41	c1	Day1_half_life	4.519688309
CREB1	c1	Day1_half_life	3.807956205
ST6GAL1	c1	Day1_half_life	3.381528677
RANBP1	c1	Day1_half_life	5.312200974
EIF4A2	c1	Day1_half_life	3.758823624
ICOS	c1	Day1_half_life	2.170693157
SLBP	c1	Day1_half_life	3.400596466
DMAC1	c1	Day1_half_life	10.31199584
STARD7	c1	Day1_half_life	3.520025281
TP53BP2	c1	Day1_half_life	3.090768023
DAZAP1	c1	Day1_half_life	5.784356644
B3GALT6	c1	Day1_half_life	4.721995769
TCERG1	c1	Day1_half_life	2.588441168
PAQR8	c1	Day1_half_life	1.550472598
RBM8A	c1	Day1_half_life	4.167260611
COX16	c1	Day1_half_life	7.423955867
B2M	c1	Day5_half_life	6.899789302
HLA-B	c1	Day5_half_life	9.420702018
RPS15A	c1	Day5_half_life	22.70183123
RASSF5	c1	Day5_half_life	3.631051073
RAN	c1	Day5_half_life	4.882591214
SRGN	c1	Day5_half_life	6.48340905
CLEC2D	c1	Day5_half_life	2.726599481
SRSF5	c1	Day5_half_life	1.772767913
HLA-E	c1	Day5_half_life	7.075677789
MYL12A	c1	Day5_half_life	8.673016561
STK17A	c1	Day5_half_life	2.609454862
MBNL1	c1	Day5_half_life	4.45146367
ARHGDIB	c1	Day5_half_life	7.178359431
SFXN1	c1	Day5_half_life	0.065389943
GNAS	c1	Day5_half_life	7.384822678
RBM3	c1	Day5_half_life	13.99597882
PTMA	c1	Day5_half_life	0.859213517
SELL	c1	Day5_half_life	2.810250552
RHOA	c1	Day5_half_life	6.464905663
H3-3B	c1	Day5_half_life	3.09576106
YWHAZ	c1	Day5_half_life	3.594411208
TUBA1B	c1	Day5_half_life	3.856750544
DDX17	c1	Day5_half_life	1.771504475
ARPC2	c1	Day5_half_life	5.723592187
TMPO	c1	Day5_half_life	2.654156874
LAPTM5	c1	Day5_half_life	7.742518914
YWHAQ	c1	Day5_half_life	3.520641755
MTDH	c1	Day5_half_life	2.804273921
VIM	c1	Day5_half_life	5.945070385
CDV3	c1	Day5_half_life	2.401542477
HLA-C	c1	Day5_half_life	8.339858736
PTPRC	c1	Day5_half_life	2.50978063
CCND2	c1	Day5_half_life	3.658331819
GDI2	c1	Day5_half_life	5.151350458
GNAI2	c1	Day5_half_life	5.91905178
BAX	c1	Day5_half_life	9.07395065
PTBP1	c1	Day5_half_life	5.015012782
HNRNPF	c1	Day5_half_life	2.219692798
PURA	c1	Day5_half_life	1.352055988
BTF3	c1	Day5_half_life	8.906544578
MSN	c1	Day5_half_life	4.605015326
CD164	c1	Day5_half_life	5.555403817
ACTR3	c1	Day5_half_life	3.625552465
CUL1	c1	Day5_half_life	5.260773634
JAK1	c1	Day5_half_life	3.841115444
BCL2L2-PABPN1	c1	Day5_half_life	6.51143973
DEK	c1	Day5_half_life	6.700466249
YWHAH	c1	Day5_half_life	4.424395252
CLIC1	c1	Day5_half_life	7.099770874
GNPTAB	c1	Day5_half_life	2.23526179
G3BP1	c1	Day5_half_life	5.308431921
IL16	c1	Day5_half_life	2.471257893
STIP1	c1	Day5_half_life	4.910425472
CD3E	c1	Day5_half_life	6.598857939
WIPF1	c1	Day5_half_life	3.446661846
KHDRBS1	c1	Day5_half_life	3.363225938
LENG8	c1	Day5_half_life	5.09932508
ID2	c1	Day5_half_life	2.13874216
RPL7L1	c1	Day5_half_life	0.007102234
SLC38A1	c1	Day5_half_life	4.776097444
TMEM123	c1	Day5_half_life	4.965720463
PPP1R18	c1	Day5_half_life	2.023321714
CDC42SE2	c1	Day5_half_life	2.043474551
SARAF	c1	Day5_half_life	1.503315746
ARPC5L	c1	Day5_half_life	3.657267291
SRP19	c1	Day5_half_life	3.605932601
NSUN2	c1	Day5_half_life	2.994915145
CNN2	c1	Day5_half_life	8.455955258
CAPZB	c1	Day5_half_life	11.29728483
CDKN1B	c1	Day5_half_life	1.04337765
CDK9	c1	Day5_half_life	0.426118458
RANBP6	c1	Day5_half_life	1.816115036
EMB	c1	Day5_half_life	7.255105558
STK17B	c1	Day5_half_life	1.989515177
ITGB2	c1	Day5_half_life	5.991488092
SET	c1	Day5_half_life	4.133190559
PPP6R1	c1	Day5_half_life	5.227563725
BTG1	c1	Day5_half_life	1.915061627
DAD1	c1	Day5_half_life	5.386140932
GRB2	c1	Day5_half_life	3.76858141
PUM2	c1	Day5_half_life	2.698854079
GALNT1	c1	Day5_half_life	1.606309973
KLF6	c1	Day5_half_life	2.144135943
TMED2	c1	Day5_half_life	3.985804542
IKZF1	c1	Day5_half_life	2.051500561
ATF1	c1	Day5_half_life	2.370083188
NUP153	c1	Day5_half_life	2.262818243
S1PR1	c1	Day5_half_life	0.338738933
DDX5	c1	Day5_half_life	4.45286798
CDC42	c1	Day5_half_life	3.711760095
TAGAP	c1	Day5_half_life	0.61423178
DIAPH1	c1	Day5_half_life	5.170911105
RAP1A	c1	Day5_half_life	2.783119398
RRS1	c1	Day5_half_life	3.874056116
OSTC	c1	Day5_half_life	3.957158368
WARS1	c1	Day5_half_life	11.2778506
TUBB4B	c1	Day5_half_life	2.401919165
MAX	c1	Day5_half_life	2.483865031
NUCKS1	c1	Day5_half_life	4.259160751
ARHGEF3	c1	Day5_half_life	2.108721004
DYNLL1	c1	Day5_half_life	4.045610325
CDC27	c1	Day5_half_life	1.452975529
RNF126	c1	Day5_half_life	2.867220617
ZBTB38	c1	Day5_half_life	1.18876682
SELENOF	c1	Day5_half_life	10.23123767
YPEL3	c1	Day5_half_life	1.712060189
TLN1	c1	Day5_half_life	6.31417165
NSA2	c1	Day5_half_life	5.285037524
IRF1	c1	Day5_half_life	2.078777441
TBX21	c1	Day5_half_life	4.606181302
RAP1B	c1	Day5_half_life	2.699182844
HMGB2	c1	Day5_half_life	8.629862134
MEA1	c1	Day5_half_life	5.362991122
WDR36	c1	Day5_half_life	1.105266782
AKNA	c1	Day5_half_life	3.192752247
MRPL18	c1	Day5_half_life	5.468877262
GRK2	c1	Day5_half_life	4.37277281
GORASP2	c1	Day5_half_life	3.468219175
PTTG1IP	c1	Day5_half_life	3.600801548
SUMO1	c1	Day5_half_life	4.301236711
PES1	c1	Day5_half_life	5.079128976
GCN1	c1	Day5_half_life	4.416580939
RESF1	c1	Day5_half_life	3.503235927
NPLOC4	c1	Day5_half_life	3.572245458
ACTN1	c1	Day5_half_life	12.23253001
PPIF	c1	Day5_half_life	2.254511334
LTB	c1	Day5_half_life	5.596787215
BMI1	c1	Day5_half_life	2.622495423
NAMPT	c1	Day5_half_life	2.509555372
EFHD2	c1	Day5_half_life	3.520245794
ATP5MG	c1	Day5_half_life	8.888217263
GATA3	c1	Day5_half_life	2.043262456
TRAM1	c1	Day5_half_life	3.792537854
STIM2	c1	Day5_half_life	1.210364854
TIMM17A	c1	Day5_half_life	4.847541245
PSMA7	c1	Day5_half_life	6.408346366
SRSF7	c1	Day5_half_life	2.589046789
IVD	c1	Day5_half_life	6.826889577
CD6	c1	Day5_half_life	8.499095575
DAZAP2	c1	Day5_half_life	2.958851915
USP7	c1	Day5_half_life	1.628630263
MRFAP1	c1	Day5_half_life	2.94090337
JADE2	c1	Day5_half_life	1.663788904
NCOA4	c1	Day5_half_life	3.214792552
MAPKAPK2	c1	Day5_half_life	4.366246441
VMP1	c1	Day5_half_life	4.61303561
TRABD	c1	Day5_half_life	5.230617153
CRYBG1	c1	Day5_half_life	3.743565654
ELOVL5	c1	Day5_half_life	6.175903734
ATP5MC3	c1	Day5_half_life	8.001394889
CAPN2	c1	Day5_half_life	3.309719354
TPD52L2	c1	Day5_half_life	6.403195425
EML4	c1	Day5_half_life	2.210376255
SIAH2	c1	Day5_half_life	1.578366372
HDGF	c1	Day5_half_life	4.21601951
EPB41	c1	Day5_half_life	3.148824553
CREB1	c1	Day5_half_life	1.908586056
ST6GAL1	c1	Day5_half_life	4.407508932
RANBP1	c1	Day5_half_life	6.176720405
EIF4A2	c1	Day5_half_life	4.598331803
ICOS	c1	Day5_half_life	2.424422219
SLBP	c1	Day5_half_life	4.609211181
DMAC1	c1	Day5_half_life	18.94620637
STARD7	c1	Day5_half_life	3.103897542
TP53BP2	c1	Day5_half_life	1.97760878
DAZAP1	c1	Day5_half_life	8.225607773
B3GALT6	c1	Day5_half_life	6.284241935
TCERG1	c1	Day5_half_life	2.935686712
PAQR8	c1	Day5_half_life	5.198269016
RBM8A	c1	Day5_half_life	4.254192074
COX16	c1	Day5_half_life	6.646346984
ACTB	c2	NonAc_half_life	4.985814932
IL7R	c2	NonAc_half_life	2.347080439
EEF2	c2	NonAc_half_life	9.280918554
ZFP36L2	c2	NonAc_half_life	2.855075801
KLRK1	c2	NonAc_half_life	4.615021586
SLA	c2	NonAc_half_life	3.538677546
TMSB4X	c2	NonAc_half_life	8.100706426
MYC	c2	NonAc_half_life	0.301594949
HSPA5	c2	NonAc_half_life	3.190355223
CD69	c2	NonAc_half_life	0.252676469
IRF4	c2	NonAc_half_life	0.530589122
CCL3	c2	NonAc_half_life	7.152536031
TNFAIP8	c2	NonAc_half_life	2.431920401
HSPA8	c2	NonAc_half_life	4.547570853
IL2RA	c2	NonAc_half_life	6.206729047
PRF1	c2	NonAc_half_life	4.879531305
CD247	c2	NonAc_half_life	6.375993609
TNF	c2	NonAc_half_life	3.17003299
G3BP2	c2	NonAc_half_life	3.801289375
CISH	c2	NonAc_half_life	2.837569795
ETS1	c2	NonAc_half_life	3.449030536
LTA	c2	NonAc_half_life	0.003575182
BCL2	c2	NonAc_half_life	3.884887164
CYTIP	c2	NonAc_half_life	3.383175245
ARL4C	c2	NonAc_half_life	3.729030554
HNRNPA0	c2	NonAc_half_life	4.63446446
EID1	c2	NonAc_half_life	5.539582153
SERBP1	c2	NonAc_half_life	6.027116294
TNFSF14	c2	NonAc_half_life	2.862049914
KLF13	c2	NonAc_half_life	3.476846284
C6orf62	c2	NonAc_half_life	4.137294989
SATB1	c2	NonAc_half_life	2.597273431
VSIR	c2	NonAc_half_life	5.19047459
IMP3	c2	NonAc_half_life	3.526942902
ATP2A3	c2	NonAc_half_life	6.292836827
CYBC1	c2	NonAc_half_life	4.886019556
FAM78A	c2	NonAc_half_life	3.540630725
FAM107B	c2	NonAc_half_life	2.926458248
GIMAP6	c2	NonAc_half_life	1.53719793
STMN1	c2	NonAc_half_life	5.059881692
GYPC	c2	NonAc_half_life	7.31355565
TRIR	c2	NonAc_half_life	7.652304831
DDX23	c2	NonAc_half_life	3.262588781
LPCAT1	c2	NonAc_half_life	4.512861059
MBP	c2	NonAc_half_life	2.870837044
MCL1	c2	NonAc_half_life	2.721511873
TMEM203	c2	NonAc_half_life	4.048150292
ZNF146	c2	NonAc_half_life	4.855048005
PDE7A	c2	NonAc_half_life	4.532182038
TXNIP	c2	NonAc_half_life	3.614161603
UBE2D3	c2	NonAc_half_life	4.152497915
HNRNPU	c2	NonAc_half_life	4.573891696
EHD1	c2	NonAc_half_life	2.150384992
TNFRSF1B	c2	NonAc_half_life	3.184971397
PPP2CA	c2	NonAc_half_life	3.611269639
CTSC	c2	NonAc_half_life	6.558755317
MRPL17	c2	NonAc_half_life	0.503061869
GPR171	c2	NonAc_half_life	4.925323853
AARS1	c2	NonAc_half_life	4.2413448
NCL	c2	NonAc_half_life	9.548760467
SLAMF1	c2	NonAc_half_life	3.399807426
STAU1	c2	NonAc_half_life	2.965337733
WDR82	c2	NonAc_half_life	5.143259936
SIN3A	c2	NonAc_half_life	3.134352931
NFKBIA	c2	NonAc_half_life	2.832861636
RBM38	c2	NonAc_half_life	2.493374723
UBE2Q1	c2	NonAc_half_life	4.663561386
SLC1A5	c2	NonAc_half_life	5.370658994
THUMPD1	c2	NonAc_half_life	7.957732149
SEPHS2	c2	NonAc_half_life	5.289842642
SYNCRIP	c2	NonAc_half_life	5.972658531
CDC42SE1	c2	NonAc_half_life	5.428407732
PRKCH	c2	NonAc_half_life	2.084586815
SASH3	c2	NonAc_half_life	4.820368174
SSR2	c2	NonAc_half_life	6.731841528
ARRDC3	c2	NonAc_half_life	3.972973109
CXCR4	c2	NonAc_half_life	2.394252676
RGS10	c2	NonAc_half_life	4.660326994
OGT	c2	NonAc_half_life	8.597801482
WDR26	c2	NonAc_half_life	5.73049428
EXOSC6	c2	NonAc_half_life	4.177704311
MESD	c2	NonAc_half_life	4.277499131
TIMM13	c2	NonAc_half_life	9.705367105
SURF4	c2	NonAc_half_life	1.937603526
IKZF3	c2	NonAc_half_life	4.392193156
STK38	c2	NonAc_half_life	2.527835658
CARD8	c2	NonAc_half_life	3.226316948
TMC8	c2	NonAc_half_life	8.199678006
SNX20	c2	NonAc_half_life	5.689031317
CX3CR1	c2	NonAc_half_life	2.951583277
STK10	c2	NonAc_half_life	4.044884383
RNF145	c2	NonAc_half_life	2.909682818
ARGLU1	c2	NonAc_half_life	4.33525226
NLRC3	c2	NonAc_half_life	6.368804176
PDIA3	c2	NonAc_half_life	7.828680208
TNIP1	c2	NonAc_half_life	3.027182315
UBL4A	c2	NonAc_half_life	4.462983511
SLAMF7	c2	NonAc_half_life	3.62152579
DUSP4	c2	NonAc_half_life	2.750029447
ZFAND5	c2	NonAc_half_life	2.450005386
FYN	c2	NonAc_half_life	3.199021185
PURB	c2	NonAc_half_life	5.682851771
GUCD1	c2	NonAc_half_life	5.659071553
EIF3A	c2	NonAc_half_life	9.244998803
RBMX	c2	NonAc_half_life	4.326513258
PIK3IP1	c2	NonAc_half_life	1.854731657
AKT2	c2	NonAc_half_life	5.889246206
TAF7	c2	NonAc_half_life	4.546486263
MRFAP1L1	c2	NonAc_half_life	2.049765967
BTN3A2	c2	NonAc_half_life	3.862833526
DDX6	c2	NonAc_half_life	3.495373188
PHF5A	c2	NonAc_half_life	6.899017018
PPP4R3A	c2	NonAc_half_life	3.767085577
AKAP13	c2	NonAc_half_life	4.474879018
SPATA13	c2	NonAc_half_life	3.79297421
YY1	c2	NonAc_half_life	4.127570705
FNBP1	c2	NonAc_half_life	3.555660152
SPOCK2	c2	NonAc_half_life	3.595411456
KAT6A	c2	NonAc_half_life	2.670287891
GFI1	c2	NonAc_half_life	3.254428129
TIAL1	c2	NonAc_half_life	4.754641952
MDM2	c2	NonAc_half_life	3.598118918
POLR2D	c2	NonAc_half_life	3.649557015
RSL1D1	c2	NonAc_half_life	4.864356127
SOS1	c2	NonAc_half_life	3.06580433
UBALD2	c2	NonAc_half_life	6.49355255
S1PR5	c2	NonAc_half_life	4.216072809
BLOC1S2	c2	NonAc_half_life	9.030699975
PIP4K2A	c2	NonAc_half_life	4.08933242
SMG1	c2	NonAc_half_life	2.256404861
SDF4	c2	NonAc_half_life	6.578133737
YARS1	c2	NonAc_half_life	5.14613666
HDAC7	c2	NonAc_half_life	2.737642642
LITAF	c2	NonAc_half_life	4.923326801
PRKCQ	c2	NonAc_half_life	3.300286545
HP1BP3	c2	NonAc_half_life	5.973452455
IL2RB	c2	NonAc_half_life	8.073686095
TMEM273	c2	NonAc_half_life	2.786246373
CBLB	c2	NonAc_half_life	0.606190394
APOL3	c2	NonAc_half_life	3.218448327
LARP4	c2	NonAc_half_life	0.47246836
CD82	c2	NonAc_half_life	5.546080379
NUFIP2	c2	NonAc_half_life	2.771398483
YWHAG	c2	NonAc_half_life	2.661436453
C9orf78	c2	NonAc_half_life	4.237388822
DUSP6	c2	NonAc_half_life	1.659931342
MRPL34	c2	NonAc_half_life	4.122865146
RBPJ	c2	NonAc_half_life	6.990125505
ILF3	c2	NonAc_half_life	7.576635054
IL10RA	c2	NonAc_half_life	3.470266877
GBP1	c2	NonAc_half_life	4.24625127
ZFP36L1	c2	NonAc_half_life	2.291862296
ARHGAP25	c2	NonAc_half_life	3.837883533
ARL6IP5	c2	NonAc_half_life	3.23118013
DERL2	c2	NonAc_half_life	4.554758258
FAM104A	c2	NonAc_half_life	2.336523097
SLC25A32	c2	NonAc_half_life	0.533377814
PPM1G	c2	NonAc_half_life	4.781313122
SLC25A3	c2	NonAc_half_life	3.420463995
FOSL2	c2	NonAc_half_life	2.616668877
TSPYL1	c2	NonAc_half_life	3.893045976
ABCF1	c2	NonAc_half_life	5.449909189
IPO5	c2	NonAc_half_life	6.373320897
CREBZF	c2	NonAc_half_life	3.315400574
EZR	c2	NonAc_half_life	7.055962428
IL27RA	c2	NonAc_half_life	1.493229753
ARL6IP1	c2	NonAc_half_life	7.823447392
FRYL	c2	NonAc_half_life	4.309571887
XBP1	c2	NonAc_half_life	1.252511487
RANBP3	c2	NonAc_half_life	2.164164094
IRF2BP2	c2	NonAc_half_life	3.955840323
PIP4K2B	c2	NonAc_half_life	1.523154221
LMAN2	c2	NonAc_half_life	14.50469922
MROH7-TTC4	c2	NonAc_half_life	5.291032706
DHX15	c2	NonAc_half_life	3.488062443
C4orf3	c2	NonAc_half_life	8.529449357
CHD1	c2	NonAc_half_life	4.801587988
ARMC1	c2	NonAc_half_life	4.619386071
TBRG4	c2	NonAc_half_life	3.117711714
ZBTB7A	c2	NonAc_half_life	3.155098871
TSR3	c2	NonAc_half_life	4.111716081
WDR43	c2	NonAc_half_life	3.750106187
POU2F2	c2	NonAc_half_life	7.589739688
DOCK8	c2	NonAc_half_life	0.003575182
PIM2	c2	NonAc_half_life	3.454035177
ST3GAL1	c2	NonAc_half_life	3.160698975
PSD4	c2	NonAc_half_life	3.158951021
YBX3	c2	NonAc_half_life	0.527380817
PAG1	c2	NonAc_half_life	2.658292457
NAP1L4	c2	NonAc_half_life	4.701900493
SOCS1	c2	NonAc_half_life	4.637388276
HNRNPDL	c2	NonAc_half_life	7.350590127
KEAP1	c2	NonAc_half_life	2.18875031
SPOP	c2	NonAc_half_life	4.735280269
SAMD9	c2	NonAc_half_life	6.59776274
MRPL50	c2	NonAc_half_life	4.949620556
UBP1	c2	NonAc_half_life	1.936849134
NOP14	c2	NonAc_half_life	3.128074254
QRICH1	c2	NonAc_half_life	3.689241676
PSMA5	c2	NonAc_half_life	10.23256938
RPS6KA3	c2	NonAc_half_life	5.556094273
LEPROTL1	c2	NonAc_half_life	2.904543198
SEL1L	c2	NonAc_half_life	4.12389821
GART	c2	NonAc_half_life	3.524040664
NUP50	c2	NonAc_half_life	4.813347497
C16orf54	c2	NonAc_half_life	1.61347869
PTGER4	c2	NonAc_half_life	1.556672405
SRSF4	c2	NonAc_half_life	0.331738131
GPRIN3	c2	NonAc_half_life	2.806835482
ZNF207	c2	NonAc_half_life	6.272071226
IST1	c2	NonAc_half_life	3.691752054
SMIM10L1	c2	NonAc_half_life	7.557402879
PNRC1	c2	NonAc_half_life	7.309781208
ATXN7L3	c2	NonAc_half_life	2.300270254
HARS1	c2	NonAc_half_life	0.397787128
RCSD1	c2	NonAc_half_life	3.947875653
GMPPB	c2	NonAc_half_life	2.606728737
RAB11FIP1	c2	NonAc_half_life	6.047164812
PUF60	c2	NonAc_half_life	8.489962315
ADIPOR1	c2	NonAc_half_life	6.208335719
YWHAE	c2	NonAc_half_life	13.24657594
HMGN3	c2	NonAc_half_life	6.918276399
TRIP12	c2	NonAc_half_life	5.01825775
UBE2N	c2	NonAc_half_life	6.896047545
PIK3R1	c2	NonAc_half_life	1.97975185
UBE2G2	c2	NonAc_half_life	9.373077652
TCF7	c2	NonAc_half_life	5.004071207
LARP1	c2	NonAc_half_life	2.458332902
RHOH	c2	NonAc_half_life	3.426849901
CD28	c2	NonAc_half_life	3.375339489
GSPT1	c2	NonAc_half_life	4.579456886
CERK	c2	NonAc_half_life	3.686816554
MRPL36	c2	NonAc_half_life	1.943929013
HNRNPR	c2	NonAc_half_life	6.237029626
EIF3H	c2	NonAc_half_life	6.992178031
RAB8B	c2	NonAc_half_life	3.465458109
KHSRP	c2	NonAc_half_life	4.406428025
RPS6KB1	c2	NonAc_half_life	5.658444932
MAEA	c2	NonAc_half_life	6.017512657
SURF6	c2	NonAc_half_life	4.448633894
LRRC59	c2	NonAc_half_life	4.092131207
EIF2B1	c2	NonAc_half_life	6.764287861
NFATC2	c2	NonAc_half_life	4.026655386
COPB2	c2	NonAc_half_life	2.309019479
CUL4A	c2	NonAc_half_life	5.569635794
DUSP2	c2	NonAc_half_life	2.873531862
SLC38A2	c2	NonAc_half_life	2.149992506
DDX18	c2	NonAc_half_life	4.487080959
MTRFR	c2	NonAc_half_life	4.220915333
NAA50	c2	NonAc_half_life	2.170839075
SYNE1	c2	NonAc_half_life	5.588041326
ATG5	c2	NonAc_half_life	0.733978001
GLG1	c2	NonAc_half_life	3.492451585
FOXP1	c2	NonAc_half_life	2.710827026
CREM	c2	NonAc_half_life	3.639720383
RRAGC	c2	NonAc_half_life	3.902080019
TMEM127	c2	NonAc_half_life	3.682956393
MRPL57	c2	NonAc_half_life	6.265388725
INTS14	c2	NonAc_half_life	8.120416206
PIK3CD	c2	NonAc_half_life	2.722647836
SPRING1	c2	NonAc_half_life	2.837633682
NECAP2	c2	NonAc_half_life	1.735796888
CITED2	c2	NonAc_half_life	2.680058491
CCT5	c2	NonAc_half_life	3.081695464
SCD	c2	NonAc_half_life	7.117956875
FADD	c2	NonAc_half_life	1.324759679
PRPF4	c2	NonAc_half_life	2.456169483
ZDHHC7	c2	NonAc_half_life	1.737686804
RCC2	c2	NonAc_half_life	9.690032221
CUL3	c2	NonAc_half_life	1.161416216
DUSP5	c2	NonAc_half_life	3.088092805
CCNL1	c2	NonAc_half_life	5.168971954
NLRC5	c2	NonAc_half_life	3.39361349
BRCC3	c2	NonAc_half_life	6.407970822
TMEM30A	c2	NonAc_half_life	3.906503249
IRF2	c2	NonAc_half_life	5.890016474
CSNK1A1	c2	NonAc_half_life	6.439630624
TC2N	c2	NonAc_half_life	8.28367354
CAMK2G	c2	NonAc_half_life	8.054554611
PDE4D	c2	NonAc_half_life	8.005297759
IPO7	c2	NonAc_half_life	6.414303672
TNFAIP3	c2	NonAc_half_life	2.52762125
NUDCD3	c2	NonAc_half_life	3.002373856
KTI12	c2	NonAc_half_life	0.371977949
PRKD2	c2	NonAc_half_life	3.974159668
PECAM1	c2	NonAc_half_life	3.716024422
ZNF12	c2	NonAc_half_life	2.018530751
MFN2	c2	NonAc_half_life	6.238832375
YTHDF2	c2	NonAc_half_life	1.784565634
SAR1A	c2	NonAc_half_life	5.995666513
HAVCR2	c2	NonAc_half_life	0.030587383
RAP2B	c2	NonAc_half_life	1.301736296
PYM1	c2	NonAc_half_life	5.616705738
ARHGAP30	c2	NonAc_half_life	3.630581552
POLE3	c2	NonAc_half_life	4.466368981
RDH11	c2	NonAc_half_life	5.426726376
CENPB	c2	NonAc_half_life	2.222903592
UXS1	c2	NonAc_half_life	3.282103111
OSBP	c2	NonAc_half_life	3.734413004
PREB	c2	NonAc_half_life	3.911074666
SLC25A11	c2	NonAc_half_life	6.833168882
DCTPP1	c2	NonAc_half_life	3.978463289
RILPL2	c2	NonAc_half_life	4.286774997
TMEM43	c2	NonAc_half_life	3.909403878
PNP	c2	NonAc_half_life	3.626865368
EXOC7	c2	NonAc_half_life	3.197484356
TBC1D14	c2	NonAc_half_life	3.427464707
KANSL3	c2	NonAc_half_life	4.781048056
CFLAR	c2	NonAc_half_life	5.008819422
NAA15	c2	NonAc_half_life	2.672343667
RUBCN	c2	NonAc_half_life	3.842650047
PCYT1A	c2	NonAc_half_life	4.962243145
YIPF5	c2	NonAc_half_life	3.871612695
PA2G4	c2	NonAc_half_life	7.014517696
EIF2S1	c2	NonAc_half_life	5.467190844
PRPF40A	c2	NonAc_half_life	5.057694826
EIF2S3	c2	NonAc_half_life	7.198824688
MAPKAPK3	c2	NonAc_half_life	5.294252372
THAP12	c2	NonAc_half_life	8.39526366
GLYR1	c2	NonAc_half_life	3.825250942
RRP1B	c2	NonAc_half_life	2.716053751
SMIM15	c2	NonAc_half_life	3.421768134
DESI1	c2	NonAc_half_life	3.99913861
STAT5A	c2	NonAc_half_life	6.306736384
CRKL	c2	NonAc_half_life	3.49081759
CANT1	c2	NonAc_half_life	1.371796244
LSM1	c2	NonAc_half_life	1.931054405
SPOUT1	c2	NonAc_half_life	2.45023469
TOR1A	c2	NonAc_half_life	5.339383378
BLOC1S4	c2	NonAc_half_life	6.723373471
RAB35	c2	NonAc_half_life	4.617432334
CD96	c2	NonAc_half_life	15.39074685
PTDSS1	c2	NonAc_half_life	6.146587119
PGRMC2	c2	NonAc_half_life	3.871081611
GALNT2	c2	NonAc_half_life	4.507089294
NFE2L1	c2	NonAc_half_life	3.973211958
UPF1	c2	NonAc_half_life	2.208919775
C12orf75	c2	NonAc_half_life	5.093138335
SART3	c2	NonAc_half_life	3.306699162
ZNF24	c2	NonAc_half_life	3.61289484
ELOVL1	c2	NonAc_half_life	1.125184348
DEGS1	c2	NonAc_half_life	0.552802583
ATXN7L3B	c2	NonAc_half_life	4.9283568
ARHGEF7	c2	NonAc_half_life	2.199963503
EVI2B	c2	NonAc_half_life	9.144494821
MYCBP2	c2	NonAc_half_life	2.728723503
CYREN	c2	NonAc_half_life	1.818537456
TYK2	c2	NonAc_half_life	7.475758681
NCBP2AS2	c2	NonAc_half_life	3.088158719
CTBP1	c2	NonAc_half_life	4.102886771
CLPP	c2	NonAc_half_life	1.643286531
SMIM12	c2	NonAc_half_life	5.025399842
PTBP3	c2	NonAc_half_life	7.613210667
SLFN5	c2	NonAc_half_life	6.213516204
WTAP	c2	NonAc_half_life	6.191511241
CHERP	c2	NonAc_half_life	4.098981062
AP1G1	c2	NonAc_half_life	4.748771362
DNAJA2	c2	NonAc_half_life	5.229938502
DPH1	c2	NonAc_half_life	6.889919612
SS18	c2	NonAc_half_life	4.359340044
FAM136A	c2	NonAc_half_life	5.25969243
PRELID3B	c2	NonAc_half_life	5.89600229
RBM17	c2	NonAc_half_life	6.236594164
APH1A	c2	NonAc_half_life	5.282281233
ST8SIA4	c2	NonAc_half_life	5.418920376
LMNB1	c2	NonAc_half_life	9.135581101
FEN1	c2	NonAc_half_life	9.532912564
TGIF2-RAB5IF	c2	NonAc_half_life	2.835917661
EIF5B	c2	NonAc_half_life	3.564135181
NOTCH2	c2	NonAc_half_life	3.206795813
ACTB	c2	Day1_half_life	7.439131299
IL7R	c2	Day1_half_life	2.484137303
EEF2	c2	Day1_half_life	8.697737834
ZFP36L2	c2	Day1_half_life	2.514256289
KLRK1	c2	Day1_half_life	4.25441738
SLA	c2	Day1_half_life	2.724748836
TMSB4X	c2	Day1_half_life	6.587740481
MYC	c2	Day1_half_life	1.878070882
HSPA5	c2	Day1_half_life	3.20087277
CD69	c2	Day1_half_life	1.654953451
IRF4	c2	Day1_half_life	2.527396328
CCL3	c2	Day1_half_life	4.18558249
TNFAIP8	c2	Day1_half_life	2.679538171
HSPA8	c2	Day1_half_life	4.195058743
IL2RA	c2	Day1_half_life	3.908929213
PRF1	c2	Day1_half_life	4.487288211
CD247	c2	Day1_half_life	4.645740657
TNF	c2	Day1_half_life	2.078333326
G3BP2	c2	Day1_half_life	3.284831532
CISH	c2	Day1_half_life	1.972611263
ETS1	c2	Day1_half_life	3.113727065
LTA	c2	Day1_half_life	6.235099057
BCL2	c2	Day1_half_life	2.64698918
CYTIP	c2	Day1_half_life	2.387584045
ARL4C	c2	Day1_half_life	2.649319078
HNRNPA0	c2	Day1_half_life	3.06675419
EID1	c2	Day1_half_life	4.354478017
SERBP1	c2	Day1_half_life	4.838123307
TNFSF14	c2	Day1_half_life	2.753434116
KLF13	c2	Day1_half_life	2.90741658
C6orf62	c2	Day1_half_life	3.871623984
SATB1	c2	Day1_half_life	2.986204287
VSIR	c2	Day1_half_life	2.110345098
IMP3	c2	Day1_half_life	2.873995316
ATP2A3	c2	Day1_half_life	1.588799553
CYBC1	c2	Day1_half_life	6.665468693
FAM78A	c2	Day1_half_life	0.284372368
FAM107B	c2	Day1_half_life	2.798009433
GIMAP6	c2	Day1_half_life	4.723444563
STMN1	c2	Day1_half_life	5.77534346
GYPC	c2	Day1_half_life	4.950701612
TRIR	c2	Day1_half_life	4.929689646
DDX23	c2	Day1_half_life	2.918485964
LPCAT1	c2	Day1_half_life	7.303442595
MBP	c2	Day1_half_life	2.714396473
MCL1	c2	Day1_half_life	2.590323724
TMEM203	c2	Day1_half_life	2.129608831
ZNF146	c2	Day1_half_life	2.925802402
PDE7A	c2	Day1_half_life	2.531484753
TXNIP	c2	Day1_half_life	2.326802073
UBE2D3	c2	Day1_half_life	3.978639418
HNRNPU	c2	Day1_half_life	0.921587988
EHD1	c2	Day1_half_life	3.339980709
TNFRSF1B	c2	Day1_half_life	2.875737687
PPP2CA	c2	Day1_half_life	3.096395
CTSC	c2	Day1_half_life	3.154815274
MRPL17	c2	Day1_half_life	2.906305771
GPR171	c2	Day1_half_life	2.895868094
AARS1	c2	Day1_half_life	6.0574327
NCL	c2	Day1_half_life	5.311422702
SLAMF1	c2	Day1_half_life	3.021925404
STAU1	c2	Day1_half_life	3.379265052
WDR82	c2	Day1_half_life	2.6887786
SIN3A	c2	Day1_half_life	3.136418525
NFKBIA	c2	Day1_half_life	2.271698174
RBM38	c2	Day1_half_life	4.278719286
UBE2Q1	c2	Day1_half_life	3.089158419
SLC1A5	c2	Day1_half_life	3.332465992
THUMPD1	c2	Day1_half_life	1.642394902
SEPHS2	c2	Day1_half_life	1.887502144
SYNCRIP	c2	Day1_half_life	3.299548311
CDC42SE1	c2	Day1_half_life	3.758308619
PRKCH	c2	Day1_half_life	3.490429394
SASH3	c2	Day1_half_life	2.971326085
SSR2	c2	Day1_half_life	4.025781597
ARRDC3	c2	Day1_half_life	1.701809301
CXCR4	c2	Day1_half_life	2.280069044
RGS10	c2	Day1_half_life	5.387984841
OGT	c2	Day1_half_life	4.949151641
WDR26	c2	Day1_half_life	2.973326125
EXOSC6	c2	Day1_half_life	3.273327438
MESD	c2	Day1_half_life	3.285936714
TIMM13	c2	Day1_half_life	5.600479121
SURF4	c2	Day1_half_life	3.839136251
IKZF3	c2	Day1_half_life	2.957883795
STK38	c2	Day1_half_life	3.955507009
CARD8	c2	Day1_half_life	1.995154451
TMC8	c2	Day1_half_life	3.773690715
SNX20	c2	Day1_half_life	7.43021321
CX3CR1	c2	Day1_half_life	2.581589411
STK10	c2	Day1_half_life	8.458201303
RNF145	c2	Day1_half_life	3.561539951
ARGLU1	c2	Day1_half_life	2.379401028
NLRC3	c2	Day1_half_life	0.37380747
PDIA3	c2	Day1_half_life	5.702176029
TNIP1	c2	Day1_half_life	3.902387324
UBL4A	c2	Day1_half_life	2.536792658
SLAMF7	c2	Day1_half_life	4.15655462
DUSP4	c2	Day1_half_life	2.907776122
ZFAND5	c2	Day1_half_life	3.096964011
FYN	c2	Day1_half_life	4.718901118
PURB	c2	Day1_half_life	1.657162482
GUCD1	c2	Day1_half_life	2.714719858
EIF3A	c2	Day1_half_life	2.963407211
RBMX	c2	Day1_half_life	4.870890782
PIK3IP1	c2	Day1_half_life	5.44637814
AKT2	c2	Day1_half_life	6.296133559
TAF7	c2	Day1_half_life	4.000976103
MRFAP1L1	c2	Day1_half_life	2.019322273
BTN3A2	c2	Day1_half_life	4.556568604
DDX6	c2	Day1_half_life	3.219904515
PHF5A	c2	Day1_half_life	2.30905724
PPP4R3A	c2	Day1_half_life	3.099225148
AKAP13	c2	Day1_half_life	2.85626752
SPATA13	c2	Day1_half_life	3.177026894
YY1	c2	Day1_half_life	4.816074755
FNBP1	c2	Day1_half_life	3.318485069
SPOCK2	c2	Day1_half_life	3.722631745
KAT6A	c2	Day1_half_life	2.53122063
GFI1	c2	Day1_half_life	2.90224148
TIAL1	c2	Day1_half_life	4.268964074
MDM2	c2	Day1_half_life	2.232522714
POLR2D	c2	Day1_half_life	2.696364763
RSL1D1	c2	Day1_half_life	2.821012056
SOS1	c2	Day1_half_life	0.482850922
UBALD2	c2	Day1_half_life	3.482254815
S1PR5	c2	Day1_half_life	0.341923464
BLOC1S2	c2	Day1_half_life	3.587105068
PIP4K2A	c2	Day1_half_life	5.066068393
SMG1	c2	Day1_half_life	2.801072761
SDF4	c2	Day1_half_life	5.14485892
YARS1	c2	Day1_half_life	4.827195539
HDAC7	c2	Day1_half_life	4.331241118
LITAF	c2	Day1_half_life	4.155988687
PRKCQ	c2	Day1_half_life	4.3772865
HP1BP3	c2	Day1_half_life	3.740283495
IL2RB	c2	Day1_half_life	3.412653551
TMEM273	c2	Day1_half_life	3.2388392
CBLB	c2	Day1_half_life	4.375044599
APOL3	c2	Day1_half_life	5.417360159
LARP4	c2	Day1_half_life	2.828419294
CD82	c2	Day1_half_life	7.471485746
NUFIP2	c2	Day1_half_life	1.892002349
YWHAG	c2	Day1_half_life	2.595323877
C9orf78	c2	Day1_half_life	4.43342687
DUSP6	c2	Day1_half_life	1.645348428
MRPL34	c2	Day1_half_life	2.5442373
RBPJ	c2	Day1_half_life	2.237739379
ILF3	c2	Day1_half_life	8.841341525
IL10RA	c2	Day1_half_life	4.220174365
GBP1	c2	Day1_half_life	10.53583052
ZFP36L1	c2	Day1_half_life	2.470747663
ARHGAP25	c2	Day1_half_life	3.446578462
ARL6IP5	c2	Day1_half_life	4.206005578
DERL2	c2	Day1_half_life	2.977228895
FAM104A	c2	Day1_half_life	4.589222829
SLC25A32	c2	Day1_half_life	3.438365931
PPM1G	c2	Day1_half_life	4.406608739
SLC25A3	c2	Day1_half_life	5.287996757
FOSL2	c2	Day1_half_life	2.142248478
TSPYL1	c2	Day1_half_life	2.00744758
ABCF1	c2	Day1_half_life	3.994244206
IPO5	c2	Day1_half_life	2.467270949
CREBZF	c2	Day1_half_life	3.028876512
EZR	c2	Day1_half_life	4.192967712
IL27RA	c2	Day1_half_life	3.951861458
ARL6IP1	c2	Day1_half_life	5.533335776
FRYL	c2	Day1_half_life	4.826610102
XBP1	c2	Day1_half_life	2.682455088
RANBP3	c2	Day1_half_life	3.035972848
IRF2BP2	c2	Day1_half_life	3.114261293
PIP4K2B	c2	Day1_half_life	3.128855999
LMAN2	c2	Day1_half_life	8.121969536
MROH7-TTC4	c2	Day1_half_life	2.876755037
DHX15	c2	Day1_half_life	3.404086548
C4orf3	c2	Day1_half_life	3.715099432
CHD1	c2	Day1_half_life	0.566698277
ARMC1	c2	Day1_half_life	4.111467405
TBRG4	c2	Day1_half_life	3.159260174
ZBTB7A	c2	Day1_half_life	2.721175016
TSR3	c2	Day1_half_life	4.944180502
WDR43	c2	Day1_half_life	2.844038403
POU2F2	c2	Day1_half_life	2.442628098
DOCK8	c2	Day1_half_life	0.003575182
PIM2	c2	Day1_half_life	2.689412452
ST3GAL1	c2	Day1_half_life	3.847796139
PSD4	c2	Day1_half_life	6.156718914
YBX3	c2	Day1_half_life	4.701113454
PAG1	c2	Day1_half_life	2.237283385
NAP1L4	c2	Day1_half_life	4.247547821
SOCS1	c2	Day1_half_life	2.885250019
HNRNPDL	c2	Day1_half_life	4.476462388
KEAP1	c2	Day1_half_life	2.523056263
SPOP	c2	Day1_half_life	3.281639891
SAMD9	c2	Day1_half_life	3.278630992
MRPL50	c2	Day1_half_life	5.358380762
UBP1	c2	Day1_half_life	2.763899172
NOP14	c2	Day1_half_life	3.462766739
QRICH1	c2	Day1_half_life	5.499029655
PSMA5	c2	Day1_half_life	4.224590118
RPS6KA3	c2	Day1_half_life	2.279444985
LEPROTL1	c2	Day1_half_life	5.83661469
SEL1L	c2	Day1_half_life	1.986321271
GART	c2	Day1_half_life	2.403159826
NUP50	c2	Day1_half_life	2.569118627
C16orf54	c2	Day1_half_life	1.014812146
PTGER4	c2	Day1_half_life	1.381194869
SRSF4	c2	Day1_half_life	2.456681456
GPRIN3	c2	Day1_half_life	1.730374846
ZNF207	c2	Day1_half_life	4.72650673
IST1	c2	Day1_half_life	2.928658136
SMIM10L1	c2	Day1_half_life	3.977786196
PNRC1	c2	Day1_half_life	2.920123043
ATXN7L3	c2	Day1_half_life	2.130200859
HARS1	c2	Day1_half_life	5.266059984
RCSD1	c2	Day1_half_life	4.590917343
GMPPB	c2	Day1_half_life	4.522856724
RAB11FIP1	c2	Day1_half_life	2.511333711
PUF60	c2	Day1_half_life	5.196216695
ADIPOR1	c2	Day1_half_life	6.124359429
YWHAE	c2	Day1_half_life	3.245361169
HMGN3	c2	Day1_half_life	5.465528497
TRIP12	c2	Day1_half_life	3.119883236
UBE2N	c2	Day1_half_life	3.567362512
PIK3R1	c2	Day1_half_life	1.905545863
UBE2G2	c2	Day1_half_life	4.883792759
TCF7	c2	Day1_half_life	3.182468843
LARP1	c2	Day1_half_life	4.436752192
RHOH	c2	Day1_half_life	2.745897564
CD28	c2	Day1_half_life	2.242315652
GSPT1	c2	Day1_half_life	4.936388444
CERK	c2	Day1_half_life	4.310997002
MRPL36	c2	Day1_half_life	5.105834821
HNRNPR	c2	Day1_half_life	3.736067365
EIF3H	c2	Day1_half_life	6.528857084
RAB8B	c2	Day1_half_life	3.551330342
KHSRP	c2	Day1_half_life	6.066599914
RPS6KB1	c2	Day1_half_life	2.86584204
MAEA	c2	Day1_half_life	2.714029487
SURF6	c2	Day1_half_life	2.661966455
LRRC59	c2	Day1_half_life	4.663368074
EIF2B1	c2	Day1_half_life	4.015394362
NFATC2	c2	Day1_half_life	1.465921497
COPB2	c2	Day1_half_life	3.707689782
CUL4A	c2	Day1_half_life	2.998296302
DUSP2	c2	Day1_half_life	1.589352759
SLC38A2	c2	Day1_half_life	2.651994301
DDX18	c2	Day1_half_life	4.054922774
MTRFR	c2	Day1_half_life	2.51105132
NAA50	c2	Day1_half_life	2.911034766
SYNE1	c2	Day1_half_life	8.689170327
ATG5	c2	Day1_half_life	3.685308749
GLG1	c2	Day1_half_life	5.370519613
FOXP1	c2	Day1_half_life	3.400585229
CREM	c2	Day1_half_life	3.425776962
RRAGC	c2	Day1_half_life	3.294090598
TMEM127	c2	Day1_half_life	2.945208634
MRPL57	c2	Day1_half_life	4.749750448
INTS14	c2	Day1_half_life	2.606269805
PIK3CD	c2	Day1_half_life	3.398168359
SPRING1	c2	Day1_half_life	4.301628964
NECAP2	c2	Day1_half_life	4.245595212
CITED2	c2	Day1_half_life	0.499785266
CCT5	c2	Day1_half_life	3.955536257
SCD	c2	Day1_half_life	4.689159222
FADD	c2	Day1_half_life	1.971285241
PRPF4	c2	Day1_half_life	1.014121841
ZDHHC7	c2	Day1_half_life	3.388064817
RCC2	c2	Day1_half_life	3.906376952
CUL3	c2	Day1_half_life	2.050648696
DUSP5	c2	Day1_half_life	2.2173872
CCNL1	c2	Day1_half_life	1.674625366
NLRC5	c2	Day1_half_life	5.68472335
BRCC3	c2	Day1_half_life	1.968703791
TMEM30A	c2	Day1_half_life	3.749504056
IRF2	c2	Day1_half_life	2.817326553
CSNK1A1	c2	Day1_half_life	4.086775568
TC2N	c2	Day1_half_life	6.472655965
CAMK2G	c2	Day1_half_life	2.82584827
PDE4D	c2	Day1_half_life	3.531845365
IPO7	c2	Day1_half_life	2.885024162
TNFAIP3	c2	Day1_half_life	4.608447913
NUDCD3	c2	Day1_half_life	3.874179135
KTI12	c2	Day1_half_life	1.666944534
PRKD2	c2	Day1_half_life	2.838584651
PECAM1	c2	Day1_half_life	4.435925606
ZNF12	c2	Day1_half_life	1.493195072
MFN2	c2	Day1_half_life	6.275218331
YTHDF2	c2	Day1_half_life	3.156407196
SAR1A	c2	Day1_half_life	3.78760625
HAVCR2	c2	Day1_half_life	2.382397289
RAP2B	c2	Day1_half_life	2.228164084
PYM1	c2	Day1_half_life	4.79974305
ARHGAP30	c2	Day1_half_life	2.846289514
POLE3	c2	Day1_half_life	2.882008367
RDH11	c2	Day1_half_life	4.104826356
CENPB	c2	Day1_half_life	3.260794679
UXS1	c2	Day1_half_life	3.884009765
OSBP	c2	Day1_half_life	3.935568997
PREB	c2	Day1_half_life	3.358741152
SLC25A11	c2	Day1_half_life	8.377892291
DCTPP1	c2	Day1_half_life	2.80871061
RILPL2	c2	Day1_half_life	2.974273612
TMEM43	c2	Day1_half_life	3.08109366
PNP	c2	Day1_half_life	2.998150888
EXOC7	c2	Day1_half_life	5.904400924
TBC1D14	c2	Day1_half_life	4.667046135
KANSL3	c2	Day1_half_life	3.760203835
CFLAR	c2	Day1_half_life	3.684658806
NAA15	c2	Day1_half_life	2.800190425
RUBCN	c2	Day1_half_life	3.629897738
PCYT1A	c2	Day1_half_life	2.460245596
YIPF5	c2	Day1_half_life	3.627621044
PA2G4	c2	Day1_half_life	3.884576803
EIF2S1	c2	Day1_half_life	2.861971587
PRPF40A	c2	Day1_half_life	2.901971483
EIF2S3	c2	Day1_half_life	4.177567515
MAPKAPK3	c2	Day1_half_life	3.366937345
THAP12	c2	Day1_half_life	4.45177921
GLYR1	c2	Day1_half_life	2.687822226
RRP1B	c2	Day1_half_life	3.293026083
SMIM15	c2	Day1_half_life	4.429602435
DESI1	c2	Day1_half_life	5.899897863
STAT5A	c2	Day1_half_life	4.981589024
CRKL	c2	Day1_half_life	2.371185829
CANT1	c2	Day1_half_life	2.259188593
LSM1	c2	Day1_half_life	3.83138313
SPOUT1	c2	Day1_half_life	2.370674959
TOR1A	c2	Day1_half_life	4.356902125
BLOC1S4	c2	Day1_half_life	2.859525499
RAB35	c2	Day1_half_life	2.788420485
CD96	c2	Day1_half_life	7.769385693
PTDSS1	c2	Day1_half_life	3.531465443
PGRMC2	c2	Day1_half_life	3.227457647
GALNT2	c2	Day1_half_life	3.058839578
NFE2L1	c2	Day1_half_life	3.305381755
UPF1	c2	Day1_half_life	3.332121791
C12orf75	c2	Day1_half_life	9.687243596
SART3	c2	Day1_half_life	2.091348303
ZNF24	c2	Day1_half_life	2.940474264
ELOVL1	c2	Day1_half_life	7.244970558
DEGS1	c2	Day1_half_life	5.95209676
ATXN7L3B	c2	Day1_half_life	4.892250864
ARHGEF7	c2	Day1_half_life	5.741681962
EVI2B	c2	Day1_half_life	3.797112924
MYCBP2	c2	Day1_half_life	5.598621178
CYREN	c2	Day1_half_life	1.484924609
TYK2	c2	Day1_half_life	7.766236116
NCBP2AS2	c2	Day1_half_life	2.355117938
CTBP1	c2	Day1_half_life	4.441725822
CLPP	c2	Day1_half_life	5.822729419
SMIM12	c2	Day1_half_life	2.766484024
PTBP3	c2	Day1_half_life	5.647381593
SLFN5	c2	Day1_half_life	0.179292087
WTAP	c2	Day1_half_life	3.495610475
CHERP	c2	Day1_half_life	2.278563527
AP1G1	c2	Day1_half_life	1.492705402
DNAJA2	c2	Day1_half_life	5.809851569
DPH1	c2	Day1_half_life	3.114377289
SS18	c2	Day1_half_life	3.537588139
FAM136A	c2	Day1_half_life	5.187155007
PRELID3B	c2	Day1_half_life	4.576521238
RBM17	c2	Day1_half_life	4.195386498
APH1A	c2	Day1_half_life	3.87103173
ST8SIA4	c2	Day1_half_life	5.357988497
LMNB1	c2	Day1_half_life	8.344217077
FEN1	c2	Day1_half_life	4.394123489
TGIF2-RAB5IF	c2	Day1_half_life	3.679990555
EIF5B	c2	Day1_half_life	3.646461092
NOTCH2	c2	Day1_half_life	1.058449234
ACTB	c2	Day5_half_life	6.519861745
IL7R	c2	Day5_half_life	1.024947054
EEF2	c2	Day5_half_life	7.124034606
ZFP36L2	c2	Day5_half_life	2.466175158
KLRK1	c2	Day5_half_life	5.252701018
SLA	c2	Day5_half_life	2.193244652
TMSB4X	c2	Day5_half_life	10.12709731
MYC	c2	Day5_half_life	2.173043137
HSPA5	c2	Day5_half_life	2.974537275
CD69	c2	Day5_half_life	4.721319937
IRF4	c2	Day5_half_life	3.092440858
CCL3	c2	Day5_half_life	2.939913036
TNFAIP8	c2	Day5_half_life	2.32741638
HSPA8	c2	Day5_half_life	4.32489165
IL2RA	c2	Day5_half_life	3.887979457
PRF1	c2	Day5_half_life	2.64696691
CD247	c2	Day5_half_life	4.486318251
TNF	c2	Day5_half_life	0.95970247
G3BP2	c2	Day5_half_life	1.862861895
CISH	c2	Day5_half_life	1.649071614
[truncated: 4,568 more rows]
