# Supplementary material for: Meta-unstable mRNAs in activated CD8+ T cells are defined by interlinked AU-rich elements and m6A mRNA methylation
Source: Nat Commun. 2026 Jan 22;17:160. doi: 10.1038/s41467-025-67762-w (PMC12827480; doi:10.1038/s41467-025-67762-w)
Supplement: Supplementary file 6 — Source Data [file 41467_2025_67762_MOESM6_ESM.zip › Source Data/Fig-2G.csv]

SYMBOL	cluster	sample	halflife	moduleset	no	HL.class
GNAI2	c1	Day5_half_life	5.91905178	naive.late.effector.memory	6	>5.3hr
CD3E	c1	Day5_half_life	6.598857939	naive.late.effector.memory	6	>5.3hr
TLN1	c1	Day5_half_life	6.31417165	naive.late.effector.memory	6	>5.3hr
HMGB2	c1	Day5_half_life	8.629862134	cell.cycle.division	2	>5.3hr
MRPL18	c1	Day5_half_life	5.468877262	cell.cycle.division	2	>5.3hr
ATP5MC3	c1	Day5_half_life	8.001394889	cell.cycle.division	2	>5.3hr
RANBP1	c1	Day5_half_life	6.176720405	cell.cycle.division	2	>5.3hr
RAN	c1	Day5_half_life	4.882591214	cell.cycle.division	2	3.5-5.3hr
TUBA1B	c1	Day5_half_life	3.856750544	cell.cycle.division	2	3.5-5.3hr
JAK1	c1	Day5_half_life	3.841115444	naive.late.effector.memory	6	3.5-5.3hr
RRS1	c1	Day5_half_life	3.874056116	cell.cycle.division	2	3.5-5.3hr
TBX21	c1	Day5_half_life	4.606181302	late.effector.or.memory	7	3.5-5.3hr
TIMM17A	c1	Day5_half_life	4.847541245	cell.cycle.division	2	3.5-5.3hr
HDGF	c1	Day5_half_life	4.21601951	cell.cycle.division	2	3.5-5.3hr
SLBP	c1	Day5_half_life	4.609211181	cell.cycle.division	2	3.5-5.3hr
CLEC2D	c1	Day5_half_life	2.726599481	memory.precursor	5	2.3-3.5hr
WIPF1	c1	Day5_half_life	3.446661846	naive.late.effector.memory	6	2.3-3.5hr
NSUN2	c1	Day5_half_life	2.994915145	cell.cycle.division	2	2.3-3.5hr
AKNA	c1	Day5_half_life	3.192752247	naive.late.effector.memory	6	2.3-3.5hr
NAMPT	c1	Day5_half_life	2.509555372	cell.cycle.division	2	2.3-3.5hr
CAPN2	c1	Day5_half_life	3.309719354	late.effector.or.memory	7	2.3-3.5hr
CDKN1B	c1	Day5_half_life	1.04337765	naive.late.effector.memory	6	<2.3hr
BTG1	c1	Day5_half_life	1.915061627	memory.precursor	5	<2.3hr
S1PR1	c1	Day5_half_life	0.338738933	naive.late.effector.memory	6	<2.3hr
WDR36	c1	Day5_half_life	1.105266782	cell.cycle.division	2	<2.3hr
GATA3	c1	Day5_half_life	2.043262456	naive.late.effector.memory	6	<2.3hr
STMN1	c2	Day5_half_life	8.64529543	cell.cycle.division	2	>5.3hr
SSR2	c2	Day5_half_life	5.942649756	cell.cycle.division	2	>5.3hr
MRPL36	c2	Day5_half_life	10.55387704	cell.cycle.division	2	>5.3hr
CLPP	c2	Day5_half_life	5.72094958	cell.cycle.division	2	>5.3hr
ST8SIA4	c2	Day5_half_life	6.464677944	naive.late.effector.memory	6	>5.3hr
CD69	c2	Day5_half_life	4.721319937	cell.cycle.division	2	3.5-5.3hr
ATP2A3	c2	Day5_half_life	4.009935389	naive.late.effector.memory	6	3.5-5.3hr
NLRC3	c2	Day5_half_life	4.331508971	naive.late.effector.memory	6	3.5-5.3hr
PHF5A	c2	Day5_half_life	4.520253473	cell.cycle.division	2	3.5-5.3hr
MRPL50	c2	Day5_half_life	3.732271396	cell.cycle.division	2	3.5-5.3hr
PSMA5	c2	Day5_half_life	4.429820289	cell.cycle.division	2	3.5-5.3hr
GART	c2	Day5_half_life	5.071240056	cell.cycle.division	2	3.5-5.3hr
NFATC2	c2	Day5_half_life	4.174036816	naive.late.effector.memory	6	3.5-5.3hr
CITED2	c2	Day5_half_life	3.643326799	naive.late.effector.memory	6	3.5-5.3hr
SCD	c2	Day5_half_life	3.960234741	cell.cycle.division	2	3.5-5.3hr
PA2G4	c2	Day5_half_life	4.280384383	cell.cycle.division	2	3.5-5.3hr
EIF2S1	c2	Day5_half_life	5.042964565	cell.cycle.division	2	3.5-5.3hr
RRP1B	c2	Day5_half_life	3.637361064	cell.cycle.division	2	3.5-5.3hr
CD96	c2	Day5_half_life	5.145500743	naive.late.effector.memory	6	3.5-5.3hr
HSPA5	c2	Day5_half_life	2.974537275	cell.cycle.division	2	2.3-3.5hr
PRF1	c2	Day5_half_life	2.64696691	late.effector.or.memory	7	2.3-3.5hr
SLAMF7	c2	Day5_half_life	3.456585871	late.effector.or.memory	7	2.3-3.5hr
IL10RA	c2	Day5_half_life	2.452873964	late.effector.or.memory	7	2.3-3.5hr
FRYL	c2	Day5_half_life	3.233133465	naive.late.effector.memory	6	2.3-3.5hr
HARS1	c2	Day5_half_life	3.128871732	cell.cycle.division	2	2.3-3.5hr
EIF2B1	c2	Day5_half_life	2.805757934	cell.cycle.division	2	2.3-3.5hr
CCT5	c2	Day5_half_life	3.178805216	cell.cycle.division	2	2.3-3.5hr
IPO7	c2	Day5_half_life	2.509262764	cell.cycle.division	2	2.3-3.5hr
KTI12	c2	Day5_half_life	2.587466074	cell.cycle.division	2	2.3-3.5hr
LMNB1	c2	Day5_half_life	2.73699953	cell.cycle.division	2	2.3-3.5hr
FEN1	c2	Day5_half_life	3.209480613	cell.cycle.division	2	2.3-3.5hr
IL7R	c2	Day5_half_life	1.024947054	memory.precursor	5	<2.3hr
MYC	c2	Day5_half_life	2.173043137	cell.cycle.division	2	<2.3hr
TNF	c2	Day5_half_life	0.95970247	cell.cycle.division	2	<2.3hr
BCL2	c2	Day5_half_life	1.35602818	memory.precursor	5	<2.3hr
ARL4C	c2	Day5_half_life	1.132965243	naive.late.effector.memory	6	<2.3hr
TXNIP	c2	Day5_half_life	1.728824058	naive.late.effector.memory	6	<2.3hr
CXCR4	c2	Day5_half_life	1.796610711	memory.precursor	5	<2.3hr
IKZF3	c2	Day5_half_life	1.195809138	naive.late.effector.memory	6	<2.3hr
TMC8	c2	Day5_half_life	1.874452724	naive.late.effector.memory	6	<2.3hr
STK10	c2	Day5_half_life	2.17815006	naive.late.effector.memory	6	<2.3hr
PIK3IP1	c2	Day5_half_life	2.054663573	memory.precursor	5	<2.3hr
SPATA13	c2	Day5_half_life	1.239382144	naive.late.effector.memory	6	<2.3hr
POLR2D	c2	Day5_half_life	2.047944667	cell.cycle.division	2	<2.3hr
ARHGAP25	c2	Day5_half_life	0.547290715	naive.late.effector.memory	6	<2.3hr
IPO5	c2	Day5_half_life	1.670305993	cell.cycle.division	2	<2.3hr
GPRIN3	c2	Day5_half_life	0.050781654	naive.late.effector.memory	6	<2.3hr
PIK3R1	c2	Day5_half_life	2.226721116	naive.late.effector.memory	6	<2.3hr
TCF7	c2	Day5_half_life	0.55309084	memory.precursor	5	<2.3hr
FOXP1	c2	Day5_half_life	1.368912548	memory.precursor	5	<2.3hr
HAVCR2	c2	Day5_half_life	2.173720199	cell.cycle.division	2	<2.3hr
PDIA6	c3	Day5_half_life	7.751210527	cell.cycle.division	2	>5.3hr
TPI1	c3	Day5_half_life	10.81814058	cell.cycle.division	2	>5.3hr
IFRD2	c3	Day5_half_life	7.398336111	cell.cycle.division	2	>5.3hr
CCT3	c3	Day5_half_life	7.003882355	cell.cycle.division	2	>5.3hr
PHB2	c3	Day5_half_life	6.887410837	cell.cycle.division	2	>5.3hr
NOP10	c3	Day5_half_life	9.39598234	cell.cycle.division	2	>5.3hr
MCM5	c3	Day5_half_life	8.675321708	cell.cycle.division	2	>5.3hr
SHMT2	c3	Day5_half_life	9.826896957	cell.cycle.division	2	>5.3hr
POLDIP2	c3	Day5_half_life	7.470023087	cell.cycle.division	2	>5.3hr
PRDX1	c3	Day5_half_life	6.609498174	cell.cycle.division	2	>5.3hr
POLR2L	c3	Day5_half_life	5.725090964	cell.cycle.division	2	>5.3hr
SIGMAR1	c3	Day5_half_life	11.03219379	cell.cycle.division	2	>5.3hr
SLC7A5	c3	Day5_half_life	4.272371642	cell.cycle.division	2	3.5-5.3hr
TBC1D10C	c3	Day5_half_life	5.268386608	naive.late.effector.memory	6	3.5-5.3hr
PCNA	c3	Day5_half_life	3.87681201	cell.cycle.division	2	3.5-5.3hr
S1PR4	c3	Day5_half_life	4.607198945	naive.late.effector.memory	6	3.5-5.3hr
CYFIP2	c3	Day5_half_life	3.547796134	naive.late.effector.memory	6	3.5-5.3hr
SELPLG	c3	Day5_half_life	3.267652667	naive.late.effector.memory	6	2.3-3.5hr
ETF1	c3	Day5_half_life	2.979719011	cell.cycle.division	2	2.3-3.5hr
MCM3	c3	Day5_half_life	3.197661164	cell.cycle.division	2	2.3-3.5hr
CD44	c3	Day5_half_life	3.170538752	late.effector.or.memory	7	2.3-3.5hr
MRPS27	c3	Day5_half_life	3.195349228	cell.cycle.division	2	2.3-3.5hr
MCM6	c3	Day5_half_life	3.105722275	cell.cycle.division	2	2.3-3.5hr
GPATCH4	c3	Day5_half_life	2.775394867	cell.cycle.division	2	2.3-3.5hr
CCR7	c3	Day5_half_life	2.080856819	cell.cycle.division	2	<2.3hr
ITGAL	c3	Day5_half_life	2.233126	late.effector.or.memory	7	<2.3hr
PREX1	c3	Day5_half_life	1.822968295	naive.late.effector.memory	6	<2.3hr
CDC42EP3	c3	Day5_half_life	1.399769689	naive.late.effector.memory	6	<2.3hr
DDX56	c3	Day5_half_life	2.105996567	cell.cycle.division	2	<2.3hr
BHLHE40	c3	Day5_half_life	1.765256606	late.effector.or.memory	7	<2.3hr
NOP2	c3	Day5_half_life	1.490114135	cell.cycle.division	2	<2.3hr
PGK1	c4	Day5_half_life	8.592627274	cell.cycle.division	2	>5.3hr
CHCHD2	c4	Day5_half_life	8.947379765	cell.cycle.division	2	>5.3hr
RPL15	c4	Day5_half_life	8.55035951	cell.cycle.division	2	>5.3hr
HOPX	c4	Day5_half_life	7.00546856	late.effector.or.memory	7	>5.3hr
RSL24D1	c4	Day5_half_life	10.48910807	cell.cycle.division	2	>5.3hr
MTHFD2	c4	Day5_half_life	7.47888479	cell.cycle.division	2	>5.3hr
NME1	c4	Day5_half_life	10.48926491	cell.cycle.division	2	>5.3hr
FUS	c4	Day5_half_life	5.963217192	cell.cycle.division	2	>5.3hr
CNBP	c4	Day5_half_life	4.099886508	cell.cycle.division	2	3.5-5.3hr
PRDX3	c4	Day5_half_life	4.110030864	cell.cycle.division	2	3.5-5.3hr
ODC1	c4	Day5_half_life	3.892680137	cell.cycle.division	2	3.5-5.3hr
LDHA	c4	Day5_half_life	3.392722589	cell.cycle.division	2	2.3-3.5hr
TFRC	c4	Day5_half_life	3.107034392	cell.cycle.division	2	2.3-3.5hr
HNRNPAB	c4	Day5_half_life	3.409253022	cell.cycle.division	2	2.3-3.5hr
HSPA9	c4	Day5_half_life	3.216306996	cell.cycle.division	2	2.3-3.5hr
CCT6A	c4	Day5_half_life	3.311243327	cell.cycle.division	2	2.3-3.5hr
ATP5MC3	genes.nomiCLIP	Day5_half_life	8.001394889	cell.cycle.division	2	>5.3hr
CHCHD2	genes.nomiCLIP	Day5_half_life	8.947379765	cell.cycle.division	2	>5.3hr
ERH	genes.nomiCLIP	Day5_half_life	7.063199666	cell.cycle.division	2	>5.3hr
HINT1	genes.nomiCLIP	Day5_half_life	7.433968648	cell.cycle.division	2	>5.3hr
OLA1	genes.nomiCLIP	Day5_half_life	7.468374415	cell.cycle.division	2	>5.3hr
PPA1	genes.nomiCLIP	Day5_half_life	5.603519211	cell.cycle.division	2	>5.3hr
PRDX1	genes.nomiCLIP	Day5_half_life	6.609498174	cell.cycle.division	2	>5.3hr
PSMA4	genes.nomiCLIP	Day5_half_life	5.334250385	cell.cycle.division	2	>5.3hr
SHMT2	genes.nomiCLIP	Day5_half_life	9.826896957	cell.cycle.division	2	>5.3hr
ARRB2	genes.nomiCLIP	Day5_half_life	4.106388573	naive.late.effector.memory	6	3.5-5.3hr
EIF4A1	genes.nomiCLIP	Day5_half_life	4.299619471	cell.cycle.division	2	3.5-5.3hr
MRPS6	genes.nomiCLIP	Day5_half_life	3.69480255	cell.cycle.division	2	3.5-5.3hr
ODC1	genes.nomiCLIP	Day5_half_life	3.892680137	cell.cycle.division	2	3.5-5.3hr
CCT5	genes.nomiCLIP	Day5_half_life	3.178805216	cell.cycle.division	2	2.3-3.5hr
NFATC3	genes.nomiCLIP	Day5_half_life	2.424980168	naive.late.effector.memory	6	2.3-3.5hr
NOL11	genes.nomiCLIP	Day5_half_life	3.128693269	cell.cycle.division	2	2.3-3.5hr
RFWD3	genes.nomiCLIP	Day5_half_life	3.0079876	cell.cycle.division	2	2.3-3.5hr
AAK1	genes.nomiCLIP	Day5_half_life	1.026907186	naive.late.effector.memory	6	<2.3hr
GMNN	genes.nomiCLIP	Day5_half_life	0.578948499	cell.cycle.division	2	<2.3hr
IDI1	genes.nomiCLIP	Day5_half_life	2.002799204	cell.cycle.division	2	<2.3hr
PIK3R5	genes.nomiCLIP	Day5_half_life	2.018929688	naive.late.effector.memory	6	<2.3hr
RPAP3	genes.nomiCLIP	Day5_half_life	0.568503908	cell.cycle.division	2	<2.3hr
CD3E	glori.c1	Day5_half_life	6.598857939	naive.late.effector.memory	6	>5.3hr
PSMA4	glori.c1	Day5_half_life	5.334250385	cell.cycle.division	2	>5.3hr
STMN1	glori.c1	Day5_half_life	8.64529543	cell.cycle.division	2	>5.3hr
RBL2	glori.c1	Day5_half_life	5.468829229	naive.late.effector.memory	6	>5.3hr
RCL1	glori.c1	Day5_half_life	8.859712493	cell.cycle.division	2	>5.3hr
CLPP	glori.c1	Day5_half_life	5.72094958	cell.cycle.division	2	>5.3hr
GNAI2	glori.c1	Day5_half_life	5.91905178	naive.late.effector.memory	6	>5.3hr
MRPL18	glori.c1	Day5_half_life	5.468877262	cell.cycle.division	2	>5.3hr
RPL15	glori.c1	Day5_half_life	8.55035951	cell.cycle.division	2	>5.3hr
YPEL5	glori.c1	Day5_half_life	5.820787578	naive.late.effector.memory	6	>5.3hr
RAN	glori.c1	Day5_half_life	4.882591214	cell.cycle.division	2	3.5-5.3hr
MRPS6	glori.c1	Day5_half_life	3.69480255	cell.cycle.division	2	3.5-5.3hr
RRS1	glori.c1	Day5_half_life	3.874056116	cell.cycle.division	2	3.5-5.3hr
TIMM17A	glori.c1	Day5_half_life	4.847541245	cell.cycle.division	2	3.5-5.3hr
JAK1	glori.c1	Day5_half_life	3.841115444	naive.late.effector.memory	6	3.5-5.3hr
CD96	glori.c1	Day5_half_life	5.145500743	naive.late.effector.memory	6	3.5-5.3hr
CYTH4	glori.c1	Day5_half_life	4.28935758	naive.late.effector.memory	6	3.5-5.3hr
MRPL50	glori.c1	Day5_half_life	3.732271396	cell.cycle.division	2	3.5-5.3hr
CITED2	glori.c1	Day5_half_life	3.643326799	naive.late.effector.memory	6	3.5-5.3hr
EIF4A3	glori.c1	Day5_half_life	3.857223344	cell.cycle.division	2	3.5-5.3hr
SLC25A5	glori.c1	Day5_half_life	4.120815852	cell.cycle.division	2	3.5-5.3hr
CD69	glori.c1	Day5_half_life	4.721319937	cell.cycle.division	2	3.5-5.3hr
S1PR4	glori.c1	Day5_half_life	4.607198945	naive.late.effector.memory	6	3.5-5.3hr
TBC1D10C	glori.c1	Day5_half_life	5.268386608	naive.late.effector.memory	6	3.5-5.3hr
SCD	glori.c1	Day5_half_life	3.960234741	cell.cycle.division	2	3.5-5.3hr
EIF2S1	glori.c1	Day5_half_life	5.042964565	cell.cycle.division	2	3.5-5.3hr
EIF4A1	glori.c1	Day5_half_life	4.299619471	cell.cycle.division	2	3.5-5.3hr
LDHA	glori.c1	Day5_half_life	3.392722589	cell.cycle.division	2	2.3-3.5hr
SELPLG	glori.c1	Day5_half_life	3.267652667	naive.late.effector.memory	6	2.3-3.5hr
PRF1	glori.c1	Day5_half_life	2.64696691	late.effector.or.memory	7	2.3-3.5hr
NOL11	glori.c1	Day5_half_life	3.128693269	cell.cycle.division	2	2.3-3.5hr
CLEC2D	glori.c1	Day5_half_life	2.726599481	memory.precursor	5	2.3-3.5hr
IPO7	glori.c1	Day5_half_life	2.509262764	cell.cycle.division	2	2.3-3.5hr
PSMD7	glori.c1	Day5_half_life	3.196386893	cell.cycle.division	2	2.3-3.5hr
SPN	glori.c1	Day5_half_life	2.870877937	naive.late.effector.memory	6	2.3-3.5hr
RAB18	glori.c1	Day5_half_life	2.950774938	cell.cycle.division	2	2.3-3.5hr
IL10RA	glori.c1	Day5_half_life	2.452873964	late.effector.or.memory	7	2.3-3.5hr
SLAMF7	glori.c1	Day5_half_life	3.456585871	late.effector.or.memory	7	2.3-3.5hr
CCT6A	glori.c1	Day5_half_life	3.311243327	cell.cycle.division	2	2.3-3.5hr
HSPA5	glori.c1	Day5_half_life	2.974537275	cell.cycle.division	2	2.3-3.5hr
CAPN2	glori.c1	Day5_half_life	3.309719354	late.effector.or.memory	7	2.3-3.5hr
WIPF1	glori.c1	Day5_half_life	3.446661846	naive.late.effector.memory	6	2.3-3.5hr
NARS1	glori.c1	Day5_half_life	2.354684231	cell.cycle.division	2	2.3-3.5hr
NFATC3	glori.c1	Day5_half_life	2.424980168	naive.late.effector.memory	6	2.3-3.5hr
EIF2B1	glori.c1	Day5_half_life	2.805757934	cell.cycle.division	2	2.3-3.5hr
NUDCD2	glori.c1	Day5_half_life	2.737584857	cell.cycle.division	2	2.3-3.5hr
TACC1	glori.c1	Day5_half_life	2.823855898	naive.late.effector.memory	6	2.3-3.5hr
IL7R	glori.c1	Day5_half_life	1.024947054	memory.precursor	5	<2.3hr
CXCR4	glori.c1	Day5_half_life	1.796610711	memory.precursor	5	<2.3hr
ITGAL	glori.c1	Day5_half_life	2.233126	late.effector.or.memory	7	<2.3hr
TMC8	glori.c1	Day5_half_life	1.874452724	naive.late.effector.memory	6	<2.3hr
PNO1	glori.c1	Day5_half_life	1.804748781	cell.cycle.division	2	<2.3hr
GNG2	glori.c1	Day5_half_life	1.536759108	naive.late.effector.memory	6	<2.3hr
ATP2B4	glori.c1	Day5_half_life	1.638244154	late.effector.or.memory	7	<2.3hr
E2F3	glori.c1	Day5_half_life	1.183168483	cell.cycle.division	2	<2.3hr
ARHGAP25	glori.c1	Day5_half_life	0.547290715	naive.late.effector.memory	6	<2.3hr
SMC2	glori.c1	Day5_half_life	1.828171713	cell.cycle.division	2	<2.3hr
NOP2	glori.c1	Day5_half_life	1.490114135	cell.cycle.division	2	<2.3hr
PIK3IP1	glori.c1	Day5_half_life	2.054663573	memory.precursor	5	<2.3hr
PREX1	glori.c1	Day5_half_life	1.822968295	naive.late.effector.memory	6	<2.3hr
ARL4C	glori.c1	Day5_half_life	1.132965243	naive.late.effector.memory	6	<2.3hr
BCL2	glori.c1	Day5_half_life	1.35602818	memory.precursor	5	<2.3hr
HEATR1	glori.c1	Day5_half_life	0.785265473	cell.cycle.division	2	<2.3hr
EP300	glori.c1	Day5_half_life	0.872025762	naive.late.effector.memory	6	<2.3hr
RORA	glori.c1	Day5_half_life	1.567839965	late.effector.or.memory	7	<2.3hr
IPO5	glori.c1	Day5_half_life	1.670305993	cell.cycle.division	2	<2.3hr
MCM5	glori.c2	Day5_half_life	8.675321708	cell.cycle.division	2	>5.3hr
TPI1	glori.c2	Day5_half_life	10.81814058	cell.cycle.division	2	>5.3hr
NOP10	glori.c2	Day5_half_life	9.39598234	cell.cycle.division	2	>5.3hr
TK1	glori.c2	Day5_half_life	5.645838494	cell.cycle.division	2	>5.3hr
PDIA6	glori.c2	Day5_half_life	7.751210527	cell.cycle.division	2	>5.3hr
POLDIP2	glori.c2	Day5_half_life	7.470023087	cell.cycle.division	2	>5.3hr
SSR2	glori.c2	Day5_half_life	5.942649756	cell.cycle.division	2	>5.3hr
IFRD2	glori.c2	Day5_half_life	7.398336111	cell.cycle.division	2	>5.3hr
SLC7A5	glori.c2	Day5_half_life	4.272371642	cell.cycle.division	2	3.5-5.3hr
GRWD1	glori.c2	Day5_half_life	3.554339803	cell.cycle.division	2	3.5-5.3hr
RRP1B	glori.c2	Day5_half_life	3.637361064	cell.cycle.division	2	3.5-5.3hr
ATP2A3	glori.c2	Day5_half_life	4.009935389	naive.late.effector.memory	6	3.5-5.3hr
MRRF	glori.c2	Day5_half_life	5.207522573	cell.cycle.division	2	3.5-5.3hr
RUVBL1	glori.c2	Day5_half_life	4.847246017	cell.cycle.division	2	3.5-5.3hr
MCM3	glori.c2	Day5_half_life	3.197661164	cell.cycle.division	2	2.3-3.5hr
CD44	glori.c2	Day5_half_life	3.170538752	late.effector.or.memory	7	2.3-3.5hr
NIP7	glori.c2	Day5_half_life	2.829320625	cell.cycle.division	2	2.3-3.5hr
MCM6	glori.c2	Day5_half_life	3.105722275	cell.cycle.division	2	2.3-3.5hr
POGK	glori.c2	Day5_half_life	3.050584231	late.effector.or.memory	7	2.3-3.5hr
ETF1	glori.c2	Day5_half_life	2.979719011	cell.cycle.division	2	2.3-3.5hr
TCF7	glori.c2	Day5_half_life	0.55309084	memory.precursor	5	<2.3hr
CCR7	glori.c2	Day5_half_life	2.080856819	cell.cycle.division	2	<2.3hr
MYC	glori.c2	Day5_half_life	2.173043137	cell.cycle.division	2	<2.3hr
TNF	glori.c2	Day5_half_life	0.95970247	cell.cycle.division	2	<2.3hr
STK10	glori.c2	Day5_half_life	2.17815006	naive.late.effector.memory	6	<2.3hr
S1PR1	glori.c2	Day5_half_life	0.338738933	naive.late.effector.memory	6	<2.3hr
SPATA13	glori.c2	Day5_half_life	1.239382144	naive.late.effector.memory	6	<2.3hr
CHSY1	glori.c2	Day5_half_life	1.90956811	late.effector.or.memory	7	<2.3hr
BHLHE40	glori.c2	Day5_half_life	1.765256606	late.effector.or.memory	7	<2.3hr
GATA3	glori.c2	Day5_half_life	2.043262456	naive.late.effector.memory	6	<2.3hr
DDX56	glori.c2	Day5_half_life	2.105996567	cell.cycle.division	2	<2.3hr
AK2	genes.noGLORI	Day5_half_life	14.65221326	cell.cycle.division	2	>5.3hr
GAR1	genes.noGLORI	Day5_half_life	11.36292695	cell.cycle.division	2	>5.3hr
GMFG	genes.noGLORI	Day5_half_life	10.17831983	naive.late.effector.memory	6	>5.3hr
HOPX	genes.noGLORI	Day5_half_life	7.00546856	late.effector.or.memory	7	>5.3hr
LSP1	genes.noGLORI	Day5_half_life	12.242898	naive.late.effector.memory	6	>5.3hr
MTHFD2	genes.noGLORI	Day5_half_life	7.47888479	cell.cycle.division	2	>5.3hr
PLP2	genes.noGLORI	Day5_half_life	7.446784089	cell.cycle.division	2	>5.3hr
SIGMAR1	genes.noGLORI	Day5_half_life	11.03219379	cell.cycle.division	2	>5.3hr
ZMYND19	genes.noGLORI	Day5_half_life	7.877702287	cell.cycle.division	2	>5.3hr
AHCY	genes.noGLORI	Day5_half_life	4.59113434	cell.cycle.division	2	3.5-5.3hr
NLRC3	genes.noGLORI	Day5_half_life	4.331508971	naive.late.effector.memory	6	3.5-5.3hr
NR1D2	genes.noGLORI	Day5_half_life	4.46009019	memory.precursor	5	3.5-5.3hr
PCNA	genes.noGLORI	Day5_half_life	3.87681201	cell.cycle.division	2	3.5-5.3hr
THOC3	genes.noGLORI	Day5_half_life	3.657443569	cell.cycle.division	2	3.5-5.3hr
GPATCH4	genes.noGLORI	Day5_half_life	2.775394867	cell.cycle.division	2	2.3-3.5hr
HARS1	genes.noGLORI	Day5_half_life	3.128871732	cell.cycle.division	2	2.3-3.5hr
WDR55	genes.noGLORI	Day5_half_life	3.295677651	cell.cycle.division	2	2.3-3.5hr
AMD1	genes.noGLORI	Day5_half_life	1.590055066	cell.cycle.division	2	<2.3hr
MARCKSL1	genes.noGLORI	Day5_half_life	0.007102234	cell.cycle.division	2	<2.3hr
MRPL54	genes.noGLORI	Day5_half_life	1.734876425	cell.cycle.division	2	<2.3hr
NIPAL3	genes.noGLORI	Day5_half_life	1.298182997	naive.late.effector.memory	6	<2.3hr
YARS2	genes.noGLORI	Day5_half_life	0.275227528	cell.cycle.division	2	<2.3hr
