# Supplementary material for: Meta-unstable mRNAs in activated CD8+ T cells are defined by interlinked AU-rich elements and m6A mRNA methylation
Source: Nat Commun. 2026 Jan 22;17:160. doi: 10.1038/s41467-025-67762-w (PMC12827480; doi:10.1038/s41467-025-67762-w)
Supplement: Supplementary file 6 — Source Data [file 41467_2025_67762_MOESM6_ESM.zip › Source Data/Fig-2H.csv]

t.SNE.dimension.1	t.SNE.dimension.2	HL.class
5.343369123	-40.63699445	hl.over5.3hr
2.094420826	-43.31966466	hl.over5.3hr
3.805341959	-41.93737355	hl.over5.3hr
-1.84120317	-41.73731644	hl.under3.0hr
-1.255850923	-41.75736789	hl.under3.0hr
4.205063204	-38.15588326	hl.under3.0hr
-0.023493203	-39.86600643	hl.under3.0hr
1.778663093	-38.79002712	hl.under3.0hr
5.4098369	-40.82638406	hl.over5.3hr
2.226204674	-43.38668455	hl.over5.3hr
3.893918559	-41.97107363	hl.under3.0hr
3.649357186	-38.3160002	hl.over5.3hr
0.065700216	-40.1920581	hl.over5.3hr
1.581557751	-39.20455775	hl.over5.3hr
3.391810115	-44.50798093	hl.over5.3hr
4.556224639	-43.70809965	hl.over5.3hr
5.46517691	-40.38508534	hl.under3.0hr
1.756641513	-43.70451164	hl.under3.0hr
3.590351245	-42.31247775	hl.under3.0hr
3.542604433	-44.67610265	hl.over5.3hr
4.71638957	-44.04830487	hl.over5.3hr
-2.301007071	-41.06273429	hl.under3.0hr
-2.154060921	-40.84564954	hl.under3.0hr
0.743488637	-37.08203775	hl.under3.0hr
3.526920141	-39.52394639	hl.under3.0hr
3.58122942	-38.24799435	hl.under3.0hr
0.832794575	-41.30387802	hl.under3.0hr
-0.041866734	-40.17534416	hl.under3.0hr
2.042825864	-40.64289583	hl.under3.0hr
1.499398623	-39.19214474	hl.under3.0hr
-0.611020004	-41.81766386	hl.under3.0hr
5.88408115	-39.1512482	hl.over5.3hr
0.04423215	-44.0153513	hl.over5.3hr
0.034597719	-43.78167374	hl.over5.3hr
4.520093093	-43.5603209	hl.under3.0hr
-1.141336409	-44.13042862	hl.under3.0hr
5.898931345	-42.65089138	hl.under3.0hr
3.283401783	-44.93007455	hl.over5.3hr
4.968374543	-43.99704297	hl.over5.3hr
6.619160961	-43.00989965	hl.over5.3hr
2.554139989	-45.80262595	hl.under3.0hr
1.305778832	-35.52455789	hl.over5.3hr
-1.453866948	-37.70825387	hl.over5.3hr
-0.122064145	-36.0453876	hl.over5.3hr
0.921516578	-37.51140458	hl.under3.0hr
0.137091021	-36.90185135	hl.over5.3hr
-0.547626503	-39.22780111	hl.over5.3hr
3.185597703	-37.53197264	hl.under3.0hr
1.073107892	-38.21057392	hl.over5.3hr
2.710823158	-36.4857688	hl.over5.3hr
0.543670185	-37.18704401	hl.under3.0hr
5.685117954	-41.38951117	hl.over5.3hr
2.522601236	-44.0269427	hl.over5.3hr
3.540566278	-39.52451819	hl.over5.3hr
0.888412648	-41.31121365	hl.under3.0hr
2.095452261	-40.62964871	hl.under3.0hr
3.228533441	-36.37690072	hl.under3.0hr
-0.790742441	-38.70962558	hl.over5.3hr
0.666184394	-37.45531789	hl.over5.3hr
2.257156395	-35.79997479	hl.over5.3hr
-1.826403233	-38.5759582	hl.over5.3hr
-0.504494522	-36.91182343	hl.over5.3hr
3.511342546	-36.12039487	hl.over5.3hr
-16.99738867	1.130225753	hl.under3.0hr
-15.02993931	9.139433	hl.under3.0hr
-16.55501819	5.228566065	hl.under3.0hr
-20.8925873	9.442121805	hl.over5.3hr
-22.56218953	18.34636453	hl.under3.0hr
-26.33777114	10.45808229	hl.under3.0hr
-23.22844482	13.10742162	hl.under3.0hr
-23.77365973	13.42056804	hl.under3.0hr
-25.56385729	18.0056615	hl.under3.0hr
-27.57112332	12.74642272	hl.under3.0hr
-22.45247795	19.32907297	hl.under3.0hr
-26.88306634	10.37641257	hl.under3.0hr
-22.25808801	19.30561607	hl.over5.3hr
-19.29465912	4.943079709	hl.under3.0hr
-23.00835853	9.104633788	hl.under3.0hr
-22.42910746	9.535583175	hl.under3.0hr
-14.54907372	8.27512132	hl.under3.0hr
-15.72069437	4.537919401	hl.under3.0hr
-14.41644169	7.677705646	hl.under3.0hr
-15.1554163	4.672500204	hl.under3.0hr
-19.3786583	2.824191926	hl.over5.3hr
-17.63464753	7.784106959	hl.under3.0hr
-26.46338002	9.990220963	hl.over5.3hr
-22.8432742	13.2695445	hl.over5.3hr
-13.88737755	7.755713655	hl.under3.0hr
-14.79485485	4.435001888	hl.under3.0hr
-20.55423672	18.87154718	hl.over5.3hr
-21.74125064	13.54780491	hl.over5.3hr
-15.94293373	1.363188734	hl.under3.0hr
-14.10388625	8.193468438	hl.under3.0hr
-15.29077672	4.222586671	hl.under3.0hr
-22.99820947	8.02106723	hl.over5.3hr
-16.03216147	8.79741476	hl.under3.0hr
-17.56392478	5.140365294	hl.under3.0hr
-19.2468086	2.733870845	hl.over5.3hr
-19.08395251	4.500094073	hl.under3.0hr
-18.93947936	1.49935575	hl.under3.0hr
-18.49230984	9.176387054	hl.under3.0hr
-20.73276872	10.66080942	hl.under3.0hr
-16.68024582	8.459396767	hl.over5.3hr
-18.20164479	5.116878227	hl.under3.0hr
-17.93365822	1.891022427	hl.over5.3hr
-16.28170938	8.397048718	hl.under3.0hr
-18.60400874	1.768075371	hl.under3.0hr
-17.21116611	8.775676001	hl.over5.3hr
-18.12835304	5.718533871	hl.under3.0hr
-21.44459097	19.03293557	hl.over5.3hr
-26.91348602	9.517918076	hl.under3.0hr
-17.24728575	4.806018143	hl.under3.0hr
-27.32028558	10.3829767	hl.under3.0hr
-23.38954189	13.86434405	hl.under3.0hr
-19.49916482	9.182663945	hl.under3.0hr
-20.8940005	9.439704634	hl.under3.0hr
-19.24345106	4.914435533	hl.under3.0hr
-21.86473138	7.374966565	hl.under3.0hr
-24.14644713	18.76958588	hl.over5.3hr
-27.78253755	11.47161026	hl.under3.0hr
-24.38243538	14.04115693	hl.under3.0hr
-25.44920853	9.709002206	hl.under3.0hr
-21.91221831	12.03916576	hl.under3.0hr
-28.33316597	12.72103053	hl.over5.3hr
-25.13219687	18.50164055	hl.over5.3hr
-27.41136729	9.71832531	hl.under3.0hr
-15.32195411	1.323290959	hl.under3.0hr
-13.25500963	7.738489345	hl.under3.0hr
-14.34251085	3.941850645	hl.under3.0hr
-20.60926483	18.14113831	hl.under3.0hr
-26.08405129	8.857206729	hl.over5.3hr
-15.02666022	1.641741168	hl.under3.0hr
-13.50045127	7.174240908	hl.under3.0hr
-14.12374457	4.417536557	hl.under3.0hr
-17.63999333	5.648800967	hl.under3.0hr
-23.41878097	18.82165721	hl.under3.0hr
-23.86908844	13.78816072	hl.over5.3hr
-25.62164727	17.7934576	hl.over5.3hr
-26.48390324	15.32682497	hl.under3.0hr
-16.11079572	8.229969155	hl.under3.0hr
-15.5111261	0.956614522	hl.under3.0hr
-14.67682714	3.639659783	hl.under3.0hr
-16.18022765	1.113417093	hl.under3.0hr
-13.74502562	8.620993607	hl.under3.0hr
-22.0165421	18.71640329	hl.over5.3hr
-27.06252402	17.89379889	hl.over5.3hr
-27.10741184	17.86245771	hl.over5.3hr
-28.67489502	13.49351722	hl.under3.0hr
-28.66511069	13.56241736	hl.under3.0hr
-27.96793384	15.66012044	hl.under3.0hr
-27.93633149	15.64874168	hl.under3.0hr
-21.90494822	17.06333571	hl.under3.0hr
-24.47456045	9.539907832	hl.under3.0hr
-22.47735978	11.09316557	hl.under3.0hr
-21.58803252	11.69616494	hl.over5.3hr
-21.23989055	18.14775323	hl.under3.0hr
-26.02175025	9.360362231	hl.under3.0hr
-22.11357301	12.8157133	hl.under3.0hr
-22.99773243	18.56653102	hl.over5.3hr
-24.83859789	18.01224523	hl.over5.3hr
-27.25515847	12.21905209	hl.under3.0hr
-21.01433004	19.13632556	hl.under3.0hr
-17.06582767	1.615238709	hl.over5.3hr
-15.23343219	8.259310317	hl.over5.3hr
-22.77140701	18.20273581	hl.under3.0hr
-26.36150232	10.65929934	hl.over5.3hr
-23.37491475	13.03081454	hl.over5.3hr
-25.92535496	17.54576327	hl.over5.3hr
-27.45574624	13.18237018	hl.under3.0hr
-26.58214848	15.34773271	hl.under3.0hr
-14.61565876	1.598033539	hl.over5.3hr
-13.0498306	6.885981765	hl.over5.3hr
-13.63295044	4.190416843	hl.over5.3hr
-28.17631864	17.55045652	hl.over5.3hr
-29.35351561	14.30232635	hl.over5.3hr
-28.90347535	16.03308896	hl.under3.0hr
-21.6703907	17.89947467	hl.over5.3hr
-1.688571236	46.07442879	hl.under3.0hr
4.433623924	40.01436643	hl.under3.0hr
2.244771159	47.25276851	hl.under3.0hr
5.871053136	44.17317476	hl.under3.0hr
4.313807387	45.23483133	hl.under3.0hr
1.763141483	43.01080858	hl.under3.0hr
1.785802063	45.79645876	hl.over5.3hr
2.597364124	45.29989955	hl.over5.3hr
-1.455544812	46.38532388	hl.over5.3hr
4.583599047	40.33474146	hl.under3.0hr
-0.426350875	45.14852022	hl.over5.3hr
5.356022602	39.57653652	hl.over5.3hr
2.267468711	42.9324445	hl.over5.3hr
3.903946337	44.46405506	hl.over5.3hr
10.51299499	40.35642394	hl.over5.3hr
10.32508219	39.82272174	hl.under3.0hr
3.435527562	38.99872972	hl.over5.3hr
1.218493152	40.55851389	hl.over5.3hr
4.216066116	47.80631757	hl.over5.3hr
5.566566178	47.15326783	hl.under3.0hr
5.012405653	47.36551514	hl.over5.3hr
-2.684657079	44.55782802	hl.over5.3hr
3.207241621	38.9580657	hl.over5.3hr
1.139192808	40.34358845	hl.over5.3hr
0.240509593	44.76233071	hl.over5.3hr
1.706871948	43.5321024	hl.over5.3hr
-0.284086404	46.75811828	hl.under3.0hr
5.406903491	40.8772298	hl.under3.0hr
4.064645968	43.18435474	hl.under3.0hr
9.777096781	38.55994469	hl.under3.0hr
10.32795422	39.46487345	hl.under3.0hr
-0.965661114	44.01794675	hl.over5.3hr
4.614099488	38.2746128	hl.over5.3hr
1.168060301	42.31988143	hl.over5.3hr
0.889817541	47.07121617	hl.over5.3hr
4.145142272	44.25623151	hl.over5.3hr
9.726970957	38.69339005	hl.over5.3hr
-1.097744176	42.78711903	hl.under3.0hr
-2.002132969	44.6660317	hl.over5.3hr
9.417080631	38.76494312	hl.under3.0hr
9.847129258	39.44194614	hl.under3.0hr
-2.671528343	43.91023671	hl.over5.3hr
2.997407127	38.45386688	hl.over5.3hr
0.822239959	39.99128952	hl.over5.3hr
-2.015101261	44.97808328	hl.over5.3hr
3.992826647	39.13626826	hl.under3.0hr
1.522075007	41.04141921	hl.over5.3hr
-1.208617861	44.67094527	hl.over5.3hr
1.625671137	41.8862851	hl.under3.0hr
2.029253157	46.12748141	hl.over5.3hr
5.793133196	44.66637282	hl.over5.3hr
3.017737252	45.47272379	hl.over5.3hr
5.480406508	40.20014262	hl.over5.3hr
3.191260198	43.49839183	hl.over5.3hr
3.430258824	47.62395356	hl.under3.0hr
4.684437439	46.62734073	hl.under3.0hr
4.439916076	37.69485308	hl.under3.0hr
-1.533860567	45.25488601	hl.over5.3hr
1.934825741	41.472379	hl.under3.0hr
-2.275610433	44.98972929	hl.over5.3hr
3.832349461	39.10104721	hl.over5.3hr
1.431205257	40.9091357	hl.over5.3hr
-0.090117491	46.97110823	hl.over5.3hr
5.880570757	40.9874675	hl.under3.0hr
4.549002388	42.89776786	hl.over5.3hr
10.2537101	38.32139146	hl.under3.0hr
10.62325768	38.87295864	hl.under3.0hr
-1.235502164	46.37100502	hl.over5.3hr
4.742769964	40.39493343	hl.over5.3hr
3.421722387	42.57604173	hl.over5.3hr
3.878479603	43.87572197	hl.under3.0hr
39.14214058	16.84931277	hl.under3.0hr
40.0352552	18.06483627	hl.under3.0hr
40.47793037	15.63428304	hl.over5.3hr
42.27145801	18.64701959	hl.under3.0hr
40.51531673	15.0940326	hl.over5.3hr
42.68605765	19.04022401	hl.over5.3hr
41.60713984	16.85117116	hl.over5.3hr
39.82270215	16.30704712	hl.over5.3hr
41.79351403	18.956059	hl.over5.3hr
40.90320266	17.6975544	hl.over5.3hr
38.96353721	16.98914735	hl.over5.3hr
40.64605414	15.89970113	hl.over5.3hr
41.00368504	15.85090959	hl.over5.3hr
42.68992987	18.23947982	hl.over5.3hr
43.1631669	17.91590515	hl.over5.3hr
41.9417749	17.22960013	hl.over5.3hr
42.33557125	17.09921622	hl.over5.3hr
44.31349089	15.48056544	hl.over5.3hr
44.60605297	16.22560603	hl.over5.3hr
44.4873741	15.83543176	hl.over5.3hr
39.14047682	17.31713663	hl.over5.3hr
40.93870913	19.19218038	hl.over5.3hr
39.91864499	18.31209083	hl.over5.3hr
41.35312714	17.4502454	hl.over5.3hr
41.56001461	15.11595235	hl.over5.3hr
43.47173747	18.49452327	hl.over5.3hr
42.37169624	16.28269421	hl.over5.3hr
38.69659678	17.84758911	hl.over5.3hr
39.33880601	18.61768658	hl.under3.0hr
41.15896075	15.34897354	hl.over5.3hr
43.02335978	18.51566618	hl.over5.3hr
42.1126544	16.65279506	hl.over5.3hr
41.32905656	14.64603215	hl.over5.3hr
18.14227693	4.210228201	hl.under3.0hr
12.50397821	-2.543930224	hl.under3.0hr
16.56111327	0.729211659	hl.under3.0hr
28.0497295	-9.88939149	hl.over5.3hr
14.27121011	-13.42177235	hl.over5.3hr
23.93519737	-9.027161345	hl.under3.0hr
17.62109759	3.755656224	hl.under3.0hr
11.8479653	-2.080199281	hl.under3.0hr
15.5867575	1.403158897	hl.under3.0hr
15.8058201	5.865188849	hl.over5.3hr
13.9421431	5.165460776	hl.under3.0hr
10.89780177	1.473578502	hl.over5.3hr
12.33154361	3.605736953	hl.over5.3hr
15.54399432	-12.53139732	hl.under3.0hr
16.02591268	5.984605253	hl.over5.3hr
13.54197457	5.094892743	hl.under3.0hr
15.16872281	-5.567123582	hl.under3.0hr
17.32782492	-4.851626	hl.under3.0hr
29.36952249	-9.06579899	hl.over5.3hr
15.51517379	-13.13715389	hl.over5.3hr
23.38930785	-7.487635372	hl.over5.3hr
19.40292697	-1.808267734	hl.under3.0hr
29.79080318	-6.084965282	hl.under3.0hr
20.47573983	-6.749855666	hl.under3.0hr
14.0403524	5.749271357	hl.under3.0hr
16.39941239	-12.83268571	hl.over5.3hr
23.0340009	-6.187046621	hl.over5.3hr
16.25806875	-12.1300609	hl.under3.0hr
12.42275362	-3.3167562	hl.under3.0hr
16.39301018	0.034023882	hl.under3.0hr
27.81948419	-5.068074157	hl.over5.3hr
27.83327772	-4.978748207	hl.over5.3hr
15.31823059	-8.704468164	hl.under3.0hr
15.06443295	-8.430498755	hl.under3.0hr
19.16843079	-7.649855855	hl.under3.0hr
18.8335596	-7.674487388	hl.under3.0hr
29.54924601	-6.518174002	hl.under3.0hr
14.62222317	0.816952778	hl.over5.3hr
30.11073022	-7.019390692	hl.over5.3hr
17.46073635	4.317991378	hl.over5.3hr
11.64156331	-1.08637852	hl.over5.3hr
15.35741059	-9.711578053	hl.over5.3hr
17.87857381	3.67472074	hl.under3.0hr
11.39391969	-2.505265623	hl.under3.0hr
13.93999356	3.299763458	hl.under3.0hr
15.16215077	-12.12182245	hl.under3.0hr
22.58819342	-7.898437018	hl.under3.0hr
14.02741004	5.675047667	hl.under3.0hr
28.45146715	-9.60814893	hl.over5.3hr
18.85451423	-2.232118803	hl.over5.3hr
30.49578488	-8.019666949	hl.over5.3hr
16.97678022	-12.54481812	hl.over5.3hr
22.74764956	-5.532823926	hl.over5.3hr
30.26666751	-7.788631751	hl.under3.0hr
16.72002803	-12.16636693	hl.over5.3hr
22.58101806	-6.040335934	hl.over5.3hr
17.1316813	3.705752625	hl.under3.0hr
14.17549043	2.148096278	hl.under3.0hr
11.09158442	0.14436596	hl.over5.3hr
13.80044563	4.011913753	hl.under3.0hr
28.24014571	-4.407363881	hl.over5.3hr
15.28464032	-7.634950577	hl.over5.3hr
18.26410801	-6.922279881	hl.over5.3hr
27.10803451	-5.70136221	hl.over5.3hr
16.07194584	-11.96869421	hl.under3.0hr
22.47463906	-6.801897231	hl.under3.0hr
20.23248982	0.862031281	hl.under3.0hr
17.69141632	5.753860391	hl.under3.0hr
13.47461187	-1.25972283	hl.under3.0hr
22.09352236	-3.136796626	hl.under3.0hr
27.86575082	-8.089333372	hl.over5.3hr
15.29563618	-9.908794705	hl.under3.0hr
20.31537968	-7.554092177	hl.under3.0hr
22.29647389	-6.494184363	hl.under3.0hr
22.40746924	-3.730486399	hl.over5.3hr
21.82581344	-1.482718865	hl.under3.0hr
21.92373836	0.605911676	hl.under3.0hr
21.35861231	-0.044955436	hl.under3.0hr
26.81833655	-4.510787349	hl.over5.3hr
16.25896346	-7.951889	hl.over5.3hr
17.32257482	5.595877366	hl.under3.0hr
13.00070798	-1.010346615	hl.over5.3hr
15.01682188	4.09418931	hl.under3.0hr
10.93002612	1.144529815	hl.over5.3hr
12.74748135	3.312967742	hl.over5.3hr
29.81778624	-5.318750313	hl.under3.0hr
16.24996529	-9.460933661	hl.under3.0hr
11.09750961	0.777524054	hl.under3.0hr
13.23081679	3.776833996	hl.under3.0hr
11.27321873	-1.185226458	hl.under3.0hr
14.75253943	2.29583835	hl.under3.0hr
12.7219127	-3.872851265	hl.under3.0hr
16.47555449	-0.347022121	hl.under3.0hr
19.0639845	-7.375639025	hl.over5.3hr
21.72086407	0.921929601	hl.over5.3hr
20.65284935	0.248799377	hl.under3.0hr
21.12406866	0.588943975	hl.over5.3hr
11.95141928	-1.687102486	hl.under3.0hr
15.5647685	1.902334704	hl.under3.0hr
28.48286853	-8.305029804	hl.over5.3hr
14.71442308	-11.90968638	hl.under3.0hr
22.43024963	-8.434768022	hl.under3.0hr
22.60467527	-4.399612705	hl.over5.3hr
16.27739822	-3.651341002	hl.under3.0hr
15.51922963	-4.299206167	hl.under3.0hr
15.98658244	-3.931900005	hl.under3.0hr
29.86311154	-8.591903601	hl.over5.3hr
20.24737108	-7.651562864	hl.under3.0hr
14.67562065	1.941196302	hl.under3.0hr
20.04834454	-1.044196572	hl.under3.0hr
21.10522029	-0.911902127	hl.under3.0hr
29.90512938	-5.037143956	hl.over5.3hr
18.96003673	-5.84689074	hl.under3.0hr
28.55438635	-9.322726215	hl.over5.3hr
27.8661734	-9.427433691	hl.over5.3hr
14.64446939	-12.96205595	hl.over5.3hr
14.18057936	-13.07350781	hl.over5.3hr
23.39666568	-8.618007406	hl.over5.3hr
23.67862348	-9.069816491	hl.over5.3hr
30.25445264	-5.930878894	hl.over5.3hr
16.49415419	-10.14301409	hl.under3.0hr
28.13881304	-8.632553277	hl.over5.3hr
22.64458522	-8.844885979	hl.under3.0hr
11.25918323	-1.530923102	hl.under3.0hr
14.84498596	1.837122865	hl.over5.3hr
27.34450088	-7.842947308	hl.under3.0hr
13.69068343	-11.08827117	hl.under3.0hr
21.8536083	-9.592110825	hl.under3.0hr
29.49567639	-4.580386395	hl.over5.3hr
15.13616416	-6.590823423	hl.under3.0hr
18.26018226	-5.558924147	hl.under3.0hr
10.61034245	-2.232049883	hl.under3.0hr
14.35077478	0.740588667	hl.under3.0hr
27.02132272	-7.064487808	hl.over5.3hr
13.47113456	-10.27558204	hl.over5.3hr
21.15143015	-9.822074422	hl.over5.3hr
29.1542311	-7.274858167	hl.over5.3hr
15.4479277	-11.16317401	hl.under3.0hr
21.57094701	-7.532005062	hl.under3.0hr
14.0835249	2.586569744	hl.under3.0hr
-31.09045209	-20.20427935	hl.under3.0hr
-24.13240717	-27.53524667	hl.under3.0hr
-23.11634429	-24.58494331	hl.under3.0hr
-23.74365417	-25.95431865	hl.under3.0hr
-28.79937366	-27.12253091	hl.over5.3hr
-27.04141767	-22.41411849	hl.over5.3hr
-28.15247255	-24.66734551	hl.over5.3hr
-29.50699888	-26.9141801	hl.under3.0hr
-27.3491688	-22.65339814	hl.under3.0hr
-29.3530631	-28.78604292	hl.under3.0hr
-26.79883065	-20.88813188	hl.under3.0hr
-28.98534956	-27.07317431	hl.under3.0hr
-27.14858955	-22.44151513	hl.under3.0hr
-28.27574062	-24.64861636	hl.under3.0hr
-28.2604913	-27.84839821	hl.over5.3hr
-26.626445	-21.71012348	hl.over5.3hr
-27.642569	-25.06364396	hl.over5.3hr
-29.21704016	-28.97341887	hl.over5.3hr
-26.69043202	-20.75382798	hl.under3.0hr
-23.28227486	-24.51154717	hl.under3.0hr
-24.03076869	-25.91044748	hl.under3.0hr
-30.59625222	-18.41441899	hl.over5.3hr
-26.26971414	-23.33391242	hl.under3.0hr
-26.59482423	-24.42808659	hl.under3.0hr
-29.9758013	-19.10177291	hl.over5.3hr
-31.35698263	-19.872871	hl.under3.0hr
-30.447177	-27.04578475	hl.under3.0hr
-29.55812935	-27.08068258	hl.over5.3hr
-27.55940832	-27.31598206	hl.over5.3hr
-26.95177274	-25.26688836	hl.over5.3hr
-31.2651156	-26.43833486	hl.under3.0hr
-31.07089532	-24.18595799	hl.under3.0hr
-31.04026724	-25.07230335	hl.over5.3hr
-31.88397272	-18.86241389	hl.under3.0hr
-28.24761941	-29.08687551	hl.over5.3hr
-28.04619471	-20.38468826	hl.under3.0hr
-29.70212284	-22.07976882	hl.over5.3hr
-25.74296607	-27.25181694	hl.over5.3hr
-25.53843248	-26.36754612	hl.over5.3hr
-31.63506567	-19.46202223	hl.under3.0hr
-28.45344927	-29.05674201	hl.under3.0hr
-27.2337981	-20.54505435	hl.under3.0hr
-29.27092123	-22.68616933	hl.under3.0hr
-29.88746423	-27.93943918	hl.over5.3hr
-27.35910075	-21.5681948	hl.under3.0hr
-29.30386864	-24.69077059	hl.over5.3hr
-23.69017763	-27.4273747	hl.under3.0hr
-22.66270167	-25.09709479	hl.under3.0hr
-23.17530383	-26.26836025	hl.under3.0hr
-26.75527658	-22.99887198	hl.under3.0hr
-33.1008421	-19.21239242	hl.over5.3hr
-32.13967452	-18.80498717	hl.under3.0hr
-32.49361865	-20.79040385	hl.over5.3hr
-29.75979855	-18.41443519	hl.under3.0hr
-33.12663238	-19.75839412	hl.over5.3hr
-30.39320341	-19.01092149	hl.under3.0hr
-31.49582043	-17.53360678	hl.under3.0hr
-32.28925272	-18.0432953	hl.under3.0hr
-30.70470006	-27.1294883	hl.over5.3hr
-30.16494643	-24.93836118	hl.over5.3hr
-28.57911978	-20.49833233	hl.under3.0hr
-33.29398316	-18.31801798	hl.over5.3hr
-31.81345737	-17.29484401	hl.under3.0hr
-32.62044637	-17.82765302	hl.under3.0hr
-29.1571405	-27.75551266	hl.over5.3hr
-28.62837756	-24.71843164	hl.under3.0hr
-27.51749859	-25.0488887	hl.under3.0hr
-24.41707766	-25.66345965	hl.over5.3hr
-23.84261047	-27.44913409	hl.over5.3hr
-22.7862565	-24.93964129	hl.over5.3hr
