# Supplementary material for: Meta-unstable mRNAs in activated CD8+ T cells are defined by interlinked AU-rich elements and m6A mRNA methylation
Source: Nat Commun. 2026 Jan 22;17:160. doi: 10.1038/s41467-025-67762-w (PMC12827480; doi:10.1038/s41467-025-67762-w)
Supplement: Supplementary file 6 — Source Data [file 41467_2025_67762_MOESM6_ESM.zip › Source Data/Fig-2I.csv]

Sample	importance
cd8.module	100.00
miCLIP.cluster.c2	63.57
ARE.freq	57.62
cd8.state	45.90
RRACH.freq	39.24
glori.cluster.c2	12.21
glori.cluster.c1	10.37
miCLIP.cluster.c3	1.78
miCLIP.cluster.c1	0.10
miCLIP.cluster.c4	0.00
