# Supplementary material for: Meta-unstable mRNAs in activated CD8+ T cells are defined by interlinked AU-rich elements and m6A mRNA methylation
Source: Nat Commun. 2026 Jan 22;17:160. doi: 10.1038/s41467-025-67762-w (PMC12827480; doi:10.1038/s41467-025-67762-w)
Supplement: Supplementary file 6 — Source Data [file 41467_2025_67762_MOESM6_ESM.zip › Source Data/Fig-2J.csv]

fold.group	metric	performance
Fold01	F1.measure	0.7078
Fold02	F1.measure	0.5997
Fold03	F1.measure	0.6209
Fold04	F1.measure	0.6292
Fold05	F1.measure	0.6922
Fold06	F1.measure	0.7093
Fold07	F1.measure	0.7357
Fold08	F1.measure	0.6760
Fold09	F1.measure	0.6695
Fold10	F1.measure	0.6783
Fold01	Neg.Pred.Value	0.7069
Fold02	Neg.Pred.Value	0.6066
Fold03	Neg.Pred.Value	0.6290
Fold04	Neg.Pred.Value	0.6361
Fold05	Neg.Pred.Value	0.7004
Fold06	Neg.Pred.Value	0.7096
Fold07	Neg.Pred.Value	0.7591
Fold08	Neg.Pred.Value	0.6749
Fold09	Neg.Pred.Value	0.6700
Fold10	Neg.Pred.Value	0.6717
Fold01	Pos.Pred.Value	0.7130
Fold02	Pos.Pred.Value	0.6238
Fold03	Pos.Pred.Value	0.6228
Fold04	Pos.Pred.Value	0.6246
Fold05	Pos.Pred.Value	0.6405
Fold06	Pos.Pred.Value	0.6782
Fold07	Pos.Pred.Value	0.6784
Fold08	Pos.Pred.Value	0.7055
Fold09	Pos.Pred.Value	0.6396
Fold10	Pos.Pred.Value	0.6744
Fold01	Recall	0.7026
Fold02	Recall	0.5774
Fold03	Recall	0.6190
Fold04	Recall	0.6339
Fold05	Recall	0.7530
Fold06	Recall	0.7434
Fold07	Recall	0.8036
Fold08	Recall	0.6488
Fold09	Recall	0.7024
Fold10	Recall	0.6822
Fold01	Precision	0.7130
Fold02	Precision	0.6238
Fold03	Precision	0.6228
Fold04	Precision	0.6246
Fold05	Precision	0.6405
Fold06	Precision	0.6782
Fold07	Precision	0.6784
Fold08	Precision	0.7055
Fold09	Precision	0.6396
Fold10	Precision	0.6744
Fold01	Specificity	0.7172
Fold02	Specificity	0.6518
Fold03	Specificity	0.6327
Fold04	Specificity	0.6268
Fold05	Specificity	0.5774
Fold06	Specificity	0.6399
Fold07	Specificity	0.6190
Fold08	Specificity	0.7292
Fold09	Specificity	0.6042
Fold10	Specificity	0.6637
Fold01	Accuracy	0.7099
Fold02	Accuracy	0.6146
Fold03	Accuracy	0.6259
Fold04	Accuracy	0.6304
Fold05	Accuracy	0.6652
Fold06	Accuracy	0.6917
Fold07	Accuracy	0.7113
Fold08	Accuracy	0.6890
Fold09	Accuracy	0.6533
Fold10	Accuracy	0.6730
testset	Accuracy	0.7899
testset	Specificity	0.8261
testset	Precision	0.8125
testset	Recall	0.7536
testset	Pos.Pred.Value	0.8125
testset	Neg.Pred.Value	0.7703
testset	F1.measure	0.7820
