# Supplementary material for: Meta-unstable mRNAs in activated CD8+ T cells are defined by interlinked AU-rich elements and m6A mRNA methylation
Source: Nat Commun. 2026 Jan 22;17:160. doi: 10.1038/s41467-025-67762-w (PMC12827480; doi:10.1038/s41467-025-67762-w)
Supplement: Supplementary file 6 — Source Data [file 41467_2025_67762_MOESM6_ESM.zip › Source Data/Fig-2K.csv]

fold.group	FPR	TPR
1	0.000	0.000
1	0.000	0.003
1	0.000	0.006
1	0.000	0.009
1	0.000	0.012
1	0.000	0.015
1	0.000	0.017
1	0.000	0.020
1	0.000	0.023
1	0.000	0.026
1	0.000	0.029
1	0.000	0.032
1	0.000	0.035
1	0.003	0.035
1	0.006	0.035
1	0.006	0.038
1	0.006	0.041
1	0.006	0.044
1	0.009	0.044
1	0.012	0.044
1	0.012	0.047
1	0.012	0.050
1	0.012	0.052
1	0.012	0.055
1	0.015	0.055
1	0.017	0.055
1	0.017	0.058
1	0.017	0.061
1	0.020	0.061
1	0.020	0.064
1	0.023	0.064
1	0.023	0.067
1	0.023	0.070
1	0.026	0.070
1	0.026	0.073
1	0.029	0.073
1	0.029	0.076
1	0.029	0.079
1	0.029	0.082
1	0.032	0.082
1	0.032	0.085
1	0.032	0.087
1	0.032	0.090
1	0.032	0.093
1	0.032	0.096
1	0.035	0.096
1	0.035	0.099
1	0.035	0.102
1	0.038	0.102
1	0.041	0.102
1	0.044	0.102
1	0.044	0.105
1	0.047	0.105
1	0.047	0.108
1	0.047	0.111
1	0.047	0.114
1	0.047	0.117
1	0.047	0.120
1	0.047	0.122
1	0.047	0.125
1	0.047	0.128
1	0.047	0.131
1	0.047	0.134
1	0.050	0.134
1	0.050	0.137
1	0.050	0.140
1	0.052	0.140
1	0.052	0.143
1	0.052	0.146
1	0.052	0.149
1	0.055	0.149
1	0.058	0.149
1	0.058	0.152
1	0.058	0.155
1	0.058	0.157
1	0.058	0.160
1	0.058	0.163
1	0.061	0.163
1	0.061	0.166
1	0.061	0.169
1	0.064	0.169
1	0.064	0.172
1	0.064	0.175
1	0.067	0.175
1	0.067	0.178
1	0.067	0.181
1	0.067	0.184
1	0.067	0.187
1	0.067	0.190
1	0.070	0.190
1	0.073	0.190
1	0.076	0.190
1	0.076	0.192
1	0.076	0.195
1	0.076	0.198
1	0.079	0.198
1	0.079	0.201
1	0.079	0.204
1	0.079	0.207
1	0.079	0.210
1	0.079	0.213
1	0.079	0.216
1	0.079	0.219
1	0.082	0.219
1	0.082	0.222
1	0.082	0.224
1	0.085	0.224
1	0.085	0.227
1	0.085	0.230
1	0.085	0.233
1	0.085	0.236
1	0.085	0.239
1	0.085	0.242
1	0.087	0.242
1	0.087	0.245
1	0.087	0.248
1	0.087	0.251
1	0.087	0.254
1	0.090	0.254
1	0.093	0.254
1	0.093	0.257
1	0.096	0.257
1	0.099	0.257
1	0.102	0.257
1	0.105	0.257
1	0.105	0.259
1	0.105	0.262
1	0.108	0.262
1	0.108	0.265
1	0.108	0.268
1	0.108	0.271
1	0.108	0.274
1	0.108	0.277
1	0.108	0.280
1	0.108	0.283
1	0.108	0.286
1	0.111	0.286
1	0.114	0.286
1	0.114	0.289
1	0.117	0.289
1	0.117	0.292
1	0.117	0.294
1	0.117	0.297
1	0.117	0.300
1	0.117	0.303
1	0.117	0.306
1	0.117	0.309
1	0.117	0.312
1	0.117	0.315
1	0.117	0.318
1	0.117	0.321
1	0.120	0.321
1	0.122	0.321
1	0.122	0.324
1	0.125	0.324
1	0.128	0.324
1	0.128	0.327
1	0.128	0.329
1	0.131	0.329
1	0.131	0.332
1	0.131	0.335
1	0.131	0.338
1	0.131	0.341
1	0.131	0.344
1	0.131	0.347
1	0.134	0.347
1	0.134	0.350
1	0.134	0.353
1	0.134	0.356
1	0.137	0.356
1	0.137	0.359
1	0.137	0.362
1	0.137	0.364
1	0.137	0.367
1	0.137	0.370
1	0.137	0.373
1	0.137	0.376
1	0.140	0.376
1	0.140	0.379
1	0.140	0.382
1	0.140	0.385
1	0.140	0.388
1	0.143	0.388
1	0.143	0.391
1	0.143	0.394
1	0.143	0.397
1	0.143	0.399
1	0.146	0.399
1	0.146	0.402
1	0.146	0.405
1	0.146	0.408
1	0.146	0.411
1	0.149	0.411
1	0.149	0.414
1	0.149	0.417
1	0.152	0.417
1	0.155	0.417
1	0.157	0.417
1	0.157	0.420
1	0.157	0.423
1	0.160	0.423
1	0.160	0.426
1	0.160	0.429
1	0.160	0.431
1	0.160	0.434
1	0.163	0.434
1	0.163	0.437
1	0.163	0.440
1	0.163	0.443
1	0.163	0.446
1	0.166	0.446
1	0.166	0.449
1	0.169	0.449
1	0.169	0.452
1	0.169	0.455
1	0.169	0.458
1	0.172	0.458
1	0.172	0.461
1	0.172	0.464
1	0.172	0.466
1	0.172	0.469
1	0.175	0.469
1	0.175	0.472
1	0.175	0.475
1	0.178	0.475
1	0.178	0.478
1	0.181	0.478
1	0.184	0.478
1	0.187	0.478
1	0.187	0.481
1	0.187	0.484
1	0.187	0.487
1	0.187	0.490
1	0.187	0.493
1	0.187	0.496
1	0.187	0.499
1	0.190	0.499
1	0.192	0.499
1	0.192	0.501
1	0.192	0.504
1	0.192	0.507
1	0.192	0.510
1	0.192	0.513
1	0.195	0.513
1	0.195	0.516
1	0.195	0.519
1	0.195	0.522
1	0.195	0.525
1	0.195	0.528
1	0.195	0.531
1	0.195	0.534
1	0.195	0.536
1	0.198	0.536
1	0.198	0.539
1	0.198	0.542
1	0.198	0.545
1	0.198	0.548
1	0.201	0.548
1	0.201	0.551
1	0.201	0.554
1	0.201	0.557
1	0.201	0.560
1	0.201	0.563
1	0.201	0.566
1	0.201	0.569
1	0.201	0.571
1	0.201	0.574
1	0.201	0.577
1	0.201	0.580
1	0.201	0.583
1	0.204	0.583
1	0.204	0.586
1	0.204	0.589
1	0.204	0.592
1	0.204	0.595
1	0.204	0.598
1	0.207	0.598
1	0.207	0.601
1	0.207	0.603
1	0.207	0.606
1	0.207	0.609
1	0.210	0.609
1	0.213	0.609
1	0.213	0.612
1	0.213	0.615
1	0.213	0.618
1	0.216	0.618
1	0.216	0.621
1	0.219	0.621
1	0.219	0.624
1	0.219	0.627
1	0.219	0.630
1	0.219	0.633
1	0.222	0.633
1	0.222	0.636
1	0.222	0.638
1	0.224	0.638
1	0.227	0.638
1	0.227	0.641
1	0.230	0.641
1	0.230	0.644
1	0.230	0.647
1	0.230	0.650
1	0.230	0.653
1	0.230	0.656
1	0.233	0.656
1	0.233	0.659
1	0.233	0.662
1	0.236	0.662
1	0.236	0.665
1	0.236	0.668
1	0.236	0.671
1	0.239	0.671
1	0.239	0.673
1	0.242	0.673
1	0.245	0.673
1	0.245	0.676
1	0.248	0.676
1	0.248	0.679
1	0.248	0.682
1	0.251	0.682
1	0.254	0.682
1	0.254	0.685
1	0.254	0.688
1	0.257	0.688
1	0.259	0.688
1	0.262	0.688
1	0.265	0.688
1	0.268	0.688
1	0.268	0.691
1	0.271	0.691
1	0.274	0.691
1	0.277	0.691
1	0.277	0.694
1	0.277	0.697
1	0.280	0.697
1	0.280	0.700
1	0.280	0.703
1	0.283	0.703
1	0.283	0.706
1	0.286	0.706
1	0.286	0.708
1	0.286	0.711
1	0.289	0.711
1	0.289	0.714
1	0.292	0.714
1	0.292	0.717
1	0.294	0.717
1	0.294	0.720
1	0.294	0.723
1	0.297	0.723
1	0.297	0.726
1	0.300	0.726
1	0.300	0.729
1	0.303	0.729
1	0.306	0.729
1	0.306	0.732
1	0.306	0.735
1	0.309	0.735
1	0.309	0.738
1	0.312	0.738
1	0.315	0.738
1	0.315	0.741
1	0.315	0.743
1	0.318	0.743
1	0.321	0.743
1	0.324	0.743
1	0.327	0.743
1	0.329	0.743
1	0.329	0.746
1	0.329	0.749
1	0.329	0.752
1	0.329	0.755
1	0.332	0.755
1	0.335	0.755
1	0.338	0.755
1	0.338	0.758
1	0.338	0.761
1	0.341	0.761
1	0.344	0.761
1	0.347	0.761
1	0.350	0.761
1	0.353	0.761
1	0.356	0.761
1	0.356	0.764
1	0.356	0.767
1	0.356	0.770
1	0.356	0.773
1	0.359	0.773
1	0.362	0.773
1	0.364	0.773
1	0.367	0.773
1	0.370	0.773
1	0.373	0.773
1	0.376	0.773
1	0.379	0.773
1	0.382	0.773
1	0.382	0.776
1	0.385	0.776
1	0.388	0.776
1	0.391	0.776
1	0.391	0.778
1	0.394	0.778
1	0.397	0.778
1	0.397	0.781
1	0.399	0.781
1	0.402	0.781
1	0.405	0.781
1	0.408	0.781
1	0.411	0.781
1	0.414	0.781
1	0.417	0.781
1	0.420	0.781
1	0.423	0.781
1	0.423	0.784
1	0.426	0.784
1	0.429	0.784
1	0.431	0.784
1	0.434	0.784
1	0.437	0.784
1	0.440	0.784
1	0.440	0.787
1	0.443	0.787
1	0.446	0.787
1	0.446	0.790
1	0.449	0.790
1	0.452	0.790
1	0.452	0.793
1	0.455	0.793
1	0.458	0.793
1	0.461	0.793
1	0.461	0.796
1	0.461	0.799
1	0.461	0.802
1	0.464	0.802
1	0.466	0.802
1	0.469	0.802
1	0.472	0.802
1	0.475	0.802
1	0.478	0.802
1	0.481	0.802
1	0.484	0.802
1	0.487	0.802
1	0.490	0.802
1	0.493	0.802
1	0.496	0.802
1	0.499	0.802
1	0.499	0.805
1	0.499	0.808
1	0.499	0.810
1	0.499	0.813
1	0.501	0.813
1	0.501	0.816
1	0.504	0.816
1	0.504	0.819
1	0.504	0.822
1	0.507	0.822
1	0.510	0.822
1	0.513	0.822
1	0.513	0.825
1	0.513	0.828
1	0.516	0.828
1	0.519	0.828
1	0.522	0.828
1	0.525	0.828
1	0.525	0.831
1	0.525	0.834
1	0.528	0.834
1	0.531	0.834
1	0.534	0.834
1	0.536	0.834
1	0.539	0.834
1	0.539	0.837
1	0.539	0.840
1	0.539	0.843
1	0.542	0.843
1	0.545	0.843
1	0.545	0.845
1	0.548	0.845
1	0.551	0.845
1	0.554	0.845
1	0.557	0.845
1	0.557	0.848
1	0.560	0.848
1	0.560	0.851
1	0.563	0.851
1	0.563	0.854
1	0.566	0.854
1	0.569	0.854
1	0.569	0.857
1	0.571	0.857
1	0.574	0.857
1	0.577	0.857
1	0.577	0.860
1	0.580	0.860
1	0.583	0.860
1	0.586	0.860
1	0.589	0.860
1	0.592	0.860
1	0.595	0.860
1	0.595	0.863
1	0.595	0.866
1	0.595	0.869
1	0.598	0.869
1	0.601	0.869
1	0.603	0.869
1	0.603	0.872
1	0.606	0.872
1	0.606	0.875
1	0.609	0.875
1	0.609	0.878
1	0.612	0.878
1	0.615	0.878
1	0.618	0.878
1	0.621	0.878
1	0.624	0.878
1	0.627	0.878
1	0.630	0.878
1	0.633	0.878
1	0.636	0.878
1	0.638	0.878
1	0.638	0.880
1	0.641	0.880
1	0.641	0.883
1	0.641	0.886
1	0.644	0.886
1	0.647	0.886
1	0.650	0.886
1	0.653	0.886
1	0.656	0.886
1	0.656	0.889
1	0.656	0.892
1	0.656	0.895
1	0.659	0.895
1	0.662	0.895
1	0.665	0.895
1	0.668	0.895
1	0.671	0.895
1	0.671	0.898
1	0.673	0.898
1	0.676	0.898
1	0.679	0.898
1	0.682	0.898
1	0.685	0.898
1	0.688	0.898
1	0.691	0.898
1	0.694	0.898
1	0.697	0.898
1	0.700	0.898
1	0.703	0.898
1	0.706	0.898
1	0.708	0.898
1	0.711	0.898
1	0.711	0.901
1	0.714	0.901
1	0.717	0.901
1	0.720	0.901
1	0.723	0.901
1	0.726	0.901
1	0.729	0.901
1	0.732	0.901
1	0.732	0.904
1	0.735	0.904
1	0.738	0.904
1	0.741	0.904
1	0.741	0.907
1	0.743	0.907
1	0.743	0.910
1	0.746	0.910
1	0.749	0.910
1	0.749	0.913
1	0.752	0.913
1	0.755	0.913
1	0.758	0.913
1	0.758	0.915
1	0.761	0.915
1	0.761	0.918
1	0.761	0.921
1	0.764	0.921
1	0.764	0.924
1	0.767	0.924
1	0.770	0.924
1	0.773	0.924
1	0.776	0.924
1	0.776	0.927
1	0.776	0.930
1	0.778	0.930
1	0.778	0.933
1	0.781	0.933
1	0.784	0.933
1	0.787	0.933
1	0.787	0.936
1	0.790	0.936
1	0.793	0.936
1	0.796	0.936
1	0.799	0.936
1	0.802	0.936
1	0.802	0.939
1	0.805	0.939
1	0.808	0.939
1	0.808	0.942
1	0.810	0.942
1	0.813	0.942
1	0.813	0.945
1	0.816	0.945
1	0.819	0.945
1	0.819	0.948
1	0.822	0.948
1	0.825	0.948
1	0.828	0.948
1	0.831	0.948
1	0.834	0.948
1	0.837	0.948
1	0.837	0.950
1	0.840	0.950
1	0.840	0.953
1	0.843	0.953
1	0.845	0.953
1	0.848	0.953
1	0.848	0.956
1	0.851	0.956
1	0.854	0.956
1	0.857	0.956
1	0.860	0.956
1	0.863	0.956
1	0.866	0.956
1	0.869	0.956
1	0.872	0.956
1	0.872	0.959
1	0.875	0.959
1	0.878	0.959
1	0.880	0.959
1	0.880	0.962
1	0.880	0.965
1	0.883	0.965
1	0.886	0.965
1	0.889	0.965
1	0.892	0.965
1	0.895	0.965
1	0.898	0.965
1	0.901	0.965
1	0.904	0.965
1	0.907	0.965
1	0.910	0.965
1	0.913	0.965
1	0.913	0.968
1	0.915	0.968
1	0.915	0.971
1	0.918	0.971
1	0.921	0.971
1	0.924	0.971
1	0.927	0.971
1	0.927	0.974
1	0.927	0.977
1	0.930	0.977
1	0.933	0.977
1	0.936	0.977
1	0.939	0.977
1	0.942	0.977
1	0.945	0.977
1	0.945	0.980
1	0.948	0.980
1	0.948	0.983
1	0.950	0.983
1	0.950	0.985
1	0.953	0.985
1	0.953	0.988
1	0.956	0.988
1	0.959	0.988
1	0.962	0.988
1	0.962	0.991
1	0.965	0.991
1	0.965	0.994
1	0.965	0.997
1	0.968	0.997
1	0.971	0.997
1	0.971	1.000
1	0.974	1.000
1	0.977	1.000
1	0.980	1.000
1	0.983	1.000
1	0.985	1.000
1	0.988	1.000
1	0.991	1.000
1	0.994	1.000
1	0.997	1.000
1	1.000	1.000
2	0.000	0.000
2	0.003	0.000
2	0.006	0.000
2	0.009	0.000
2	0.009	0.003
2	0.012	0.003
2	0.012	0.006
2	0.015	0.006
2	0.015	0.009
2	0.015	0.012
2	0.015	0.015
2	0.015	0.018
2	0.018	0.018
2	0.018	0.021
2	0.018	0.024
2	0.018	0.027
2	0.018	0.030
2	0.018	0.033
2	0.018	0.036
2	0.018	0.039
2	0.021	0.039
2	0.021	0.042
2	0.021	0.045
2	0.021	0.048
2	0.024	0.048
2	0.027	0.048
2	0.027	0.051
2	0.027	0.054
2	0.027	0.057
2	0.027	0.060
2	0.030	0.060
2	0.030	0.063
2	0.030	0.065
2	0.030	0.068
2	0.030	0.071
2	0.033	0.071
2	0.033	0.074
2	0.033	0.077
2	0.036	0.077
2	0.036	0.080
2	0.036	0.083
2	0.036	0.086
2	0.036	0.089
2	0.036	0.092
2	0.036	0.095
2	0.036	0.098
2	0.039	0.098
2	0.039	0.101
2	0.039	0.104
2	0.039	0.107
2	0.042	0.107
2	0.042	0.110
2	0.042	0.113
2	0.042	0.116
2	0.042	0.119
2	0.042	0.122
2	0.045	0.122
2	0.045	0.125
2	0.045	0.128
2	0.045	0.131
2	0.045	0.134
2	0.045	0.137
2	0.045	0.140
2	0.045	0.143
2	0.045	0.146
2	0.045	0.149
2	0.045	0.152
2	0.045	0.155
2	0.045	0.158
2	0.045	0.161
2	0.045	0.164
2	0.045	0.167
2	0.045	0.170
2	0.045	0.173
2	0.045	0.176
2	0.048	0.176
2	0.048	0.179
2	0.048	0.182
2	0.048	0.185
2	0.048	0.188
2	0.048	0.190
2	0.048	0.193
2	0.048	0.196
2	0.048	0.199
2	0.048	0.202
2	0.048	0.205
2	0.048	0.208
2	0.048	0.211
2	0.048	0.214
2	0.048	0.217
2	0.051	0.217
2	0.051	0.220
2	0.051	0.223
2	0.051	0.226
2	0.051	0.229
2	0.051	0.232
2	0.051	0.235
2	0.051	0.238
2	0.051	0.241
2	0.051	0.244
2	0.054	0.244
2	0.057	0.244
2	0.057	0.247
2	0.057	0.250
2	0.057	0.253
2	0.057	0.256
2	0.057	0.259
2	0.057	0.262
2	0.057	0.265
2	0.057	0.268
2	0.060	0.268
2	0.063	0.268
2	0.063	0.271
2	0.063	0.274
2	0.065	0.274
2	0.065	0.277
2	0.068	0.277
2	0.071	0.277
2	0.071	0.280
2	0.071	0.283
2	0.071	0.286
2	0.071	0.289
2	0.074	0.289
2	0.074	0.292
2	0.074	0.295
2	0.074	0.298
2	0.074	0.301
2	0.074	0.304
2	0.074	0.307
2	0.074	0.310
2	0.074	0.313
2	0.077	0.313
2	0.080	0.313
2	0.083	0.313
2	0.086	0.313
2	0.086	0.315
2	0.086	0.318
2	0.089	0.318
2	0.092	0.318
2	0.092	0.321
2	0.092	0.324
2	0.095	0.324
2	0.095	0.327
2	0.098	0.327
2	0.098	0.330
2	0.098	0.333
2	0.098	0.336
2	0.098	0.339
2	0.098	0.342
2	0.098	0.345
2	0.101	0.345
2	0.101	0.348
2	0.104	0.348
2	0.107	0.348
2	0.110	0.348
2	0.110	0.351
2	0.113	0.351
2	0.113	0.354
2	0.113	0.357
2	0.113	0.360
2	0.116	0.360
2	0.119	0.360
2	0.122	0.360
2	0.122	0.363
2	0.125	0.363
2	0.125	0.366
2	0.128	0.366
2	0.131	0.366
2	0.134	0.366
2	0.137	0.366
2	0.140	0.366
2	0.140	0.369
2	0.140	0.372
2	0.143	0.372
2	0.143	0.375
2	0.143	0.378
2	0.146	0.378
2	0.146	0.381
2	0.146	0.384
2	0.146	0.387
2	0.149	0.387
2	0.152	0.387
2	0.155	0.387
2	0.155	0.390
2	0.158	0.390
2	0.158	0.393
2	0.158	0.396
2	0.158	0.399
2	0.158	0.402
2	0.158	0.405
2	0.161	0.405
2	0.161	0.408
2	0.161	0.411
2	0.164	0.411
2	0.164	0.414
2	0.167	0.414
2	0.167	0.417
2	0.170	0.417
2	0.170	0.420
2	0.170	0.423
2	0.170	0.426
2	0.173	0.426
2	0.176	0.426
2	0.176	0.429
2	0.176	0.432
2	0.176	0.435
2	0.176	0.438
2	0.179	0.438
2	0.179	0.440
2	0.179	0.443
2	0.179	0.446
2	0.179	0.449
2	0.179	0.452
2	0.182	0.452
2	0.182	0.455
2	0.182	0.458
2	0.185	0.458
2	0.185	0.461
2	0.185	0.464
2	0.188	0.464
2	0.188	0.467
2	0.190	0.467
2	0.193	0.467
2	0.196	0.467
2	0.199	0.467
2	0.199	0.470
2	0.199	0.473
2	0.202	0.473
2	0.205	0.473
2	0.205	0.476
2	0.205	0.479
2	0.205	0.482
2	0.205	0.485
2	0.208	0.485
2	0.208	0.488
2	0.211	0.488
2	0.211	0.491
2	0.214	0.491
2	0.214	0.494
2	0.214	0.497
2	0.217	0.497
2	0.217	0.500
2	0.217	0.503
2	0.217	0.506
2	0.220	0.506
2	0.223	0.506
2	0.223	0.509
2	0.223	0.512
2	0.223	0.515
2	0.223	0.518
2	0.226	0.518
2	0.229	0.518
2	0.232	0.518
2	0.235	0.518
2	0.238	0.518
2	0.241	0.518
2	0.244	0.518
2	0.244	0.521
2	0.247	0.521
2	0.247	0.524
2	0.247	0.527
2	0.247	0.530
2	0.250	0.530
2	0.250	0.533
2	0.250	0.536
2	0.250	0.539
2	0.253	0.539
2	0.256	0.539
2	0.259	0.539
2	0.262	0.539
2	0.265	0.539
2	0.268	0.539
2	0.271	0.539
2	0.274	0.539
2	0.274	0.542
2	0.277	0.542
2	0.280	0.542
2	0.283	0.542
2	0.286	0.542
2	0.289	0.542
2	0.289	0.545
2	0.292	0.545
2	0.295	0.545
2	0.298	0.545
2	0.301	0.545
2	0.304	0.545
2	0.304	0.548
2	0.304	0.551
2	0.307	0.551
2	0.307	0.554
2	0.310	0.554
2	0.310	0.557
2	0.313	0.557
2	0.315	0.557
2	0.315	0.560
2	0.318	0.560
2	0.321	0.560
2	0.321	0.563
2	0.324	0.563
2	0.324	0.565
2	0.324	0.568
2	0.327	0.568
2	0.330	0.568
2	0.333	0.568
2	0.333	0.571
2	0.336	0.571
2	0.339	0.571
2	0.339	0.574
2	0.342	0.574
2	0.345	0.574
2	0.348	0.574
2	0.348	0.577
2	0.351	0.577
2	0.354	0.577
2	0.354	0.580
2	0.357	0.580
2	0.357	0.583
2	0.357	0.586
2	0.357	0.589
2	0.360	0.589
2	0.363	0.589
2	0.366	0.589
2	0.366	0.592
2	0.369	0.592
2	0.372	0.592
2	0.375	0.592
2	0.378	0.592
2	0.378	0.595
2	0.381	0.595
2	0.384	0.595
2	0.387	0.595
2	0.390	0.595
2	0.393	0.595
2	0.396	0.595
2	0.396	0.598
2	0.396	0.601
2	0.399	0.601
2	0.399	0.604
2	0.402	0.604
2	0.402	0.607
2	0.405	0.607
2	0.408	0.607
2	0.411	0.607
2	0.414	0.607
2	0.414	0.610
2	0.414	0.613
2	0.417	0.613
2	0.420	0.613
2	0.420	0.616
2	0.420	0.619
2	0.420	0.622
2	0.420	0.625
2	0.420	0.628
2	0.420	0.631
2	0.420	0.634
2	0.423	0.634
2	0.423	0.637
2	0.426	0.637
2	0.426	0.640
2	0.429	0.640
2	0.429	0.643
2	0.429	0.646
2	0.432	0.646
2	0.432	0.649
2	0.435	0.649
2	0.435	0.652
2	0.438	0.652
2	0.440	0.652
2	0.440	0.655
2	0.443	0.655
2	0.443	0.658
2	0.443	0.661
2	0.443	0.664
2	0.446	0.664
2	0.449	0.664
2	0.452	0.664
2	0.455	0.664
2	0.458	0.664
2	0.458	0.667
2	0.461	0.667
2	0.464	0.667
2	0.467	0.667
2	0.470	0.667
2	0.473	0.667
2	0.473	0.670
2	0.473	0.673
2	0.473	0.676
2	0.476	0.676
2	0.479	0.676
2	0.482	0.676
2	0.482	0.679
2	0.482	0.682
2	0.485	0.682
2	0.485	0.685
2	0.488	0.685
2	0.491	0.685
2	0.491	0.688
2	0.494	0.688
2	0.494	0.690
2	0.494	0.693
2	0.497	0.693
2	0.500	0.693
2	0.500	0.696
2	0.500	0.699
2	0.503	0.699
2	0.503	0.702
2	0.506	0.702
2	0.506	0.705
2	0.506	0.708
2	0.509	0.708
2	0.509	0.711
2	0.512	0.711
2	0.515	0.711
2	0.518	0.711
2	0.521	0.711
2	0.524	0.711
2	0.524	0.714
2	0.527	0.714
2	0.530	0.714
2	0.533	0.714
2	0.536	0.714
2	0.539	0.714
2	0.539	0.717
2	0.542	0.717
2	0.542	0.720
2	0.545	0.720
2	0.545	0.723
2	0.548	0.723
2	0.548	0.726
2	0.548	0.729
2	0.551	0.729
2	0.554	0.729
2	0.557	0.729
2	0.557	0.732
2	0.557	0.735
2	0.560	0.735
2	0.563	0.735
2	0.563	0.738
2	0.563	0.741
2	0.565	0.741
2	0.568	0.741
2	0.568	0.744
2	0.568	0.747
2	0.571	0.747
2	0.574	0.747
2	0.577	0.747
2	0.577	0.750
2	0.577	0.753
2	0.577	0.756
2	0.580	0.756
2	0.583	0.756
2	0.583	0.759
2	0.583	0.762
2	0.583	0.765
2	0.586	0.765
2	0.589	0.765
2	0.589	0.768
2	0.589	0.771
2	0.592	0.771
2	0.592	0.774
2	0.595	0.774
2	0.598	0.774
2	0.601	0.774
2	0.601	0.777
2	0.604	0.777
2	0.607	0.777
2	0.607	0.780
2	0.610	0.780
2	0.613	0.780
2	0.613	0.783
2	0.613	0.786
2	0.616	0.786
2	0.619	0.786
2	0.622	0.786
2	0.625	0.786
2	0.628	0.786
2	0.631	0.786
2	0.634	0.786
2	0.637	0.786
2	0.640	0.786
2	0.643	0.786
2	0.643	0.789
2	0.646	0.789
2	0.646	0.792
2	0.646	0.795
2	0.649	0.795
2	0.652	0.795
2	0.655	0.795
2	0.658	0.795
2	0.658	0.798
2	0.658	0.801
2	0.661	0.801
2	0.664	0.801
2	0.667	0.801
2	0.670	0.801
2	0.673	0.801
2	0.676	0.801
2	0.679	0.801
2	0.682	0.801
2	0.685	0.801
2	0.685	0.804
2	0.688	0.804
2	0.690	0.804
2	0.693	0.804
2	0.696	0.804
2	0.696	0.807
2	0.696	0.810
2	0.699	0.810
2	0.699	0.813
2	0.702	0.813
2	0.705	0.813
2	0.708	0.813
2	0.711	0.813
2	0.711	0.815
2	0.711	0.818
2	0.711	0.821
2	0.714	0.821
2	0.717	0.821
2	0.717	0.824
2	0.720	0.824
2	0.723	0.824
2	0.726	0.824
2	0.729	0.824
2	0.729	0.827
2	0.732	0.827
2	0.732	0.830
2	0.735	0.830
2	0.738	0.830
2	0.741	0.830
2	0.744	0.830
2	0.747	0.830
2	0.750	0.830
2	0.753	0.830
2	0.756	0.830
2	0.759	0.830
2	0.759	0.833
2	0.762	0.833
2	0.765	0.833
2	0.768	0.833
2	0.771	0.833
2	0.774	0.833
2	0.777	0.833
2	0.780	0.833
2	0.780	0.836
2	0.783	0.836
2	0.786	0.836
2	0.789	0.836
2	0.789	0.839
2	0.792	0.839
2	0.795	0.839
2	0.798	0.839
2	0.798	0.842
2	0.801	0.842
2	0.804	0.842
2	0.807	0.842
2	0.810	0.842
2	0.813	0.842
2	0.813	0.845
2	0.813	0.848
2	0.815	0.848
2	0.815	0.851
2	0.815	0.854
2	0.818	0.854
2	0.821	0.854
2	0.824	0.854
2	0.824	0.857
2	0.824	0.860
2	0.827	0.860
2	0.827	0.863
2	0.830	0.863
2	0.830	0.866
2	0.833	0.866
2	0.836	0.866
2	0.839	0.866
2	0.842	0.866
2	0.842	0.869
2	0.845	0.869
2	0.848	0.869
2	0.848	0.872
2	0.848	0.875
2	0.848	0.878
2	0.851	0.878
2	0.851	0.881
2	0.851	0.884
2	0.851	0.887
2	0.851	0.890
2	0.854	0.890
2	0.854	0.893
2	0.854	0.896
2	0.857	0.896
2	0.857	0.899
2	0.857	0.902
2	0.860	0.902
2	0.863	0.902
2	0.866	0.902
2	0.866	0.905
2	0.869	0.905
2	0.872	0.905
2	0.872	0.908
2	0.875	0.908
2	0.878	0.908
2	0.881	0.908
2	0.884	0.908
2	0.887	0.908
2	0.887	0.911
2	0.887	0.914
2	0.887	0.917
2	0.887	0.920
2	0.890	0.920
2	0.893	0.920
2	0.896	0.920
2	0.899	0.920
2	0.899	0.923
2	0.899	0.926
2	0.899	0.929
2	0.899	0.932
2	0.902	0.932
2	0.902	0.935
2	0.902	0.938
2	0.902	0.940
2	0.905	0.940
2	0.905	0.943
2	0.905	0.946
2	0.905	0.949
2	0.908	0.949
2	0.911	0.949
2	0.914	0.949
2	0.914	0.952
2	0.914	0.955
2	0.917	0.955
2	0.917	0.958
2	0.917	0.961
2	0.920	0.961
2	0.923	0.961
2	0.926	0.961
2	0.926	0.964
2	0.929	0.964
2	0.932	0.964
2	0.932	0.967
2	0.932	0.970
2	0.932	0.973
2	0.932	0.976
2	0.932	0.979
2	0.935	0.979
2	0.935	0.982
2	0.935	0.985
2	0.938	0.985
2	0.940	0.985
2	0.943	0.985
2	0.943	0.988
2	0.946	0.988
2	0.949	0.988
2	0.949	0.991
2	0.952	0.991
2	0.952	0.994
2	0.955	0.994
2	0.958	0.994
2	0.961	0.994
2	0.964	0.994
2	0.967	0.994
2	0.970	0.994
2	0.970	0.997
2	0.970	1.000
2	0.973	1.000
2	0.976	1.000
2	0.979	1.000
2	0.982	1.000
2	0.985	1.000
2	0.988	1.000
2	0.991	1.000
2	0.994	1.000
2	0.997	1.000
2	1.000	1.000
3	0.000	0.000
3	0.000	0.003
3	0.000	0.006
3	0.000	0.009
3	0.000	0.012
3	0.000	0.015
3	0.000	0.018
3	0.000	0.021
3	0.000	0.024
3	0.000	0.027
3	0.000	0.030
3	0.000	0.033
3	0.000	0.036
3	0.000	0.039
3	0.000	0.042
3	0.000	0.045
3	0.000	0.048
3	0.000	0.051
3	0.000	0.054
3	0.000	0.057
3	0.000	0.060
3	0.000	0.063
3	0.000	0.065
3	0.000	0.068
3	0.000	0.071
3	0.000	0.074
3	0.000	0.077
3	0.000	0.080
3	0.000	0.083
3	0.000	0.086
3	0.000	0.089
3	0.000	0.092
3	0.000	0.095
3	0.000	0.098
3	0.000	0.101
3	0.000	0.104
3	0.000	0.107
3	0.000	0.110
3	0.000	0.113
3	0.000	0.116
3	0.000	0.119
3	0.000	0.122
3	0.000	0.125
3	0.000	0.128
3	0.000	0.131
3	0.000	0.134
3	0.000	0.137
3	0.000	0.140
3	0.003	0.140
3	0.006	0.140
3	0.006	0.143
3	0.006	0.146
3	0.006	0.149
3	0.006	0.152
3	0.006	0.155
3	0.006	0.158
3	0.006	0.161
3	0.006	0.164
3	0.006	0.167
3	0.009	0.167
3	0.012	0.167
3	0.015	0.167
3	0.015	0.170
3	0.017	0.170
3	0.017	0.173
3	0.017	0.176
3	0.020	0.176
3	0.020	0.179
3	0.020	0.182
3	0.020	0.185
3	0.020	0.188
3	0.020	0.190
3	0.023	0.190
3	0.023	0.193
3	0.026	0.193
3	0.026	0.196
3	0.029	0.196
3	0.032	0.196
3	0.035	0.196
3	0.035	0.199
3	0.038	0.199
3	0.041	0.199
3	0.041	0.202
3	0.041	0.205
3	0.044	0.205
3	0.044	0.208
3	0.047	0.208
3	0.047	0.211
3	0.047	0.214
3	0.047	0.217
3	0.047	0.220
3	0.047	0.223
3	0.047	0.226
3	0.047	0.229
3	0.050	0.229
3	0.050	0.232
3	0.050	0.235
3	0.052	0.235
3	0.055	0.235
3	0.058	0.235
3	0.058	0.238
3	0.058	0.241
3	0.061	0.241
3	0.061	0.244
3	0.061	0.247
3	0.064	0.247
3	0.064	0.250
3	0.067	0.250
3	0.067	0.253
3	0.067	0.256
3	0.070	0.256
3	0.073	0.256
3	0.076	0.256
3	0.079	0.256
3	0.079	0.259
3	0.082	0.259
3	0.082	0.262
3	0.085	0.262
3	0.087	0.262
3	0.090	0.262
3	0.090	0.265
3	0.093	0.265
3	0.096	0.265
3	0.096	0.268
3	0.099	0.268
3	0.102	0.268
3	0.102	0.271
3	0.102	0.274
3	0.102	0.277
3	0.105	0.277
3	0.108	0.277
3	0.108	0.280
3	0.108	0.283
3	0.108	0.286
3	0.111	0.286
3	0.111	0.289
3	0.114	0.289
3	0.114	0.292
3	0.117	0.292
3	0.117	0.295
3	0.120	0.295
3	0.120	0.298
3	0.122	0.298
3	0.125	0.298
3	0.128	0.298
3	0.128	0.301
3	0.128	0.304
3	0.128	0.307
3	0.131	0.307
3	0.131	0.310
3	0.134	0.310
3	0.134	0.313
3	0.134	0.315
3	0.137	0.315
3	0.140	0.315
3	0.143	0.315
3	0.146	0.315
3	0.146	0.318
3	0.149	0.318
3	0.152	0.318
3	0.155	0.318
3	0.155	0.321
3	0.157	0.321
3	0.157	0.324
3	0.160	0.324
3	0.160	0.327
3	0.160	0.330
3	0.160	0.333
3	0.163	0.333
3	0.166	0.333
3	0.169	0.333
3	0.172	0.333
3	0.172	0.336
3	0.175	0.336
3	0.178	0.336
3	0.178	0.339
3	0.181	0.339
3	0.181	0.342
3	0.181	0.345
3	0.184	0.345
3	0.184	0.348
3	0.184	0.351
3	0.187	0.351
3	0.190	0.351
3	0.192	0.351
3	0.192	0.354
3	0.192	0.357
3	0.195	0.357
3	0.195	0.360
3	0.198	0.360
3	0.198	0.363
3	0.198	0.366
3	0.201	0.366
3	0.201	0.369
3	0.204	0.369
3	0.207	0.369
3	0.210	0.369
3	0.213	0.369
3	0.216	0.369
3	0.216	0.372
3	0.216	0.375
3	0.216	0.378
3	0.219	0.378
3	0.219	0.381
3	0.219	0.384
3	0.222	0.384
3	0.224	0.384
3	0.224	0.387
3	0.227	0.387
3	0.230	0.387
3	0.233	0.387
3	0.236	0.387
3	0.236	0.390
3	0.239	0.390
3	0.239	0.393
3	0.239	0.396
3	0.242	0.396
3	0.245	0.396
3	0.248	0.396
3	0.251	0.396
3	0.254	0.396
3	0.254	0.399
3	0.257	0.399
3	0.259	0.399
3	0.262	0.399
3	0.265	0.399
3	0.268	0.399
3	0.271	0.399
3	0.271	0.402
3	0.274	0.402
3	0.274	0.405
3	0.277	0.405
3	0.280	0.405
3	0.283	0.405
3	0.283	0.408
3	0.283	0.411
3	0.286	0.411
3	0.289	0.411
3	0.289	0.414
3	0.289	0.417
3	0.289	0.420
3	0.292	0.420
3	0.292	0.423
3	0.292	0.426
3	0.294	0.426
3	0.294	0.429
3	0.294	0.432
3	0.294	0.435
3	0.297	0.435
3	0.297	0.438
3	0.297	0.440
3	0.297	0.443
3	0.300	0.443
3	0.300	0.446
3	0.300	0.449
3	0.300	0.452
3	0.303	0.452
3	0.306	0.452
3	0.306	0.455
3	0.306	0.458
3	0.306	0.461
3	0.306	0.464
3	0.309	0.464
3	0.312	0.464
3	0.312	0.467
3	0.312	0.470
3	0.312	0.473
3	0.312	0.476
3	0.312	0.479
3	0.312	0.482
3	0.312	0.485
3	0.315	0.485
3	0.315	0.488
3	0.315	0.491
3	0.318	0.491
3	0.318	0.494
3	0.318	0.497
3	0.318	0.500
3	0.321	0.500
3	0.321	0.503
3	0.321	0.506
3	0.324	0.506
3	0.324	0.509
3	0.327	0.509
3	0.329	0.509
3	0.332	0.509
3	0.332	0.512
3	0.335	0.512
3	0.335	0.515
3	0.335	0.518
3	0.335	0.521
3	0.335	0.524
3	0.335	0.527
3	0.335	0.530
3	0.335	0.533
3	0.338	0.533
3	0.338	0.536
3	0.338	0.539
3	0.338	0.542
3	0.338	0.545
3	0.338	0.548
3	0.338	0.551
3	0.341	0.551
3	0.341	0.554
3	0.341	0.557
3	0.344	0.557
3	0.344	0.560
3	0.347	0.560
3	0.350	0.560
3	0.353	0.560
3	0.353	0.563
3	0.356	0.563
3	0.356	0.565
3	0.356	0.568
3	0.356	0.571
3	0.356	0.574
3	0.356	0.577
3	0.356	0.580
3	0.356	0.583
3	0.359	0.583
3	0.359	0.586
3	0.359	0.589
3	0.359	0.592
3	0.359	0.595
3	0.362	0.595
3	0.362	0.598
3	0.362	0.601
3	0.362	0.604
3	0.362	0.607
3	0.364	0.607
3	0.364	0.610
3	0.364	0.613
3	0.367	0.613
3	0.367	0.616
3	0.367	0.619
3	0.367	0.622
3	0.367	0.625
3	0.367	0.628
3	0.370	0.628
3	0.370	0.631
3	0.370	0.634
3	0.373	0.634
3	0.373	0.637
3	0.373	0.640
3	0.373	0.643
3	0.373	0.646
3	0.376	0.646
3	0.376	0.649
3	0.376	0.652
3	0.376	0.655
3	0.379	0.655
3	0.382	0.655
3	0.382	0.658
3	0.382	0.661
3	0.382	0.664
3	0.385	0.664
3	0.388	0.664
3	0.388	0.667
3	0.388	0.670
3	0.388	0.673
3	0.388	0.676
3	0.388	0.679
3	0.388	0.682
3	0.388	0.685
3	0.391	0.685
3	0.391	0.688
3	0.394	0.688
3	0.397	0.688
3	0.397	0.690
3	0.399	0.690
3	0.399	0.693
3	0.402	0.693
3	0.402	0.696
3	0.402	0.699
3	0.405	0.699
3	0.405	0.702
3	0.408	0.702
3	0.411	0.702
3	0.411	0.705
3	0.414	0.705
3	0.417	0.705
3	0.417	0.708
3	0.420	0.708
3	0.420	0.711
3	0.420	0.714
3	0.423	0.714
3	0.426	0.714
3	0.429	0.714
3	0.429	0.717
3	0.429	0.720
3	0.429	0.723
3	0.431	0.723
3	0.434	0.723
3	0.437	0.723
3	0.437	0.726
3	0.440	0.726
3	0.440	0.729
3	0.443	0.729
3	0.443	0.732
3	0.446	0.732
3	0.446	0.735
3	0.449	0.735
3	0.449	0.738
3	0.452	0.738
3	0.455	0.738
3	0.458	0.738
3	0.458	0.741
3	0.461	0.741
3	0.461	0.744
3	0.461	0.747
3	0.464	0.747
3	0.464	0.750
3	0.466	0.750
3	0.469	0.750
3	0.472	0.750
3	0.472	0.753
3	0.472	0.756
3	0.472	0.759
3	0.472	0.762
3	0.475	0.762
3	0.478	0.762
3	0.481	0.762
3	0.484	0.762
3	0.487	0.762
3	0.490	0.762
3	0.490	0.765
3	0.490	0.768
3	0.493	0.768
3	0.496	0.768
3	0.499	0.768
3	0.499	0.771
3	0.501	0.771
3	0.504	0.771
3	0.507	0.771
3	0.507	0.774
3	0.507	0.777
3	0.507	0.780
3	0.507	0.783
3	0.510	0.783
3	0.510	0.786
3	0.510	0.789
3	0.510	0.792
3	0.510	0.795
3	0.510	0.798
3	0.510	0.801
3	0.510	0.804
3	0.510	0.807
3	0.510	0.810
3	0.513	0.810
3	0.516	0.810
3	0.519	0.810
3	0.519	0.813
3	0.519	0.815
3	0.519	0.818
3	0.522	0.818
3	0.525	0.818
3	0.525	0.821
3	0.525	0.824
3	0.525	0.827
3	0.528	0.827
3	0.528	0.830
3	0.531	0.830
3	0.534	0.830
3	0.536	0.830
3	0.536	0.833
3	0.536	0.836
3	0.539	0.836
3	0.542	0.836
3	0.545	0.836
3	0.548	0.836
3	0.551	0.836
3	0.554	0.836
3	0.554	0.839
3	0.557	0.839
3	0.560	0.839
3	0.563	0.839
3	0.566	0.839
3	0.566	0.842
3	0.566	0.845
3	0.569	0.845
3	0.571	0.845
3	0.574	0.845
3	0.574	0.848
3	0.574	0.851
3	0.574	0.854
3	0.574	0.857
3	0.577	0.857
3	0.580	0.857
3	0.583	0.857
3	0.586	0.857
3	0.586	0.860
3	0.589	0.860
3	0.592	0.860
3	0.592	0.863
3	0.595	0.863
3	0.598	0.863
3	0.601	0.863
3	0.603	0.863
3	0.606	0.863
3	0.609	0.863
3	0.612	0.863
3	0.615	0.863
3	0.615	0.866
3	0.618	0.866
3	0.621	0.866
3	0.624	0.866
3	0.627	0.866
3	0.630	0.866
3	0.630	0.869
3	0.633	0.869
3	0.636	0.869
3	0.636	0.872
3	0.636	0.875
3	0.638	0.875
3	0.638	0.878
3	0.638	0.881
3	0.641	0.881
3	0.644	0.881
3	0.644	0.884
3	0.647	0.884
3	0.650	0.884
3	0.650	0.887
3	0.650	0.890
3	0.653	0.890
3	0.656	0.890
3	0.659	0.890
3	0.659	0.893
3	0.659	0.896
3	0.659	0.899
3	0.662	0.899
3	0.665	0.899
3	0.668	0.899
3	0.671	0.899
3	0.673	0.899
3	0.676	0.899
3	0.679	0.899
3	0.679	0.902
3	0.682	0.902
3	0.685	0.902
3	0.685	0.905
3	0.688	0.905
3	0.691	0.905
3	0.691	0.908
3	0.694	0.908
3	0.697	0.908
3	0.700	0.908
3	0.703	0.908
3	0.703	0.911
3	0.706	0.911
3	0.708	0.911
3	0.711	0.911
3	0.714	0.911
3	0.714	0.914
3	0.714	0.917
3	0.714	0.920
3	0.717	0.920
3	0.720	0.920
3	0.723	0.920
3	0.726	0.920
3	0.729	0.920
3	0.732	0.920
3	0.735	0.920
3	0.735	0.923
3	0.738	0.923
3	0.741	0.923
3	0.743	0.923
3	0.746	0.923
3	0.749	0.923
3	0.752	0.923
3	0.755	0.923
3	0.758	0.923
3	0.761	0.923
3	0.764	0.923
3	0.764	0.926
3	0.764	0.929
3	0.767	0.929
3	0.770	0.929
3	0.773	0.929
3	0.776	0.929
3	0.778	0.929
3	0.781	0.929
3	0.784	0.929
3	0.787	0.929
3	0.790	0.929
3	0.793	0.929
3	0.793	0.932
3	0.793	0.935
3	0.796	0.935
3	0.796	0.938
3	0.799	0.938
3	0.802	0.938
3	0.805	0.938
3	0.808	0.938
3	0.808	0.940
3	0.808	0.943
3	0.810	0.943
3	0.810	0.946
3	0.813	0.946
3	0.816	0.946
3	0.819	0.946
3	0.822	0.946
3	0.825	0.946
3	0.825	0.949
3	0.828	0.949
3	0.831	0.949
3	0.831	0.952
3	0.834	0.952
3	0.837	0.952
3	0.840	0.952
3	0.840	0.955
3	0.840	0.958
3	0.840	0.961
3	0.843	0.961
3	0.845	0.961
3	0.848	0.961
3	0.851	0.961
3	0.854	0.961
3	0.857	0.961
3	0.860	0.961
3	0.863	0.961
3	0.866	0.961
3	0.869	0.961
3	0.872	0.961
3	0.875	0.961
3	0.875	0.964
3	0.878	0.964
3	0.880	0.964
3	0.880	0.967
3	0.880	0.970
3	0.883	0.970
3	0.883	0.973
3	0.886	0.973
3	0.889	0.973
3	0.892	0.973
3	0.895	0.973
3	0.898	0.973
3	0.898	0.976
3	0.901	0.976
3	0.901	0.979
[truncated: 4,909 more rows]
