# Supplementary material for: Meta-unstable mRNAs in activated CD8+ T cells are defined by interlinked AU-rich elements and m6A mRNA methylation
Source: Nat Commun. 2026 Jan 22;17:160. doi: 10.1038/s41467-025-67762-w (PMC12827480; doi:10.1038/s41467-025-67762-w)
Supplement: Supplementary file 6 — Source Data [file 41467_2025_67762_MOESM6_ESM.zip › Source Data/Fig-2L.csv]

fold.group	Recall	Precision
1	0.000	NA
1	0.003	1.000
1	0.006	1.000
1	0.009	1.000
1	0.012	1.000
1	0.015	1.000
1	0.017	1.000
1	0.020	1.000
1	0.023	1.000
1	0.026	1.000
1	0.029	1.000
1	0.032	1.000
1	0.035	1.000
1	0.035	0.923
1	0.035	0.857
1	0.038	0.867
1	0.041	0.875
1	0.044	0.882
1	0.044	0.833
1	0.044	0.789
1	0.047	0.800
1	0.050	0.810
1	0.052	0.818
1	0.055	0.826
1	0.055	0.792
1	0.055	0.760
1	0.058	0.769
1	0.061	0.778
1	0.061	0.750
1	0.064	0.759
1	0.064	0.733
1	0.067	0.742
1	0.070	0.750
1	0.070	0.727
1	0.073	0.735
1	0.073	0.714
1	0.076	0.722
1	0.079	0.730
1	0.082	0.737
1	0.082	0.718
1	0.085	0.725
1	0.087	0.732
1	0.090	0.738
1	0.093	0.744
1	0.096	0.750
1	0.096	0.733
1	0.099	0.739
1	0.102	0.745
1	0.102	0.729
1	0.102	0.714
1	0.102	0.700
1	0.105	0.706
1	0.105	0.692
1	0.108	0.698
1	0.111	0.704
1	0.114	0.709
1	0.117	0.714
1	0.120	0.719
1	0.122	0.724
1	0.125	0.729
1	0.128	0.733
1	0.131	0.738
1	0.134	0.742
1	0.134	0.730
1	0.137	0.734
1	0.140	0.738
1	0.140	0.727
1	0.143	0.731
1	0.146	0.735
1	0.149	0.739
1	0.149	0.729
1	0.149	0.718
1	0.152	0.722
1	0.155	0.726
1	0.157	0.730
1	0.160	0.733
1	0.163	0.737
1	0.163	0.727
1	0.166	0.731
1	0.169	0.734
1	0.169	0.725
1	0.172	0.728
1	0.175	0.732
1	0.175	0.723
1	0.178	0.726
1	0.181	0.729
1	0.184	0.733
1	0.187	0.736
1	0.190	0.739
1	0.190	0.730
1	0.190	0.722
1	0.190	0.714
1	0.192	0.717
1	0.195	0.720
1	0.198	0.723
1	0.198	0.716
1	0.201	0.719
1	0.204	0.722
1	0.207	0.724
1	0.210	0.727
1	0.213	0.730
1	0.216	0.733
1	0.219	0.735
1	0.219	0.728
1	0.222	0.731
1	0.224	0.733
1	0.224	0.726
1	0.227	0.729
1	0.230	0.731
1	0.233	0.734
1	0.236	0.736
1	0.239	0.739
1	0.242	0.741
1	0.242	0.735
1	0.245	0.737
1	0.248	0.739
1	0.251	0.741
1	0.254	0.744
1	0.254	0.737
1	0.254	0.731
1	0.257	0.733
1	0.257	0.727
1	0.257	0.721
1	0.257	0.715
1	0.257	0.710
1	0.259	0.712
1	0.262	0.714
1	0.262	0.709
1	0.265	0.711
1	0.268	0.713
1	0.271	0.715
1	0.274	0.718
1	0.277	0.720
1	0.280	0.722
1	0.283	0.724
1	0.286	0.726
1	0.286	0.721
1	0.286	0.715
1	0.289	0.717
1	0.289	0.712
1	0.292	0.714
1	0.294	0.716
1	0.297	0.718
1	0.300	0.720
1	0.303	0.722
1	0.306	0.724
1	0.309	0.726
1	0.312	0.728
1	0.315	0.730
1	0.318	0.732
1	0.321	0.733
1	0.321	0.728
1	0.321	0.724
1	0.324	0.725
1	0.324	0.721
1	0.324	0.716
1	0.327	0.718
1	0.329	0.720
1	0.329	0.715
1	0.332	0.717
1	0.335	0.719
1	0.338	0.720
1	0.341	0.722
1	0.344	0.724
1	0.347	0.726
1	0.347	0.721
1	0.350	0.723
1	0.353	0.725
1	0.356	0.726
1	0.356	0.722
1	0.359	0.724
1	0.362	0.725
1	0.364	0.727
1	0.367	0.728
1	0.370	0.730
1	0.373	0.731
1	0.376	0.733
1	0.376	0.729
1	0.379	0.730
1	0.382	0.732
1	0.385	0.733
1	0.388	0.735
1	0.388	0.731
1	0.391	0.732
1	0.394	0.734
1	0.397	0.735
1	0.399	0.737
1	0.399	0.733
1	0.402	0.734
1	0.405	0.735
1	0.408	0.737
1	0.411	0.738
1	0.411	0.734
1	0.414	0.736
1	0.417	0.737
1	0.417	0.733
1	0.417	0.730
1	0.417	0.726
1	0.420	0.727
1	0.423	0.729
1	0.423	0.725
1	0.426	0.726
1	0.429	0.728
1	0.431	0.729
1	0.434	0.730
1	0.434	0.727
1	0.437	0.728
1	0.440	0.729
1	0.443	0.731
1	0.446	0.732
1	0.446	0.729
1	0.449	0.730
1	0.449	0.726
1	0.452	0.728
1	0.455	0.729
1	0.458	0.730
1	0.458	0.727
1	0.461	0.728
1	0.464	0.729
1	0.466	0.731
1	0.469	0.732
1	0.469	0.729
1	0.472	0.730
1	0.475	0.731
1	0.475	0.728
1	0.478	0.729
1	0.478	0.726
1	0.478	0.722
1	0.478	0.719
1	0.481	0.721
1	0.484	0.722
1	0.487	0.723
1	0.490	0.724
1	0.493	0.725
1	0.496	0.726
1	0.499	0.728
1	0.499	0.725
1	0.499	0.722
1	0.501	0.723
1	0.504	0.724
1	0.507	0.725
1	0.510	0.726
1	0.513	0.727
1	0.513	0.724
1	0.516	0.725
1	0.519	0.727
1	0.522	0.728
1	0.525	0.729
1	0.528	0.730
1	0.531	0.731
1	0.534	0.732
1	0.536	0.733
1	0.536	0.730
1	0.539	0.731
1	0.542	0.732
1	0.545	0.733
1	0.548	0.734
1	0.548	0.732
1	0.551	0.733
1	0.554	0.734
1	0.557	0.735
1	0.560	0.736
1	0.563	0.737
1	0.566	0.738
1	0.569	0.739
1	0.571	0.740
1	0.574	0.741
1	0.577	0.742
1	0.580	0.743
1	0.583	0.743
1	0.583	0.741
1	0.586	0.742
1	0.589	0.743
1	0.592	0.744
1	0.595	0.745
1	0.598	0.745
1	0.598	0.743
1	0.601	0.744
1	0.603	0.745
1	0.606	0.746
1	0.609	0.746
1	0.609	0.744
1	0.609	0.741
1	0.612	0.742
1	0.615	0.743
1	0.618	0.744
1	0.618	0.741
1	0.621	0.742
1	0.621	0.740
1	0.624	0.740
1	0.627	0.741
1	0.630	0.742
1	0.633	0.743
1	0.633	0.741
1	0.636	0.741
1	0.638	0.742
1	0.638	0.740
1	0.638	0.737
1	0.641	0.738
1	0.641	0.736
1	0.644	0.737
1	0.647	0.738
1	0.650	0.738
1	0.653	0.739
1	0.656	0.740
1	0.656	0.738
1	0.659	0.739
1	0.662	0.739
1	0.662	0.737
1	0.665	0.738
1	0.668	0.739
1	0.671	0.740
1	0.671	0.737
1	0.673	0.738
1	0.673	0.736
1	0.673	0.733
1	0.676	0.734
1	0.676	0.732
1	0.679	0.733
1	0.682	0.734
1	0.682	0.731
1	0.682	0.729
1	0.685	0.730
1	0.688	0.731
1	0.688	0.728
1	0.688	0.726
1	0.688	0.724
1	0.688	0.722
1	0.688	0.720
1	0.691	0.720
1	0.691	0.718
1	0.691	0.716
1	0.691	0.714
1	0.694	0.715
1	0.697	0.716
1	0.697	0.713
1	0.700	0.714
1	0.703	0.715
1	0.703	0.713
1	0.706	0.714
1	0.706	0.712
1	0.708	0.713
1	0.711	0.713
1	0.711	0.711
1	0.714	0.712
1	0.714	0.710
1	0.717	0.711
1	0.717	0.709
1	0.720	0.710
1	0.723	0.711
1	0.723	0.709
1	0.726	0.709
1	0.726	0.707
1	0.729	0.708
1	0.729	0.706
1	0.729	0.704
1	0.732	0.705
1	0.735	0.706
1	0.735	0.704
1	0.738	0.705
1	0.738	0.703
1	0.738	0.701
1	0.741	0.702
1	0.743	0.702
1	0.743	0.701
1	0.743	0.699
1	0.743	0.697
1	0.743	0.695
1	0.743	0.693
1	0.746	0.694
1	0.749	0.695
1	0.752	0.695
1	0.755	0.696
1	0.755	0.694
1	0.755	0.693
1	0.755	0.691
1	0.758	0.691
1	0.761	0.692
1	0.761	0.690
1	0.761	0.689
1	0.761	0.687
1	0.761	0.685
1	0.761	0.683
1	0.761	0.681
1	0.764	0.682
1	0.767	0.683
1	0.770	0.684
1	0.773	0.685
1	0.773	0.683
1	0.773	0.681
1	0.773	0.679
1	0.773	0.678
1	0.773	0.676
1	0.773	0.674
1	0.773	0.673
1	0.773	0.671
1	0.773	0.669
1	0.776	0.670
1	0.776	0.668
1	0.776	0.667
1	0.776	0.665
1	0.778	0.666
1	0.778	0.664
1	0.778	0.663
1	0.781	0.663
1	0.781	0.662
1	0.781	0.660
1	0.781	0.658
1	0.781	0.657
1	0.781	0.655
1	0.781	0.654
1	0.781	0.652
1	0.781	0.650
1	0.781	0.649
1	0.784	0.650
1	0.784	0.648
1	0.784	0.647
1	0.784	0.645
1	0.784	0.644
1	0.784	0.642
1	0.784	0.640
1	0.787	0.641
1	0.787	0.640
1	0.787	0.638
1	0.790	0.639
1	0.790	0.638
1	0.790	0.636
1	0.793	0.637
1	0.793	0.636
1	0.793	0.634
1	0.793	0.633
1	0.796	0.633
1	0.799	0.634
1	0.802	0.635
1	0.802	0.634
1	0.802	0.632
1	0.802	0.631
1	0.802	0.629
1	0.802	0.628
1	0.802	0.626
1	0.802	0.625
1	0.802	0.624
1	0.802	0.622
1	0.802	0.621
1	0.802	0.619
1	0.802	0.618
1	0.802	0.617
1	0.805	0.617
1	0.808	0.618
1	0.810	0.619
1	0.813	0.620
1	0.813	0.619
1	0.816	0.619
1	0.816	0.618
1	0.819	0.619
1	0.822	0.620
1	0.822	0.618
1	0.822	0.617
1	0.822	0.616
1	0.825	0.617
1	0.828	0.617
1	0.828	0.616
1	0.828	0.615
1	0.828	0.613
1	0.828	0.612
1	0.831	0.613
1	0.834	0.614
1	0.834	0.612
1	0.834	0.611
1	0.834	0.610
1	0.834	0.609
1	0.834	0.607
1	0.837	0.608
1	0.840	0.609
1	0.843	0.610
1	0.843	0.608
1	0.843	0.607
1	0.845	0.608
1	0.845	0.607
1	0.845	0.605
1	0.845	0.604
1	0.845	0.603
1	0.848	0.604
1	0.848	0.602
1	0.851	0.603
1	0.851	0.602
1	0.854	0.603
1	0.854	0.602
1	0.854	0.600
1	0.857	0.601
1	0.857	0.600
1	0.857	0.599
1	0.857	0.598
1	0.860	0.598
1	0.860	0.597
1	0.860	0.596
1	0.860	0.595
1	0.860	0.594
1	0.860	0.592
1	0.860	0.591
1	0.863	0.592
1	0.866	0.593
1	0.869	0.594
1	0.869	0.592
1	0.869	0.591
1	0.869	0.590
1	0.872	0.591
1	0.872	0.590
1	0.875	0.591
1	0.875	0.589
1	0.878	0.590
1	0.878	0.589
1	0.878	0.588
1	0.878	0.587
1	0.878	0.586
1	0.878	0.584
1	0.878	0.583
1	0.878	0.582
1	0.878	0.581
1	0.878	0.580
1	0.878	0.579
1	0.880	0.580
1	0.880	0.579
1	0.883	0.579
1	0.886	0.580
1	0.886	0.579
1	0.886	0.578
1	0.886	0.577
1	0.886	0.576
1	0.886	0.575
1	0.889	0.575
1	0.892	0.576
1	0.895	0.577
1	0.895	0.576
1	0.895	0.575
1	0.895	0.574
1	0.895	0.573
1	0.895	0.572
1	0.898	0.572
1	0.898	0.571
1	0.898	0.570
1	0.898	0.569
1	0.898	0.568
1	0.898	0.567
1	0.898	0.566
1	0.898	0.565
1	0.898	0.564
1	0.898	0.563
1	0.898	0.562
1	0.898	0.561
1	0.898	0.560
1	0.898	0.559
1	0.898	0.558
1	0.901	0.559
1	0.901	0.558
1	0.901	0.557
1	0.901	0.556
1	0.901	0.555
1	0.901	0.554
1	0.901	0.553
1	0.901	0.552
1	0.904	0.553
1	0.904	0.552
1	0.904	0.551
1	0.904	0.550
1	0.907	0.550
1	0.907	0.549
1	0.910	0.550
1	0.910	0.549
1	0.910	0.548
1	0.913	0.549
1	0.913	0.548
1	0.913	0.547
1	0.913	0.546
1	0.915	0.547
1	0.915	0.546
1	0.918	0.547
1	0.921	0.548
1	0.921	0.547
1	0.924	0.547
1	0.924	0.547
1	0.924	0.546
1	0.924	0.545
1	0.924	0.544
1	0.927	0.545
1	0.930	0.545
1	0.930	0.544
1	0.933	0.545
1	0.933	0.544
1	0.933	0.543
1	0.933	0.542
1	0.936	0.543
1	0.936	0.542
1	0.936	0.541
1	0.936	0.540
1	0.936	0.539
1	0.936	0.539
1	0.939	0.539
1	0.939	0.538
1	0.939	0.538
1	0.942	0.538
1	0.942	0.537
1	0.942	0.537
1	0.945	0.537
1	0.945	0.536
1	0.945	0.536
1	0.948	0.536
1	0.948	0.535
1	0.948	0.535
1	0.948	0.534
1	0.948	0.533
1	0.948	0.532
1	0.948	0.531
1	0.950	0.532
1	0.950	0.531
1	0.953	0.532
1	0.953	0.531
1	0.953	0.530
1	0.953	0.529
1	0.956	0.530
1	0.956	0.529
1	0.956	0.528
1	0.956	0.527
1	0.956	0.526
1	0.956	0.526
1	0.956	0.525
1	0.956	0.524
1	0.956	0.523
1	0.959	0.524
1	0.959	0.523
1	0.959	0.522
1	0.959	0.521
1	0.962	0.522
1	0.965	0.523
1	0.965	0.522
1	0.965	0.521
1	0.965	0.520
1	0.965	0.520
1	0.965	0.519
1	0.965	0.518
1	0.965	0.517
1	0.965	0.516
1	0.965	0.516
1	0.965	0.515
1	0.965	0.514
1	0.968	0.515
1	0.968	0.514
1	0.971	0.515
1	0.971	0.514
1	0.971	0.513
1	0.971	0.512
1	0.971	0.512
1	0.974	0.512
1	0.977	0.513
1	0.977	0.512
1	0.977	0.511
1	0.977	0.511
1	0.977	0.510
1	0.977	0.509
1	0.977	0.508
1	0.980	0.509
1	0.980	0.508
1	0.983	0.509
1	0.983	0.508
1	0.985	0.509
1	0.985	0.508
1	0.988	0.509
1	0.988	0.508
1	0.988	0.507
1	0.988	0.507
1	0.991	0.507
1	0.991	0.507
1	0.994	0.507
1	0.997	0.508
1	0.997	0.507
1	0.997	0.507
1	1.000	0.507
1	1.000	0.507
1	1.000	0.506
1	1.000	0.505
1	1.000	0.504
1	1.000	0.504
1	1.000	0.503
1	1.000	0.502
1	1.000	0.501
1	1.000	0.501
1	1.000	0.500
2	0.000	NA
2	0.000	0.000
2	0.000	0.000
2	0.000	0.000
2	0.003	0.250
2	0.003	0.200
2	0.006	0.333
2	0.006	0.286
2	0.009	0.375
2	0.012	0.444
2	0.015	0.500
2	0.018	0.545
2	0.018	0.500
2	0.021	0.538
2	0.024	0.571
2	0.027	0.600
2	0.030	0.625
2	0.033	0.647
2	0.036	0.667
2	0.039	0.684
2	0.039	0.650
2	0.042	0.667
2	0.045	0.682
2	0.048	0.696
2	0.048	0.667
2	0.048	0.640
2	0.051	0.654
2	0.054	0.667
2	0.057	0.679
2	0.060	0.690
2	0.060	0.667
2	0.063	0.677
2	0.065	0.688
2	0.068	0.697
2	0.071	0.706
2	0.071	0.686
2	0.074	0.694
2	0.077	0.703
2	0.077	0.684
2	0.080	0.692
2	0.083	0.700
2	0.086	0.707
2	0.089	0.714
2	0.092	0.721
2	0.095	0.727
2	0.098	0.733
2	0.098	0.717
2	0.101	0.723
2	0.104	0.729
2	0.107	0.735
2	0.107	0.720
2	0.110	0.725
2	0.113	0.731
2	0.116	0.736
2	0.119	0.741
2	0.122	0.745
2	0.122	0.732
2	0.125	0.737
2	0.128	0.741
2	0.131	0.746
2	0.134	0.750
2	0.137	0.754
2	0.140	0.758
2	0.143	0.762
2	0.146	0.766
2	0.149	0.769
2	0.152	0.773
2	0.155	0.776
2	0.158	0.779
2	0.161	0.783
2	0.164	0.786
2	0.167	0.789
2	0.170	0.792
2	0.173	0.795
2	0.176	0.797
2	0.176	0.787
2	0.179	0.789
2	0.182	0.792
2	0.185	0.795
2	0.188	0.797
2	0.190	0.800
2	0.193	0.802
2	0.196	0.805
2	0.199	0.807
2	0.202	0.810
2	0.205	0.812
2	0.208	0.814
2	0.211	0.816
2	0.214	0.818
2	0.217	0.820
2	0.217	0.811
2	0.220	0.813
2	0.223	0.815
2	0.226	0.817
2	0.229	0.819
2	0.232	0.821
2	0.235	0.823
2	0.238	0.825
2	0.241	0.827
2	0.244	0.828
2	0.244	0.820
2	0.244	0.812
2	0.247	0.814
2	0.250	0.816
2	0.253	0.817
2	0.256	0.819
2	0.259	0.821
2	0.262	0.822
2	0.265	0.824
2	0.268	0.826
2	0.268	0.818
2	0.268	0.811
2	0.271	0.813
2	0.274	0.814
2	0.274	0.807
2	0.277	0.809
2	0.277	0.802
2	0.277	0.795
2	0.280	0.797
2	0.283	0.798
2	0.286	0.800
2	0.289	0.802
2	0.289	0.795
2	0.292	0.797
2	0.295	0.798
2	0.298	0.800
2	0.301	0.802
2	0.304	0.803
2	0.307	0.805
2	0.310	0.806
2	0.313	0.808
2	0.313	0.802
2	0.313	0.795
2	0.313	0.789
2	0.313	0.784
2	0.315	0.785
2	0.318	0.787
2	0.318	0.781
2	0.318	0.775
2	0.321	0.777
2	0.324	0.779
2	0.324	0.773
2	0.327	0.775
2	0.327	0.769
2	0.330	0.771
2	0.333	0.772
2	0.336	0.774
2	0.339	0.776
2	0.342	0.777
2	0.345	0.779
2	0.345	0.773
2	0.348	0.775
2	0.348	0.770
2	0.348	0.765
2	0.348	0.760
2	0.351	0.761
2	0.351	0.756
2	0.354	0.758
2	0.357	0.759
2	0.360	0.761
2	0.360	0.756
2	0.360	0.752
2	0.360	0.747
2	0.363	0.748
2	0.363	0.744
2	0.366	0.745
2	0.366	0.741
2	0.366	0.737
2	0.366	0.732
2	0.366	0.728
2	0.366	0.724
2	0.369	0.725
2	0.372	0.727
2	0.372	0.723
2	0.375	0.724
2	0.378	0.726
2	0.378	0.722
2	0.381	0.723
2	0.384	0.725
2	0.387	0.726
2	0.387	0.722
2	0.387	0.718
2	0.387	0.714
2	0.390	0.716
2	0.390	0.712
2	0.393	0.714
2	0.396	0.715
2	0.399	0.717
2	0.402	0.718
2	0.405	0.720
2	0.405	0.716
2	0.408	0.717
2	0.411	0.719
2	0.411	0.715
2	0.414	0.716
2	0.414	0.713
2	0.417	0.714
2	0.417	0.711
2	0.420	0.712
2	0.423	0.714
2	0.426	0.715
2	0.426	0.711
2	0.426	0.708
2	0.429	0.709
2	0.432	0.711
2	0.435	0.712
2	0.438	0.714
2	0.438	0.710
2	0.440	0.712
2	0.443	0.713
2	0.446	0.714
2	0.449	0.716
2	0.452	0.717
2	0.452	0.714
2	0.455	0.715
2	0.458	0.716
2	0.458	0.713
2	0.461	0.714
2	0.464	0.716
2	0.464	0.712
2	0.467	0.714
2	0.467	0.710
2	0.467	0.707
2	0.467	0.704
2	0.467	0.701
2	0.470	0.702
2	0.473	0.704
2	0.473	0.700
2	0.473	0.697
2	0.476	0.699
2	0.479	0.700
2	0.482	0.701
2	0.485	0.703
2	0.485	0.700
2	0.488	0.701
2	0.488	0.698
2	0.491	0.699
2	0.491	0.696
2	0.494	0.697
2	0.497	0.699
2	0.497	0.696
2	0.500	0.697
2	0.503	0.698
2	0.506	0.700
2	0.506	0.697
2	0.506	0.694
2	0.509	0.695
2	0.512	0.696
2	0.515	0.698
2	0.518	0.699
2	0.518	0.696
2	0.518	0.693
2	0.518	0.690
2	0.518	0.688
2	0.518	0.685
2	0.518	0.682
2	0.518	0.680
2	0.521	0.681
2	0.521	0.678
2	0.524	0.680
2	0.527	0.681
2	0.530	0.682
2	0.530	0.679
2	0.533	0.681
2	0.536	0.682
2	0.539	0.683
2	0.539	0.680
2	0.539	0.678
2	0.539	0.675
2	0.539	0.673
2	0.539	0.670
2	0.539	0.668
2	0.539	0.665
2	0.539	0.663
2	0.542	0.664
2	0.542	0.662
2	0.542	0.659
2	0.542	0.657
2	0.542	0.655
2	0.542	0.652
2	0.545	0.654
2	0.545	0.651
2	0.545	0.649
2	0.545	0.647
2	0.545	0.644
2	0.545	0.642
2	0.548	0.643
2	0.551	0.645
2	0.551	0.642
2	0.554	0.644
2	0.554	0.641
2	0.557	0.643
2	0.557	0.640
2	0.557	0.638
2	0.560	0.639
2	0.560	0.637
2	0.560	0.635
2	0.563	0.636
2	0.563	0.634
2	0.565	0.635
2	0.568	0.637
2	0.568	0.635
2	0.568	0.632
2	0.568	0.630
2	0.571	0.632
2	0.571	0.630
2	0.571	0.627
2	0.574	0.629
2	0.574	0.627
2	0.574	0.625
2	0.574	0.623
2	0.577	0.624
2	0.577	0.622
2	0.577	0.620
2	0.580	0.621
2	0.580	0.619
2	0.583	0.620
2	0.586	0.621
2	0.589	0.623
2	0.589	0.621
2	0.589	0.619
2	0.589	0.617
2	0.592	0.618
2	0.592	0.616
2	0.592	0.614
2	0.592	0.612
2	0.592	0.610
2	0.595	0.612
2	0.595	0.610
2	0.595	0.608
2	0.595	0.606
2	0.595	0.604
2	0.595	0.602
2	0.595	0.601
2	0.598	0.602
2	0.601	0.603
2	0.601	0.601
2	0.604	0.602
2	0.604	0.601
2	0.607	0.602
2	0.607	0.600
2	0.607	0.598
2	0.607	0.596
2	0.607	0.595
2	0.610	0.596
2	0.613	0.597
2	0.613	0.595
2	0.613	0.594
2	0.616	0.595
2	0.619	0.596
2	0.622	0.597
2	0.625	0.598
2	0.628	0.599
2	0.631	0.601
2	0.634	0.602
2	0.634	0.600
2	0.637	0.601
2	0.637	0.599
2	0.640	0.601
2	0.640	0.599
2	0.643	0.600
2	0.646	0.601
2	0.646	0.599
2	0.649	0.601
2	0.649	0.599
2	0.652	0.600
2	0.652	0.598
2	0.652	0.597
2	0.655	0.598
2	0.655	0.596
2	0.658	0.597
2	0.661	0.598
2	0.664	0.599
2	0.664	0.598
2	0.664	0.596
2	0.664	0.595
2	0.664	0.593
2	0.664	0.592
2	0.667	0.593
2	0.667	0.591
2	0.667	0.589
2	0.667	0.588
2	0.667	0.586
2	0.667	0.585
2	0.670	0.586
2	0.673	0.587
2	0.676	0.588
2	0.676	0.587
2	0.676	0.585
2	0.676	0.584
2	0.679	0.585
2	0.682	0.586
2	0.682	0.584
2	0.685	0.585
2	0.685	0.584
2	0.685	0.582
2	0.688	0.583
2	0.688	0.582
2	0.690	0.583
2	0.693	0.584
2	0.693	0.583
2	0.693	0.581
2	0.696	0.582
2	0.699	0.583
2	0.699	0.582
2	0.702	0.583
2	0.702	0.581
2	0.705	0.582
2	0.708	0.583
2	0.708	0.582
2	0.711	0.583
2	0.711	0.582
2	0.711	0.580
2	0.711	0.579
2	0.711	0.577
2	0.711	0.576
2	0.714	0.577
2	0.714	0.576
2	0.714	0.574
2	0.714	0.573
2	0.714	0.571
2	0.714	0.570
2	0.717	0.571
2	0.717	0.570
2	0.720	0.571
2	0.720	0.569
2	0.723	0.570
2	0.723	0.569
2	0.726	0.570
2	0.729	0.571
2	0.729	0.570
2	0.729	0.568
2	0.729	0.567
2	0.732	0.568
2	0.735	0.569
2	0.735	0.568
2	0.735	0.567
2	0.738	0.568
2	0.741	0.568
2	0.741	0.567
2	0.741	0.566
2	0.744	0.567
2	0.747	0.568
2	0.747	0.567
2	0.747	0.565
2	0.747	0.564
2	0.750	0.565
2	0.753	0.566
2	0.756	0.567
2	0.756	0.566
2	0.756	0.564
2	0.759	0.565
2	0.762	0.566
2	0.765	0.567
2	0.765	0.566
2	0.765	0.565
2	0.768	0.566
2	0.771	0.567
2	0.771	0.566
2	0.774	0.566
2	0.774	0.565
2	0.774	0.564
2	0.774	0.563
2	0.777	0.564
2	0.777	0.563
2	0.777	0.561
2	0.780	0.562
2	0.780	0.561
2	0.780	0.560
2	0.783	0.561
2	0.786	0.562
2	0.786	0.561
2	0.786	0.559
2	0.786	0.558
2	0.786	0.557
2	0.786	0.556
2	0.786	0.555
2	0.786	0.553
2	0.786	0.552
2	0.786	0.551
2	0.786	0.550
2	0.789	0.551
2	0.789	0.550
2	0.792	0.551
2	0.795	0.552
2	0.795	0.551
2	0.795	0.549
2	0.795	0.548
2	0.795	0.547
2	0.798	0.548
2	0.801	0.549
2	0.801	0.548
2	0.801	0.547
2	0.801	0.546
2	0.801	0.545
2	0.801	0.543
2	0.801	0.542
2	0.801	0.541
2	0.801	0.540
2	0.801	0.539
2	0.804	0.540
2	0.804	0.539
2	0.804	0.538
2	0.804	0.537
2	0.804	0.536
2	0.807	0.537
2	0.810	0.538
2	0.810	0.536
2	0.813	0.537
2	0.813	0.536
2	0.813	0.535
2	0.813	0.534
2	0.813	0.533
2	0.815	0.534
2	0.818	0.535
2	0.821	0.536
2	0.821	0.535
2	0.821	0.534
2	0.824	0.535
2	0.824	0.534
2	0.824	0.533
2	0.824	0.532
2	0.824	0.531
2	0.827	0.532
2	0.827	0.531
2	0.830	0.531
2	0.830	0.530
2	0.830	0.529
2	0.830	0.528
2	0.830	0.527
2	0.830	0.526
2	0.830	0.525
2	0.830	0.524
2	0.830	0.523
2	0.830	0.522
2	0.833	0.523
2	0.833	0.522
2	0.833	0.521
2	0.833	0.520
2	0.833	0.519
2	0.833	0.519
2	0.833	0.518
2	0.833	0.517
2	0.836	0.517
2	0.836	0.517
2	0.836	0.516
2	0.836	0.515
2	0.839	0.516
2	0.839	0.515
2	0.839	0.514
2	0.839	0.513
2	0.842	0.514
2	0.842	0.513
2	0.842	0.512
2	0.842	0.511
2	0.842	0.510
2	0.842	0.509
2	0.845	0.510
2	0.848	0.511
2	0.848	0.510
2	0.851	0.511
2	0.854	0.512
2	0.854	0.511
2	0.854	0.510
2	0.854	0.509
2	0.857	0.510
2	0.860	0.511
2	0.860	0.510
2	0.863	0.511
2	0.863	0.510
2	0.866	0.511
2	0.866	0.510
2	0.866	0.509
2	0.866	0.508
2	0.866	0.507
2	0.869	0.508
2	0.869	0.507
2	0.869	0.506
2	0.872	0.507
2	0.875	0.508
2	0.878	0.509
2	0.878	0.508
2	0.881	0.509
2	0.884	0.509
2	0.887	0.510
2	0.890	0.511
2	0.890	0.510
2	0.893	0.511
2	0.896	0.512
2	0.896	0.511
2	0.899	0.512
2	0.902	0.513
2	0.902	0.512
2	0.902	0.511
2	0.902	0.510
2	0.905	0.511
2	0.905	0.510
2	0.905	0.509
2	0.908	0.510
2	0.908	0.509
2	0.908	0.508
2	0.908	0.507
2	0.908	0.507
2	0.908	0.506
2	0.911	0.507
2	0.914	0.507
2	0.917	0.508
2	0.920	0.509
2	0.920	0.508
2	0.920	0.507
2	0.920	0.507
2	0.920	0.506
2	0.923	0.507
2	0.926	0.507
2	0.929	0.508
2	0.932	0.509
2	0.932	0.508
2	0.935	0.509
2	0.938	0.510
2	0.940	0.511
2	0.940	0.510
2	0.943	0.510
2	0.946	0.511
2	0.949	0.512
2	0.949	0.511
2	0.949	0.510
2	0.949	0.510
2	0.952	0.510
2	0.955	0.511
2	0.955	0.510
2	0.958	0.511
2	0.961	0.512
2	0.961	0.511
2	0.961	0.510
2	0.961	0.509
2	0.964	0.510
2	0.964	0.509
2	0.964	0.509
2	0.967	0.509
2	0.970	0.510
2	0.973	0.511
2	0.976	0.512
2	0.979	0.512
2	0.979	0.512
2	0.982	0.512
2	0.985	0.513
2	0.985	0.512
2	0.985	0.512
2	0.985	0.511
2	0.988	0.512
2	0.988	0.511
2	0.988	0.510
2	0.991	0.511
2	0.991	0.510
2	0.994	0.511
2	0.994	0.510
2	0.994	0.509
2	0.994	0.508
2	0.994	0.508
2	0.994	0.507
2	0.994	0.506
2	0.997	0.507
2	1.000	0.508
2	1.000	0.507
2	1.000	0.506
2	1.000	0.505
2	1.000	0.505
2	1.000	0.504
2	1.000	0.503
2	1.000	0.502
2	1.000	0.501
2	1.000	0.501
2	1.000	0.500
3	0.000	NA
3	0.003	1.000
3	0.006	1.000
3	0.009	1.000
3	0.012	1.000
3	0.015	1.000
3	0.018	1.000
3	0.021	1.000
3	0.024	1.000
3	0.027	1.000
3	0.030	1.000
3	0.033	1.000
3	0.036	1.000
3	0.039	1.000
3	0.042	1.000
3	0.045	1.000
3	0.048	1.000
3	0.051	1.000
3	0.054	1.000
3	0.057	1.000
3	0.060	1.000
3	0.063	1.000
3	0.065	1.000
3	0.068	1.000
3	0.071	1.000
3	0.074	1.000
3	0.077	1.000
3	0.080	1.000
3	0.083	1.000
3	0.086	1.000
3	0.089	1.000
3	0.092	1.000
3	0.095	1.000
3	0.098	1.000
3	0.101	1.000
3	0.104	1.000
3	0.107	1.000
3	0.110	1.000
3	0.113	1.000
3	0.116	1.000
3	0.119	1.000
3	0.122	1.000
3	0.125	1.000
3	0.128	1.000
3	0.131	1.000
3	0.134	1.000
3	0.137	1.000
3	0.140	1.000
3	0.140	0.979
3	0.140	0.959
3	0.143	0.960
3	0.146	0.961
3	0.149	0.962
3	0.152	0.962
3	0.155	0.963
3	0.158	0.964
3	0.161	0.964
3	0.164	0.965
3	0.167	0.966
3	0.167	0.949
3	0.167	0.933
3	0.167	0.918
3	0.170	0.919
3	0.170	0.905
3	0.173	0.906
3	0.176	0.908
3	0.176	0.894
3	0.179	0.896
3	0.182	0.897
3	0.185	0.899
3	0.188	0.900
3	0.190	0.901
3	0.190	0.889
3	0.193	0.890
3	0.193	0.878
3	0.196	0.880
3	0.196	0.868
3	0.196	0.857
3	0.196	0.846
3	0.199	0.848
3	0.199	0.838
3	0.199	0.827
3	0.202	0.829
3	0.205	0.831
3	0.205	0.821
3	0.208	0.824
3	0.208	0.814
3	0.211	0.816
3	0.214	0.818
3	0.217	0.820
3	0.220	0.822
3	0.223	0.824
3	0.226	0.826
3	0.229	0.828
3	0.229	0.819
3	0.232	0.821
3	0.235	0.823
3	0.235	0.814
3	0.235	0.806
3	0.235	0.798
3	0.238	0.800
3	0.241	0.802
3	0.241	0.794
3	0.244	0.796
3	0.247	0.798
3	0.247	0.790
3	0.250	0.792
3	0.250	0.785
3	0.253	0.787
3	0.256	0.789
3	0.256	0.782
3	0.256	0.775
3	0.256	0.768
3	0.256	0.761
3	0.259	0.763
3	0.259	0.757
3	0.262	0.759
3	0.262	0.752
3	0.262	0.746
3	0.262	0.739
3	0.265	0.742
3	0.265	0.736
3	0.265	0.730
3	0.268	0.732
3	0.268	0.726
3	0.268	0.720
3	0.271	0.722
3	0.274	0.724
3	0.277	0.727
3	0.277	0.721
3	0.277	0.715
3	0.280	0.718
3	0.283	0.720
3	0.286	0.722
3	0.286	0.716
3	0.289	0.719
3	0.289	0.713
3	0.292	0.715
3	0.292	0.710
3	0.295	0.712
3	0.295	0.707
3	0.298	0.709
3	0.298	0.704
3	0.298	0.699
3	0.298	0.694
3	0.301	0.697
3	0.304	0.699
3	0.307	0.701
3	0.307	0.696
3	0.310	0.698
3	0.310	0.693
3	0.313	0.695
3	0.315	0.697
3	0.315	0.693
3	0.315	0.688
3	0.315	0.684
3	0.315	0.679
3	0.318	0.682
3	0.318	0.677
3	0.318	0.673
3	0.318	0.669
3	0.321	0.671
3	0.321	0.667
3	0.324	0.669
3	0.324	0.665
3	0.327	0.667
3	0.330	0.669
3	0.333	0.671
3	0.333	0.667
3	0.333	0.663
3	0.333	0.659
3	0.333	0.655
3	0.336	0.657
3	0.336	0.653
3	0.336	0.649
3	0.339	0.651
3	0.339	0.648
3	0.342	0.650
3	0.345	0.652
3	0.345	0.648
3	0.348	0.650
3	0.351	0.652
3	0.351	0.648
3	0.351	0.645
3	0.351	0.641
3	0.354	0.643
3	0.357	0.645
3	0.357	0.642
3	0.360	0.644
3	0.360	0.640
3	0.363	0.642
3	0.366	0.644
3	0.366	0.641
3	0.369	0.642
3	0.369	0.639
3	0.369	0.636
3	0.369	0.633
3	0.369	0.629
3	0.369	0.626
3	0.372	0.628
3	0.375	0.630
3	0.378	0.632
3	0.378	0.629
3	0.381	0.631
3	0.384	0.632
3	0.384	0.629
3	0.384	0.626
3	0.387	0.628
3	0.387	0.625
3	0.387	0.622
3	0.387	0.619
3	0.387	0.616
3	0.390	0.618
3	0.390	0.615
3	0.393	0.617
3	0.396	0.619
3	0.396	0.616
3	0.396	0.613
3	0.396	0.610
3	0.396	0.607
3	0.396	0.605
3	0.399	0.606
3	0.399	0.604
3	0.399	0.601
3	0.399	0.598
3	0.399	0.596
3	0.399	0.593
3	0.399	0.590
3	0.402	0.592
3	0.402	0.590
3	0.405	0.591
3	0.405	0.589
3	0.405	0.586
3	0.405	0.584
3	0.408	0.585
3	0.411	0.587
3	0.411	0.585
3	0.411	0.582
3	0.414	0.584
3	0.417	0.586
3	0.420	0.588
3	0.420	0.585
3	0.423	0.587
3	0.426	0.588
3	0.426	0.586
3	0.429	0.588
3	0.432	0.589
3	0.435	0.591
3	0.435	0.589
3	0.438	0.590
3	0.440	0.592
3	0.443	0.594
3	0.443	0.591
3	0.446	0.593
3	0.449	0.594
3	0.452	0.596
3	0.452	0.594
3	0.452	0.591
3	0.455	0.593
3	0.458	0.595
3	0.461	0.596
3	0.464	0.598
3	0.464	0.595
3	0.464	0.593
3	0.467	0.595
3	0.470	0.596
3	0.473	0.598
3	0.476	0.599
3	0.479	0.601
3	0.482	0.602
3	0.485	0.604
3	0.485	0.601
3	0.488	0.603
3	0.491	0.604
3	0.491	0.602
3	0.494	0.604
3	0.497	0.605
3	0.500	0.606
3	0.500	0.604
3	0.503	0.606
3	0.506	0.607
3	0.506	0.605
3	0.509	0.606
3	0.509	0.604
3	0.509	0.602
3	0.509	0.600
3	0.512	0.601
3	0.512	0.599
3	0.515	0.601
3	0.518	0.602
3	0.521	0.603
3	0.524	0.605
3	0.527	0.606
3	0.530	0.608
3	0.533	0.609
3	0.533	0.607
3	0.536	0.608
3	0.539	0.609
3	0.542	0.611
3	0.545	0.612
3	0.548	0.613
3	0.551	0.615
3	0.551	0.613
3	0.554	0.614
3	0.557	0.615
3	0.557	0.613
3	0.560	0.614
3	0.560	0.612
3	0.560	0.610
3	0.560	0.608
3	0.563	0.610
3	0.563	0.608
3	0.565	0.609
3	0.568	0.610
3	0.571	0.611
3	0.574	0.613
3	0.577	0.614
3	0.580	0.615
3	0.583	0.616
3	0.583	0.614
3	0.586	0.616
3	0.589	0.617
3	0.592	0.618
3	0.595	0.619
3	0.595	0.617
3	0.598	0.618
3	0.601	0.620
3	0.604	0.621
3	0.607	0.622
3	0.607	0.620
3	0.610	0.621
3	0.613	0.622
3	0.613	0.620
3	0.616	0.622
3	0.619	0.623
3	0.622	0.624
3	0.625	0.625
3	0.628	0.626
3	0.628	0.624
3	0.631	0.625
3	0.634	0.626
3	0.634	0.625
3	0.637	0.626
3	0.640	0.627
3	0.643	0.628
3	0.646	0.629
3	0.646	0.627
3	0.649	0.628
3	0.652	0.629
3	0.655	0.630
3	0.655	0.629
3	0.655	0.627
3	0.658	0.628
3	0.661	0.629
3	0.664	0.630
3	0.664	0.628
3	0.664	0.626
3	0.667	0.627
3	0.670	0.628
3	0.673	0.630
3	0.676	0.631
3	0.679	0.632
3	0.682	0.633
3	0.685	0.634
3	0.685	0.632
3	0.688	0.633
3	0.688	0.631
3	0.688	0.629
3	0.690	0.630
3	0.690	0.629
3	0.693	0.630
3	0.693	0.628
3	0.696	0.629
3	0.699	0.630
3	0.699	0.628
3	0.702	0.629
3	0.702	0.628
3	0.702	0.626
3	0.705	0.627
3	0.705	0.625
3	0.705	0.624
3	0.708	0.625
3	0.708	0.623
3	0.711	0.624
3	0.714	0.625
3	0.714	0.623
3	0.714	0.622
3	0.714	0.620
3	0.717	0.621
3	0.720	0.622
3	0.723	0.623
3	0.723	0.621
3	0.723	0.620
3	0.723	0.618
3	0.726	0.619
3	0.726	0.618
3	0.729	0.619
3	0.729	0.617
3	0.732	0.618
3	0.732	0.617
3	0.735	0.618
3	0.735	0.616
3	0.738	0.617
3	0.738	0.615
3	0.738	0.614
3	0.738	0.612
3	0.741	0.613
3	0.741	0.612
3	0.744	0.613
3	0.747	0.614
3	0.747	0.612
3	0.750	0.613
3	0.750	0.612
3	0.750	0.610
3	0.750	0.609
3	0.753	0.610
3	0.756	0.611
3	0.759	0.612
3	0.762	0.612
3	0.762	0.611
3	0.762	0.610
3	0.762	0.608
3	0.762	0.607
3	0.762	0.605
3	0.762	0.604
3	0.765	0.605
3	0.768	0.606
3	0.768	0.604
3	0.768	0.603
3	0.768	0.601
3	0.771	0.602
3	0.771	0.601
3	0.771	0.600
3	0.771	0.598
3	0.774	0.599
3	0.777	0.600
3	0.780	0.601
3	0.783	0.602
3	0.783	0.600
3	0.786	0.601
3	0.789	0.602
3	0.792	0.603
3	0.795	0.604
3	0.798	0.605
3	0.801	0.606
3	0.804	0.607
3	0.807	0.608
3	0.810	0.609
3	0.810	0.607
3	0.810	0.606
3	0.810	0.604
3	0.813	0.605
3	0.815	0.606
3	0.818	0.607
3	0.818	0.606
3	0.818	0.604
3	0.821	0.605
3	0.824	0.606
3	0.827	0.607
3	0.827	0.606
3	0.830	0.607
3	0.830	0.605
3	0.830	0.604
3	0.830	0.603
3	0.833	0.603
3	0.836	0.604
3	0.836	0.603
3	0.836	0.602
3	0.836	0.600
3	0.836	0.599
3	0.836	0.598
3	0.836	0.597
3	0.839	0.597
3	0.839	0.596
3	0.839	0.595
3	0.839	0.594
3	0.839	0.592
3	0.842	0.593
3	0.845	0.594
3	0.845	0.593
3	0.845	0.592
3	0.845	0.590
3	0.848	0.591
3	0.851	0.592
3	0.854	0.593
3	0.857	0.594
3	0.857	0.593
3	0.857	0.591
3	0.857	0.590
3	0.857	0.589
3	0.860	0.590
3	0.860	0.589
3	0.860	0.587
3	0.863	0.588
3	0.863	0.587
3	0.863	0.586
3	0.863	0.585
3	0.863	0.584
3	0.863	0.582
3	0.863	0.581
3	0.863	0.580
3	0.863	0.579
3	0.866	0.580
3	0.866	0.579
3	0.866	0.577
3	0.866	0.576
3	0.866	0.575
3	0.866	0.574
3	0.869	0.575
3	0.869	0.574
3	0.869	0.573
3	0.872	0.573
3	0.875	0.574
3	0.875	0.573
3	0.878	0.574
3	0.881	0.575
3	0.881	0.574
3	0.881	0.573
3	0.884	0.573
3	0.884	0.572
3	0.884	0.571
3	0.887	0.572
3	0.890	0.573
3	0.890	0.572
3	0.890	0.571
3	0.890	0.570
3	0.893	0.570
3	0.896	0.571
3	0.899	0.572
3	0.899	0.571
3	0.899	0.570
3	0.899	0.569
3	0.899	0.568
3	0.899	0.567
3	0.899	0.566
3	0.899	0.564
3	0.902	0.565
3	0.902	0.564
3	0.902	0.563
3	0.905	0.564
3	0.905	0.563
3	0.905	0.562
3	0.908	0.563
3	0.908	0.562
3	0.908	0.561
3	0.908	0.560
3	0.908	0.559
3	0.911	0.559
3	0.911	0.558
3	0.911	0.557
3	0.911	0.556
3	0.911	0.555
3	0.914	0.556
3	0.917	0.557
3	0.920	0.558
3	0.920	0.557
3	0.920	0.556
3	0.920	0.555
3	0.920	0.554
3	0.920	0.553
3	0.920	0.552
3	0.920	0.551
3	0.923	0.552
3	0.923	0.551
3	0.923	0.550
3	0.923	0.549
3	0.923	0.548
3	0.923	0.547
3	0.923	0.546
3	0.923	0.545
3	0.923	0.544
3	0.923	0.543
3	0.923	0.542
3	0.926	0.543
3	0.929	0.544
3	0.929	0.543
3	0.929	0.542
3	0.929	0.541
3	0.929	0.540
3	0.929	0.539
3	0.929	0.538
3	0.929	0.537
3	0.929	0.536
3	0.929	0.535
3	0.929	0.534
3	0.932	0.535
3	0.935	0.536
3	0.935	0.535
3	0.938	0.536
3	0.938	0.535
3	0.938	0.534
3	0.938	0.533
3	0.938	0.532
3	0.940	0.533
3	0.943	0.534
3	0.943	0.533
3	0.946	0.534
3	0.946	0.533
3	0.946	0.532
3	0.946	0.531
3	0.946	0.530
3	0.946	0.529
3	0.949	0.530
3	0.949	0.529
3	0.949	0.528
3	0.952	0.529
3	0.952	0.528
3	0.952	0.527
3	0.952	0.526
3	0.955	0.527
3	0.958	0.528
3	0.961	0.529
3	0.961	0.528
3	0.961	0.527
3	0.961	0.526
3	0.961	0.525
3	0.961	0.524
3	0.961	0.524
3	0.961	0.523
3	0.961	0.522
3	0.961	0.521
3	0.961	0.520
3	0.961	0.519
3	0.961	0.518
3	0.964	0.519
3	0.964	0.518
3	0.964	0.518
3	0.967	0.518
3	0.970	0.519
3	0.970	0.518
3	0.973	0.519
3	0.973	0.518
3	0.973	0.517
3	0.973	0.517
3	0.973	0.516
3	0.973	0.515
3	0.976	0.516
3	0.976	0.515
3	0.979	0.516
[truncated: 4,909 more rows]
