# Supplementary material for: Meta-unstable mRNAs in activated CD8+ T cells are defined by interlinked AU-rich elements and m6A mRNA methylation
Source: Nat Commun. 2026 Jan 22;17:160. doi: 10.1038/s41467-025-67762-w (PMC12827480; doi:10.1038/s41467-025-67762-w)
Supplement: Supplementary file 6 — Source Data [file 41467_2025_67762_MOESM6_ESM.zip › Source Data/Fig-3A.xlsx]

## Sheet: Fig3A_ActD-IL7R
	DMSO	DMSO	DMSO	METTL3i (6uM)	METTL3i (6uM)	METTL3i (6uM)
	Donor 1	Donor 2	Donor 3	Donor 1	Donor 2	Donor 3
0	100	100	100	100	100	100
1	65	79		128	70
2	36	64	63	64	128	66
3	26	32		48	43
4	24	28		33	40
Donor 3 had enough cells only for two cnditions 0 and 2 hrs

## Sheet: Fig3A_ActD-CD69
	DMSO	DMSO	DMSO	METTL3i (6uM)	METTL3i (6uM)	METTL3i (6uM)
	Donor 1	Donor 2	Donor 3	Donor 1	Donor 2	Donor 3
0	100	100	100	100	100	100
1	35	66		177	73
2	8	22	29	43	60	18
3	4	4		27	9
4	2	4		21	5
Donor 3 had enough cells only for two cnditions 0 and 2 hrs

## Sheet: Fig3A-ActD-TNF
	DMSO	DMSO	DMSO	METTL3i (6uM)	METTL3i (6uM)	METTL3i (6uM)
	Donor 1	Donor 2	Donor 3	Donor 1	Donor 2	Donor 3
0	100	100	100	100	100	100
1	15	22		33	20
2	7	13	15	13	27	18
3	5	6		9	9
4	4	5		7	8
Donor 3 had enough cells only for two cnditions 0 and 2 hrs
