# Supplementary material for: Meta-unstable mRNAs in activated CD8+ T cells are defined by interlinked AU-rich elements and m6A mRNA methylation
Source: Nat Commun. 2026 Jan 22;17:160. doi: 10.1038/s41467-025-67762-w (PMC12827480; doi:10.1038/s41467-025-67762-w)
Supplement: Supplementary file 6 — Source Data [file 41467_2025_67762_MOESM6_ESM.zip › Source Data/Fig-3B.xlsx]

## Sheet: Fig. 3B_Combined data qPCRs 18S
	IL7R	CCL4	CD28	CD69	TCF7	ZFP36L1	TNF	IFNG
donor 789	1.21003	2.02232	1.46878				1.5429
donor 103	2.11658	2.36226	1.60292	3.81529	2.6671	2.14168	0.375752	1.26632
donor 588	1.14802	1.5329	1.10327	1.44271	1.52621	1.19347	1.39519	1.38586
donor 952	1.53139	1.21076	0.977017	1.20813	0.978151	0.94362	1.50818	1.33441
donor 874	2.78353	1.77551		2.35176				2.0725
Blank cells mean that for that donor the specific marker was not tested
