# Supplementary material for: Meta-unstable mRNAs in activated CD8+ T cells are defined by interlinked AU-rich elements and m6A mRNA methylation
Source: Nat Commun. 2026 Jan 22;17:160. doi: 10.1038/s41467-025-67762-w (PMC12827480; doi:10.1038/s41467-025-67762-w)
Supplement: Supplementary file 6 — Source Data [file 41467_2025_67762_MOESM6_ESM.zip › Source Data/Fig-3D.xlsx]

## Sheet: Fig-3D-IL7R%
	DMSO										METTL3i
	d 103	d 588	d 952	d 789	d 910	d 918	d 576	d 582	d 441	d571	d 103	d 588	d 952	d 789	d 910	d 918	d 576	d 582	d 441	d571
IL7R %	25.8	35.1	42.7	68.7	74.8	96.5	0.43	0.4	0.39	0.13	42.6	58.5	56.8	89.7	92.2	98	33.1	35.3	23.7	22.7
