# Supplementary material for: Meta-unstable mRNAs in activated CD8+ T cells are defined by interlinked AU-rich elements and m6A mRNA methylation
Source: Nat Commun. 2026 Jan 22;17:160. doi: 10.1038/s41467-025-67762-w (PMC12827480; doi:10.1038/s41467-025-67762-w)
Supplement: Supplementary file 6 — Source Data [file 41467_2025_67762_MOESM6_ESM.zip › Source Data/Fig-3G.xlsx]

## Sheet: Fig-3G_FTOinhibitor_MFI-GFP
	IFNg			TNFa			GzmB
	donor 6291	donor 6292	donor 6294	donor 6291	donor 6292	donor 6294	donor 6291	donor 6292	donor 6294
50	1.06714	1.05323	0.962008	1.09216	1.00866	1.01278	0.936236	1.02554	1.03858
100	0.751802	0.949557	0.919227	0.991241	0.971751	1.01278	0.88551	1.0359	1.09162
150	0.448408	0.678186	0.792003	0.791698	0.812053	0.855373	0.804469	1.04379	1.25009
