# Supplementary material for: Meta-unstable mRNAs in activated CD8+ T cells are defined by interlinked AU-rich elements and m6A mRNA methylation
Source: Nat Commun. 2026 Jan 22;17:160. doi: 10.1038/s41467-025-67762-w (PMC12827480; doi:10.1038/s41467-025-67762-w)
Supplement: Supplementary file 6 — Source Data [file 41467_2025_67762_MOESM6_ESM.zip › Source Data/Fig-3H.xlsx]

## Sheet: Fig. 3H_ELISA IFN-g 4hrs
	0	50	100	150
Donor 83 12.2.21	1857	2415	1090	573
Donor 84 12.2.21	1690	1798	1290	157
Donor 85 12.2.21	1423	2723	1790	432
