# Supplementary material for: Meta-unstable mRNAs in activated CD8+ T cells are defined by interlinked AU-rich elements and m6A mRNA methylation
Source: Nat Commun. 2026 Jan 22;17:160. doi: 10.1038/s41467-025-67762-w (PMC12827480; doi:10.1038/s41467-025-67762-w)
Supplement: Supplementary file 6 — Source Data [file 41467_2025_67762_MOESM6_ESM.zip › Source Data/Fig-3I.xlsx]

## Sheet: Fig-3I_ELISA-TNFa-4hrs
	0	50	100	150
Donor 83 12.2.21	12236	12262	10592	5910
Donor 84 12.2.21	11483	10357	8323	4353
Donor 85 12.2.21	13040	11888	8997	5231
