# Supplementary material for: Meta-unstable mRNAs in activated CD8+ T cells are defined by interlinked AU-rich elements and m6A mRNA methylation
Source: Nat Commun. 2026 Jan 22;17:160. doi: 10.1038/s41467-025-67762-w (PMC12827480; doi:10.1038/s41467-025-67762-w)
Supplement: Supplementary file 6 — Source Data [file 41467_2025_67762_MOESM6_ESM.zip › Source Data/Fig-3L.xlsx]

## Sheet: Fig-3L_SELECT-TNFa-AREsite_ΔΔ
	METTL3_KO	FTO_KO
D73_rest (S.6)		0.471717
D6296_rest (S.8)	3.34897
D8561_rest (S.9)	3.25647	0.411245
D8556_rest (S.10)	1.68855	1.24382
