# Supplementary material for: Meta-unstable mRNAs in activated CD8+ T cells are defined by interlinked AU-rich elements and m6A mRNA methylation
Source: Nat Commun. 2026 Jan 22;17:160. doi: 10.1038/s41467-025-67762-w (PMC12827480; doi:10.1038/s41467-025-67762-w)
Supplement: Supplementary file 6 — Source Data [file 41467_2025_67762_MOESM6_ESM.zip › Source Data/Fig-3M.xlsx]

## Sheet: Fig-3M_qPCR-of-GFP-levels-per
	3'UTR-TNF_AREmut	3'UTR-TNF_RRACHmut	3'UTR-TNF_AREmut/RRACHmut
donor 8563	1.99	1.06	0.97
donor 8567	1.62	1.39	0.86
donor 7668	1.82	0.8	1.02
donor 8557	2.57	0.27	0.41
donor 8575	1.38	0.18	0.4
donor 8570	0.88	0.71	0.96
donor 8558	0.74	0.4	0.62
donor DMSO_expC	1.0538	0.76227	1.79569
donor DMSO_303	0.708303	0.721189	0.9704
donor DMSO_874	0.803637	0.400473	0.508579
