# Supplementary material for: Meta-unstable mRNAs in activated CD8+ T cells are defined by interlinked AU-rich elements and m6A mRNA methylation
Source: Nat Commun. 2026 Jan 22;17:160. doi: 10.1038/s41467-025-67762-w (PMC12827480; doi:10.1038/s41467-025-67762-w)
Supplement: Supplementary file 6 — Source Data [file 41467_2025_67762_MOESM6_ESM.zip › Source Data/Fig-3P.xlsx]

## Sheet: Fig-3P_TNF-GFP-positive-cells
	3'UTR-TNF_WT	3'UTR-TNF_AREmut	3'UTR-TNF_RRACHmut	3'UTR-TNF_AREmut/RRACHmut
donor 8663	826	898	827	799
donor 8667	774	725	644	796
donor 7668	880	942	872	874
donor 7666	911	969	726	769
donor 8557	2957	7800	2364	2799
donor 8575	3434	10225	2377	2998
donor 8558	1361	1437	1134	1111
donor 8570	1046	1001	1001	1019
donor 8574	1428	1367	1186	1048
DMSO_donor_83	2744	3182	2931	3275
DMSO_donor _97	2941	3731	3254	3864
DMSO_donor _085	12634	16322	13075	19387
DMSO_donor _326	6952	8775	6374
DMSO_donor _303	3834	3617	3846	4015
DMSO_donor _874	3606	3300	3403	3799
Blank cells mean that for the specific donor the double mutant was not tested due to technical limitations
