# Supplementary material for: Meta-unstable mRNAs in activated CD8+ T cells are defined by interlinked AU-rich elements and m6A mRNA methylation
Source: Nat Commun. 2026 Jan 22;17:160. doi: 10.1038/s41467-025-67762-w (PMC12827480; doi:10.1038/s41467-025-67762-w)
Supplement: Supplementary file 6 — Source Data [file 41467_2025_67762_MOESM6_ESM.zip › Source Data/Fig-4A.csv]

GeneName	Ratio.ML.normalized.log2.F	Ratio.LM.normalized.log2.R	probe
Sep-02	-0.1867	-0.4189	RRACH
Sep-02	-0.2018	-0.2343	RRACH
ABCB8	-0.1774	-0.8175	RRACH
ABCD3	-1.7224	-2.1524	RRACH
ABHD16A	-0.2272	-0.1361	RRACH
ACACB	0.0499	-0.1842	RRACH
ACIN1	0.1828	0.0908	RRACH
ACOT9	0.0775	-0.4292	RRACH
ACSL5	-0.8297	-0.6462	RRACH
ACTC1	0.0919	0.1318	RRACH
AFG3L2	-0.4562	0.6099	RRACH
AGPAT3	-0.0525	-0.5099	RRACH
AGPAT5	-0.0034	-0.2739	RRACH
AIMP1	-0.1778	-0.5094	RRACH
AKAP17A	0.3953	0.4368	RRACH
AKAP8	0.766	0.5945	RRACH
AKAP8L	-0.248	-0.1761	RRACH
ALG1	-0.5753	-0.4587	RRACH
ALYREF	0.3148	0.2321	RRACH
ANKHD1	0.2717	0.1101	RRACH
APOBEC3	0.0168	-0.2396	RRACH
ARL1	-0.0557	-0.2318	RRACH
ARL6IP4	-0.0821	0.0932	RRACH
ARTS-1	-0.398	-0.3421	RRACH
ASF1A	-0.1098	-0.0464	RRACH
ATAD3B	-0.6834	-0.543	RRACH
ATP13A1	-0.2516	-0.4618	RRACH
ATP1A1	-0.2925	-0.3844	RRACH
ATP2A2	-0.2121	-0.3329	RRACH
ATP2A3	-0.1387	-0.3402	RRACH
ATP2B4	-0.5545	-0.6209	RRACH
ATP5B	-0.3765	-0.4751	RRACH
ATP5C1	-0.7986	-0.8577	RRACH
ATP5F1	-0.3051	-0.4679	RRACH
ATP5H	-0.3954	-0.513	RRACH
ATP5J2	-0.1744	-0.4023	RRACH
ATP5J2-	1.5702	-1.6101	RRACH
ATP5L	0.0134	-0.3374	RRACH
ATP5O	-0.6059	-0.4306	RRACH
ATP6V1H	-0.034	-0.3745	RRACH
ATR	0.0328	-0.0591	RRACH
ATXN2L	0.3566	0.3944	RRACH
AUP1	-0.2981	-0.3668	RRACH
AYTL2	-0.2849	0.4023	RRACH
BCL11B	0.1605	0.0154	RRACH
BCLAF1	0.6683	0.6789	RRACH
BDH1	-0.2311	-0.2816	RRACH
BLM	-0.032	-0.1272	RRACH
BOLA2	0.0894	-0.0801	RRACH
C11orf9	-0.391	-0.3292	RRACH
C14orf1	0.7968	0.5612	RRACH
C14orf1	0.5362	0.0999	RRACH
C19orf5	-0.2804	-0.564	RRACH
C19orf5	0.0291	-0.0507	RRACH
C1QBP	0.0517	-0.0809	RRACH
C3orf58	-1.5305	-2.0647	RRACH
CAAP1	0.2683	0.402	RRACH
CALM3	0.6164	0.8833	RRACH
CAND1	-0.1532	-0.3382	RRACH
CAPN1	-0.0227	-0.3674	RRACH
CAPRIN1	0.0032	-0.0202	RRACH
CAPZA1	-0.1527	0.187	RRACH
CCAR1	-0.2438	-0.1045	RRACH
CCDC150	0.0334	-0.1325	RRACH
CCDC59	0.6823	0.201	RRACH
CD2	-0.4003	-0.2128	RRACH
CD3E	-0.6028	-0.3019	RRACH
CD3EAP	-0.465	-0.0574	RRACH
CD8A	-0.6004	-0.7007	RRACH
CDC5L	-0.0611	0.1011	RRACH
CDS2	-0.2146	-0.3848	RRACH
CERS2	-0.4157	-0.5509	RRACH
CHCHD3	-0.3819	-0.077	RRACH
CHERP	0.2041	0.3796	RRACH
CHTOP	0.5635	0.5055	RRACH
CIR1	0.3101	-0.1617	RRACH
CIRBP	0.1864	0.0941	RRACH
CLCN7	-0.9712	-1.1082	RRACH
CLK3	0.2813	0.2898	RRACH
CMAS	-0.1854	-0.0426	RRACH
CNBP	-0.4245	-0.174	RRACH
CNN2	-0.119	0.0332	RRACH
COPA	-0.2345	-0.44	RRACH
COPB1	-0.2579	-0.3339	RRACH
COPG1	-0.0096	-0.209	RRACH
CORO1A	-0.0616	-0.3661	RRACH
COX15	-0.2979	-0.2446	RRACH
COX7A2	-0.3439	-0.2216	RRACH
CPSF1	0.4533	0.3625	RRACH
CPSF4	0.3044	0.3122	RRACH
CPT1A	-0.6198	-0.6229	RRACH
CSDA	0.174	0.0902	RRACH
CSDE1	-0.3158	-0.4115	RRACH
CSE1L	-0.1321	-0.6731	RRACH
CTCF	0.3407	0.7588	RRACH
CTPS1	-0.3429	0.058	RRACH
CTSA	-0.3226	-0.2719	RRACH
CTSB	-0.336	-0.5268	RRACH
CTSC	-0.2061	-0.5618	RRACH
CWF19L1	-0.2912	-0.1178	RRACH
CXCR4	-0.5893	-0.7002	RRACH
CYC1	-1.2267	-0.935	RRACH
CYFIP2	0.1998	0.3656	RRACH
DAD1	-0.173	-0.0389	RRACH
DARS	-0.4151	-0.4398	RRACH
DBR1	0.7136	0.6307	RRACH
DBT	0.0933	-0.2323	RRACH
DCK	0.1286	-0.5607	RRACH
DDOST	-0.1638	-0.2136	RRACH
DDX1	0.415	0.1339	RRACH
DDX17	0.73	0.6654	RRACH
DDX21	0.2862	0.3431	RRACH
DDX23	-0.0332	0.0179	RRACH
DDX24	0.1695	0.1825	RRACH
DDX28	0.1601	0.0999	RRACH
DDX31	0.025	0.275	RRACH
DDX39A	-0.1798	0.0751	RRACH
DDX3X	0.4217	0.242	RRACH
DDX41	0.0447	-0.4452	RRACH
DDX46	0.1386	-0.0816	RRACH
DDX5	0.4352	0.2368	RRACH
DDX50	0.0358	-0.0129	RRACH
DDX54	-0.1426	0.139	RRACH
DDX55	-0.4877	-0.6304	RRACH
DDX56	1.0099	-0.0816	RRACH
DDX6	0.1176	0.0946	RRACH
DDX60	-0.0103	-0.2105	RRACH
DECR1	-0.3654	-0.4252	RRACH
DERL1	-0.2762	-0.2598	RRACH
DGCR8	0.6385	0.6847	RRACH
DGKZ	0.1869	0.0076	RRACH
DHX15	0.1483	0.0404	RRACH
DHX30	0.0193	-0.0128	RRACH
DHX36	-0.1272	-0.0093	RRACH
DHX37	-0.0849	-0.0412	RRACH
DHX57	0.1734	-0.1205	RRACH
DHX8	0.2696	0.142	RRACH
DHX9	0.1296	0.0845	RRACH
DIMT1	0.0609	0.1116	RRACH
DKC1	0.048	0.013	RRACH
DKFZp66	-0.3084	-0.4703	RRACH
DKFZp68	0.0191	-0.193	RRACH
DKFZp68	-0.7109	0.4148	RRACH
DKFZp68	0.4318	0.3906	RRACH
DKFZp68	0.3168	0.248	RRACH
DKFZp68	-0.1718	0.2398	RRACH
DKFZp68	-0.0706	-0.0805	RRACH
DNAJA1	-0.2795	-0.9595	RRACH
DNAJA2	-0.2286	-0.2277	RRACH
DNAJB6	-0.3528	-0.2282	RRACH
DNAJC11	-0.5923	-0.5138	RRACH
DNAJC13	0.2352	0.3127	RRACH
DNAJC9	-0.1893	0.0854	RRACH
DNAPTP6	0.2427	0.3793	RRACH
DNCL1	-0.3348	-0.411	RRACH
DOCK2	-0.1442	-0.2836	RRACH
DPM1	-0.3922	-0.264	RRACH
DPY19L1	-1.0957	-1.3385	RRACH
DUS3L	0.0169	-0.2355	RRACH
DUSP11	-0.1355	0.1997	RRACH
EBP	-1.6292	-3.0362	RRACH
EED	0.5982	0.8245	RRACH
EEF1A1	-0.0279	-0.2399	RRACH
EIF2S3	0.0243	0.4375	RRACH
ELAVL1	-0.3195	0.2119	RRACH
ELMSAN1	0.2545	0.4148	RRACH
ELOVL1	-0.3348	-0.3452	RRACH
ELOVL5	-0.2203	-0.4138	RRACH
EMD	-0.1542	-0.3152	RRACH
EME1	0.0822	-0.2365	RRACH
ENOX2	-0.3439	-0.4801	RRACH
EPRS	-0.3404	-0.4655	RRACH
ERH	0.8159	0.8727	RRACH
ESYT2	-0.5802	-0.342	RRACH
EWSR1	0.7431	0.6141	RRACH
EXOC1	0.766	-0.2921	RRACH
FADS2	-0.4885	-0.1511	RRACH
FAM113B	1.002	0.6105	RRACH
FAM120A	0.4783	0.3958	RRACH
FAM206A	-0.0636	-0.4893	RRACH
FAM208A	-0.1136	0.1556	RRACH
FAM36A	-0.2198	-0.5209	RRACH
FAM98B	0.3263	0.0483	RRACH
FANCI	-0.2702	-0.3476	RRACH
FAR1	-0.6903	-1.211	RRACH
FARSB	-0.1457	0.0266	RRACH
FARSLA	-0.2022	-0.4259	RRACH
FAU	-0.1199	-0.1017	RRACH
FBL	-0.1208	-0.0264	RRACH
FDPS	-0.0793	0.5687	RRACH
FHL2	0.111	-0.4988	RRACH
FIP1L1	0.1661	0.2823	RRACH
FKBP11	-0.3825	-0.6581	RRACH
FKBP8	-0.1839	-0.4424	RRACH
FLJ0029	1.0982	0.8172	RRACH
FLJ1015	0.1444	-0.0366	RRACH
FLJ1084	-0.4084	-0.4759	RRACH
FLJ2255	-0.3826	-0.419	RRACH
FMR1	0.6899	0.5618	RRACH
FMR1	0.6403	0.6894	RRACH
FTSJ3	-0.5211	-0.4083	RRACH
FUS	0.5013	0.6632	RRACH
FXR1	0.6529	0.5851	RRACH
FXR2	0.5288	0.5266	RRACH
G3BP2	0.091	0.0562	RRACH
GALK1	0.2775	-0.3302	RRACH
GAPDH	-0.311	-0.2772	RRACH
GBP5	-0.1402	-0.3781	RRACH
GCDH	0.0955	-0.356	RRACH
GLUD1	0.539	-0.232	RRACH
GNL2	-0.4894	0.03	RRACH
GP1BB	-0.4929	-0.4481	RRACH
GPATCH1	0.2884	0.1919	RRACH
GPATCH8	-6.00E-04	0.2188	RRACH
GPR89B	-0.3378	-0.3552	RRACH
GRWD1	0.2693	0.5036	RRACH
GTF2I	0.2945	0.0697	RRACH
GTF3C2	-0.0373	0.1998	RRACH
GTF3C3	0.2844	-0.004	RRACH
GTF3C5	0.1665	0.4697	RRACH
GTPBP4	0.341	0.2584	RRACH
GZMA	-0.2303	-0.227	RRACH
GZMB	-0.1313	-0.2601	RRACH
GZMH	0.4388	0.073	RRACH
H1FX	-0.3787	-0.1671	RRACH
HACD2	-0.3156	-0.212	RRACH
HADHA	-1.2817	-1.3226	RRACH
HADHB	-1.0872	-1.2507	RRACH
hCG_199	-0.6488	-0.513	RRACH
hCG_200	-0.4603	-0.452	RRACH
hCG_203	-0.1987	-0.322	RRACH
HDAC1	0.2659	0.177	RRACH
HDLBP	-0.9955	-1.1987	RRACH
HEL113	0.0499	1.3462	RRACH
HEL162	0.4308	0.2005	RRACH
HEL2	0.2827	0.446	RRACH
HELLS	-0.4771	-0.2541	RRACH
HEL-S-1	-0.2888	-0.3725	RRACH
HEL-S-1	0.113	0.3823	RRACH
HEL-S-5	-2.9931	-3.2373	RRACH
HEL-S-6	-0.2314	0.1586	RRACH
HELZ	0.0183	-0.1634	RRACH
HELZ2	0.0944	-0.1182	RRACH
HIST1H1	-0.5947	0.4329	RRACH
HIST1H1	-0.5362	0.2428	RRACH
HIST1H2	-0.4483	0.3783	RRACH
HIST1H2	-0.401	-0.0082	RRACH
HIST1H4	-0.2656	0.3039	RRACH
HIST2H3	-0.0469	0.3547	RRACH
HMGB1	0.5353	0.6332	RRACH
HMGB2	0.7271	0.2012	RRACH
HNRNPA0	-0.0116	-0.1998	RRACH
HNRNPA2	-0.057	-0.1134	RRACH
HNRNPA3	0.0166	0.0334	RRACH
HNRNPAB	-0.0698	-0.235	RRACH
HNRNPC	0.4118	0.3739	RRACH
HNRNPDL	0.4989	0.4075	RRACH
HNRNPH1	0.3579	0.1635	RRACH
HNRNPK	0.1069	0.0195	RRACH
HNRNPL	0.0386	-0.0397	RRACH
HNRNPLL	0.2671	0.0751	RRACH
HNRNPM	0.4785	0.2318	RRACH
HNRNPR	0.4775	0.543	RRACH
HNRNPU	0.218	0.2338	RRACH
HNRNPUL	-0.0356	-0.1068	RRACH
HNRPA1	-0.1337	-0.1319	RRACH
HNRPD	-0.0595	-0.2131	RRACH
HNRPF	0.0096	0.0436	RRACH
HNRPUL1	0.1722	0.0714	RRACH
HP1BP3	-0.1948	-0.3462	RRACH
HSD17B1	-0.225	-0.5079	RRACH
HSP90AB	-0.1812	-0.328	RRACH
HSPA5	0.1395	0.0739	RRACH
HSPA8	0.0136	-1.00E-04	RRACH
HSPD1	-0.3609	-0.4504	RRACH
HSU5320	0.3615	0.2545	RRACH
IARS	-0.3315	-0.2059	RRACH
IDH2	-0.1947	-0.3422	RRACH
IFI16	-0.0816	0.0756	RRACH
IKZF1	0.0387	-0.226	RRACH
IKZF3	-0.3297	-0.2731	RRACH
ILF2	-0.0036	-0.0546	RRACH
IMAP1	0.3714	-1.5309	RRACH
IMMT	0.0352	-0.2729	RRACH
IMPA1	-0.5149	0.2453	RRACH
IMPDH2	0.038	-0.1986	RRACH
INTS6	-0.908	-1.5054	RRACH
IQGAP1	0.5232	-1.8411	RRACH
ISG20L2	0.3119	0.2982	RRACH
ITGAL	-0.2493	-0.41	RRACH
ITGB2	-0.2094	-0.3601	RRACH
JAK1	-0.0736	-0.3441	RRACH
JAK3	-0.3295	-0.2088	RRACH
JUND	0.1947	-0.1276	RRACH
KHDRBS1	2.989	3.2224	RRACH
KIFC1	0.5231	0.7965	RRACH
KLF13	0.2233	0.173	RRACH
LAMP1	-0.2636	-0.1805	RRACH
LARP1	-0.0176	0.0112	RRACH
LARP7	-0.034	-0.0541	RRACH
LBR	-0.1175	-0.3887	RRACH
LCK	-0.2364	-0.2551	RRACH
LCLAT1	-0.0669	-0.5062	RRACH
LEMD2	-0.8853	-1.6259	RRACH
LGALS1	-0.0986	-0.0146	RRACH
LIME1	-0.0754	-0.0386	RRACH
LMAN1	-0.0607	-0.412	RRACH
LMNB1	-0.0336	-0.2216	RRACH
LOC8452	0.3063	-0.1777	RRACH
LPXN	0.1733	-0.4048	RRACH
LRPPRC	-3.4315	-3.8159	RRACH
LRRC59	-3.3463	-3.0233	RRACH
LSM14A	0.1297	0.1086	RRACH
LSM14B	0.0334	0.0801	RRACH
LSM3	0.1962	0.1196	RRACH
LSM4	0.5772	0.2966	RRACH
LUC7L	-0.1303	-0.1088	RRACH
LUC7L2	0.0122	0.0477	RRACH
LUC7L3	-0.0919	0.0017	RRACH
MAGT1	0.2142	-0.0846	RRACH
MARK2	1.2035	1.0968	RRACH
MARK3	0.7753	0.6775	RRACH
MARS	-0.0752	-0.4894	RRACH
MAZ	0.3924	0.5289	RRACH
MBOAT7	-0.2144	-0.3737	RRACH
MCCC2	0.0505	-0.0226	RRACH
MCM7	-0.5058	-0.3223	RRACH
ME2	-0.6779	-0.8366	RRACH
MEPCE	0.0703	-0.0865	RRACH
METTL16	0.6665	0.5037	RRACH
METTL17	-0.139	0.1091	RRACH
MKI67	0.0576	0.0374	RRACH
MMTAG2	-0.1303	-0.1947	RRACH
MPG	-0.0128	-0.1177	RRACH
MPHOSPH	-0.2122	0.0649	RRACH
MRM1	-0.0462	0.2236	RRACH
MRPL15	-0.2259	-0.0218	RRACH
MRPL22	-0.3051	-0.7113	RRACH
MRPL3	0.0883	-0.5263	RRACH
MRPS2	1.1055	0.9596	RRACH
MRPS23	1.1857	1.1684	RRACH
MRPS7	-0.2317	0.0667	RRACH
MRPS9	0.6247	0.6877	RRACH
MSH6	-0.0339	-0.5826	RRACH
MT2A	0.005	-0.3673	RRACH
MTA2	-0.1934	0.4618	RRACH
MTCH2	-0.0881	-0.1704	RRACH
MT-CO2	-0.0836	-0.4562	RRACH
MTHFSD	0.8069	0.7164	RRACH
MTHFSD	0.7054	0.7291	RRACH
MUS81	0.072	0.0659	RRACH
MYBBP1A	-0.7137	-0.9583	RRACH
MYL6	-1.3931	-0.9068	RRACH
MYO1G	0.7415	0.6331	RRACH
MYO9B v	-0.6788	-0.7217	RRACH
NAT10	-0.1916	-0.2041	RRACH
Nbla036	-0.0925	-0.1801	RRACH
NCAPG2	0.1288	-0.4633	RRACH
NCKAP1L	-0.001	0.0664	RRACH
NCL	0.1448	0.1445	RRACH
NDC1	-0.951	-0.5214	RRACH
NDUFA13	-0.4035	-0.4418	RRACH
NDUFA6	0.0151	-0.3875	RRACH
NDUFA9	-0.2437	-0.5378	RRACH
NDUFS1	-0.4808	-0.695	RRACH
NDUFS2	-0.3972	-0.4391	RRACH
NDUFS6	-0.2455	-0.4944	RRACH
NDUFV1	-2.4163	-0.1225	RRACH
NHP2	0.1309	-0.0914	RRACH
NHP2L1	-0.0018	-0.1153	RRACH
NIFK	-0.4787	-0.313	RRACH
NKRF	0.3724	0.2184	RRACH
NOL7	-0.0879	-0.1477	RRACH
NOLA1	0.0281	0.1371	RRACH
NONO	0.6024	0.4543	RRACH
NOP10	-0.0087	0.0967	RRACH
NOP16	-0.0978	-0.0741	RRACH
NOP56	-0.0694	-0.0311	RRACH
NOP58	-0.0505	-0.2853	RRACH
NOP9	-0.9103	-0.5052	RRACH
NPEPPS	-0.1016	-0.3876	RRACH
NSUN2	-0.2581	-0.1237	RRACH
NSUN5P2	-0.069	-0.2701	RRACH
NUFIP2	0.2656	0.421	RRACH
NUP205	-0.3387	-0.3958	RRACH
NUP88	0.5551	-0.43	RRACH
NUP93	-0.2167	-0.1489	RRACH
NXF1	0.2575	0.1629	RRACH
NXT1	0.5848	-0.2964	RRACH
OAS2	-0.1992	-0.2399	RRACH
OCIAD2	0.0756	-0.4443	RRACH
OSBPL3	0.4272	0.2185	RRACH
OXA1L	-0.2627	-0.1743	RRACH
P4HA1	-0.0744	0.0093	RRACH
PABPC1	0.4196	0.3911	RRACH
PABPC4	0.8152	0.1644	RRACH
PABPN1	0.9675	0.9401	RRACH
PAPD4	-0.0297	-0.1114	RRACH
PBEF1	-0.2409	-0.1321	RRACH
PC	0.0412	-0.0311	RRACH
PC4	0.0415	-0.0404	RRACH
PCBP1	0.1213	0.0564	RRACH
PCBP2	-0.0389	-0.0156	RRACH
PCCA	1.00E-04	-0.0456	RRACH
PCCB	0.0216	-0.0718	RRACH
PCID2	-0.1332	-0.3745	RRACH
PCNA	-0.086	-0.3999	RRACH
PEX11B	-0.4443	-0.4815	RRACH
PFKL	-0.1507	-0.3276	RRACH
PFKP	-0.2587	-0.5049	RRACH
PGAM5	0.566	0.6418	RRACH
PHAX	-0.2192	-0.1481	RRACH
PHB2	-2.2886	-2.7264	RRACH
PHF5A	0.2336	0.0322	RRACH
PHGDH	-0.2044	-0.3507	RRACH
PIG60	-0.2138	-0.2787	RRACH
PINX1	0.1489	-0.0284	RRACH
PIP4K2A	-0.0442	0.1954	RRACH
PIP5K1A	-0.1623	-0.2033	RRACH
PKM	-0.1699	-0.1202	RRACH
PML	-0.2995	-0.1864	RRACH
PNPLA6	-1.813	-1.9513	RRACH
POLG	0.0621	-0.0151	RRACH
POLG2	0.1596	0.0352	RRACH
POLH	-0.4953	-0.6118	RRACH
POLR1C	0.1767	-0.1987	RRACH
POLR2A	0.4045	0.4581	RRACH
POLR2B	0.6172	0.3705	RRACH
POLR2E	0.1961	0.592	RRACH
POLR3A	0.3476	0.1077	RRACH
POLRMT	0.2041	0.2592	RRACH
POM121C	-0.1988	-0.3102	RRACH
POP1	-0.4441	0.0187	RRACH
POP7	-0.0509	-0.2837	RRACH
PPHLN1	0.6065	0.581	RRACH
PPIG	0.1706	0.3412	RRACH
PPP1CA	2.9446	2.402	RRACH
PPP6C	-0.2975	-0.2	RRACH
PPT1	-0.144	-0.2392	RRACH
PRDX1	-0.0792	-0.0692	RRACH
PRF1	0.0053	-0.2028	RRACH
PRIC295	-0.5438	-0.5506	RRACH
PRKDC	-0.3385	-0.4608	RRACH
PRPF19	0.788	-0.1326	RRACH
PRPF3	0.1156	0.3221	RRACH
PRPF4	-0.0328	0.0245	RRACH
PRPF40A	0.2188	-0.086	RRACH
PRPF4B	0.1319	0.0144	RRACH
PRPF6	-0.1882	-0.3294	RRACH
PRPF8	0.0092	-0.1118	RRACH
PRRC2A	1.067	1.0822	RRACH
PRRC2B	0.5686	0.3371	RRACH
PRRC2C	1.2744	1.2445	RRACH
PS1TP5B	0.2861	0.1917	RRACH
PSD4	0.8111	0.817	RRACH
PSME4	0.4597	0.2192	RRACH
PTDSS1	-0.0818	0.0091	RRACH
PUF60	0.1326	0.1696	RRACH
PURA	0.0491	-0.3557	RRACH
PURB	0.1045	-0.1267	RRACH
PUS1	-0.018	0.0068	RRACH
PUS10	-0.511	-0.4691	RRACH
PUSL1	0.209	0.1194	RRACH
PYHIN1	0.0338	0.3395	RRACH
RAB7L1	-0.08	0.0567	RRACH
RAC2	-0.1682	-0.3357	RRACH
RAE1	0.434	0.1475	RRACH
RARS	-0.3916	-0.3885	RRACH
RASAL3	0.4719	0.4607	RRACH
RB1	0.7668	0.3764	RRACH
RBBP4	0.5507	0.3851	RRACH
RBBP6	1.3418	1.4436	RRACH
RBM14	0.54	0.4611	RRACH
RBM17	0.3222	0.1919	RRACH
RBM19	-0.003	-0.2085	RRACH
RBM25	-0.4482	0.3981	RRACH
RBM27	0.4717	0.3376	RRACH
RBM28	0.1878	0.1351	RRACH
RBM3	0.1529	-0.0933	RRACH
RBM39	0.1288	0.1674	RRACH
RBM42	0.1785	0.126	RRACH
RBM45	-0.0632	-0.024	RRACH
RBMS1	0.4758	-0.5238	RRACH
RBMX	0.4088	0.3336	RRACH
RBMXL1	0.7715	0.1116	RRACH
RCC2	-0.3101	0.0519	RRACH
RCN2	0.0209	-0.6981	RRACH
RECQL	0.6881	0.7229	RRACH
RECQL4	0.1981	0.0847	RRACH
RER1	-1.1978	-1.099	RRACH
RFC1	-0.4432	0.1249	RRACH
RFC3	-0.2125	-0.533	RRACH
RFC5	-0.2819	-0.624	RRACH
RHOF	-0.396	-0.5769	RRACH
RHOT2	-0.4933	-0.2201	RRACH
RIF1	2.2508	2.3907	RRACH
RNF213	-0.003	-0.0649	RRACH
RNPS1	0.4466	0.094	RRACH
RPL10	-0.2244	-0.2034	RRACH
RPL10A	-0.5466	-0.6307	RRACH
RPL11	0.0914	0.048	RRACH
RPL12	-0.4606	-0.4216	RRACH
RPL13	-0.3799	-0.3059	RRACH
RPL13A	-0.5336	-0.5238	RRACH
RPL14	-0.3634	-0.4305	RRACH
RPL15	-0.5779	-0.3966	RRACH
RPL17	-0.0871	0.0405	RRACH
RPL18	-0.5128	-0.2882	RRACH
RPL18A	-0.2726	-0.3471	RRACH
RPL19	-0.1584	-0.2149	RRACH
RPL21	-0.4365	-0.2296	RRACH
RPL22	-0.0346	-0.0854	RRACH
RPL22L1	-0.2604	0.1913	RRACH
RPL23	-0.281	-0.3393	RRACH
RPL23A	-0.4377	-0.0761	RRACH
RPL24	-0.1869	-0.2463	RRACH
RPL26	-0.3224	-0.0439	RRACH
RPL26L1	-0.3581	0.1282	RRACH
RPL27	-0.5158	-0.2774	RRACH
RPL27A	-0.0451	0.0139	RRACH
RPL28	-0.5312	-0.6525	RRACH
RPL29	-0.1756	-0.1779	RRACH
RPL3	-0.176	-0.0888	RRACH
RPL30	-0.4565	-0.3808	RRACH
RPL31	-0.3111	-0.1504	RRACH
RPL32	-0.4519	-0.155	RRACH
RPL34	-0.3548	-0.6375	RRACH
RPL35	-0.6571	-0.2384	RRACH
RPL35A	-0.4333	-0.7211	RRACH
RPL36	-0.6626	-0.4892	RRACH
RPL36A	0.188	-0.0946	RRACH
RPL36AL	-0.0851	-0.1197	RRACH
RPL37	-0.2071	-0.0819	RRACH
RPL37A	-0.3601	-0.2222	RRACH
RPL38	-0.3726	-0.2049	RRACH
RPL39P5	0.0213	0.0822	RRACH
RPL4	-0.5163	-0.5209	RRACH
RPL5	0.0895	0.0526	RRACH
RPL6	-0.4362	-0.529	RRACH
RPL7	-0.7404	-0.4538	RRACH
RPL7A	-0.504	-0.4152	RRACH
RPL8	-0.3783	-0.2229	RRACH
RPL9	-0.3791	-0.1031	RRACH
RPLP0	-0.5434	-0.4371	RRACH
RPLP1	-0.1017	0.0901	RRACH
RPLP2	-0.3108	0.0265	RRACH
RPN1	-0.1032	-0.1913	RRACH
RPN2	-0.1152	-0.2654	RRACH
RPP25L	-0.8071	0.9009	RRACH
RPS10	0.2774	0.0069	RRACH
RPS11	0.5993	0.662	RRACH
RPS12	0.1116	0.1021	RRACH
RPS13	-0.225	-0.421	RRACH
RPS14	-0.2888	-0.3922	RRACH
RPS15	-0.3228	-0.2139	RRACH
RPS16	-0.1854	-0.1543	RRACH
RPS17	-0.4008	0.0038	RRACH
RPS18	-0.7973	-0.8437	RRACH
RPS19	-0.2719	-0.4375	RRACH
RPS2	0.0372	0.0742	RRACH
RPS20	-0.8453	-0.7474	RRACH
RPS23	-0.2061	-0.1768	RRACH
RPS24	-0.1722	0.0498	RRACH
RPS25	-0.5716	-0.2142	RRACH
RPS26	-0.0483	-0.2406	RRACH
RPS27	-0.1014	-0.1108	RRACH
RPS27A	-0.0738	-0.0802	RRACH
RPS28	0.1017	0.1707	RRACH
RPS29	-0.8971	-1.0508	RRACH
RPS3	-0.997	-1.1488	RRACH
RPS3A	-0.2894	-0.3486	RRACH
RPS4X	-0.1381	-0.1439	RRACH
RPS4Y1	-0.3557	-0.1831	RRACH
RPS5	-1.0063	-1.2769	RRACH
RPS6	-0.1192	-0.1841	RRACH
RPS7	-0.2426	-0.1288	RRACH
RPS8	-0.2063	-0.128	RRACH
RPS9	-0.3237	-0.3359	RRACH
RRP12	-1.8575	-1.9034	RRACH
RRP1B	0.4238	0.5733	RRACH
RSL1D1	0.5523	0.5339	RRACH
RTCA	-0.1435	-0.1567	RRACH
RTCB	0.4271	0.1682	RRACH
S1PR4	-1.7121	-2.181	RRACH
SAMHD1	-0.2119	-0.2774	RRACH
SAP18	0.245	-0.0296	RRACH
SART1	0.063	0.0767	RRACH
SART3	0.1088	-0.0189	RRACH
SCAMP2	-0.3516	-0.2881	RRACH
SCAMP3	-0.1924	-0.2528	RRACH
SDHA	-0.1481	-0.1636	RRACH
SDHB	0.0443	-0.1004	RRACH
SEC61A1	-0.3539	-0.3925	RRACH
SETD2	0.809	-0.4205	RRACH
SETX	0.7232	0.2722	RRACH
SF1	0.4111	-0.0722	RRACH
SF3B1	0.1554	0.0082	RRACH
SF3B2	0.2197	0.1068	RRACH
SF3B3	0.2346	0.0424	RRACH
SF3B4	0.2099	0.1711	RRACH
SF3B5	0.189	-0.0045	RRACH
SF3B6	0.1126	0.1181	RRACH
SFPQ	0.5127	0.3011	RRACH
SFRS11	-0.0333	0.135	RRACH
SFRS4	0.1545	0.0404	RRACH
SFRS5	-0.207	-0.3807	RRACH
SFXN1	-0.1332	-0.3295	RRACH
SFXN3	-0.172	-0.3391	RRACH
SGPL1	-1.149	-1.2098	RRACH
SHINC3	-0.301	-0.3463	RRACH
SHMT2	-0.1283	-0.3375	RRACH
SIRT7	0.0746	-0.0527	RRACH
SKIV2L2	0.1093	0.391	RRACH
SLC16A1	-0.5877	-0.7791	RRACH
SLC1A4	0.1685	0.0226	RRACH
SLC1A5	-1.5131	-0.326	RRACH
SLC25A1	-0.0098	0.0188	RRACH
SLC25A1	-0.0846	-0.2033	RRACH
SLC25A1	-0.3733	-0.2813	RRACH
SLC25A1	-0.2333	-0.3293	RRACH
SLC25A2	-0.3016	-0.3043	RRACH
SLC25A2	-0.314	-0.1573	RRACH
SLC25A2	-0.02	-0.2514	RRACH
SLC25A3	-0.3231	-0.3071	RRACH
SLC25A4	-0.1355	-0.4293	RRACH
SLC25A4	-0.3656	-0.2229	RRACH
SLC25A5	-0.2796	-0.2556	RRACH
SLC25A6	-0.2416	-0.3418	RRACH
SLC27A2	-1.4247	-1.4126	RRACH
SLC27A4	-2.1666	-2.2898	RRACH
SLC2A1	-0.1448	-0.2227	RRACH
SLC2A3	-0.2279	-0.1846	RRACH
SLC30A9	-1.57	-1.9826	RRACH
SLC35B2	-0.3373	-0.3109	RRACH
SLC43A3	-0.1924	-0.3311	RRACH
SLC7A5	-0.2912	-0.2941	RRACH
SLFN5	-0.1849	-0.3012	RRACH
SLIRP	-3.6499	-3.5174	RRACH
SLTM	0.1656	0.1556	RRACH
SMBP	-0.1199	-0.5217	RRACH
SMC2	0.0643	-0.2609	RRACH
SMC4	0.1916	-0.0089	RRACH
SMPD4	-0.2526	-0.3301	RRACH
SNIP1	0.0439	0.4103	RRACH
SNRNP20	-0.2207	-0.1874	RRACH
SNRP70	0.0286	0.0653	RRACH
SNRPA1	0.2333	-0.1325	RRACH
SNRPC	0.0099	-0.0063	RRACH
SNRPD1	0.0439	0.1683	RRACH
SNRPD2	-0.2052	0.2941	RRACH
SNRPD3	0.0435	0.2759	RRACH
SNRPE	0.045	0.2706	RRACH
SNRPN	-0.1434	0.1009	RRACH
SOAT1	-0.5024	-0.3532	RRACH
SON	-0.0604	-0.1463	RRACH
Sp1	0.2014	-0.3469	RRACH
SPOP	0.2603	0.235	RRACH
SPTLC1	-0.2761	-1.1139	RRACH
SPTLC2	-1.6603	-0.0335	RRACH
SRBD1	0.7443	0.7404	RRACH
SRP14	-0.8997	0.0968	RRACH
SRP9	-0.8478	-0.1833	RRACH
SRPK1	0.5003	0.4333	RRACH
SRPK2	0.4748	0.3934	RRACH
SRRM1	0.1384	0.1405	RRACH
SRRM2	0.2356	0.1839	RRACH
SRSF1	-0.9643	-1.0368	RRACH
SRSF10	0.126	0.1393	RRACH
SRSF2	0.0875	-0.2024	RRACH
SRSF3	0.1787	0.1921	RRACH
SRSF6	0.026	-0.0341	RRACH
SRSF7	0.0737	0.1401	RRACH
SRSF9	-1.0599	-1.1807	RRACH
SSB	0.1043	-0.0287	RRACH
SSR4	-0.2125	-0.3488	RRACH
STAT1	-0.2015	-0.3186	RRACH
STAU1	-0.0874	-0.2039	RRACH
STAU2	0.5376	0.5777	RRACH
STK10	-0.0767	0.0245	RRACH
STK17B	0.072	-0.2409	RRACH
STRAP	-0.335	-0.3338	RRACH
STT3B	-0.0714	-0.2558	RRACH
SURF4	-0.4181	-0.5271	RRACH
SYNCRIP	0.4343	0.3686	RRACH
TAF15	0.9224	0.893	RRACH
TAMM41	-0.5071	-1.0695	RRACH
TAP1	-0.2862	-0.6364	RRACH
TAP2	-0.166	-0.3755	RRACH
TAPBP	0.1564	-0.4951	RRACH
TCAF2	-0.3446	-0.1919	RRACH
TCF7	-0.0204	-0.349	RRACH
TCP1	-0.2272	-0.0507	RRACH
TECR	-0.3153	-0.1992	RRACH
TELO2	-0.3128	-0.0144	RRACH
TEX10	-1.4683	-1.7845	RRACH
TFAM	0.0514	0.1147	RRACH
TFB1M	0.0652	-0.0711	RRACH
TFB2M	-0.2739	-0.2749	RRACH
TFRC	-0.3377	-0.1734	RRACH
THAP11	-0.1644	-0.3276	RRACH
THEX1	-0.2041	-0.2701	RRACH
THRAP3	0.5194	0.6739	RRACH
THUMPD1	-0.1254	-0.2123	RRACH
THUMPD2	0.2479	0.1298	RRACH
TIMM23	-1.6751	-0.364	RRACH
TIMMDC1	0.0994	-0.0794	RRACH
TM9SF2	-0.1882	-0.3615	RRACH
TM9SF4	-0.1941	-0.2015	RRACH
TMA16	-0.0098	0.2935	RRACH
TMCO1	-0.4581	-0.4098	RRACH
TMED10	-0.2629	-0.3505	RRACH
TMED2	-0.2741	-0.5103	RRACH
TMED4	-0.2689	-0.2493	RRACH
TMED7-T	-0.1795	-0.2192	RRACH
TMED9	-0.301	-0.4114	RRACH
TMEM120	0.0068	-0.5539	RRACH
TMEM173	-0.2598	-0.4518	RRACH
TMEM209	-0.0239	-0.3585	RRACH
TMEM70	-0.2825	-0.3942	RRACH
TMPO	-0.367	-0.4023	RRACH
TOE1	-0.0018	-0.039	RRACH
TOMM40	-0.2401	-0.2327	RRACH
TPP1	-0.3031	-0.4051	RRACH
TRAF3IP	-1.5221	-1.0774	RRACH
TRAM1	-0.1536	-0.2547	RRACH
TRANK1	0.5118	0.1987	RRACH
TREX1	-0.7485	-1.0109	RRACH
TRIM28	-0.681	-0.48	RRACH
TRMT1	0.7084	0.5542	RRACH
TRMT2A	-0.1796	-0.028	RRACH
TRMT6	0.6757	0.7154	RRACH
TTF1	-1.9524	-1.5479	RRACH
TUBA1C	-0.0219	-0.1721	RRACH
TUBA4A	-0.025	-0.156	RRACH
TUBB	-0.078	-0.188	RRACH
TUBB2C	-0.0922	-0.2255	RRACH
TUBB8	0.0168	-0.1382	RRACH
TUFM	-0.1184	-0.1198	RRACH
TXN	-0.1292	-0.3342	RRACH
TYK2	-0.2626	-0.3491	RRACH
U2AF1	0.0387	0.007	RRACH
U2AF2	0.0438	0.1178	RRACH
U2SURP	0.0992	0.2665	RRACH
U5-116K	-0.1273	-0.1311	RRACH
UBA52	-0.2151	0.0646	RRACH
UBAP2L	0.1233	0.1309	RRACH
UBTF	0.8355	1.0194	RRACH
UNC84B	-2.0342	-1.9445	RRACH
UQCRC2	-0.113	-0.4124	RRACH
UQCRH	-1.4898	-1.9028	RRACH
USMG5	-0.3398	-0.6315	RRACH
USP10	-0.0534	-0.0724	RRACH
USP39	-0.1947	0.5255	RRACH
UTP20	-0.9764	-0.4925	RRACH
VDAC1	-0.3296	-0.142	RRACH
VDAC2	-0.3047	-0.1567	RRACH
VDAC3	-0.1853	-0.1393	RRACH
VKORC1L	-0.2067	-0.3397	RRACH
WASF2	-0.2306	0.537	RRACH
WDR33	0.5069	0.4612	RRACH
WDR57	0.0035	0.0662	RRACH
WDR76	0.2864	0.2095	RRACH
XPO1	0.0308	-0.5202	RRACH
XPO5	-0.903	-1.1266	RRACH
XPOT	0.1092	-0.0174	RRACH
XRCC5	0.083	-0.1789	RRACH
XRN2	0.0827	-0.0896	RRACH
YBX1	0.216	0.1837	RRACH
YIF1A	-0.4308	-0.2877	RRACH
YIPF3	-0.1236	-0.2468	RRACH
YIPF5	-0.19	-0.4933	RRACH
YME1L1	-2.5245	-2.2918	RRACH
YTHDC1	2.7635	3.5709	RRACH
YTHDC2	1.4244	1.5073	RRACH
YTHDF1	5.1623	4.3158	RRACH
YTHDF2	4.0003	3.9203	RRACH
YWHAG	0.4348	0.2173	RRACH
YWHAH	0.3529	0.4692	RRACH
YWHAQ	0.458	0.2639	RRACH
YWHAZ	0.256	0.3986	RRACH
ZC3HAV1	-0.3529	-0.4003	RRACH
ZC3HAV1	-0.3702	-0.7758	RRACH
ZCCHC17	-0.1563	0.0595	RRACH
ZCCHC6	0.1332	0.1049	RRACH
ZDHHC6	-0.0779	-0.3953	RRACH
ZFR	1.5511	1.625	RRACH
ZGPAT	0.0826	-0.3323	RRACH
ZNF22	0.3482	-0.0534	RRACH
ZNF574	-0.1945	-0.2745	RRACH
ZNF638	0.3052	0.3023	RRACH
ZNF787	0.5095	0.4279	RRACH
ZNFX1	0.1969	0.1577	RRACH
ZNHIT6	-0.359	-0.119	RRACH
