# Supplementary material for: Meta-unstable mRNAs in activated CD8+ T cells are defined by interlinked AU-rich elements and m6A mRNA methylation
Source: Nat Commun. 2026 Jan 22;17:160. doi: 10.1038/s41467-025-67762-w (PMC12827480; doi:10.1038/s41467-025-67762-w)
Supplement: Supplementary file 6 — Source Data [file 41467_2025_67762_MOESM6_ESM.zip › Source Data/Fig-4B.csv]

GeneName	Ratio.ML.normalized.log2.F	Ratio.LM.normalized.log2.R	probe
01/09/200	-0.5874	0.1112	UUAUU
01/09/200	-0.7987	0.1973	UUAUU
AAAS	-3.0342	-3.805	UUAUU
ABCB10	-2.3086	-3.1093	UUAUU
ABCB7	-0.9313	-0.9511	UUAUU
ABCB8	-0.6802	-0.4595	UUAUU
ABCD1	-0.2746	-3.6966	UUAUU
ABCD2	-3.9244	-2.984	UUAUU
ABCD3	-4.2585	-3.8378	UUAUU
ABCF2	-0.437	-0.4486	UUAUU
ABHD12	-3.3512	-3.5583	UUAUU
ABHD16A	-1.4801	-1.1673	UUAUU
ACACB	0.5033	0.2719	UUAUU
ACAD9	-1.548	-1.9318	UUAUU
ACIN1	0.6257	0.974	UUAUU
ACOT9	-0.4436	-0.332	UUAUU
ACSL3	-2.4739	-2.5609	UUAUU
ACSL5	-1.8196	-1.4333	UUAUU
ACTB	-0.4132	-0.0121	UUAUU
ACTC1	-0.41	0.3954	UUAUU
ADAM10	-0.6157	0.1297	UUAUU
ADCK4	-1.301	-0.8055	UUAUU
ADCY7	-1.9189	-2.6837	UUAUU
AFG3L2	-1.6453	-1.5346	UUAUU
AGPAT3	-0.2724	-0.0831	UUAUU
AGPAT5	-1.0567	-0.9107	UUAUU
AGPAT6	-2.1448	-1.0626	UUAUU
AIMP1	-1.3784	-0.7467	UUAUU
AKAP17A	0.0578	-0.0447	UUAUU
AKAP8	-0.8443	-1.1653	UUAUU
AKAP8L	-0.5888	-0.6077	UUAUU
ALDH1B1	-0.4035	-0.0603	UUAUU
ALG1	-0.9713	-1.2642	UUAUU
ALG3	-1.646	-1.2836	UUAUU
ALYREF	-0.0313	-0.228	UUAUU
ANKHD1	0.0589	0.1257	UUAUU
APOBEC3C	-0.3555	-0.1308	UUAUU
APTX	-2.9068	-2.8935	UUAUU
AQR	-0.1358	0.0914	UUAUU
ARAF	-0.459	-0.7875	UUAUU
ARCN1	-2.1588	-2.0597	UUAUU
ARF1	-1.3426	-0.2301	UUAUU
ARFGEF1	-0.3805	-1.0796	UUAUU
ARL1	-0.9033	-0.1569	UUAUU
ARL6IP4	0.4972	0.4678	UUAUU
ASPM	-0.5393	-1.7193	UUAUU
ATAD3A	-3.644	-3.5452	UUAUU
ATAD3B	-3.8525	-3.7023	UUAUU
ATM	-1.7815	-1.6047	UUAUU
ATP13A1	-1.2986	-0.8606	UUAUU
ATP1A1	-1.0621	-0.6144	UUAUU
ATP2A2	-1.1983	-0.8995	UUAUU
ATP2A3	-1.2267	-0.6925	UUAUU
ATP2B4	-2.2869	-1.8976	UUAUU
ATP5C1	-2.7989	-2.5369	UUAUU
ATP5H	-1.2872	-1.2873	UUAUU
ATP5J	-0.8121	-1.5422	UUAUU
ATP5J2	-1.0284	-0.4876	UUAUU
ATP5J2-PT	1.7488	-1.9465	UUAUU
ATP5L	-0.7425	-0.2281	UUAUU
ATP5O	-2.4242	-1.7975	UUAUU
ATP6	-0.5882	-0.4938	UUAUU
ATP6V1H	-0.4236	-0.069	UUAUU
ATP9B	-1.5898	-2.2229	UUAUU
ATR	-0.5247	-0.6411	UUAUU
ATXN2L	-0.0788	0.0123	UUAUU
AUP1	-0.5151	0.1287	UUAUU
B3GAT3	-2.104	-2.6128	UUAUU
BCAP31	-1.4832	-2.8124	UUAUU
BCKDHB	-0.818	0.2649	UUAUU
BCL11B	-0.2987	-0.0318	UUAUU
BCLAF1	0.3491	0.1508	UUAUU
BDH1	-0.6786	-0.2641	UUAUU
BLM	-0.3486	-0.163	UUAUU
BOLA2	0.641	0.234	UUAUU
C11orf98	-2.0501	-0.5792	UUAUU
C14orf166	-0.5568	-0.2915	UUAUU
C14orf172	-3.00E-04	1.00E-04	UUAUU
C17orf62	-0.8196	-0.3771	UUAUU
C19orf52	-1.6179	-1.6011	UUAUU
C1QBP	-1.1846	-1.3865	UUAUU
C3orf58	-3.762	-3.8083	UUAUU
CABC1	-0.9362	-0.6808	UUAUU
CALM3	-0.9918	-1.9722	UUAUU
CAND1	-0.7855	-0.5777	UUAUU
CAPN1	-0.8074	-0.2916	UUAUU
CAPRIN1	-0.8223	-0.3128	UUAUU
CASC4	-1.7256	-1.7028	UUAUU
CCDC47	-0.8901	-0.5924	UUAUU
CCDC59	0.3833	-0.2455	UUAUU
CCT3	-0.5858	0.3355	UUAUU
CD2	-1.1074	-0.5822	UUAUU
CD28	-2.1056	-2.3033	UUAUU
CD3D	-0.0141	-1.328	UUAUU
CD3E	-2.0933	-1.6094	UUAUU
CD3G	-2.7242	-1.2608	UUAUU
CD5	-3.1705	-2.9881	UUAUU
CD6	-0.3149	-0.6996	UUAUU
CD74	-3.6832	-1.7008	UUAUU
CD8A	-2.3406	-2.5024	UUAUU
CD97	-0.9564	-0.3865	UUAUU
CDC2	-0.5312	0.1242	UUAUU
CDC5L	-1.4735	-0.6451	UUAUU
CDIPT	-0.7516	-0.9541	UUAUU
CDKAL1	-1.4183	-0.9557	UUAUU
CDKN2AIP	-0.1951	-0.0587	UUAUU
CEBPZ	-1.8577	-1.7271	UUAUU
CERS2	-2.5053	-2.0691	UUAUU
CERS4	-2.319	-1.7313	UUAUU
CHCHD3	-0.9675	-0.9485	UUAUU
CHERP	0.6806	0.2692	UUAUU
CHP	-1.3906	-2.1937	UUAUU
CHPF2	-2.9211	-3.3636	UUAUU
CHSY1	-2.4782	-1.3338	UUAUU
CHTOP	0.0854	-0.5863	UUAUU
CIR1	0.4629	0.3992	UUAUU
CIRBP	-0.3654	-0.3001	UUAUU
CISD2	-2.0939	-4.362	UUAUU
CKAP4	-2.0677	-2.7307	UUAUU
CLCN7	-2.1473	-2.3668	UUAUU
CLK3	0.1368	-0.0551	UUAUU
CMAS	-0.2853	0.0077	UUAUU
CNBP	0.2902	0.2758	UUAUU
CNN2	0.3065	0.2787	UUAUU
COMTD1	-2.5612	-3.9952	UUAUU
COPA	-2.0899	-1.7195	UUAUU
COPB1	-1.2402	-1.0254	UUAUU
COPE	-0.9738	-1.4492	UUAUU
COPG1	-1.1585	-0.853	UUAUU
COPG2	-1.4414	-1.5366	UUAUU
CORO1A	-0.1653	0.6805	UUAUU
COX15	-2.1829	-2.1422	UUAUU
COX6C	-2.5707	-3.2535	UUAUU
CPSF1	-0.689	-0.8223	UUAUU
CPSF4	-1.157	-0.6448	UUAUU
CPT1A	-2.4077	-2.1564	UUAUU
CROP	0.49	0.1354	UUAUU
CSDA	0.2392	0.1505	UUAUU
CSDE1	-0.5343	-0.3604	UUAUU
CSE1L	-1.3456	-1.3981	UUAUU
CTCF	-1.2632	-0.0781	UUAUU
CTPS1	-0.5236	-0.098	UUAUU
CTSA	-0.4941	-0.079	UUAUU
CTSB	-0.5118	-0.4081	UUAUU
CTSC	-0.3712	-0.2669	UUAUU
CWF19L1	-0.5169	-0.1521	UUAUU
CXCR4	-1.8566	-1.7664	UUAUU
CYC1	-4.3718	-4.4996	UUAUU
CYFIP2	-0.7472	0.0339	UUAUU
DAD1	-0.4192	0.1125	UUAUU
DARS	-1.3662	-0.7784	UUAUU
DAZAP1	-1.6665	-1.3397	UUAUU
DBR1	0.111	-0.2255	UUAUU
DBT	0.0475	0.4789	UUAUU
DCK	-0.177	-0.1731	UUAUU
DDB1	-1.4008	-1.2666	UUAUU
DDOST	-1.1098	-0.6812	UUAUU
DDX1	-0.4842	-0.0362	UUAUU
DDX17	-0.2836	-0.1468	UUAUU
DDX21	-0.2152	-0.0831	UUAUU
DDX23	-0.8598	-0.568	UUAUU
DDX24	-1.3933	-1.2665	UUAUU
DDX28	-0.0902	-0.1871	UUAUU
DDX39A	-0.6827	-0.3129	UUAUU
DDX3X	-0.3353	-0.0919	UUAUU
DDX46	0.9117	0.5271	UUAUU
DDX5	-0.5524	-0.3269	UUAUU
DDX50	-0.3278	-0.193	UUAUU
DDX54	-0.3491	-0.1742	UUAUU
DDX6	0.1832	-0.0397	UUAUU
DDX60	-2.5644	-3.497	UUAUU
DECR1	-0.6326	-0.0367	UUAUU
DERL1	-0.762	-0.2495	UUAUU
DERL2	-0.643	-0.4339	UUAUU
DGKA	-0.3518	-0.497	UUAUU
DGKE	-1.7705	-1.8036	UUAUU
DHRS7	-1.3541	-0.7644	UUAUU
DHX15	0.3622	0.12	UUAUU
DHX30	0.2998	-0.0046	UUAUU
DHX36	0.2089	-0.1275	UUAUU
DHX37	-0.9682	-0.7556	UUAUU
DHX8	0.2579	0.1267	UUAUU
DHX9	0.1716	0.0928	UUAUU
DIMT1	-0.2616	0.0055	UUAUU
DKC1	-0.1184	-0.4545	UUAUU
DKFZp586K	-1.8902	-1.8063	UUAUU
DKFZp667O	-0.6456	-0.2352	UUAUU
DKFZp667P	0.0694	-0.1367	UUAUU
DKFZp686A	-0.79	-0.9628	UUAUU
DKFZp686F	0.284	0.0835	UUAUU
DKFZp686J	-0.2319	0.3334	UUAUU
DKFZp686L	-0.6821	-0.5147	UUAUU
DKFZp762C	0.3578	-0.2789	UUAUU
DNAJA1	-1.1266	-0.9408	UUAUU
DNAJA2	-1.3629	-1.1429	UUAUU
DNAJB6	-0.0863	-0.3375	UUAUU
DNAJC11	-1.964	-1.2903	UUAUU
DNAJC19	-1.9276	-1.3228	UUAUU
DNAPTP6	-0.1586	-0.0585	UUAUU
DNCL1	-1.86	-1.739	UUAUU
DOCK2	-1.3719	-1.3015	UUAUU
DPM1	-1.6435	-1.4325	UUAUU
DPY19L1	-2.8903	-2.8207	UUAUU
DUS3L	-0.3419	-0.4339	UUAUU
DUSP11	0.0697	-0.1068	UUAUU
DUT	0.3331	0.3847	UUAUU
DYNC1H1	-0.2073	-0.3495	UUAUU
EBP	-1.6244	2.3137	UUAUU
EEF1A1	-0.5398	-0.2731	UUAUU
EEF1E1	-1.4553	-0.9734	UUAUU
ELAVL1	-0.1581	-0.1184	UUAUU
ELOVL1	-0.297	-0.1002	UUAUU
ELOVL5	-0.2962	-0.4281	UUAUU
ENO1	-0.5937	-0.4658	UUAUU
ENOX2	-0.8404	0.0584	UUAUU
ENY2	-2.4544	-2.3339	UUAUU
EPRS	-1.2821	-0.7548	UUAUU
ERAP1	-0.8669	-0.2105	UUAUU
ERH	-0.0234	-0.105	UUAUU
ERMP1	-2.5373	-1.6564	UUAUU
ESYT2	-1.7281	-1.4931	UUAUU
EWSR1	0.4688	0.0365	UUAUU
EXOC1	-1.2848	-1.0884	UUAUU
EXOC2	-1.5882	-0.7006	UUAUU
EXOC4	-0.0554	-1.2071	UUAUU
FADS2	-1.0181	-0.7152	UUAUU
FAM113B	0.0775	-0.5126	UUAUU
FAM120A	-0.375	-0.3443	UUAUU
FAM206A	-0.2057	-0.307	UUAUU
FAM210A	-1.2504	-0.6333	UUAUU
FAM36A	-0.4493	-0.5532	UUAUU
FAM62A	-0.9178	-0.8171	UUAUU
FAM98B	-0.4979	0.2889	UUAUU
FANCI	-1.3447	-1.2306	UUAUU
FAR1	-3.1387	-2.7733	UUAUU
FARSB	-0.5963	-0.0375	UUAUU
FARSLA	-0.3188	-0.463	UUAUU
FASTKD5	-0.4434	-0.6465	UUAUU
FAU	-1.0561	-0.1904	UUAUU
FBL	-0.5383	-0.4837	UUAUU
FDPS	-0.065	-0.7043	UUAUU
FGFR1OP2	-0.5818	-3.449	UUAUU
FHL2	0.4863	0.5964	UUAUU
FIP1L1	-0.8226	-0.5161	UUAUU
FKBP11	-1.8667	-1.6322	UUAUU
FKBP8	-1.2728	-1.0718	UUAUU
FLJ10154	0.9251	0.5885	UUAUU
FLJ10842	-1.6111	-1.255	UUAUU
FLJ21901	-0.4944	-0.6932	UUAUU
FMR1	-0.3736	-1.00E-04	UUAUU
FTSJ3	-1.7549	-1.6046	UUAUU
FUS	0.2453	-0.0475	UUAUU
FXR1	-0.6092	-0.161	UUAUU
FXR2	-0.2093	0.0681	UUAUU
G3BP2	-0.4293	-0.1568	UUAUU
GALK1	-0.0618	-0.0563	UUAUU
GALNT3	-2.4036	-5.3433	UUAUU
GBP5	-0.457	-0.1068	UUAUU
GCDH	0.051	-0.0267	UUAUU
GLUD1	-0.0249	-0.6984	UUAUU
GNAI2	-0.8535	-0.592	UUAUU
GP1BB	-1.758	-1.6584	UUAUU
GPATCH11	0.7226	0.3423	UUAUU
GPATCH8	0.4549	0.5516	UUAUU
GPR89B	-1.0132	-0.6959	UUAUU
GRWD1	-1.1795	-0.7182	UUAUU
GTF2I	0.0756	-0.0767	UUAUU
GTF3C5	-1.6867	-1.6918	UUAUU
GZMA	0.193	0.021	UUAUU
GZMB	-0.9342	-0.4093	UUAUU
H1FX	-2.0643	-0.6307	UUAUU
HACD2	-0.7597	-0.3914	UUAUU
HACD3	-2.0765	-1.696	UUAUU
HADHA	-4.3157	-4.1579	UUAUU
HADHB	-4.15	-3.9367	UUAUU
HAX1	-0.8848	-0.599	UUAUU
hCG_19941	-2.6723	-1.8271	UUAUU
hCG_20019	-1.0847	-1.0452	UUAUU
hCG_20327	-1.2554	-0.8434	UUAUU
hCG_39985	-1.5225	-1.3198	UUAUU
HDLBP	-0.471	-0.8007	UUAUU
HEL113	-0.2247	-0.1837	UUAUU
HEL162	-0.5002	-0.323	UUAUU
HEL2	0.0976	0.357	UUAUU
HELLS	-1.6522	-0.8218	UUAUU
HEL-S-1	0.3174	0.3396	UUAUU
HEL-S-123	-1.5928	-1.1985	UUAUU
HEL-S-124	-0.3545	-0.4284	UUAUU
HEL-S-15	0.0917	0.5328	UUAUU
HEL-S-162	-0.5185	0.0296	UUAUU
HEL-S-271	-2.1685	-2.006	UUAUU
HEL-S-69p	-0.3261	0.3509	UUAUU
HELZ	0.0477	0.4364	UUAUU
HELZ2	-0.6352	-0.277	UUAUU
HIGD1A	-1.0876	-1.2423	UUAUU
HIMAP2	-1.1584	-1.1594	UUAUU
HIST1H1B	-1.1718	-0.3661	UUAUU
HIST1H1D	-1.2142	-0.5971	UUAUU
HIST1H2AH	-1.0065	0.0775	UUAUU
HIST1H2BN	-0.93	0.2604	UUAUU
HIST1H4H	-1.3125	-0.5759	UUAUU
HIST2H3A	-0.6465	0.2523	UUAUU
HK1	-1.601	-0.9515	UUAUU
HLA-DPB1	-1.5197	-1.6119	UUAUU
HLA-E	0.1956	-0.8799	UUAUU
HLA-F	-0.7392	-0.487	UUAUU
HMGB1	-0.214	-0.1194	UUAUU
HNRNPA0	-1.4802	-1.5514	UUAUU
HNRNPA2B1	-1.3314	-1.0824	UUAUU
HNRNPA3	-0.6612	-0.6781	UUAUU
HNRNPAB	-0.3621	-0.3703	UUAUU
HNRNPC	-0.3762	-0.4717	UUAUU
HNRNPDL	-0.8371	-0.7826	UUAUU
HNRNPH1	-0.5513	-0.391	UUAUU
HNRNPL	-0.6238	-0.5135	UUAUU
HNRNPLL	-0.1733	-0.2367	UUAUU
HNRNPM	0.0276	0.2774	UUAUU
HNRNPR	-0.6553	-0.5859	UUAUU
HNRNPU	-0.3735	-0.31	UUAUU
HNRNPUL2	-0.3484	-0.3946	UUAUU
HNRPA1	-0.5587	-0.5353	UUAUU
HNRPD	-1.5766	-1.3193	UUAUU
HNRPF	-0.6272	-0.5627	UUAUU
HNRPK	0.157	-0.0941	UUAUU
HNRPUL1	0.1711	0.0123	UUAUU
HP1BP3	-1.0343	-0.5426	UUAUU
HPSE	-1.0483	-1.1828	UUAUU
HS2ST1	-1.8589	-2.6418	UUAUU
HSD17B11	-0.9866	-0.7185	UUAUU
HSD17B12	-1.4779	-1.4276	UUAUU
HSP90AB1	-0.5148	-0.3014	UUAUU
HSPA5	-0.4699	-0.1392	UUAUU
HSPA6	-0.7575	-1.0489	UUAUU
HSPA8	-0.8024	-0.5117	UUAUU
HSPD1	-2.4304	-2.3146	UUAUU
HSU53209	0.4011	0.1202	UUAUU
IARS	-1.4238	-0.7226	UUAUU
IDH2	-0.2981	0.006	UUAUU
IFI16	-0.7873	-0.2816	UUAUU
IKZF1	-1.1059	-0.913	UUAUU
IKZF3	-1.4138	-1.2914	UUAUU
ILF2	-0.0992	-0.1931	UUAUU
ILVBL	-0.2299	-0.9832	UUAUU
IMAP1	-5.3969	-3.7038	UUAUU
IMMT	-0.8653	-0.6707	UUAUU
IMPDH2	0.5357	-1.0381	UUAUU
INTS5	-1.4159	-1.1639	UUAUU
INTS6	-1.9452	-3.2946	UUAUU
IPO7	-1.2947	-1.8438	UUAUU
IPO9	-0.5803	-0.9404	UUAUU
IQCB1	-3.4909	-1.7746	UUAUU
IQGAP1	-2.4858	-5.7445	UUAUU
ISG15	-0.6492	-0.5423	UUAUU
ISG20L2	0.5214	0.1836	UUAUU
ISY1	0.0551	0.1127	UUAUU
ITGAL	-0.5588	-0.0949	UUAUU
ITGB2	-0.3019	-0.1214	UUAUU
JAK1	-1.4061	-1.1348	UUAUU
JAK3	-1.7313	-1.0642	UUAUU
JTV1	-1.3255	-1.0121	UUAUU
KARS	-1.6668	-0.9446	UUAUU
KHDRBS1	-0.1024	-0.5373	UUAUU
KHSRP	-0.3438	-0.8646	UUAUU
KIAA0368	-0.5112	-0.6403	UUAUU
KRT6B	-0.3688	-0.2476	UUAUU
LAMP1	-0.5097	-0.0812	UUAUU
LARP1	-0.2625	-0.2726	UUAUU
LARP7	-0.3302	0.072	UUAUU
LAS1L	-1.7434	-0.9067	UUAUU
LASS5	-2.043	-1.6785	UUAUU
LBR	-1.3986	-1.2244	UUAUU
LCK	-0.7161	-0.3416	UUAUU
LCLAT1	-0.8882	-1.0353	UUAUU
LDHA	-0.01	0.1688	UUAUU
LEF1	-0.33	-0.0527	UUAUU
LEMD2	-3.6622	-3.0052	UUAUU
LEMD3	-2.1752	-0.2311	UUAUU
LETMD1	-3.4735	-2.9894	UUAUU
LGALS1	0.7154	0.4584	UUAUU
LIME1	-0.6183	-0.8946	UUAUU
LIME1	-2.0515	-2.9735	UUAUU
LMAN1	0.3896	0.3839	UUAUU
LMF2	-2.828	-2.5805	UUAUU
LMNB1	-0.6664	-0.7369	UUAUU
LOC84524	0.1841	0.0513	UUAUU
LPXN	-0.3941	0.7062	UUAUU
LRPPRC	-6.1485	-6.0716	UUAUU
LRRC59	-5.397	-7.0579	UUAUU
LSM1	3.2452	2.9753	UUAUU
LSM14A	0.5152	0.4599	UUAUU
LSM14A	0.5767	0.1392	UUAUU
LSM14B	0.7497	0.1598	UUAUU
LSM2	2.7556	2.3886	UUAUU
LSM3	3.12	2.8978	UUAUU
LSM4	3.2611	3.0667	UUAUU
LSM6	3.1655	2.6618	UUAUU
LUC7L	0.1149	0.12	UUAUU
LUC7L2	0.3538	0.2073	UUAUU
MAGT1	-0.8692	-0.6889	UUAUU
MAP4	0.0325	0.4113	UUAUU
MARK3	-0.9257	-0.941	UUAUU
MARS	-1.0997	-0.625	UUAUU
MATR3	-1.0186	-0.9217	UUAUU
MBOAT7	-1.4227	-1.4367	UUAUU
MCCC1	0.5681	0.3708	UUAUU
MCCC2	0.3684	0.3228	UUAUU
MCM7	-0.8043	-0.1789	UUAUU
MDN1	-1.6351	-1.5156	UUAUU
MEPCE	-0.0771	-0.0106	UUAUU
METTL16	-0.433	-0.0459	UUAUU
MEX3C	-2.3014	-2.6457	UUAUU
MEX3D	-1.4447	-2.4101	UUAUU
MGAT2	-2.2694	-1.9859	UUAUU
MGST3	-0.4565	-0.6101	UUAUU
MICU1	-2.6178	-1.7458	UUAUU
MKI67	-0.6205	-0.2064	UUAUU
MKRN2	-2.5897	-1.2773	UUAUU
MLSTD1	-1.7165	-1.8588	UUAUU
MMS19	0.1382	-0.3138	UUAUU
MMTAG2	-0.5828	-0.2423	UUAUU
MOGS	-2.1685	-2.4704	UUAUU
MPG	-0.3195	0.1285	UUAUU
MRP	-1.4988	-0.8753	UUAUU
MRPL22	0.3507	0.2773	UUAUU
MRPL3	-0.2814	-0.1055	UUAUU
MRPL4	-0.9529	-0.5031	UUAUU
MRPS7	-0.2147	-0.4038	UUAUU
MS4A1	-0.5031	0.2422	UUAUU
MSH6	-0.6277	-0.3245	UUAUU
MT2A	0.597	0.2581	UUAUU
MT-ATP8	-0.2799	-0.0216	UUAUU
MTCH2	-0.4421	0.1632	UUAUU
MT-CO2	-1.0374	-0.4265	UUAUU
MTHFSD	-0.2543	-0.2562	UUAUU
MTP18	-0.8896	0.2047	UUAUU
MX1	-0.7006	-0.7168	UUAUU
MYBBP1A	-2.8232	-2.9865	UUAUU
MYL6	-3.2699	-4.0979	UUAUU
MYO1G	-1.2213	-1.0109	UUAUU
MYO9B	-2.7322	-2.9904	UUAUU
NAT10	-1.1526	-0.596	UUAUU
Nbla03646	-0.9628	-0.6052	UUAUU
NCAPD3	-1.6083	-0.8266	UUAUU
NCAPG2	-1.8756	-1.5936	UUAUU
NCKAP1L	-0.2827	0.1607	UUAUU
NCL	-0.0619	-0.0623	UUAUU
NDC1	-2.9878	-2.8055	UUAUU
NDUFA10	-0.4763	-0.1791	UUAUU
NDUFA11	-0.5868	-0.1264	UUAUU
NDUFA12	-1.7243	-1.7849	UUAUU
NDUFA13	-1.454	-1.0101	UUAUU
NDUFA4	-0.9529	-0.7755	UUAUU
NDUFA5	-1.9718	-2.0446	UUAUU
NDUFA6	-1.3732	-1.2215	UUAUU
NDUFA7	-1.7296	-1.4996	UUAUU
NDUFA8	-2.2513	-1.8438	UUAUU
NDUFA9	-1.9	-1.7152	UUAUU
NDUFB10	-1.5011	-1.2637	UUAUU
NDUFS1	-2.0013	-1.758	UUAUU
NDUFS2	-1.7261	-1.5984	UUAUU
NDUFS4	-1.5223	-1.5582	UUAUU
NDUFS6	-2.0063	-1.6105	UUAUU
NDUFS7	-1.6823	-1.1662	UUAUU
NDUFS8	-1.6103	-1.5471	UUAUU
NDUFV1	-0.7959	-1.5968	UUAUU
NDUFV2	-1.7051	-1.2672	UUAUU
NHP2	-0.1366	-0.618	UUAUU
NHP2L1	0.03	-0.2008	UUAUU
NIFK	-1.5866	-0.7515	UUAUU
NKRF	0.3854	0.0023	UUAUU
NLRC3	-1.187	-0.6542	UUAUU
NLRX1	-0.4658	0.7379	UUAUU
NOC2L	-1.9286	-1.8672	UUAUU
NOC3L	-2.5079	-2.2397	UUAUU
NOC4L	-2.4965	-2.179	UUAUU
NOLA1	-0.555	-0.3864	UUAUU
NONO	-0.4368	0.3432	UUAUU
NOP10	-0.3815	-0.3222	UUAUU
NOP14	-1.8479	-2.2223	UUAUU
NOP56	-1.1584	-0.9613	UUAUU
NOP58	-1.255	-0.8314	UUAUU
NOP9	-2.7608	-3.0054	UUAUU
NPEPPS	-0.833	-0.3695	UUAUU
NSUN2	-0.7038	-0.5464	UUAUU
NSUN5	-0.6936	-1.0062	UUAUU
NUFIP2	0.0507	0.1218	UUAUU
NUP188	-0.9987	-0.7588	UUAUU
NUP205	-1.1676	-0.7773	UUAUU
NUP93	-0.4006	-0.162	UUAUU
NXF1	-0.7327	-0.6285	UUAUU
OAS2	-1.1692	-0.468	UUAUU
OCIAD2	-0.5558	-0.3379	UUAUU
OPA1	-1.5567	-0.265	UUAUU
OXA1L	-0.5657	-0.2566	UUAUU
P4HA1	-1.3132	-0.81	UUAUU
PABPC1	-0.2349	-0.5253	UUAUU
PABPN1	0.0025	-0.1506	UUAUU
PAM16	-2.6518	-3.3288	UUAUU
PAPD4	-0.0278	-0.1681	UUAUU
PATL1	3.6507	3.0766	UUAUU
PBEF1	-0.2489	0.1785	UUAUU
PBR	-0.0596	-0.1312	UUAUU
PC	0.4382	0.3773	UUAUU
PCBP1	0.127	0.2934	UUAUU
PCBP2	-0.097	0.1602	UUAUU
PCCA	0.4263	0.3864	UUAUU
PCCB	0.1931	0.1752	UUAUU
PCID2	-1.7398	-1.5843	UUAUU
PCNA	-0.4992	-0.1982	UUAUU
PDE3B	-1.9828	-1.8564	UUAUU
PDS5A	-1.3578	-1.2758	UUAUU
PES1	-1.8078	-1.6283	UUAUU
PEX11B	-1.203	-0.9169	UUAUU
PEX3	-2.0899	-2.0655	UUAUU
PFKL	-0.3902	-0.1141	UUAUU
PFKP	-1.1402	-0.8559	UUAUU
PGAM5	0.0039	-0.236	UUAUU
PHAX	-0.1676	0.0292	UUAUU
PHB	-7.7592	-5.5327	UUAUU
PHB2	-7.3679	-7.1933	UUAUU
PHF5A	0.5455	0.3335	UUAUU
PHGDH	-0.2125	0.2407	UUAUU
PIEZO1	-2.5011	-2.6597	UUAUU
PIG60	-0.5237	-0.1142	UUAUU
PIGB	-1.7286	-1.501	UUAUU
PIGK	-3.0582	-4.0126	UUAUU
PIGS	-2.5273	-3.2293	UUAUU
PIGU	-2.449	-2.0266	UUAUU
PINX1	0.5709	0.0706	UUAUU
PIP5K1A	-0.0413	0.1219	UUAUU
PKM	-0.223	0.1232	UUAUU
PLGRKT	-2.2817	-3.1202	UUAUU
PML	-0.0125	-0.1062	UUAUU
PNPLA6	-3.4328	-3.9873	UUAUU
POLD1	-1.1957	-1.7254	UUAUU
POLG	-0.1003	-0.2462	UUAUU
POLG2	-0.1335	-0.4922	UUAUU
POLH	-0.5591	-0.5716	UUAUU
POLR2A	-0.6196	-0.6343	UUAUU
POLR2B	-0.6133	-0.7185	UUAUU
POLRMT	-1.26	-1.024	UUAUU
POM121	-1.0746	-1.3603	UUAUU
POP1	-1.1136	-0.591	UUAUU
POP7	-0.2263	-0.2924	UUAUU
PPHLN1	-0.2477	-0.3419	UUAUU
PPIG	0.4439	0.3768	UUAUU
PPP6C	-0.8758	-0.4611	UUAUU
PPT1	-0.3791	-0.0675	UUAUU
PRDX1	0.0215	0.5682	UUAUU
PREB	-2.1888	-2.1429	UUAUU
PREI3	-2.7608	-1.986	UUAUU
PRF1	-0.6803	-0.4467	UUAUU
PRIC295	-2.5449	-2.2218	UUAUU
PRKDC	-1.7197	-1.4903	UUAUU
PRPF4B	0.2048	0.1192	UUAUU
PRPF6	-1.246	-1.1143	UUAUU
PRPF8	-1.2442	-1.2487	UUAUU
PRRC2A	0.3593	0.5171	UUAUU
PRRC2C	0.1803	0.419	UUAUU
PSD4	-1.3048	-0.7569	UUAUU
PSMC5	-0.4837	-0.0653	UUAUU
PSME4	-1.6779	-1.8328	UUAUU
PTBP1	-0.5605	-0.1085	UUAUU
PTBP3	-0.0771	-0.1346	UUAUU
PUF60	-0.09	-0.2937	UUAUU
PUM1	-0.0179	0.0389	UUAUU
PURA	-0.0945	-0.4258	UUAUU
PURB	0.0945	-0.4594	UUAUU
PUS1	-0.2762	0.0217	UUAUU
PUSL1	-0.1135	-0.3412	UUAUU
PYHIN1	-1.4063	-0.2145	UUAUU
QARS	-1.4296	-0.4469	UUAUU
QPCTL	-2.2339	-2.2486	UUAUU
RAB7L1	-0.3892	-0.1836	UUAUU
RAC2	-1.3588	-0.8211	UUAUU
RAE1	-0.3886	-0.1382	UUAUU
RARS	-1.3782	-0.7443	UUAUU
RARS2	-0.876	-0.1787	UUAUU
RASAL3	-0.9473	-0.9526	UUAUU
RASGRP1	-1.3109	-0.1569	UUAUU
RASGRP2	-0.4352	-0.4558	UUAUU
RBBP6	0.9506	0.9183	UUAUU
RBM14	0.0201	-0.3211	UUAUU
RBM17	0.2098	0.2891	UUAUU
RBM19	-0.2536	-0.559	UUAUU
RBM25	1.1604	0.3945	UUAUU
RBM27	-0.5596	-0.6536	UUAUU
RBM28	0.3502	0.0117	UUAUU
RBM3	-0.6119	-0.5649	UUAUU
RBM42	-1.0399	-0.0845	UUAUU
RBM45	0.4084	0.5207	UUAUU
RBM7	-0.5053	-0.0412	UUAUU
RBMS1	-0.5785	-0.9309	UUAUU
RBMX	-0.1347	-0.1699	UUAUU
RCC2	0.4949	0.0977	UUAUU
RCN2	-1.3765	-1.5352	UUAUU
RECQL	0.0183	-0.2243	UUAUU
RECQL4	-0.3215	-0.9221	UUAUU
RER1	-4.2525	-3.6767	UUAUU
RFC1	-1.6589	-1.2895	UUAUU
RFC2	-0.0997	-0.6557	UUAUU
RFC3	-1.2303	-1.0023	UUAUU
RFC5	-1.2108	-0.9037	UUAUU
RHOF	-1.3139	-1.479	UUAUU
RHOT2	-1.2319	-0.2887	UUAUU
RIF1	-2.7557	0.1748	UUAUU
RNF213	-0.8924	-0.5652	UUAUU
RNPC3	-0.1059	-0.4277	UUAUU
RPA1	-3.0939	-1.6873	UUAUU
RPA2	-1.4751	-1.6966	UUAUU
RPL10	-1.2377	-1.0551	UUAUU
RPL10A	-0.967	-0.9582	UUAUU
RPL11	-0.5254	-0.3795	UUAUU
RPL12	-0.8958	-0.6226	UUAUU
RPL13	-0.8028	-0.6729	UUAUU
RPL13A	-1.021	-0.7139	UUAUU
RPL14	-0.6344	-0.2415	UUAUU
RPL15	-1.0428	-0.264	UUAUU
RPL17	-1.1329	-0.5593	UUAUU
RPL18	-0.7584	-0.6554	UUAUU
RPL18A	-0.8373	-0.2844	UUAUU
RPL19	-2.292	-1.6769	UUAUU
RPL21	-1.0085	-0.5365	UUAUU
RPL22	-0.0606	0.587	UUAUU
RPL22L1	1.4435	-0.4182	UUAUU
RPL23	-1.2746	-1.1901	UUAUU
RPL23A	-2.289	-0.4585	UUAUU
RPL24	-1.2092	-0.9765	UUAUU
RPL26	-1.4339	-0.3273	UUAUU
RPL26L1	-1.3345	0.0846	UUAUU
RPL27	-1.3356	-1.3229	UUAUU
RPL27A	-0.8259	-0.2888	UUAUU
RPL28	-1.3327	-1.3187	UUAUU
RPL29	-1.7943	-0.7668	UUAUU
RPL3	-0.9211	-0.5496	UUAUU
RPL30	-1.0262	-0.6791	UUAUU
RPL31	0.1297	0.39	UUAUU
RPL32	-0.8336	-0.0647	UUAUU
RPL34	-0.4296	-0.4644	UUAUU
RPL35	-2.5307	-1.1517	UUAUU
RPL35A	-0.9491	-0.7338	UUAUU
RPL36	-1.408	-1.0341	UUAUU
RPL36A	-1.1392	-0.1181	UUAUU
RPL36AL	-1.0215	-0.4224	UUAUU
RPL37A	-0.9029	-0.5714	UUAUU
RPL38	-1.6199	-1.2991	UUAUU
RPL39P5	-0.1495	-0.2591	UUAUU
RPL4	-0.7318	-0.6697	UUAUU
RPL5	-0.5317	-0.7566	UUAUU
RPL6	-0.8625	-0.5848	UUAUU
RPL7	-0.6083	0.0947	UUAUU
RPL7A	-0.6527	-0.5528	UUAUU
RPL8	-0.55	-0.4819	UUAUU
RPL9	-0.6024	-0.9587	UUAUU
RPLP0P6	-0.2929	-0.8088	UUAUU
RPLP2	-1.0583	-0.6022	UUAUU
RPN1	-1.7127	-1.3684	UUAUU
RPN2	-0.6584	-0.4742	UUAUU
RPP38	-1.1225	-0.5188	UUAUU
RPS10	-0.7247	-0.7082	UUAUU
RPS11	-0.3817	-0.2312	UUAUU
RPS12	-1.8554	-1.4267	UUAUU
RPS13	-1.328	-1.4278	UUAUU
RPS14	-0.9347	-0.9928	UUAUU
RPS15	-1.0281	-1.0752	UUAUU
RPS16	-1.3881	-1.2698	UUAUU
RPS17	-1.4221	-0.3778	UUAUU
RPS18	-2.9128	-2.748	UUAUU
RPS19	-0.6145	-0.4521	UUAUU
RPS2	-0.106	0.0123	UUAUU
RPS20	-0.0419	-0.1345	UUAUU
RPS23	-1.5382	-0.5721	UUAUU
RPS24	-1.1962	-0.3573	UUAUU
RPS25	-3.8634	-2.3406	UUAUU
RPS26	-1.1593	-0.758	UUAUU
RPS27	-0.9069	-0.4305	UUAUU
RPS27A	-0.8528	-0.7321	UUAUU
RPS27L	-1.1063	-0.737	UUAUU
RPS28	-0.3581	-0.4303	UUAUU
RPS29	-1.0639	-1.1887	UUAUU
RPS3	-3.2447	-2.9217	UUAUU
RPS3A	-1.3018	-0.7597	UUAUU
RPS4X	-1.6746	-1.133	UUAUU
RPS4Y1	-1.932	-1.3678	UUAUU
RPS5	-4.4819	-4.1444	UUAUU
RPS6	-1.0098	-0.9677	UUAUU
RPS7	-0.6212	-0.1842	UUAUU
RPS8	-0.9563	-0.6202	UUAUU
RPS9	-2.1865	-1.9215	UUAUU
RPUSD4	-1.7762	-1.229	UUAUU
RRP1	-0.1229	-1.3379	UUAUU
RRP12	-4.6315	-4.2896	UUAUU
RRP1B	-0.8486	-0.3772	UUAUU
RTCA	-0.0265	0.0311	UUAUU
RTCB	-0.5372	0.0357	UUAUU
RTN3	-1.2285	-0.6548	UUAUU
RUVBL1	-0.8999	-0.4257	UUAUU
S1PR4	-4.443	-3.3827	UUAUU
SACM1L	-2.0609	-1.0984	UUAUU
SAMHD1	-0.536	-0.1694	UUAUU
SART3	-0.2705	-0.2575	UUAUU
SCAMP1	-0.2195	0.1703	UUAUU
SCAMP3	-0.4907	-0.3402	UUAUU
SCCPDH	-2.3189	-3.2378	UUAUU
SDAD1	-0.8403	-1.7632	UUAUU
SDHA	-0.0382	0.0771	UUAUU
SDHB	0.3407	0.3382	UUAUU
SEC61A1	-1.0888	-0.8172	UUAUU
SERBP1	0.4455	0.3223	UUAUU
SETX	0.1467	-0.5525	UUAUU
SF1	-0.149	0.1577	UUAUU
SF3B1	0.5778	0.1153	UUAUU
SF3B2	0.4858	0.1608	UUAUU
SF3B3	0.4651	0.2191	UUAUU
SF3B4	0.1148	0.0191	UUAUU
SF3B5	0.48	0.1155	UUAUU
SF3B6	0.1239	-0.289	UUAUU
SFPQ	-0.3239	0.5813	UUAUU
SFRS11	-0.1292	-0.2879	UUAUU
SFRS4	0.6834	0.1213	UUAUU
SFRS5	0.2964	0.0559	UUAUU
SFXN1	-0.2888	0.1522	UUAUU
SFXN2	-0.4382	-0.1524	UUAUU
SFXN3	-0.5717	-0.2615	UUAUU
SFXN4	-0.7158	-0.8521	UUAUU
SGPL1	-4.1821	-3.4952	UUAUU
SGPP1	-1.8448	-1.482	UUAUU
SHINC3	-0.6695	-0.5114	UUAUU
SHMT2	-0.4838	-0.3645	UUAUU
SIRT7	-1.001	-0.8044	UUAUU
SKIV2L2	-0.9546	-0.5056	UUAUU
SLC16A1	-0.662	-0.6456	UUAUU
SLC16A3	-0.5946	-0.8962	UUAUU
SLC16A7	-1.3766	-0.965	UUAUU
SLC1A4	-0.2717	-0.0628	UUAUU
SLC1A5	-0.7577	-0.1749	UUAUU
SLC25A1	-1.5405	-1.1143	UUAUU
SLC25A11	-1.1765	-0.7612	UUAUU
SLC25A12	-1.1115	-0.9395	UUAUU
SLC25A20	-0.498	0.1465	UUAUU
SLC25A22	-1.1224	-0.9543	UUAUU
SLC25A24	-0.5064	-0.0181	UUAUU
SLC25A3	-2.0262	-1.4436	UUAUU
SLC25A4	-1.3308	-0.6166	UUAUU
SLC25A46	-0.3638	-0.0201	UUAUU
SLC25A5	-1.4785	-0.9855	UUAUU
SLC25A6	-1.2176	-0.975	UUAUU
SLC27A2	-2.5392	-3.2786	UUAUU
SLC27A4	-3.594	-3.618	UUAUU
SLC2A1	-0.8465	-0.5359	UUAUU
SLC2A3	0.0126	-0.0125	UUAUU
SLC30A9	-1.3691	-2.8312	UUAUU
SLC35B2	-2.4597	-2.1735	UUAUU
SLC43A3	-0.7033	-0.4748	UUAUU
SLC7A5	-0.3202	-0.0895	UUAUU
SLFN5	-1.1511	-0.7753	UUAUU
SLIRP	-5.4936	-5.8575	UUAUU
SMAP2	-0.6945	0.0944	UUAUU
SMBP	-0.5667	-0.8333	UUAUU
SMC2	-1.4602	-1.1758	UUAUU
SMC4	-1.5397	-1.1637	UUAUU
SMPD4	-0.5506	-0.4352	UUAUU
SNRNP200	-1.6524	-1.518	UUAUU
SNRNP70	0.4639	0.2677	UUAUU
SNRPA	-1.5636	-1.5945	UUAUU
SNRPA1	-0.0418	-0.0837	UUAUU
SNRPC	0.5287	0.2366	UUAUU
SNRPD1	0.3036	-0.1854	UUAUU
SNRPD2	0.4455	-0.0899	UUAUU
SNRPD3	-0.0706	-0.0746	UUAUU
SOAT1	-1.4207	-1.0504	UUAUU
SON	0.6112	0.2882	UUAUU
SP1	-0.3658	-0.0937	UUAUU
SPOCK2	-1.0898	-0.6552	UUAUU
SPOP	0.3858	0.1967	UUAUU
SPTLC1	-3.0669	-3.2062	UUAUU
SPTLC2	-3.2454	-3.282	UUAUU
SRBD1	0.094	-0.1132	UUAUU
SRP14	-2.028	0.2107	UUAUU
SRP9	-2.3915	0.1879	UUAUU
SRPK1	0.1041	0.0948	UUAUU
SRPK2	0.114	0.1221	UUAUU
SRPR	-2.5501	-1.5822	UUAUU
SRPRB	-2.0168	-2.4617	UUAUU
SRRM1	0.5035	0.4456	UUAUU
SRRM2	0.5812	0.4573	UUAUU
SRSF1	0.0661	0.0058	UUAUU
SRSF10	0.4534	0.3012	UUAUU
SRSF2	0.2554	0.1054	UUAUU
SRSF3	0.2852	0.0659	UUAUU
SRSF6	0.4366	0.074	UUAUU
SRSF7	0.3237	0.285	UUAUU
SRSF9	-0.303	-0.5671	UUAUU
SSB	0.6671	0.1328	UUAUU
SSR4	-0.6505	-0.031	UUAUU
ST3GAL1	-1.85	-1.4056	UUAUU
STAT1	-0.4756	-0.0181	UUAUU
STAU1	0.3714	0.1187	UUAUU
STAU2	0.3035	0.1108	UUAUU
STOM	-2.4006	-2.1295	UUAUU
STRAP	-0.577	-0.4682	UUAUU
STRN	-1.4014	-2.1939	UUAUU
STT3B	-1.503	-1.4594	UUAUU
SUGP2	-0.8744	-1.6835	UUAUU
SURF4	-2.0247	-1.5288	UUAUU
SYMPK	-2.7934	-2.267	UUAUU
SYNCRIP	-0.5991	-0.6819	UUAUU
SYNE1	-0.9412	-0.388	UUAUU
SYNE3	-1.2938	-2.2697	UUAUU
TAF15	0.6005	-0.1772	UUAUU
TAMM41	-0.6412	-2.4337	UUAUU
TAOK2	-2.5091	-1.8204	UUAUU
TAP1	-1.0609	-0.6447	UUAUU
TAP2	-0.9128	-0.6076	UUAUU
TAPBP	-0.5511	-0.7217	UUAUU
TARBP1	-2.4934	-2.0248	UUAUU
TBRG4	-1.5037	-0.2812	UUAUU
TCAF2	-0.7968	-0.335	UUAUU
TCEANC2	-2.8883	-3.0758	UUAUU
TCP1	-0.8693	-0.3303	UUAUU
TECR	-0.981	-0.6536	UUAUU
TELO2	-1.0535	-0.847	UUAUU
TEX10	-2.6464	-2.1389	UUAUU
TFAM	-1.9245	-1.6015	UUAUU
TFB1M	-0.6208	-0.1366	UUAUU
TFB2M	-0.7812	-0.6213	UUAUU
TFRC	-0.8037	-0.1767	UUAUU
THAP11	-0.3607	-0.489	UUAUU
THEM6	-2.1024	-0.6808	UUAUU
THEX1	-0.5506	-0.2136	UUAUU
THRAP3	0.3054	0.0159	UUAUU
THUMPD1	-0.1281	0.0527	UUAUU
THUMPD2	-0.3835	-0.0975	UUAUU
TIMM23	-0.1045	0.0467	UUAUU
TIMM50	-0.4066	-0.1396	UUAUU
TIMMDC1	-1.208	-0.6738	UUAUU
TM9SF2	-0.4742	-0.0938	UUAUU
TM9SF4	-0.6276	-0.214	UUAUU
TMA16	-1.1566	-0.0404	UUAUU
TMC6	-3.1059	-3.3494	UUAUU
TMC8	-2.9041	-2.4344	UUAUU
TMCO1	-1.3876	-1.2491	UUAUU
TMED10	-0.2332	-0.2844	UUAUU
TMED2	-0.484	-0.003	UUAUU
TMED3	-0.8313	-0.5135	UUAUU
TMED4	-0.1636	0.363	UUAUU
TMED5	-0.703	-0.235	UUAUU
TMED7-TIC	-0.5362	-0.2983	UUAUU
TMED9	-0.5847	-0.204	UUAUU
TMEM109	-5.974	-3.5627	UUAUU
TMEM120A	-1.3647	-0.9878	UUAUU
TMEM126A	-1.2567	-1.8024	UUAUU
TMEM161A	-2.497	-2.3039	UUAUU
TMEM173	-1.1963	-1.3021	UUAUU
TMEM201	-3.0336	-2.4719	UUAUU
TMEM209	-0.0986	0.1806	UUAUU
TMEM41B	-0.8231	-0.3684	UUAUU
TMEM55B	-2.2526	-1.9109	UUAUU
TMEM70	-0.3667	0.4585	UUAUU
TMPO	-2.1427	-2.2275	UUAUU
TMPPE	-0.9611	-0.9493	UUAUU
TNFSF14	-3.9031	-3.2701	UUAUU
TOE1	0.5731	0.3508	UUAUU
TOMM22	-0.9208	-0.7876	UUAUU
TOMM40	-0.0832	0.3863	UUAUU
TOR1AIP1	-1.6665	-2.3909	UUAUU
TPP1	-0.4712	0.1515	UUAUU
TRAF3IP3	-3.5513	-4.5731	UUAUU
TRAM1	-0.6116	-0.5376	UUAUU
TRANK1	-1.1892	-1.288	UUAUU
TRB	-1.1735	-0.503	UUAUU
TREX1	-1.3946	-0.9957	UUAUU
TRIM28	-2.9761	-2.9293	UUAUU
TRMT1	-0.2495	-0.3397	UUAUU
TRMT112	-0.1105	-0.4903	UUAUU
TRMT2A	-0.3715	-0.4975	UUAUU
TRMT6	-0.1024	0.07	UUAUU
TROVE2	-1.4972	-1.0255	UUAUU
TTF1	-2.2907	-3.2199	UUAUU
TUBA1C	-0.5884	-0.3284	UUAUU
TUBA4A	-0.8201	-0.2463	UUAUU
TUBB	-0.7693	-0.2497	UUAUU
TUBB8	-0.6957	-0.2242	UUAUU
TUBGCP3	-1.1953	-0.7996	UUAUU
TUFM	-0.2781	-0.1815	UUAUU
TXN	0.227	0.4692	UUAUU
TYK2	-1.9142	-1.7195	UUAUU
U2AF1	-0.4748	-0.43	UUAUU
U2AF2	-0.4314	-0.4891	UUAUU
U2SURP	0.2684	0.5781	UUAUU
U5-116KD	-1.2537	-1.1862	UUAUU
UBA52	0.2877	0.2194	UUAUU
UBAP2L	-0.0783	0.0529	UUAUU
UBE3C	-1.7567	-1.3516	UUAUU
UFL1	-0.7385	-0.3508	UUAUU
UNC84B	-4.06	-4.1094	UUAUU
UPF1	-0.3491	-2.3266	UUAUU
UQCR10	-4.7316	-4.3265	UUAUU
UQCRC2	-0.2311	0.0924	UUAUU
UQCRH	-3.8771	-4.9055	UUAUU
UQCRQ	-1.2885	-1.0303	UUAUU
USMG5	-1.0593	-0.8248	UUAUU
USP10	-0.7775	-0.2707	UUAUU
UTP20	-2.1427	-2.5245	UUAUU
UXS1	-3.4321	-2.8636	UUAUU
VDAC1	-0.9895	-0.7797	UUAUU
VDAC2	-1.2273	-0.7235	UUAUU
VDAC3	-0.4537	0.0856	UUAUU
VKORC1L1	-1.549	-0.8534	UUAUU
VTI1B	-2.6169	-3.1796	UUAUU
WASF2	-0.1969	0.3845	UUAUU
WDR76	-0.1701	-0.1828	UUAUU
XPO1	-0.7171	-0.5405	UUAUU
XPO5	-0.6479	-0.6336	UUAUU
XPOT	-0.7155	-0.3189	UUAUU
XRCC5	-0.7325	-0.3543	UUAUU
XRCC6	-0.4186	-0.3819	UUAUU
XRN2	0.2569	0.0289	UUAUU
YBX1	0.5793	0.2365	UUAUU
YIPF3	-0.3191	0.2989	UUAUU
YIPF5	-0.4051	-0.3733	UUAUU
YME1L1	-5.4146	-4.5043	UUAUU
YTHDC1	3.0335	2.6836	UUAUU
YTHDC2	1.7662	1.7474	UUAUU
YTHDF1	5.1239	3.9026	UUAUU
YTHDF2	3.0513	3.0999	UUAUU
YWHAG	0.0063	0.2192	UUAUU
YWHAH	-0.0015	0.2485	UUAUU
YWHAQ	0.0358	-0.0201	UUAUU
YWHAZ	0.2569	0.2198	UUAUU
ZC3HAV1	-0.8449	-0.9802	UUAUU
ZC3HDC1	-1.0865	-1.2726	UUAUU
ZCCHC17	0.2423	0.4287	UUAUU
ZCCHC6	-0.5934	-0.565	UUAUU
ZCCHC8	-0.8881	-0.2592	UUAUU
ZCRB1	0.2281	-0.2099	UUAUU
ZDHHC18	-0.6394	-1.0764	UUAUU
ZDHHC6	-0.3658	0.1742	UUAUU
ZFR	-0.6769	-0.2571	UUAUU
ZGPAT	0.1106	-0.0134	UUAUU
ZNF22	0.1284	-1.0131	UUAUU
ZNF346	-0.706	-0.4744	UUAUU
ZNF574	-1.9482	-1.7814	UUAUU
ZNF787	-0.4671	-0.1953	UUAUU
ZNFX1	0.141	-0.1337	UUAUU
ZRSR2	-0.0122	-0.2393	UUAUU
ZW10	-1.4515	-1.5133	UUAUU
