# Supplementary material for: Meta-unstable mRNAs in activated CD8+ T cells are defined by interlinked AU-rich elements and m6A mRNA methylation
Source: Nat Commun. 2026 Jan 22;17:160. doi: 10.1038/s41467-025-67762-w (PMC12827480; doi:10.1038/s41467-025-67762-w)
Supplement: Supplementary file 6 — Source Data [file 41467_2025_67762_MOESM6_ESM.zip › Source Data/Fig-4C.csv]

GeneName	Ratio.ML.normalized.log2.F	Ratio.LM.normalized.log2.R	probe
ABT1	-2.0546	-0.1477	TNF
ACIN1	0.388	-0.0526	TNF
ACTG1	3.1465	-0.1855	TNF
AGK	0.7346	-0.3885	TNF
AGO2	0.0235	-0.1943	TNF
AGPAT3	-0.3121	0.5556	TNF
AIMP1	0.0363	0.2999	TNF
ALYREF	-0.2072	0.0532	TNF
ANGEL2	-0.1811	0.2254	TNF
APOBEC3	0.0823	-0.069	TNF
APOBEC3	0.1276	-0.1262	TNF
APOBEC3	0.5291	-0.1913	TNF
AQR	-0.2429	-0.0649	TNF
ARL6IP4	-0.5866	0.2179	TNF
ASF1B	-0.0434	-0.1634	TNF
ATAD3A	0.4636	0.0925	TNF
ATAD3B	-0.15	0.1254	TNF
ATP1A1	0.029	-0.121	TNF
ATP2A2	0.809	0.0803	TNF
ATP5B	1.8928	0.0094	TNF
ATP5C1	0.8054	-0.0887	TNF
ATP5F1	0.5185	-0.1979	TNF
ATP5J2	0.0707	-0.1069	TNF
ATP5L	0.1533	-0.1034	TNF
ATP5O	1.7132	0.042	TNF
ATXN2L	0.5287	-0.4084	TNF
BCLAF1	0.0671	0.0761	TNF
BDH1	0.3776	-0.1735	TNF
C11orf9	-0.4335	-0.0591	TNF
C14orf1	0.3024	0.0938	TNF
C14orf1	0.5783	-0.0696	TNF
C1QBP	0.2587	0.0569	TNF
CALM3	2.1406	0.0357	TNF
CAPN1	2.6119	0.5862	TNF
CAPRIN1	-1.0975	-0.09	TNF
CAT56	-1.8045	-1.448	TNF
CCDC59	0.0945	0.1298	TNF
CD2	0.6237	0.2259	TNF
CD3E	-0.2558	-0.3287	TNF
CDC5L	0.1041	-0.283	TNF
CHERP	0.026	0.0079	TNF
CHTOP	0.108	-0.2056	TNF
CIRBP	-0.5337	-0.0329	TNF
CLK3	0.1031	0.1862	TNF
CMAS	0.4065	0.0448	TNF
CMSS1	-0.2111	-0.4667	TNF
CNBP	0.6893	0.2719	TNF
CNN2	0.6038	-0.0183	TNF
COPA	1.3756	-0.2579	TNF
CORO1A	1.3849	0.0573	TNF
CPSF1	-0.4758	-0.1481	TNF
CROP	-0.7545	-0.0938	TNF
CSDA	-0.3035	0.1083	TNF
CSDE1	-0.5177	-0.3449	TNF
CTCF	-0.6507	-0.0887	TNF
CTSB	2.2451	0.0476	TNF
CTSC	1.5156	-0.3112	TNF
CWF19L1	0.5455	0.0747	TNF
CYFIP1	1.8125	0.2284	TNF
DARS	-0.3766	0.1269	TNF
DBR1	0.0533	-0.0941	TNF
DBT	0.2041	0.045	TNF
DDOST	0.7499	-0.1483	TNF
DDX1	0.0311	0.087	TNF
DDX17	0.4441	-0.1295	TNF
DDX21	-0.333	-0.3357	TNF
DDX24	-0.2939	-0.3908	TNF
DDX39A	1.4966	-0.3063	TNF
DDX3X	0.9543	-0.0967	TNF
DDX48	0.4827	-0.3695	TNF
DDX5	0.0089	-0.1659	TNF
DDX50	-0.0363	-0.1794	TNF
DDX54	-0.5629	0.1029	TNF
DDX6	0.5673	0.0723	TNF
DHX15	0.0363	-0.0349	TNF
DHX30	0.1814	-0.1683	TNF
DHX33	-0.0989	0.0015	TNF
DHX37	-0.2501	0.0233	TNF
DHX8	-0.2051	0.0523	TNF
DHX9	-0.0559	0.0901	TNF
DIMT1	0.0735	-0.0431	TNF
DIS3L2	1.3301	0.5942	TNF
DKC1	0.07	0.0122	TNF
DKFZp68	-0.0182	0.044	TNF
DKFZp68	-0.3536	5.00E-04	TNF
DKFZp68	0.5857	-0.1661	TNF
DKFZp68	-0.5544	-0.2885	TNF
DNAJC13	-0.0334	-0.0238	TNF
DNAJC9	-0.2542	-0.3715	TNF
DOCK2	0.2088	-0.2466	TNF
DUSP11	-0.0121	0.2049	TNF
EBP	0.7857	-0.2531	TNF
EEF1A1	1.9223	-0.3141	TNF
EEF1E1	0.0171	0.1674	TNF
ELAVL1	1.2218	0.2387	TNF
ELOVL1	0.9447	-0.8638	TNF
EPRS	-0.0813	0.2039	TNF
ERAP1	0.6491	-0.1041	TNF
ERH	0.3539	-0.0798	TNF
ESYT2	0.3584	-0.1517	TNF
EWSR1	0.132	-0.1367	TNF
EXOSC10	-0.0011	-0.0218	TNF
EXOSC2	-0.0513	-0.0191	TNF
EXOSC4	-0.1101	-0.086	TNF
EXOSC7	-0.0132	0.1863	TNF
EXOSC9	-0.4542	-0.3193	TNF
FAM120A	0.0164	0.0077	TNF
FAM120C	-0.0108	0.3944	TNF
FAM36A	0.4767	-0.2177	TNF
FAM98B	-0.2406	-0.0025	TNF
FARSLA	0.5979	-0.1081	TNF
FAU	-0.1679	-0.3531	TNF
FBL	0.0229	-0.0418	TNF
FIP1L1	-0.3958	0.3057	TNF
FLJ1015	-0.1379	0.2797	TNF
FMR1	-0.1524	0.1923	TNF
FUS	0.1257	-0.1542	TNF
FXR1	0.2554	-0.0748	TNF
FXR2	0.0965	0.0197	TNF
G3BP	-0.7056	-0.4259	TNF
G3BP2	-0.7982	-0.1552	TNF
GCDH	-0.3233	-0.3561	TNF
GCN1L1	0.5063	-0.3814	TNF
GNL3	-0.4093	-0.0658	TNF
GPATCH1	-0.0723	-0.0104	TNF
GPATCH8	-0.0971	0.1416	TNF
GRWD1	0.2036	-0.1055	TNF
GZMA	0.5536	-0.0605	TNF
GZMB	-0.5636	0.0133	TNF
H1FX	-0.3388	-0.421	TNF
HADHA	0.6081	0.2045	TNF
HADHB	0.6723	0.1523	TNF
hCG_199	-0.1372	-0.4086	TNF
hCG_200	1.6312	0.0466	TNF
HDLBP	-1.0603	-0.7417	TNF
HEL103	-0.7809	0.0239	TNF
HEL-S-1	4.238	-0.4443	TNF
HEL-S-1	1.0124	-0.0956	TNF
HEL-S-6	4.5686	0.1639	TNF
HEL-S-9	-0.1712	0.0967	TNF
HELZ	0.1346	-0.0887	TNF
HELZ2	-0.1933	-0.1284	TNF
HIST1H1	-0.8635	-0.4228	TNF
HIST1H1	-0.3179	-0.5689	TNF
HIST1H1	-0.711	-0.4005	TNF
HIST1H1	-0.4584	-0.5218	TNF
HIST1H2	1.0512	-0.2242	TNF
HIST1H2	1.1929	0.1618	TNF
HIST1H2	1.457	-0.0025	TNF
HIST1H2	1.6045	-0.5491	TNF
HIST1H3	1.2611	-0.1817	TNF
HIST1H4	1.5986	-0.3285	TNF
HMGB1	0.6682	0.04	TNF
HNRNPA0	-1.5529	-1.2396	TNF
HNRNPA1	-1.7128	-1.8245	TNF
HNRNPA2	-0.8875	-0.9515	TNF
HNRNPA3	-0.7098	-0.7321	TNF
HNRNPAB	-0.4339	-0.1668	TNF
HNRNPC	-0.3304	-0.4701	TNF
HNRNPDL	-0.1819	-0.0811	TNF
HNRNPH1	0.6225	-0.1932	TNF
HNRNPK	-0.1876	0.1624	TNF
HNRNPL	-1.1654	-0.4045	TNF
HNRNPLL	-0.2532	-0.0014	TNF
HNRNPM	0.534	-0.318	TNF
HNRNPR	-0.2776	-0.1767	TNF
HNRNPU	-0.4005	-0.1499	TNF
HNRNPUL	-0.4041	-0.1621	TNF
HNRNPUL	-0.2372	-0.1341	TNF
HNRPD	-0.7509	-0.3508	TNF
HNRPF	0.2698	-0.1464	TNF
HP1BP3	-0.1664	-0.3766	TNF
HSD17B1	0.6135	-0.1568	TNF
HSP90AB	2.5817	-0.1003	TNF
HSPA5	2.1131	-0.0942	TNF
HSPA8	1.5674	0.0215	TNF
HSPC152	0.1476	0.098	TNF
HSPD1	1.2128	-0.0627	TNF
HSU5320	0.0429	-0.1161	TNF
IARS	-0.2578	0.1442	TNF
IDH2	1.5468	-0.211	TNF
IFI16	-0.5627	-0.248	TNF
IKZF1	-0.1906	0.0843	TNF
ILF2	0.0792	-0.2746	TNF
IMMT	0.0546	0.1844	TNF
ISG15	-0.0959	0.1874	TNF
ISG20L2	-0.3295	-0.0422	TNF
ISY1	-0.3832	0.2504	TNF
ITGB2	0.7387	1.1768	TNF
JTV1	-0.2729	0.1517	TNF
KARS	-0.0101	0.2105	TNF
KHDRBS1	-0.4964	-0.6554	TNF
KHSRP	-0.1616	-0.3783	TNF
L27a	0.0148	-0.2333	TNF
LARP1	0.1141	-0.1481	TNF
LARP7	-0.1429	0.0372	TNF
LARS	0.1736	0.0536	TNF
LBR	0.0705	0.0415	TNF
LMAN1	0.4729	-0.1715	TNF
LMNB1	0.7919	0.1753	TNF
LRPPRC	0.2261	0.1905	TNF
LSM1	3.0037	2.6695	TNF
LSM14A	-0.1059	0.204	TNF
LSM14B	-0.1938	0.3579	TNF
LSM2	-1.2712	1.5529	TNF
LSM3	2.3996	2.3383	TNF
LSM4	2.4779	2.4739	TNF
LSM6	1.2798	2.3082	TNF
LUC7L2	-0.0147	0.09	TNF
MAGOHB	1.0248	-0.4569	TNF
MAGT1	0.0658	-0.0033	TNF
MARS	0.1249	0.0877	TNF
MATR3	-0.0611	0.1256	TNF
MCCC1	-0.0429	0.2018	TNF
MCCC2	0.526	0.0661	TNF
MKI67	-0.4229	-0.0715	TNF
MOV10	0.2434	-0.3299	TNF
MRPL11	0.1653	-0.4472	TNF
MRPL3	-2.174	0.0907	TNF
MRPS7	-0.439	-0.0535	TNF
MRTO4	-0.603	-0.4667	TNF
MTCH2	0.5832	-0.0828	TNF
MT-CO2	2.2162	0.1713	TNF
MYBBP1A	-0.0181	-0.1913	TNF
MYL6	4.3163	0.2685	TNF
MYO1G	-0.1091	0.0318	TNF
MYO9B v	0.3244	-0.0101	TNF
NAT10	0.063	-0.0088	TNF
NAT10	0.0992	0.1009	TNF
NCBP1	0.2304	-0.1969	TNF
NCBP2	-0.4068	-0.0609	TNF
NCL	-0.3852	-0.0168	TNF
NDUFA11	-0.4165	0.214	TNF
NDUFA5	0.1017	0.2367	TNF
NDUFA6	0.7066	0.3153	TNF
NDUFA9	0.4401	-6.00E-04	TNF
NDUFS1	1.1925	-0.4008	TNF
NHP2	-0.0698	-0.1158	TNF
NHP2L1	-0.1074	-0.2286	TNF
NIFK	-0.3096	-0.1956	TNF
NOLA1	0.0574	-0.1389	TNF
NONO	-0.5433	0.2301	TNF
NOP10	0.0733	0.0497	TNF
NOP16	-0.3166	0.08	TNF
NOP2	0.0474	-0.323	TNF
NOP56	-0.1561	-0.2298	TNF
NOP58	-0.0336	-0.2281	TNF
NSUN2	0.329	-0.2781	TNF
NUDT21	0.6599	0.0727	TNF
NUFIP2	-0.2343	-0.1551	TNF
NUP93	-0.0582	-0.0646	TNF
OAS2	-0.0691	0.1469	TNF
OASL	-0.2868	-0.125	TNF
OCIAD2	0.03	-0.0393	TNF
OXA1L	0.6233	0.0673	TNF
P4HA1	0.7253	-0.002	TNF
PABPC1	0.4177	-0.246	TNF
PABPC4	0.1661	-0.224	TNF
PAPD4	0.7753	0.1316	TNF
PATL1	3.1961	1.8218	TNF
PC	0.0871	0.1076	TNF
PC4	0.745	0.1656	TNF
PCBP1	0.4167	0.1744	TNF
PCBP2	-0.0965	0.0605	TNF
PCBP3	1.4785	0.0472	TNF
PCCA	-0.0714	0.129	TNF
PCCB	0.3725	0.0913	TNF
PCNA	0.3246	-0.1404	TNF
PCNP	0.0759	-0.2528	TNF
PDCD11	-0.0351	0.0158	TNF
PDCD7	0.2314	-0.0247	TNF
PES1	2.2174	-0.1427	TNF
PEX11B	0.2253	0.1448	TNF
PFKL	0.7521	-0.0766	TNF
PFKP	0.2849	-0.0387	TNF
PGAM5	-0.1314	-0.0811	TNF
PHAX	0.1156	-0.2399	TNF
PHB2	2.6937	1.7637	TNF
PHF5A	-0.0541	0.097	TNF
PHGDH	0.648	0.0751	TNF
PIG60	0.4904	0.2442	TNF
PINX1	-0.0828	-0.1431	TNF
PML	0.0967	-0.3096	TNF
PNN	-0.4292	-0.1879	TNF
PNO1	-1.0939	0.3191	TNF
POP1	-0.3206	-0.2156	TNF
PPHLN1	-0.3671	-0.0594	TNF
PPIE	-0.2183	-0.2949	TNF
PPIG	-0.0137	0.1207	TNF
PRDX1	2.7625	0.1553	TNF
PRF1	0.3704	0.0458	TNF
PRKDC	0.3639	-0.0866	TNF
PRKRA	0.7363	-0.3673	TNF
PRMT1	-8.00E-04	-0.1827	TNF
PRPF19	-0.1958	-0.2702	TNF
PRPF8	0.1881	-0.1984	TNF
PRRC2A	0.1798	0.6715	TNF
PRRC2C	0.0729	0.3861	TNF
PSD4	-0.0481	0.1156	TNF
PUF60	0.4587	0.3143	TNF
PUS1	0.2894	0.2005	TNF
PUS10	0.5165	0.0362	TNF
PUSL1	0.0727	0.0756	TNF
PWP1	-0.0772	-0.3931	TNF
PYHIN1	-0.3756	0.1124	TNF
QARS	-0.0698	0.1618	TNF
RAC2	1.11	-0.2214	TNF
RALY	-0.4109	-0.2244	TNF
RARS	-0.1073	0.1894	TNF
RASAL3	0.0944	0.3147	TNF
RBM14	0.0442	-0.0796	TNF
RBM17	-0.0653	-0.077	TNF
RBM28	-0.4445	-0.0614	TNF
RBM3	-0.5236	-0.1166	TNF
RBM42	-0.1009	-0.2054	TNF
RBM7	0.0741	0.1929	TNF
RBMS1	-1.336	-0.8903	TNF
RBMX	-0.7574	0.0347	TNF
RBMXL1	-0.1416	0.1781	TNF
RFC1	0.3961	-0.0345	TNF
RFC3	-0.5049	-0.1506	TNF
RFC5	0.3205	-0.1643	TNF
RNF213	0.2988	0.0587	TNF
RNPC3	0.541	-0.2901	TNF
RNPS1	0.0798	-0.1572	TNF
ROD1	0.5053	-0.0324	TNF
RPL10	-0.2575	-0.2171	TNF
RPL10A	0.0853	-0.2522	TNF
RPL11	-0.0191	-0.12	TNF
RPL12	0.0229	-0.2991	TNF
RPL13	-0.0951	-0.1609	TNF
RPL13A	0.0152	-0.2735	TNF
RPL14	0.027	-0.2948	TNF
RPL15	0.0923	-0.18	TNF
RPL17	-0.2442	-0.1524	TNF
RPL18	0.2255	-0.3014	TNF
RPL18A	-0.1958	-0.306	TNF
RPL19	-0.7915	-0.3656	TNF
RPL21	-0.385	-0.277	TNF
RPL22	-0.2153	-0.047	TNF
RPL22L1	-0.6095	-0.1035	TNF
RPL23	0.1288	-0.2676	TNF
RPL23A	-0.2815	-0.344	TNF
RPL24	-0.2392	-0.1532	TNF
RPL26	0.1841	0.019	TNF
RPL26L1	-0.6852	-0.1734	TNF
RPL27	-0.2085	-0.2896	TNF
RPL28	-0.0108	-0.1557	TNF
RPL29	-0.0523	-0.4419	TNF
RPL3	-0.2651	-0.219	TNF
RPL30	-0.5164	-0.0236	TNF
RPL31	-0.6615	-0.2713	TNF
RPL32	-0.6769	-0.2909	TNF
RPL34	-0.4999	-0.2881	TNF
RPL35	-0.572	-0.0587	TNF
RPL35A	-0.7159	-0.2255	TNF
RPL36	-0.0193	-0.0819	TNF
RPL36AL	-0.3398	0.0124	TNF
RPL37A	-0.761	-0.1082	TNF
RPL38	0.169	0.2649	TNF
RPL39P5	-0.5619	-0.207	TNF
RPL4	0.0971	-0.3371	TNF
RPL5	-0.1006	-0.165	TNF
RPL6	0.0405	-0.2367	TNF
RPL7	0.1243	-0.4015	TNF
RPL7A	-0.0367	-0.2451	TNF
RPL8	-0.6436	-0.2319	TNF
RPL9	0.0797	-0.3709	TNF
RPLP0	0.1762	-0.4747	TNF
RPLP1	1.2884	-0.3525	TNF
RPLP2	-0.8395	-0.1513	TNF
RPN1	0.7461	-0.1533	TNF
RPN2	0.0896	-0.3496	TNF
RPS10	0.0868	0.0029	TNF
RPS11	-0.3631	0.0075	TNF
RPS12	-0.1125	-0.4476	TNF
RPS13	0.0771	-0.4583	TNF
RPS14	-0.0947	-0.3483	TNF
RPS15	-0.248	-0.1012	TNF
RPS16	-0.8258	-0.3165	TNF
RPS17	-0.2144	-0.1404	TNF
RPS18	-0.0355	-0.2704	TNF
RPS19	-0.2612	-0.1906	TNF
RPS2	-0.2497	-0.1692	TNF
RPS20	0.5533	-0.1666	TNF
RPS23	-0.2438	-0.2138	TNF
RPS24	-0.3412	-0.2662	TNF
RPS25	-0.4054	-0.3745	TNF
RPS26	-0.5648	-0.141	TNF
RPS27A	-0.4138	-0.1768	TNF
RPS27L	0.058	0.0285	TNF
RPS28	-0.7917	-0.3038	TNF
RPS29	-0.3234	-0.2433	TNF
RPS3	-0.1384	-0.1589	TNF
RPS3A	-0.5747	-0.392	TNF
RPS4X	-0.1589	-0.1855	TNF
RPS4Y1	-0.1654	-0.0232	TNF
RPS5	0.1012	-0.3329	TNF
RPS6	-0.2204	-0.2046	TNF
RPS7	-0.0768	-0.091	TNF
RPS8	-0.4238	-0.3864	TNF
RPS9	-0.0982	-0.1883	TNF
RRP1B	-0.2444	-0.2878	TNF
RSL1D1	-0.3319	-0.2461	TNF
RTCA	-0.0392	-0.2276	TNF
RTCB	0.0692	-0.1366	TNF
SAMHD1	0.3248	-0.1801	TNF
SCAMP3	0.3756	0.0358	TNF
SDHA	0.9195	0.1258	TNF
SDHB	1.5341	-0.3787	TNF
SEC61A1	0.8501	-0.0687	TNF
SF1	-0.4016	-0.3179	TNF
SF1	-0.2182	-0.0671	TNF
SF3A1	0.2696	0.0118	TNF
SF3A2	0.2821	-0.0252	TNF
SF3A3	0.3351	-0.0394	TNF
SF3B1	0.0355	-0.153	TNF
SF3B2	-0.0712	-0.037	TNF
SF3B3	-0.1283	-0.1112	TNF
SF3B4	-0.0129	-0.0562	TNF
SF3B5	0.2982	-0.1573	TNF
SF3B6	0.2238	-0.1153	TNF
SFN	5.771	-0.1007	TNF
SFPQ	-0.5425	0.3629	TNF
SFRS11	0.1726	0.1268	TNF
SFRS14	-0.0105	0.1051	TNF
SFRS5	-0.186	-0.048	TNF
SFXN1	0.1762	-0.2209	TNF
SHINC3	-0.4891	-0.4588	TNF
SKIV2L2	0.167	-0.1631	TNF
SLC25A1	0.4176	0.1591	TNF
SLC25A1	0.713	-0.1215	TNF
SLC25A1	-0.2672	0.1209	TNF
SLC25A2	0.3476	0.0204	TNF
SLC25A3	0.5058	0.0705	TNF
SLC25A5	0.4761	0.0091	TNF
SLC25A6	0.2049	-0.1089	TNF
SLC2A1	0.1063	-0.1907	TNF
SLFN5	0.3053	-0.1255	TNF
SLIRP	0.0161	0.2995	TNF
SMBP	-0.011	-0.3212	TNF
SMNDC1	-0.6491	-0.0192	TNF
SNRNP20	0.5663	-0.2297	TNF
SNRNP70	0.1074	-0.2221	TNF
SNRP116	0.2869	-0.2384	TNF
SNRPA1	0.2258	-0.1108	TNF
SNRPB2	1.9103	0.0476	TNF
SNRPD1	0.3024	0.0461	TNF
SNRPD2	0.2417	0.1113	TNF
SNRPD3	0.7825	0.0421	TNF
SNRPE	0.2656	-0.1499	TNF
SON	-0.1563	0.1786	TNF
SPOP	0.0226	-0.1845	TNF
SRBD1	-0.3392	-0.2641	TNF
SRP14	0.0264	0.007	TNF
SRP9	-0.466	0.0948	TNF
SRPK1	-0.1225	-0.2788	TNF
SRPK2	-0.0482	0.0543	TNF
SRRM1	-0.1708	-0.0066	TNF
SRRM2	0.108	0.0562	TNF
SRSF1	-0.0624	-0.0108	TNF
SRSF10	-0.0124	-0.15	TNF
SRSF2	-0.0808	0.1279	TNF
SRSF3	-0.0763	0.1088	TNF
SRSF7	-0.0096	0.1425	TNF
SSB	0.1112	0.1557	TNF
SSR4	0.3021	-0.0858	TNF
STAT1	0.643	-0.2058	TNF
STAU1	-0.1402	-0.1278	TNF
STAU2	-0.4212	-0.1393	TNF
STRAP	-0.3236	-0.3054	TNF
STT3B	0.2851	1.8359	TNF
SURF4	0.3923	-0.0236	TNF
SYNCRIP	-0.3764	-0.12	TNF
TAF15	0.0796	-0.2826	TNF
TAP1	0.0325	0.1282	TNF
TAP2	-0.0689	-0.0503	TNF
TARS	0.1711	0.2564	TNF
TARSL2	-0.1911	0.242	TNF
TECR	0.6111	-0.1125	TNF
TFAM	-0.1224	0.1126	TNF
TFRC	0.0861	-0.2136	TNF
THEX1	-0.2851	-0.1389	TNF
THRAP3	0.0072	0.0645	TNF
THUMPD1	-0.1538	0.1232	TNF
THUMPD2	-0.0885	0.1192	TNF
TIA1	0.0589	0.2035	TNF
TIAL1	0.5289	0.0577	TNF
TMA16	-0.6554	-0.1986	TNF
TMED10	0.8371	-1.0957	TNF
TMED4	0.3049	-0.0756	TNF
TMED5	0.411	-0.2195	TNF
TMED9	0.1976	-0.0412	TNF
TMEM173	0.0235	-0.2005	TNF
TOE1	-0.2177	0.0916	TNF
TOMM40	-0.1511	-0.0012	TNF
TPP1	-0.222	0.7236	TNF
TRAM1	0.8183	-0.1538	TNF
TRANK1	-0.2383	-0.0971	TNF
TREX1	-0.8132	-0.0643	TNF
TRIM56	0.2124	0.0633	TNF
TRMT6	0.1018	0.1352	TNF
TUBA1C	0.783	-0.3193	TNF
TUBA4A	0.3249	0.005	TNF
TUBB	0.2472	-0.0689	TNF
TUBB4B	0.6297	-0.0589	TNF
TUBB8	0.5579	-0.2308	TNF
TUFM	1.1694	-0.5021	TNF
TXN	4.6478	-0.0383	TNF
U2AF1	-0.1621	-0.0723	TNF
U2AF2	0.1188	-0.0249	TNF
U2SURP	0.023	-0.0421	TNF
UBA52	-0.1793	0.5255	TNF
UBAP2L	0.1924	-0.1625	TNF
UNC84B	1.0408	0.2904	TNF
UPF1	0.1718	-0.2523	TNF
UQCRC2	0.4399	-0.195	TNF
USP36	-0.4009	0.0966	TNF
VDAC2	1.4024	-0.1948	TNF
VDAC3	0.2248	-0.4035	TNF
VIM	1.1323	0.275	TNF
XAB2	-0.3046	-0.1748	TNF
XPO1	0.8604	-0.5422	TNF
XRCC5	0.208	-0.6591	TNF
XRCC6	0.083	-0.5636	TNF
XRN2	0.379	0.0654	TNF
YBX1	-0.0883	0.1923	TNF
YIPF5	0.3225	-0.2025	TNF
YTHDC1	2.4888	1.8435	TNF
YTHDC2	1.022	1.1214	TNF
YTHDF1	3.9957	4.5332	TNF
YTHDF2	5.8175	5.3773	TNF
YTHDF3	3.6681	4.3722	TNF
YWHAZ	4.0085	-0.1325	TNF
ZC3H18	-0.1052	-0.0709	TNF
ZC3HAV1	-1.5399	-1.5746	TNF
ZCCHC17	-0.1762	0.6087	TNF
ZCCHC3	0.1833	-0.3239	TNF
ZCCHC8	0.0408	0.0541	TNF
ZCRB1	-0.0249	0.001	TNF
ZFR	-0.3173	-0.2431	TNF
ZMAT5	-0.3699	0.035	TNF
ZNF22	0.1246	-0.1639	TNF
ZNF830	-0.5564	-0.156	TNF
ZNFX1	-0.05	-0.2804	TNF
ZRSR2	0.833	-0.0712	TNF
