# Supplementary material for: Meta-unstable mRNAs in activated CD8+ T cells are defined by interlinked AU-rich elements and m6A mRNA methylation
Source: Nat Commun. 2026 Jan 22;17:160. doi: 10.1038/s41467-025-67762-w (PMC12827480; doi:10.1038/s41467-025-67762-w)
Supplement: Supplementary file 6 — Source Data [file 41467_2025_67762_MOESM6_ESM.zip › Source Data/Fig-4D.csv]

pos	sample	motif.group	count
-500	YTHDF1	miCLIP.ARE.onlyRRACH.50nt	9.599941424
-499	YTHDF1	miCLIP.ARE.onlyRRACH.50nt	10.16197489
-498	YTHDF1	miCLIP.ARE.onlyRRACH.50nt	8.627360074
-497	YTHDF1	miCLIP.ARE.onlyRRACH.50nt	8.93033124
-496	YTHDF1	miCLIP.ARE.onlyRRACH.50nt	9.129384759
-495	YTHDF1	miCLIP.ARE.onlyRRACH.50nt	9.733863461
-494	YTHDF1	miCLIP.ARE.onlyRRACH.50nt	8.453188245
-493	YTHDF1	miCLIP.ARE.onlyRRACH.50nt	8.404156679
-492	YTHDF1	miCLIP.ARE.onlyRRACH.50nt	9.526028169
-491	YTHDF1	miCLIP.ARE.onlyRRACH.50nt	8.596623869
-490	YTHDF1	miCLIP.ARE.onlyRRACH.50nt	9.807776717
-489	YTHDF1	miCLIP.ARE.onlyRRACH.50nt	9.815094861
-488	YTHDF1	miCLIP.ARE.onlyRRACH.50nt	8.595892055
-487	YTHDF1	miCLIP.ARE.onlyRRACH.50nt	10.45104158
-486	YTHDF1	miCLIP.ARE.onlyRRACH.50nt	9.564082518
-485	YTHDF1	miCLIP.ARE.onlyRRACH.50nt	10.81402153
-484	YTHDF1	miCLIP.ARE.onlyRRACH.50nt	10.96916618
-483	YTHDF1	miCLIP.ARE.onlyRRACH.50nt	10.95379808
-482	YTHDF1	miCLIP.ARE.onlyRRACH.50nt	9.197443499
-481	YTHDF1	miCLIP.ARE.onlyRRACH.50nt	10.20515194
-480	YTHDF1	miCLIP.ARE.onlyRRACH.50nt	9.019612598
-479	YTHDF1	miCLIP.ARE.onlyRRACH.50nt	8.431965627
-478	YTHDF1	miCLIP.ARE.onlyRRACH.50nt	9.271356755
-477	YTHDF1	miCLIP.ARE.onlyRRACH.50nt	10.22052004
-476	YTHDF1	miCLIP.ARE.onlyRRACH.50nt	8.296579961
-475	YTHDF1	miCLIP.ARE.onlyRRACH.50nt	9.720690802
-474	YTHDF1	miCLIP.ARE.onlyRRACH.50nt	9.354783597
-473	YTHDF1	miCLIP.ARE.onlyRRACH.50nt	8.850563469
-472	YTHDF1	miCLIP.ARE.onlyRRACH.50nt	8.208762232
-471	YTHDF1	miCLIP.ARE.onlyRRACH.50nt	7.619651632
-470	YTHDF1	miCLIP.ARE.onlyRRACH.50nt	7.684783115
-469	YTHDF1	miCLIP.ARE.onlyRRACH.50nt	10.07269353
-468	YTHDF1	miCLIP.ARE.onlyRRACH.50nt	10.02585741
-467	YTHDF1	miCLIP.ARE.onlyRRACH.50nt	10.31126503
-466	YTHDF1	miCLIP.ARE.onlyRRACH.50nt	10.5739864
-465	YTHDF1	miCLIP.ARE.onlyRRACH.50nt	9.234766034
-464	YTHDF1	miCLIP.ARE.onlyRRACH.50nt	8.11216273
-463	YTHDF1	miCLIP.ARE.onlyRRACH.50nt	9.883153601
-462	YTHDF1	miCLIP.ARE.onlyRRACH.50nt	10.1319705
-461	YTHDF1	miCLIP.ARE.onlyRRACH.50nt	10.37786014
-460	YTHDF1	miCLIP.ARE.onlyRRACH.50nt	9.41332875
-459	YTHDF1	miCLIP.ARE.onlyRRACH.50nt	11.76830752
-458	YTHDF1	miCLIP.ARE.onlyRRACH.50nt	11.56120404
-457	YTHDF1	miCLIP.ARE.onlyRRACH.50nt	10.83451233
-456	YTHDF1	miCLIP.ARE.onlyRRACH.50nt	8.319266208
-455	YTHDF1	miCLIP.ARE.onlyRRACH.50nt	12.19934621
-454	YTHDF1	miCLIP.ARE.onlyRRACH.50nt	10.09318434
-453	YTHDF1	miCLIP.ARE.onlyRRACH.50nt	10.67424498
-452	YTHDF1	miCLIP.ARE.onlyRRACH.50nt	10.73791283
-451	YTHDF1	miCLIP.ARE.onlyRRACH.50nt	11.58389029
-450	YTHDF1	miCLIP.ARE.onlyRRACH.50nt	11.68048979
-449	YTHDF1	miCLIP.ARE.onlyRRACH.50nt	11.98712003
-448	YTHDF1	miCLIP.ARE.onlyRRACH.50nt	12.97946037
-447	YTHDF1	miCLIP.ARE.onlyRRACH.50nt	12.9911694
-446	YTHDF1	miCLIP.ARE.onlyRRACH.50nt	12.40279061
-445	YTHDF1	miCLIP.ARE.onlyRRACH.50nt	11.96809285
-444	YTHDF1	miCLIP.ARE.onlyRRACH.50nt	12.50451282
-443	YTHDF1	miCLIP.ARE.onlyRRACH.50nt	13.26194073
-442	YTHDF1	miCLIP.ARE.onlyRRACH.50nt	12.26594132
-441	YTHDF1	miCLIP.ARE.onlyRRACH.50nt	12.20959161
-440	YTHDF1	miCLIP.ARE.onlyRRACH.50nt	10.88793479
-439	YTHDF1	miCLIP.ARE.onlyRRACH.50nt	12.21471431
-438	YTHDF1	miCLIP.ARE.onlyRRACH.50nt	12.34717272
-437	YTHDF1	miCLIP.ARE.onlyRRACH.50nt	11.47631357
-436	YTHDF1	miCLIP.ARE.onlyRRACH.50nt	10.50958674
-435	YTHDF1	miCLIP.ARE.onlyRRACH.50nt	11.02332045
-434	YTHDF1	miCLIP.ARE.onlyRRACH.50nt	11.43094108
-433	YTHDF1	miCLIP.ARE.onlyRRACH.50nt	11.72805773
-432	YTHDF1	miCLIP.ARE.onlyRRACH.50nt	12.80602035
-431	YTHDF1	miCLIP.ARE.onlyRRACH.50nt	11.91613403
-430	YTHDF1	miCLIP.ARE.onlyRRACH.50nt	11.13016535
-429	YTHDF1	miCLIP.ARE.onlyRRACH.50nt	11.61535831
-428	YTHDF1	miCLIP.ARE.onlyRRACH.50nt	12.13494654
-427	YTHDF1	miCLIP.ARE.onlyRRACH.50nt	12.04493337
-426	YTHDF1	miCLIP.ARE.onlyRRACH.50nt	11.5948675
-425	YTHDF1	miCLIP.ARE.onlyRRACH.50nt	12.01419716
-424	YTHDF1	miCLIP.ARE.onlyRRACH.50nt	12.14885101
-423	YTHDF1	miCLIP.ARE.onlyRRACH.50nt	12.18763718
-422	YTHDF1	miCLIP.ARE.onlyRRACH.50nt	12.25935499
-421	YTHDF1	miCLIP.ARE.onlyRRACH.50nt	11.49387712
-420	YTHDF1	miCLIP.ARE.onlyRRACH.50nt	12.89676534
-419	YTHDF1	miCLIP.ARE.onlyRRACH.50nt	11.78221199
-418	YTHDF1	miCLIP.ARE.onlyRRACH.50nt	11.90515681
-417	YTHDF1	miCLIP.ARE.onlyRRACH.50nt	13.72810651
-416	YTHDF1	miCLIP.ARE.onlyRRACH.50nt	10.87403031
-415	YTHDF1	miCLIP.ARE.onlyRRACH.50nt	12.15616916
-414	YTHDF1	miCLIP.ARE.onlyRRACH.50nt	11.77196659
-413	YTHDF1	miCLIP.ARE.onlyRRACH.50nt	13.84812407
-412	YTHDF1	miCLIP.ARE.onlyRRACH.50nt	11.38556858
-411	YTHDF1	miCLIP.ARE.onlyRRACH.50nt	11.77489385
-410	YTHDF1	miCLIP.ARE.onlyRRACH.50nt	11.70390785
-409	YTHDF1	miCLIP.ARE.onlyRRACH.50nt	12.18105085
-408	YTHDF1	miCLIP.ARE.onlyRRACH.50nt	12.92969699
-407	YTHDF1	miCLIP.ARE.onlyRRACH.50nt	11.85173436
-406	YTHDF1	miCLIP.ARE.onlyRRACH.50nt	13.02410105
-405	YTHDF1	miCLIP.ARE.onlyRRACH.50nt	12.46645847
-404	YTHDF1	miCLIP.ARE.onlyRRACH.50nt	12.64941207
-403	YTHDF1	miCLIP.ARE.onlyRRACH.50nt	12.574767
-402	YTHDF1	miCLIP.ARE.onlyRRACH.50nt	13.18070933
-401	YTHDF1	miCLIP.ARE.onlyRRACH.50nt	11.57291307
-400	YTHDF1	miCLIP.ARE.onlyRRACH.50nt	13.24437718
-399	YTHDF1	miCLIP.ARE.onlyRRACH.50nt	13.52100303
-398	YTHDF1	miCLIP.ARE.onlyRRACH.50nt	13.06361902
-397	YTHDF1	miCLIP.ARE.onlyRRACH.50nt	12.18617355
-396	YTHDF1	miCLIP.ARE.onlyRRACH.50nt	12.55500801
-395	YTHDF1	miCLIP.ARE.onlyRRACH.50nt	12.65965747
-394	YTHDF1	miCLIP.ARE.onlyRRACH.50nt	12.71015266
-393	YTHDF1	miCLIP.ARE.onlyRRACH.50nt	13.90374197
-392	YTHDF1	miCLIP.ARE.onlyRRACH.50nt	14.34795331
-391	YTHDF1	miCLIP.ARE.onlyRRACH.50nt	12.63404397
-390	YTHDF1	miCLIP.ARE.onlyRRACH.50nt	12.31790014
-389	YTHDF1	miCLIP.ARE.onlyRRACH.50nt	12.36107719
-388	YTHDF1	miCLIP.ARE.onlyRRACH.50nt	12.90335167
-387	YTHDF1	miCLIP.ARE.onlyRRACH.50nt	12.77747959
-386	YTHDF1	miCLIP.ARE.onlyRRACH.50nt	14.13865439
-385	YTHDF1	miCLIP.ARE.onlyRRACH.50nt	13.19022292
-384	YTHDF1	miCLIP.ARE.onlyRRACH.50nt	14.97950915
-383	YTHDF1	miCLIP.ARE.onlyRRACH.50nt	16.16797575
-382	YTHDF1	miCLIP.ARE.onlyRRACH.50nt	13.61540709
-381	YTHDF1	miCLIP.ARE.onlyRRACH.50nt	14.27404006
-380	YTHDF1	miCLIP.ARE.onlyRRACH.50nt	15.57447426
-379	YTHDF1	miCLIP.ARE.onlyRRACH.50nt	16.48485139
-378	YTHDF1	miCLIP.ARE.onlyRRACH.50nt	15.2056398
-377	YTHDF1	miCLIP.ARE.onlyRRACH.50nt	14.00985506
-376	YTHDF1	miCLIP.ARE.onlyRRACH.50nt	15.28540757
-375	YTHDF1	miCLIP.ARE.onlyRRACH.50nt	16.7746499
-374	YTHDF1	miCLIP.ARE.onlyRRACH.50nt	16.9627262
-373	YTHDF1	miCLIP.ARE.onlyRRACH.50nt	15.03073616
-372	YTHDF1	miCLIP.ARE.onlyRRACH.50nt	16.17383027
-371	YTHDF1	miCLIP.ARE.onlyRRACH.50nt	17.03298038
-370	YTHDF1	miCLIP.ARE.onlyRRACH.50nt	17.77869927
-369	YTHDF1	miCLIP.ARE.onlyRRACH.50nt	16.59535537
-368	YTHDF1	miCLIP.ARE.onlyRRACH.50nt	19.38210464
-367	YTHDF1	miCLIP.ARE.onlyRRACH.50nt	16.65390052
-366	YTHDF1	miCLIP.ARE.onlyRRACH.50nt	16.81855876
-365	YTHDF1	miCLIP.ARE.onlyRRACH.50nt	16.89905835
-364	YTHDF1	miCLIP.ARE.onlyRRACH.50nt	17.34107425
-363	YTHDF1	miCLIP.ARE.onlyRRACH.50nt	16.43728345
-362	YTHDF1	miCLIP.ARE.onlyRRACH.50nt	18.15851094
-361	YTHDF1	miCLIP.ARE.onlyRRACH.50nt	14.92315944
-360	YTHDF1	miCLIP.ARE.onlyRRACH.50nt	18.11094301
-359	YTHDF1	miCLIP.ARE.onlyRRACH.50nt	17.17714782
-358	YTHDF1	miCLIP.ARE.onlyRRACH.50nt	19.66165774
-357	YTHDF1	miCLIP.ARE.onlyRRACH.50nt	16.71244567
-356	YTHDF1	miCLIP.ARE.onlyRRACH.50nt	15.42006142
-355	YTHDF1	miCLIP.ARE.onlyRRACH.50nt	16.33995214
-354	YTHDF1	miCLIP.ARE.onlyRRACH.50nt	16.03624916
-353	YTHDF1	miCLIP.ARE.onlyRRACH.50nt	16.85661311
-352	YTHDF1	miCLIP.ARE.onlyRRACH.50nt	16.79221344
-351	YTHDF1	miCLIP.ARE.onlyRRACH.50nt	16.3077523
-350	YTHDF1	miCLIP.ARE.onlyRRACH.50nt	15.50202464
-349	YTHDF1	miCLIP.ARE.onlyRRACH.50nt	15.70180997
-348	YTHDF1	miCLIP.ARE.onlyRRACH.50nt	16.16358486
-347	YTHDF1	miCLIP.ARE.onlyRRACH.50nt	17.36302868
-346	YTHDF1	miCLIP.ARE.onlyRRACH.50nt	18.7659169
-345	YTHDF1	miCLIP.ARE.onlyRRACH.50nt	17.81748543
-344	YTHDF1	miCLIP.ARE.onlyRRACH.50nt	15.33663458
-343	YTHDF1	miCLIP.ARE.onlyRRACH.50nt	18.49368194
-342	YTHDF1	miCLIP.ARE.onlyRRACH.50nt	15.93233151
-341	YTHDF1	miCLIP.ARE.onlyRRACH.50nt	17.34473332
-340	YTHDF1	miCLIP.ARE.onlyRRACH.50nt	16.0333219
-339	YTHDF1	miCLIP.ARE.onlyRRACH.50nt	16.02161287
-338	YTHDF1	miCLIP.ARE.onlyRRACH.50nt	16.21334824
-337	YTHDF1	miCLIP.ARE.onlyRRACH.50nt	15.8049958
-336	YTHDF1	miCLIP.ARE.onlyRRACH.50nt	16.74830458
-335	YTHDF1	miCLIP.ARE.onlyRRACH.50nt	17.33741518
-334	YTHDF1	miCLIP.ARE.onlyRRACH.50nt	17.16397516
-333	YTHDF1	miCLIP.ARE.onlyRRACH.50nt	17.7501585
-332	YTHDF1	miCLIP.ARE.onlyRRACH.50nt	17.19251592
-331	YTHDF1	miCLIP.ARE.onlyRRACH.50nt	17.11787085
-330	YTHDF1	miCLIP.ARE.onlyRRACH.50nt	17.25764741
-329	YTHDF1	miCLIP.ARE.onlyRRACH.50nt	17.34912421
-328	YTHDF1	miCLIP.ARE.onlyRRACH.50nt	17.39669214
-327	YTHDF1	miCLIP.ARE.onlyRRACH.50nt	17.10762545
-326	YTHDF1	miCLIP.ARE.onlyRRACH.50nt	17.31253349
-325	YTHDF1	miCLIP.ARE.onlyRRACH.50nt	15.18368537
-324	YTHDF1	miCLIP.ARE.onlyRRACH.50nt	16.21408006
-323	YTHDF1	miCLIP.ARE.onlyRRACH.50nt	18.19363804
-322	YTHDF1	miCLIP.ARE.onlyRRACH.50nt	17.70332238
-321	YTHDF1	miCLIP.ARE.onlyRRACH.50nt	16.16943938
-320	YTHDF1	miCLIP.ARE.onlyRRACH.50nt	19.10913786
-319	YTHDF1	miCLIP.ARE.onlyRRACH.50nt	16.9422354
-318	YTHDF1	miCLIP.ARE.onlyRRACH.50nt	16.78928618
-317	YTHDF1	miCLIP.ARE.onlyRRACH.50nt	17.8870078
-316	YTHDF1	miCLIP.ARE.onlyRRACH.50nt	16.73074103
-315	YTHDF1	miCLIP.ARE.onlyRRACH.50nt	18.04581152
-314	YTHDF1	miCLIP.ARE.onlyRRACH.50nt	17.40840117
-313	YTHDF1	miCLIP.ARE.onlyRRACH.50nt	18.56613157
-312	YTHDF1	miCLIP.ARE.onlyRRACH.50nt	17.99458452
-311	YTHDF1	miCLIP.ARE.onlyRRACH.50nt	17.13104351
-310	YTHDF1	miCLIP.ARE.onlyRRACH.50nt	18.21998335
-309	YTHDF1	miCLIP.ARE.onlyRRACH.50nt	16.14309406
-308	YTHDF1	miCLIP.ARE.onlyRRACH.50nt	19.32795037
-307	YTHDF1	miCLIP.ARE.onlyRRACH.50nt	19.28623695
-306	YTHDF1	miCLIP.ARE.onlyRRACH.50nt	19.86949303
-305	YTHDF1	miCLIP.ARE.onlyRRACH.50nt	19.27086885
-304	YTHDF1	miCLIP.ARE.onlyRRACH.50nt	20.38981308
-303	YTHDF1	miCLIP.ARE.onlyRRACH.50nt	20.2690637
-302	YTHDF1	miCLIP.ARE.onlyRRACH.50nt	21.12675019
-301	YTHDF1	miCLIP.ARE.onlyRRACH.50nt	18.06264326
-300	YTHDF1	miCLIP.ARE.onlyRRACH.50nt	19.31477771
-299	YTHDF1	miCLIP.ARE.onlyRRACH.50nt	19.30819138
-298	YTHDF1	miCLIP.ARE.onlyRRACH.50nt	18.60491773
-297	YTHDF1	miCLIP.ARE.onlyRRACH.50nt	16.92467185
-296	YTHDF1	miCLIP.ARE.onlyRRACH.50nt	20.49373072
-295	YTHDF1	miCLIP.ARE.onlyRRACH.50nt	19.25476893
-294	YTHDF1	miCLIP.ARE.onlyRRACH.50nt	20.84646527
-293	YTHDF1	miCLIP.ARE.onlyRRACH.50nt	17.60379562
-292	YTHDF1	miCLIP.ARE.onlyRRACH.50nt	20.11318723
-291	YTHDF1	miCLIP.ARE.onlyRRACH.50nt	19.21012825
-290	YTHDF1	miCLIP.ARE.onlyRRACH.50nt	20.43957646
-289	YTHDF1	miCLIP.ARE.onlyRRACH.50nt	21.59072052
-288	YTHDF1	miCLIP.ARE.onlyRRACH.50nt	22.14763129
-287	YTHDF1	miCLIP.ARE.onlyRRACH.50nt	21.04698242
-286	YTHDF1	miCLIP.ARE.onlyRRACH.50nt	23.39610667
-285	YTHDF1	miCLIP.ARE.onlyRRACH.50nt	22.28301696
-284	YTHDF1	miCLIP.ARE.onlyRRACH.50nt	21.98882756
-283	YTHDF1	miCLIP.ARE.onlyRRACH.50nt	21.52924811
-282	YTHDF1	miCLIP.ARE.onlyRRACH.50nt	21.98955938
-281	YTHDF1	miCLIP.ARE.onlyRRACH.50nt	20.4520173
-280	YTHDF1	miCLIP.ARE.onlyRRACH.50nt	21.49265739
-279	YTHDF1	miCLIP.ARE.onlyRRACH.50nt	19.29282328
-278	YTHDF1	miCLIP.ARE.onlyRRACH.50nt	22.05615449
-277	YTHDF1	miCLIP.ARE.onlyRRACH.50nt	22.22300817
-276	YTHDF1	miCLIP.ARE.onlyRRACH.50nt	22.0415182
-275	YTHDF1	miCLIP.ARE.onlyRRACH.50nt	24.61238222
-274	YTHDF1	miCLIP.ARE.onlyRRACH.50nt	22.6203834
-273	YTHDF1	miCLIP.ARE.onlyRRACH.50nt	23.63321454
-272	YTHDF1	miCLIP.ARE.onlyRRACH.50nt	21.85051464
-271	YTHDF1	miCLIP.ARE.onlyRRACH.50nt	23.77372291
-270	YTHDF1	miCLIP.ARE.onlyRRACH.50nt	23.9866809
-269	YTHDF1	miCLIP.ARE.onlyRRACH.50nt	24.87803085
-268	YTHDF1	miCLIP.ARE.onlyRRACH.50nt	25.14733856
-267	YTHDF1	miCLIP.ARE.onlyRRACH.50nt	25.26442886
-266	YTHDF1	miCLIP.ARE.onlyRRACH.50nt	26.13967889
-265	YTHDF1	miCLIP.ARE.onlyRRACH.50nt	23.11582175
-264	YTHDF1	miCLIP.ARE.onlyRRACH.50nt	21.90905979
-263	YTHDF1	miCLIP.ARE.onlyRRACH.50nt	23.60467378
-262	YTHDF1	miCLIP.ARE.onlyRRACH.50nt	25.09172066
-261	YTHDF1	miCLIP.ARE.onlyRRACH.50nt	26.76830747
-260	YTHDF1	miCLIP.ARE.onlyRRACH.50nt	23.81616814
-259	YTHDF1	miCLIP.ARE.onlyRRACH.50nt	26.15577881
-258	YTHDF1	miCLIP.ARE.onlyRRACH.50nt	27.30472743
-257	YTHDF1	miCLIP.ARE.onlyRRACH.50nt	25.69400392
-256	YTHDF1	miCLIP.ARE.onlyRRACH.50nt	24.25672042
-255	YTHDF1	miCLIP.ARE.onlyRRACH.50nt	27.87334723
-254	YTHDF1	miCLIP.ARE.onlyRRACH.50nt	27.95604226
-253	YTHDF1	miCLIP.ARE.onlyRRACH.50nt	26.8612479
-252	YTHDF1	miCLIP.ARE.onlyRRACH.50nt	22.84505042
-251	YTHDF1	miCLIP.ARE.onlyRRACH.50nt	26.6987851
-250	YTHDF1	miCLIP.ARE.onlyRRACH.50nt	25.51178213
-249	YTHDF1	miCLIP.ARE.onlyRRACH.50nt	25.78621253
-248	YTHDF1	miCLIP.ARE.onlyRRACH.50nt	21.1882226
-247	YTHDF1	miCLIP.ARE.onlyRRACH.50nt	28.02483281
-246	YTHDF1	miCLIP.ARE.onlyRRACH.50nt	28.2575498
-245	YTHDF1	miCLIP.ARE.onlyRRACH.50nt	28.43391707
-244	YTHDF1	miCLIP.ARE.onlyRRACH.50nt	25.02658918
-243	YTHDF1	miCLIP.ARE.onlyRRACH.50nt	27.38156795
-242	YTHDF1	miCLIP.ARE.onlyRRACH.50nt	27.24105958
-241	YTHDF1	miCLIP.ARE.onlyRRACH.50nt	21.71732442
-240	YTHDF1	miCLIP.ARE.onlyRRACH.50nt	26.15651063
-239	YTHDF1	miCLIP.ARE.onlyRRACH.50nt	26.11406539
-238	YTHDF1	miCLIP.ARE.onlyRRACH.50nt	26.44630913
-237	YTHDF1	miCLIP.ARE.onlyRRACH.50nt	28.19388194
-236	YTHDF1	miCLIP.ARE.onlyRRACH.50nt	24.02473525
-235	YTHDF1	miCLIP.ARE.onlyRRACH.50nt	25.74449911
-234	YTHDF1	miCLIP.ARE.onlyRRACH.50nt	26.19017409
-233	YTHDF1	miCLIP.ARE.onlyRRACH.50nt	24.91169432
-232	YTHDF1	miCLIP.ARE.onlyRRACH.50nt	25.5000731
-231	YTHDF1	miCLIP.ARE.onlyRRACH.50nt	23.1436307
-230	YTHDF1	miCLIP.ARE.onlyRRACH.50nt	25.29370144
-229	YTHDF1	miCLIP.ARE.onlyRRACH.50nt	26.01014774
-228	YTHDF1	miCLIP.ARE.onlyRRACH.50nt	27.24984135
-227	YTHDF1	miCLIP.ARE.onlyRRACH.50nt	25.0529345
-226	YTHDF1	miCLIP.ARE.onlyRRACH.50nt	24.50114643
-225	YTHDF1	miCLIP.ARE.onlyRRACH.50nt	25.54032289
-224	YTHDF1	miCLIP.ARE.onlyRRACH.50nt	25.42615985
-223	YTHDF1	miCLIP.ARE.onlyRRACH.50nt	27.0237107
-222	YTHDF1	miCLIP.ARE.onlyRRACH.50nt	27.01639256
-221	YTHDF1	miCLIP.ARE.onlyRRACH.50nt	25.68888122
-220	YTHDF1	miCLIP.ARE.onlyRRACH.50nt	24.93877145
-219	YTHDF1	miCLIP.ARE.onlyRRACH.50nt	27.11299206
-218	YTHDF1	miCLIP.ARE.onlyRRACH.50nt	24.64019117
-217	YTHDF1	miCLIP.ARE.onlyRRACH.50nt	25.44518702
-216	YTHDF1	miCLIP.ARE.onlyRRACH.50nt	24.22891147
-215	YTHDF1	miCLIP.ARE.onlyRRACH.50nt	25.05952083
-214	YTHDF1	miCLIP.ARE.onlyRRACH.50nt	24.05181238
-213	YTHDF1	miCLIP.ARE.onlyRRACH.50nt	23.5395423
-212	YTHDF1	miCLIP.ARE.onlyRRACH.50nt	24.60360045
-211	YTHDF1	miCLIP.ARE.onlyRRACH.50nt	25.09172066
-210	YTHDF1	miCLIP.ARE.onlyRRACH.50nt	23.06386293
-209	YTHDF1	miCLIP.ARE.onlyRRACH.50nt	23.15533973
-208	YTHDF1	miCLIP.ARE.onlyRRACH.50nt	24.0679123
-207	YTHDF1	miCLIP.ARE.onlyRRACH.50nt	24.82387659
-206	YTHDF1	miCLIP.ARE.onlyRRACH.50nt	24.03278521
-205	YTHDF1	miCLIP.ARE.onlyRRACH.50nt	24.67531826
-204	YTHDF1	miCLIP.ARE.onlyRRACH.50nt	23.89154503
-203	YTHDF1	miCLIP.ARE.onlyRRACH.50nt	23.45977453
-202	YTHDF1	miCLIP.ARE.onlyRRACH.50nt	22.02907736
-201	YTHDF1	miCLIP.ARE.onlyRRACH.50nt	21.46338482
-200	YTHDF1	miCLIP.ARE.onlyRRACH.50nt	23.65297353
-199	YTHDF1	miCLIP.ARE.onlyRRACH.50nt	24.82387659
-198	YTHDF1	miCLIP.ARE.onlyRRACH.50nt	25.17953839
-197	YTHDF1	miCLIP.ARE.onlyRRACH.50nt	23.15021703
-196	YTHDF1	miCLIP.ARE.onlyRRACH.50nt	24.37381072
-195	YTHDF1	miCLIP.ARE.onlyRRACH.50nt	23.8139727
-194	YTHDF1	miCLIP.ARE.onlyRRACH.50nt	23.36317502
-193	YTHDF1	miCLIP.ARE.onlyRRACH.50nt	23.79055464
-192	YTHDF1	miCLIP.ARE.onlyRRACH.50nt	25.87476208
-191	YTHDF1	miCLIP.ARE.onlyRRACH.50nt	25.14880218
-190	YTHDF1	miCLIP.ARE.onlyRRACH.50nt	22.63209243
-189	YTHDF1	miCLIP.ARE.onlyRRACH.50nt	22.03785913
-188	YTHDF1	miCLIP.ARE.onlyRRACH.50nt	25.06464353
-187	YTHDF1	miCLIP.ARE.onlyRRACH.50nt	26.58096298
-186	YTHDF1	miCLIP.ARE.onlyRRACH.50nt	24.79606764
-185	YTHDF1	miCLIP.ARE.onlyRRACH.50nt	24.70239539
-184	YTHDF1	miCLIP.ARE.onlyRRACH.50nt	23.69322332
-183	YTHDF1	miCLIP.ARE.onlyRRACH.50nt	24.11255298
-182	YTHDF1	miCLIP.ARE.onlyRRACH.50nt	22.13738589
-181	YTHDF1	miCLIP.ARE.onlyRRACH.50nt	23.3873249
-180	YTHDF1	miCLIP.ARE.onlyRRACH.50nt	22.47621596
-179	YTHDF1	miCLIP.ARE.onlyRRACH.50nt	23.86080882
-178	YTHDF1	miCLIP.ARE.onlyRRACH.50nt	25.69693118
-177	YTHDF1	miCLIP.ARE.onlyRRACH.50nt	25.15246126
-176	YTHDF1	miCLIP.ARE.onlyRRACH.50nt	25.09464792
-175	YTHDF1	miCLIP.ARE.onlyRRACH.50nt	24.07449863
-174	YTHDF1	miCLIP.ARE.onlyRRACH.50nt	23.46123816
-173	YTHDF1	miCLIP.ARE.onlyRRACH.50nt	24.56700973
-172	YTHDF1	miCLIP.ARE.onlyRRACH.50nt	20.62545732
-171	YTHDF1	miCLIP.ARE.onlyRRACH.50nt	23.33756152
-170	YTHDF1	miCLIP.ARE.onlyRRACH.50nt	24.32331553
-169	YTHDF1	miCLIP.ARE.onlyRRACH.50nt	26.11186995
-168	YTHDF1	miCLIP.ARE.onlyRRACH.50nt	23.15533973
-167	YTHDF1	miCLIP.ARE.onlyRRACH.50nt	23.6566326
-166	YTHDF1	miCLIP.ARE.onlyRRACH.50nt	26.98931542
-165	YTHDF1	miCLIP.ARE.onlyRRACH.50nt	26.26481916
-164	YTHDF1	miCLIP.ARE.onlyRRACH.50nt	26.48655892
-163	YTHDF1	miCLIP.ARE.onlyRRACH.50nt	25.56886366
-162	YTHDF1	miCLIP.ARE.onlyRRACH.50nt	24.18939349
-161	YTHDF1	miCLIP.ARE.onlyRRACH.50nt	24.00058538
-160	YTHDF1	miCLIP.ARE.onlyRRACH.50nt	25.51178213
-159	YTHDF1	miCLIP.ARE.onlyRRACH.50nt	26.61901733
-158	YTHDF1	miCLIP.ARE.onlyRRACH.50nt	19.87900662
-157	YTHDF1	miCLIP.ARE.onlyRRACH.50nt	23.91130402
-156	YTHDF1	miCLIP.ARE.onlyRRACH.50nt	26.91027947
-155	YTHDF1	miCLIP.ARE.onlyRRACH.50nt	27.61428493
-154	YTHDF1	miCLIP.ARE.onlyRRACH.50nt	25.33468304
-153	YTHDF1	miCLIP.ARE.onlyRRACH.50nt	27.39547242
-152	YTHDF1	miCLIP.ARE.onlyRRACH.50nt	27.49646281
-151	YTHDF1	miCLIP.ARE.onlyRRACH.50nt	28.04532362
-150	YTHDF1	miCLIP.ARE.onlyRRACH.50nt	31.00185383
-149	YTHDF1	miCLIP.ARE.onlyRRACH.50nt	30.29638474
-148	YTHDF1	miCLIP.ARE.onlyRRACH.50nt	29.60555194
-147	YTHDF1	miCLIP.ARE.onlyRRACH.50nt	30.93233146
-146	YTHDF1	miCLIP.ARE.onlyRRACH.50nt	30.74059609
-145	YTHDF1	miCLIP.ARE.onlyRRACH.50nt	32.52036873
-144	YTHDF1	miCLIP.ARE.onlyRRACH.50nt	32.05420295
-143	YTHDF1	miCLIP.ARE.onlyRRACH.50nt	31.03551729
-142	YTHDF1	miCLIP.ARE.onlyRRACH.50nt	32.91042581
-141	YTHDF1	miCLIP.ARE.onlyRRACH.50nt	33.46294569
-140	YTHDF1	miCLIP.ARE.onlyRRACH.50nt	32.45889632
-139	YTHDF1	miCLIP.ARE.onlyRRACH.50nt	29.83900073
-138	YTHDF1	miCLIP.ARE.onlyRRACH.50nt	29.09547729
-137	YTHDF1	miCLIP.ARE.onlyRRACH.50nt	30.47128838
-136	YTHDF1	miCLIP.ARE.onlyRRACH.50nt	33.15777908
-135	YTHDF1	miCLIP.ARE.onlyRRACH.50nt	33.66273102
-134	YTHDF1	miCLIP.ARE.onlyRRACH.50nt	30.29858018
-133	YTHDF1	miCLIP.ARE.onlyRRACH.50nt	31.97955788
-132	YTHDF1	miCLIP.ARE.onlyRRACH.50nt	29.62604274
-131	YTHDF1	miCLIP.ARE.onlyRRACH.50nt	33.18558803
-130	YTHDF1	miCLIP.ARE.onlyRRACH.50nt	33.13948372
-129	YTHDF1	miCLIP.ARE.onlyRRACH.50nt	36.82197383
-128	YTHDF1	miCLIP.ARE.onlyRRACH.50nt	36.72025163
-127	YTHDF1	miCLIP.ARE.onlyRRACH.50nt	33.83543923
-126	YTHDF1	miCLIP.ARE.onlyRRACH.50nt	36.98590026
-125	YTHDF1	miCLIP.ARE.onlyRRACH.50nt	33.4278186
-124	YTHDF1	miCLIP.ARE.onlyRRACH.50nt	33.51124544
-123	YTHDF1	miCLIP.ARE.onlyRRACH.50nt	35.74693846
-122	YTHDF1	miCLIP.ARE.onlyRRACH.50nt	34.37112737
-121	YTHDF1	miCLIP.ARE.onlyRRACH.50nt	30.8884226
-120	YTHDF1	miCLIP.ARE.onlyRRACH.50nt	34.7992388
-119	YTHDF1	miCLIP.ARE.onlyRRACH.50nt	36.48680283
-118	YTHDF1	miCLIP.ARE.onlyRRACH.50nt	37.15787664
-117	YTHDF1	miCLIP.ARE.onlyRRACH.50nt	36.64999744
-116	YTHDF1	miCLIP.ARE.onlyRRACH.50nt	36.2767721
-115	YTHDF1	miCLIP.ARE.onlyRRACH.50nt	37.17178112
-114	YTHDF1	miCLIP.ARE.onlyRRACH.50nt	33.86690724
-113	YTHDF1	miCLIP.ARE.onlyRRACH.50nt	34.66604858
-112	YTHDF1	miCLIP.ARE.onlyRRACH.50nt	32.62209093
-111	YTHDF1	miCLIP.ARE.onlyRRACH.50nt	32.75674479
-110	YTHDF1	miCLIP.ARE.onlyRRACH.50nt	35.042933
-109	YTHDF1	miCLIP.ARE.onlyRRACH.50nt	34.08059705
-108	YTHDF1	miCLIP.ARE.onlyRRACH.50nt	35.41908561
-107	YTHDF1	miCLIP.ARE.onlyRRACH.50nt	30.60374679
-106	YTHDF1	miCLIP.ARE.onlyRRACH.50nt	34.60530798
-105	YTHDF1	miCLIP.ARE.onlyRRACH.50nt	35.73962032
-104	YTHDF1	miCLIP.ARE.onlyRRACH.50nt	29.86900513
-103	YTHDF1	miCLIP.ARE.onlyRRACH.50nt	30.6549738
-102	YTHDF1	miCLIP.ARE.onlyRRACH.50nt	34.14353309
-101	YTHDF1	miCLIP.ARE.onlyRRACH.50nt	32.34253783
-100	YTHDF1	miCLIP.ARE.onlyRRACH.50nt	29.44016188
-99	YTHDF1	miCLIP.ARE.onlyRRACH.50nt	35.14758246
-98	YTHDF1	miCLIP.ARE.onlyRRACH.50nt	33.25803766
-97	YTHDF1	miCLIP.ARE.onlyRRACH.50nt	34.22110542
-96	YTHDF1	miCLIP.ARE.onlyRRACH.50nt	35.98990085
-95	YTHDF1	miCLIP.ARE.onlyRRACH.50nt	35.90574219
-94	YTHDF1	miCLIP.ARE.onlyRRACH.50nt	35.73815669
-93	YTHDF1	miCLIP.ARE.onlyRRACH.50nt	36.3228764
-92	YTHDF1	miCLIP.ARE.onlyRRACH.50nt	37.45865237
-91	YTHDF1	miCLIP.ARE.onlyRRACH.50nt	36.789774
-90	YTHDF1	miCLIP.ARE.onlyRRACH.50nt	35.82816986
-89	YTHDF1	miCLIP.ARE.onlyRRACH.50nt	37.71551922
-88	YTHDF1	miCLIP.ARE.onlyRRACH.50nt	39.18134349
-87	YTHDF1	miCLIP.ARE.onlyRRACH.50nt	38.72103222
-86	YTHDF1	miCLIP.ARE.onlyRRACH.50nt	32.69746782
-85	YTHDF1	miCLIP.ARE.onlyRRACH.50nt	34.45528603
-84	YTHDF1	miCLIP.ARE.onlyRRACH.50nt	35.34370872
-83	YTHDF1	miCLIP.ARE.onlyRRACH.50nt	35.63643449
-82	YTHDF1	miCLIP.ARE.onlyRRACH.50nt	37.56769271
-81	YTHDF1	miCLIP.ARE.onlyRRACH.50nt	37.24057167
-80	YTHDF1	miCLIP.ARE.onlyRRACH.50nt	39.03424879
-79	YTHDF1	miCLIP.ARE.onlyRRACH.50nt	38.85641789
-78	YTHDF1	miCLIP.ARE.onlyRRACH.50nt	38.45831085
-77	YTHDF1	miCLIP.ARE.onlyRRACH.50nt	36.38142156
-76	YTHDF1	miCLIP.ARE.onlyRRACH.50nt	37.23544897
-75	YTHDF1	miCLIP.ARE.onlyRRACH.50nt	37.44547971
-74	YTHDF1	miCLIP.ARE.onlyRRACH.50nt	38.00678136
-73	YTHDF1	miCLIP.ARE.onlyRRACH.50nt	40.96843428
-72	YTHDF1	miCLIP.ARE.onlyRRACH.50nt	37.90871823
-71	YTHDF1	miCLIP.ARE.onlyRRACH.50nt	38.20510306
-70	YTHDF1	miCLIP.ARE.onlyRRACH.50nt	39.40966958
-69	YTHDF1	miCLIP.ARE.onlyRRACH.50nt	37.70673745
-68	YTHDF1	miCLIP.ARE.onlyRRACH.50nt	37.25667159
-67	YTHDF1	miCLIP.ARE.onlyRRACH.50nt	42.48109466
-66	YTHDF1	miCLIP.ARE.onlyRRACH.50nt	42.60111222
-65	YTHDF1	miCLIP.ARE.onlyRRACH.50nt	33.40220509
-64	YTHDF1	miCLIP.ARE.onlyRRACH.50nt	42.09396484
-63	YTHDF1	miCLIP.ARE.onlyRRACH.50nt	39.74410877
-62	YTHDF1	miCLIP.ARE.onlyRRACH.50nt	38.5929647
-61	YTHDF1	miCLIP.ARE.onlyRRACH.50nt	38.64785078
-60	YTHDF1	miCLIP.ARE.onlyRRACH.50nt	38.17363505
-59	YTHDF1	miCLIP.ARE.onlyRRACH.50nt	37.86993207
-58	YTHDF1	miCLIP.ARE.onlyRRACH.50nt	38.21461665
-57	YTHDF1	miCLIP.ARE.onlyRRACH.50nt	37.44547971
-56	YTHDF1	miCLIP.ARE.onlyRRACH.50nt	42.09762391
-55	YTHDF1	miCLIP.ARE.onlyRRACH.50nt	40.92818448
-54	YTHDF1	miCLIP.ARE.onlyRRACH.50nt	40.84329401
-53	YTHDF1	miCLIP.ARE.onlyRRACH.50nt	33.88373898
-52	YTHDF1	miCLIP.ARE.onlyRRACH.50nt	34.67629398
-51	YTHDF1	miCLIP.ARE.onlyRRACH.50nt	39.15719361
-50	YTHDF1	miCLIP.ARE.onlyRRACH.50nt	37.1608039
-49	YTHDF1	miCLIP.ARE.onlyRRACH.50nt	41.30360527
-48	YTHDF1	miCLIP.ARE.onlyRRACH.50nt	44.66409704
-47	YTHDF1	miCLIP.ARE.onlyRRACH.50nt	41.93223385
-46	YTHDF1	miCLIP.ARE.onlyRRACH.50nt	43.67834303
-45	YTHDF1	miCLIP.ARE.onlyRRACH.50nt	41.72439856
-44	YTHDF1	miCLIP.ARE.onlyRRACH.50nt	44.60555189
-43	YTHDF1	miCLIP.ARE.onlyRRACH.50nt	43.66882945
-42	YTHDF1	miCLIP.ARE.onlyRRACH.50nt	44.30916705
-41	YTHDF1	miCLIP.ARE.onlyRRACH.50nt	46.41532893
-40	YTHDF1	miCLIP.ARE.onlyRRACH.50nt	47.74064482
-39	YTHDF1	miCLIP.ARE.onlyRRACH.50nt	41.97467909
-38	YTHDF1	miCLIP.ARE.onlyRRACH.50nt	44.59384286
-37	YTHDF1	miCLIP.ARE.onlyRRACH.50nt	46.74830448
-36	YTHDF1	miCLIP.ARE.onlyRRACH.50nt	43.02044188
-35	YTHDF1	miCLIP.ARE.onlyRRACH.50nt	40.97209335
-34	YTHDF1	miCLIP.ARE.onlyRRACH.50nt	50.08684182
-33	YTHDF1	miCLIP.ARE.onlyRRACH.50nt	47.39888749
-32	YTHDF1	miCLIP.ARE.onlyRRACH.50nt	43.86276026
-31	YTHDF1	miCLIP.ARE.onlyRRACH.50nt	47.58110928
-30	YTHDF1	miCLIP.ARE.onlyRRACH.50nt	47.8613942
-29	YTHDF1	miCLIP.ARE.onlyRRACH.50nt	44.49577973
-28	YTHDF1	miCLIP.ARE.onlyRRACH.50nt	42.96189673
-27	YTHDF1	miCLIP.ARE.onlyRRACH.50nt	45.870859
-26	YTHDF1	miCLIP.ARE.onlyRRACH.50nt	41.50778149
-25	YTHDF1	miCLIP.ARE.onlyRRACH.50nt	47.66014524
-24	YTHDF1	miCLIP.ARE.onlyRRACH.50nt	40.01927099
-23	YTHDF1	miCLIP.ARE.onlyRRACH.50nt	46.40581534
-22	YTHDF1	miCLIP.ARE.onlyRRACH.50nt	46.33043845
-21	YTHDF1	miCLIP.ARE.onlyRRACH.50nt	41.30067802
-20	YTHDF1	miCLIP.ARE.onlyRRACH.50nt	46.41093804
-19	YTHDF1	miCLIP.ARE.onlyRRACH.50nt	46.33336571
-18	YTHDF1	miCLIP.ARE.onlyRRACH.50nt	44.2352538
-17	YTHDF1	miCLIP.ARE.onlyRRACH.50nt	43.93667352
-16	YTHDF1	miCLIP.ARE.onlyRRACH.50nt	45.72595975
-15	YTHDF1	miCLIP.ARE.onlyRRACH.50nt	49.03668814
-14	YTHDF1	miCLIP.ARE.onlyRRACH.50nt	46.12113953
-13	YTHDF1	miCLIP.ARE.onlyRRACH.50nt	43.85836938
-12	YTHDF1	miCLIP.ARE.onlyRRACH.50nt	47.05273928
-11	YTHDF1	miCLIP.ARE.onlyRRACH.50nt	46.54412826
-10	YTHDF1	miCLIP.ARE.onlyRRACH.50nt	46.92467175
-9	YTHDF1	miCLIP.ARE.onlyRRACH.50nt	43.44050335
-8	YTHDF1	miCLIP.ARE.onlyRRACH.50nt	45.8452455
-7	YTHDF1	miCLIP.ARE.onlyRRACH.50nt	45.5861832
-6	YTHDF1	miCLIP.ARE.onlyRRACH.50nt	45.31614368
-5	YTHDF1	miCLIP.ARE.onlyRRACH.50nt	46.15846207
-4	YTHDF1	miCLIP.ARE.onlyRRACH.50nt	46.49802395
-3	YTHDF1	miCLIP.ARE.onlyRRACH.50nt	46.60486886
-2	YTHDF1	miCLIP.ARE.onlyRRACH.50nt	45.90818154
-1	YTHDF1	miCLIP.ARE.onlyRRACH.50nt	44.36624858
0	YTHDF1	miCLIP.ARE.onlyRRACH.50nt	45.35419803
1	YTHDF1	miCLIP.ARE.onlyRRACH.50nt	44.18183135
2	YTHDF1	miCLIP.ARE.onlyRRACH.50nt	44.78045553
3	YTHDF1	miCLIP.ARE.onlyRRACH.50nt	42.20227337
4	YTHDF1	miCLIP.ARE.onlyRRACH.50nt	44.81192355
5	YTHDF1	miCLIP.ARE.onlyRRACH.50nt	42.22861869
6	YTHDF1	miCLIP.ARE.onlyRRACH.50nt	45.46323838
7	YTHDF1	miCLIP.ARE.onlyRRACH.50nt	43.44123516
8	YTHDF1	miCLIP.ARE.onlyRRACH.50nt	41.78587097
9	YTHDF1	miCLIP.ARE.onlyRRACH.50nt	42.25057312
10	YTHDF1	miCLIP.ARE.onlyRRACH.50nt	40.23588805
11	YTHDF1	miCLIP.ARE.onlyRRACH.50nt	41.28677354
12	YTHDF1	miCLIP.ARE.onlyRRACH.50nt	44.49065703
13	YTHDF1	miCLIP.ARE.onlyRRACH.50nt	41.75001206
14	YTHDF1	miCLIP.ARE.onlyRRACH.50nt	44.81777807
15	YTHDF1	miCLIP.ARE.onlyRRACH.50nt	46.65463224
16	YTHDF1	miCLIP.ARE.onlyRRACH.50nt	49.18597828
17	YTHDF1	miCLIP.ARE.onlyRRACH.50nt	43.89349647
18	YTHDF1	miCLIP.ARE.onlyRRACH.50nt	44.58432927
19	YTHDF1	miCLIP.ARE.onlyRRACH.50nt	45.77206406
20	YTHDF1	miCLIP.ARE.onlyRRACH.50nt	43.56857087
21	YTHDF1	miCLIP.ARE.onlyRRACH.50nt	37.01444102
22	YTHDF1	miCLIP.ARE.onlyRRACH.50nt	43.0467872
23	YTHDF1	miCLIP.ARE.onlyRRACH.50nt	40.51324571
24	YTHDF1	miCLIP.ARE.onlyRRACH.50nt	45.83719554
25	YTHDF1	miCLIP.ARE.onlyRRACH.50nt	44.99853623
26	YTHDF1	miCLIP.ARE.onlyRRACH.50nt	47.74649934
27	YTHDF1	miCLIP.ARE.onlyRRACH.50nt	47.08054822
28	YTHDF1	miCLIP.ARE.onlyRRACH.50nt	46.19651642
29	YTHDF1	miCLIP.ARE.onlyRRACH.50nt	42.59818497
30	YTHDF1	miCLIP.ARE.onlyRRACH.50nt	48.31731458
31	YTHDF1	miCLIP.ARE.onlyRRACH.50nt	48.39927779
32	YTHDF1	miCLIP.ARE.onlyRRACH.50nt	48.20241971
33	YTHDF1	miCLIP.ARE.onlyRRACH.50nt	47.19837034
34	YTHDF1	miCLIP.ARE.onlyRRACH.50nt	48.18046528
35	YTHDF1	miCLIP.ARE.onlyRRACH.50nt	49.22915533
36	YTHDF1	miCLIP.ARE.onlyRRACH.50nt	47.1705614
37	YTHDF1	miCLIP.ARE.onlyRRACH.50nt	44.29672621
38	YTHDF1	miCLIP.ARE.onlyRRACH.50nt	46.3736155
39	YTHDF1	miCLIP.ARE.onlyRRACH.50nt	46.05966712
40	YTHDF1	miCLIP.ARE.onlyRRACH.50nt	48.45489568
41	YTHDF1	miCLIP.ARE.onlyRRACH.50nt	45.51958809
42	YTHDF1	miCLIP.ARE.onlyRRACH.50nt	47.04103025
43	YTHDF1	miCLIP.ARE.onlyRRACH.50nt	50.61374819
44	YTHDF1	miCLIP.ARE.onlyRRACH.50nt	46.40508352
45	YTHDF1	miCLIP.ARE.onlyRRACH.50nt	47.75894018
46	YTHDF1	miCLIP.ARE.onlyRRACH.50nt	46.69268659
47	YTHDF1	miCLIP.ARE.onlyRRACH.50nt	36.16187723
48	YTHDF1	miCLIP.ARE.onlyRRACH.50nt	48.61223578
49	YTHDF1	miCLIP.ARE.onlyRRACH.50nt	45.93452686
50	YTHDF1	miCLIP.ARE.onlyRRACH.50nt	51.1523636
51	YTHDF1	miCLIP.ARE.onlyRRACH.50nt	49.25623246
52	YTHDF1	miCLIP.ARE.onlyRRACH.50nt	47.57964565
53	YTHDF1	miCLIP.ARE.onlyRRACH.50nt	50.21710478
54	YTHDF1	miCLIP.ARE.onlyRRACH.50nt	49.07840156
55	YTHDF1	miCLIP.ARE.onlyRRACH.50nt	47.2722836
56	YTHDF1	miCLIP.ARE.onlyRRACH.50nt	45.33151178
57	YTHDF1	miCLIP.ARE.onlyRRACH.50nt	46.876372
58	YTHDF1	miCLIP.ARE.onlyRRACH.50nt	46.95028526
59	YTHDF1	miCLIP.ARE.onlyRRACH.50nt	42.90042432
60	YTHDF1	miCLIP.ARE.onlyRRACH.50nt	48.45489568
61	YTHDF1	miCLIP.ARE.onlyRRACH.50nt	46.05600805
62	YTHDF1	miCLIP.ARE.onlyRRACH.50nt	46.22944807
63	YTHDF1	miCLIP.ARE.onlyRRACH.50nt	45.54446978
64	YTHDF1	miCLIP.ARE.onlyRRACH.50nt	45.39225238
65	YTHDF1	miCLIP.ARE.onlyRRACH.50nt	43.69517477
66	YTHDF1	miCLIP.ARE.onlyRRACH.50nt	48.46514109
67	YTHDF1	miCLIP.ARE.onlyRRACH.50nt	48.38171424
68	YTHDF1	miCLIP.ARE.onlyRRACH.50nt	43.12143227
69	YTHDF1	miCLIP.ARE.onlyRRACH.50nt	45.75303688
70	YTHDF1	miCLIP.ARE.onlyRRACH.50nt	47.81309445
71	YTHDF1	miCLIP.ARE.onlyRRACH.50nt	46.40069264
72	YTHDF1	miCLIP.ARE.onlyRRACH.50nt	46.59828253
73	YTHDF1	miCLIP.ARE.onlyRRACH.50nt	47.33302419
74	YTHDF1	miCLIP.ARE.onlyRRACH.50nt	47.46767805
75	YTHDF1	miCLIP.ARE.onlyRRACH.50nt	46.28506596
76	YTHDF1	miCLIP.ARE.onlyRRACH.50nt	48.66419461
77	YTHDF1	miCLIP.ARE.onlyRRACH.50nt	51.64707014
78	YTHDF1	miCLIP.ARE.onlyRRACH.50nt	51.53510253
79	YTHDF1	miCLIP.ARE.onlyRRACH.50nt	51.77806492
80	YTHDF1	miCLIP.ARE.onlyRRACH.50nt	45.58984227
81	YTHDF1	miCLIP.ARE.onlyRRACH.50nt	51.75245141
82	YTHDF1	miCLIP.ARE.onlyRRACH.50nt	52.19154006
83	YTHDF1	miCLIP.ARE.onlyRRACH.50nt	52.40230261
84	YTHDF1	miCLIP.ARE.onlyRRACH.50nt	50.94745556
85	YTHDF1	miCLIP.ARE.onlyRRACH.50nt	51.23798588
86	YTHDF1	miCLIP.ARE.onlyRRACH.50nt	46.29165229
87	YTHDF1	miCLIP.ARE.onlyRRACH.50nt	49.22842352
88	YTHDF1	miCLIP.ARE.onlyRRACH.50nt	50.66204794
89	YTHDF1	miCLIP.ARE.onlyRRACH.50nt	48.19583338
90	YTHDF1	miCLIP.ARE.onlyRRACH.50nt	48.694199
91	YTHDF1	miCLIP.ARE.onlyRRACH.50nt	44.61287003
92	YTHDF1	miCLIP.ARE.onlyRRACH.50nt	47.82187622
93	YTHDF1	miCLIP.ARE.onlyRRACH.50nt	48.17973347
94	YTHDF1	miCLIP.ARE.onlyRRACH.50nt	44.60555189
95	YTHDF1	miCLIP.ARE.onlyRRACH.50nt	46.31580217
96	YTHDF1	miCLIP.ARE.onlyRRACH.50nt	47.91628028
97	YTHDF1	miCLIP.ARE.onlyRRACH.50nt	46.82294955
98	YTHDF1	miCLIP.ARE.onlyRRACH.50nt	49.76557529
99	YTHDF1	miCLIP.ARE.onlyRRACH.50nt	51.89808248
100	YTHDF1	miCLIP.ARE.onlyRRACH.50nt	51.58559773
101	YTHDF1	miCLIP.ARE.onlyRRACH.50nt	53.5190514
102	YTHDF1	miCLIP.ARE.onlyRRACH.50nt	52.34448927
103	YTHDF1	miCLIP.ARE.onlyRRACH.50nt	53.04337203
104	YTHDF1	miCLIP.ARE.onlyRRACH.50nt	53.4122065
105	YTHDF1	miCLIP.ARE.onlyRRACH.50nt	54.07523035
106	YTHDF1	miCLIP.ARE.onlyRRACH.50nt	48.50392725
107	YTHDF1	miCLIP.ARE.onlyRRACH.50nt	50.27638175
108	YTHDF1	miCLIP.ARE.onlyRRACH.50nt	51.32873087
109	YTHDF1	miCLIP.ARE.onlyRRACH.50nt	49.37771366
110	YTHDF1	miCLIP.ARE.onlyRRACH.50nt	48.78713943
111	YTHDF1	miCLIP.ARE.onlyRRACH.50nt	52.55378819
112	YTHDF1	miCLIP.ARE.onlyRRACH.50nt	53.91496299
113	YTHDF1	miCLIP.ARE.onlyRRACH.50nt	51.42240312
114	YTHDF1	miCLIP.ARE.onlyRRACH.50nt	51.57462051
115	YTHDF1	miCLIP.ARE.onlyRRACH.50nt	53.84836788
116	YTHDF1	miCLIP.ARE.onlyRRACH.50nt	52.73015547
117	YTHDF1	miCLIP.ARE.onlyRRACH.50nt	50.56105756
118	YTHDF1	miCLIP.ARE.onlyRRACH.50nt	52.81504594
119	YTHDF1	miCLIP.ARE.onlyRRACH.50nt	54.42430582
120	YTHDF1	miCLIP.ARE.onlyRRACH.50nt	54.94023498
121	YTHDF1	miCLIP.ARE.onlyRRACH.50nt	50.95843278
122	YTHDF1	miCLIP.ARE.onlyRRACH.50nt	51.61633393
123	YTHDF1	miCLIP.ARE.onlyRRACH.50nt	52.41035257
124	YTHDF1	miCLIP.ARE.onlyRRACH.50nt	52.50109756
125	YTHDF1	miCLIP.ARE.onlyRRACH.50nt	55.96989786
126	YTHDF1	miCLIP.ARE.onlyRRACH.50nt	56.33873232
127	YTHDF1	miCLIP.ARE.onlyRRACH.50nt	53.13484883
128	YTHDF1	miCLIP.ARE.onlyRRACH.50nt	54.10669837
129	YTHDF1	miCLIP.ARE.onlyRRACH.50nt	53.58052381
130	YTHDF1	miCLIP.ARE.onlyRRACH.50nt	51.61047942
131	YTHDF1	miCLIP.ARE.onlyRRACH.50nt	53.65150981
132	YTHDF1	miCLIP.ARE.onlyRRACH.50nt	52.80040965
133	YTHDF1	miCLIP.ARE.onlyRRACH.50nt	48.51197721
134	YTHDF1	miCLIP.ARE.onlyRRACH.50nt	51.45240751
135	YTHDF1	miCLIP.ARE.onlyRRACH.50nt	48.9027661
136	YTHDF1	miCLIP.ARE.onlyRRACH.50nt	53.63321445
137	YTHDF1	miCLIP.ARE.onlyRRACH.50nt	54.41259679
138	YTHDF1	miCLIP.ARE.onlyRRACH.50nt	50.79596998
139	YTHDF1	miCLIP.ARE.onlyRRACH.50nt	50.09781903
140	YTHDF1	miCLIP.ARE.onlyRRACH.50nt	49.70556651
141	YTHDF1	miCLIP.ARE.onlyRRACH.50nt	49.1157241
142	YTHDF1	miCLIP.ARE.onlyRRACH.50nt	49.86071117
143	YTHDF1	miCLIP.ARE.onlyRRACH.50nt	55.06903432
144	YTHDF1	miCLIP.ARE.onlyRRACH.50nt	54.92267144
145	YTHDF1	miCLIP.ARE.onlyRRACH.50nt	53.17436681
146	YTHDF1	miCLIP.ARE.onlyRRACH.50nt	55.24027889
147	YTHDF1	miCLIP.ARE.onlyRRACH.50nt	53.89520401
148	YTHDF1	miCLIP.ARE.onlyRRACH.50nt	49.54310371
149	YTHDF1	miCLIP.ARE.onlyRRACH.50nt	51.60682035
150	YTHDF1	miCLIP.ARE.onlyRRACH.50nt	52.74405994
151	YTHDF1	miCLIP.ARE.onlyRRACH.50nt	54.8802262
152	YTHDF1	miCLIP.ARE.onlyRRACH.50nt	52.12714039
153	YTHDF1	miCLIP.ARE.onlyRRACH.50nt	52.16446293
154	YTHDF1	miCLIP.ARE.onlyRRACH.50nt	50.21930023
155	YTHDF1	miCLIP.ARE.onlyRRACH.50nt	52.42352523
156	YTHDF1	miCLIP.ARE.onlyRRACH.50nt	50.44396725
157	YTHDF1	miCLIP.ARE.onlyRRACH.50nt	52.74259631
158	YTHDF1	miCLIP.ARE.onlyRRACH.50nt	50.33199965
159	YTHDF1	miCLIP.ARE.onlyRRACH.50nt	51.88930071
160	YTHDF1	miCLIP.ARE.onlyRRACH.50nt	52.06127709
161	YTHDF1	miCLIP.ARE.onlyRRACH.50nt	50.86695598
162	YTHDF1	miCLIP.ARE.onlyRRACH.50nt	51.57608414
163	YTHDF1	miCLIP.ARE.onlyRRACH.50nt	50.827438
164	YTHDF1	miCLIP.ARE.onlyRRACH.50nt	50.85597876
165	YTHDF1	miCLIP.ARE.onlyRRACH.50nt	46.89320373
166	YTHDF1	miCLIP.ARE.onlyRRACH.50nt	51.46411654
167	YTHDF1	miCLIP.ARE.onlyRRACH.50nt	48.46880016
168	YTHDF1	miCLIP.ARE.onlyRRACH.50nt	44.25867186
169	YTHDF1	miCLIP.ARE.onlyRRACH.50nt	46.61072337
170	YTHDF1	miCLIP.ARE.onlyRRACH.50nt	46.85149031
171	YTHDF1	miCLIP.ARE.onlyRRACH.50nt	45.57008328
172	YTHDF1	miCLIP.ARE.onlyRRACH.50nt	44.50309787
173	YTHDF1	miCLIP.ARE.onlyRRACH.50nt	47.99019353
174	YTHDF1	miCLIP.ARE.onlyRRACH.50nt	40.77230801
175	YTHDF1	miCLIP.ARE.onlyRRACH.50nt	42.81626566
176	YTHDF1	miCLIP.ARE.onlyRRACH.50nt	49.24013255
177	YTHDF1	miCLIP.ARE.onlyRRACH.50nt	45.07391311
178	YTHDF1	miCLIP.ARE.onlyRRACH.50nt	44.94511378
179	YTHDF1	miCLIP.ARE.onlyRRACH.50nt	43.93813715
180	YTHDF1	miCLIP.ARE.onlyRRACH.50nt	46.16724384
181	YTHDF1	miCLIP.ARE.onlyRRACH.50nt	45.50129273
182	YTHDF1	miCLIP.ARE.onlyRRACH.50nt	44.64580168
183	YTHDF1	miCLIP.ARE.onlyRRACH.50nt	44.31428976
184	YTHDF1	miCLIP.ARE.onlyRRACH.50nt	47.86944416
185	YTHDF1	miCLIP.ARE.onlyRRACH.50nt	48.58149958
186	YTHDF1	miCLIP.ARE.onlyRRACH.50nt	49.01034282
187	YTHDF1	miCLIP.ARE.onlyRRACH.50nt	47.05493472
188	YTHDF1	miCLIP.ARE.onlyRRACH.50nt	48.17387895
189	YTHDF1	miCLIP.ARE.onlyRRACH.50nt	46.99419412
190	YTHDF1	miCLIP.ARE.onlyRRACH.50nt	46.38678816
191	YTHDF1	miCLIP.ARE.onlyRRACH.50nt	48.12411557
192	YTHDF1	miCLIP.ARE.onlyRRACH.50nt	47.24593828
193	YTHDF1	miCLIP.ARE.onlyRRACH.50nt	44.15255877
194	YTHDF1	miCLIP.ARE.onlyRRACH.50nt	40.06830255
195	YTHDF1	miCLIP.ARE.onlyRRACH.50nt	42.44596757
196	YTHDF1	miCLIP.ARE.onlyRRACH.50nt	45.57301054
197	YTHDF1	miCLIP.ARE.onlyRRACH.50nt	43.60442978
198	YTHDF1	miCLIP.ARE.onlyRRACH.50nt	45.66448734
199	YTHDF1	miCLIP.ARE.onlyRRACH.50nt	45.12953101
200	YTHDF1	miCLIP.ARE.onlyRRACH.50nt	44.76581925
201	YTHDF1	miCLIP.ARE.onlyRRACH.50nt	45.15075363
202	YTHDF1	miCLIP.ARE.onlyRRACH.50nt	45.12806738
203	YTHDF1	miCLIP.ARE.onlyRRACH.50nt	43.57588902
204	YTHDF1	miCLIP.ARE.onlyRRACH.50nt	46.11308957
205	YTHDF1	miCLIP.ARE.onlyRRACH.50nt	48.21778782
206	YTHDF1	miCLIP.ARE.onlyRRACH.50nt	48.25876942
207	YTHDF1	miCLIP.ARE.onlyRRACH.50nt	45.47202015
208	YTHDF1	miCLIP.ARE.onlyRRACH.50nt	48.33195086
209	YTHDF1	miCLIP.ARE.onlyRRACH.50nt	45.88769074
210	YTHDF1	miCLIP.ARE.onlyRRACH.50nt	45.92940416
211	YTHDF1	miCLIP.ARE.onlyRRACH.50nt	48.4761183
212	YTHDF1	miCLIP.ARE.onlyRRACH.50nt	47.70844499
213	YTHDF1	miCLIP.ARE.onlyRRACH.50nt	45.03000425
214	YTHDF1	miCLIP.ARE.onlyRRACH.50nt	43.27145422
215	YTHDF1	miCLIP.ARE.onlyRRACH.50nt	43.55539821
216	YTHDF1	miCLIP.ARE.onlyRRACH.50nt	42.8133384
217	YTHDF1	miCLIP.ARE.onlyRRACH.50nt	42.24325498
218	YTHDF1	miCLIP.ARE.onlyRRACH.50nt	44.58359746
219	YTHDF1	miCLIP.ARE.onlyRRACH.50nt	43.72152008
220	YTHDF1	miCLIP.ARE.onlyRRACH.50nt	44.39991204
221	YTHDF1	miCLIP.ARE.onlyRRACH.50nt	43.93667352
222	YTHDF1	miCLIP.ARE.onlyRRACH.50nt	47.63745899
223	YTHDF1	miCLIP.ARE.onlyRRACH.50nt	42.15836451
224	YTHDF1	miCLIP.ARE.onlyRRACH.50nt	44.33917145
225	YTHDF1	miCLIP.ARE.onlyRRACH.50nt	44.71532405
226	YTHDF1	miCLIP.ARE.onlyRRACH.50nt	43.14411851
227	YTHDF1	miCLIP.ARE.onlyRRACH.50nt	41.26189185
228	YTHDF1	miCLIP.ARE.onlyRRACH.50nt	44.30331254
229	YTHDF1	miCLIP.ARE.onlyRRACH.50nt	45.09806299
230	YTHDF1	miCLIP.ARE.onlyRRACH.50nt	41.48143618
231	YTHDF1	miCLIP.ARE.onlyRRACH.50nt	40.95892069
232	YTHDF1	miCLIP.ARE.onlyRRACH.50nt	42.55134884
233	YTHDF1	miCLIP.ARE.onlyRRACH.50nt	41.89491132
234	YTHDF1	miCLIP.ARE.onlyRRACH.50nt	43.2904814
235	YTHDF1	miCLIP.ARE.onlyRRACH.50nt	39.07230314
236	YTHDF1	miCLIP.ARE.onlyRRACH.50nt	41.08845184
237	YTHDF1	miCLIP.ARE.onlyRRACH.50nt	41.61901729
238	YTHDF1	miCLIP.ARE.onlyRRACH.50nt	37.87212751
239	YTHDF1	miCLIP.ARE.onlyRRACH.50nt	39.08328036
240	YTHDF1	miCLIP.ARE.onlyRRACH.50nt	38.25852552
241	YTHDF1	miCLIP.ARE.onlyRRACH.50nt	39.91681697
242	YTHDF1	miCLIP.ARE.onlyRRACH.50nt	40.36761464
243	YTHDF1	miCLIP.ARE.onlyRRACH.50nt	38.92886752
244	YTHDF1	miCLIP.ARE.onlyRRACH.50nt	39.03644423
245	YTHDF1	miCLIP.ARE.onlyRRACH.50nt	37.32033944
246	YTHDF1	miCLIP.ARE.onlyRRACH.50nt	35.55739853
247	YTHDF1	miCLIP.ARE.onlyRRACH.50nt	37.29033505
248	YTHDF1	miCLIP.ARE.onlyRRACH.50nt	36.43191675
249	YTHDF1	miCLIP.ARE.onlyRRACH.50nt	35.35541775
250	YTHDF1	miCLIP.ARE.onlyRRACH.50nt	34.22842356
251	YTHDF1	miCLIP.ARE.onlyRRACH.50nt	34.75898901
252	YTHDF1	miCLIP.ARE.onlyRRACH.50nt	36.0689368
253	YTHDF1	miCLIP.ARE.onlyRRACH.50nt	33.82226657
254	YTHDF1	miCLIP.ARE.onlyRRACH.50nt	31.74537727
255	YTHDF1	miCLIP.ARE.onlyRRACH.50nt	33.47538654
256	YTHDF1	miCLIP.ARE.onlyRRACH.50nt	35.1292871
257	YTHDF1	miCLIP.ARE.onlyRRACH.50nt	34.89144742
258	YTHDF1	miCLIP.ARE.onlyRRACH.50nt	33.71322622
259	YTHDF1	miCLIP.ARE.onlyRRACH.50nt	33.48563194
260	YTHDF1	miCLIP.ARE.onlyRRACH.50nt	33.40147328
261	YTHDF1	miCLIP.ARE.onlyRRACH.50nt	37.20544458
262	YTHDF1	miCLIP.ARE.onlyRRACH.50nt	34.1691466
263	YTHDF1	miCLIP.ARE.onlyRRACH.50nt	34.7231301
264	YTHDF1	miCLIP.ARE.onlyRRACH.50nt	35.04439663
265	YTHDF1	miCLIP.ARE.onlyRRACH.50nt	34.28550509
266	YTHDF1	miCLIP.ARE.onlyRRACH.50nt	34.41064535
267	YTHDF1	miCLIP.ARE.onlyRRACH.50nt	34.67629398
268	YTHDF1	miCLIP.ARE.onlyRRACH.50nt	34.63384875
269	YTHDF1	miCLIP.ARE.onlyRRACH.50nt	34.03888363
270	YTHDF1	miCLIP.ARE.onlyRRACH.50nt	34.07181528
271	YTHDF1	miCLIP.ARE.onlyRRACH.50nt	34.29282323
272	YTHDF1	miCLIP.ARE.onlyRRACH.50nt	36.09089124
273	YTHDF1	miCLIP.ARE.onlyRRACH.50nt	35.00048777
274	YTHDF1	miCLIP.ARE.onlyRRACH.50nt	32.97921637
275	YTHDF1	miCLIP.ARE.onlyRRACH.50nt	34.0118065
276	YTHDF1	miCLIP.ARE.onlyRRACH.50nt	34.67043947
277	YTHDF1	miCLIP.ARE.onlyRRACH.50nt	38.38073852
278	YTHDF1	miCLIP.ARE.onlyRRACH.50nt	39.09133031
279	YTHDF1	miCLIP.ARE.onlyRRACH.50nt	33.2499877
280	YTHDF1	miCLIP.ARE.onlyRRACH.50nt	32.20715216
281	YTHDF1	miCLIP.ARE.onlyRRACH.50nt	35.65546166
282	YTHDF1	miCLIP.ARE.onlyRRACH.50nt	36.37117615
283	YTHDF1	miCLIP.ARE.onlyRRACH.50nt	32.50939152
284	YTHDF1	miCLIP.ARE.onlyRRACH.50nt	33.6005268
285	YTHDF1	miCLIP.ARE.onlyRRACH.50nt	32.61330916
286	YTHDF1	miCLIP.ARE.onlyRRACH.50nt	30.84597736
287	YTHDF1	miCLIP.ARE.onlyRRACH.50nt	32.86578513
288	YTHDF1	miCLIP.ARE.onlyRRACH.50nt	30.61984671
289	YTHDF1	miCLIP.ARE.onlyRRACH.50nt	33.65321744
290	YTHDF1	miCLIP.ARE.onlyRRACH.50nt	32.85627155
291	YTHDF1	miCLIP.ARE.onlyRRACH.50nt	34.96755612
292	YTHDF1	miCLIP.ARE.onlyRRACH.50nt	33.33195091
293	YTHDF1	miCLIP.ARE.onlyRRACH.50nt	32.94774835
294	YTHDF1	miCLIP.ARE.onlyRRACH.50nt	34.48382679
295	YTHDF1	miCLIP.ARE.onlyRRACH.50nt	32.63526359
296	YTHDF1	miCLIP.ARE.onlyRRACH.50nt	32.35351505
297	YTHDF1	miCLIP.ARE.onlyRRACH.50nt	33.1943698
298	YTHDF1	miCLIP.ARE.onlyRRACH.50nt	34.05717899
299	YTHDF1	miCLIP.ARE.onlyRRACH.50nt	33.88739805
300	YTHDF1	miCLIP.ARE.onlyRRACH.50nt	33.85080733
301	YTHDF1	miCLIP.ARE.onlyRRACH.50nt	31.36263834
302	YTHDF1	miCLIP.ARE.onlyRRACH.50nt	32.49987793
303	YTHDF1	miCLIP.ARE.onlyRRACH.50nt	34.06083806
304	YTHDF1	miCLIP.ARE.onlyRRACH.50nt	30.64326477
305	YTHDF1	miCLIP.ARE.onlyRRACH.50nt	32.43840552
306	YTHDF1	miCLIP.ARE.onlyRRACH.50nt	31.96565341
307	YTHDF1	miCLIP.ARE.onlyRRACH.50nt	33.27340576
308	YTHDF1	miCLIP.ARE.onlyRRACH.50nt	34.76484353
309	YTHDF1	miCLIP.ARE.onlyRRACH.50nt	34.40844991
310	YTHDF1	miCLIP.ARE.onlyRRACH.50nt	30.33224365
311	YTHDF1	miCLIP.ARE.onlyRRACH.50nt	31.41459716
312	YTHDF1	miCLIP.ARE.onlyRRACH.50nt	32.76040386
313	YTHDF1	miCLIP.ARE.onlyRRACH.50nt	31.70439566
314	YTHDF1	miCLIP.ARE.onlyRRACH.50nt	33.89910708
315	YTHDF1	miCLIP.ARE.onlyRRACH.50nt	32.84163526
316	YTHDF1	miCLIP.ARE.onlyRRACH.50nt	32.59135473
317	YTHDF1	miCLIP.ARE.onlyRRACH.50nt	30.63667844
318	YTHDF1	miCLIP.ARE.onlyRRACH.50nt	29.73142402
319	YTHDF1	miCLIP.ARE.onlyRRACH.50nt	31.97077611
320	YTHDF1	miCLIP.ARE.onlyRRACH.50nt	27.8411474
321	YTHDF1	miCLIP.ARE.onlyRRACH.50nt	27.83529288
322	YTHDF1	miCLIP.ARE.onlyRRACH.50nt	31.15919393
323	YTHDF1	miCLIP.ARE.onlyRRACH.50nt	32.80431272
324	YTHDF1	miCLIP.ARE.onlyRRACH.50nt	32.78528555
325	YTHDF1	miCLIP.ARE.onlyRRACH.50nt	30.87378631
326	YTHDF1	miCLIP.ARE.onlyRRACH.50nt	29.66263346
327	YTHDF1	miCLIP.ARE.onlyRRACH.50nt	29.06254565
328	YTHDF1	miCLIP.ARE.onlyRRACH.50nt	30.95282227
329	YTHDF1	miCLIP.ARE.onlyRRACH.50nt	28.86129668
330	YTHDF1	miCLIP.ARE.onlyRRACH.50nt	30.78230951
331	YTHDF1	miCLIP.ARE.onlyRRACH.50nt	31.37288374
332	YTHDF1	miCLIP.ARE.onlyRRACH.50nt	28.49978037
333	YTHDF1	miCLIP.ARE.onlyRRACH.50nt	29.58579295
334	YTHDF1	miCLIP.ARE.onlyRRACH.50nt	28.64760688
335	YTHDF1	miCLIP.ARE.onlyRRACH.50nt	29.05156843
336	YTHDF1	miCLIP.ARE.onlyRRACH.50nt	29.10499088
337	YTHDF1	miCLIP.ARE.onlyRRACH.50nt	25.79499431
338	YTHDF1	miCLIP.ARE.onlyRRACH.50nt	28.68785667
339	YTHDF1	miCLIP.ARE.onlyRRACH.50nt	29.09620911
340	YTHDF1	miCLIP.ARE.onlyRRACH.50nt	26.95199289
341	YTHDF1	miCLIP.ARE.onlyRRACH.50nt	27.26594127
342	YTHDF1	miCLIP.ARE.onlyRRACH.50nt	28.83861044
343	YTHDF1	miCLIP.ARE.onlyRRACH.50nt	27.3383909
344	YTHDF1	miCLIP.ARE.onlyRRACH.50nt	27.92676968
345	YTHDF1	miCLIP.ARE.onlyRRACH.50nt	28.91911002
346	YTHDF1	miCLIP.ARE.onlyRRACH.50nt	26.43825917
347	YTHDF1	miCLIP.ARE.onlyRRACH.50nt	27.79870216
348	YTHDF1	miCLIP.ARE.onlyRRACH.50nt	28.56930273
349	YTHDF1	miCLIP.ARE.onlyRRACH.50nt	25.52495479
350	YTHDF1	miCLIP.ARE.onlyRRACH.50nt	26.35483233
351	YTHDF1	miCLIP.ARE.onlyRRACH.50nt	26.85027069
352	YTHDF1	miCLIP.ARE.onlyRRACH.50nt	25.2615016
353	YTHDF1	miCLIP.ARE.onlyRRACH.50nt	25.13489771
354	YTHDF1	miCLIP.ARE.onlyRRACH.50nt	25.149534
355	YTHDF1	miCLIP.ARE.onlyRRACH.50nt	25.0887934
356	YTHDF1	miCLIP.ARE.onlyRRACH.50nt	26.31092347
357	YTHDF1	miCLIP.ARE.onlyRRACH.50nt	24.39942423
358	YTHDF1	miCLIP.ARE.onlyRRACH.50nt	23.950822
359	YTHDF1	miCLIP.ARE.onlyRRACH.50nt	25.46421419
360	YTHDF1	miCLIP.ARE.onlyRRACH.50nt	22.50256128
361	YTHDF1	miCLIP.ARE.onlyRRACH.50nt	25.29662869
362	YTHDF1	miCLIP.ARE.onlyRRACH.50nt	24.7638678
363	YTHDF1	miCLIP.ARE.onlyRRACH.50nt	24.32843823
364	YTHDF1	miCLIP.ARE.onlyRRACH.50nt	24.76020873
365	YTHDF1	miCLIP.ARE.onlyRRACH.50nt	23.76786839
366	YTHDF1	miCLIP.ARE.onlyRRACH.50nt	24.17548902
367	YTHDF1	miCLIP.ARE.onlyRRACH.50nt	22.87871389
368	YTHDF1	miCLIP.ARE.onlyRRACH.50nt	20.16368243
369	YTHDF1	miCLIP.ARE.onlyRRACH.50nt	22.48060685
370	YTHDF1	miCLIP.ARE.onlyRRACH.50nt	24.42576955
371	YTHDF1	miCLIP.ARE.onlyRRACH.50nt	24.91388976
372	YTHDF1	miCLIP.ARE.onlyRRACH.50nt	22.47475233
373	YTHDF1	miCLIP.ARE.onlyRRACH.50nt	24.53334627
374	YTHDF1	miCLIP.ARE.onlyRRACH.50nt	23.76274569
375	YTHDF1	miCLIP.ARE.onlyRRACH.50nt	20.57203487
376	YTHDF1	miCLIP.ARE.onlyRRACH.50nt	22.37522557
377	YTHDF1	miCLIP.ARE.onlyRRACH.50nt	23.22193484
378	YTHDF1	miCLIP.ARE.onlyRRACH.50nt	23.14436252
379	YTHDF1	miCLIP.ARE.onlyRRACH.50nt	22.33278034
380	YTHDF1	miCLIP.ARE.onlyRRACH.50nt	22.5998926
381	YTHDF1	miCLIP.ARE.onlyRRACH.50nt	24.03278521
382	YTHDF1	miCLIP.ARE.onlyRRACH.50nt	23.29511628
383	YTHDF1	miCLIP.ARE.onlyRRACH.50nt	24.23403417
384	YTHDF1	miCLIP.ARE.onlyRRACH.50nt	23.32292523
385	YTHDF1	miCLIP.ARE.onlyRRACH.50nt	21.58047512
386	YTHDF1	miCLIP.ARE.onlyRRACH.50nt	23.40488845
387	YTHDF1	miCLIP.ARE.onlyRRACH.50nt	23.59369656
388	YTHDF1	miCLIP.ARE.onlyRRACH.50nt	19.62579884
389	YTHDF1	miCLIP.ARE.onlyRRACH.50nt	22.81577785
390	YTHDF1	miCLIP.ARE.onlyRRACH.50nt	26.11040632
391	YTHDF1	miCLIP.ARE.onlyRRACH.50nt	25.53446838
392	YTHDF1	miCLIP.ARE.onlyRRACH.50nt	25.62740881
393	YTHDF1	miCLIP.ARE.onlyRRACH.50nt	25.37786009
394	YTHDF1	miCLIP.ARE.onlyRRACH.50nt	23.74664578
395	YTHDF1	miCLIP.ARE.onlyRRACH.50nt	25.83231684
396	YTHDF1	miCLIP.ARE.onlyRRACH.50nt	26.45289546
397	YTHDF1	miCLIP.ARE.onlyRRACH.50nt	23.18534412
398	YTHDF1	miCLIP.ARE.onlyRRACH.50nt	23.51905149
399	YTHDF1	miCLIP.ARE.onlyRRACH.50nt	22.85822308
400	YTHDF1	miCLIP.ARE.onlyRRACH.50nt	25.54398197
401	YTHDF1	miCLIP.ARE.onlyRRACH.50nt	25.73718097
402	YTHDF1	miCLIP.ARE.onlyRRACH.50nt	24.09498943
403	YTHDF1	miCLIP.ARE.onlyRRACH.50nt	20.31736345
404	YTHDF1	miCLIP.ARE.onlyRRACH.50nt	24.30941106
405	YTHDF1	miCLIP.ARE.onlyRRACH.50nt	24.36063806
406	YTHDF1	miCLIP.ARE.onlyRRACH.50nt	21.79928763
407	YTHDF1	miCLIP.ARE.onlyRRACH.50nt	25.63472695
408	YTHDF1	miCLIP.ARE.onlyRRACH.50nt	21.25481771
409	YTHDF1	miCLIP.ARE.onlyRRACH.50nt	23.30462987
410	YTHDF1	miCLIP.ARE.onlyRRACH.50nt	22.80187337
411	YTHDF1	miCLIP.ARE.onlyRRACH.50nt	21.40044878
412	YTHDF1	miCLIP.ARE.onlyRRACH.50nt	25.11367509
413	YTHDF1	miCLIP.ARE.onlyRRACH.50nt	23.91862216
414	YTHDF1	miCLIP.ARE.onlyRRACH.50nt	20.75791573
415	YTHDF1	miCLIP.ARE.onlyRRACH.50nt	23.60760104
416	YTHDF1	miCLIP.ARE.onlyRRACH.50nt	21.62657943
417	YTHDF1	miCLIP.ARE.onlyRRACH.50nt	20.87939692
418	YTHDF1	miCLIP.ARE.onlyRRACH.50nt	22.01663651
419	YTHDF1	miCLIP.ARE.onlyRRACH.50nt	23.71078687
420	YTHDF1	miCLIP.ARE.onlyRRACH.50nt	21.26286767
421	YTHDF1	miCLIP.ARE.onlyRRACH.50nt	21.11357753
422	YTHDF1	miCLIP.ARE.onlyRRACH.50nt	20.85671067
423	YTHDF1	miCLIP.ARE.onlyRRACH.50nt	20.2383275
424	YTHDF1	miCLIP.ARE.onlyRRACH.50nt	20.60643014
425	YTHDF1	miCLIP.ARE.onlyRRACH.50nt	18.74469429
426	YTHDF1	miCLIP.ARE.onlyRRACH.50nt	20.263941
427	YTHDF1	miCLIP.ARE.onlyRRACH.50nt	20.71620231
428	YTHDF1	miCLIP.ARE.onlyRRACH.50nt	20.32102252
429	YTHDF1	miCLIP.ARE.onlyRRACH.50nt	18.08459769
430	YTHDF1	miCLIP.ARE.onlyRRACH.50nt	20.46372633
431	YTHDF1	miCLIP.ARE.onlyRRACH.50nt	18.44391856
432	YTHDF1	miCLIP.ARE.onlyRRACH.50nt	19.3550275
433	YTHDF1	miCLIP.ARE.onlyRRACH.50nt	19.78679801
434	YTHDF1	miCLIP.ARE.onlyRRACH.50nt	19.5123676
435	YTHDF1	miCLIP.ARE.onlyRRACH.50nt	19.54237199
436	YTHDF1	miCLIP.ARE.onlyRRACH.50nt	17.5672049
437	YTHDF1	miCLIP.ARE.onlyRRACH.50nt	17.67258618
438	YTHDF1	miCLIP.ARE.onlyRRACH.50nt	17.94043025
439	YTHDF1	miCLIP.ARE.onlyRRACH.50nt	19.43772253
440	YTHDF1	miCLIP.ARE.onlyRRACH.50nt	19.24525534
441	YTHDF1	miCLIP.ARE.onlyRRACH.50nt	17.53280962
442	YTHDF1	miCLIP.ARE.onlyRRACH.50nt	19.66751226
443	YTHDF1	miCLIP.ARE.onlyRRACH.50nt	19.34624573
444	YTHDF1	miCLIP.ARE.onlyRRACH.50nt	18.03629794
445	YTHDF1	miCLIP.ARE.onlyRRACH.50nt	17.58623208
446	YTHDF1	miCLIP.ARE.onlyRRACH.50nt	19.63311698
447	YTHDF1	miCLIP.ARE.onlyRRACH.50nt	18.32316919
448	YTHDF1	miCLIP.ARE.onlyRRACH.50nt	15.31321652
449	YTHDF1	miCLIP.ARE.onlyRRACH.50nt	17.99677996
450	YTHDF1	miCLIP.ARE.onlyRRACH.50nt	17.57379123
451	YTHDF1	miCLIP.ARE.onlyRRACH.50nt	18.323901
452	YTHDF1	miCLIP.ARE.onlyRRACH.50nt	16.51339215
453	YTHDF1	miCLIP.ARE.onlyRRACH.50nt	15.70693267
454	YTHDF1	miCLIP.ARE.onlyRRACH.50nt	15.54007899
455	YTHDF1	miCLIP.ARE.onlyRRACH.50nt	18.47685021
456	YTHDF1	miCLIP.ARE.onlyRRACH.50nt	17.37254227
457	YTHDF1	miCLIP.ARE.onlyRRACH.50nt	17.4654827
458	YTHDF1	miCLIP.ARE.onlyRRACH.50nt	16.80758154
459	YTHDF1	miCLIP.ARE.onlyRRACH.50nt	18.14899736
460	YTHDF1	miCLIP.ARE.onlyRRACH.50nt	18.57491334
461	YTHDF1	miCLIP.ARE.onlyRRACH.50nt	17.45596911
462	YTHDF1	miCLIP.ARE.onlyRRACH.50nt	16.22505727
463	YTHDF1	miCLIP.ARE.onlyRRACH.50nt	15.8657364
464	YTHDF1	miCLIP.ARE.onlyRRACH.50nt	19.16329213
465	YTHDF1	miCLIP.ARE.onlyRRACH.50nt	19.15304673
466	YTHDF1	miCLIP.ARE.onlyRRACH.50nt	19.34258666
467	YTHDF1	miCLIP.ARE.onlyRRACH.50nt	18.21339702
468	YTHDF1	miCLIP.ARE.onlyRRACH.50nt	18.15046099
469	YTHDF1	miCLIP.ARE.onlyRRACH.50nt	18.25730589
470	YTHDF1	miCLIP.ARE.onlyRRACH.50nt	15.82548661
471	YTHDF1	miCLIP.ARE.onlyRRACH.50nt	17.33009703
472	YTHDF1	miCLIP.ARE.onlyRRACH.50nt	18.22510606
473	YTHDF1	miCLIP.ARE.onlyRRACH.50nt	18.64224027
474	YTHDF1	miCLIP.ARE.onlyRRACH.50nt	16.71976381
475	YTHDF1	miCLIP.ARE.onlyRRACH.50nt	17.73039951
476	YTHDF1	miCLIP.ARE.onlyRRACH.50nt	17.27813821
477	YTHDF1	miCLIP.ARE.onlyRRACH.50nt	18.3897643
478	YTHDF1	miCLIP.ARE.onlyRRACH.50nt	17.22398394
479	YTHDF1	miCLIP.ARE.onlyRRACH.50nt	17.94482114
480	YTHDF1	miCLIP.ARE.onlyRRACH.50nt	17.69380879
481	YTHDF1	miCLIP.ARE.onlyRRACH.50nt	17.86139429
482	YTHDF1	miCLIP.ARE.onlyRRACH.50nt	19.25037804
483	YTHDF1	miCLIP.ARE.onlyRRACH.50nt	15.79840947
484	YTHDF1	miCLIP.ARE.onlyRRACH.50nt	18.10508849
485	YTHDF1	miCLIP.ARE.onlyRRACH.50nt	16.47094692
486	YTHDF1	miCLIP.ARE.onlyRRACH.50nt	16.46143333
487	YTHDF1	miCLIP.ARE.onlyRRACH.50nt	16.22725272
488	YTHDF1	miCLIP.ARE.onlyRRACH.50nt	18.92984333
489	YTHDF1	miCLIP.ARE.onlyRRACH.50nt	17.8767624
490	YTHDF1	miCLIP.ARE.onlyRRACH.50nt	17.96970283
491	YTHDF1	miCLIP.ARE.onlyRRACH.50nt	17.35571054
492	YTHDF1	miCLIP.ARE.onlyRRACH.50nt	16.35239298
493	YTHDF1	miCLIP.ARE.onlyRRACH.50nt	14.29233542
494	YTHDF1	miCLIP.ARE.onlyRRACH.50nt	16.51339215
495	YTHDF1	miCLIP.ARE.onlyRRACH.50nt	16.19285744
496	YTHDF1	miCLIP.ARE.onlyRRACH.50nt	18.82519387
497	YTHDF1	miCLIP.ARE.onlyRRACH.50nt	18.93716148
498	YTHDF1	miCLIP.ARE.onlyRRACH.50nt	17.28179728
499	YTHDF1	miCLIP.ARE.onlyRRACH.50nt	19.2481826
500	YTHDF1	miCLIP.ARE.onlyRRACH.50nt	17.98068004
-500	YTHDC1	miCLIP.ARE.onlyRRACH.50nt	6.047642945
-499	YTHDC1	miCLIP.ARE.onlyRRACH.50nt	5.581345597
-498	YTHDC1	miCLIP.ARE.onlyRRACH.50nt	6.119771729
-497	YTHDC1	miCLIP.ARE.onlyRRACH.50nt	6.290442653
-496	YTHDC1	miCLIP.ARE.onlyRRACH.50nt	6.628736808
-495	YTHDC1	miCLIP.ARE.onlyRRACH.50nt	6.956871978
-494	YTHDC1	miCLIP.ARE.onlyRRACH.50nt	6.66429325
-493	YTHDC1	miCLIP.ARE.onlyRRACH.50nt	5.841415578
-492	YTHDC1	miCLIP.ARE.onlyRRACH.50nt	6.974142251
-491	YTHDC1	miCLIP.ARE.onlyRRACH.50nt	7.487170923
-490	YTHDC1	miCLIP.ARE.onlyRRACH.50nt	7.396755969
-489	YTHDC1	miCLIP.ARE.onlyRRACH.50nt	6.346317063
-488	YTHDC1	miCLIP.ARE.onlyRRACH.50nt	6.449938696
-487	YTHDC1	miCLIP.ARE.onlyRRACH.50nt	6.477367952
-486	YTHDC1	miCLIP.ARE.onlyRRACH.50nt	6.644991182
-485	YTHDC1	miCLIP.ARE.onlyRRACH.50nt	6.702897388
-484	YTHDC1	miCLIP.ARE.onlyRRACH.50nt	6.499717716
-483	YTHDC1	miCLIP.ARE.onlyRRACH.50nt	7.342913356
-482	YTHDC1	miCLIP.ARE.onlyRRACH.50nt	7.590792556
-481	YTHDC1	miCLIP.ARE.onlyRRACH.50nt	7.887434877
-480	YTHDC1	miCLIP.ARE.onlyRRACH.50nt	6.734390237
-479	YTHDC1	miCLIP.ARE.onlyRRACH.50nt	6.452986391
-478	YTHDC1	miCLIP.ARE.onlyRRACH.50nt	6.34225347
-477	YTHDC1	miCLIP.ARE.onlyRRACH.50nt	7.423169326
-476	YTHDC1	miCLIP.ARE.onlyRRACH.50nt	6.823789293
-475	YTHDC1	miCLIP.ARE.onlyRRACH.50nt	7.20373528
-474	YTHDC1	miCLIP.ARE.onlyRRACH.50nt	6.797375936
-473	YTHDC1	miCLIP.ARE.onlyRRACH.50nt	6.754708205
-472	YTHDC1	miCLIP.ARE.onlyRRACH.50nt	6.687658913
-471	YTHDC1	miCLIP.ARE.onlyRRACH.50nt	6.740485628
-470	YTHDC1	miCLIP.ARE.onlyRRACH.50nt	7.245387113
-469	YTHDC1	miCLIP.ARE.onlyRRACH.50nt	7.432312412
-468	YTHDC1	miCLIP.ARE.onlyRRACH.50nt	7.070652595
-467	YTHDC1	miCLIP.ARE.onlyRRACH.50nt	7.685271104
-466	YTHDC1	miCLIP.ARE.onlyRRACH.50nt	7.170210634
-465	YTHDC1	miCLIP.ARE.onlyRRACH.50nt	8.165791028
-464	YTHDC1	miCLIP.ARE.onlyRRACH.50nt	7.521711467
-463	YTHDC1	miCLIP.ARE.onlyRRACH.50nt	7.353072339
-462	YTHDC1	miCLIP.ARE.onlyRRACH.50nt	7.402851359
-461	YTHDC1	miCLIP.ARE.onlyRRACH.50nt	6.907092959
-460	YTHDC1	miCLIP.ARE.onlyRRACH.50nt	7.228116841
-459	YTHDC1	miCLIP.ARE.onlyRRACH.50nt	8.358811717
-458	YTHDC1	miCLIP.ARE.onlyRRACH.50nt	8.20845876
-457	YTHDC1	miCLIP.ARE.onlyRRACH.50nt	8.231824422
-456	YTHDC1	miCLIP.ARE.onlyRRACH.50nt	8.72250333
-455	YTHDC1	miCLIP.ARE.onlyRRACH.50nt	8.000199596
-454	YTHDC1	miCLIP.ARE.onlyRRACH.50nt	8.488846707
-453	YTHDC1	miCLIP.ARE.onlyRRACH.50nt	9.661193416
-452	YTHDC1	miCLIP.ARE.onlyRRACH.50nt	9.135973964
-451	YTHDC1	miCLIP.ARE.onlyRRACH.50nt	9.662209315
-450	YTHDC1	miCLIP.ARE.onlyRRACH.50nt	9.626652872
-449	YTHDC1	miCLIP.ARE.onlyRRACH.50nt	9.306644888
-448	YTHDC1	miCLIP.ARE.onlyRRACH.50nt	9.625636974
-447	YTHDC1	miCLIP.ARE.onlyRRACH.50nt	9.179657593
-446	YTHDC1	miCLIP.ARE.onlyRRACH.50nt	8.990700498
-445	YTHDC1	miCLIP.ARE.onlyRRACH.50nt	9.044543111
-444	YTHDC1	miCLIP.ARE.onlyRRACH.50nt	8.930762495
-443	YTHDC1	miCLIP.ARE.onlyRRACH.50nt	10.42819668
-442	YTHDC1	miCLIP.ARE.onlyRRACH.50nt	9.78919661
-441	YTHDC1	miCLIP.ARE.onlyRRACH.50nt	10.01878964
-440	YTHDC1	miCLIP.ARE.onlyRRACH.50nt	9.160355524
-439	YTHDC1	miCLIP.ARE.onlyRRACH.50nt	9.419409606
-438	YTHDC1	miCLIP.ARE.onlyRRACH.50nt	9.506776865
-437	YTHDC1	miCLIP.ARE.onlyRRACH.50nt	8.46243335
-436	YTHDC1	miCLIP.ARE.onlyRRACH.50nt	8.060137599
-435	YTHDC1	miCLIP.ARE.onlyRRACH.50nt	9.411282419
-434	YTHDC1	miCLIP.ARE.onlyRRACH.50nt	9.90704082
-433	YTHDC1	miCLIP.ARE.onlyRRACH.50nt	9.334074144
-432	YTHDC1	miCLIP.ARE.onlyRRACH.50nt	8.991716396
-431	YTHDC1	miCLIP.ARE.onlyRRACH.50nt	8.561991389
-430	YTHDC1	miCLIP.ARE.onlyRRACH.50nt	10.06247327
-429	YTHDC1	miCLIP.ARE.onlyRRACH.50nt	9.748560675
-428	YTHDC1	miCLIP.ARE.onlyRRACH.50nt	9.495601983
-427	YTHDC1	miCLIP.ARE.onlyRRACH.50nt	8.000199596
-426	YTHDC1	miCLIP.ARE.onlyRRACH.50nt	8.10890072
-425	YTHDC1	miCLIP.ARE.onlyRRACH.50nt	9.6713524
-424	YTHDC1	miCLIP.ARE.onlyRRACH.50nt	8.894190154
-423	YTHDC1	miCLIP.ARE.onlyRRACH.50nt	9.453950151
-422	YTHDC1	miCLIP.ARE.onlyRRACH.50nt	8.985621006
-421	YTHDC1	miCLIP.ARE.onlyRRACH.50nt	9.586016938
-420	YTHDC1	miCLIP.ARE.onlyRRACH.50nt	10.27987552
-419	YTHDC1	miCLIP.ARE.onlyRRACH.50nt	9.074004164
-418	YTHDC1	miCLIP.ARE.onlyRRACH.50nt	9.821705357
-417	YTHDC1	miCLIP.ARE.onlyRRACH.50nt	10.68013947
-416	YTHDC1	miCLIP.ARE.onlyRRACH.50nt	8.291762425
-415	YTHDC1	miCLIP.ARE.onlyRRACH.50nt	9.24975458
-414	YTHDC1	miCLIP.ARE.onlyRRACH.50nt	9.180673491
-413	YTHDC1	miCLIP.ARE.onlyRRACH.50nt	9.397059842
-412	YTHDC1	miCLIP.ARE.onlyRRACH.50nt	9.73941759
-411	YTHDC1	miCLIP.ARE.onlyRRACH.50nt	8.826124963
-410	YTHDC1	miCLIP.ARE.onlyRRACH.50nt	9.312740278
-409	YTHDC1	miCLIP.ARE.onlyRRACH.50nt	8.080455566
-408	YTHDC1	miCLIP.ARE.onlyRRACH.50nt	7.98496112
-407	YTHDC1	miCLIP.ARE.onlyRRACH.50nt	7.528822756
-406	YTHDC1	miCLIP.ARE.onlyRRACH.50nt	8.659517632
-405	YTHDC1	miCLIP.ARE.onlyRRACH.50nt	8.624977088
-404	YTHDC1	miCLIP.ARE.onlyRRACH.50nt	8.637167868
-403	YTHDC1	miCLIP.ARE.onlyRRACH.50nt	9.297501803
-402	YTHDC1	miCLIP.ARE.onlyRRACH.50nt	8.551832406
-401	YTHDC1	miCLIP.ARE.onlyRRACH.50nt	8.398431753
-400	YTHDC1	miCLIP.ARE.onlyRRACH.50nt	9.500681475
-399	YTHDC1	miCLIP.ARE.onlyRRACH.50nt	8.383193278
-398	YTHDC1	miCLIP.ARE.onlyRRACH.50nt	9.19997556
-397	YTHDC1	miCLIP.ARE.onlyRRACH.50nt	8.422813314
-396	YTHDC1	miCLIP.ARE.onlyRRACH.50nt	8.576213966
-395	YTHDC1	miCLIP.ARE.onlyRRACH.50nt	7.224053248
-394	YTHDC1	miCLIP.ARE.onlyRRACH.50nt	7.928070812
-393	YTHDC1	miCLIP.ARE.onlyRRACH.50nt	9.248738682
-392	YTHDC1	miCLIP.ARE.onlyRRACH.50nt	8.993748193
-391	YTHDC1	miCLIP.ARE.onlyRRACH.50nt	9.469188626
-390	YTHDC1	miCLIP.ARE.onlyRRACH.50nt	9.107528809
-389	YTHDC1	miCLIP.ARE.onlyRRACH.50nt	8.922635308
-388	YTHDC1	miCLIP.ARE.onlyRRACH.50nt	8.89012656
-387	YTHDC1	miCLIP.ARE.onlyRRACH.50nt	8.58637295
-386	YTHDC1	miCLIP.ARE.onlyRRACH.50nt	7.656825949
-385	YTHDC1	miCLIP.ARE.onlyRRACH.50nt	7.25960969
-384	YTHDC1	miCLIP.ARE.onlyRRACH.50nt	8.804791098
-383	YTHDC1	miCLIP.ARE.onlyRRACH.50nt	9.326962855
-382	YTHDC1	miCLIP.ARE.onlyRRACH.50nt	9.029304636
-381	YTHDC1	miCLIP.ARE.onlyRRACH.50nt	8.923651206
-380	YTHDC1	miCLIP.ARE.onlyRRACH.50nt	8.02254936
-379	YTHDC1	miCLIP.ARE.onlyRRACH.50nt	7.823433281
-378	YTHDC1	miCLIP.ARE.onlyRRACH.50nt	8.162743333
-377	YTHDC1	miCLIP.ARE.onlyRRACH.50nt	7.864069215
-376	YTHDC1	miCLIP.ARE.onlyRRACH.50nt	8.257221881
-375	YTHDC1	miCLIP.ARE.onlyRRACH.50nt	7.339865661
-374	YTHDC1	miCLIP.ARE.onlyRRACH.50nt	8.71031255
-373	YTHDC1	miCLIP.ARE.onlyRRACH.50nt	8.982573311
-372	YTHDC1	miCLIP.ARE.onlyRRACH.50nt	9.707924741
-371	YTHDC1	miCLIP.ARE.onlyRRACH.50nt	9.779037626
-370	YTHDC1	miCLIP.ARE.onlyRRACH.50nt	9.833896138
-369	YTHDC1	miCLIP.ARE.onlyRRACH.50nt	8.968350734
-368	YTHDC1	miCLIP.ARE.onlyRRACH.50nt	9.212166341
-367	YTHDC1	miCLIP.ARE.onlyRRACH.50nt	8.037787835
-366	YTHDC1	miCLIP.ARE.onlyRRACH.50nt	8.042867327
-365	YTHDC1	miCLIP.ARE.onlyRRACH.50nt	8.392336363
-364	YTHDC1	miCLIP.ARE.onlyRRACH.50nt	9.687606774
-363	YTHDC1	miCLIP.ARE.onlyRRACH.50nt	7.890482573
-362	YTHDC1	miCLIP.ARE.onlyRRACH.50nt	8.861681406
-361	YTHDC1	miCLIP.ARE.onlyRRACH.50nt	8.736725908
-360	YTHDC1	miCLIP.ARE.onlyRRACH.50nt	9.078067757
-359	YTHDC1	miCLIP.ARE.onlyRRACH.50nt	7.766542972
-358	YTHDC1	miCLIP.ARE.onlyRRACH.50nt	8.732662314
-357	YTHDC1	miCLIP.ARE.onlyRRACH.50nt	8.571134475
-356	YTHDC1	miCLIP.ARE.onlyRRACH.50nt	8.861681406
-355	YTHDC1	miCLIP.ARE.onlyRRACH.50nt	8.112964314
-354	YTHDC1	miCLIP.ARE.onlyRRACH.50nt	9.003907177
-353	YTHDC1	miCLIP.ARE.onlyRRACH.50nt	9.150196541
-352	YTHDC1	miCLIP.ARE.onlyRRACH.50nt	9.11971959
-351	YTHDC1	miCLIP.ARE.onlyRRACH.50nt	9.890786446
-350	YTHDC1	miCLIP.ARE.onlyRRACH.50nt	10.34286122
-349	YTHDC1	miCLIP.ARE.onlyRRACH.50nt	9.639859551
-348	YTHDC1	miCLIP.ARE.onlyRRACH.50nt	8.41265433
-347	YTHDC1	miCLIP.ARE.onlyRRACH.50nt	8.69202638
-346	YTHDC1	miCLIP.ARE.onlyRRACH.50nt	8.611770409
-345	YTHDC1	miCLIP.ARE.onlyRRACH.50nt	9.326962855
-344	YTHDC1	miCLIP.ARE.onlyRRACH.50nt	9.032352331
-343	YTHDC1	miCLIP.ARE.onlyRRACH.50nt	9.335090042
-342	YTHDC1	miCLIP.ARE.onlyRRACH.50nt	9.688622672
-341	YTHDC1	miCLIP.ARE.onlyRRACH.50nt	9.20607095
-340	YTHDC1	miCLIP.ARE.onlyRRACH.50nt	9.26194536
-339	YTHDC1	miCLIP.ARE.onlyRRACH.50nt	8.486814911
-338	YTHDC1	miCLIP.ARE.onlyRRACH.50nt	8.82815676
-337	YTHDC1	miCLIP.ARE.onlyRRACH.50nt	8.932794291
-336	YTHDC1	miCLIP.ARE.onlyRRACH.50nt	8.961239445
-335	YTHDC1	miCLIP.ARE.onlyRRACH.50nt	8.429924602
-334	YTHDC1	miCLIP.ARE.onlyRRACH.50nt	8.780409537
-333	YTHDC1	miCLIP.ARE.onlyRRACH.50nt	9.587032836
-332	YTHDC1	miCLIP.ARE.onlyRRACH.50nt	10.03199632
-331	YTHDC1	miCLIP.ARE.onlyRRACH.50nt	8.260269576
-330	YTHDC1	miCLIP.ARE.onlyRRACH.50nt	9.664241111
-329	YTHDC1	miCLIP.ARE.onlyRRACH.50nt	9.381821367
-328	YTHDC1	miCLIP.ARE.onlyRRACH.50nt	7.673080323
-327	YTHDC1	miCLIP.ARE.onlyRRACH.50nt	10.3509884
-326	YTHDC1	miCLIP.ARE.onlyRRACH.50nt	9.346264924
-325	YTHDC1	miCLIP.ARE.onlyRRACH.50nt	8.274492153
-324	YTHDC1	miCLIP.ARE.onlyRRACH.50nt	8.23893571
-323	YTHDC1	miCLIP.ARE.onlyRRACH.50nt	8.64224736
-322	YTHDC1	miCLIP.ARE.onlyRRACH.50nt	9.802403289
-321	YTHDC1	miCLIP.ARE.onlyRRACH.50nt	8.444147179
-320	YTHDC1	miCLIP.ARE.onlyRRACH.50nt	10.43327617
-319	YTHDC1	miCLIP.ARE.onlyRRACH.50nt	10.58464503
-318	YTHDC1	miCLIP.ARE.onlyRRACH.50nt	10.34184532
-317	YTHDC1	miCLIP.ARE.onlyRRACH.50nt	10.97475
-316	YTHDC1	miCLIP.ARE.onlyRRACH.50nt	9.431600387
-315	YTHDC1	miCLIP.ARE.onlyRRACH.50nt	9.67744779
-314	YTHDC1	miCLIP.ARE.onlyRRACH.50nt	10.05536198
-313	YTHDC1	miCLIP.ARE.onlyRRACH.50nt	9.771926338
-312	YTHDC1	miCLIP.ARE.onlyRRACH.50nt	10.37232227
-311	YTHDC1	miCLIP.ARE.onlyRRACH.50nt	8.376081989
-310	YTHDC1	miCLIP.ARE.onlyRRACH.50nt	9.666272908
-309	YTHDC1	miCLIP.ARE.onlyRRACH.50nt	9.972058315
-308	YTHDC1	miCLIP.ARE.onlyRRACH.50nt	9.288358718
-307	YTHDC1	miCLIP.ARE.onlyRRACH.50nt	9.676431892
-306	YTHDC1	miCLIP.ARE.onlyRRACH.50nt	9.592112328
-305	YTHDC1	miCLIP.ARE.onlyRRACH.50nt	9.686590875
-304	YTHDC1	miCLIP.ARE.onlyRRACH.50nt	10.20063545
-303	YTHDC1	miCLIP.ARE.onlyRRACH.50nt	10.85385809
-302	YTHDC1	miCLIP.ARE.onlyRRACH.50nt	10.80611087
-301	YTHDC1	miCLIP.ARE.onlyRRACH.50nt	10.99811566
-300	YTHDC1	miCLIP.ARE.onlyRRACH.50nt	10.44445105
-299	YTHDC1	miCLIP.ARE.onlyRRACH.50nt	11.74683275
-298	YTHDC1	miCLIP.ARE.onlyRRACH.50nt	11.05195827
-297	YTHDC1	miCLIP.ARE.onlyRRACH.50nt	11.85350208
-296	YTHDC1	miCLIP.ARE.onlyRRACH.50nt	12.24157525
-295	YTHDC1	miCLIP.ARE.onlyRRACH.50nt	9.782085321
-294	YTHDC1	miCLIP.ARE.onlyRRACH.50nt	9.940565466
-293	YTHDC1	miCLIP.ARE.onlyRRACH.50nt	11.79051638
-292	YTHDC1	miCLIP.ARE.onlyRRACH.50nt	11.02656081
-291	YTHDC1	miCLIP.ARE.onlyRRACH.50nt	10.34082942
-290	YTHDC1	miCLIP.ARE.onlyRRACH.50nt	11.97439399
-289	YTHDC1	miCLIP.ARE.onlyRRACH.50nt	10.08787073
-288	YTHDC1	miCLIP.ARE.onlyRRACH.50nt	9.570778462
-287	YTHDC1	miCLIP.ARE.onlyRRACH.50nt	10.4160059
-286	YTHDC1	miCLIP.ARE.onlyRRACH.50nt	11.07837163
-285	YTHDC1	miCLIP.ARE.onlyRRACH.50nt	11.44104735
-284	YTHDC1	miCLIP.ARE.onlyRRACH.50nt	10.69334615
-283	YTHDC1	miCLIP.ARE.onlyRRACH.50nt	10.89754172
-282	YTHDC1	miCLIP.ARE.onlyRRACH.50nt	11.57209823
-281	YTHDC1	miCLIP.ARE.onlyRRACH.50nt	10.50032546
-280	YTHDC1	miCLIP.ARE.onlyRRACH.50nt	11.4065068
-279	YTHDC1	miCLIP.ARE.onlyRRACH.50nt	10.06044147
-278	YTHDC1	miCLIP.ARE.onlyRRACH.50nt	10.51048445
-277	YTHDC1	miCLIP.ARE.onlyRRACH.50nt	10.07364815
-276	YTHDC1	miCLIP.ARE.onlyRRACH.50nt	10.67709178
-275	YTHDC1	miCLIP.ARE.onlyRRACH.50nt	11.25513795
-274	YTHDC1	miCLIP.ARE.onlyRRACH.50nt	10.68420307
-273	YTHDC1	miCLIP.ARE.onlyRRACH.50nt	11.06110136
-272	YTHDC1	miCLIP.ARE.onlyRRACH.50nt	9.922279295
-271	YTHDC1	miCLIP.ARE.onlyRRACH.50nt	11.23075638
-270	YTHDC1	miCLIP.ARE.onlyRRACH.50nt	12.31268814
-269	YTHDC1	miCLIP.ARE.onlyRRACH.50nt	12.20906651
-268	YTHDC1	miCLIP.ARE.onlyRRACH.50nt	13.60186316
-267	YTHDC1	miCLIP.ARE.onlyRRACH.50nt	12.36754665
-266	YTHDC1	miCLIP.ARE.onlyRRACH.50nt	12.69060233
-265	YTHDC1	miCLIP.ARE.onlyRRACH.50nt	12.11661976
-264	YTHDC1	miCLIP.ARE.onlyRRACH.50nt	11.05602187
-263	YTHDC1	miCLIP.ARE.onlyRRACH.50nt	12.28221119
-262	YTHDC1	miCLIP.ARE.onlyRRACH.50nt	12.74952443
-261	YTHDC1	miCLIP.ARE.onlyRRACH.50nt	13.06242113
-260	YTHDC1	miCLIP.ARE.onlyRRACH.50nt	11.75089635
-259	YTHDC1	miCLIP.ARE.onlyRRACH.50nt	12.6489505
-258	YTHDC1	miCLIP.ARE.onlyRRACH.50nt	11.51114433
-257	YTHDC1	miCLIP.ARE.onlyRRACH.50nt	12.04245918
-256	YTHDC1	miCLIP.ARE.onlyRRACH.50nt	11.63609983
-255	YTHDC1	miCLIP.ARE.onlyRRACH.50nt	11.97845758
-254	YTHDC1	miCLIP.ARE.onlyRRACH.50nt	11.80880255
-253	YTHDC1	miCLIP.ARE.onlyRRACH.50nt	10.12952256
-252	YTHDC1	miCLIP.ARE.onlyRRACH.50nt	10.23720779
-251	YTHDC1	miCLIP.ARE.onlyRRACH.50nt	12.37364204
-250	YTHDC1	miCLIP.ARE.onlyRRACH.50nt	11.21551791
-249	YTHDC1	miCLIP.ARE.onlyRRACH.50nt	11.60765468
-248	YTHDC1	miCLIP.ARE.onlyRRACH.50nt	11.87585184
-247	YTHDC1	miCLIP.ARE.onlyRRACH.50nt	11.48066738
-246	YTHDC1	miCLIP.ARE.onlyRRACH.50nt	10.28190732
-245	YTHDC1	miCLIP.ARE.onlyRRACH.50nt	12.80539884
-244	YTHDC1	miCLIP.ARE.onlyRRACH.50nt	12.28932248
-243	YTHDC1	miCLIP.ARE.onlyRRACH.50nt	11.04179929
-242	YTHDC1	miCLIP.ARE.onlyRRACH.50nt	13.00654672
-241	YTHDC1	miCLIP.ARE.onlyRRACH.50nt	13.51348
-240	YTHDC1	miCLIP.ARE.onlyRRACH.50nt	12.67942745
-239	YTHDC1	miCLIP.ARE.onlyRRACH.50nt	10.02386913
-238	YTHDC1	miCLIP.ARE.onlyRRACH.50nt	11.7783256
-237	YTHDC1	miCLIP.ARE.onlyRRACH.50nt	10.74617287
-236	YTHDC1	miCLIP.ARE.onlyRRACH.50nt	11.39431602
-235	YTHDC1	miCLIP.ARE.onlyRRACH.50nt	9.848118715
-234	YTHDC1	miCLIP.ARE.onlyRRACH.50nt	13.17518585
-233	YTHDC1	miCLIP.ARE.onlyRRACH.50nt	12.57682171
-232	YTHDC1	miCLIP.ARE.onlyRRACH.50nt	11.82404103
-231	YTHDC1	miCLIP.ARE.onlyRRACH.50nt	12.98521285
-230	YTHDC1	miCLIP.ARE.onlyRRACH.50nt	11.76918252
-229	YTHDC1	miCLIP.ARE.onlyRRACH.50nt	11.26224923
-228	YTHDC1	miCLIP.ARE.onlyRRACH.50nt	10.63950354
-227	YTHDC1	miCLIP.ARE.onlyRRACH.50nt	12.18163725
-226	YTHDC1	miCLIP.ARE.onlyRRACH.50nt	12.09934948
-225	YTHDC1	miCLIP.ARE.onlyRRACH.50nt	11.90836059
-224	YTHDC1	miCLIP.ARE.onlyRRACH.50nt	9.664241111
-223	YTHDC1	miCLIP.ARE.onlyRRACH.50nt	11.05906956
-222	YTHDC1	miCLIP.ARE.onlyRRACH.50nt	11.094626
-221	YTHDC1	miCLIP.ARE.onlyRRACH.50nt	11.67571987
-220	YTHDC1	miCLIP.ARE.onlyRRACH.50nt	12.41224618
-219	YTHDC1	miCLIP.ARE.onlyRRACH.50nt	12.63675972
-218	YTHDC1	miCLIP.ARE.onlyRRACH.50nt	13.69126222
-217	YTHDC1	miCLIP.ARE.onlyRRACH.50nt	12.07496792
-216	YTHDC1	miCLIP.ARE.onlyRRACH.50nt	12.18265315
-215	YTHDC1	miCLIP.ARE.onlyRRACH.50nt	12.33300611
-214	YTHDC1	miCLIP.ARE.onlyRRACH.50nt	12.11154026
-213	YTHDC1	miCLIP.ARE.onlyRRACH.50nt	12.82571681
-212	YTHDC1	miCLIP.ARE.onlyRRACH.50nt	12.8348599
-211	YTHDC1	miCLIP.ARE.onlyRRACH.50nt	12.71396799
-210	YTHDC1	miCLIP.ARE.onlyRRACH.50nt	11.30593286
-209	YTHDC1	miCLIP.ARE.onlyRRACH.50nt	12.60018738
-208	YTHDC1	miCLIP.ARE.onlyRRACH.50nt	11.654386
-207	YTHDC1	miCLIP.ARE.onlyRRACH.50nt	10.95240023
-206	YTHDC1	miCLIP.ARE.onlyRRACH.50nt	10.93411406
-205	YTHDC1	miCLIP.ARE.onlyRRACH.50nt	11.88601083
-204	YTHDC1	miCLIP.ARE.onlyRRACH.50nt	12.18671674
-203	YTHDC1	miCLIP.ARE.onlyRRACH.50nt	11.80169126
-202	YTHDC1	miCLIP.ARE.onlyRRACH.50nt	11.39228422
-201	YTHDC1	miCLIP.ARE.onlyRRACH.50nt	11.79762767
-200	YTHDC1	miCLIP.ARE.onlyRRACH.50nt	12.90394099
-199	YTHDC1	miCLIP.ARE.onlyRRACH.50nt	11.03976749
-198	YTHDC1	miCLIP.ARE.onlyRRACH.50nt	12.20805061
-197	YTHDC1	miCLIP.ARE.onlyRRACH.50nt	12.07293613
-196	YTHDC1	miCLIP.ARE.onlyRRACH.50nt	11.08141933
-195	YTHDC1	miCLIP.ARE.onlyRRACH.50nt	11.3475847
-194	YTHDC1	miCLIP.ARE.onlyRRACH.50nt	11.49082637
-193	YTHDC1	miCLIP.ARE.onlyRRACH.50nt	11.70213322
-192	YTHDC1	miCLIP.ARE.onlyRRACH.50nt	14.08746258
-191	YTHDC1	miCLIP.ARE.onlyRRACH.50nt	13.55614773
-190	YTHDC1	miCLIP.ARE.onlyRRACH.50nt	11.89007442
-189	YTHDC1	miCLIP.ARE.onlyRRACH.50nt	12.91206817
-188	YTHDC1	miCLIP.ARE.onlyRRACH.50nt	12.71599979
-187	YTHDC1	miCLIP.ARE.onlyRRACH.50nt	12.73936545
-186	YTHDC1	miCLIP.ARE.onlyRRACH.50nt	12.25681373
-185	YTHDC1	miCLIP.ARE.onlyRRACH.50nt	12.47827957
-184	YTHDC1	miCLIP.ARE.onlyRRACH.50nt	13.43017634
-183	YTHDC1	miCLIP.ARE.onlyRRACH.50nt	12.31776763
-182	YTHDC1	miCLIP.ARE.onlyRRACH.50nt	12.98927645
-181	YTHDC1	miCLIP.ARE.onlyRRACH.50nt	13.73494585
-180	YTHDC1	miCLIP.ARE.onlyRRACH.50nt	13.72478686
-179	YTHDC1	miCLIP.ARE.onlyRRACH.50nt	13.64757859
-178	YTHDC1	miCLIP.ARE.onlyRRACH.50nt	13.14674069
-177	YTHDC1	miCLIP.ARE.onlyRRACH.50nt	13.40782657
-176	YTHDC1	miCLIP.ARE.onlyRRACH.50nt	11.72448299
-175	YTHDC1	miCLIP.ARE.onlyRRACH.50nt	14.42474083
-174	YTHDC1	miCLIP.ARE.onlyRRACH.50nt	13.67399194
-173	YTHDC1	miCLIP.ARE.onlyRRACH.50nt	13.70650069
-172	YTHDC1	miCLIP.ARE.onlyRRACH.50nt	12.53821758
-171	YTHDC1	miCLIP.ARE.onlyRRACH.50nt	15.22425284
-170	YTHDC1	miCLIP.ARE.onlyRRACH.50nt	12.96997438
-169	YTHDC1	miCLIP.ARE.onlyRRACH.50nt	13.68110323
-168	YTHDC1	miCLIP.ARE.onlyRRACH.50nt	14.65534976
-167	YTHDC1	miCLIP.ARE.onlyRRACH.50nt	14.5060127
-166	YTHDC1	miCLIP.ARE.onlyRRACH.50nt	14.52226708
-165	YTHDC1	miCLIP.ARE.onlyRRACH.50nt	15.79620362
-164	YTHDC1	miCLIP.ARE.onlyRRACH.50nt	14.68684261
-163	YTHDC1	miCLIP.ARE.onlyRRACH.50nt	12.22938447
-162	YTHDC1	miCLIP.ARE.onlyRRACH.50nt	14.39324798
-161	YTHDC1	miCLIP.ARE.onlyRRACH.50nt	13.87209212
-160	YTHDC1	miCLIP.ARE.onlyRRACH.50nt	15.52292696
-159	YTHDC1	miCLIP.ARE.onlyRRACH.50nt	14.60455484
-158	YTHDC1	miCLIP.ARE.onlyRRACH.50nt	14.36378693
-157	YTHDC1	miCLIP.ARE.onlyRRACH.50nt	15.64077117
-156	YTHDC1	miCLIP.ARE.onlyRRACH.50nt	17.32716245
-155	YTHDC1	miCLIP.ARE.onlyRRACH.50nt	14.86767252
-154	YTHDC1	miCLIP.ARE.onlyRRACH.50nt	15.03224805
-153	YTHDC1	miCLIP.ARE.onlyRRACH.50nt	14.65230207
-152	YTHDC1	miCLIP.ARE.onlyRRACH.50nt	16.69933726
-151	YTHDC1	miCLIP.ARE.onlyRRACH.50nt	15.63873937
-150	YTHDC1	miCLIP.ARE.onlyRRACH.50nt	15.75150409
-149	YTHDC1	miCLIP.ARE.onlyRRACH.50nt	17.111792
-148	YTHDC1	miCLIP.ARE.onlyRRACH.50nt	16.70340086
-147	YTHDC1	miCLIP.ARE.onlyRRACH.50nt	17.37694147
-146	YTHDC1	miCLIP.ARE.onlyRRACH.50nt	19.07958712
-145	YTHDC1	miCLIP.ARE.onlyRRACH.50nt	17.46227693
-144	YTHDC1	miCLIP.ARE.onlyRRACH.50nt	17.50494466
-143	YTHDC1	miCLIP.ARE.onlyRRACH.50nt	16.16700652
-142	YTHDC1	miCLIP.ARE.onlyRRACH.50nt	16.75419578
-141	YTHDC1	miCLIP.ARE.onlyRRACH.50nt	17.33630554
-140	YTHDC1	miCLIP.ARE.onlyRRACH.50nt	17.1138238
-139	YTHDC1	miCLIP.ARE.onlyRRACH.50nt	14.96621466
-138	YTHDC1	miCLIP.ARE.onlyRRACH.50nt	17.36475069
-137	YTHDC1	miCLIP.ARE.onlyRRACH.50nt	18.00578256
-136	YTHDC1	miCLIP.ARE.onlyRRACH.50nt	17.65631352
-135	YTHDC1	miCLIP.ARE.onlyRRACH.50nt	18.55944716
-134	YTHDC1	miCLIP.ARE.onlyRRACH.50nt	18.38776034
-133	YTHDC1	miCLIP.ARE.onlyRRACH.50nt	19.44023104
-132	YTHDC1	miCLIP.ARE.onlyRRACH.50nt	16.9268985
-131	YTHDC1	miCLIP.ARE.onlyRRACH.50nt	19.00542654
-130	YTHDC1	miCLIP.ARE.onlyRRACH.50nt	19.75312774
-129	YTHDC1	miCLIP.ARE.onlyRRACH.50nt	19.06536455
-128	YTHDC1	miCLIP.ARE.onlyRRACH.50nt	18.48731838
-127	YTHDC1	miCLIP.ARE.onlyRRACH.50nt	18.12362677
-126	YTHDC1	miCLIP.ARE.onlyRRACH.50nt	18.32274285
-125	YTHDC1	miCLIP.ARE.onlyRRACH.50nt	15.81245799
-124	YTHDC1	miCLIP.ARE.onlyRRACH.50nt	19.26346473
-123	YTHDC1	miCLIP.ARE.onlyRRACH.50nt	19.20555852
-122	YTHDC1	miCLIP.ARE.onlyRRACH.50nt	18.38572854
-121	YTHDC1	miCLIP.ARE.onlyRRACH.50nt	16.52866634
-120	YTHDC1	miCLIP.ARE.onlyRRACH.50nt	16.96956623
-119	YTHDC1	miCLIP.ARE.onlyRRACH.50nt	18.00781435
-118	YTHDC1	miCLIP.ARE.onlyRRACH.50nt	18.74230887
-117	YTHDC1	miCLIP.ARE.onlyRRACH.50nt	14.72036726
-116	YTHDC1	miCLIP.ARE.onlyRRACH.50nt	17.07217196
-115	YTHDC1	miCLIP.ARE.onlyRRACH.50nt	17.68374278
-114	YTHDC1	miCLIP.ARE.onlyRRACH.50nt	18.12972216
-113	YTHDC1	miCLIP.ARE.onlyRRACH.50nt	14.39223209
-112	YTHDC1	miCLIP.ARE.onlyRRACH.50nt	16.90962822
-111	YTHDC1	miCLIP.ARE.onlyRRACH.50nt	17.32208296
-110	YTHDC1	miCLIP.ARE.onlyRRACH.50nt	16.1162116
-109	YTHDC1	miCLIP.ARE.onlyRRACH.50nt	17.72437871
-108	YTHDC1	miCLIP.ARE.onlyRRACH.50nt	16.97159802
-107	YTHDC1	miCLIP.ARE.onlyRRACH.50nt	17.53338982
-106	YTHDC1	miCLIP.ARE.onlyRRACH.50nt	17.03559962
-105	YTHDC1	miCLIP.ARE.onlyRRACH.50nt	17.0498222
-104	YTHDC1	miCLIP.ARE.onlyRRACH.50nt	16.45450576
-103	YTHDC1	miCLIP.ARE.onlyRRACH.50nt	15.92217502
-102	YTHDC1	miCLIP.ARE.onlyRRACH.50nt	14.93370591
-101	YTHDC1	miCLIP.ARE.onlyRRACH.50nt	16.80499069
-100	YTHDC1	miCLIP.ARE.onlyRRACH.50nt	17.21744543
-99	YTHDC1	miCLIP.ARE.onlyRRACH.50nt	15.11453582
-98	YTHDC1	miCLIP.ARE.onlyRRACH.50nt	15.73931331
-97	YTHDC1	miCLIP.ARE.onlyRRACH.50nt	15.36139912
-96	YTHDC1	miCLIP.ARE.onlyRRACH.50nt	17.2326839
-95	YTHDC1	miCLIP.ARE.onlyRRACH.50nt	15.48025923
-94	YTHDC1	miCLIP.ARE.onlyRRACH.50nt	15.71899535
-93	YTHDC1	miCLIP.ARE.onlyRRACH.50nt	16.09081415
-92	YTHDC1	miCLIP.ARE.onlyRRACH.50nt	15.27911135
-91	YTHDC1	miCLIP.ARE.onlyRRACH.50nt	14.92761052
-90	YTHDC1	miCLIP.ARE.onlyRRACH.50nt	14.30080123
-89	YTHDC1	miCLIP.ARE.onlyRRACH.50nt	14.80265502
-88	YTHDC1	miCLIP.ARE.onlyRRACH.50nt	17.72641051
-87	YTHDC1	miCLIP.ARE.onlyRRACH.50nt	14.10676465
-86	YTHDC1	miCLIP.ARE.onlyRRACH.50nt	14.82906838
-85	YTHDC1	miCLIP.ARE.onlyRRACH.50nt	13.00857852
-84	YTHDC1	miCLIP.ARE.onlyRRACH.50nt	15.42946431
-83	YTHDC1	miCLIP.ARE.onlyRRACH.50nt	17.44297486
-82	YTHDC1	miCLIP.ARE.onlyRRACH.50nt	15.70985226
-81	YTHDC1	miCLIP.ARE.onlyRRACH.50nt	17.53948521
-80	YTHDC1	miCLIP.ARE.onlyRRACH.50nt	15.63467578
-79	YTHDC1	miCLIP.ARE.onlyRRACH.50nt	17.6095822
-78	YTHDC1	miCLIP.ARE.onlyRRACH.50nt	16.07659157
-77	YTHDC1	miCLIP.ARE.onlyRRACH.50nt	15.44063919
-76	YTHDC1	miCLIP.ARE.onlyRRACH.50nt	14.49991731
-75	YTHDC1	miCLIP.ARE.onlyRRACH.50nt	15.47111614
-74	YTHDC1	miCLIP.ARE.onlyRRACH.50nt	16.53577763
-73	YTHDC1	miCLIP.ARE.onlyRRACH.50nt	17.20728644
-72	YTHDC1	miCLIP.ARE.onlyRRACH.50nt	15.45892536
-71	YTHDC1	miCLIP.ARE.onlyRRACH.50nt	15.57575368
-70	YTHDC1	miCLIP.ARE.onlyRRACH.50nt	14.48163114
-69	YTHDC1	miCLIP.ARE.onlyRRACH.50nt	14.93065822
-68	YTHDC1	miCLIP.ARE.onlyRRACH.50nt	18.61328978
-67	YTHDC1	miCLIP.ARE.onlyRRACH.50nt	16.60485872
-66	YTHDC1	miCLIP.ARE.onlyRRACH.50nt	14.82805248
-65	YTHDC1	miCLIP.ARE.onlyRRACH.50nt	15.58083317
-64	YTHDC1	miCLIP.ARE.onlyRRACH.50nt	16.88727846
-63	YTHDC1	miCLIP.ARE.onlyRRACH.50nt	16.09386184
-62	YTHDC1	miCLIP.ARE.onlyRRACH.50nt	15.83582366
-61	YTHDC1	miCLIP.ARE.onlyRRACH.50nt	15.15720355
-60	YTHDC1	miCLIP.ARE.onlyRRACH.50nt	15.9353817
-59	YTHDC1	miCLIP.ARE.onlyRRACH.50nt	17.11991919
-58	YTHDC1	miCLIP.ARE.onlyRRACH.50nt	16.62924028
-57	YTHDC1	miCLIP.ARE.onlyRRACH.50nt	16.69933726
-56	YTHDC1	miCLIP.ARE.onlyRRACH.50nt	16.91064412
-55	YTHDC1	miCLIP.ARE.onlyRRACH.50nt	16.90353283
-54	YTHDC1	miCLIP.ARE.onlyRRACH.50nt	19.22384469
-53	YTHDC1	miCLIP.ARE.onlyRRACH.50nt	16.69832137
-52	YTHDC1	miCLIP.ARE.onlyRRACH.50nt	16.71355984
-51	YTHDC1	miCLIP.ARE.onlyRRACH.50nt	16.14770445
-50	YTHDC1	miCLIP.ARE.onlyRRACH.50nt	17.02036115
-49	YTHDC1	miCLIP.ARE.onlyRRACH.50nt	17.22760441
-48	YTHDC1	miCLIP.ARE.onlyRRACH.50nt	16.4291083
-47	YTHDC1	miCLIP.ARE.onlyRRACH.50nt	18.77786531
-46	YTHDC1	miCLIP.ARE.onlyRRACH.50nt	19.47172389
-45	YTHDC1	miCLIP.ARE.onlyRRACH.50nt	19.31933914
-44	YTHDC1	miCLIP.ARE.onlyRRACH.50nt	19.01558553
-43	YTHDC1	miCLIP.ARE.onlyRRACH.50nt	18.46395272
-42	YTHDC1	miCLIP.ARE.onlyRRACH.50nt	21.15303568
-41	YTHDC1	miCLIP.ARE.onlyRRACH.50nt	19.61191787
-40	YTHDC1	miCLIP.ARE.onlyRRACH.50nt	17.24792238
-39	YTHDC1	miCLIP.ARE.onlyRRACH.50nt	16.56625458
-38	YTHDC1	miCLIP.ARE.onlyRRACH.50nt	17.80463468
-37	YTHDC1	miCLIP.ARE.onlyRRACH.50nt	19.44937413
-36	YTHDC1	miCLIP.ARE.onlyRRACH.50nt	19.06231685
-35	YTHDC1	miCLIP.ARE.onlyRRACH.50nt	18.78091301
-34	YTHDC1	miCLIP.ARE.onlyRRACH.50nt	22.19026791
-33	YTHDC1	miCLIP.ARE.onlyRRACH.50nt	20.80051895
-32	YTHDC1	miCLIP.ARE.onlyRRACH.50nt	20.8330277
-31	YTHDC1	miCLIP.ARE.onlyRRACH.50nt	20.28952207
-30	YTHDC1	miCLIP.ARE.onlyRRACH.50nt	20.04570647
-29	YTHDC1	miCLIP.ARE.onlyRRACH.50nt	18.601099
-28	YTHDC1	miCLIP.ARE.onlyRRACH.50nt	19.89433761
-27	YTHDC1	miCLIP.ARE.onlyRRACH.50nt	19.18524055
-26	YTHDC1	miCLIP.ARE.onlyRRACH.50nt	18.58992411
-25	YTHDC1	miCLIP.ARE.onlyRRACH.50nt	19.63223583
-24	YTHDC1	miCLIP.ARE.onlyRRACH.50nt	21.71482747
-23	YTHDC1	miCLIP.ARE.onlyRRACH.50nt	21.57869709
-22	YTHDC1	miCLIP.ARE.onlyRRACH.50nt	19.48493057
-21	YTHDC1	miCLIP.ARE.onlyRRACH.50nt	21.22922806
-20	YTHDC1	miCLIP.ARE.onlyRRACH.50nt	21.94340461
-19	YTHDC1	miCLIP.ARE.onlyRRACH.50nt	20.63187982
-18	YTHDC1	miCLIP.ARE.onlyRRACH.50nt	19.29292578
-17	YTHDC1	miCLIP.ARE.onlyRRACH.50nt	19.42600847
-16	YTHDC1	miCLIP.ARE.onlyRRACH.50nt	21.78492446
-15	YTHDC1	miCLIP.ARE.onlyRRACH.50nt	15.8073785
-14	YTHDC1	miCLIP.ARE.onlyRRACH.50nt	20.46324069
-13	YTHDC1	miCLIP.ARE.onlyRRACH.50nt	17.00918626
-12	YTHDC1	miCLIP.ARE.onlyRRACH.50nt	20.11377166
-11	YTHDC1	miCLIP.ARE.onlyRRACH.50nt	20.03757928
-10	YTHDC1	miCLIP.ARE.onlyRRACH.50nt	20.29968106
-9	YTHDC1	miCLIP.ARE.onlyRRACH.50nt	18.54827228
-8	YTHDC1	miCLIP.ARE.onlyRRACH.50nt	19.95630741
-7	YTHDC1	miCLIP.ARE.onlyRRACH.50nt	19.72468258
-6	YTHDC1	miCLIP.ARE.onlyRRACH.50nt	20.97728526
-5	YTHDC1	miCLIP.ARE.onlyRRACH.50nt	20.210282
-4	YTHDC1	miCLIP.ARE.onlyRRACH.50nt	20.41447757
-3	YTHDC1	miCLIP.ARE.onlyRRACH.50nt	19.53775729
-2	YTHDC1	miCLIP.ARE.onlyRRACH.50nt	21.699589
-1	YTHDC1	miCLIP.ARE.onlyRRACH.50nt	20.68877013
0	YTHDC1	miCLIP.ARE.onlyRRACH.50nt	19.41381769
1	YTHDC1	miCLIP.ARE.onlyRRACH.50nt	19.31832324
2	YTHDC1	miCLIP.ARE.onlyRRACH.50nt	19.63020404
3	YTHDC1	miCLIP.ARE.onlyRRACH.50nt	20.8320118
4	YTHDC1	miCLIP.ARE.onlyRRACH.50nt	19.84455859
5	YTHDC1	miCLIP.ARE.onlyRRACH.50nt	19.16085899
6	YTHDC1	miCLIP.ARE.onlyRRACH.50nt	18.87843925
7	YTHDC1	miCLIP.ARE.onlyRRACH.50nt	19.80697035
8	YTHDC1	miCLIP.ARE.onlyRRACH.50nt	19.4676603
9	YTHDC1	miCLIP.ARE.onlyRRACH.50nt	19.44124694
10	YTHDC1	miCLIP.ARE.onlyRRACH.50nt	17.55573958
11	YTHDC1	miCLIP.ARE.onlyRRACH.50nt	18.56655845
12	YTHDC1	miCLIP.ARE.onlyRRACH.50nt	19.18625645
13	YTHDC1	miCLIP.ARE.onlyRRACH.50nt	18.50966814
14	YTHDC1	miCLIP.ARE.onlyRRACH.50nt	19.55705935
15	YTHDC1	miCLIP.ARE.onlyRRACH.50nt	19.48797827
16	YTHDC1	miCLIP.ARE.onlyRRACH.50nt	15.54730852
17	YTHDC1	miCLIP.ARE.onlyRRACH.50nt	19.58042502
18	YTHDC1	miCLIP.ARE.onlyRRACH.50nt	20.10361267
19	YTHDC1	miCLIP.ARE.onlyRRACH.50nt	20.81169383
20	YTHDC1	miCLIP.ARE.onlyRRACH.50nt	16.63228797
21	YTHDC1	miCLIP.ARE.onlyRRACH.50nt	19.01558553
22	YTHDC1	miCLIP.ARE.onlyRRACH.50nt	18.29836128
23	YTHDC1	miCLIP.ARE.onlyRRACH.50nt	18.08908622
24	YTHDC1	miCLIP.ARE.onlyRRACH.50nt	19.32848222
25	YTHDC1	miCLIP.ARE.onlyRRACH.50nt	19.48797827
26	YTHDC1	miCLIP.ARE.onlyRRACH.50nt	19.27362371
27	YTHDC1	miCLIP.ARE.onlyRRACH.50nt	18.07181595
28	YTHDC1	miCLIP.ARE.onlyRRACH.50nt	19.66576048
29	YTHDC1	miCLIP.ARE.onlyRRACH.50nt	18.21099403
30	YTHDC1	miCLIP.ARE.onlyRRACH.50nt	19.340673
31	YTHDC1	miCLIP.ARE.onlyRRACH.50nt	17.77415773
32	YTHDC1	miCLIP.ARE.onlyRRACH.50nt	17.4206251
33	YTHDC1	miCLIP.ARE.onlyRRACH.50nt	18.40706241
34	YTHDC1	miCLIP.ARE.onlyRRACH.50nt	18.19372375
35	YTHDC1	miCLIP.ARE.onlyRRACH.50nt	18.50357275
36	YTHDC1	miCLIP.ARE.onlyRRACH.50nt	16.91369182
37	YTHDC1	miCLIP.ARE.onlyRRACH.50nt	19.27260781
38	YTHDC1	miCLIP.ARE.onlyRRACH.50nt	17.36983018
39	YTHDC1	miCLIP.ARE.onlyRRACH.50nt	19.79884316
40	YTHDC1	miCLIP.ARE.onlyRRACH.50nt	18.98714037
41	YTHDC1	miCLIP.ARE.onlyRRACH.50nt	19.38740433
42	YTHDC1	miCLIP.ARE.onlyRRACH.50nt	17.08537864
43	YTHDC1	miCLIP.ARE.onlyRRACH.50nt	20.15847118
44	YTHDC1	miCLIP.ARE.onlyRRACH.50nt	18.53100201
45	YTHDC1	miCLIP.ARE.onlyRRACH.50nt	20.60445056
46	YTHDC1	miCLIP.ARE.onlyRRACH.50nt	16.30110511
47	YTHDC1	miCLIP.ARE.onlyRRACH.50nt	19.10193689
48	YTHDC1	miCLIP.ARE.onlyRRACH.50nt	16.76537066
49	YTHDC1	miCLIP.ARE.onlyRRACH.50nt	20.93360163
50	YTHDC1	miCLIP.ARE.onlyRRACH.50nt	18.25975715
51	YTHDC1	miCLIP.ARE.onlyRRACH.50nt	16.39456776
52	YTHDC1	miCLIP.ARE.onlyRRACH.50nt	17.80463468
53	YTHDC1	miCLIP.ARE.onlyRRACH.50nt	18.5970354
54	YTHDC1	miCLIP.ARE.onlyRRACH.50nt	18.17848528
55	YTHDC1	miCLIP.ARE.onlyRRACH.50nt	18.43042807
56	YTHDC1	miCLIP.ARE.onlyRRACH.50nt	17.37592557
57	YTHDC1	miCLIP.ARE.onlyRRACH.50nt	15.44571869
58	YTHDC1	miCLIP.ARE.onlyRRACH.50nt	16.98175701
59	YTHDC1	miCLIP.ARE.onlyRRACH.50nt	16.99597959
60	YTHDC1	miCLIP.ARE.onlyRRACH.50nt	16.56625458
61	YTHDC1	miCLIP.ARE.onlyRRACH.50nt	12.69263413
62	YTHDC1	miCLIP.ARE.onlyRRACH.50nt	16.12332289
63	YTHDC1	miCLIP.ARE.onlyRRACH.50nt	15.64077117
64	YTHDC1	miCLIP.ARE.onlyRRACH.50nt	16.34174104
65	YTHDC1	miCLIP.ARE.onlyRRACH.50nt	15.87849139
66	YTHDC1	miCLIP.ARE.onlyRRACH.50nt	16.71152804
67	YTHDC1	miCLIP.ARE.onlyRRACH.50nt	16.66479672
68	YTHDC1	miCLIP.ARE.onlyRRACH.50nt	16.0552577
69	YTHDC1	miCLIP.ARE.onlyRRACH.50nt	18.10940419
70	YTHDC1	miCLIP.ARE.onlyRRACH.50nt	15.94757248
71	YTHDC1	miCLIP.ARE.onlyRRACH.50nt	16.35901131
72	YTHDC1	miCLIP.ARE.onlyRRACH.50nt	16.22491273
73	YTHDC1	miCLIP.ARE.onlyRRACH.50nt	15.60521473
74	YTHDC1	miCLIP.ARE.onlyRRACH.50nt	16.71660754
75	YTHDC1	miCLIP.ARE.onlyRRACH.50nt	16.4890463
76	YTHDC1	miCLIP.ARE.onlyRRACH.50nt	17.50189697
77	YTHDC1	miCLIP.ARE.onlyRRACH.50nt	15.36343092
78	YTHDC1	miCLIP.ARE.onlyRRACH.50nt	16.9228349
79	YTHDC1	miCLIP.ARE.onlyRRACH.50nt	17.48970619
80	YTHDC1	miCLIP.ARE.onlyRRACH.50nt	15.08812246
81	YTHDC1	miCLIP.ARE.onlyRRACH.50nt	14.0752718
82	YTHDC1	miCLIP.ARE.onlyRRACH.50nt	14.85243404
83	YTHDC1	miCLIP.ARE.onlyRRACH.50nt	13.12743863
84	YTHDC1	miCLIP.ARE.onlyRRACH.50nt	16.93807338
85	YTHDC1	miCLIP.ARE.onlyRRACH.50nt	16.47888732
86	YTHDC1	miCLIP.ARE.onlyRRACH.50nt	16.16091113
87	YTHDC1	miCLIP.ARE.onlyRRACH.50nt	17.19712746
88	YTHDC1	miCLIP.ARE.onlyRRACH.50nt	17.68983817
89	YTHDC1	miCLIP.ARE.onlyRRACH.50nt	16.04509872
90	YTHDC1	miCLIP.ARE.onlyRRACH.50nt	15.41727353
91	YTHDC1	miCLIP.ARE.onlyRRACH.50nt	15.14907636
92	YTHDC1	miCLIP.ARE.onlyRRACH.50nt	16.84461073
93	YTHDC1	miCLIP.ARE.onlyRRACH.50nt	15.16736253
94	YTHDC1	miCLIP.ARE.onlyRRACH.50nt	14.92354693
95	YTHDC1	miCLIP.ARE.onlyRRACH.50nt	15.38984428
96	YTHDC1	miCLIP.ARE.onlyRRACH.50nt	15.21917335
97	YTHDC1	miCLIP.ARE.onlyRRACH.50nt	15.35124014
98	YTHDC1	miCLIP.ARE.onlyRRACH.50nt	15.2537139
99	YTHDC1	miCLIP.ARE.onlyRRACH.50nt	17.12703047
100	YTHDC1	miCLIP.ARE.onlyRRACH.50nt	17.14023715
101	YTHDC1	miCLIP.ARE.onlyRRACH.50nt	15.83785545
102	YTHDC1	miCLIP.ARE.onlyRRACH.50nt	16.52053915
103	YTHDC1	miCLIP.ARE.onlyRRACH.50nt	14.64011129
104	YTHDC1	miCLIP.ARE.onlyRRACH.50nt	15.76166308
105	YTHDC1	miCLIP.ARE.onlyRRACH.50nt	16.88931026
106	YTHDC1	miCLIP.ARE.onlyRRACH.50nt	15.48838642
107	YTHDC1	miCLIP.ARE.onlyRRACH.50nt	15.82464877
108	YTHDC1	miCLIP.ARE.onlyRRACH.50nt	16.7389573
109	YTHDC1	miCLIP.ARE.onlyRRACH.50nt	16.55711149
110	YTHDC1	miCLIP.ARE.onlyRRACH.50nt	15.72509074
111	YTHDC1	miCLIP.ARE.onlyRRACH.50nt	15.88255498
112	YTHDC1	miCLIP.ARE.onlyRRACH.50nt	15.97398583
113	YTHDC1	miCLIP.ARE.onlyRRACH.50nt	16.33056616
114	YTHDC1	miCLIP.ARE.onlyRRACH.50nt	14.72341495
115	YTHDC1	miCLIP.ARE.onlyRRACH.50nt	14.48061524
116	YTHDC1	miCLIP.ARE.onlyRRACH.50nt	15.3136519
117	YTHDC1	miCLIP.ARE.onlyRRACH.50nt	16.12433879
118	YTHDC1	miCLIP.ARE.onlyRRACH.50nt	15.47416384
119	YTHDC1	miCLIP.ARE.onlyRRACH.50nt	17.69390176
120	YTHDC1	miCLIP.ARE.onlyRRACH.50nt	18.19372375
121	YTHDC1	miCLIP.ARE.onlyRRACH.50nt	14.74881241
122	YTHDC1	miCLIP.ARE.onlyRRACH.50nt	14.02650868
123	YTHDC1	miCLIP.ARE.onlyRRACH.50nt	17.53948521
124	YTHDC1	miCLIP.ARE.onlyRRACH.50nt	14.55985531
125	YTHDC1	miCLIP.ARE.onlyRRACH.50nt	15.79214003
126	YTHDC1	miCLIP.ARE.onlyRRACH.50nt	16.89540565
127	YTHDC1	miCLIP.ARE.onlyRRACH.50nt	16.83445175
128	YTHDC1	miCLIP.ARE.onlyRRACH.50nt	16.58250895
129	YTHDC1	miCLIP.ARE.onlyRRACH.50nt	17.4836108
130	YTHDC1	miCLIP.ARE.onlyRRACH.50nt	18.61227388
131	YTHDC1	miCLIP.ARE.onlyRRACH.50nt	16.92893029
132	YTHDC1	miCLIP.ARE.onlyRRACH.50nt	16.97159802
133	YTHDC1	miCLIP.ARE.onlyRRACH.50nt	15.39695556
134	YTHDC1	miCLIP.ARE.onlyRRACH.50nt	16.31837538
135	YTHDC1	miCLIP.ARE.onlyRRACH.50nt	16.14364086
136	YTHDC1	miCLIP.ARE.onlyRRACH.50nt	16.54492071
137	YTHDC1	miCLIP.ARE.onlyRRACH.50nt	15.0647568
138	YTHDC1	miCLIP.ARE.onlyRRACH.50nt	16.79584761
139	YTHDC1	miCLIP.ARE.onlyRRACH.50nt	15.93639759
140	YTHDC1	miCLIP.ARE.onlyRRACH.50nt	16.38745647
141	YTHDC1	miCLIP.ARE.onlyRRACH.50nt	13.75221612
142	YTHDC1	miCLIP.ARE.onlyRRACH.50nt	16.84461073
143	YTHDC1	miCLIP.ARE.onlyRRACH.50nt	15.26184108
144	YTHDC1	miCLIP.ARE.onlyRRACH.50nt	15.13993328
145	YTHDC1	miCLIP.ARE.onlyRRACH.50nt	16.52561864
146	YTHDC1	miCLIP.ARE.onlyRRACH.50nt	14.14232109
147	YTHDC1	miCLIP.ARE.onlyRRACH.50nt	13.89952138
148	YTHDC1	miCLIP.ARE.onlyRRACH.50nt	13.06242113
149	YTHDC1	miCLIP.ARE.onlyRRACH.50nt	15.68140711
150	YTHDC1	miCLIP.ARE.onlyRRACH.50nt	12.97403797
151	YTHDC1	miCLIP.ARE.onlyRRACH.50nt	14.50296501
152	YTHDC1	miCLIP.ARE.onlyRRACH.50nt	15.85817342
153	YTHDC1	miCLIP.ARE.onlyRRACH.50nt	14.15755956
154	YTHDC1	miCLIP.ARE.onlyRRACH.50nt	16.70340086
155	YTHDC1	miCLIP.ARE.onlyRRACH.50nt	16.84257893
156	YTHDC1	miCLIP.ARE.onlyRRACH.50nt	16.44841037
157	YTHDC1	miCLIP.ARE.onlyRRACH.50nt	15.30247702
158	YTHDC1	miCLIP.ARE.onlyRRACH.50nt	16.6739398
159	YTHDC1	miCLIP.ARE.onlyRRACH.50nt	14.31299201
160	YTHDC1	miCLIP.ARE.onlyRRACH.50nt	16.00344689
161	YTHDC1	miCLIP.ARE.onlyRRACH.50nt	16.72067113
162	YTHDC1	miCLIP.ARE.onlyRRACH.50nt	15.42946431
163	YTHDC1	miCLIP.ARE.onlyRRACH.50nt	13.71767557
164	YTHDC1	miCLIP.ARE.onlyRRACH.50nt	14.52633067
165	YTHDC1	miCLIP.ARE.onlyRRACH.50nt	16.14465676
166	YTHDC1	miCLIP.ARE.onlyRRACH.50nt	14.66347695
167	YTHDC1	miCLIP.ARE.onlyRRACH.50nt	14.0742559
168	YTHDC1	miCLIP.ARE.onlyRRACH.50nt	15.24050722
169	YTHDC1	miCLIP.ARE.onlyRRACH.50nt	13.49214614
170	YTHDC1	miCLIP.ARE.onlyRRACH.50nt	14.37902541
171	YTHDC1	miCLIP.ARE.onlyRRACH.50nt	13.78675666
172	YTHDC1	miCLIP.ARE.onlyRRACH.50nt	14.05190613
173	YTHDC1	miCLIP.ARE.onlyRRACH.50nt	12.78711267
174	YTHDC1	miCLIP.ARE.onlyRRACH.50nt	12.09325409
175	YTHDC1	miCLIP.ARE.onlyRRACH.50nt	14.47858345
176	YTHDC1	miCLIP.ARE.onlyRRACH.50nt	12.51078832
177	YTHDC1	miCLIP.ARE.onlyRRACH.50nt	14.46639267
178	YTHDC1	miCLIP.ARE.onlyRRACH.50nt	14.01634969
179	YTHDC1	miCLIP.ARE.onlyRRACH.50nt	14.80468682
180	YTHDC1	miCLIP.ARE.onlyRRACH.50nt	13.77761358
181	YTHDC1	miCLIP.ARE.onlyRRACH.50nt	14.30080123
182	YTHDC1	miCLIP.ARE.onlyRRACH.50nt	13.09696167
183	YTHDC1	miCLIP.ARE.onlyRRACH.50nt	14.06104922
184	YTHDC1	miCLIP.ARE.onlyRRACH.50nt	14.16263906
185	YTHDC1	miCLIP.ARE.onlyRRACH.50nt	15.4396233
186	YTHDC1	miCLIP.ARE.onlyRRACH.50nt	15.50464079
187	YTHDC1	miCLIP.ARE.onlyRRACH.50nt	14.0122861
188	YTHDC1	miCLIP.ARE.onlyRRACH.50nt	12.98013336
189	YTHDC1	miCLIP.ARE.onlyRRACH.50nt	14.30689662
190	YTHDC1	miCLIP.ARE.onlyRRACH.50nt	14.52734657
191	YTHDC1	miCLIP.ARE.onlyRRACH.50nt	16.41996521
192	YTHDC1	miCLIP.ARE.onlyRRACH.50nt	13.77659768
193	YTHDC1	miCLIP.ARE.onlyRRACH.50nt	16.69832137
194	YTHDC1	miCLIP.ARE.onlyRRACH.50nt	15.37054221
195	YTHDC1	miCLIP.ARE.onlyRRACH.50nt	13.11931144
196	YTHDC1	miCLIP.ARE.onlyRRACH.50nt	14.90424486
197	YTHDC1	miCLIP.ARE.onlyRRACH.50nt	14.58830047
198	YTHDC1	miCLIP.ARE.onlyRRACH.50nt	16.69527367
199	YTHDC1	miCLIP.ARE.onlyRRACH.50nt	14.90729255
200	YTHDC1	miCLIP.ARE.onlyRRACH.50nt	14.91237205
201	YTHDC1	miCLIP.ARE.onlyRRACH.50nt	15.33193807
202	YTHDC1	miCLIP.ARE.onlyRRACH.50nt	14.33330998
203	YTHDC1	miCLIP.ARE.onlyRRACH.50nt	13.47995536
204	YTHDC1	miCLIP.ARE.onlyRRACH.50nt	17.31293987
205	YTHDC1	miCLIP.ARE.onlyRRACH.50nt	16.10198903
206	YTHDC1	miCLIP.ARE.onlyRRACH.50nt	15.95874736
207	YTHDC1	miCLIP.ARE.onlyRRACH.50nt	17.50291287
208	YTHDC1	miCLIP.ARE.onlyRRACH.50nt	13.96860247
209	YTHDC1	miCLIP.ARE.onlyRRACH.50nt	16.00446278
210	YTHDC1	miCLIP.ARE.onlyRRACH.50nt	14.47959934
211	YTHDC1	miCLIP.ARE.onlyRRACH.50nt	13.15385198
212	YTHDC1	miCLIP.ARE.onlyRRACH.50nt	15.46095716
213	YTHDC1	miCLIP.ARE.onlyRRACH.50nt	15.91709553
214	YTHDC1	miCLIP.ARE.onlyRRACH.50nt	15.5605152
215	YTHDC1	miCLIP.ARE.onlyRRACH.50nt	15.09523375
216	YTHDC1	miCLIP.ARE.onlyRRACH.50nt	13.7623751
217	YTHDC1	miCLIP.ARE.onlyRRACH.50nt	16.34682053
218	YTHDC1	miCLIP.ARE.onlyRRACH.50nt	15.23441183
219	YTHDC1	miCLIP.ARE.onlyRRACH.50nt	14.31705561
220	YTHDC1	miCLIP.ARE.onlyRRACH.50nt	15.33498576
221	YTHDC1	miCLIP.ARE.onlyRRACH.50nt	14.84837045
222	YTHDC1	miCLIP.ARE.onlyRRACH.50nt	15.63975527
223	YTHDC1	miCLIP.ARE.onlyRRACH.50nt	15.20190308
224	YTHDC1	miCLIP.ARE.onlyRRACH.50nt	15.4975295
225	YTHDC1	miCLIP.ARE.onlyRRACH.50nt	13.67094425
226	YTHDC1	miCLIP.ARE.onlyRRACH.50nt	15.39898736
227	YTHDC1	miCLIP.ARE.onlyRRACH.50nt	14.95503978
228	YTHDC1	miCLIP.ARE.onlyRRACH.50nt	16.20764246
229	YTHDC1	miCLIP.ARE.onlyRRACH.50nt	14.43997931
230	YTHDC1	miCLIP.ARE.onlyRRACH.50nt	14.1981955
231	YTHDC1	miCLIP.ARE.onlyRRACH.50nt	15.35225604
232	YTHDC1	miCLIP.ARE.onlyRRACH.50nt	15.01091419
233	YTHDC1	miCLIP.ARE.onlyRRACH.50nt	14.80671862
234	YTHDC1	miCLIP.ARE.onlyRRACH.50nt	13.60592675
235	YTHDC1	miCLIP.ARE.onlyRRACH.50nt	16.04713052
236	YTHDC1	miCLIP.ARE.onlyRRACH.50nt	16.00649458
237	YTHDC1	miCLIP.ARE.onlyRRACH.50nt	15.09015426
238	YTHDC1	miCLIP.ARE.onlyRRACH.50nt	13.1457248
239	YTHDC1	miCLIP.ARE.onlyRRACH.50nt	12.86025736
240	YTHDC1	miCLIP.ARE.onlyRRACH.50nt	14.79046424
241	YTHDC1	miCLIP.ARE.onlyRRACH.50nt	13.09086628
242	YTHDC1	miCLIP.ARE.onlyRRACH.50nt	13.00857852
243	YTHDC1	miCLIP.ARE.onlyRRACH.50nt	14.61065023
244	YTHDC1	miCLIP.ARE.onlyRRACH.50nt	16.45958525
245	YTHDC1	miCLIP.ARE.onlyRRACH.50nt	13.28998236
246	YTHDC1	miCLIP.ARE.onlyRRACH.50nt	14.67668363
247	YTHDC1	miCLIP.ARE.onlyRRACH.50nt	13.12337503
248	YTHDC1	miCLIP.ARE.onlyRRACH.50nt	13.763391
249	YTHDC1	miCLIP.ARE.onlyRRACH.50nt	13.40274708
250	YTHDC1	miCLIP.ARE.onlyRRACH.50nt	13.6993894
251	YTHDC1	miCLIP.ARE.onlyRRACH.50nt	13.01162621
252	YTHDC1	miCLIP.ARE.onlyRRACH.50nt	14.17381394
253	YTHDC1	miCLIP.ARE.onlyRRACH.50nt	11.67571987
254	YTHDC1	miCLIP.ARE.onlyRRACH.50nt	13.98993633
255	YTHDC1	miCLIP.ARE.onlyRRACH.50nt	13.79996334
256	YTHDC1	miCLIP.ARE.onlyRRACH.50nt	14.43388392
257	YTHDC1	miCLIP.ARE.onlyRRACH.50nt	13.94015731
258	YTHDC1	miCLIP.ARE.onlyRRACH.50nt	13.84771056
259	YTHDC1	miCLIP.ARE.onlyRRACH.50nt	13.95336399
260	YTHDC1	miCLIP.ARE.onlyRRACH.50nt	12.50672473
261	YTHDC1	miCLIP.ARE.onlyRRACH.50nt	13.76948639
262	YTHDC1	miCLIP.ARE.onlyRRACH.50nt	13.2026151
263	YTHDC1	miCLIP.ARE.onlyRRACH.50nt	13.76948639
264	YTHDC1	miCLIP.ARE.onlyRRACH.50nt	13.10407296
265	YTHDC1	miCLIP.ARE.onlyRRACH.50nt	10.95138434
266	YTHDC1	miCLIP.ARE.onlyRRACH.50nt	13.81012232
267	YTHDC1	miCLIP.ARE.onlyRRACH.50nt	12.5250109
268	YTHDC1	miCLIP.ARE.onlyRRACH.50nt	14.47553575
269	YTHDC1	miCLIP.ARE.onlyRRACH.50nt	13.26153721
270	YTHDC1	miCLIP.ARE.onlyRRACH.50nt	11.57108234
271	YTHDC1	miCLIP.ARE.onlyRRACH.50nt	12.69161823
272	YTHDC1	miCLIP.ARE.onlyRRACH.50nt	13.57138621
273	YTHDC1	miCLIP.ARE.onlyRRACH.50nt	14.85040225
274	YTHDC1	miCLIP.ARE.onlyRRACH.50nt	13.32249111
275	YTHDC1	miCLIP.ARE.onlyRRACH.50nt	12.64285511
276	YTHDC1	miCLIP.ARE.onlyRRACH.50nt	14.40035927
277	YTHDC1	miCLIP.ARE.onlyRRACH.50nt	14.72443085
278	YTHDC1	miCLIP.ARE.onlyRRACH.50nt	13.61405394
279	YTHDC1	miCLIP.ARE.onlyRRACH.50nt	14.37191412
280	YTHDC1	miCLIP.ARE.onlyRRACH.50nt	12.96692668
281	YTHDC1	miCLIP.ARE.onlyRRACH.50nt	13.93304603
282	YTHDC1	miCLIP.ARE.onlyRRACH.50nt	13.33976138
283	YTHDC1	miCLIP.ARE.onlyRRACH.50nt	13.34585677
284	YTHDC1	miCLIP.ARE.onlyRRACH.50nt	13.80199514
285	YTHDC1	miCLIP.ARE.onlyRRACH.50nt	13.24934643
286	YTHDC1	miCLIP.ARE.onlyRRACH.50nt	13.29303006
287	YTHDC1	miCLIP.ARE.onlyRRACH.50nt	12.5829171
288	YTHDC1	miCLIP.ARE.onlyRRACH.50nt	13.17112225
289	YTHDC1	miCLIP.ARE.onlyRRACH.50nt	15.47314794
290	YTHDC1	miCLIP.ARE.onlyRRACH.50nt	12.72920647
291	YTHDC1	miCLIP.ARE.onlyRRACH.50nt	16.01462177
292	YTHDC1	miCLIP.ARE.onlyRRACH.50nt	13.18331304
293	YTHDC1	miCLIP.ARE.onlyRRACH.50nt	13.51348
294	YTHDC1	miCLIP.ARE.onlyRRACH.50nt	13.59779957
295	YTHDC1	miCLIP.ARE.onlyRRACH.50nt	13.99196813
296	YTHDC1	miCLIP.ARE.onlyRRACH.50nt	11.69908553
297	YTHDC1	miCLIP.ARE.onlyRRACH.50nt	13.19956741
298	YTHDC1	miCLIP.ARE.onlyRRACH.50nt	14.16060726
299	YTHDC1	miCLIP.ARE.onlyRRACH.50nt	13.44643071
300	YTHDC1	miCLIP.ARE.onlyRRACH.50nt	13.61913343
301	YTHDC1	miCLIP.ARE.onlyRRACH.50nt	14.17686163
302	YTHDC1	miCLIP.ARE.onlyRRACH.50nt	14.21952936
303	YTHDC1	miCLIP.ARE.onlyRRACH.50nt	13.72377096
304	YTHDC1	miCLIP.ARE.onlyRRACH.50nt	14.77217807
305	YTHDC1	miCLIP.ARE.onlyRRACH.50nt	15.70782046
306	YTHDC1	miCLIP.ARE.onlyRRACH.50nt	12.36043536
307	YTHDC1	miCLIP.ARE.onlyRRACH.50nt	14.633
308	YTHDC1	miCLIP.ARE.onlyRRACH.50nt	14.66652464
309	YTHDC1	miCLIP.ARE.onlyRRACH.50nt	14.27235608
310	YTHDC1	miCLIP.ARE.onlyRRACH.50nt	15.83480776
311	YTHDC1	miCLIP.ARE.onlyRRACH.50nt	15.02005727
312	YTHDC1	miCLIP.ARE.onlyRRACH.50nt	14.33838947
313	YTHDC1	miCLIP.ARE.onlyRRACH.50nt	13.24121924
314	YTHDC1	miCLIP.ARE.onlyRRACH.50nt	12.20297112
315	YTHDC1	miCLIP.ARE.onlyRRACH.50nt	13.08985039
316	YTHDC1	miCLIP.ARE.onlyRRACH.50nt	11.1616753
317	YTHDC1	miCLIP.ARE.onlyRRACH.50nt	13.35804755
318	YTHDC1	miCLIP.ARE.onlyRRACH.50nt	13.37328603
319	YTHDC1	miCLIP.ARE.onlyRRACH.50nt	13.41696966
320	YTHDC1	miCLIP.ARE.onlyRRACH.50nt	13.30725264
321	YTHDC1	miCLIP.ARE.onlyRRACH.50nt	12.87143224
322	YTHDC1	miCLIP.ARE.onlyRRACH.50nt	12.53212219
323	YTHDC1	miCLIP.ARE.onlyRRACH.50nt	13.54192516
324	YTHDC1	miCLIP.ARE.onlyRRACH.50nt	13.67907144
325	YTHDC1	miCLIP.ARE.onlyRRACH.50nt	14.33940537
326	YTHDC1	miCLIP.ARE.onlyRRACH.50nt	13.12439093
327	YTHDC1	miCLIP.ARE.onlyRRACH.50nt	12.96083129
328	YTHDC1	miCLIP.ARE.onlyRRACH.50nt	12.63574382
329	YTHDC1	miCLIP.ARE.onlyRRACH.50nt	10.62731276
330	YTHDC1	miCLIP.ARE.onlyRRACH.50nt	12.14100132
331	YTHDC1	miCLIP.ARE.onlyRRACH.50nt	12.85213017
332	YTHDC1	miCLIP.ARE.onlyRRACH.50nt	11.79661177
333	YTHDC1	miCLIP.ARE.onlyRRACH.50nt	13.09289808
334	YTHDC1	miCLIP.ARE.onlyRRACH.50nt	12.99029235
335	YTHDC1	miCLIP.ARE.onlyRRACH.50nt	12.39192821
336	YTHDC1	miCLIP.ARE.onlyRRACH.50nt	11.964235
337	YTHDC1	miCLIP.ARE.onlyRRACH.50nt	10.61410608
338	YTHDC1	miCLIP.ARE.onlyRRACH.50nt	12.59307609
339	YTHDC1	miCLIP.ARE.onlyRRACH.50nt	11.61171827
340	YTHDC1	miCLIP.ARE.onlyRRACH.50nt	12.23446397
341	YTHDC1	miCLIP.ARE.onlyRRACH.50nt	11.4674607
342	YTHDC1	miCLIP.ARE.onlyRRACH.50nt	11.81286615
343	YTHDC1	miCLIP.ARE.onlyRRACH.50nt	10.96967051
344	YTHDC1	miCLIP.ARE.onlyRRACH.50nt	10.45461004
345	YTHDC1	miCLIP.ARE.onlyRRACH.50nt	10.32863864
346	YTHDC1	miCLIP.ARE.onlyRRACH.50nt	9.488490695
347	YTHDC1	miCLIP.ARE.onlyRRACH.50nt	11.93578985
348	YTHDC1	miCLIP.ARE.onlyRRACH.50nt	11.5924162
349	YTHDC1	miCLIP.ARE.onlyRRACH.50nt	10.46984851
350	YTHDC1	miCLIP.ARE.onlyRRACH.50nt	11.37095036
351	YTHDC1	miCLIP.ARE.onlyRRACH.50nt	10.96865461
352	YTHDC1	miCLIP.ARE.onlyRRACH.50nt	11.68283116
353	YTHDC1	miCLIP.ARE.onlyRRACH.50nt	10.01472605
354	YTHDC1	miCLIP.ARE.onlyRRACH.50nt	11.2856149
355	YTHDC1	miCLIP.ARE.onlyRRACH.50nt	10.51150034
356	YTHDC1	miCLIP.ARE.onlyRRACH.50nt	10.7268708
357	YTHDC1	miCLIP.ARE.onlyRRACH.50nt	10.27581192
358	YTHDC1	miCLIP.ARE.onlyRRACH.50nt	9.369630587
359	YTHDC1	miCLIP.ARE.onlyRRACH.50nt	10.38552895
360	YTHDC1	miCLIP.ARE.onlyRRACH.50nt	10.69436205
361	YTHDC1	miCLIP.ARE.onlyRRACH.50nt	10.25143036
362	YTHDC1	miCLIP.ARE.onlyRRACH.50nt	9.860309495
363	YTHDC1	miCLIP.ARE.onlyRRACH.50nt	10.46273722
364	YTHDC1	miCLIP.ARE.onlyRRACH.50nt	9.780053525
365	YTHDC1	miCLIP.ARE.onlyRRACH.50nt	9.84507102
366	YTHDC1	miCLIP.ARE.onlyRRACH.50nt	8.740789501
367	YTHDC1	miCLIP.ARE.onlyRRACH.50nt	10.54908858
368	YTHDC1	miCLIP.ARE.onlyRRACH.50nt	9.965962925
369	YTHDC1	miCLIP.ARE.onlyRRACH.50nt	10.26362114
370	YTHDC1	miCLIP.ARE.onlyRRACH.50nt	10.80611087
371	YTHDC1	miCLIP.ARE.onlyRRACH.50nt	9.166450914
372	YTHDC1	miCLIP.ARE.onlyRRACH.50nt	9.513888154
373	YTHDC1	miCLIP.ARE.onlyRRACH.50nt	9.784117118
374	YTHDC1	miCLIP.ARE.onlyRRACH.50nt	10.01066245
375	YTHDC1	miCLIP.ARE.onlyRRACH.50nt	10.80915856
376	YTHDC1	miCLIP.ARE.onlyRRACH.50nt	10.57042245
377	YTHDC1	miCLIP.ARE.onlyRRACH.50nt	10.87112836
378	YTHDC1	miCLIP.ARE.onlyRRACH.50nt	10.22298521
379	YTHDC1	miCLIP.ARE.onlyRRACH.50nt	9.096353927
380	YTHDC1	miCLIP.ARE.onlyRRACH.50nt	10.50235726
381	YTHDC1	miCLIP.ARE.onlyRRACH.50nt	10.59581991
382	YTHDC1	miCLIP.ARE.onlyRRACH.50nt	10.7878247
383	YTHDC1	miCLIP.ARE.onlyRRACH.50nt	11.0326562
384	YTHDC1	miCLIP.ARE.onlyRRACH.50nt	9.820689459
385	YTHDC1	miCLIP.ARE.onlyRRACH.50nt	9.909072617
386	YTHDC1	miCLIP.ARE.onlyRRACH.50nt	10.56331116
387	YTHDC1	miCLIP.ARE.onlyRRACH.50nt	10.45765773
388	YTHDC1	miCLIP.ARE.onlyRRACH.50nt	10.85487399
389	YTHDC1	miCLIP.ARE.onlyRRACH.50nt	10.64255123
390	YTHDC1	miCLIP.ARE.onlyRRACH.50nt	11.56803464
391	YTHDC1	miCLIP.ARE.onlyRRACH.50nt	13.4504943
392	YTHDC1	miCLIP.ARE.onlyRRACH.50nt	12.28017939
393	YTHDC1	miCLIP.ARE.onlyRRACH.50nt	12.01807761
394	YTHDC1	miCLIP.ARE.onlyRRACH.50nt	14.01838149
395	YTHDC1	miCLIP.ARE.onlyRRACH.50nt	11.94696473
396	YTHDC1	miCLIP.ARE.onlyRRACH.50nt	11.74175326
397	YTHDC1	miCLIP.ARE.onlyRRACH.50nt	11.964235
398	YTHDC1	miCLIP.ARE.onlyRRACH.50nt	11.69502194
399	YTHDC1	miCLIP.ARE.onlyRRACH.50nt	11.79864357
400	YTHDC1	miCLIP.ARE.onlyRRACH.50nt	12.49554984
401	YTHDC1	miCLIP.ARE.onlyRRACH.50nt	11.07227624
402	YTHDC1	miCLIP.ARE.onlyRRACH.50nt	9.693702164
403	YTHDC1	miCLIP.ARE.onlyRRACH.50nt	11.11392807
404	YTHDC1	miCLIP.ARE.onlyRRACH.50nt	11.37907755
405	YTHDC1	miCLIP.ARE.onlyRRACH.50nt	10.61512198
406	YTHDC1	miCLIP.ARE.onlyRRACH.50nt	12.74038135
407	YTHDC1	miCLIP.ARE.onlyRRACH.50nt	12.40411899
408	YTHDC1	miCLIP.ARE.onlyRRACH.50nt	12.22328908
409	YTHDC1	miCLIP.ARE.onlyRRACH.50nt	11.41057039
410	YTHDC1	miCLIP.ARE.onlyRRACH.50nt	11.96118731
411	YTHDC1	miCLIP.ARE.onlyRRACH.50nt	13.45760559
412	YTHDC1	miCLIP.ARE.onlyRRACH.50nt	13.07359601
413	YTHDC1	miCLIP.ARE.onlyRRACH.50nt	11.63813163
414	YTHDC1	miCLIP.ARE.onlyRRACH.50nt	13.2656008
415	YTHDC1	miCLIP.ARE.onlyRRACH.50nt	13.58764058
416	YTHDC1	miCLIP.ARE.onlyRRACH.50nt	11.25920154
417	YTHDC1	miCLIP.ARE.onlyRRACH.50nt	12.31471994
418	YTHDC1	miCLIP.ARE.onlyRRACH.50nt	11.20840662
419	YTHDC1	miCLIP.ARE.onlyRRACH.50nt	11.81185025
420	YTHDC1	miCLIP.ARE.onlyRRACH.50nt	11.35977548
421	YTHDC1	miCLIP.ARE.onlyRRACH.50nt	12.67333206
422	YTHDC1	miCLIP.ARE.onlyRRACH.50nt	10.6039471
423	YTHDC1	miCLIP.ARE.onlyRRACH.50nt	12.81251013
424	YTHDC1	miCLIP.ARE.onlyRRACH.50nt	10.98084539
425	YTHDC1	miCLIP.ARE.onlyRRACH.50nt	12.00385504
426	YTHDC1	miCLIP.ARE.onlyRRACH.50nt	10.27885962
427	YTHDC1	miCLIP.ARE.onlyRRACH.50nt	10.73195029
428	YTHDC1	miCLIP.ARE.onlyRRACH.50nt	11.19621584
429	YTHDC1	miCLIP.ARE.onlyRRACH.50nt	10.84268321
430	YTHDC1	miCLIP.ARE.onlyRRACH.50nt	12.41630977
431	YTHDC1	miCLIP.ARE.onlyRRACH.50nt	11.52638281
432	YTHDC1	miCLIP.ARE.onlyRRACH.50nt	11.20739072
433	YTHDC1	miCLIP.ARE.onlyRRACH.50nt	12.51993141
434	YTHDC1	miCLIP.ARE.onlyRRACH.50nt	12.16944647
435	YTHDC1	miCLIP.ARE.onlyRRACH.50nt	12.44069133
436	YTHDC1	miCLIP.ARE.onlyRRACH.50nt	11.43393606
437	YTHDC1	miCLIP.ARE.onlyRRACH.50nt	10.40279922
438	YTHDC1	miCLIP.ARE.onlyRRACH.50nt	12.22125729
439	YTHDC1	miCLIP.ARE.onlyRRACH.50nt	11.7762938
440	YTHDC1	miCLIP.ARE.onlyRRACH.50nt	11.0956419
441	YTHDC1	miCLIP.ARE.onlyRRACH.50nt	11.26631283
442	YTHDC1	miCLIP.ARE.onlyRRACH.50nt	9.735353997
443	YTHDC1	miCLIP.ARE.onlyRRACH.50nt	9.794276102
444	YTHDC1	miCLIP.ARE.onlyRRACH.50nt	10.55416808
445	YTHDC1	miCLIP.ARE.onlyRRACH.50nt	10.12037948
446	YTHDC1	miCLIP.ARE.onlyRRACH.50nt	11.12002346
447	YTHDC1	miCLIP.ARE.onlyRRACH.50nt	10.6618533
448	YTHDC1	miCLIP.ARE.onlyRRACH.50nt	10.2920663
449	YTHDC1	miCLIP.ARE.onlyRRACH.50nt	11.36993446
450	YTHDC1	miCLIP.ARE.onlyRRACH.50nt	10.2910504
451	YTHDC1	miCLIP.ARE.onlyRRACH.50nt	9.68963857
452	YTHDC1	miCLIP.ARE.onlyRRACH.50nt	8.570118576
453	YTHDC1	miCLIP.ARE.onlyRRACH.50nt	10.47188031
454	YTHDC1	miCLIP.ARE.onlyRRACH.50nt	10.23619189
455	YTHDC1	miCLIP.ARE.onlyRRACH.50nt	10.4139741
456	YTHDC1	miCLIP.ARE.onlyRRACH.50nt	10.02386913
457	YTHDC1	miCLIP.ARE.onlyRRACH.50nt	10.99913156
458	YTHDC1	miCLIP.ARE.onlyRRACH.50nt	9.640875449
459	YTHDC1	miCLIP.ARE.onlyRRACH.50nt	11.24396306
460	YTHDC1	miCLIP.ARE.onlyRRACH.50nt	9.98729679
461	YTHDC1	miCLIP.ARE.onlyRRACH.50nt	9.875547971
462	YTHDC1	miCLIP.ARE.onlyRRACH.50nt	12.19281213
463	YTHDC1	miCLIP.ARE.onlyRRACH.50nt	10.49016648
464	YTHDC1	miCLIP.ARE.onlyRRACH.50nt	9.37369418
465	YTHDC1	miCLIP.ARE.onlyRRACH.50nt	11.10783268
466	YTHDC1	miCLIP.ARE.onlyRRACH.50nt	11.46542891
467	YTHDC1	miCLIP.ARE.onlyRRACH.50nt	11.49488996
468	YTHDC1	miCLIP.ARE.onlyRRACH.50nt	11.81997743
469	YTHDC1	miCLIP.ARE.onlyRRACH.50nt	9.336105941
470	YTHDC1	miCLIP.ARE.onlyRRACH.50nt	10.56331116
471	YTHDC1	miCLIP.ARE.onlyRRACH.50nt	11.0956419
472	YTHDC1	miCLIP.ARE.onlyRRACH.50nt	10.88027145
473	YTHDC1	miCLIP.ARE.onlyRRACH.50nt	10.1701585
474	YTHDC1	miCLIP.ARE.onlyRRACH.50nt	11.10072139
475	YTHDC1	miCLIP.ARE.onlyRRACH.50nt	10.20571494
476	YTHDC1	miCLIP.ARE.onlyRRACH.50nt	8.227760829
477	YTHDC1	miCLIP.ARE.onlyRRACH.50nt	10.15187232
478	YTHDC1	miCLIP.ARE.onlyRRACH.50nt	9.631732364
479	YTHDC1	miCLIP.ARE.onlyRRACH.50nt	9.941581364
480	YTHDC1	miCLIP.ARE.onlyRRACH.50nt	9.260929462
481	YTHDC1	miCLIP.ARE.onlyRRACH.50nt	10.69740974
482	YTHDC1	miCLIP.ARE.onlyRRACH.50nt	10.49321417
483	YTHDC1	miCLIP.ARE.onlyRRACH.50nt	8.903333239
484	YTHDC1	miCLIP.ARE.onlyRRACH.50nt	10.39162434
485	YTHDC1	miCLIP.ARE.onlyRRACH.50nt	10.09599792
486	YTHDC1	miCLIP.ARE.onlyRRACH.50nt	9.853198207
487	YTHDC1	miCLIP.ARE.onlyRRACH.50nt	9.701829351
488	YTHDC1	miCLIP.ARE.onlyRRACH.50nt	9.108544708
489	YTHDC1	miCLIP.ARE.onlyRRACH.50nt	10.17219029
490	YTHDC1	miCLIP.ARE.onlyRRACH.50nt	9.953772144
491	YTHDC1	miCLIP.ARE.onlyRRACH.50nt	9.000859482
492	YTHDC1	miCLIP.ARE.onlyRRACH.50nt	9.96901062
493	YTHDC1	miCLIP.ARE.onlyRRACH.50nt	9.910088515
494	YTHDC1	miCLIP.ARE.onlyRRACH.50nt	9.744497082
495	YTHDC1	miCLIP.ARE.onlyRRACH.50nt	11.62086136
496	YTHDC1	miCLIP.ARE.onlyRRACH.50nt	9.275152039
497	YTHDC1	miCLIP.ARE.onlyRRACH.50nt	10.89957352
[truncated: 18,021 more rows]
