# Supplementary material for: Meta-unstable mRNAs in activated CD8+ T cells are defined by interlinked AU-rich elements and m6A mRNA methylation
Source: Nat Commun. 2026 Jan 22;17:160. doi: 10.1038/s41467-025-67762-w (PMC12827480; doi:10.1038/s41467-025-67762-w)
Supplement: Supplementary file 6 — Source Data [file 41467_2025_67762_MOESM6_ESM.zip › Source Data/Fig-S1B.csv]

	pos	group	motif.group	count
1	-50	m6A.noAct	GGACU	547.868613987934
2	-49	m6A.noAct	GGACU	565.075853887115
3	-48	m6A.noAct	GGACU	857.305403577212
4	-47	m6A.noAct	GGACU	585.469343717961
5	-46	m6A.noAct	GGACU	654.074574734561
6	-45	m6A.noAct	GGACU	774.027994526971
7	-44	m6A.noAct	GGACU	1259.30879505743
8	-43	m6A.noAct	GGACU	910.069524277329
9	-42	m6A.noAct	GGACU	1037.89490784528
10	-41	m6A.noAct	GGACU	1661.49371432358
11	-40	m6A.noAct	GGACU	1223.2660555606
12	-39	m6A.noAct	GGACU	1251.14373113623
13	-38	m6A.noAct	GGACU	1453.37594387839
14	-37	m6A.noAct	GGACU	1117.03434688581
15	-36	m6A.noAct	GGACU	1258.08108798687
16	-35	m6A.noAct	GGACU	799.262491091301
17	-34	m6A.noAct	GGACU	1585.76588958739
18	-33	m6A.noAct	GGACU	911.257420058801
19	-32	m6A.noAct	GGACU	1082.71229764607
20	-31	m6A.noAct	GGACU	746.025783073754
21	-30	m6A.noAct	GGACU	1063.47633265232
22	-29	m6A.noAct	GGACU	856.756240927204
23	-28	m6A.noAct	GGACU	1217.23438717371
24	-27	m6A.noAct	GGACU	1148.78625048335
25	-26	m6A.noAct	GGACU	980.644019083301
26	-25	m6A.noAct	GGACU	1330.00992303635
27	-24	m6A.noAct	GGACU	1369.18333348103
28	-23	m6A.noAct	GGACU	1411.63051195447
29	-22	m6A.noAct	GGACU	1741.3873575521
30	-21	m6A.noAct	GGACU	2041.69439234077
31	-20	m6A.noAct	GGACU	1999.54096584327
32	-19	m6A.noAct	GGACU	1550.6798514255
33	-18	m6A.noAct	GGACU	2579.03522317628
34	-17	m6A.noAct	GGACU	1680.850429249
35	-16	m6A.noAct	GGACU	2390.04178668101
36	-15	m6A.noAct	GGACU	2497.41910190913
37	-14	m6A.noAct	GGACU	1389.1953028496
38	-13	m6A.noAct	GGACU	1450.15520063161
39	-12	m6A.noAct	GGACU	1846.22350927386
40	-11	m6A.noAct	GGACU	2121.70703317988
41	-10	m6A.noAct	GGACU	1866.5099350165
42	-9	m6A.noAct	GGACU	1106.55329555854
43	-8	m6A.noAct	GGACU	1681.42030627359
44	-7	m6A.noAct	GGACU	1180.17896529361
45	-6	m6A.noAct	GGACU	2453.60157285727
46	-5	m6A.noAct	GGACU	1644.0870495523
47	-4	m6A.noAct	GGACU	203.172361565828
48	-3	m6A.noAct	GGACU	22.1704406078862
49	-2	m6A.noAct	GGACU	47.3324962943874
50	-1	m6A.noAct	GGACU	10121.6362371357
51	0	m6A.noAct	GGACU	910.942172419384
52	1	m6A.noAct	GGACU	2288.38327481817
53	2	m6A.noAct	GGACU	2561.06001723906
54	3	m6A.noAct	GGACU	1729.87473194543
55	4	m6A.noAct	GGACU	969.246673590148
56	5	m6A.noAct	GGACU	858.591402967685
57	6	m6A.noAct	GGACU	1247.56432199514
58	7	m6A.noAct	GGACU	1057.7061138466
59	8	m6A.noAct	GGACU	1155.61822735233
60	9	m6A.noAct	GGACU	942.413834292389
61	10	m6A.noAct	GGACU	1586.83836912615
62	11	m6A.noAct	GGACU	1166.05418435409
63	12	m6A.noAct	GGACU	901.763385740364
64	13	m6A.noAct	GGACU	929.448411171088
65	14	m6A.noAct	GGACU	730.227740843778
66	15	m6A.noAct	GGACU	905.126118623074
67	16	m6A.noAct	GGACU	809.886138132795
68	17	m6A.noAct	GGACU	1005.95334119522
69	18	m6A.noAct	GGACU	1151.71420255233
70	19	m6A.noAct	GGACU	1123.42994907472
71	20	m6A.noAct	GGACU	904.628651918454
72	21	m6A.noAct	GGACU	907.543537944474
73	22	m6A.noAct	GGACU	1180.53127923676
74	23	m6A.noAct	GGACU	1356.89241730987
75	24	m6A.noAct	GGACU	1721.6505454368
76	25	m6A.noAct	GGACU	1835.94665475304
77	26	m6A.noAct	GGACU	2051.83033166947
78	27	m6A.noAct	GGACU	1049.43978241725
79	28	m6A.noAct	GGACU	1124.07953723304
80	29	m6A.noAct	GGACU	1250.43366856911
81	30	m6A.noAct	GGACU	1489.48447064305
82	31	m6A.noAct	GGACU	1035.26121191196
83	32	m6A.noAct	GGACU	2283.80502922745
84	33	m6A.noAct	GGACU	737.377896740263
85	34	m6A.noAct	GGACU	758.46047014882
86	35	m6A.noAct	GGACU	936.25782773359
87	36	m6A.noAct	GGACU	1059.69097593933
88	37	m6A.noAct	GGACU	1660.32988729664
89	38	m6A.noAct	GGACU	1010.01458706719
90	39	m6A.noAct	GGACU	538.479477340386
91	40	m6A.noAct	GGACU	978.310226069325
92	41	m6A.noAct	GGACU	1066.11091953092
93	42	m6A.noAct	GGACU	1827.85119870067
94	43	m6A.noAct	GGACU	1168.11380087154
95	44	m6A.noAct	GGACU	1067.95293225548
96	45	m6A.noAct	GGACU	1566.21804995336
97	46	m6A.noAct	GGACU	970.433732789571
98	47	m6A.noAct	GGACU	929.021697753645
99	48	m6A.noAct	GGACU	1151.2771904535
100	49	m6A.noAct	GGACU	919.756688440128
101	50	m6A.noAct	GGACU	573.284116792317
102	-50	m6A.noAct	UUAUU	821.052320779382
103	-49	m6A.noAct	UUAUU	886.397376671474
104	-48	m6A.noAct	UUAUU	554.839967353867
105	-47	m6A.noAct	UUAUU	619.640801338958
106	-46	m6A.noAct	UUAUU	756.503102685769
107	-45	m6A.noAct	UUAUU	398.408063324778
108	-44	m6A.noAct	UUAUU	1007.28556709809
109	-43	m6A.noAct	UUAUU	503.571314959687
110	-42	m6A.noAct	UUAUU	733.408192216971
111	-41	m6A.noAct	UUAUU	786.335874577009
112	-40	m6A.noAct	UUAUU	700.220049522711
113	-39	m6A.noAct	UUAUU	511.044725954974
114	-38	m6A.noAct	UUAUU	693.907630937526
115	-37	m6A.noAct	UUAUU	917.733920832656
116	-36	m6A.noAct	UUAUU	560.342840347592
117	-35	m6A.noAct	UUAUU	950.227007611539
118	-34	m6A.noAct	UUAUU	609.216793534073
119	-33	m6A.noAct	UUAUU	745.434461001699
120	-32	m6A.noAct	UUAUU	464.956297776446
121	-31	m6A.noAct	UUAUU	569.518989339508
122	-30	m6A.noAct	UUAUU	657.962850911353
123	-29	m6A.noAct	UUAUU	519.258847135561
124	-28	m6A.noAct	UUAUU	779.811716527242
125	-27	m6A.noAct	UUAUU	565.04722482698
126	-26	m6A.noAct	UUAUU	764.694642671771
127	-25	m6A.noAct	UUAUU	427.361614791743
128	-24	m6A.noAct	UUAUU	635.25910693943
129	-23	m6A.noAct	UUAUU	515.037402930379
130	-22	m6A.noAct	UUAUU	439.139722696102
131	-21	m6A.noAct	UUAUU	629.011326101165
132	-20	m6A.noAct	UUAUU	452.390235735322
133	-19	m6A.noAct	UUAUU	723.480859952803
134	-18	m6A.noAct	UUAUU	591.853824804016
135	-17	m6A.noAct	UUAUU	1407.05718002509
136	-16	m6A.noAct	UUAUU	688.723798647243
137	-15	m6A.noAct	UUAUU	751.176454401315
138	-14	m6A.noAct	UUAUU	829.031459055548
139	-13	m6A.noAct	UUAUU	599.374774518972
140	-12	m6A.noAct	UUAUU	228.200505265821
141	-11	m6A.noAct	UUAUU	790.009283571857
142	-10	m6A.noAct	UUAUU	328.320914836957
143	-9	m6A.noAct	UUAUU	264.064810472022
144	-8	m6A.noAct	UUAUU	167.245819666227
145	-7	m6A.noAct	UUAUU	310.957549959643
146	-6	m6A.noAct	UUAUU	680.131037985041
147	-5	m6A.noAct	UUAUU	1160.50745023304
148	-4	m6A.noAct	UUAUU	1093.92046775935
149	-3	m6A.noAct	UUAUU	852.825108491235
150	-2	m6A.noAct	UUAUU	2484.02763065337
151	-1	m6A.noAct	UUAUU	14473.6949502919
152	0	m6A.noAct	UUAUU	1906.98095037808
153	1	m6A.noAct	UUAUU	3036.7041223802
154	2	m6A.noAct	UUAUU	4007.53896336256
155	3	m6A.noAct	UUAUU	2874.71644139615
156	4	m6A.noAct	UUAUU	1327.78398966143
157	5	m6A.noAct	UUAUU	1396.72368061099
158	6	m6A.noAct	UUAUU	959.644856731575
159	7	m6A.noAct	UUAUU	588.867816326568
160	8	m6A.noAct	UUAUU	644.957207849961
161	9	m6A.noAct	UUAUU	865.285197230493
162	10	m6A.noAct	UUAUU	632.983507198175
163	11	m6A.noAct	UUAUU	760.185988599738
164	12	m6A.noAct	UUAUU	585.280683855992
165	13	m6A.noAct	UUAUU	610.707871335286
166	14	m6A.noAct	UUAUU	525.612553652463
167	15	m6A.noAct	UUAUU	524.315013355855
168	16	m6A.noAct	UUAUU	573.152055177076
169	17	m6A.noAct	UUAUU	540.432777090999
170	18	m6A.noAct	UUAUU	724.612034557081
171	19	m6A.noAct	UUAUU	694.797532774854
172	20	m6A.noAct	UUAUU	762.807314761265
173	21	m6A.noAct	UUAUU	718.661977989886
174	22	m6A.noAct	UUAUU	621.262597517042
175	23	m6A.noAct	UUAUU	725.281395479819
176	24	m6A.noAct	UUAUU	643.702108773439
177	25	m6A.noAct	UUAUU	622.72750966767
178	26	m6A.noAct	UUAUU	498.3657965395
179	27	m6A.noAct	UUAUU	404.969305211156
180	28	m6A.noAct	UUAUU	800.143625721608
181	29	m6A.noAct	UUAUU	728.571209480938
182	30	m6A.noAct	UUAUU	591.779071131769
183	31	m6A.noAct	UUAUU	514.471121903006
184	32	m6A.noAct	UUAUU	384.624036564793
185	33	m6A.noAct	UUAUU	515.340058701477
186	34	m6A.noAct	UUAUU	416.174845214181
187	35	m6A.noAct	UUAUU	620.590967157937
188	36	m6A.noAct	UUAUU	484.990133823366
189	37	m6A.noAct	UUAUU	512.465641822643
190	38	m6A.noAct	UUAUU	645.845457324024
191	39	m6A.noAct	UUAUU	546.747708402198
192	40	m6A.noAct	UUAUU	596.985388748302
193	41	m6A.noAct	UUAUU	412.802654186557
194	42	m6A.noAct	UUAUU	642.393564259429
195	43	m6A.noAct	UUAUU	1100.44582834439
196	44	m6A.noAct	UUAUU	510.250340405358
197	45	m6A.noAct	UUAUU	676.242417173028
198	46	m6A.noAct	UUAUU	420.535316706319
199	47	m6A.noAct	UUAUU	725.291719049857
200	48	m6A.noAct	UUAUU	636.414124512586
201	49	m6A.noAct	UUAUU	717.656981734239
202	50	m6A.noAct	UUAUU	652.465358632797
203	-50	m6A.noAct	CGACU	223.183423119984
204	-49	m6A.noAct	CGACU	105.877073735241
205	-48	m6A.noAct	CGACU	122.836845020758
206	-47	m6A.noAct	CGACU	57.0444309981914
207	-46	m6A.noAct	CGACU	50.6338121829788
208	-45	m6A.noAct	CGACU	96.7649942823642
209	-44	m6A.noAct	CGACU	49.8707064643839
210	-43	m6A.noAct	CGACU	144.324420790595
211	-42	m6A.noAct	CGACU	59.5290477117057
212	-41	m6A.noAct	CGACU	58.1230057330675
213	-40	m6A.noAct	CGACU	19.9677335881198
214	-39	m6A.noAct	CGACU	84.7447649154399
215	-38	m6A.noAct	CGACU	65.3177240463626
216	-37	m6A.noAct	CGACU	32.4213609138339
217	-36	m6A.noAct	CGACU	18.4676298798327
218	-35	m6A.noAct	CGACU	44.5567758027721
219	-34	m6A.noAct	CGACU	23.6984221786367
220	-33	m6A.noAct	CGACU	41.3371052578636
221	-32	m6A.noAct	CGACU	63.6449113731439
222	-31	m6A.noAct	CGACU	59.654778712889
223	-30	m6A.noAct	CGACU	74.6162968341856
224	-29	m6A.noAct	CGACU	113.976145269547
225	-28	m6A.noAct	CGACU	33.2649868300294
226	-27	m6A.noAct	CGACU	50.7409593094057
227	-26	m6A.noAct	CGACU	89.4251852008945
228	-25	m6A.noAct	CGACU	101.581615355543
229	-24	m6A.noAct	CGACU	58.473128994598
230	-23	m6A.noAct	CGACU	84.7520195735273
231	-22	m6A.noAct	CGACU	30.0925049984641
232	-21	m6A.noAct	CGACU	37.7591281240801
233	-20	m6A.noAct	CGACU	19.4720873504945
234	-19	m6A.noAct	CGACU	55.4922511143878
235	-18	m6A.noAct	CGACU	46.015946310226
236	-17	m6A.noAct	CGACU	37.7744522271485
237	-16	m6A.noAct	CGACU	57.3802015602854
238	-15	m6A.noAct	CGACU	50.1475551299396
239	-14	m6A.noAct	CGACU	46.4182150855089
240	-13	m6A.noAct	CGACU	105.466614246504
241	-12	m6A.noAct	CGACU	86.960744245638
242	-11	m6A.noAct	CGACU	74.9881850354064
243	-10	m6A.noAct	CGACU	100.880747967443
244	-9	m6A.noAct	CGACU	80.4098518938722
245	-8	m6A.noAct	CGACU	83.3102114597838
246	-7	m6A.noAct	CGACU	84.7850283346862
247	-6	m6A.noAct	CGACU	32.8826353840526
248	-5	m6A.noAct	CGACU	45.7501805505291
249	-4	m6A.noAct	CGACU	124.337066623781
250	-3	m6A.noAct	CGACU	0.31702533856721
251	-2	m6A.noAct	CGACU	1.34299677962618
252	-1	m6A.noAct	CGACU	107.399884620758
253	0	m6A.noAct	CGACU	8.39058982582929
254	1	m6A.noAct	CGACU	61.0706375977701
255	2	m6A.noAct	CGACU	107.032783182024
256	3	m6A.noAct	CGACU	62.3896021707034
257	4	m6A.noAct	CGACU	69.6998676233324
258	5	m6A.noAct	CGACU	49.5092395260226
259	6	m6A.noAct	CGACU	82.7053552239309
260	7	m6A.noAct	CGACU	74.6271813799172
261	8	m6A.noAct	CGACU	98.8326367396525
262	9	m6A.noAct	CGACU	35.097724480497
263	10	m6A.noAct	CGACU	46.1950653081542
264	11	m6A.noAct	CGACU	39.9476546593945
265	12	m6A.noAct	CGACU	41.1348460967487
266	13	m6A.noAct	CGACU	68.8722144907386
267	14	m6A.noAct	CGACU	52.2544579548925
268	15	m6A.noAct	CGACU	56.0568407702073
269	16	m6A.noAct	CGACU	77.7310291943098
270	17	m6A.noAct	CGACU	158.483161685733
271	18	m6A.noAct	CGACU	64.8870568576584
272	19	m6A.noAct	CGACU	212.159403029232
273	20	m6A.noAct	CGACU	65.7930052220647
274	21	m6A.noAct	CGACU	56.5145841436086
275	22	m6A.noAct	CGACU	70.3350229513123
276	23	m6A.noAct	CGACU	49.2901667228193
277	24	m6A.noAct	CGACU	39.8100301907811
278	25	m6A.noAct	CGACU	55.5899137857997
279	26	m6A.noAct	CGACU	58.7648012487824
280	27	m6A.noAct	CGACU	54.0138143001815
281	28	m6A.noAct	CGACU	113.617994765143
282	29	m6A.noAct	CGACU	75.1582631111724
283	30	m6A.noAct	CGACU	99.0223640611927
284	31	m6A.noAct	CGACU	187.103464806454
285	32	m6A.noAct	CGACU	125.393159365626
286	33	m6A.noAct	CGACU	66.4618360714038
287	34	m6A.noAct	CGACU	131.729065517362
288	35	m6A.noAct	CGACU	44.8051232517071
289	36	m6A.noAct	CGACU	103.976784692257
290	37	m6A.noAct	CGACU	55.9346471874154
291	38	m6A.noAct	CGACU	67.5483756383088
292	39	m6A.noAct	CGACU	51.832343604109
293	40	m6A.noAct	CGACU	77.7979998606748
294	41	m6A.noAct	CGACU	102.128869753781
295	42	m6A.noAct	CGACU	64.4131619183284
296	43	m6A.noAct	CGACU	35.823966054033
297	44	m6A.noAct	CGACU	52.3018647048329
298	45	m6A.noAct	CGACU	44.0268642939941
299	46	m6A.noAct	CGACU	148.766315683815
300	47	m6A.noAct	CGACU	57.0457753189552
301	48	m6A.noAct	CGACU	91.2641391096022
302	49	m6A.noAct	CGACU	69.4215043053304
303	50	m6A.noAct	CGACU	65.9619056892443
304	-50	m6A.noAct	RRACH	5728.50175397562
305	-49	m6A.noAct	RRACH	7695.86124909878
306	-48	m6A.noAct	RRACH	8177.53670371417
307	-47	m6A.noAct	RRACH	6169.10633812996
308	-46	m6A.noAct	RRACH	6013.77205150399
309	-45	m6A.noAct	RRACH	6572.11363586479
310	-44	m6A.noAct	RRACH	7760.09880838851
311	-43	m6A.noAct	RRACH	6927.2739577882
312	-42	m6A.noAct	RRACH	7705.03226094754
313	-41	m6A.noAct	RRACH	7618.15630032502
314	-40	m6A.noAct	RRACH	7406.73080532069
315	-39	m6A.noAct	RRACH	7668.64083733638
316	-38	m6A.noAct	RRACH	8910.76397948862
317	-37	m6A.noAct	RRACH	6694.76768278655
318	-36	m6A.noAct	RRACH	7266.31899842755
319	-35	m6A.noAct	RRACH	7653.00044692475
320	-34	m6A.noAct	RRACH	8331.60355353171
321	-33	m6A.noAct	RRACH	6251.17963853695
322	-32	m6A.noAct	RRACH	6858.38988125355
323	-31	m6A.noAct	RRACH	6562.28270924495
324	-30	m6A.noAct	RRACH	6663.6328884946
325	-29	m6A.noAct	RRACH	7209.97447867715
326	-28	m6A.noAct	RRACH	7899.78739556874
327	-27	m6A.noAct	RRACH	7933.81014136203
328	-26	m6A.noAct	RRACH	7213.98260468077
329	-25	m6A.noAct	RRACH	8820.72134800102
330	-24	m6A.noAct	RRACH	8615.10451406713
331	-23	m6A.noAct	RRACH	8168.75503198285
332	-22	m6A.noAct	RRACH	9576.8268840839
333	-21	m6A.noAct	RRACH	9551.81813353483
334	-20	m6A.noAct	RRACH	9535.1360723311
335	-19	m6A.noAct	RRACH	7652.2778661283
336	-18	m6A.noAct	RRACH	10366.075644681
337	-17	m6A.noAct	RRACH	9057.46648846264
338	-16	m6A.noAct	RRACH	12077.0382838803
339	-15	m6A.noAct	RRACH	10626.8393948772
340	-14	m6A.noAct	RRACH	8316.97193649887
341	-13	m6A.noAct	RRACH	10309.2033928716
342	-12	m6A.noAct	RRACH	10119.4078866283
343	-11	m6A.noAct	RRACH	12424.3866859252
344	-10	m6A.noAct	RRACH	9711.29003021541
345	-9	m6A.noAct	RRACH	8582.27471839862
346	-8	m6A.noAct	RRACH	10726.9545454313
347	-7	m6A.noAct	RRACH	10245.6420138865
348	-6	m6A.noAct	RRACH	15039.5971577883
349	-5	m6A.noAct	RRACH	11900.1424503077
350	-4	m6A.noAct	RRACH	4679.29287200833
351	-3	m6A.noAct	RRACH	2979.22306098408
352	-2	m6A.noAct	RRACH	1605.39113495524
353	-1	m6A.noAct	RRACH	42275.8792777088
354	0	m6A.noAct	RRACH	3179.5365186845
355	1	m6A.noAct	RRACH	8475.35253232834
356	2	m6A.noAct	RRACH	8667.4025818044
357	3	m6A.noAct	RRACH	10372.6373303431
358	4	m6A.noAct	RRACH	8861.9949950765
359	5	m6A.noAct	RRACH	8688.90467559162
360	6	m6A.noAct	RRACH	7158.82306157092
361	7	m6A.noAct	RRACH	7392.79479872209
362	8	m6A.noAct	RRACH	7630.57976742909
363	9	m6A.noAct	RRACH	7237.27318511659
364	10	m6A.noAct	RRACH	7918.35400474882
365	11	m6A.noAct	RRACH	7322.41156629749
366	12	m6A.noAct	RRACH	6943.02225025574
367	13	m6A.noAct	RRACH	7250.41416532485
368	14	m6A.noAct	RRACH	6185.91919358658
369	15	m6A.noAct	RRACH	7059.76295581044
370	16	m6A.noAct	RRACH	6254.57341660655
371	17	m6A.noAct	RRACH	6236.1590743028
372	18	m6A.noAct	RRACH	6958.97935539046
373	19	m6A.noAct	RRACH	6506.13204495673
374	20	m6A.noAct	RRACH	6712.44482087278
375	21	m6A.noAct	RRACH	7007.58114673703
376	22	m6A.noAct	RRACH	6389.46157566142
377	23	m6A.noAct	RRACH	6461.38030549206
378	24	m6A.noAct	RRACH	6937.76880122285
379	25	m6A.noAct	RRACH	7330.34555882484
380	26	m6A.noAct	RRACH	6970.17449742884
381	27	m6A.noAct	RRACH	6561.30153067253
382	28	m6A.noAct	RRACH	6282.44939382712
383	29	m6A.noAct	RRACH	6531.54709525661
384	30	m6A.noAct	RRACH	6930.73581089802
385	31	m6A.noAct	RRACH	6555.28276554044
386	32	m6A.noAct	RRACH	7482.27937400651
387	33	m6A.noAct	RRACH	6337.58430485201
388	34	m6A.noAct	RRACH	6568.36180376695
389	35	m6A.noAct	RRACH	6662.2022775671
390	36	m6A.noAct	RRACH	7671.7790827951
391	37	m6A.noAct	RRACH	7089.43185000252
392	38	m6A.noAct	RRACH	6120.98818640305
393	39	m6A.noAct	RRACH	5645.21851682559
394	40	m6A.noAct	RRACH	5939.76469818295
395	41	m6A.noAct	RRACH	6855.92788266495
396	42	m6A.noAct	RRACH	6886.94888241323
397	43	m6A.noAct	RRACH	6788.80190465595
398	44	m6A.noAct	RRACH	5787.16050593403
399	45	m6A.noAct	RRACH	6641.41590426991
400	46	m6A.noAct	RRACH	5780.64500239276
401	47	m6A.noAct	RRACH	5395.95713313581
402	48	m6A.noAct	RRACH	6363.03252349258
403	49	m6A.noAct	RRACH	5446.43207841851
404	50	m6A.noAct	RRACH	5753.49565330382
405	-50	m6A.noAct	WWAWW	6757.73092349927
406	-49	m6A.noAct	WWAWW	6391.05555797474
407	-48	m6A.noAct	WWAWW	6479.66823603524
408	-47	m6A.noAct	WWAWW	7153.43347471853
409	-46	m6A.noAct	WWAWW	7161.6078583824
410	-45	m6A.noAct	WWAWW	7642.53805183033
411	-44	m6A.noAct	WWAWW	7583.27281610886
412	-43	m6A.noAct	WWAWW	7083.12058373896
413	-42	m6A.noAct	WWAWW	8235.29632781624
414	-41	m6A.noAct	WWAWW	7438.47263397996
415	-40	m6A.noAct	WWAWW	9347.4181696619
416	-39	m6A.noAct	WWAWW	7771.63446474358
417	-38	m6A.noAct	WWAWW	7459.33353108931
418	-37	m6A.noAct	WWAWW	7617.26673452698
419	-36	m6A.noAct	WWAWW	6214.81743052896
420	-35	m6A.noAct	WWAWW	6970.73755765477
421	-34	m6A.noAct	WWAWW	6326.5977373148
422	-33	m6A.noAct	WWAWW	6966.28226359154
423	-32	m6A.noAct	WWAWW	5958.27728219308
424	-31	m6A.noAct	WWAWW	5706.42508317246
425	-30	m6A.noAct	WWAWW	6271.63407367072
426	-29	m6A.noAct	WWAWW	6071.65445688449
427	-28	m6A.noAct	WWAWW	7183.35758015101
428	-27	m6A.noAct	WWAWW	5988.68092297976
429	-26	m6A.noAct	WWAWW	6690.44633818375
430	-25	m6A.noAct	WWAWW	6514.08355104131
431	-24	m6A.noAct	WWAWW	6243.44791033003
432	-23	m6A.noAct	WWAWW	6356.99467775031
433	-22	m6A.noAct	WWAWW	6383.14230709576
434	-21	m6A.noAct	WWAWW	5957.07411764221
435	-20	m6A.noAct	WWAWW	6176.64157743243
436	-19	m6A.noAct	WWAWW	5389.13761106353
437	-18	m6A.noAct	WWAWW	3961.13026277864
438	-17	m6A.noAct	WWAWW	6209.48469790343
439	-16	m6A.noAct	WWAWW	5061.06236133769
440	-15	m6A.noAct	WWAWW	5415.00345717512
441	-14	m6A.noAct	WWAWW	4444.93962816825
442	-13	m6A.noAct	WWAWW	4551.39066443057
443	-12	m6A.noAct	WWAWW	4832.24621607892
444	-11	m6A.noAct	WWAWW	4876.64415739884
445	-10	m6A.noAct	WWAWW	4362.19412518852
446	-9	m6A.noAct	WWAWW	5218.31646557961
447	-8	m6A.noAct	WWAWW	3331.2863028909
448	-7	m6A.noAct	WWAWW	5321.45642694154
449	-6	m6A.noAct	WWAWW	4871.38326189735
450	-5	m6A.noAct	WWAWW	10586.301685142
451	-4	m6A.noAct	WWAWW	7980.22022642352
452	-3	m6A.noAct	WWAWW	15189.6040251881
453	-2	m6A.noAct	WWAWW	23629.2283131175
454	-1	m6A.noAct	WWAWW	26478.4451879199
455	0	m6A.noAct	WWAWW	7644.31146829597
456	1	m6A.noAct	WWAWW	11988.5268411588
457	2	m6A.noAct	WWAWW	12151.4331874169
458	3	m6A.noAct	WWAWW	12404.0995424564
459	4	m6A.noAct	WWAWW	8479.11083548767
460	5	m6A.noAct	WWAWW	7141.55222436086
461	6	m6A.noAct	WWAWW	6864.84795260619
462	7	m6A.noAct	WWAWW	6222.32986424201
463	8	m6A.noAct	WWAWW	6187.44906825753
464	9	m6A.noAct	WWAWW	6225.69378600031
465	10	m6A.noAct	WWAWW	5571.79096343388
466	11	m6A.noAct	WWAWW	5751.2993653396
467	12	m6A.noAct	WWAWW	5775.96061988866
468	13	m6A.noAct	WWAWW	5798.59376575497
469	14	m6A.noAct	WWAWW	5845.64649603411
470	15	m6A.noAct	WWAWW	5888.93490227384
471	16	m6A.noAct	WWAWW	5181.65350097269
472	17	m6A.noAct	WWAWW	6075.104694547
473	18	m6A.noAct	WWAWW	5614.4610484131
474	19	m6A.noAct	WWAWW	5484.23701097119
475	20	m6A.noAct	WWAWW	5273.9757732731
476	21	m6A.noAct	WWAWW	5017.38253740455
477	22	m6A.noAct	WWAWW	5919.64396019353
478	23	m6A.noAct	WWAWW	5501.43200887957
479	24	m6A.noAct	WWAWW	5809.60605482441
480	25	m6A.noAct	WWAWW	6776.11294853737
481	26	m6A.noAct	WWAWW	6542.13454262605
482	27	m6A.noAct	WWAWW	5820.52314599755
483	28	m6A.noAct	WWAWW	6117.32042163293
484	29	m6A.noAct	WWAWW	5620.74366500613
485	30	m6A.noAct	WWAWW	5721.14886458836
486	31	m6A.noAct	WWAWW	5126.98680967944
487	32	m6A.noAct	WWAWW	4997.40462704693
488	33	m6A.noAct	WWAWW	5644.11143764702
489	34	m6A.noAct	WWAWW	5098.81524776522
490	35	m6A.noAct	WWAWW	4640.23027796987
491	36	m6A.noAct	WWAWW	4290.41361074181
492	37	m6A.noAct	WWAWW	4634.86634533651
493	38	m6A.noAct	WWAWW	6310.09500363901
494	39	m6A.noAct	WWAWW	4611.76818976144
495	40	m6A.noAct	WWAWW	4073.57833672231
496	41	m6A.noAct	WWAWW	6070.93555401511
497	42	m6A.noAct	WWAWW	4947.94510769766
498	43	m6A.noAct	WWAWW	5770.73804664113
499	44	m6A.noAct	WWAWW	5014.85561218278
500	45	m6A.noAct	WWAWW	5729.54933798304
501	46	m6A.noAct	WWAWW	5263.38417664613
502	47	m6A.noAct	WWAWW	5293.18496434415
503	48	m6A.noAct	WWAWW	5294.23800580516
504	49	m6A.noAct	WWAWW	5259.88684401912
505	50	m6A.noAct	WWAWW	4722.75979344647
506	-50	m6A.noAct	CRACH	1779.60542352308
507	-49	m6A.noAct	CRACH	1930.81643466557
508	-48	m6A.noAct	CRACH	2170.7317130009
509	-47	m6A.noAct	CRACH	1586.49303749832
510	-46	m6A.noAct	CRACH	1877.93545191809
511	-45	m6A.noAct	CRACH	1367.28063254344
512	-44	m6A.noAct	CRACH	1447.06186769511
513	-43	m6A.noAct	CRACH	2076.2531017632
514	-42	m6A.noAct	CRACH	1363.1799251905
515	-41	m6A.noAct	CRACH	986.536083084285
516	-40	m6A.noAct	CRACH	1705.89046188987
517	-39	m6A.noAct	CRACH	1598.09522116307
518	-38	m6A.noAct	CRACH	1894.53890423788
519	-37	m6A.noAct	CRACH	1481.66564444219
520	-36	m6A.noAct	CRACH	1344.36754041556
521	-35	m6A.noAct	CRACH	1254.48786340786
522	-34	m6A.noAct	CRACH	1709.76638898897
523	-33	m6A.noAct	CRACH	2313.49461346766
524	-32	m6A.noAct	CRACH	1756.40585879
525	-31	m6A.noAct	CRACH	1502.28415246828
526	-30	m6A.noAct	CRACH	1522.17250487419
527	-29	m6A.noAct	CRACH	1995.98974941715
528	-28	m6A.noAct	CRACH	1668.73553748117
529	-27	m6A.noAct	CRACH	1437.64817111698
530	-26	m6A.noAct	CRACH	1446.28425035448
531	-25	m6A.noAct	CRACH	1431.55896753612
532	-24	m6A.noAct	CRACH	1229.32210885531
533	-23	m6A.noAct	CRACH	1585.88252900966
534	-22	m6A.noAct	CRACH	1492.99290123566
535	-21	m6A.noAct	CRACH	1522.92407875015
536	-20	m6A.noAct	CRACH	1818.52857022692
537	-19	m6A.noAct	CRACH	1641.44040976193
538	-18	m6A.noAct	CRACH	1781.99903720896
539	-17	m6A.noAct	CRACH	1076.4005572497
540	-16	m6A.noAct	CRACH	1590.66034751289
541	-15	m6A.noAct	CRACH	1588.69017910271
542	-14	m6A.noAct	CRACH	1593.29623663212
543	-13	m6A.noAct	CRACH	1679.67229832903
544	-12	m6A.noAct	CRACH	2033.10929004949
545	-11	m6A.noAct	CRACH	1377.62358973927
546	-10	m6A.noAct	CRACH	1678.01013441273
547	-9	m6A.noAct	CRACH	1309.16920544752
548	-8	m6A.noAct	CRACH	1767.40276901044
549	-7	m6A.noAct	CRACH	995.563719519024
550	-6	m6A.noAct	CRACH	1597.26341816858
551	-5	m6A.noAct	CRACH	825.215474423512
552	-4	m6A.noAct	CRACH	1997.01458218188
553	-3	m6A.noAct	CRACH	798.24824222069
554	-2	m6A.noAct	CRACH	503.2738219964
555	-1	m6A.noAct	CRACH	1457.25566152417
556	0	m6A.noAct	CRACH	332.585572020983
557	1	m6A.noAct	CRACH	1832.0953494825
558	2	m6A.noAct	CRACH	1658.14965611039
559	3	m6A.noAct	CRACH	1975.89421995164
560	4	m6A.noAct	CRACH	1943.42513426354
561	5	m6A.noAct	CRACH	1464.4778868969
562	6	m6A.noAct	CRACH	1042.09707786563
563	7	m6A.noAct	CRACH	1231.19242297941
564	8	m6A.noAct	CRACH	1322.01194154194
565	9	m6A.noAct	CRACH	1256.39342366333
566	10	m6A.noAct	CRACH	1361.8358497988
567	11	m6A.noAct	CRACH	1187.17565128854
568	12	m6A.noAct	CRACH	1155.76429554136
569	13	m6A.noAct	CRACH	1137.70406984689
570	14	m6A.noAct	CRACH	1340.19437905279
571	15	m6A.noAct	CRACH	1161.13863330662
572	16	m6A.noAct	CRACH	1199.09197069908
573	17	m6A.noAct	CRACH	1249.66660006745
574	18	m6A.noAct	CRACH	1864.14308542674
575	19	m6A.noAct	CRACH	1681.06279694933
576	20	m6A.noAct	CRACH	1343.22278857862
577	21	m6A.noAct	CRACH	1301.80579785771
578	22	m6A.noAct	CRACH	1210.66727671082
579	23	m6A.noAct	CRACH	1248.85949208215
580	24	m6A.noAct	CRACH	1535.52214918775
581	25	m6A.noAct	CRACH	1864.16074787808
582	26	m6A.noAct	CRACH	1368.98666096828
583	27	m6A.noAct	CRACH	1661.68673230414
584	28	m6A.noAct	CRACH	1356.5566605211
585	29	m6A.noAct	CRACH	1902.20207019711
586	30	m6A.noAct	CRACH	1663.6762787006
587	31	m6A.noAct	CRACH	1307.69914719303
588	32	m6A.noAct	CRACH	1768.08940160154
589	33	m6A.noAct	CRACH	1603.07844350989
590	34	m6A.noAct	CRACH	1350.52441507535
591	35	m6A.noAct	CRACH	1314.03119107399
592	36	m6A.noAct	CRACH	1578.55686584968
593	37	m6A.noAct	CRACH	1296.29626754684
594	38	m6A.noAct	CRACH	1387.50574212088
595	39	m6A.noAct	CRACH	1106.44245486296
596	40	m6A.noAct	CRACH	1197.80771493015
597	41	m6A.noAct	CRACH	1048.74102484236
598	42	m6A.noAct	CRACH	966.761921673006
599	43	m6A.noAct	CRACH	1053.50798351772
600	44	m6A.noAct	CRACH	1335.34311854688
601	45	m6A.noAct	CRACH	1142.86869545903
602	46	m6A.noAct	CRACH	1497.65812207064
603	47	m6A.noAct	CRACH	1005.16888794665
604	48	m6A.noAct	CRACH	1318.03972135206
605	49	m6A.noAct	CRACH	1801.02750215224
606	50	m6A.noAct	CRACH	2056.50118422652
607	-50	m6A.Day1	GGACU	579.679837906474
608	-49	m6A.Day1	GGACU	586.541737138546
609	-48	m6A.Day1	GGACU	957.664908481399
610	-47	m6A.Day1	GGACU	656.272679672321
611	-46	m6A.Day1	GGACU	690.820423705856
612	-45	m6A.Day1	GGACU	882.086509146781
613	-44	m6A.Day1	GGACU	1171.19971582277
614	-43	m6A.Day1	GGACU	773.881368931301
615	-42	m6A.Day1	GGACU	994.075070876065
616	-41	m6A.Day1	GGACU	1530.75225396855
617	-40	m6A.Day1	GGACU	1122.81044477414
618	-39	m6A.Day1	GGACU	1305.41987912304
619	-38	m6A.Day1	GGACU	1395.98921270659
620	-37	m6A.Day1	GGACU	980.457407029617
621	-36	m6A.Day1	GGACU	1597.60151913665
622	-35	m6A.Day1	GGACU	762.563173022484
623	-34	m6A.Day1	GGACU	1163.5456380657
624	-33	m6A.Day1	GGACU	996.169851825259
625	-32	m6A.Day1	GGACU	1335.91150991326
626	-31	m6A.Day1	GGACU	808.650283829907
627	-30	m6A.Day1	GGACU	965.983792079283
628	-29	m6A.Day1	GGACU	801.667409210336
629	-28	m6A.Day1	GGACU	1212.00160010663
630	-27	m6A.Day1	GGACU	1232.77801688378
631	-26	m6A.Day1	GGACU	1131.12549332836
632	-25	m6A.Day1	GGACU	1632.44750350198
633	-24	m6A.Day1	GGACU	1410.62884536931
634	-23	m6A.Day1	GGACU	1738.361258163
635	-22	m6A.Day1	GGACU	1740.85160987366
636	-21	m6A.Day1	GGACU	2163.30906682823
637	-20	m6A.Day1	GGACU	2001.85358190141
638	-19	m6A.Day1	GGACU	1816.49861778206
639	-18	m6A.Day1	GGACU	2438.15125899594
640	-17	m6A.Day1	GGACU	2086.69460127814
641	-16	m6A.Day1	GGACU	2797.56075730645
642	-15	m6A.Day1	GGACU	2529.37901902937
643	-14	m6A.Day1	GGACU	1602.4337245599
644	-13	m6A.Day1	GGACU	1866.80315984799
645	-12	m6A.Day1	GGACU	1793.60731187619
646	-11	m6A.Day1	GGACU	2463.60099095501
647	-10	m6A.Day1	GGACU	1745.44943310434
648	-9	m6A.Day1	GGACU	1357.12452739501
649	-8	m6A.Day1	GGACU	2140.50625199418
650	-7	m6A.Day1	GGACU	1322.96605724336
651	-6	m6A.Day1	GGACU	2410.63820973589
652	-5	m6A.Day1	GGACU	2022.42757654259
653	-4	m6A.Day1	GGACU	208.113108321174
654	-3	m6A.Day1	GGACU	42.0242040386778
655	-2	m6A.Day1	GGACU	78.734771452057
656	-1	m6A.Day1	GGACU	10975.8758736133
657	0	m6A.Day1	GGACU	1138.98550619874
658	1	m6A.Day1	GGACU	2651.47191782912
659	2	m6A.Day1	GGACU	3020.23044990777
660	3	m6A.Day1	GGACU	1803.40477294443
661	4	m6A.Day1	GGACU	1214.21229736112
662	5	m6A.Day1	GGACU	1170.32829867704
663	6	m6A.Day1	GGACU	1356.85187859855
664	7	m6A.Day1	GGACU	1068.03394407741
665	8	m6A.Day1	GGACU	1144.29326833508
666	9	m6A.Day1	GGACU	1238.51258067175
667	10	m6A.Day1	GGACU	1480.38645855584
668	11	m6A.Day1	GGACU	1323.77492550513
669	12	m6A.Day1	GGACU	1042.00694443567
670	13	m6A.Day1	GGACU	1066.14156279275
671	14	m6A.Day1	GGACU	831.209312293153
672	15	m6A.Day1	GGACU	821.528005634869
673	16	m6A.Day1	GGACU	696.929515431876
674	17	m6A.Day1	GGACU	916.422733478413
675	18	m6A.Day1	GGACU	1149.68489164
676	19	m6A.Day1	GGACU	1156.64809776222
677	20	m6A.Day1	GGACU	885.901594318187
678	21	m6A.Day1	GGACU	988.459057210569
679	22	m6A.Day1	GGACU	1184.33021074472
680	23	m6A.Day1	GGACU	1104.37966313937
681	24	m6A.Day1	GGACU	1792.71224792448
682	25	m6A.Day1	GGACU	1768.68585420782
683	26	m6A.Day1	GGACU	1645.68882688818
684	27	m6A.Day1	GGACU	953.87326963999
685	28	m6A.Day1	GGACU	1230.38778254795
686	29	m6A.Day1	GGACU	1321.83418807613
687	30	m6A.Day1	GGACU	1162.72515689892
688	31	m6A.Day1	GGACU	1316.08587144045
689	32	m6A.Day1	GGACU	1986.34792867569
690	33	m6A.Day1	GGACU	936.460018351003
691	34	m6A.Day1	GGACU	832.630788621308
692	35	m6A.Day1	GGACU	952.065583016561
693	36	m6A.Day1	GGACU	1244.06406162802
694	37	m6A.Day1	GGACU	1422.92505038905
695	38	m6A.Day1	GGACU	887.184621457558
696	39	m6A.Day1	GGACU	588.517585285815
697	40	m6A.Day1	GGACU	787.298890038295
698	41	m6A.Day1	GGACU	1094.12971524752
699	42	m6A.Day1	GGACU	1367.92333288473
700	43	m6A.Day1	GGACU	1061.08454776088
701	44	m6A.Day1	GGACU	1267.014468766
702	45	m6A.Day1	GGACU	1544.84669566238
703	46	m6A.Day1	GGACU	842.358714415854
704	47	m6A.Day1	GGACU	1051.74547049904
705	48	m6A.Day1	GGACU	949.974480286305
706	49	m6A.Day1	GGACU	937.526815616202
707	50	m6A.Day1	GGACU	711.951484917499
708	-50	m6A.Day1	UUAUU	823.083314195076
709	-49	m6A.Day1	UUAUU	916.911503494278
710	-48	m6A.Day1	UUAUU	601.619888191397
711	-47	m6A.Day1	UUAUU	748.871949662839
712	-46	m6A.Day1	UUAUU	867.648936164472
713	-45	m6A.Day1	UUAUU	549.828566931217
714	-44	m6A.Day1	UUAUU	957.380679411995
715	-43	m6A.Day1	UUAUU	656.174424742558
716	-42	m6A.Day1	UUAUU	763.559799624209
717	-41	m6A.Day1	UUAUU	903.56034592061
718	-40	m6A.Day1	UUAUU	674.389923560849
719	-39	m6A.Day1	UUAUU	581.540276467572
720	-38	m6A.Day1	UUAUU	714.856249968875
721	-37	m6A.Day1	UUAUU	840.133447072166
722	-36	m6A.Day1	UUAUU	665.656120381698
723	-35	m6A.Day1	UUAUU	877.966011129439
724	-34	m6A.Day1	UUAUU	543.488532080422
725	-33	m6A.Day1	UUAUU	610.348344549219
726	-32	m6A.Day1	UUAUU	525.533447698166
727	-31	m6A.Day1	UUAUU	822.651849993292
728	-30	m6A.Day1	UUAUU	766.609250714687
729	-29	m6A.Day1	UUAUU	779.369723529086
730	-28	m6A.Day1	UUAUU	935.909697220697
731	-27	m6A.Day1	UUAUU	1017.78485053833
732	-26	m6A.Day1	UUAUU	1122.99535808993
733	-25	m6A.Day1	UUAUU	616.821106547752
734	-24	m6A.Day1	UUAUU	725.697149835402
735	-23	m6A.Day1	UUAUU	648.379855952922
736	-22	m6A.Day1	UUAUU	517.776513498476
737	-21	m6A.Day1	UUAUU	729.885788060274
738	-20	m6A.Day1	UUAUU	557.317607211735
739	-19	m6A.Day1	UUAUU	683.146653003009
740	-18	m6A.Day1	UUAUU	590.722437564741
741	-17	m6A.Day1	UUAUU	973.122530719743
742	-16	m6A.Day1	UUAUU	768.630720290345
743	-15	m6A.Day1	UUAUU	916.717157818165
744	-14	m6A.Day1	UUAUU	679.831062241739
745	-13	m6A.Day1	UUAUU	542.528026155777
746	-12	m6A.Day1	UUAUU	359.659140674763
747	-11	m6A.Day1	UUAUU	488.089647511332
748	-10	m6A.Day1	UUAUU	301.94853807912
749	-9	m6A.Day1	UUAUU	344.904883836622
750	-8	m6A.Day1	UUAUU	227.236058166002
751	-7	m6A.Day1	UUAUU	337.675252929878
752	-6	m6A.Day1	UUAUU	699.236279293446
753	-5	m6A.Day1	UUAUU	1177.9632837307
754	-4	m6A.Day1	UUAUU	1149.07409655319
755	-3	m6A.Day1	UUAUU	1023.99417980368
756	-2	m6A.Day1	UUAUU	2772.9165950663
757	-1	m6A.Day1	UUAUU	15006.5415777015
758	0	m6A.Day1	UUAUU	1835.89175416052
759	1	m6A.Day1	UUAUU	3327.34212429958
760	2	m6A.Day1	UUAUU	4756.70753148109
761	3	m6A.Day1	UUAUU	3996.12628282259
762	4	m6A.Day1	UUAUU	1642.42012866722
763	5	m6A.Day1	UUAUU	1193.17391013721
764	6	m6A.Day1	UUAUU	1066.93236100039
765	7	m6A.Day1	UUAUU	880.268597338496
766	8	m6A.Day1	UUAUU	650.807984593297
767	9	m6A.Day1	UUAUU	1027.63626774992
768	10	m6A.Day1	UUAUU	657.948065178491
769	11	m6A.Day1	UUAUU	920.250965034879
770	12	m6A.Day1	UUAUU	774.671660029273
771	13	m6A.Day1	UUAUU	834.234362090519
772	14	m6A.Day1	UUAUU	672.32881588284
773	15	m6A.Day1	UUAUU	776.032982663488
774	16	m6A.Day1	UUAUU	533.465229046872
775	17	m6A.Day1	UUAUU	648.993073639999
776	18	m6A.Day1	UUAUU	730.811860798048
777	19	m6A.Day1	UUAUU	680.813861520123
778	20	m6A.Day1	UUAUU	812.369977495251
779	21	m6A.Day1	UUAUU	701.165625145806
780	22	m6A.Day1	UUAUU	702.553104480757
781	23	m6A.Day1	UUAUU	726.227920327932
782	24	m6A.Day1	UUAUU	562.800732240825
783	25	m6A.Day1	UUAUU	882.30906337442
784	26	m6A.Day1	UUAUU	553.310381986844
785	27	m6A.Day1	UUAUU	473.566232131743
786	28	m6A.Day1	UUAUU	901.073660694841
787	29	m6A.Day1	UUAUU	811.28417971274
788	30	m6A.Day1	UUAUU	627.46703405648
789	31	m6A.Day1	UUAUU	501.875142829582
790	32	m6A.Day1	UUAUU	539.121212399077
791	33	m6A.Day1	UUAUU	611.918939277398
792	34	m6A.Day1	UUAUU	487.664980556778
793	35	m6A.Day1	UUAUU	605.529623189486
794	36	m6A.Day1	UUAUU	640.724387664523
795	37	m6A.Day1	UUAUU	663.054725176876
796	38	m6A.Day1	UUAUU	794.798780987277
797	39	m6A.Day1	UUAUU	663.833416563025
798	40	m6A.Day1	UUAUU	596.568840251183
799	41	m6A.Day1	UUAUU	560.334344171334
800	42	m6A.Day1	UUAUU	823.174785497547
801	43	m6A.Day1	UUAUU	877.592439008032
802	44	m6A.Day1	UUAUU	505.881019648486
803	45	m6A.Day1	UUAUU	825.55043556907
804	46	m6A.Day1	UUAUU	439.569387822794
805	47	m6A.Day1	UUAUU	644.71771960372
806	48	m6A.Day1	UUAUU	713.937577291635
807	49	m6A.Day1	UUAUU	565.388179560495
808	50	m6A.Day1	UUAUU	765.076030325716
809	-50	m6A.Day1	CGACU	180.023902701058
810	-49	m6A.Day1	CGACU	127.882542315379
811	-48	m6A.Day1	CGACU	132.341216596076
812	-47	m6A.Day1	CGACU	86.0533343777823
813	-46	m6A.Day1	CGACU	49.0429643779005
814	-45	m6A.Day1	CGACU	116.474444127194
815	-44	m6A.Day1	CGACU	92.3384521474339
816	-43	m6A.Day1	CGACU	192.61277963802
817	-42	m6A.Day1	CGACU	100.008836134675
818	-41	m6A.Day1	CGACU	112.965697533182
819	-40	m6A.Day1	CGACU	26.0683043063797
820	-39	m6A.Day1	CGACU	98.9960494299932
821	-38	m6A.Day1	CGACU	31.2150052329976
822	-37	m6A.Day1	CGACU	56.8917680407407
823	-36	m6A.Day1	CGACU	31.3513803018248
824	-35	m6A.Day1	CGACU	77.7181083866045
825	-34	m6A.Day1	CGACU	23.5945610450541
826	-33	m6A.Day1	CGACU	34.6918123352027
827	-32	m6A.Day1	CGACU	53.743901952939
828	-31	m6A.Day1	CGACU	67.2270829204514
829	-30	m6A.Day1	CGACU	84.7222028425015
830	-29	m6A.Day1	CGACU	147.991149027155
831	-28	m6A.Day1	CGACU	53.2182183658064
832	-27	m6A.Day1	CGACU	99.1980026787832
833	-26	m6A.Day1	CGACU	104.166151441789
834	-25	m6A.Day1	CGACU	114.302789322262
835	-24	m6A.Day1	CGACU	84.9158183630427
836	-23	m6A.Day1	CGACU	134.615778971616
837	-22	m6A.Day1	CGACU	53.699044517713
838	-21	m6A.Day1	CGACU	100.443656813944
839	-20	m6A.Day1	CGACU	25.0696494032393
840	-19	m6A.Day1	CGACU	55.778817753568
841	-18	m6A.Day1	CGACU	45.5641530749312
842	-17	m6A.Day1	CGACU	48.9057928014232
843	-16	m6A.Day1	CGACU	68.1759799449411
844	-15	m6A.Day1	CGACU	79.4746457065745
845	-14	m6A.Day1	CGACU	51.8352851913859
846	-13	m6A.Day1	CGACU	147.172258208433
847	-12	m6A.Day1	CGACU	108.813388810487
848	-11	m6A.Day1	CGACU	180.344125687872
849	-10	m6A.Day1	CGACU	184.347480016063
850	-9	m6A.Day1	CGACU	132.18407845429
851	-8	m6A.Day1	CGACU	90.8551501966861
852	-7	m6A.Day1	CGACU	94.89363674169
853	-6	m6A.Day1	CGACU	44.2407472025304
854	-5	m6A.Day1	CGACU	31.9677917336287
855	-4	m6A.Day1	CGACU	197.48014075511
856	-3	m6A.Day1	CGACU	3.37226070696365
857	-2	m6A.Day1	CGACU	1.15607330503165
858	-1	m6A.Day1	CGACU	168.099671689447
859	0	m6A.Day1	CGACU	22.6619011997237
860	1	m6A.Day1	CGACU	122.960523052104
861	2	m6A.Day1	CGACU	219.794147581295
862	3	m6A.Day1	CGACU	109.223743051614
863	4	m6A.Day1	CGACU	71.5112257399821
864	5	m6A.Day1	CGACU	95.0499271937344
865	6	m6A.Day1	CGACU	167.821185022853
866	7	m6A.Day1	CGACU	181.845459177369
867	8	m6A.Day1	CGACU	203.09504479133
868	9	m6A.Day1	CGACU	62.674085308913
869	10	m6A.Day1	CGACU	52.9041257402695
870	11	m6A.Day1	CGACU	43.869414126591
871	12	m6A.Day1	CGACU	44.0417227935133
872	13	m6A.Day1	CGACU	63.5867022725818
873	14	m6A.Day1	CGACU	49.2838585725285
874	15	m6A.Day1	CGACU	49.6768700755829
875	16	m6A.Day1	CGACU	58.8033807306412
876	17	m6A.Day1	CGACU	101.83379320425
877	18	m6A.Day1	CGACU	85.1808651988717
878	19	m6A.Day1	CGACU	156.993716725819
879	20	m6A.Day1	CGACU	75.706457995716
880	21	m6A.Day1	CGACU	119.780284926101
881	22	m6A.Day1	CGACU	73.29541269856
882	23	m6A.Day1	CGACU	55.6002951284674
883	24	m6A.Day1	CGACU	54.0994637419342
884	25	m6A.Day1	CGACU	69.376221918861
885	26	m6A.Day1	CGACU	104.482688919773
886	27	m6A.Day1	CGACU	79.2105847087341
887	28	m6A.Day1	CGACU	102.486149232554
888	29	m6A.Day1	CGACU	108.487476853041
889	30	m6A.Day1	CGACU	120.65946448572
890	31	m6A.Day1	CGACU	115.617740924662
891	32	m6A.Day1	CGACU	237.197676690793
892	33	m6A.Day1	CGACU	85.9098929093472
893	34	m6A.Day1	CGACU	239.81185253664
894	35	m6A.Day1	CGACU	69.8244946639418
895	36	m6A.Day1	CGACU	75.7645733378187
896	37	m6A.Day1	CGACU	85.1598516011497
897	38	m6A.Day1	CGACU	75.2353231678212
898	39	m6A.Day1	CGACU	58.8165601866668
899	40	m6A.Day1	CGACU	106.622841149576
900	41	m6A.Day1	CGACU	133.40214829101
901	42	m6A.Day1	CGACU	72.8882637807518
902	43	m6A.Day1	CGACU	31.663464105754
903	44	m6A.Day1	CGACU	60.5042796719502
904	45	m6A.Day1	CGACU	78.8812518423562
905	46	m6A.Day1	CGACU	141.02592977948
906	47	m6A.Day1	CGACU	94.2991795867214
907	48	m6A.Day1	CGACU	78.3609412038366
908	49	m6A.Day1	CGACU	67.8884718725803
909	50	m6A.Day1	CGACU	62.5679153045396
910	-50	m6A.Day1	RRACH	6971.33413088104
911	-49	m6A.Day1	RRACH	7931.49439872887
912	-48	m6A.Day1	RRACH	7947.8203645256
913	-47	m6A.Day1	RRACH	6760.344706708
914	-46	m6A.Day1	RRACH	6717.10985597733
915	-45	m6A.Day1	RRACH	7157.69903136814
916	-44	m6A.Day1	RRACH	7713.49680466085
917	-43	m6A.Day1	RRACH	7120.80918088631
918	-42	m6A.Day1	RRACH	7367.36586665499
919	-41	m6A.Day1	RRACH	8024.24368354557
920	-40	m6A.Day1	RRACH	7829.67549245866
921	-39	m6A.Day1	RRACH	8623.60684786518
922	-38	m6A.Day1	RRACH	9276.37528501378
923	-37	m6A.Day1	RRACH	7480.9448090044
924	-36	m6A.Day1	RRACH	8671.51088207832
925	-35	m6A.Day1	RRACH	7714.42508547912
926	-34	m6A.Day1	RRACH	8377.76480062783
927	-33	m6A.Day1	RRACH	7054.47665387189
928	-32	m6A.Day1	RRACH	7485.89309729053
929	-31	m6A.Day1	RRACH	7254.41135174834
930	-30	m6A.Day1	RRACH	7434.58182344951
931	-29	m6A.Day1	RRACH	7319.8607535485
932	-28	m6A.Day1	RRACH	8063.71502711914
933	-27	m6A.Day1	RRACH	8392.72312012653
934	-26	m6A.Day1	RRACH	8163.58219981824
935	-25	m6A.Day1	RRACH	9343.19013624618
936	-24	m6A.Day1	RRACH	9264.81561648487
937	-23	m6A.Day1	RRACH	9616.7716976973
938	-22	m6A.Day1	RRACH	10056.6949482801
939	-21	m6A.Day1	RRACH	10879.6515748872
940	-20	m6A.Day1	RRACH	10887.7854292892
941	-19	m6A.Day1	RRACH	8856.05112126113
942	-18	m6A.Day1	RRACH	10827.1208652999
943	-17	m6A.Day1	RRACH	9823.05719685148
944	-16	m6A.Day1	RRACH	13318.3264897042
945	-15	m6A.Day1	RRACH	11382.9593513109
946	-14	m6A.Day1	RRACH	8763.96474877439
947	-13	m6A.Day1	RRACH	10755.5609833234
948	-12	m6A.Day1	RRACH	11146.6834957168
949	-11	m6A.Day1	RRACH	13327.4998632757
950	-10	m6A.Day1	RRACH	10416.0529750725
951	-9	m6A.Day1	RRACH	9280.66718658758
952	-8	m6A.Day1	RRACH	11904.2361250232
953	-7	m6A.Day1	RRACH	11038.6211622865
954	-6	m6A.Day1	RRACH	15320.5736050756
955	-5	m6A.Day1	RRACH	12561.2667806552
956	-4	m6A.Day1	RRACH	4960.45636630083
957	-3	m6A.Day1	RRACH	3178.70294700528
958	-2	m6A.Day1	RRACH	1785.95532370182
959	-1	m6A.Day1	RRACH	43921.3659898334
960	0	m6A.Day1	RRACH	3853.41789655297
961	1	m6A.Day1	RRACH	9578.81997899024
962	2	m6A.Day1	RRACH	9940.70384075648
963	3	m6A.Day1	RRACH	11002.6337900751
964	4	m6A.Day1	RRACH	9903.26715818524
965	5	m6A.Day1	RRACH	9387.68078096461
966	6	m6A.Day1	RRACH	8007.79947092759
967	7	m6A.Day1	RRACH	7785.45926068572
968	8	m6A.Day1	RRACH	7625.37613944039
969	9	m6A.Day1	RRACH	7994.98316170299
970	10	m6A.Day1	RRACH	8640.58144122055
971	11	m6A.Day1	RRACH	8031.91130883229
972	12	m6A.Day1	RRACH	7512.63997083371
973	13	m6A.Day1	RRACH	7618.24133206556
974	14	m6A.Day1	RRACH	7113.63327448235
975	15	m6A.Day1	RRACH	7765.38694878915
976	16	m6A.Day1	RRACH	7008.66199670953
977	17	m6A.Day1	RRACH	6940.54563838755
978	18	m6A.Day1	RRACH	7728.28729349338
979	19	m6A.Day1	RRACH	7050.37024895465
980	20	m6A.Day1	RRACH	6883.85580794678
981	21	m6A.Day1	RRACH	7578.83777760569
982	22	m6A.Day1	RRACH	6669.53170489814
983	23	m6A.Day1	RRACH	7330.24510689689
984	24	m6A.Day1	RRACH	7388.27049264702
985	25	m6A.Day1	RRACH	7197.86872221424
986	26	m6A.Day1	RRACH	6983.47299943564
987	27	m6A.Day1	RRACH	7310.00767387542
988	28	m6A.Day1	RRACH	7050.85098668513
989	29	m6A.Day1	RRACH	7228.03673751336
990	30	m6A.Day1	RRACH	6733.23429865256
991	31	m6A.Day1	RRACH	7634.19327553945
992	32	m6A.Day1	RRACH	7667.59135122354
993	33	m6A.Day1	RRACH	7019.27405021496
994	34	m6A.Day1	RRACH	7116.00466624042
995	35	m6A.Day1	RRACH	7182.5646701089
996	36	m6A.Day1	RRACH	7564.42279306453
997	37	m6A.Day1	RRACH	7009.83508452281
998	38	m6A.Day1	RRACH	6477.9797349576
999	39	m6A.Day1	RRACH	6221.23366973135
1000	40	m6A.Day1	RRACH	6163.37664188663
1001	41	m6A.Day1	RRACH	7235.8016303302
1002	42	m6A.Day1	RRACH	6894.17638003418
1003	43	m6A.Day1	RRACH	7066.09828237591
1004	44	m6A.Day1	RRACH	6178.05984465407
1005	45	m6A.Day1	RRACH	7325.02573276958
1006	46	m6A.Day1	RRACH	5999.97622116345
1007	47	m6A.Day1	RRACH	6230.18314073518
1008	48	m6A.Day1	RRACH	6615.38867181285
1009	49	m6A.Day1	RRACH	6030.33489090369
1010	50	m6A.Day1	RRACH	6329.54312983959
1011	-50	m6A.Day1	WWAWW	8121.83041165577
1012	-49	m6A.Day1	WWAWW	7719.58324781008
1013	-48	m6A.Day1	WWAWW	7748.6570740433
1014	-47	m6A.Day1	WWAWW	7650.76028015037
1015	-46	m6A.Day1	WWAWW	7860.83542690534
1016	-45	m6A.Day1	WWAWW	8639.98871960889
1017	-44	m6A.Day1	WWAWW	8547.05257255105
1018	-43	m6A.Day1	WWAWW	8693.27857547749
1019	-42	m6A.Day1	WWAWW	9146.34002539832
1020	-41	m6A.Day1	WWAWW	9194.6901711879
1021	-40	m6A.Day1	WWAWW	9794.1354377384
1022	-39	m6A.Day1	WWAWW	8863.84020378697
1023	-38	m6A.Day1	WWAWW	7997.3447928086
1024	-37	m6A.Day1	WWAWW	8630.44832677435
1025	-36	m6A.Day1	WWAWW	7590.21901739851
1026	-35	m6A.Day1	WWAWW	7918.19583612063
1027	-34	m6A.Day1	WWAWW	7594.85940080664
1028	-33	m6A.Day1	WWAWW	8199.34574604429
1029	-32	m6A.Day1	WWAWW	7067.28426866376
1030	-31	m6A.Day1	WWAWW	6911.57344532774
1031	-30	m6A.Day1	WWAWW	7689.32112058075
1032	-29	m6A.Day1	WWAWW	7472.25059164709
1033	-28	m6A.Day1	WWAWW	8566.99302908808
1034	-27	m6A.Day1	WWAWW	7702.62217869262
1035	-26	m6A.Day1	WWAWW	8266.63059252384
1036	-25	m6A.Day1	WWAWW	7621.08859921617
1037	-24	m6A.Day1	WWAWW	7715.41989824911
1038	-23	m6A.Day1	WWAWW	7487.99681618934
1039	-22	m6A.Day1	WWAWW	7630.74641507623
1040	-21	m6A.Day1	WWAWW	7069.14053150856
1041	-20	m6A.Day1	WWAWW	6945.53419382391
1042	-19	m6A.Day1	WWAWW	6490.87176972731
1043	-18	m6A.Day1	WWAWW	4893.12997428041
1044	-17	m6A.Day1	WWAWW	6460.29265189871
1045	-16	m6A.Day1	WWAWW	5774.5221086025
1046	-15	m6A.Day1	WWAWW	6497.04014646123
1047	-14	m6A.Day1	WWAWW	4780.130796588
1048	-13	m6A.Day1	WWAWW	5489.79577355749
1049	-12	m6A.Day1	WWAWW	5679.86649305954
1050	-11	m6A.Day1	WWAWW	4910.00114960787
1051	-10	m6A.Day1	WWAWW	5230.22487927961
1052	-9	m6A.Day1	WWAWW	5835.52464163073
1053	-8	m6A.Day1	WWAWW	3613.63277508937
1054	-7	m6A.Day1	WWAWW	5702.42478668674
1055	-6	m6A.Day1	WWAWW	5793.72841976344
1056	-5	m6A.Day1	WWAWW	11328.9450671818
1057	-4	m6A.Day1	WWAWW	8731.50539949204
1058	-3	m6A.Day1	WWAWW	16441.6735000532
1059	-2	m6A.Day1	WWAWW	24834.6338462185
1060	-1	m6A.Day1	WWAWW	28313.1850782874
1061	0	m6A.Day1	WWAWW	8317.76197961742
1062	1	m6A.Day1	WWAWW	13274.6668616983
1063	2	m6A.Day1	WWAWW	14356.5785363774
1064	3	m6A.Day1	WWAWW	14326.1083859029
1065	4	m6A.Day1	WWAWW	10750.3306371233
1066	5	m6A.Day1	WWAWW	8249.15630036229
1067	6	m6A.Day1	WWAWW	8446.96542779121
1068	7	m6A.Day1	WWAWW	7766.21047758504
1069	8	m6A.Day1	WWAWW	7381.90716466442
1070	9	m6A.Day1	WWAWW	7455.99747014375
1071	10	m6A.Day1	WWAWW	6670.67520513783
1072	11	m6A.Day1	WWAWW	7188.73296246346
1073	12	m6A.Day1	WWAWW	6989.88198331644
1074	13	m6A.Day1	WWAWW	6738.62033656636
1075	14	m6A.Day1	WWAWW	6419.12879172167
1076	15	m6A.Day1	WWAWW	6523.69809799598
1077	16	m6A.Day1	WWAWW	5539.97963050828
1078	17	m6A.Day1	WWAWW	6325.69355786448
1079	18	m6A.Day1	WWAWW	6095.35199556311
1080	19	m6A.Day1	WWAWW	5806.7354527525
1081	20	m6A.Day1	WWAWW	6096.18260504824
1082	21	m6A.Day1	WWAWW	5547.43369622539
1083	22	m6A.Day1	WWAWW	6627.93442722581
1084	23	m6A.Day1	WWAWW	5960.15951939827
1085	24	m6A.Day1	WWAWW	6223.40717816805
1086	25	m6A.Day1	WWAWW	7192.63155860246
1087	26	m6A.Day1	WWAWW	7220.95064230416
1088	27	m6A.Day1	WWAWW	6465.58727267101
1089	28	m6A.Day1	WWAWW	6669.32988297072
1090	29	m6A.Day1	WWAWW	6161.83773245181
1091	30	m6A.Day1	WWAWW	6332.30884828721
1092	31	m6A.Day1	WWAWW	5885.40719730037
1093	32	m6A.Day1	WWAWW	5174.87761289655
1094	33	m6A.Day1	WWAWW	6135.3009152137
1095	34	m6A.Day1	WWAWW	5301.79825997827
1096	35	m6A.Day1	WWAWW	5128.94685477612
1097	36	m6A.Day1	WWAWW	5095.47976596645
1098	37	m6A.Day1	WWAWW	5071.37403150835
1099	38	m6A.Day1	WWAWW	6312.85649625856
1100	39	m6A.Day1	WWAWW	5318.73740455551
1101	40	m6A.Day1	WWAWW	4783.75894860427
1102	41	m6A.Day1	WWAWW	6444.52100285032
1103	42	m6A.Day1	WWAWW	5860.53398060026
1104	43	m6A.Day1	WWAWW	6297.72208266989
1105	44	m6A.Day1	WWAWW	5627.67115615759
1106	45	m6A.Day1	WWAWW	6066.95686625354
1107	46	m6A.Day1	WWAWW	5376.52352503937
1108	47	m6A.Day1	WWAWW	5569.62476014767
1109	48	m6A.Day1	WWAWW	5528.25440829381
1110	49	m6A.Day1	WWAWW	5839.471923928
1111	50	m6A.Day1	WWAWW	5196.40203395474
1112	-50	m6A.Day1	CRACH	1663.47323107269
1113	-49	m6A.Day1	CRACH	1717.16558260341
1114	-48	m6A.Day1	CRACH	1847.92502636764
1115	-47	m6A.Day1	CRACH	1754.72611172375
1116	-46	m6A.Day1	CRACH	1585.88773871912
1117	-45	m6A.Day1	CRACH	1101.92777885329
1118	-44	m6A.Day1	CRACH	1465.61050369857
1119	-43	m6A.Day1	CRACH	1931.88572360251
1120	-42	m6A.Day1	CRACH	1402.84019501251
1121	-41	m6A.Day1	CRACH	1206.00686335589
1122	-40	m6A.Day1	CRACH	1485.4284327443
1123	-39	m6A.Day1	CRACH	1366.34954847028
1124	-38	m6A.Day1	CRACH	1440.48132060497
1125	-37	m6A.Day1	CRACH	1412.14662956391
1126	-36	m6A.Day1	CRACH	1333.82810279727
1127	-35	m6A.Day1	CRACH	1214.08214022865
1128	-34	m6A.Day1	CRACH	1487.93655477269
1129	-33	m6A.Day1	CRACH	1917.71799450573
1130	-32	m6A.Day1	CRACH	1369.38441419599
1131	-31	m6A.Day1	CRACH	1494.94361360392
1132	-30	m6A.Day1	CRACH	1571.1895228522
1133	-29	m6A.Day1	CRACH	2059.99403450581
1134	-28	m6A.Day1	CRACH	1637.76776571238
1135	-27	m6A.Day1	CRACH	1892.44349148544
1136	-26	m6A.Day1	CRACH	1481.2609242027
1137	-25	m6A.Day1	CRACH	1623.98946899405
1138	-24	m6A.Day1	CRACH	1531.48017401079
1139	-23	m6A.Day1	CRACH	1663.27544176023
1140	-22	m6A.Day1	CRACH	1849.80020600538
1141	-21	m6A.Day1	CRACH	1768.53609587678
1142	-20	m6A.Day1	CRACH	1736.86261549355
1143	-19	m6A.Day1	CRACH	1802.01252436044
1144	-18	m6A.Day1	CRACH	1748.51462346273
1145	-17	m6A.Day1	CRACH	1167.19989773485
1146	-16	m6A.Day1	CRACH	1368.69320988885
1147	-15	m6A.Day1	CRACH	1331.69740411783
1148	-14	m6A.Day1	CRACH	1383.5559581819
1149	-13	m6A.Day1	CRACH	1627.22069350739
1150	-12	m6A.Day1	CRACH	1601.82131684253
1151	-11	m6A.Day1	CRACH	1512.33783505758
1152	-10	m6A.Day1	CRACH	1644.39021114613
1153	-9	m6A.Day1	CRACH	1588.37233617379
1154	-8	m6A.Day1	CRACH	1675.93603203907
1155	-7	m6A.Day1	CRACH	1023.38522939669
1156	-6	m6A.Day1	CRACH	1622.8675759579
1157	-5	m6A.Day1	CRACH	889.423727067507
1158	-4	m6A.Day1	CRACH	1944.68301389554
1159	-3	m6A.Day1	CRACH	970.95955000463
1160	-2	m6A.Day1	CRACH	569.751627783009
1161	-1	m6A.Day1	CRACH	1669.39277661857
1162	0	m6A.Day1	CRACH	450.831918322788
1163	1	m6A.Day1	CRACH	1583.38879398997
1164	2	m6A.Day1	CRACH	1901.59520147098
1165	3	m6A.Day1	CRACH	1833.69575974345
1166	4	m6A.Day1	CRACH	1916.97720666979
1167	5	m6A.Day1	CRACH	1384.95428396901
1168	6	m6A.Day1	CRACH	1133.68364712197
1169	7	m6A.Day1	CRACH	1437.11098568536
1170	8	m6A.Day1	CRACH	1344.34939808774
1171	9	m6A.Day1	CRACH	1348.08077174579
1172	10	m6A.Day1	CRACH	1323.14030287041
1173	11	m6A.Day1	CRACH	1232.40071724785
1174	12	m6A.Day1	CRACH	1168.86752997346
1175	13	m6A.Day1	CRACH	1237.18610216778
1176	14	m6A.Day1	CRACH	1313.7094394225
1177	15	m6A.Day1	CRACH	1081.49579765197
1178	16	m6A.Day1	CRACH	1270.75958928575
1179	17	m6A.Day1	CRACH	1306.767647047
1180	18	m6A.Day1	CRACH	1808.54202271021
1181	19	m6A.Day1	CRACH	1707.96323827139
1182	20	m6A.Day1	CRACH	1376.12335197148
1183	21	m6A.Day1	CRACH	1462.14760759939
1184	22	m6A.Day1	CRACH	1244.73404310227
1185	23	m6A.Day1	CRACH	1362.91839837872
1186	24	m6A.Day1	CRACH	1536.42136043236
1187	25	m6A.Day1	CRACH	1992.96338939436
1188	26	m6A.Day1	CRACH	1488.58084509412
1189	27	m6A.Day1	CRACH	1684.32341090454
1190	28	m6A.Day1	CRACH	1446.25526275327
1191	29	m6A.Day1	CRACH	2090.88819788865
1192	30	m6A.Day1	CRACH	1742.89467116479
1193	31	m6A.Day1	CRACH	1824.85075339331
1194	32	m6A.Day1	CRACH	2224.99123515117
1195	33	m6A.Day1	CRACH	1733.03239570525
1196	34	m6A.Day1	CRACH	1798.24356957232
1197	35	m6A.Day1	CRACH	1418.73228270055
1198	36	m6A.Day1	CRACH	1857.27324166698
1199	37	m6A.Day1	CRACH	1646.19226777085
1200	38	m6A.Day1	CRACH	1867.67397501695
1201	39	m6A.Day1	CRACH	1307.32669296307
1202	40	m6A.Day1	CRACH	1813.90496309129
1203	41	m6A.Day1	CRACH	1294.72667497254
1204	42	m6A.Day1	CRACH	1222.64324574723
1205	43	m6A.Day1	CRACH	1221.46274428889
1206	44	m6A.Day1	CRACH	1593.0122409191
1207	45	m6A.Day1	CRACH	1293.89793251151
1208	46	m6A.Day1	CRACH	1388.92390170933
1209	47	m6A.Day1	CRACH	1016.88050129476
1210	48	m6A.Day1	CRACH	1491.10025232886
1211	49	m6A.Day1	CRACH	1478.70754608942
1212	50	m6A.Day1	CRACH	1794.93056673886
1213	-50	m6A.Day5	GGACU	589.179013813406
1214	-49	m6A.Day5	GGACU	540.606195249558
1215	-48	m6A.Day5	GGACU	871.494735493405
1216	-47	m6A.Day5	GGACU	617.697235514151
1217	-46	m6A.Day5	GGACU	647.89569500065
1218	-45	m6A.Day5	GGACU	776.433423017309
1219	-44	m6A.Day5	GGACU	1147.52673913199
1220	-43	m6A.Day5	GGACU	710.992440370034
1221	-42	m6A.Day5	GGACU	1155.62082716851
1222	-41	m6A.Day5	GGACU	1494.94948536587
1223	-40	m6A.Day5	GGACU	1280.93501688528
1224	-39	m6A.Day5	GGACU	1170.82248656749
1225	-38	m6A.Day5	GGACU	1340.9915802653
1226	-37	m6A.Day5	GGACU	977.047195461065
1227	-36	m6A.Day5	GGACU	1154.68495378768
1228	-35	m6A.Day5	GGACU	814.629219809226
1229	-34	m6A.Day5	GGACU	1330.00066884813
1230	-33	m6A.Day5	GGACU	958.12229105022
1231	-32	m6A.Day5	GGACU	934.752625887721
1232	-31	m6A.Day5	GGACU	756.873464107124
1233	-30	m6A.Day5	GGACU	1019.52113705502
1234	-29	m6A.Day5	GGACU	863.758693866393
1235	-28	m6A.Day5	GGACU	1333.41264620338
1236	-27	m6A.Day5	GGACU	1325.191277726
1237	-26	m6A.Day5	GGACU	1233.91389091328
1238	-25	m6A.Day5	GGACU	1643.50989095322
1239	-24	m6A.Day5	GGACU	1582.23939512025
1240	-23	m6A.Day5	GGACU	1843.49412923445
1241	-22	m6A.Day5	GGACU	2014.11101579359
1242	-21	m6A.Day5	GGACU	2323.57546185027
1243	-20	m6A.Day5	GGACU	2251.19728753655
1244	-19	m6A.Day5	GGACU	1852.77422356921
1245	-18	m6A.Day5	GGACU	2442.51166080577
1246	-17	m6A.Day5	GGACU	1961.46462369475
1247	-16	m6A.Day5	GGACU	2491.28763108237
1248	-15	m6A.Day5	GGACU	2425.93234241064
1249	-14	m6A.Day5	GGACU	1396.07122612514
1250	-13	m6A.Day5	GGACU	1711.61652079409
1251	-12	m6A.Day5	GGACU	1736.14114025473
1252	-11	m6A.Day5	GGACU	2280.26822988901
1253	-10	m6A.Day5	GGACU	1847.32999193387
1254	-9	m6A.Day5	GGACU	1278.52503348959
1255	-8	m6A.Day5	GGACU	1981.72541313209
1256	-7	m6A.Day5	GGACU	1198.70840065244
1257	-6	m6A.Day5	GGACU	2476.0851373218
1258	-5	m6A.Day5	GGACU	1613.01233345121
1259	-4	m6A.Day5	GGACU	190.743615348945
1260	-3	m6A.Day5	GGACU	46.5527395262207
1261	-2	m6A.Day5	GGACU	89.3919880965274
1262	-1	m6A.Day5	GGACU	11815.0587326643
1263	0	m6A.Day5	GGACU	1341.58041055766
1264	1	m6A.Day5	GGACU	3138.11635739271
1265	2	m6A.Day5	GGACU	3172.28525311535
1266	3	m6A.Day5	GGACU	2017.18593297801
1267	4	m6A.Day5	GGACU	1293.18493742866
1268	5	m6A.Day5	GGACU	1078.87920776584
1269	6	m6A.Day5	GGACU	1272.09016277812
1270	7	m6A.Day5	GGACU	1113.71621256157
1271	8	m6A.Day5	GGACU	1114.4694473336
1272	9	m6A.Day5	GGACU	1239.5305603853
1273	10	m6A.Day5	GGACU	1531.39308739604
1274	11	m6A.Day5	GGACU	1213.58883162679
1275	12	m6A.Day5	GGACU	965.877179811804
1276	13	m6A.Day5	GGACU	1024.46985656148
1277	14	m6A.Day5	GGACU	785.100573534757
1278	15	m6A.Day5	GGACU	853.904888785234
1279	16	m6A.Day5	GGACU	660.201622978534
1280	17	m6A.Day5	GGACU	992.266426806021
1281	18	m6A.Day5	GGACU	1247.1955955266
1282	19	m6A.Day5	GGACU	1171.57805862959
1283	20	m6A.Day5	GGACU	853.111794570997
1284	21	m6A.Day5	GGACU	1033.17654462923
1285	22	m6A.Day5	GGACU	1279.74430716134
1286	23	m6A.Day5	GGACU	1249.34683367643
1287	24	m6A.Day5	GGACU	1637.52976092884
1288	25	m6A.Day5	GGACU	1874.63308347805
1289	26	m6A.Day5	GGACU	1767.39894481141
1290	27	m6A.Day5	GGACU	925.182086333319
1291	28	m6A.Day5	GGACU	1174.25838760795
1292	29	m6A.Day5	GGACU	1249.03450473555
1293	30	m6A.Day5	GGACU	1245.13520998088
1294	31	m6A.Day5	GGACU	1061.83967402177
1295	32	m6A.Day5	GGACU	1965.71561985425
1296	33	m6A.Day5	GGACU	770.480486341614
1297	34	m6A.Day5	GGACU	799.747924733508
1298	35	m6A.Day5	GGACU	879.536647652714
1299	36	m6A.Day5	GGACU	1145.21653993584
1300	37	m6A.Day5	GGACU	1568.09130557557
1301	38	m6A.Day5	GGACU	969.843410710134
1302	39	m6A.Day5	GGACU	700.646320392281
1303	40	m6A.Day5	GGACU	864.865533534049
1304	41	m6A.Day5	GGACU	1213.0433339538
1305	42	m6A.Day5	GGACU	1553.83681874446
1306	43	m6A.Day5	GGACU	1071.98281384927
1307	44	m6A.Day5	GGACU	1256.9575043499
1308	45	m6A.Day5	GGACU	1584.72766900607
1309	46	m6A.Day5	GGACU	835.466297646387
1310	47	m6A.Day5	GGACU	1062.24906870043
1311	48	m6A.Day5	GGACU	946.314725596354
1312	49	m6A.Day5	GGACU	907.517090132232
1313	50	m6A.Day5	GGACU	704.731538366707
1314	-50	m6A.Day5	UUAUU	820.319130905639
1315	-49	m6A.Day5	UUAUU	876.109357869521
1316	-48	m6A.Day5	UUAUU	654.884999931691
1317	-47	m6A.Day5	UUAUU	708.755648727062
1318	-46	m6A.Day5	UUAUU	721.933667648103
1319	-45	m6A.Day5	UUAUU	457.830892116096
1320	-44	m6A.Day5	UUAUU	1417.82005110271
1321	-43	m6A.Day5	UUAUU	590.31504437182
1322	-42	m6A.Day5	UUAUU	777.392637068304
1323	-41	m6A.Day5	UUAUU	836.622638483788
1324	-40	m6A.Day5	UUAUU	712.752896166976
1325	-39	m6A.Day5	UUAUU	594.938238483153
1326	-38	m6A.Day5	UUAUU	699.675599205773
1327	-37	m6A.Day5	UUAUU	869.432352649762
1328	-36	m6A.Day5	UUAUU	627.573303290477
1329	-35	m6A.Day5	UUAUU	845.186855480538
1330	-34	m6A.Day5	UUAUU	649.451139024969
1331	-33	m6A.Day5	UUAUU	671.465981500462
1332	-32	m6A.Day5	UUAUU	612.143791182489
1333	-31	m6A.Day5	UUAUU	775.170355055395
1334	-30	m6A.Day5	UUAUU	956.975464912466
1335	-29	m6A.Day5	UUAUU	796.558118159989
1336	-28	m6A.Day5	UUAUU	932.782054531847
1337	-27	m6A.Day5	UUAUU	846.505821958951
1338	-26	m6A.Day5	UUAUU	1034.52777771017
1339	-25	m6A.Day5	UUAUU	483.004155022726
1340	-24	m6A.Day5	UUAUU	597.487023517604
1341	-23	m6A.Day5	UUAUU	497.370230567467
1342	-22	m6A.Day5	UUAUU	508.636944619779
1343	-21	m6A.Day5	UUAUU	662.767852537871
1344	-20	m6A.Day5	UUAUU	469.072369603833
1345	-19	m6A.Day5	UUAUU	626.52501790897
1346	-18	m6A.Day5	UUAUU	535.68719302862
1347	-17	m6A.Day5	UUAUU	1018.83590737868
1348	-16	m6A.Day5	UUAUU	611.017981692225
1349	-15	m6A.Day5	UUAUU	738.006399144723
1350	-14	m6A.Day5	UUAUU	662.680651406666
1351	-13	m6A.Day5	UUAUU	490.762427573625
1352	-12	m6A.Day5	UUAUU	278.791191003775
1353	-11	m6A.Day5	UUAUU	576.586714614474
1354	-10	m6A.Day5	UUAUU	305.653030005823
1355	-9	m6A.Day5	UUAUU	337.526332702338
1356	-8	m6A.Day5	UUAUU	210.868939241014
1357	-7	m6A.Day5	UUAUU	279.95511840991
1358	-6	m6A.Day5	UUAUU	740.659639757338
1359	-5	m6A.Day5	UUAUU	1106.64150835622
1360	-4	m6A.Day5	UUAUU	1110.36921696639
1361	-3	m6A.Day5	UUAUU	907.599345940509
1362	-2	m6A.Day5	UUAUU	2535.57345152332
1363	-1	m6A.Day5	UUAUU	14233.7759751436
1364	0	m6A.Day5	UUAUU	1767.77897017325
1365	1	m6A.Day5	UUAUU	2815.01117022411
1366	2	m6A.Day5	UUAUU	4127.95604034642
1367	3	m6A.Day5	UUAUU	3291.51328840927
1368	4	m6A.Day5	UUAUU	1568.76049461343
1369	5	m6A.Day5	UUAUU	1204.20103167452
1370	6	m6A.Day5	UUAUU	888.418871251428
1371	7	m6A.Day5	UUAUU	616.325791155013
1372	8	m6A.Day5	UUAUU	526.822062115357
1373	9	m6A.Day5	UUAUU	815.957439635444
1374	10	m6A.Day5	UUAUU	597.726152195347
1375	11	m6A.Day5	UUAUU	761.107913485789
1376	12	m6A.Day5	UUAUU	666.147924589413
1377	13	m6A.Day5	UUAUU	870.804531186996
1378	14	m6A.Day5	UUAUU	662.982883398171
1379	15	m6A.Day5	UUAUU	629.558582238712
1380	16	m6A.Day5	UUAUU	554.565278951536
1381	17	m6A.Day5	UUAUU	649.488710773254
1382	18	m6A.Day5	UUAUU	557.604868496716
1383	19	m6A.Day5	UUAUU	606.255838947821
1384	20	m6A.Day5	UUAUU	737.610594901602
1385	21	m6A.Day5	UUAUU	613.586842116502
1386	22	m6A.Day5	UUAUU	653.857043438589
1387	23	m6A.Day5	UUAUU	730.382995870536
1388	24	m6A.Day5	UUAUU	592.250765828554
1389	25	m6A.Day5	UUAUU	704.227188974702
1390	26	m6A.Day5	UUAUU	455.017366843991
1391	27	m6A.Day5	UUAUU	360.207770683348
1392	28	m6A.Day5	UUAUU	979.622080112099
1393	29	m6A.Day5	UUAUU	800.287116803834
1394	30	m6A.Day5	UUAUU	535.596660965925
1395	31	m6A.Day5	UUAUU	545.46028814684
1396	32	m6A.Day5	UUAUU	488.393959057407
1397	33	m6A.Day5	UUAUU	598.239975234736
1398	34	m6A.Day5	UUAUU	469.619449980935
1399	35	m6A.Day5	UUAUU	560.318758053744
1400	36	m6A.Day5	UUAUU	567.246229116359
1401	37	m6A.Day5	UUAUU	536.580469001463
1402	38	m6A.Day5	UUAUU	745.337464532533
1403	39	m6A.Day5	UUAUU	595.339565753948
1404	40	m6A.Day5	UUAUU	501.547590936839
1405	41	m6A.Day5	UUAUU	460.413673883837
1406	42	m6A.Day5	UUAUU	730.144219047963
1407	43	m6A.Day5	UUAUU	826.457624327762
1408	44	m6A.Day5	UUAUU	483.571095200587
1409	45	m6A.Day5	UUAUU	810.974283085135
1410	46	m6A.Day5	UUAUU	422.278182065357
1411	47	m6A.Day5	UUAUU	660.341650093995
1412	48	m6A.Day5	UUAUU	626.979179953557
1413	49	m6A.Day5	UUAUU	487.379197431349
1414	50	m6A.Day5	UUAUU	625.262707773511
1415	-50	m6A.Day5	CGACU	146.704746762935
1416	-49	m6A.Day5	CGACU	116.480650592242
1417	-48	m6A.Day5	CGACU	120.378532285064
1418	-47	m6A.Day5	CGACU	79.7165034099614
1419	-46	m6A.Day5	CGACU	59.6157208742811
1420	-45	m6A.Day5	CGACU	103.206305497755
1421	-44	m6A.Day5	CGACU	82.1840798149128
1422	-43	m6A.Day5	CGACU	176.935799506181
1423	-42	m6A.Day5	CGACU	97.8161363556909
1424	-41	m6A.Day5	CGACU	89.295642182049
1425	-40	m6A.Day5	CGACU	18.2333068509243
1426	-39	m6A.Day5	CGACU	109.290073829186
1427	-38	m6A.Day5	CGACU	72.0856570578546
1428	-37	m6A.Day5	CGACU	59.8765790294666
1429	-36	m6A.Day5	CGACU	40.310337246373
1430	-35	m6A.Day5	CGACU	79.8730339646226
1431	-34	m6A.Day5	CGACU	37.8297262273193
1432	-33	m6A.Day5	CGACU	44.3169560469487
1433	-32	m6A.Day5	CGACU	48.9328597640221
1434	-31	m6A.Day5	CGACU	49.9154676445585
1435	-30	m6A.Day5	CGACU	115.623289067114
1436	-29	m6A.Day5	CGACU	124.612364572716
1437	-28	m6A.Day5	CGACU	42.932318643526
1438	-27	m6A.Day5	CGACU	60.2166968074352
1439	-26	m6A.Day5	CGACU	110.677343247289
1440	-25	m6A.Day5	CGACU	137.349530206776
1441	-24	m6A.Day5	CGACU	65.0815835440943
1442	-23	m6A.Day5	CGACU	88.7876088379086
1443	-22	m6A.Day5	CGACU	36.8515991925604
1444	-21	m6A.Day5	CGACU	94.1715084744889
1445	-20	m6A.Day5	CGACU	22.8291143650152
1446	-19	m6A.Day5	CGACU	66.7818360818404
1447	-18	m6A.Day5	CGACU	34.7800134741819
1448	-17	m6A.Day5	CGACU	47.9371389377855
1449	-16	m6A.Day5	CGACU	86.5037471470826
1450	-15	m6A.Day5	CGACU	90.6727440441637
1451	-14	m6A.Day5	CGACU	75.4538920896711
1452	-13	m6A.Day5	CGACU	168.353220235482
1453	-12	m6A.Day5	CGACU	99.50030826551
1454	-11	m6A.Day5	CGACU	126.806876618089
1455	-10	m6A.Day5	CGACU	187.224400624837
1456	-9	m6A.Day5	CGACU	104.648606258108
1457	-8	m6A.Day5	CGACU	100.796898554368
1458	-7	m6A.Day5	CGACU	68.9781675612134
1459	-6	m6A.Day5	CGACU	59.0288380799822
1460	-5	m6A.Day5	CGACU	45.3064173634854
1461	-4	m6A.Day5	CGACU	183.198072387236
1462	-3	m6A.Day5	CGACU	3.28877130644813
1463	-2	m6A.Day5	CGACU	1.71839884363702
1464	-1	m6A.Day5	CGACU	169.471470290007
1465	0	m6A.Day5	CGACU	27.7818878264879
1466	1	m6A.Day5	CGACU	99.7362754789076
1467	2	m6A.Day5	CGACU	172.590232047724
1468	3	m6A.Day5	CGACU	60.0354741098908
1469	4	m6A.Day5	CGACU	90.6987415280691
1470	5	m6A.Day5	CGACU	103.209964739229
1471	6	m6A.Day5	CGACU	144.863683466083
1472	7	m6A.Day5	CGACU	150.772669166354
1473	8	m6A.Day5	CGACU	204.454160530702
1474	9	m6A.Day5	CGACU	67.4472341359131
1475	10	m6A.Day5	CGACU	60.4617842135565
1476	11	m6A.Day5	CGACU	36.1846996355283
1477	12	m6A.Day5	CGACU	32.6959988467354
1478	13	m6A.Day5	CGACU	86.3329627152846
1479	14	m6A.Day5	CGACU	48.337429277312
1480	15	m6A.Day5	CGACU	56.1144767545665
1481	16	m6A.Day5	CGACU	50.8272246803138
1482	17	m6A.Day5	CGACU	78.6073457338585
1483	18	m6A.Day5	CGACU	85.4134416879845
1484	19	m6A.Day5	CGACU	97.7426421537075
1485	20	m6A.Day5	CGACU	62.04444194185
1486	21	m6A.Day5	CGACU	153.918776856153
1487	22	m6A.Day5	CGACU	93.8716521105684
1488	23	m6A.Day5	CGACU	63.2238857581656
1489	24	m6A.Day5	CGACU	51.6010227278943
1490	25	m6A.Day5	CGACU	88.5575900390351
1491	26	m6A.Day5	CGACU	118.999744809916
1492	27	m6A.Day5	CGACU	80.9305480064067
1493	28	m6A.Day5	CGACU	119.855970918782
1494	29	m6A.Day5	CGACU	110.113258614053
1495	30	m6A.Day5	CGACU	122.654076341301
1496	31	m6A.Day5	CGACU	112.476506152813
1497	32	m6A.Day5	CGACU	142.203983176477
1498	33	m6A.Day5	CGACU	72.7632872172492
1499	34	m6A.Day5	CGACU	182.439079883572
1500	35	m6A.Day5	CGACU	57.8058290434841
1501	36	m6A.Day5	CGACU	70.6437936178287
1502	37	m6A.Day5	CGACU	85.8699441121107
1503	38	m6A.Day5	CGACU	87.0609082582145
1504	39	m6A.Day5	CGACU	113.775408654906
1505	40	m6A.Day5	CGACU	115.28903849315
1506	41	m6A.Day5	CGACU	237.136793083193
1507	42	m6A.Day5	CGACU	111.937997400653
1508	43	m6A.Day5	CGACU	31.0713689705329
1509	44	m6A.Day5	CGACU	61.668091648089
1510	45	m6A.Day5	CGACU	80.5507231724455
1511	46	m6A.Day5	CGACU	140.75850348399
1512	47	m6A.Day5	CGACU	59.3217755205503
1513	48	m6A.Day5	CGACU	56.197821148134
1514	49	m6A.Day5	CGACU	58.2583740506074
1515	50	m6A.Day5	CGACU	53.9495061289556
1516	-50	m6A.Day5	RRACH	6811.55624300166
1517	-49	m6A.Day5	RRACH	7854.17108390362
1518	-48	m6A.Day5	RRACH	8125.80225128772
1519	-47	m6A.Day5	RRACH	6613.87614619788
1520	-46	m6A.Day5	RRACH	6690.49063272707
1521	-45	m6A.Day5	RRACH	7009.46428795427
1522	-44	m6A.Day5	RRACH	7970.10454244382
1523	-43	m6A.Day5	RRACH	6828.48341262339
1524	-42	m6A.Day5	RRACH	8051.15519039805
1525	-41	m6A.Day5	RRACH	7812.91901365761
1526	-40	m6A.Day5	RRACH	7600.07829936714
1527	-39	m6A.Day5	RRACH	7982.0226998776
1528	-38	m6A.Day5	RRACH	9476.24084795727
1529	-37	m6A.Day5	RRACH	7428.80510399743
1530	-36	m6A.Day5	RRACH	8213.62217213253
1531	-35	m6A.Day5	RRACH	8292.69891218133
1532	-34	m6A.Day5	RRACH	8490.07757009524
1533	-33	m6A.Day5	RRACH	6869.97773674296
1534	-32	m6A.Day5	RRACH	7163.73938641494
1535	-31	m6A.Day5	RRACH	7151.2339947476
1536	-30	m6A.Day5	RRACH	7304.12905547401
1537	-29	m6A.Day5	RRACH	7793.46668303762
1538	-28	m6A.Day5	RRACH	8168.95805765798
1539	-27	m6A.Day5	RRACH	8301.03636782784
1540	-26	m6A.Day5	RRACH	8025.86000781421
1541	-25	m6A.Day5	RRACH	9484.76839201401
1542	-24	m6A.Day5	RRACH	9579.60503029845
1543	-23	m6A.Day5	RRACH	9430.39194860944
1544	-22	m6A.Day5	RRACH	10072.0873586905
1545	-21	m6A.Day5	RRACH	10690.6350437766
1546	-20	m6A.Day5	RRACH	10372.6031951213
1547	-19	m6A.Day5	RRACH	8592.97314932373
1548	-18	m6A.Day5	RRACH	10790.0690256296
1549	-17	m6A.Day5	RRACH	9812.55161935197
1550	-16	m6A.Day5	RRACH	12374.5618100329
1551	-15	m6A.Day5	RRACH	11039.9514818141
1552	-14	m6A.Day5	RRACH	8468.92237285517
1553	-13	m6A.Day5	RRACH	10894.6117700783
1554	-12	m6A.Day5	RRACH	10503.2615817804
1555	-11	m6A.Day5	RRACH	12693.5293535996
1556	-10	m6A.Day5	RRACH	10543.1793985391
1557	-9	m6A.Day5	RRACH	9388.3592320575
1558	-8	m6A.Day5	RRACH	12096.6211521391
1559	-7	m6A.Day5	RRACH	10449.7777733909
1560	-6	m6A.Day5	RRACH	15551.6393443219
1561	-5	m6A.Day5	RRACH	11972.8597438903
1562	-4	m6A.Day5	RRACH	5017.5716816425
1563	-3	m6A.Day5	RRACH	3175.03226085639
1564	-2	m6A.Day5	RRACH	1929.7260400384
1565	-1	m6A.Day5	RRACH	44799.4342283396
1566	0	m6A.Day5	RRACH	3882.13692578382
1567	1	m6A.Day5	RRACH	9589.79214348981
1568	2	m6A.Day5	RRACH	10287.8395886146
1569	3	m6A.Day5	RRACH	11271.5347144413
1570	4	m6A.Day5	RRACH	9654.06371537373
1571	5	m6A.Day5	RRACH	9060.84648238757
1572	6	m6A.Day5	RRACH	7788.43137204322
1573	7	m6A.Day5	RRACH	7972.10351448422
1574	8	m6A.Day5	RRACH	7654.23681544022
1575	9	m6A.Day5	RRACH	8077.88709130474
1576	10	m6A.Day5	RRACH	8717.00790011772
1577	11	m6A.Day5	RRACH	7714.88661614574
1578	12	m6A.Day5	RRACH	7282.63188723497
1579	13	m6A.Day5	RRACH	7455.97535350499
1580	14	m6A.Day5	RRACH	6843.47157106905
1581	15	m6A.Day5	RRACH	8019.61667615101
1582	16	m6A.Day5	RRACH	6710.67596473097
1583	17	m6A.Day5	RRACH	7071.94050068893
1584	18	m6A.Day5	RRACH	7597.64182885877
1585	19	m6A.Day5	RRACH	7173.62219547827
1586	20	m6A.Day5	RRACH	6823.38848192502
1587	21	m6A.Day5	RRACH	7429.97534000756
1588	22	m6A.Day5	RRACH	6974.43204016895
1589	23	m6A.Day5	RRACH	7581.3388713285
1590	24	m6A.Day5	RRACH	6896.87727509875
1591	25	m6A.Day5	RRACH	7755.06351331613
1592	26	m6A.Day5	RRACH	6854.06742553124
1593	27	m6A.Day5	RRACH	7062.79696254397
1594	28	m6A.Day5	RRACH	6406.72636973396
1595	29	m6A.Day5	RRACH	6769.33334788509
1596	30	m6A.Day5	RRACH	6660.92633503673
1597	31	m6A.Day5	RRACH	6795.33637695042
1598	32	m6A.Day5	RRACH	7212.88854043137
1599	33	m6A.Day5	RRACH	6593.12514287817
1600	34	m6A.Day5	RRACH	6920.2354374035
1601	35	m6A.Day5	RRACH	6829.76040191202
1602	36	m6A.Day5	RRACH	7711.45513327405
1603	37	m6A.Day5	RRACH	7290.70596293775
1604	38	m6A.Day5	RRACH	6604.35240281749
1605	39	m6A.Day5	RRACH	6401.68376637048
1606	40	m6A.Day5	RRACH	6483.08704543106
1607	41	m6A.Day5	RRACH	7125.43755504899
1608	42	m6A.Day5	RRACH	6880.6410703723
1609	43	m6A.Day5	RRACH	6764.39334442474
1610	44	m6A.Day5	RRACH	5921.09663406054
1611	45	m6A.Day5	RRACH	7338.09897907657
1612	46	m6A.Day5	RRACH	5817.68489097866
1613	47	m6A.Day5	RRACH	6077.25385807381
1614	48	m6A.Day5	RRACH	6499.15180905071
1615	49	m6A.Day5	RRACH	6064.24637160787
1616	50	m6A.Day5	RRACH	6111.05823987154
1617	-50	m6A.Day5	WWAWW	7987.03053267669
1618	-49	m6A.Day5	WWAWW	7822.1606868107
1619	-48	m6A.Day5	WWAWW	7697.76189903086
1620	-47	m6A.Day5	WWAWW	7775.17639631136
1621	-46	m6A.Day5	WWAWW	7817.80136893143
1622	-45	m6A.Day5	WWAWW	8688.81023448062
1623	-44	m6A.Day5	WWAWW	8953.25604000628
1624	-43	m6A.Day5	WWAWW	8167.21638460734
1625	-42	m6A.Day5	WWAWW	9059.98451291891
1626	-41	m6A.Day5	WWAWW	9191.92001364223
1627	-40	m6A.Day5	WWAWW	10633.7334344971
1628	-39	m6A.Day5	WWAWW	9107.86152690493
1629	-38	m6A.Day5	WWAWW	8557.27088962267
1630	-37	m6A.Day5	WWAWW	8866.45179440836
1631	-36	m6A.Day5	WWAWW	7097.63080641574
1632	-35	m6A.Day5	WWAWW	7987.87376896988
1633	-34	m6A.Day5	WWAWW	7856.03134571219
1634	-33	m6A.Day5	WWAWW	7816.65492651041
1635	-32	m6A.Day5	WWAWW	7055.62799036024
1636	-31	m6A.Day5	WWAWW	7375.89865000096
1637	-30	m6A.Day5	WWAWW	7537.44878422067
1638	-29	m6A.Day5	WWAWW	7161.28174726634
1639	-28	m6A.Day5	WWAWW	8521.44547438404
1640	-27	m6A.Day5	WWAWW	7084.29320883298
1641	-26	m6A.Day5	WWAWW	8106.21584950708
1642	-25	m6A.Day5	WWAWW	7677.50424280005
1643	-24	m6A.Day5	WWAWW	6971.62020688539
1644	-23	m6A.Day5	WWAWW	6826.82488674977
1645	-22	m6A.Day5	WWAWW	7356.02875144497
1646	-21	m6A.Day5	WWAWW	6659.94288580964
1647	-20	m6A.Day5	WWAWW	6911.02458027906
1648	-19	m6A.Day5	WWAWW	6183.93974232394
1649	-18	m6A.Day5	WWAWW	4414.52935085968
1650	-17	m6A.Day5	WWAWW	6380.45273075689
1651	-16	m6A.Day5	WWAWW	5559.8860273003
1652	-15	m6A.Day5	WWAWW	5942.89184436825
1653	-14	m6A.Day5	WWAWW	4532.49410202096
1654	-13	m6A.Day5	WWAWW	5277.53820346823
1655	-12	m6A.Day5	WWAWW	5220.91396652837
1656	-11	m6A.Day5	WWAWW	4709.27851116753
1657	-10	m6A.Day5	WWAWW	4507.17525214656
1658	-9	m6A.Day5	WWAWW	6117.30481307252
1659	-8	m6A.Day5	WWAWW	3612.29184918547
1660	-7	m6A.Day5	WWAWW	5667.18306400084
1661	-6	m6A.Day5	WWAWW	5827.78838381683
1662	-5	m6A.Day5	WWAWW	11045.915494592
1663	-4	m6A.Day5	WWAWW	8594.67494845039
1664	-3	m6A.Day5	WWAWW	15739.4782071514
1665	-2	m6A.Day5	WWAWW	24508.5131576262
1666	-1	m6A.Day5	WWAWW	27239.8328427901
1667	0	m6A.Day5	WWAWW	7845.76893974959
1668	1	m6A.Day5	WWAWW	12439.1206715328
1669	2	m6A.Day5	WWAWW	13777.8414901499
1670	3	m6A.Day5	WWAWW	13416.1906015708
1671	4	m6A.Day5	WWAWW	9870.25840053167
1672	5	m6A.Day5	WWAWW	7801.66470070891
1673	6	m6A.Day5	WWAWW	7512.28085145667
1674	7	m6A.Day5	WWAWW	6984.51780790167
1675	8	m6A.Day5	WWAWW	6579.03323043593
1676	9	m6A.Day5	WWAWW	6927.34490947585
1677	10	m6A.Day5	WWAWW	6598.16786564026
1678	11	m6A.Day5	WWAWW	6730.60480503819
1679	12	m6A.Day5	WWAWW	6619.74876892908
1680	13	m6A.Day5	WWAWW	6331.69416209266
1681	14	m6A.Day5	WWAWW	6158.97943645764
1682	15	m6A.Day5	WWAWW	6303.49951512999
1683	16	m6A.Day5	WWAWW	5391.22326407911
1684	17	m6A.Day5	WWAWW	5962.5766102992
1685	18	m6A.Day5	WWAWW	5911.10127089136
1686	19	m6A.Day5	WWAWW	5655.89599368839
1687	20	m6A.Day5	WWAWW	5635.45452299341
1688	21	m6A.Day5	WWAWW	5353.28426333577
1689	22	m6A.Day5	WWAWW	6010.28829741761
1690	23	m6A.Day5	WWAWW	5862.95443409609
1691	24	m6A.Day5	WWAWW	6123.34268350472
1692	25	m6A.Day5	WWAWW	6955.89470894223
1693	26	m6A.Day5	WWAWW	6660.77780514379
1694	27	m6A.Day5	WWAWW	6022.54452287439
1695	28	m6A.Day5	WWAWW	6354.5636045461
1696	29	m6A.Day5	WWAWW	6112.32841932132
1697	30	m6A.Day5	WWAWW	5975.4772634697
1698	31	m6A.Day5	WWAWW	5639.22466971587
1699	32	m6A.Day5	WWAWW	5267.80101193295
1700	33	m6A.Day5	WWAWW	6244.15053715313
1701	34	m6A.Day5	WWAWW	5465.46454631174
1702	35	m6A.Day5	WWAWW	5109.72773209667
1703	36	m6A.Day5	WWAWW	5230.95820847641
1704	37	m6A.Day5	WWAWW	4893.92599709899
1705	38	m6A.Day5	WWAWW	6484.05139384978
1706	39	m6A.Day5	WWAWW	5260.29605323315
1707	40	m6A.Day5	WWAWW	4444.57258020412
1708	41	m6A.Day5	WWAWW	5977.08972735447
1709	42	m6A.Day5	WWAWW	5457.90088355225
1710	43	m6A.Day5	WWAWW	5676.87678318277
1711	44	m6A.Day5	WWAWW	5284.93594990526
1712	45	m6A.Day5	WWAWW	5975.31649642975
1713	46	m6A.Day5	WWAWW	5231.08042119801
1714	47	m6A.Day5	WWAWW	5402.61893473904
1715	48	m6A.Day5	WWAWW	5333.39691827368
1716	49	m6A.Day5	WWAWW	5714.04527931097
1717	50	m6A.Day5	WWAWW	5233.52230039686
1718	-50	m6A.Day5	CRACH	1731.18150589132
1719	-49	m6A.Day5	CRACH	2005.09513675442
1720	-48	m6A.Day5	CRACH	1943.62802370476
1721	-47	m6A.Day5	CRACH	1811.56058891809
1722	-46	m6A.Day5	CRACH	1739.53332296464
1723	-45	m6A.Day5	CRACH	1151.98162027117
1724	-44	m6A.Day5	CRACH	1633.18172234801
1725	-43	m6A.Day5	CRACH	2001.94813447837
1726	-42	m6A.Day5	CRACH	1540.64392709594
1727	-41	m6A.Day5	CRACH	1120.77180880833
1728	-40	m6A.Day5	CRACH	1500.54055044072
1729	-39	m6A.Day5	CRACH	1374.11479868975
1730	-38	m6A.Day5	CRACH	1562.1968990615
1731	-37	m6A.Day5	CRACH	1425.47587032409
1732	-36	m6A.Day5	CRACH	1443.01361263388
1733	-35	m6A.Day5	CRACH	1190.23598364351
1734	-34	m6A.Day5	CRACH	1733.7049803756
1735	-33	m6A.Day5	CRACH	2114.22588519826
1736	-32	m6A.Day5	CRACH	1462.47265796775
1737	-31	m6A.Day5	CRACH	1482.41722218265
1738	-30	m6A.Day5	CRACH	1563.88022541702
1739	-29	m6A.Day5	CRACH	2226.88025108088
1740	-28	m6A.Day5	CRACH	1822.87182559801
1741	-27	m6A.Day5	CRACH	1689.55479387687
1742	-26	m6A.Day5	CRACH	1478.3578345353
1743	-25	m6A.Day5	CRACH	1673.31872682593
1744	-24	m6A.Day5	CRACH	1236.41936298926
1745	-23	m6A.Day5	CRACH	1600.11080002122
1746	-22	m6A.Day5	CRACH	1545.4339698775
1747	-21	m6A.Day5	CRACH	1734.2821849771
1748	-20	m6A.Day5	CRACH	1867.17179870479
1749	-19	m6A.Day5	CRACH	1707.79218438373
1750	-18	m6A.Day5	CRACH	1538.47577681973
1751	-17	m6A.Day5	CRACH	1142.20305265609
1752	-16	m6A.Day5	CRACH	1518.01273524276
1753	-15	m6A.Day5	CRACH	1428.63909688811
1754	-14	m6A.Day5	CRACH	1644.75947064367
1755	-13	m6A.Day5	CRACH	1702.31471466283
1756	-12	m6A.Day5	CRACH	1690.11954951556
1757	-11	m6A.Day5	CRACH	1353.5681434572
1758	-10	m6A.Day5	CRACH	1739.51125293505
1759	-9	m6A.Day5	CRACH	1370.05987533826
1760	-8	m6A.Day5	CRACH	1604.51239728721
1761	-7	m6A.Day5	CRACH	823.452055283351
1762	-6	m6A.Day5	CRACH	1651.68531465022
1763	-5	m6A.Day5	CRACH	951.993036742177
1764	-4	m6A.Day5	CRACH	2076.6008441051
1765	-3	m6A.Day5	CRACH	954.068163324715
1766	-2	m6A.Day5	CRACH	565.556730159525
1767	-1	m6A.Day5	CRACH	1734.77051711595
1768	0	m6A.Day5	CRACH	419.779170303763
1769	1	m6A.Day5	CRACH	1825.01926131967
1770	2	m6A.Day5	CRACH	1775.23402494966
1771	3	m6A.Day5	CRACH	1644.90330689107
1772	4	m6A.Day5	CRACH	1915.51780838306
1773	5	m6A.Day5	CRACH	1353.08486055693
1774	6	m6A.Day5	CRACH	1145.79743639328
1775	7	m6A.Day5	CRACH	1355.45057238565
1776	8	m6A.Day5	CRACH	1464.64927009318
1777	9	m6A.Day5	CRACH	1231.47406350626
1778	10	m6A.Day5	CRACH	1229.95285298732
1779	11	m6A.Day5	CRACH	1187.84336289504
1780	12	m6A.Day5	CRACH	1222.45843378329
1781	13	m6A.Day5	CRACH	1286.47402139767
1782	14	m6A.Day5	CRACH	1325.37352329962
1783	15	m6A.Day5	CRACH	1203.25342298744
1784	16	m6A.Day5	CRACH	1310.98462342417
1785	17	m6A.Day5	CRACH	1332.21003798654
1786	18	m6A.Day5	CRACH	1780.40530442206
1787	19	m6A.Day5	CRACH	1603.37100239813
1788	20	m6A.Day5	CRACH	1346.24230802623
1789	21	m6A.Day5	CRACH	1546.08343189703
1790	22	m6A.Day5	CRACH	1362.13615825956
1791	23	m6A.Day5	CRACH	1297.06259575512
1792	24	m6A.Day5	CRACH	1502.6354662408
1793	25	m6A.Day5	CRACH	1960.42607250774
1794	26	m6A.Day5	CRACH	1467.68927431419
1795	27	m6A.Day5	CRACH	1857.21338231734
1796	28	m6A.Day5	CRACH	1497.59369773314
1797	29	m6A.Day5	CRACH	2000.52365143765
1798	30	m6A.Day5	CRACH	1615.55830191335
1799	31	m6A.Day5	CRACH	1587.44719551385
1800	32	m6A.Day5	CRACH	1919.34920165312
1801	33	m6A.Day5	CRACH	1763.89787187016
1802	34	m6A.Day5	CRACH	1489.67768457212
1803	35	m6A.Day5	CRACH	1402.03074586869
1804	36	m6A.Day5	CRACH	1598.39321046572
1805	37	m6A.Day5	CRACH	1452.52646639709
1806	38	m6A.Day5	CRACH	1444.2104668569
1807	39	m6A.Day5	CRACH	1176.39597300101
1808	40	m6A.Day5	CRACH	1520.04729666679
1809	41	m6A.Day5	CRACH	1273.46509073006
1810	42	m6A.Day5	CRACH	1194.75387384766
1811	43	m6A.Day5	CRACH	1202.25884539264
1812	44	m6A.Day5	CRACH	1446.41051596054
1813	45	m6A.Day5	CRACH	1328.13687400936
1814	46	m6A.Day5	CRACH	1362.71883054452
1815	47	m6A.Day5	CRACH	957.150182421795
1816	48	m6A.Day5	CRACH	1325.26516013814
1817	49	m6A.Day5	CRACH	1542.17410099013
1818	50	m6A.Day5	CRACH	1827.03082058264
1819	-50	Input.noAct	GGACU	47.8663062836603
1820	-49	Input.noAct	GGACU	21.4238630342952
1821	-48	Input.noAct	GGACU	43.5286876911595
1822	-47	Input.noAct	GGACU	21.4153809126475
1823	-46	Input.noAct	GGACU	32.3588871572269
1824	-45	Input.noAct	GGACU	42.5894685076791
1825	-44	Input.noAct	GGACU	37.9519056421956
1826	-43	Input.noAct	GGACU	31.0889246501752
1827	-42	Input.noAct	GGACU	36.0046593990184
1828	-41	Input.noAct	GGACU	47.5054214633618
1829	-40	Input.noAct	GGACU	31.3503145804316
1830	-39	Input.noAct	GGACU	16.7955120533119
1831	-38	Input.noAct	GGACU	29.1927903215046
1832	-37	Input.noAct	GGACU	25.5118143131712
1833	-36	Input.noAct	GGACU	27.0326093325982
1834	-35	Input.noAct	GGACU	23.5975515202355
1835	-34	Input.noAct	GGACU	39.6195244645826
1836	-33	Input.noAct	GGACU	21.7062233823307
1837	-32	Input.noAct	GGACU	17.668875395291
1838	-31	Input.noAct	GGACU	14.6237175511938
1839	-30	Input.noAct	GGACU	12.3873036375352
1840	-29	Input.noAct	GGACU	30.0220313616151
1841	-28	Input.noAct	GGACU	21.0803429543235
1842	-27	Input.noAct	GGACU	20.1590340282686
1843	-26	Input.noAct	GGACU	58.6424577316733
1844	-25	Input.noAct	GGACU	55.6520906663072
1845	-24	Input.noAct	GGACU	212.866778609396
1846	-23	Input.noAct	GGACU	41.6012456892301
1847	-22	Input.noAct	GGACU	29.4609885519878
1848	-21	Input.noAct	GGACU	39.2171710619012
1849	-20	Input.noAct	GGACU	46.6936552447788
1850	-19	Input.noAct	GGACU	40.6991954873242
1851	-18	Input.noAct	GGACU	97.9539562986569
1852	-17	Input.noAct	GGACU	14.2785226720203
1853	-16	Input.noAct	GGACU	83.1538921516468
1854	-15	Input.noAct	GGACU	67.2434650791645
1855	-14	Input.noAct	GGACU	39.9215769399524
1856	-13	Input.noAct	GGACU	59.3665587475524
1857	-12	Input.noAct	GGACU	27.7118951781847
1858	-11	Input.noAct	GGACU	56.6501760786511
1859	-10	Input.noAct	GGACU	47.2179285920821
1860	-9	Input.noAct	GGACU	55.0465251349308
1861	-8	Input.noAct	GGACU	56.0630343162751
1862	-7	Input.noAct	GGACU	31.9908657486614
1863	-6	Input.noAct	GGACU	49.9235346584821
1864	-5	Input.noAct	GGACU	30.55070836994
1865	-4	Input.noAct	GGACU	0.313668021294295
1866	-3	Input.noAct	GGACU	0.307697609558811
1867	-2	Input.noAct	GGACU	0.307697609558811
1868	-1	Input.noAct	GGACU	99.2788177100785
1869	0	Input.noAct	GGACU	63.5945255291615
1870	1	Input.noAct	GGACU	77.5759439261514
1871	2	Input.noAct	GGACU	58.9857596048055
1872	3	Input.noAct	GGACU	66.1320469589915
1873	4	Input.noAct	GGACU	75.0708953683307
1874	5	Input.noAct	GGACU	64.7991408173821
1875	6	Input.noAct	GGACU	28.6128902625407
1876	7	Input.noAct	GGACU	66.8757360419917
1877	8	Input.noAct	GGACU	142.057229158193
1878	9	Input.noAct	GGACU	43.5072455451385
1879	10	Input.noAct	GGACU	180.414437227291
1880	11	Input.noAct	GGACU	76.5574345909079
1881	12	Input.noAct	GGACU	140.83594109744
1882	13	Input.noAct	GGACU	106.24548408953
1883	14	Input.noAct	GGACU	43.4695290909034
1884	15	Input.noAct	GGACU	139.971753424768
1885	16	Input.noAct	GGACU	149.695826588125
1886	17	Input.noAct	GGACU	113.879201086991
1887	18	Input.noAct	GGACU	208.849122981143
1888	19	Input.noAct	GGACU	95.4139589984112
1889	20	Input.noAct	GGACU	219.099803954729
1890	21	Input.noAct	GGACU	45.6226845505244
1891	22	Input.noAct	GGACU	184.766217036715
1892	23	Input.noAct	GGACU	50.3128159228767
1893	24	Input.noAct	GGACU	68.6025463707886
1894	25	Input.noAct	GGACU	59.819003886057
1895	26	Input.noAct	GGACU	102.533014129471
1896	27	Input.noAct	GGACU	76.0731692453505
1897	28	Input.noAct	GGACU	106.838049768762
1898	29	Input.noAct	GGACU	72.8466045683352
1899	30	Input.noAct	GGACU	48.5631058779154
1900	31	Input.noAct	GGACU	27.9165300924582
1901	32	Input.noAct	GGACU	125.959317693199
1902	33	Input.noAct	GGACU	42.5174220920409
1903	34	Input.noAct	GGACU	63.6328597094866
1904	35	Input.noAct	GGACU	56.1162574436623
1905	36	Input.noAct	GGACU	66.39733200475
1906	37	Input.noAct	GGACU	83.7037209673129
1907	38	Input.noAct	GGACU	159.078673930968
1908	39	Input.noAct	GGACU	106.387317378819
1909	40	Input.noAct	GGACU	58.6527237559424
1910	41	Input.noAct	GGACU	110.805462553044
1911	42	Input.noAct	GGACU	155.814973178532
1912	43	Input.noAct	GGACU	136.064591252721
1913	44	Input.noAct	GGACU	93.4321257370013
1914	45	Input.noAct	GGACU	83.5276638095465
1915	46	Input.noAct	GGACU	35.870069845854
1916	47	Input.noAct	GGACU	33.7759997997169
1917	48	Input.noAct	GGACU	98.0040499900419
1918	49	Input.noAct	GGACU	56.1732326220464
1919	50	Input.noAct	GGACU	23.0280265889605
1920	-50	Input.noAct	UUAUU	211.142693462748
1921	-49	Input.noAct	UUAUU	114.606323413233
1922	-48	Input.noAct	UUAUU	192.342124955575
1923	-47	Input.noAct	UUAUU	165.502497041966
1924	-46	Input.noAct	UUAUU	186.713577503669
1925	-45	Input.noAct	UUAUU	99.4504671413978
1926	-44	Input.noAct	UUAUU	165.111577949948
1927	-43	Input.noAct	UUAUU	187.151857359826
1928	-42	Input.noAct	UUAUU	270.862598813217
1929	-41	Input.noAct	UUAUU	109.745484635417
1930	-40	Input.noAct	UUAUU	199.0957026149
1931	-39	Input.noAct	UUAUU	150.534748909719
1932	-38	Input.noAct	UUAUU	294.76220882981
1933	-37	Input.noAct	UUAUU	262.14255240176
1934	-36	Input.noAct	UUAUU	158.233998426697
1935	-35	Input.noAct	UUAUU	330.232833568803
1936	-34	Input.noAct	UUAUU	145.928604776476
1937	-33	Input.noAct	UUAUU	163.804809086144
1938	-32	Input.noAct	UUAUU	193.030474732252
1939	-31	Input.noAct	UUAUU	229.279158343419
1940	-30	Input.noAct	UUAUU	216.200225429931
1941	-29	Input.noAct	UUAUU	224.034354993055
1942	-28	Input.noAct	UUAUU	137.237092305479
1943	-27	Input.noAct	UUAUU	187.193649187042
1944	-26	Input.noAct	UUAUU	111.126011083556
1945	-25	Input.noAct	UUAUU	87.7098654184581
1946	-24	Input.noAct	UUAUU	105.67672084948
1947	-23	Input.noAct	UUAUU	172.69341532069
1948	-22	Input.noAct	UUAUU	97.0689072344748
1949	-21	Input.noAct	UUAUU	151.248805118662
1950	-20	Input.noAct	UUAUU	205.439147251885
1951	-19	Input.noAct	UUAUU	104.524346757869
1952	-18	Input.noAct	UUAUU	104.91781558631
1953	-17	Input.noAct	UUAUU	118.617203878866
1954	-16	Input.noAct	UUAUU	108.787410235313
1955	-15	Input.noAct	UUAUU	330.958138633423
1956	-14	Input.noAct	UUAUU	87.8083082014441
1957	-13	Input.noAct	UUAUU	151.513468450056
1958	-12	Input.noAct	UUAUU	233.446836110586
1959	-11	Input.noAct	UUAUU	101.775275042832
1960	-10	Input.noAct	UUAUU	153.968713655171
1961	-9	Input.noAct	UUAUU	353.657429350025
1962	-8	Input.noAct	UUAUU	133.263637878251
1963	-7	Input.noAct	UUAUU	59.2714675956827
1964	-6	Input.noAct	UUAUU	153.585040254841
1965	-5	Input.noAct	UUAUU	171.699734701451
1966	-4	Input.noAct	UUAUU	184.899308137033
1967	-3	Input.noAct	UUAUU	140.596248414473
1968	-2	Input.noAct	UUAUU	297.641214423367
1969	-1	Input.noAct	UUAUU	1338.75673438771
1970	0	Input.noAct	UUAUU	258.760170321275
1971	1	Input.noAct	UUAUU	299.426524743627
1972	2	Input.noAct	UUAUU	277.653718767436
1973	3	Input.noAct	UUAUU	203.822642453868
1974	4	Input.noAct	UUAUU	135.913725358629
1975	5	Input.noAct	UUAUU	176.028216551786
1976	6	Input.noAct	UUAUU	118.658450266135
1977	7	Input.noAct	UUAUU	141.93530725801
1978	8	Input.noAct	UUAUU	118.116775284076
1979	9	Input.noAct	UUAUU	168.744239203463
1980	10	Input.noAct	UUAUU	140.941225086807
1981	11	Input.noAct	UUAUU	177.650798986547
1982	12	Input.noAct	UUAUU	160.330430798708
1983	13	Input.noAct	UUAUU	135.621936874816
1984	14	Input.noAct	UUAUU	155.43759584318
1985	15	Input.noAct	UUAUU	159.033423324777
1986	16	Input.noAct	UUAUU	153.811336422605
1987	17	Input.noAct	UUAUU	105.512388341058
1988	18	Input.noAct	UUAUU	87.1922952562365
1989	19	Input.noAct	UUAUU	94.6509753517655
1990	20	Input.noAct	UUAUU	111.498038666606
1991	21	Input.noAct	UUAUU	85.2895358953119
1992	22	Input.noAct	UUAUU	121.562429441461
1993	23	Input.noAct	UUAUU	119.055487800448
1994	24	Input.noAct	UUAUU	83.1800673016615
1995	25	Input.noAct	UUAUU	133.289851955407
1996	26	Input.noAct	UUAUU	115.118983247325
1997	27	Input.noAct	UUAUU	88.1281658190943
1998	28	Input.noAct	UUAUU	84.0769840025423
1999	29	Input.noAct	UUAUU	114.543377823114
[truncated: 2,243 more rows]
