# Supplementary material for: Meta-unstable mRNAs in activated CD8+ T cells are defined by interlinked AU-rich elements and m6A mRNA methylation
Source: Nat Commun. 2026 Jan 22;17:160. doi: 10.1038/s41467-025-67762-w (PMC12827480; doi:10.1038/s41467-025-67762-w)
Supplement: Supplementary file 6 — Source Data [file 41467_2025_67762_MOESM6_ESM.zip › Source Data/Fig-S1D.csv]

group	type	CIMS.Means	CIMS.SD
miCLIP.noAct	deletions	37822.5	32572.65108
miCLIP.noAct	insertions	1453	999.180998
miCLIP.Day1	deletions	126245.5	111506.9468
miCLIP.Day1	insertions	3762	3736.866
miCLIP.Day5	deletions	58534.5	40816.57935
miCLIP.Day5	insertions	2210	1298.572036
Input.noAct	deletions	543.5	597.346633
Input.noAct	insertions	182	195.7770841
Input.Day1	deletions	2645.25	2279.547378
Input.Day1	insertions	861	723.827788
Input.Day5	deletions	1652	1564.203312
Input.Day5	insertions	580.25	567.3455003
noUV	deletions	66133.33333	55979.92557
noUV	insertions	5746	4306.29156
