# Supplementary material for: Meta-unstable mRNAs in activated CD8+ T cells are defined by interlinked AU-rich elements and m6A mRNA methylation
Source: Nat Commun. 2026 Jan 22;17:160. doi: 10.1038/s41467-025-67762-w (PMC12827480; doi:10.1038/s41467-025-67762-w)
Supplement: Supplementary file 6 — Source Data [file 41467_2025_67762_MOESM6_ESM.zip › Source Data/Fig-S1E.csv]

pos	group	motif.group	count
-50	m6a.C2T	RRACH	26.289
-49	m6a.C2T	RRACH	25.216
-48	m6a.C2T	RRACH	27.863
-47	m6a.C2T	RRACH	29.081
-46	m6a.C2T	RRACH	30.117
-45	m6a.C2T	RRACH	26.243
-44	m6a.C2T	RRACH	36.205
-43	m6a.C2T	RRACH	28.056
-42	m6a.C2T	RRACH	29.100
-41	m6a.C2T	RRACH	30.150
-40	m6a.C2T	RRACH	30.873
-39	m6a.C2T	RRACH	29.878
-38	m6a.C2T	RRACH	34.148
-37	m6a.C2T	RRACH	27.234
-36	m6a.C2T	RRACH	28.030
-35	m6a.C2T	RRACH	25.875
-34	m6a.C2T	RRACH	31.166
-33	m6a.C2T	RRACH	30.392
-32	m6a.C2T	RRACH	30.960
-31	m6a.C2T	RRACH	28.201
-30	m6a.C2T	RRACH	30.792
-29	m6a.C2T	RRACH	27.685
-28	m6a.C2T	RRACH	32.934
-27	m6a.C2T	RRACH	34.482
-26	m6a.C2T	RRACH	23.033
-25	m6a.C2T	RRACH	22.849
-24	m6a.C2T	RRACH	32.712
-23	m6a.C2T	RRACH	35.131
-22	m6a.C2T	RRACH	33.488
-21	m6a.C2T	RRACH	30.858
-20	m6a.C2T	RRACH	31.310
-19	m6a.C2T	RRACH	29.623
-18	m6a.C2T	RRACH	27.565
-17	m6a.C2T	RRACH	33.104
-16	m6a.C2T	RRACH	30.517
-15	m6a.C2T	RRACH	41.913
-14	m6a.C2T	RRACH	29.716
-13	m6a.C2T	RRACH	24.435
-12	m6a.C2T	RRACH	30.189
-11	m6a.C2T	RRACH	31.450
-10	m6a.C2T	RRACH	30.180
-9	m6a.C2T	RRACH	28.842
-8	m6a.C2T	RRACH	29.779
-7	m6a.C2T	RRACH	26.278
-6	m6a.C2T	RRACH	25.251
-5	m6a.C2T	RRACH	24.717
-4	m6a.C2T	RRACH	17.903
-3	m6a.C2T	RRACH	0.000
-2	m6a.C2T	RRACH	0.000
-1	m6a.C2T	RRACH	0.000
0	m6a.C2T	RRACH	1166.112
1	m6a.C2T	RRACH	0.000
2	m6a.C2T	RRACH	16.795
3	m6a.C2T	RRACH	8.943
4	m6a.C2T	RRACH	29.924
5	m6a.C2T	RRACH	29.544
6	m6a.C2T	RRACH	43.301
7	m6a.C2T	RRACH	36.120
8	m6a.C2T	RRACH	41.172
9	m6a.C2T	RRACH	32.248
10	m6a.C2T	RRACH	32.843
11	m6a.C2T	RRACH	33.564
12	m6a.C2T	RRACH	35.027
13	m6a.C2T	RRACH	33.549
14	m6a.C2T	RRACH	31.696
15	m6a.C2T	RRACH	35.042
16	m6a.C2T	RRACH	30.384
17	m6a.C2T	RRACH	28.021
18	m6a.C2T	RRACH	34.036
19	m6a.C2T	RRACH	35.562
20	m6a.C2T	RRACH	26.051
21	m6a.C2T	RRACH	29.215
22	m6a.C2T	RRACH	36.216
23	m6a.C2T	RRACH	30.690
24	m6a.C2T	RRACH	35.012
25	m6a.C2T	RRACH	31.361
26	m6a.C2T	RRACH	31.970
27	m6a.C2T	RRACH	28.331
28	m6a.C2T	RRACH	34.840
29	m6a.C2T	RRACH	30.043
30	m6a.C2T	RRACH	30.219
31	m6a.C2T	RRACH	32.768
32	m6a.C2T	RRACH	33.355
33	m6a.C2T	RRACH	31.159
34	m6a.C2T	RRACH	27.720
35	m6a.C2T	RRACH	25.950
36	m6a.C2T	RRACH	23.470
37	m6a.C2T	RRACH	27.415
38	m6a.C2T	RRACH	34.257
39	m6a.C2T	RRACH	27.616
40	m6a.C2T	RRACH	27.909
41	m6a.C2T	RRACH	33.157
42	m6a.C2T	RRACH	33.150
43	m6a.C2T	RRACH	21.989
44	m6a.C2T	RRACH	27.306
45	m6a.C2T	RRACH	33.610
46	m6a.C2T	RRACH	24.934
47	m6a.C2T	RRACH	23.990
48	m6a.C2T	RRACH	25.637
49	m6a.C2T	RRACH	22.176
50	m6a.C2T	RRACH	27.701
-50	m6a.C2T	WWAWW	30.209
-49	m6a.C2T	WWAWW	36.380
-48	m6a.C2T	WWAWW	36.756
-47	m6a.C2T	WWAWW	28.993
-46	m6a.C2T	WWAWW	32.462
-45	m6a.C2T	WWAWW	28.420
-44	m6a.C2T	WWAWW	31.166
-43	m6a.C2T	WWAWW	32.318
-42	m6a.C2T	WWAWW	31.902
-41	m6a.C2T	WWAWW	30.825
-40	m6a.C2T	WWAWW	30.393
-39	m6a.C2T	WWAWW	37.979
-38	m6a.C2T	WWAWW	32.698
-37	m6a.C2T	WWAWW	26.565
-36	m6a.C2T	WWAWW	27.351
-35	m6a.C2T	WWAWW	29.954
-34	m6a.C2T	WWAWW	33.997
-33	m6a.C2T	WWAWW	31.304
-32	m6a.C2T	WWAWW	29.523
-31	m6a.C2T	WWAWW	29.715
-30	m6a.C2T	WWAWW	32.798
-29	m6a.C2T	WWAWW	32.864
-28	m6a.C2T	WWAWW	32.060
-27	m6a.C2T	WWAWW	33.476
-26	m6a.C2T	WWAWW	32.484
-25	m6a.C2T	WWAWW	29.406
-24	m6a.C2T	WWAWW	29.567
-23	m6a.C2T	WWAWW	31.508
-22	m6a.C2T	WWAWW	35.708
-21	m6a.C2T	WWAWW	34.886
-20	m6a.C2T	WWAWW	26.756
-19	m6a.C2T	WWAWW	30.419
-18	m6a.C2T	WWAWW	35.139
-17	m6a.C2T	WWAWW	28.928
-16	m6a.C2T	WWAWW	26.301
-15	m6a.C2T	WWAWW	33.059
-14	m6a.C2T	WWAWW	27.845
-13	m6a.C2T	WWAWW	30.090
-12	m6a.C2T	WWAWW	32.559
-11	m6a.C2T	WWAWW	24.961
-10	m6a.C2T	WWAWW	31.082
-9	m6a.C2T	WWAWW	26.541
-8	m6a.C2T	WWAWW	34.434
-7	m6a.C2T	WWAWW	27.969
-6	m6a.C2T	WWAWW	32.856
-5	m6a.C2T	WWAWW	19.294
-4	m6a.C2T	WWAWW	40.528
-3	m6a.C2T	WWAWW	0.000
-2	m6a.C2T	WWAWW	0.000
-1	m6a.C2T	WWAWW	0.000
0	m6a.C2T	WWAWW	0.000
1	m6a.C2T	WWAWW	0.000
2	m6a.C2T	WWAWW	59.466
3	m6a.C2T	WWAWW	27.934
4	m6a.C2T	WWAWW	41.889
5	m6a.C2T	WWAWW	43.883
6	m6a.C2T	WWAWW	39.077
7	m6a.C2T	WWAWW	26.952
8	m6a.C2T	WWAWW	35.640
9	m6a.C2T	WWAWW	27.255
10	m6a.C2T	WWAWW	28.221
11	m6a.C2T	WWAWW	30.566
12	m6a.C2T	WWAWW	32.465
13	m6a.C2T	WWAWW	29.450
14	m6a.C2T	WWAWW	28.674
15	m6a.C2T	WWAWW	30.856
16	m6a.C2T	WWAWW	30.598
17	m6a.C2T	WWAWW	24.538
18	m6a.C2T	WWAWW	25.518
19	m6a.C2T	WWAWW	30.314
20	m6a.C2T	WWAWW	26.688
21	m6a.C2T	WWAWW	34.723
22	m6a.C2T	WWAWW	32.030
23	m6a.C2T	WWAWW	30.176
24	m6a.C2T	WWAWW	27.754
25	m6a.C2T	WWAWW	23.211
26	m6a.C2T	WWAWW	32.198
27	m6a.C2T	WWAWW	27.605
28	m6a.C2T	WWAWW	23.481
29	m6a.C2T	WWAWW	23.482
30	m6a.C2T	WWAWW	24.075
31	m6a.C2T	WWAWW	30.639
32	m6a.C2T	WWAWW	30.814
33	m6a.C2T	WWAWW	20.509
34	m6a.C2T	WWAWW	21.885
35	m6a.C2T	WWAWW	30.885
36	m6a.C2T	WWAWW	25.437
37	m6a.C2T	WWAWW	21.843
38	m6a.C2T	WWAWW	24.023
39	m6a.C2T	WWAWW	26.721
40	m6a.C2T	WWAWW	24.757
41	m6a.C2T	WWAWW	23.181
42	m6a.C2T	WWAWW	22.355
43	m6a.C2T	WWAWW	31.434
44	m6a.C2T	WWAWW	23.440
45	m6a.C2T	WWAWW	22.812
46	m6a.C2T	WWAWW	25.146
47	m6a.C2T	WWAWW	27.878
48	m6a.C2T	WWAWW	21.542
49	m6a.C2T	WWAWW	27.654
50	m6a.C2T	WWAWW	24.511
-50	m6a.C2T	CRACH	4.203
-49	m6a.C2T	CRACH	7.214
-48	m6a.C2T	CRACH	7.483
-47	m6a.C2T	CRACH	6.275
-46	m6a.C2T	CRACH	4.079
-45	m6a.C2T	CRACH	6.871
-44	m6a.C2T	CRACH	8.091
-43	m6a.C2T	CRACH	8.714
-42	m6a.C2T	CRACH	8.742
-41	m6a.C2T	CRACH	6.024
-40	m6a.C2T	CRACH	6.959
-39	m6a.C2T	CRACH	5.485
-38	m6a.C2T	CRACH	5.905
-37	m6a.C2T	CRACH	7.849
-36	m6a.C2T	CRACH	7.003
-35	m6a.C2T	CRACH	6.157
-34	m6a.C2T	CRACH	5.571
-33	m6a.C2T	CRACH	7.588
-32	m6a.C2T	CRACH	4.831
-31	m6a.C2T	CRACH	6.507
-30	m6a.C2T	CRACH	7.313
-29	m6a.C2T	CRACH	7.721
-28	m6a.C2T	CRACH	10.063
-27	m6a.C2T	CRACH	7.098
-26	m6a.C2T	CRACH	6.930
-25	m6a.C2T	CRACH	5.528
-24	m6a.C2T	CRACH	6.910
-23	m6a.C2T	CRACH	5.834
-22	m6a.C2T	CRACH	5.805
-21	m6a.C2T	CRACH	5.073
-20	m6a.C2T	CRACH	8.386
-19	m6a.C2T	CRACH	5.475
-18	m6a.C2T	CRACH	10.668
-17	m6a.C2T	CRACH	6.218
-16	m6a.C2T	CRACH	7.036
-15	m6a.C2T	CRACH	13.617
-14	m6a.C2T	CRACH	5.923
-13	m6a.C2T	CRACH	7.683
-12	m6a.C2T	CRACH	8.417
-11	m6a.C2T	CRACH	6.148
-10	m6a.C2T	CRACH	7.483
-9	m6a.C2T	CRACH	11.417
-8	m6a.C2T	CRACH	4.634
-7	m6a.C2T	CRACH	5.452
-6	m6a.C2T	CRACH	5.776
-5	m6a.C2T	CRACH	3.545
-4	m6a.C2T	CRACH	1.808
-3	m6a.C2T	CRACH	22.484
-2	m6a.C2T	CRACH	0.000
-1	m6a.C2T	CRACH	0.000
0	m6a.C2T	CRACH	44.061
1	m6a.C2T	CRACH	0.000
2	m6a.C2T	CRACH	3.786
3	m6a.C2T	CRACH	3.645
4	m6a.C2T	CRACH	9.331
5	m6a.C2T	CRACH	6.813
6	m6a.C2T	CRACH	8.366
7	m6a.C2T	CRACH	7.579
8	m6a.C2T	CRACH	8.891
9	m6a.C2T	CRACH	8.356
10	m6a.C2T	CRACH	6.707
11	m6a.C2T	CRACH	4.572
12	m6a.C2T	CRACH	8.544
13	m6a.C2T	CRACH	7.664
14	m6a.C2T	CRACH	5.550
15	m6a.C2T	CRACH	8.404
16	m6a.C2T	CRACH	5.463
17	m6a.C2T	CRACH	9.485
18	m6a.C2T	CRACH	6.028
19	m6a.C2T	CRACH	9.243
20	m6a.C2T	CRACH	8.936
21	m6a.C2T	CRACH	7.432
22	m6a.C2T	CRACH	5.694
23	m6a.C2T	CRACH	8.237
24	m6a.C2T	CRACH	11.037
25	m6a.C2T	CRACH	4.013
26	m6a.C2T	CRACH	5.596
27	m6a.C2T	CRACH	7.327
28	m6a.C2T	CRACH	7.169
29	m6a.C2T	CRACH	7.296
30	m6a.C2T	CRACH	12.891
31	m6a.C2T	CRACH	5.919
32	m6a.C2T	CRACH	6.094
33	m6a.C2T	CRACH	7.965
34	m6a.C2T	CRACH	6.090
35	m6a.C2T	CRACH	8.431
36	m6a.C2T	CRACH	7.098
37	m6a.C2T	CRACH	5.992
38	m6a.C2T	CRACH	5.338
39	m6a.C2T	CRACH	8.486
40	m6a.C2T	CRACH	4.328
41	m6a.C2T	CRACH	7.735
42	m6a.C2T	CRACH	7.242
43	m6a.C2T	CRACH	4.593
44	m6a.C2T	CRACH	5.755
45	m6a.C2T	CRACH	6.287
46	m6a.C2T	CRACH	6.591
47	m6a.C2T	CRACH	6.603
48	m6a.C2T	CRACH	12.950
49	m6a.C2T	CRACH	6.701
50	m6a.C2T	CRACH	8.504
-50	noUV.C2T	RRACH	13.155
-49	noUV.C2T	RRACH	14.926
-48	noUV.C2T	RRACH	16.674
-47	noUV.C2T	RRACH	11.610
-46	noUV.C2T	RRACH	13.095
-45	noUV.C2T	RRACH	13.200
-44	noUV.C2T	RRACH	15.702
-43	noUV.C2T	RRACH	14.676
-42	noUV.C2T	RRACH	13.926
-41	noUV.C2T	RRACH	15.347
-40	noUV.C2T	RRACH	15.134
-39	noUV.C2T	RRACH	13.634
-38	noUV.C2T	RRACH	13.815
-37	noUV.C2T	RRACH	13.296
-36	noUV.C2T	RRACH	7.965
-35	noUV.C2T	RRACH	15.488
-34	noUV.C2T	RRACH	11.964
-33	noUV.C2T	RRACH	14.702
-32	noUV.C2T	RRACH	8.458
-31	noUV.C2T	RRACH	21.838
-30	noUV.C2T	RRACH	19.114
-29	noUV.C2T	RRACH	10.693
-28	noUV.C2T	RRACH	12.264
-27	noUV.C2T	RRACH	15.032
-26	noUV.C2T	RRACH	9.822
-25	noUV.C2T	RRACH	9.843
-24	noUV.C2T	RRACH	14.731
-23	noUV.C2T	RRACH	11.810
-22	noUV.C2T	RRACH	20.336
-21	noUV.C2T	RRACH	11.828
-20	noUV.C2T	RRACH	12.551
-19	noUV.C2T	RRACH	11.216
-18	noUV.C2T	RRACH	11.929
-17	noUV.C2T	RRACH	12.919
-16	noUV.C2T	RRACH	15.356
-15	noUV.C2T	RRACH	23.052
-14	noUV.C2T	RRACH	17.750
-13	noUV.C2T	RRACH	8.135
-12	noUV.C2T	RRACH	12.196
-11	noUV.C2T	RRACH	15.281
-10	noUV.C2T	RRACH	15.746
-9	noUV.C2T	RRACH	14.633
-8	noUV.C2T	RRACH	16.243
-7	noUV.C2T	RRACH	8.205
-6	noUV.C2T	RRACH	14.311
-5	noUV.C2T	RRACH	12.623
-4	noUV.C2T	RRACH	7.946
-3	noUV.C2T	RRACH	0.000
-2	noUV.C2T	RRACH	0.000
-1	noUV.C2T	RRACH	0.000
0	noUV.C2T	RRACH	410.212
1	noUV.C2T	RRACH	0.000
2	noUV.C2T	RRACH	15.526
3	noUV.C2T	RRACH	8.310
4	noUV.C2T	RRACH	14.772
5	noUV.C2T	RRACH	14.375
6	noUV.C2T	RRACH	23.253
7	noUV.C2T	RRACH	12.705
8	noUV.C2T	RRACH	16.650
9	noUV.C2T	RRACH	17.279
10	noUV.C2T	RRACH	9.747
11	noUV.C2T	RRACH	15.926
12	noUV.C2T	RRACH	14.653
13	noUV.C2T	RRACH	20.352
14	noUV.C2T	RRACH	9.434
15	noUV.C2T	RRACH	19.238
16	noUV.C2T	RRACH	9.410
17	noUV.C2T	RRACH	12.434
18	noUV.C2T	RRACH	19.464
19	noUV.C2T	RRACH	11.161
20	noUV.C2T	RRACH	8.559
21	noUV.C2T	RRACH	17.675
22	noUV.C2T	RRACH	23.521
23	noUV.C2T	RRACH	10.524
24	noUV.C2T	RRACH	12.788
25	noUV.C2T	RRACH	20.177
26	noUV.C2T	RRACH	14.405
27	noUV.C2T	RRACH	13.223
28	noUV.C2T	RRACH	18.140
29	noUV.C2T	RRACH	10.892
30	noUV.C2T	RRACH	17.975
31	noUV.C2T	RRACH	16.815
32	noUV.C2T	RRACH	21.988
33	noUV.C2T	RRACH	15.613
34	noUV.C2T	RRACH	11.351
35	noUV.C2T	RRACH	11.375
36	noUV.C2T	RRACH	9.236
37	noUV.C2T	RRACH	12.265
38	noUV.C2T	RRACH	23.084
39	noUV.C2T	RRACH	13.484
40	noUV.C2T	RRACH	11.198
41	noUV.C2T	RRACH	13.077
42	noUV.C2T	RRACH	11.129
43	noUV.C2T	RRACH	11.375
44	noUV.C2T	RRACH	12.296
45	noUV.C2T	RRACH	16.331
46	noUV.C2T	RRACH	16.363
47	noUV.C2T	RRACH	16.345
48	noUV.C2T	RRACH	9.662
49	noUV.C2T	RRACH	9.783
50	noUV.C2T	RRACH	15.778
-50	noUV.C2T	WWAWW	9.229
-49	noUV.C2T	WWAWW	15.416
-48	noUV.C2T	WWAWW	12.394
-47	noUV.C2T	WWAWW	15.933
-46	noUV.C2T	WWAWW	10.952
-45	noUV.C2T	WWAWW	13.365
-44	noUV.C2T	WWAWW	10.450
-43	noUV.C2T	WWAWW	10.174
-42	noUV.C2T	WWAWW	10.575
-41	noUV.C2T	WWAWW	13.440
-40	noUV.C2T	WWAWW	12.155
-39	noUV.C2T	WWAWW	13.109
-38	noUV.C2T	WWAWW	11.486
-37	noUV.C2T	WWAWW	11.979
-36	noUV.C2T	WWAWW	10.517
-35	noUV.C2T	WWAWW	14.380
-34	noUV.C2T	WWAWW	14.055
-33	noUV.C2T	WWAWW	8.686
-32	noUV.C2T	WWAWW	14.293
-31	noUV.C2T	WWAWW	10.611
-30	noUV.C2T	WWAWW	13.586
-29	noUV.C2T	WWAWW	16.217
-28	noUV.C2T	WWAWW	13.899
-27	noUV.C2T	WWAWW	19.071
-26	noUV.C2T	WWAWW	16.601
-25	noUV.C2T	WWAWW	9.637
-24	noUV.C2T	WWAWW	13.961
-23	noUV.C2T	WWAWW	12.789
-22	noUV.C2T	WWAWW	17.950
-21	noUV.C2T	WWAWW	17.718
-20	noUV.C2T	WWAWW	11.338
-19	noUV.C2T	WWAWW	14.477
-18	noUV.C2T	WWAWW	9.979
-17	noUV.C2T	WWAWW	11.017
-16	noUV.C2T	WWAWW	10.662
-15	noUV.C2T	WWAWW	12.919
-14	noUV.C2T	WWAWW	11.297
-13	noUV.C2T	WWAWW	15.129
-12	noUV.C2T	WWAWW	11.264
-11	noUV.C2T	WWAWW	13.042
-10	noUV.C2T	WWAWW	8.740
-9	noUV.C2T	WWAWW	13.727
-8	noUV.C2T	WWAWW	11.839
-7	noUV.C2T	WWAWW	11.953
-6	noUV.C2T	WWAWW	18.182
-5	noUV.C2T	WWAWW	8.110
-4	noUV.C2T	WWAWW	42.967
-3	noUV.C2T	WWAWW	0.000
-2	noUV.C2T	WWAWW	0.000
-1	noUV.C2T	WWAWW	0.000
0	noUV.C2T	WWAWW	0.000
1	noUV.C2T	WWAWW	0.000
2	noUV.C2T	WWAWW	24.659
3	noUV.C2T	WWAWW	17.014
4	noUV.C2T	WWAWW	16.156
5	noUV.C2T	WWAWW	17.850
6	noUV.C2T	WWAWW	14.578
7	noUV.C2T	WWAWW	9.641
8	noUV.C2T	WWAWW	17.298
9	noUV.C2T	WWAWW	8.210
10	noUV.C2T	WWAWW	13.021
11	noUV.C2T	WWAWW	14.642
12	noUV.C2T	WWAWW	16.468
13	noUV.C2T	WWAWW	13.245
14	noUV.C2T	WWAWW	12.036
15	noUV.C2T	WWAWW	16.857
16	noUV.C2T	WWAWW	11.713
17	noUV.C2T	WWAWW	6.432
18	noUV.C2T	WWAWW	11.725
19	noUV.C2T	WWAWW	15.546
20	noUV.C2T	WWAWW	12.752
21	noUV.C2T	WWAWW	25.278
22	noUV.C2T	WWAWW	13.906
23	noUV.C2T	WWAWW	16.118
24	noUV.C2T	WWAWW	14.025
25	noUV.C2T	WWAWW	7.595
26	noUV.C2T	WWAWW	14.637
27	noUV.C2T	WWAWW	11.283
28	noUV.C2T	WWAWW	3.357
29	noUV.C2T	WWAWW	16.578
30	noUV.C2T	WWAWW	10.226
31	noUV.C2T	WWAWW	13.929
32	noUV.C2T	WWAWW	8.875
33	noUV.C2T	WWAWW	7.912
34	noUV.C2T	WWAWW	8.297
35	noUV.C2T	WWAWW	17.488
36	noUV.C2T	WWAWW	7.096
37	noUV.C2T	WWAWW	6.424
38	noUV.C2T	WWAWW	16.068
39	noUV.C2T	WWAWW	11.391
40	noUV.C2T	WWAWW	17.569
41	noUV.C2T	WWAWW	10.718
42	noUV.C2T	WWAWW	13.305
43	noUV.C2T	WWAWW	16.049
44	noUV.C2T	WWAWW	13.765
45	noUV.C2T	WWAWW	11.619
46	noUV.C2T	WWAWW	9.603
47	noUV.C2T	WWAWW	16.219
48	noUV.C2T	WWAWW	9.464
49	noUV.C2T	WWAWW	11.590
50	noUV.C2T	WWAWW	4.662
-50	noUV.C2T	CRACH	1.201
-49	noUV.C2T	CRACH	3.937
-48	noUV.C2T	CRACH	3.336
-47	noUV.C2T	CRACH	2.735
-46	noUV.C2T	CRACH	1.782
-45	noUV.C2T	CRACH	4.185
-44	noUV.C2T	CRACH	4.743
-43	noUV.C2T	CRACH	4.170
-42	noUV.C2T	CRACH	3.541
-41	noUV.C2T	CRACH	3.935
-40	noUV.C2T	CRACH	1.679
-39	noUV.C2T	CRACH	2.789
-38	noUV.C2T	CRACH	2.209
-37	noUV.C2T	CRACH	3.403
-36	noUV.C2T	CRACH	4.075
-35	noUV.C2T	CRACH	2.209
-34	noUV.C2T	CRACH	2.350
-33	noUV.C2T	CRACH	0.866
-32	noUV.C2T	CRACH	2.209
-31	noUV.C2T	CRACH	3.478
-30	noUV.C2T	CRACH	3.209
-29	noUV.C2T	CRACH	2.014
-28	noUV.C2T	CRACH	4.357
-27	noUV.C2T	CRACH	3.916
-26	noUV.C2T	CRACH	1.675
-25	noUV.C2T	CRACH	1.822
-24	noUV.C2T	CRACH	2.310
-23	noUV.C2T	CRACH	1.339
-22	noUV.C2T	CRACH	2.205
-21	noUV.C2T	CRACH	0.000
-20	noUV.C2T	CRACH	2.541
-19	noUV.C2T	CRACH	4.953
-18	noUV.C2T	CRACH	2.951
-17	noUV.C2T	CRACH	1.873
-16	noUV.C2T	CRACH	4.659
-15	noUV.C2T	CRACH	6.065
-14	noUV.C2T	CRACH	2.063
-13	noUV.C2T	CRACH	1.679
-12	noUV.C2T	CRACH	2.880
-11	noUV.C2T	CRACH	2.880
-10	noUV.C2T	CRACH	2.343
-9	noUV.C2T	CRACH	7.216
-8	noUV.C2T	CRACH	3.410
-7	noUV.C2T	CRACH	2.679
-6	noUV.C2T	CRACH	4.414
-5	noUV.C2T	CRACH	1.343
-4	noUV.C2T	CRACH	2.397
-3	noUV.C2T	CRACH	15.524
-2	noUV.C2T	CRACH	0.000
-1	noUV.C2T	CRACH	0.000
0	noUV.C2T	CRACH	27.832
1	noUV.C2T	CRACH	0.000
2	noUV.C2T	CRACH	1.675
3	noUV.C2T	CRACH	2.696
4	noUV.C2T	CRACH	7.638
5	noUV.C2T	CRACH	2.873
6	noUV.C2T	CRACH	7.632
7	noUV.C2T	CRACH	3.178
8	noUV.C2T	CRACH	4.559
9	noUV.C2T	CRACH	3.544
10	noUV.C2T	CRACH	2.403
11	noUV.C2T	CRACH	2.205
12	noUV.C2T	CRACH	6.279
13	noUV.C2T	CRACH	1.343
14	noUV.C2T	CRACH	2.064
15	noUV.C2T	CRACH	4.821
16	noUV.C2T	CRACH	0.671
17	noUV.C2T	CRACH	2.310
18	noUV.C2T	CRACH	1.201
19	noUV.C2T	CRACH	3.640
20	noUV.C2T	CRACH	5.860
21	noUV.C2T	CRACH	1.007
22	noUV.C2T	CRACH	1.007
23	noUV.C2T	CRACH	2.729
24	noUV.C2T	CRACH	4.611
25	noUV.C2T	CRACH	0.336
26	noUV.C2T	CRACH	2.403
27	noUV.C2T	CRACH	1.201
28	noUV.C2T	CRACH	3.316
29	noUV.C2T	CRACH	2.205
30	noUV.C2T	CRACH	4.673
31	noUV.C2T	CRACH	4.750
32	noUV.C2T	CRACH	2.873
33	noUV.C2T	CRACH	2.067
34	noUV.C2T	CRACH	4.129
35	noUV.C2T	CRACH	5.715
36	noUV.C2T	CRACH	3.400
37	noUV.C2T	CRACH	1.343
38	noUV.C2T	CRACH	1.679
39	noUV.C2T	CRACH	3.209
40	noUV.C2T	CRACH	1.675
41	noUV.C2T	CRACH	4.272
42	noUV.C2T	CRACH	3.209
43	noUV.C2T	CRACH	3.009
44	noUV.C2T	CRACH	1.729
45	noUV.C2T	CRACH	4.743
46	noUV.C2T	CRACH	1.201
47	noUV.C2T	CRACH	2.880
48	noUV.C2T	CRACH	8.298
49	noUV.C2T	CRACH	2.544
50	noUV.C2T	CRACH	3.601
-50	input.C2T	RRACH	0.864
-49	input.C2T	RRACH	0.847
-48	input.C2T	RRACH	1.249
-47	input.C2T	RRACH	0.224
-46	input.C2T	RRACH	0.688
-45	input.C2T	RRACH	0.400
-44	input.C2T	RRACH	0.370
-43	input.C2T	RRACH	0.112
-42	input.C2T	RRACH	0.224
-41	input.C2T	RRACH	0.448
-40	input.C2T	RRACH	1.909
-39	input.C2T	RRACH	1.200
-38	input.C2T	RRACH	2.314
-37	input.C2T	RRACH	0.112
-36	input.C2T	RRACH	0.399
-35	input.C2T	RRACH	0.913
-34	input.C2T	RRACH	1.999
-33	input.C2T	RRACH	0.560
-32	input.C2T	RRACH	0.782
-31	input.C2T	RRACH	1.488
-30	input.C2T	RRACH	0.624
-29	input.C2T	RRACH	0.336
-28	input.C2T	RRACH	0.623
-27	input.C2T	RRACH	0.560
-26	input.C2T	RRACH	0.370
-25	input.C2T	RRACH	0.289
-24	input.C2T	RRACH	0.834
-23	input.C2T	RRACH	0.400
-22	input.C2T	RRACH	2.070
-21	input.C2T	RRACH	0.866
-20	input.C2T	RRACH	0.448
-19	input.C2T	RRACH	0.960
-18	input.C2T	RRACH	0.669
-17	input.C2T	RRACH	0.720
-16	input.C2T	RRACH	0.848
-15	input.C2T	RRACH	1.295
-14	input.C2T	RRACH	1.846
-13	input.C2T	RRACH	0.289
-12	input.C2T	RRACH	0.400
-11	input.C2T	RRACH	0.777
-10	input.C2T	RRACH	0.735
-9	input.C2T	RRACH	0.624
-8	input.C2T	RRACH	0.177
-7	input.C2T	RRACH	0.224
-6	input.C2T	RRACH	1.951
-5	input.C2T	RRACH	0.112
-4	input.C2T	RRACH	0.758
-3	input.C2T	RRACH	0.000
-2	input.C2T	RRACH	0.000
-1	input.C2T	RRACH	0.000
0	input.C2T	RRACH	13.523
1	input.C2T	RRACH	0.000
2	input.C2T	RRACH	0.336
3	input.C2T	RRACH	1.029
4	input.C2T	RRACH	0.465
5	input.C2T	RRACH	0.224
6	input.C2T	RRACH	2.176
7	input.C2T	RRACH	1.853
8	input.C2T	RRACH	0.576
9	input.C2T	RRACH	0.400
10	input.C2T	RRACH	0.177
11	input.C2T	RRACH	1.453
12	input.C2T	RRACH	0.560
13	input.C2T	RRACH	0.446
14	input.C2T	RRACH	0.353
15	input.C2T	RRACH	2.858
16	input.C2T	RRACH	0.558
17	input.C2T	RRACH	0.224
18	input.C2T	RRACH	2.403
19	input.C2T	RRACH	0.577
20	input.C2T	RRACH	0.336
21	input.C2T	RRACH	1.477
22	input.C2T	RRACH	0.448
23	input.C2T	RRACH	0.496
24	input.C2T	RRACH	0.800
25	input.C2T	RRACH	0.336
26	input.C2T	RRACH	1.606
27	input.C2T	RRACH	0.512
28	input.C2T	RRACH	2.374
29	input.C2T	RRACH	0.446
30	input.C2T	RRACH	1.519
31	input.C2T	RRACH	0.289
32	input.C2T	RRACH	1.455
33	input.C2T	RRACH	0.608
34	input.C2T	RRACH	0.936
35	input.C2T	RRACH	0.448
36	input.C2T	RRACH	0.112
37	input.C2T	RRACH	0.224
38	input.C2T	RRACH	1.581
39	input.C2T	RRACH	0.336
40	input.C2T	RRACH	0.112
41	input.C2T	RRACH	0.335
42	input.C2T	RRACH	2.982
43	input.C2T	RRACH	0.336
44	input.C2T	RRACH	0.448
45	input.C2T	RRACH	0.112
46	input.C2T	RRACH	0.224
47	input.C2T	RRACH	1.119
48	input.C2T	RRACH	1.021
49	input.C2T	RRACH	0.623
50	input.C2T	RRACH	0.289
-50	input.C2T	WWAWW	1.518
-49	input.C2T	WWAWW	0.512
-48	input.C2T	WWAWW	1.669
-47	input.C2T	WWAWW	2.447
-46	input.C2T	WWAWW	0.671
-45	input.C2T	WWAWW	0.624
-44	input.C2T	WWAWW	1.295
-43	input.C2T	WWAWW	1.089
-42	input.C2T	WWAWW	3.830
-41	input.C2T	WWAWW	0.818
-40	input.C2T	WWAWW	0.224
-39	input.C2T	WWAWW	1.120
-38	input.C2T	WWAWW	0.448
-37	input.C2T	WWAWW	1.489
-36	input.C2T	WWAWW	1.253
-35	input.C2T	WWAWW	2.602
-34	input.C2T	WWAWW	1.310
-33	input.C2T	WWAWW	0.512
-32	input.C2T	WWAWW	2.653
-31	input.C2T	WWAWW	2.881
-30	input.C2T	WWAWW	1.534
-29	input.C2T	WWAWW	1.136
-28	input.C2T	WWAWW	1.183
-27	input.C2T	WWAWW	1.519
-26	input.C2T	WWAWW	1.537
-25	input.C2T	WWAWW	2.397
-24	input.C2T	WWAWW	0.929
-23	input.C2T	WWAWW	2.152
-22	input.C2T	WWAWW	2.559
-21	input.C2T	WWAWW	0.893
-20	input.C2T	WWAWW	0.224
-19	input.C2T	WWAWW	1.952
-18	input.C2T	WWAWW	0.801
-17	input.C2T	WWAWW	0.560
-16	input.C2T	WWAWW	1.812
-15	input.C2T	WWAWW	1.422
-14	input.C2T	WWAWW	2.059
-13	input.C2T	WWAWW	2.732
-12	input.C2T	WWAWW	1.089
-11	input.C2T	WWAWW	0.671
-10	input.C2T	WWAWW	0.448
-9	input.C2T	WWAWW	1.041
-8	input.C2T	WWAWW	0.736
-7	input.C2T	WWAWW	1.699
-6	input.C2T	WWAWW	1.472
-5	input.C2T	WWAWW	2.027
-4	input.C2T	WWAWW	4.415
-3	input.C2T	WWAWW	0.000
-2	input.C2T	WWAWW	0.000
-1	input.C2T	WWAWW	0.000
0	input.C2T	WWAWW	0.000
1	input.C2T	WWAWW	0.000
2	input.C2T	WWAWW	3.398
3	input.C2T	WWAWW	1.572
4	input.C2T	WWAWW	0.848
5	input.C2T	WWAWW	1.392
6	input.C2T	WWAWW	0.560
7	input.C2T	WWAWW	0.400
8	input.C2T	WWAWW	0.964
9	input.C2T	WWAWW	0.224
10	input.C2T	WWAWW	0.336
11	input.C2T	WWAWW	1.249
12	input.C2T	WWAWW	1.105
13	input.C2T	WWAWW	1.218
14	input.C2T	WWAWW	1.524
15	input.C2T	WWAWW	2.891
16	input.C2T	WWAWW	0.883
17	input.C2T	WWAWW	1.357
18	input.C2T	WWAWW	0.000
19	input.C2T	WWAWW	1.835
20	input.C2T	WWAWW	2.481
21	input.C2T	WWAWW	3.170
22	input.C2T	WWAWW	1.001
23	input.C2T	WWAWW	2.991
24	input.C2T	WWAWW	0.736
25	input.C2T	WWAWW	0.800
26	input.C2T	WWAWW	0.736
27	input.C2T	WWAWW	1.376
28	input.C2T	WWAWW	1.417
29	input.C2T	WWAWW	0.801
30	input.C2T	WWAWW	0.801
31	input.C2T	WWAWW	1.882
32	input.C2T	WWAWW	0.511
33	input.C2T	WWAWW	0.224
34	input.C2T	WWAWW	0.512
35	input.C2T	WWAWW	2.769
36	input.C2T	WWAWW	0.448
37	input.C2T	WWAWW	0.465
38	input.C2T	WWAWW	2.566
39	input.C2T	WWAWW	0.929
40	input.C2T	WWAWW	2.316
41	input.C2T	WWAWW	0.530
42	input.C2T	WWAWW	0.713
43	input.C2T	WWAWW	1.748
44	input.C2T	WWAWW	2.770
45	input.C2T	WWAWW	1.025
46	input.C2T	WWAWW	1.135
47	input.C2T	WWAWW	1.348
48	input.C2T	WWAWW	0.512
49	input.C2T	WWAWW	1.359
50	input.C2T	WWAWW	0.336
-50	input.C2T	CRACH	0.000
-49	input.C2T	CRACH	0.000
-48	input.C2T	CRACH	0.000
-47	input.C2T	CRACH	0.112
-46	input.C2T	CRACH	0.000
-45	input.C2T	CRACH	0.000
-44	input.C2T	CRACH	0.112
-43	input.C2T	CRACH	0.112
-42	input.C2T	CRACH	0.000
-41	input.C2T	CRACH	0.000
-40	input.C2T	CRACH	0.000
-39	input.C2T	CRACH	0.112
-38	input.C2T	CRACH	0.000
-37	input.C2T	CRACH	0.000
-36	input.C2T	CRACH	0.224
-35	input.C2T	CRACH	0.723
-34	input.C2T	CRACH	0.112
-33	input.C2T	CRACH	0.000
-32	input.C2T	CRACH	0.112
-31	input.C2T	CRACH	0.112
-30	input.C2T	CRACH	0.000
-29	input.C2T	CRACH	0.224
-28	input.C2T	CRACH	0.000
-27	input.C2T	CRACH	0.336
-26	input.C2T	CRACH	0.000
-25	input.C2T	CRACH	0.287
-24	input.C2T	CRACH	0.400
-23	input.C2T	CRACH	0.112
-22	input.C2T	CRACH	0.112
-21	input.C2T	CRACH	0.112
-20	input.C2T	CRACH	0.000
-19	input.C2T	CRACH	0.370
-18	input.C2T	CRACH	0.512
-17	input.C2T	CRACH	0.289
-16	input.C2T	CRACH	0.489
-15	input.C2T	CRACH	2.758
-14	input.C2T	CRACH	0.112
-13	input.C2T	CRACH	0.000
-12	input.C2T	CRACH	0.112
-11	input.C2T	CRACH	0.112
-10	input.C2T	CRACH	0.511
-9	input.C2T	CRACH	0.621
-8	input.C2T	CRACH	0.000
-7	input.C2T	CRACH	0.448
-6	input.C2T	CRACH	0.435
-5	input.C2T	CRACH	0.335
-4	input.C2T	CRACH	0.465
-3	input.C2T	CRACH	1.231
-2	input.C2T	CRACH	0.000
-1	input.C2T	CRACH	0.000
0	input.C2T	CRACH	4.071
1	input.C2T	CRACH	0.000
2	input.C2T	CRACH	0.289
3	input.C2T	CRACH	0.446
4	input.C2T	CRACH	0.624
5	input.C2T	CRACH	0.000
6	input.C2T	CRACH	0.289
7	input.C2T	CRACH	0.112
8	input.C2T	CRACH	0.112
9	input.C2T	CRACH	0.177
10	input.C2T	CRACH	0.000
11	input.C2T	CRACH	0.723
12	input.C2T	CRACH	0.370
13	input.C2T	CRACH	0.000
14	input.C2T	CRACH	0.000
15	input.C2T	CRACH	0.000
16	input.C2T	CRACH	0.000
17	input.C2T	CRACH	0.000
18	input.C2T	CRACH	0.177
19	input.C2T	CRACH	0.000
20	input.C2T	CRACH	2.935
21	input.C2T	CRACH	0.112
22	input.C2T	CRACH	0.112
23	input.C2T	CRACH	0.223
24	input.C2T	CRACH	0.177
25	input.C2T	CRACH	0.112
26	input.C2T	CRACH	0.336
27	input.C2T	CRACH	0.000
28	input.C2T	CRACH	0.000
29	input.C2T	CRACH	0.289
30	input.C2T	CRACH	2.646
31	input.C2T	CRACH	0.000
32	input.C2T	CRACH	0.000
33	input.C2T	CRACH	0.224
34	input.C2T	CRACH	0.000
35	input.C2T	CRACH	0.751
36	input.C2T	CRACH	0.223
37	input.C2T	CRACH	0.000
38	input.C2T	CRACH	0.000
39	input.C2T	CRACH	0.000
40	input.C2T	CRACH	0.112
41	input.C2T	CRACH	0.000
42	input.C2T	CRACH	0.112
43	input.C2T	CRACH	0.530
44	input.C2T	CRACH	0.612
45	input.C2T	CRACH	1.132
46	input.C2T	CRACH	0.112
47	input.C2T	CRACH	0.000
48	input.C2T	CRACH	0.607
49	input.C2T	CRACH	0.000
50	input.C2T	CRACH	0.000
-50	m6a.T2A	RRACH	7.071
-49	m6a.T2A	RRACH	3.024
-48	m6a.T2A	RRACH	5.700
-47	m6a.T2A	RRACH	4.108
-46	m6a.T2A	RRACH	3.517
-45	m6a.T2A	RRACH	3.180
-44	m6a.T2A	RRACH	4.754
-43	m6a.T2A	RRACH	6.872
-42	m6a.T2A	RRACH	3.444
-41	m6a.T2A	RRACH	5.576
-40	m6a.T2A	RRACH	5.947
-39	m6a.T2A	RRACH	3.833
-38	m6a.T2A	RRACH	2.825
-37	m6a.T2A	RRACH	4.629
-36	m6a.T2A	RRACH	3.228
-35	m6a.T2A	RRACH	4.706
-34	m6a.T2A	RRACH	5.921
-33	m6a.T2A	RRACH	3.057
-32	m6a.T2A	RRACH	5.095
-31	m6a.T2A	RRACH	4.830
-30	m6a.T2A	RRACH	7.222
-29	m6a.T2A	RRACH	7.299
-28	m6a.T2A	RRACH	6.822
-27	m6a.T2A	RRACH	9.200
-26	m6a.T2A	RRACH	5.680
-25	m6a.T2A	RRACH	5.578
-24	m6a.T2A	RRACH	4.456
-23	m6a.T2A	RRACH	5.680
-22	m6a.T2A	RRACH	7.392
-21	m6a.T2A	RRACH	5.208
-20	m6a.T2A	RRACH	7.621
-19	m6a.T2A	RRACH	3.800
-18	m6a.T2A	RRACH	5.697
-17	m6a.T2A	RRACH	7.214
-16	m6a.T2A	RRACH	5.222
-15	m6a.T2A	RRACH	10.689
-14	m6a.T2A	RRACH	6.203
-13	m6a.T2A	RRACH	8.880
-12	m6a.T2A	RRACH	5.526
-11	m6a.T2A	RRACH	8.194
-10	m6a.T2A	RRACH	8.484
-9	m6a.T2A	RRACH	7.859
-8	m6a.T2A	RRACH	10.863
-7	m6a.T2A	RRACH	8.567
-6	m6a.T2A	RRACH	10.259
-5	m6a.T2A	RRACH	13.294
-4	m6a.T2A	RRACH	11.587
-3	m6a.T2A	RRACH	0.000
-2	m6a.T2A	RRACH	0.000
-1	m6a.T2A	RRACH	0.000
0	m6a.T2A	RRACH	0.000
1	m6a.T2A	RRACH	5.889
2	m6a.T2A	RRACH	5.082
3	m6a.T2A	RRACH	9.915
4	m6a.T2A	RRACH	5.279
5	m6a.T2A	RRACH	9.011
6	m6a.T2A	RRACH	7.406
7	m6a.T2A	RRACH	4.829
8	m6a.T2A	RRACH	8.425
9	m6a.T2A	RRACH	7.215
10	m6a.T2A	RRACH	5.516
11	m6a.T2A	RRACH	6.871
12	m6a.T2A	RRACH	6.200
13	m6a.T2A	RRACH	8.155
14	m6a.T2A	RRACH	4.091
15	m6a.T2A	RRACH	3.928
16	m6a.T2A	RRACH	4.789
17	m6a.T2A	RRACH	6.715
18	m6a.T2A	RRACH	8.027
19	m6a.T2A	RRACH	7.555
20	m6a.T2A	RRACH	5.361
21	m6a.T2A	RRACH	6.649
22	m6a.T2A	RRACH	5.663
23	m6a.T2A	RRACH	5.563
24	m6a.T2A	RRACH	6.583
25	m6a.T2A	RRACH	5.398
26	m6a.T2A	RRACH	4.301
27	m6a.T2A	RRACH	4.797
28	m6a.T2A	RRACH	5.644
29	m6a.T2A	RRACH	12.179
30	m6a.T2A	RRACH	2.625
31	m6a.T2A	RRACH	5.046
32	m6a.T2A	RRACH	6.790
33	m6a.T2A	RRACH	5.286
34	m6a.T2A	RRACH	6.050
35	m6a.T2A	RRACH	6.317
36	m6a.T2A	RRACH	6.295
37	m6a.T2A	RRACH	4.557
38	m6a.T2A	RRACH	6.370
39	m6a.T2A	RRACH	6.199
40	m6a.T2A	RRACH	4.687
41	m6a.T2A	RRACH	4.564
42	m6a.T2A	RRACH	6.157
43	m6a.T2A	RRACH	4.510
44	m6a.T2A	RRACH	6.851
45	m6a.T2A	RRACH	4.252
46	m6a.T2A	RRACH	4.538
47	m6a.T2A	RRACH	5.599
48	m6a.T2A	RRACH	4.121
49	m6a.T2A	RRACH	3.181
50	m6a.T2A	RRACH	5.220
-50	m6a.T2A	WWAWW	8.584
-49	m6a.T2A	WWAWW	6.022
-48	m6a.T2A	WWAWW	6.956
-47	m6a.T2A	WWAWW	5.315
-46	m6a.T2A	WWAWW	6.114
-45	m6a.T2A	WWAWW	6.079
-44	m6a.T2A	WWAWW	9.874
-43	m6a.T2A	WWAWW	8.051
-42	m6a.T2A	WWAWW	9.432
-41	m6a.T2A	WWAWW	8.345
-40	m6a.T2A	WWAWW	9.748
-39	m6a.T2A	WWAWW	4.926
-38	m6a.T2A	WWAWW	9.465
-37	m6a.T2A	WWAWW	7.555
-36	m6a.T2A	WWAWW	7.382
-35	m6a.T2A	WWAWW	6.746
-34	m6a.T2A	WWAWW	7.617
-33	m6a.T2A	WWAWW	7.189
-32	m6a.T2A	WWAWW	8.893
-31	m6a.T2A	WWAWW	7.617
-30	m6a.T2A	WWAWW	9.614
-29	m6a.T2A	WWAWW	7.725
-28	m6a.T2A	WWAWW	5.184
-27	m6a.T2A	WWAWW	8.009
-26	m6a.T2A	WWAWW	8.084
-25	m6a.T2A	WWAWW	5.382
-24	m6a.T2A	WWAWW	7.221
-23	m6a.T2A	WWAWW	8.024
-22	m6a.T2A	WWAWW	8.381
-21	m6a.T2A	WWAWW	5.301
-20	m6a.T2A	WWAWW	8.509
-19	m6a.T2A	WWAWW	10.615
-18	m6a.T2A	WWAWW	7.904
-17	m6a.T2A	WWAWW	10.888
-16	m6a.T2A	WWAWW	5.971
-15	m6a.T2A	WWAWW	6.889
-14	m6a.T2A	WWAWW	7.217
-13	m6a.T2A	WWAWW	6.680
-12	m6a.T2A	WWAWW	8.503
-11	m6a.T2A	WWAWW	12.736
-10	m6a.T2A	WWAWW	9.172
-9	m6a.T2A	WWAWW	8.182
-8	m6a.T2A	WWAWW	9.870
-7	m6a.T2A	WWAWW	10.020
-6	m6a.T2A	WWAWW	6.254
-5	m6a.T2A	WWAWW	18.031
-4	m6a.T2A	WWAWW	9.604
-3	m6a.T2A	WWAWW	34.055
-2	m6a.T2A	WWAWW	154.943
-1	m6a.T2A	WWAWW	0.000
0	m6a.T2A	WWAWW	41.032
1	m6a.T2A	WWAWW	30.846
2	m6a.T2A	WWAWW	17.562
3	m6a.T2A	WWAWW	15.873
4	m6a.T2A	WWAWW	14.241
5	m6a.T2A	WWAWW	9.373
6	m6a.T2A	WWAWW	13.055
7	m6a.T2A	WWAWW	11.589
8	m6a.T2A	WWAWW	9.390
9	m6a.T2A	WWAWW	8.745
10	m6a.T2A	WWAWW	10.470
11	m6a.T2A	WWAWW	8.277
12	m6a.T2A	WWAWW	10.252
13	m6a.T2A	WWAWW	11.211
14	m6a.T2A	WWAWW	7.194
15	m6a.T2A	WWAWW	9.588
16	m6a.T2A	WWAWW	10.199
17	m6a.T2A	WWAWW	8.776
18	m6a.T2A	WWAWW	9.477
19	m6a.T2A	WWAWW	10.930
20	m6a.T2A	WWAWW	9.245
21	m6a.T2A	WWAWW	8.529
22	m6a.T2A	WWAWW	10.652
23	m6a.T2A	WWAWW	9.405
24	m6a.T2A	WWAWW	10.621
25	m6a.T2A	WWAWW	7.885
26	m6a.T2A	WWAWW	9.052
27	m6a.T2A	WWAWW	6.672
28	m6a.T2A	WWAWW	6.656
29	m6a.T2A	WWAWW	7.610
30	m6a.T2A	WWAWW	7.267
31	m6a.T2A	WWAWW	6.460
32	m6a.T2A	WWAWW	8.722
33	m6a.T2A	WWAWW	8.773
34	m6a.T2A	WWAWW	6.023
35	m6a.T2A	WWAWW	8.936
36	m6a.T2A	WWAWW	5.250
37	m6a.T2A	WWAWW	6.699
38	m6a.T2A	WWAWW	6.232
39	m6a.T2A	WWAWW	5.825
40	m6a.T2A	WWAWW	7.693
41	m6a.T2A	WWAWW	7.413
42	m6a.T2A	WWAWW	8.048
43	m6a.T2A	WWAWW	8.101
44	m6a.T2A	WWAWW	7.414
45	m6a.T2A	WWAWW	7.649
46	m6a.T2A	WWAWW	8.199
47	m6a.T2A	WWAWW	7.921
48	m6a.T2A	WWAWW	4.675
49	m6a.T2A	WWAWW	6.596
50	m6a.T2A	WWAWW	8.540
-50	m6a.T2A	CRACH	0.665
-49	m6a.T2A	CRACH	1.019
-48	m6a.T2A	CRACH	1.351
-47	m6a.T2A	CRACH	2.157
-46	m6a.T2A	CRACH	2.557
-45	m6a.T2A	CRACH	0.542
-44	m6a.T2A	CRACH	1.174
-43	m6a.T2A	CRACH	0.355
-42	m6a.T2A	CRACH	0.542
-41	m6a.T2A	CRACH	1.364
-40	m6a.T2A	CRACH	0.509
-39	m6a.T2A	CRACH	0.785
-38	m6a.T2A	CRACH	0.542
-37	m6a.T2A	CRACH	0.465
-36	m6a.T2A	CRACH	0.310
-35	m6a.T2A	CRACH	1.262
-34	m6a.T2A	CRACH	1.118
-33	m6a.T2A	CRACH	0.587
-32	m6a.T2A	CRACH	0.742
-31	m6a.T2A	CRACH	0.510
-30	m6a.T2A	CRACH	0.542
-29	m6a.T2A	CRACH	0.876
-28	m6a.T2A	CRACH	1.173
-27	m6a.T2A	CRACH	0.819
-26	m6a.T2A	CRACH	0.432
-25	m6a.T2A	CRACH	0.632
-24	m6a.T2A	CRACH	0.465
-23	m6a.T2A	CRACH	1.541
-22	m6a.T2A	CRACH	1.284
-21	m6a.T2A	CRACH	0.697
-20	m6a.T2A	CRACH	0.477
-19	m6a.T2A	CRACH	0.542
-18	m6a.T2A	CRACH	0.355
-17	m6a.T2A	CRACH	0.664
-16	m6a.T2A	CRACH	1.760
-15	m6a.T2A	CRACH	0.709
-14	m6a.T2A	CRACH	0.465
-13	m6a.T2A	CRACH	0.310
-12	m6a.T2A	CRACH	0.310
-11	m6a.T2A	CRACH	1.060
-10	m6a.T2A	CRACH	0.620
-9	m6a.T2A	CRACH	0.820
-8	m6a.T2A	CRACH	0.554
-7	m6a.T2A	CRACH	0.477
-6	m6a.T2A	CRACH	0.000
-5	m6a.T2A	CRACH	0.310
-4	m6a.T2A	CRACH	0.774
-3	m6a.T2A	CRACH	0.000
-2	m6a.T2A	CRACH	0.000
-1	m6a.T2A	CRACH	0.000
0	m6a.T2A	CRACH	0.000
1	m6a.T2A	CRACH	0.665
2	m6a.T2A	CRACH	1.308
3	m6a.T2A	CRACH	0.465
4	m6a.T2A	CRACH	0.355
5	m6a.T2A	CRACH	0.542
6	m6a.T2A	CRACH	0.355
7	m6a.T2A	CRACH	0.733
8	m6a.T2A	CRACH	1.372
9	m6a.T2A	CRACH	1.873
10	m6a.T2A	CRACH	0.864
11	m6a.T2A	CRACH	0.155
12	m6a.T2A	CRACH	0.765
13	m6a.T2A	CRACH	0.620
14	m6a.T2A	CRACH	0.709
15	m6a.T2A	CRACH	1.243
16	m6a.T2A	CRACH	0.664
17	m6a.T2A	CRACH	0.465
18	m6a.T2A	CRACH	0.509
19	m6a.T2A	CRACH	0.720
20	m6a.T2A	CRACH	0.587
21	m6a.T2A	CRACH	1.389
22	m6a.T2A	CRACH	0.820
23	m6a.T2A	CRACH	0.820
24	m6a.T2A	CRACH	1.243
25	m6a.T2A	CRACH	0.665
26	m6a.T2A	CRACH	1.364
27	m6a.T2A	CRACH	0.987
28	m6a.T2A	CRACH	1.019
29	m6a.T2A	CRACH	0.586
30	m6a.T2A	CRACH	0.586
31	m6a.T2A	CRACH	0.310
32	m6a.T2A	CRACH	1.026
33	m6a.T2A	CRACH	1.276
34	m6a.T2A	CRACH	1.201
35	m6a.T2A	CRACH	1.938
36	m6a.T2A	CRACH	1.786
37	m6a.T2A	CRACH	0.941
38	m6a.T2A	CRACH	1.228
39	m6a.T2A	CRACH	0.465
40	m6a.T2A	CRACH	1.222
41	m6a.T2A	CRACH	1.341
42	m6a.T2A	CRACH	0.355
43	m6a.T2A	CRACH	0.897
44	m6a.T2A	CRACH	1.573
45	m6a.T2A	CRACH	1.451
46	m6a.T2A	CRACH	0.775
47	m6a.T2A	CRACH	1.648
48	m6a.T2A	CRACH	0.587
49	m6a.T2A	CRACH	2.608
50	m6a.T2A	CRACH	1.109
-50	noUV.T2A	RRACH	17.713
-49	noUV.T2A	RRACH	13.918
-48	noUV.T2A	RRACH	16.232
-47	noUV.T2A	RRACH	16.236
-46	noUV.T2A	RRACH	18.104
-45	noUV.T2A	RRACH	11.722
-44	noUV.T2A	RRACH	17.250
-43	noUV.T2A	RRACH	23.102
-42	noUV.T2A	RRACH	13.481
-41	noUV.T2A	RRACH	22.387
-40	noUV.T2A	RRACH	24.487
-39	noUV.T2A	RRACH	14.276
-38	noUV.T2A	RRACH	13.702
-37	noUV.T2A	RRACH	18.554
-36	noUV.T2A	RRACH	21.718
-35	noUV.T2A	RRACH	14.490
-34	noUV.T2A	RRACH	20.705
-33	noUV.T2A	RRACH	18.203
-32	noUV.T2A	RRACH	20.207
-31	noUV.T2A	RRACH	22.726
-30	noUV.T2A	RRACH	20.865
-29	noUV.T2A	RRACH	23.213
-28	noUV.T2A	RRACH	23.191
-27	noUV.T2A	RRACH	21.862
-26	noUV.T2A	RRACH	21.230
-25	noUV.T2A	RRACH	19.289
-24	noUV.T2A	RRACH	22.435
-23	noUV.T2A	RRACH	22.531
-22	noUV.T2A	RRACH	18.915
-21	noUV.T2A	RRACH	22.680
-20	noUV.T2A	RRACH	27.871
-19	noUV.T2A	RRACH	18.538
-18	noUV.T2A	RRACH	19.553
-17	noUV.T2A	RRACH	19.147
-16	noUV.T2A	RRACH	19.353
-15	noUV.T2A	RRACH	35.958
-14	noUV.T2A	RRACH	21.568
-13	noUV.T2A	RRACH	23.510
-12	noUV.T2A	RRACH	21.689
-11	noUV.T2A	RRACH	29.220
-10	noUV.T2A	RRACH	27.465
-9	noUV.T2A	RRACH	27.662
-8	noUV.T2A	RRACH	35.898
-7	noUV.T2A	RRACH	32.014
-6	noUV.T2A	RRACH	66.557
-5	noUV.T2A	RRACH	66.178
-4	noUV.T2A	RRACH	45.492
-3	noUV.T2A	RRACH	0.000
-2	noUV.T2A	RRACH	0.000
-1	noUV.T2A	RRACH	0.000
0	noUV.T2A	RRACH	0.000
1	noUV.T2A	RRACH	12.909
2	noUV.T2A	RRACH	16.243
3	noUV.T2A	RRACH	23.561
4	noUV.T2A	RRACH	14.564
5	noUV.T2A	RRACH	20.336
6	noUV.T2A	RRACH	17.253
7	noUV.T2A	RRACH	19.150
8	noUV.T2A	RRACH	22.594
9	noUV.T2A	RRACH	19.325
10	noUV.T2A	RRACH	17.646
11	noUV.T2A	RRACH	21.548
12	noUV.T2A	RRACH	28.797
13	noUV.T2A	RRACH	19.898
14	noUV.T2A	RRACH	12.532
15	noUV.T2A	RRACH	13.742
16	noUV.T2A	RRACH	15.296
17	noUV.T2A	RRACH	19.150
18	noUV.T2A	RRACH	20.070
19	noUV.T2A	RRACH	19.382
20	noUV.T2A	RRACH	18.388
21	noUV.T2A	RRACH	12.455
22	noUV.T2A	RRACH	15.058
23	noUV.T2A	RRACH	17.072
24	noUV.T2A	RRACH	13.560
25	noUV.T2A	RRACH	13.879
26	noUV.T2A	RRACH	17.506
27	noUV.T2A	RRACH	15.403
28	noUV.T2A	RRACH	16.948
29	noUV.T2A	RRACH	28.700
30	noUV.T2A	RRACH	11.558
31	noUV.T2A	RRACH	15.119
32	noUV.T2A	RRACH	20.221
33	noUV.T2A	RRACH	17.087
34	noUV.T2A	RRACH	17.798
35	noUV.T2A	RRACH	21.547
36	noUV.T2A	RRACH	18.828
37	noUV.T2A	RRACH	14.119
38	noUV.T2A	RRACH	18.999
39	noUV.T2A	RRACH	17.613
40	noUV.T2A	RRACH	12.579
41	noUV.T2A	RRACH	16.528
42	noUV.T2A	RRACH	20.165
43	noUV.T2A	RRACH	20.377
44	noUV.T2A	RRACH	16.528
45	noUV.T2A	RRACH	17.140
46	noUV.T2A	RRACH	12.185
47	noUV.T2A	RRACH	19.837
48	noUV.T2A	RRACH	17.554
49	noUV.T2A	RRACH	15.801
50	noUV.T2A	RRACH	19.341
-50	noUV.T2A	WWAWW	23.331
-49	noUV.T2A	WWAWW	15.834
-48	noUV.T2A	WWAWW	20.724
-47	noUV.T2A	WWAWW	21.396
-46	noUV.T2A	WWAWW	18.059
-45	noUV.T2A	WWAWW	24.867
-44	noUV.T2A	WWAWW	16.888
-43	noUV.T2A	WWAWW	21.394
-42	noUV.T2A	WWAWW	24.105
-41	noUV.T2A	WWAWW	22.822
-40	noUV.T2A	WWAWW	17.466
-39	noUV.T2A	WWAWW	14.185
-38	noUV.T2A	WWAWW	24.354
-37	noUV.T2A	WWAWW	18.199
-36	noUV.T2A	WWAWW	21.124
-35	noUV.T2A	WWAWW	20.487
-34	noUV.T2A	WWAWW	26.787
-33	noUV.T2A	WWAWW	23.486
-32	noUV.T2A	WWAWW	24.134
-31	noUV.T2A	WWAWW	18.366
-30	noUV.T2A	WWAWW	22.942
-29	noUV.T2A	WWAWW	22.949
-28	noUV.T2A	WWAWW	19.839
-27	noUV.T2A	WWAWW	18.622
-26	noUV.T2A	WWAWW	19.458
-25	noUV.T2A	WWAWW	15.470
-24	noUV.T2A	WWAWW	15.173
-23	noUV.T2A	WWAWW	21.517
-22	noUV.T2A	WWAWW	20.014
-21	noUV.T2A	WWAWW	14.358
-20	noUV.T2A	WWAWW	19.193
-19	noUV.T2A	WWAWW	25.164
-18	noUV.T2A	WWAWW	21.034
-17	noUV.T2A	WWAWW	24.908
-16	noUV.T2A	WWAWW	17.693
-15	noUV.T2A	WWAWW	18.332
-14	noUV.T2A	WWAWW	19.368
-13	noUV.T2A	WWAWW	17.563
-12	noUV.T2A	WWAWW	20.425
-11	noUV.T2A	WWAWW	27.870
-10	noUV.T2A	WWAWW	17.340
-9	noUV.T2A	WWAWW	19.647
-8	noUV.T2A	WWAWW	23.579
-7	noUV.T2A	WWAWW	15.127
-6	noUV.T2A	WWAWW	17.522
-5	noUV.T2A	WWAWW	28.342
-4	noUV.T2A	WWAWW	9.891
-3	noUV.T2A	WWAWW	75.492
-2	noUV.T2A	WWAWW	653.131
-1	noUV.T2A	WWAWW	0.000
0	noUV.T2A	WWAWW	155.908
1	noUV.T2A	WWAWW	78.114
2	noUV.T2A	WWAWW	44.834
3	noUV.T2A	WWAWW	34.608
4	noUV.T2A	WWAWW	32.849
5	noUV.T2A	WWAWW	27.868
6	noUV.T2A	WWAWW	30.094
7	noUV.T2A	WWAWW	36.790
8	noUV.T2A	WWAWW	23.842
9	noUV.T2A	WWAWW	27.142
10	noUV.T2A	WWAWW	30.757
11	noUV.T2A	WWAWW	19.362
12	noUV.T2A	WWAWW	26.046
13	noUV.T2A	WWAWW	26.112
14	noUV.T2A	WWAWW	17.164
15	noUV.T2A	WWAWW	21.014
16	noUV.T2A	WWAWW	31.017
17	noUV.T2A	WWAWW	26.662
18	noUV.T2A	WWAWW	29.736
19	noUV.T2A	WWAWW	31.983
20	noUV.T2A	WWAWW	24.591
21	noUV.T2A	WWAWW	20.396
22	noUV.T2A	WWAWW	29.695
23	noUV.T2A	WWAWW	27.809
24	noUV.T2A	WWAWW	35.883
25	noUV.T2A	WWAWW	19.714
26	noUV.T2A	WWAWW	21.395
27	noUV.T2A	WWAWW	20.274
28	noUV.T2A	WWAWW	23.813
29	noUV.T2A	WWAWW	18.974
30	noUV.T2A	WWAWW	24.001
31	noUV.T2A	WWAWW	22.013
32	noUV.T2A	WWAWW	18.423
33	noUV.T2A	WWAWW	23.002
34	noUV.T2A	WWAWW	24.063
35	noUV.T2A	WWAWW	21.487
36	noUV.T2A	WWAWW	17.806
37	noUV.T2A	WWAWW	25.304
38	noUV.T2A	WWAWW	20.978
39	noUV.T2A	WWAWW	19.078
40	noUV.T2A	WWAWW	21.002
41	noUV.T2A	WWAWW	19.987
42	noUV.T2A	WWAWW	22.658
43	noUV.T2A	WWAWW	26.218
44	noUV.T2A	WWAWW	17.184
45	noUV.T2A	WWAWW	19.708
46	noUV.T2A	WWAWW	21.204
47	noUV.T2A	WWAWW	16.405
48	noUV.T2A	WWAWW	18.435
49	noUV.T2A	WWAWW	18.122
50	noUV.T2A	WWAWW	16.177
-50	noUV.T2A	CRACH	2.344
-49	noUV.T2A	CRACH	5.722
-48	noUV.T2A	CRACH	4.075
-47	noUV.T2A	CRACH	2.549
-46	noUV.T2A	CRACH	6.803
-45	noUV.T2A	CRACH	2.118
-44	noUV.T2A	CRACH	2.929
-43	noUV.T2A	CRACH	1.641
-42	noUV.T2A	CRACH	3.209
-41	noUV.T2A	CRACH	3.460
-40	noUV.T2A	CRACH	2.403
-39	noUV.T2A	CRACH	1.537
-38	noUV.T2A	CRACH	2.312
-37	noUV.T2A	CRACH	2.544
-36	noUV.T2A	CRACH	1.446
-35	noUV.T2A	CRACH	3.510
-34	noUV.T2A	CRACH	3.513
-33	noUV.T2A	CRACH	1.201
-32	noUV.T2A	CRACH	1.675
-31	noUV.T2A	CRACH	1.198
-30	noUV.T2A	CRACH	1.111
-29	noUV.T2A	CRACH	5.819
-28	noUV.T2A	CRACH	1.201
-27	noUV.T2A	CRACH	2.876
-26	noUV.T2A	CRACH	2.403
-25	noUV.T2A	CRACH	2.209
-24	noUV.T2A	CRACH	1.396
-23	noUV.T2A	CRACH	3.796
-22	noUV.T2A	CRACH	2.786
-21	noUV.T2A	CRACH	2.011
-20	noUV.T2A	CRACH	3.347
-19	noUV.T2A	CRACH	2.474
-18	noUV.T2A	CRACH	2.312
-17	noUV.T2A	CRACH	1.007
-16	noUV.T2A	CRACH	4.293
-15	noUV.T2A	CRACH	1.679
-14	noUV.T2A	CRACH	2.839
-13	noUV.T2A	CRACH	2.011
-12	noUV.T2A	CRACH	1.731
-11	noUV.T2A	CRACH	3.071
-10	noUV.T2A	CRACH	4.370
-9	noUV.T2A	CRACH	1.343
-8	noUV.T2A	CRACH	1.343
-7	noUV.T2A	CRACH	1.343
-6	noUV.T2A	CRACH	0.530
-5	noUV.T2A	CRACH	0.671
-4	noUV.T2A	CRACH	0.866
-3	noUV.T2A	CRACH	0.000
-2	noUV.T2A	CRACH	0.000
-1	noUV.T2A	CRACH	0.000
0	noUV.T2A	CRACH	0.000
1	noUV.T2A	CRACH	2.067
2	noUV.T2A	CRACH	4.316
3	noUV.T2A	CRACH	3.507
4	noUV.T2A	CRACH	0.671
5	noUV.T2A	CRACH	6.189
6	noUV.T2A	CRACH	1.446
7	noUV.T2A	CRACH	3.051
8	noUV.T2A	CRACH	2.308
9	noUV.T2A	CRACH	3.755
10	noUV.T2A	CRACH	3.813
11	noUV.T2A	CRACH	1.339
12	noUV.T2A	CRACH	1.731
13	noUV.T2A	CRACH	3.953
14	noUV.T2A	CRACH	3.209
15	noUV.T2A	CRACH	3.067
16	noUV.T2A	CRACH	2.544
17	noUV.T2A	CRACH	2.205
18	noUV.T2A	CRACH	0.336
19	noUV.T2A	CRACH	2.067
20	noUV.T2A	CRACH	1.675
21	noUV.T2A	CRACH	3.617
22	noUV.T2A	CRACH	4.406
23	noUV.T2A	CRACH	2.735
24	noUV.T2A	CRACH	1.446
25	noUV.T2A	CRACH	3.775
26	noUV.T2A	CRACH	4.235
27	noUV.T2A	CRACH	3.212
28	noUV.T2A	CRACH	3.937
29	noUV.T2A	CRACH	3.795
30	noUV.T2A	CRACH	4.323
31	noUV.T2A	CRACH	4.252
32	noUV.T2A	CRACH	2.544
33	noUV.T2A	CRACH	2.400
34	noUV.T2A	CRACH	5.836
35	noUV.T2A	CRACH	1.873
36	noUV.T2A	CRACH	4.069
37	noUV.T2A	CRACH	2.383
38	noUV.T2A	CRACH	2.732
39	noUV.T2A	CRACH	1.873
40	noUV.T2A	CRACH	3.265
41	noUV.T2A	CRACH	3.121
42	noUV.T2A	CRACH	1.537
43	noUV.T2A	CRACH	5.132
44	noUV.T2A	CRACH	1.873
45	noUV.T2A	CRACH	2.594
46	noUV.T2A	CRACH	3.513
47	noUV.T2A	CRACH	4.997
48	noUV.T2A	CRACH	2.809
49	noUV.T2A	CRACH	5.064
50	noUV.T2A	CRACH	2.111
-50	input.T2A	RRACH	2.734
-49	input.T2A	RRACH	1.425
-48	input.T2A	RRACH	0.835
-47	input.T2A	RRACH	1.663
-46	input.T2A	RRACH	1.183
-45	input.T2A	RRACH	1.330
-44	input.T2A	RRACH	1.583
-43	input.T2A	RRACH	3.280
-42	input.T2A	RRACH	2.128
-41	input.T2A	RRACH	2.354
-40	input.T2A	RRACH	1.970
-39	input.T2A	RRACH	0.848
-38	input.T2A	RRACH	0.448
-37	input.T2A	RRACH	2.128
-36	input.T2A	RRACH	1.647
-35	input.T2A	RRACH	1.042
-34	input.T2A	RRACH	1.029
-33	input.T2A	RRACH	0.736
-32	input.T2A	RRACH	1.735
-31	input.T2A	RRACH	1.471
-30	input.T2A	RRACH	0.959
-29	input.T2A	RRACH	3.378
-28	input.T2A	RRACH	1.748
-27	input.T2A	RRACH	4.451
-26	input.T2A	RRACH	2.072
-25	input.T2A	RRACH	1.541
-24	input.T2A	RRACH	3.483
-23	input.T2A	RRACH	0.624
-22	input.T2A	RRACH	2.092
-21	input.T2A	RRACH	1.860
-20	input.T2A	RRACH	0.883
-19	input.T2A	RRACH	2.147
-18	input.T2A	RRACH	1.566
-17	input.T2A	RRACH	0.781
-16	input.T2A	RRACH	1.137
-15	input.T2A	RRACH	0.336
-14	input.T2A	RRACH	1.137
-13	input.T2A	RRACH	3.687
-12	input.T2A	RRACH	1.966
-11	input.T2A	RRACH	2.370
-10	input.T2A	RRACH	2.418
-9	input.T2A	RRACH	2.815
-8	input.T2A	RRACH	2.290
-7	input.T2A	RRACH	2.324
-6	input.T2A	RRACH	3.188
-5	input.T2A	RRACH	6.462
-4	input.T2A	RRACH	3.535
-3	input.T2A	RRACH	0.000
-2	input.T2A	RRACH	0.000
-1	input.T2A	RRACH	0.000
0	input.T2A	RRACH	0.000
1	input.T2A	RRACH	1.071
2	input.T2A	RRACH	2.535
3	input.T2A	RRACH	3.505
4	input.T2A	RRACH	2.352
5	input.T2A	RRACH	5.140
6	input.T2A	RRACH	1.394
7	input.T2A	RRACH	1.518
8	input.T2A	RRACH	3.821
9	input.T2A	RRACH	2.801
10	input.T2A	RRACH	2.053
11	input.T2A	RRACH	3.038
12	input.T2A	RRACH	2.212
13	input.T2A	RRACH	3.179
14	input.T2A	RRACH	1.471
15	input.T2A	RRACH	0.912
16	input.T2A	RRACH	1.984
17	input.T2A	RRACH	3.573
18	input.T2A	RRACH	1.535
19	input.T2A	RRACH	2.873
20	input.T2A	RRACH	2.388
21	input.T2A	RRACH	2.298
22	input.T2A	RRACH	2.707
23	input.T2A	RRACH	1.775
24	input.T2A	RRACH	1.312
25	input.T2A	RRACH	2.483
26	input.T2A	RRACH	2.675
27	input.T2A	RRACH	2.276
28	input.T2A	RRACH	3.933
29	input.T2A	RRACH	5.876
30	input.T2A	RRACH	0.624
31	input.T2A	RRACH	1.580
32	input.T2A	RRACH	2.131
33	input.T2A	RRACH	1.395
34	input.T2A	RRACH	0.882
35	input.T2A	RRACH	1.536
36	input.T2A	RRACH	0.736
37	input.T2A	RRACH	1.488
38	input.T2A	RRACH	1.728
39	input.T2A	RRACH	1.405
40	input.T2A	RRACH	1.458
41	input.T2A	RRACH	0.671
42	input.T2A	RRACH	2.446
43	input.T2A	RRACH	2.805
44	input.T2A	RRACH	2.661
45	input.T2A	RRACH	1.201
46	input.T2A	RRACH	1.072
47	input.T2A	RRACH	2.535
48	input.T2A	RRACH	0.735
49	input.T2A	RRACH	0.782
50	input.T2A	RRACH	0.960
-50	input.T2A	WWAWW	3.506
-49	input.T2A	WWAWW	2.579
-48	input.T2A	WWAWW	3.135
-47	input.T2A	WWAWW	3.505
-46	input.T2A	WWAWW	2.253
-45	input.T2A	WWAWW	3.135
-44	input.T2A	WWAWW	3.710
-43	input.T2A	WWAWW	2.513
-42	input.T2A	WWAWW	2.896
-41	input.T2A	WWAWW	1.854
-40	input.T2A	WWAWW	2.900
-39	input.T2A	WWAWW	3.308
-38	input.T2A	WWAWW	2.723
-37	input.T2A	WWAWW	2.917
-36	input.T2A	WWAWW	3.742
-35	input.T2A	WWAWW	2.147
-34	input.T2A	WWAWW	2.486
-33	input.T2A	WWAWW	3.443
-32	input.T2A	WWAWW	5.090
-31	input.T2A	WWAWW	3.567
-30	input.T2A	WWAWW	4.432
-29	input.T2A	WWAWW	6.092
-28	input.T2A	WWAWW	2.144
-27	input.T2A	WWAWW	4.383
-26	input.T2A	WWAWW	2.081
-25	input.T2A	WWAWW	2.541
-24	input.T2A	WWAWW	3.190
-23	input.T2A	WWAWW	2.448
-22	input.T2A	WWAWW	3.610
-21	input.T2A	WWAWW	2.740
-20	input.T2A	WWAWW	1.795
-19	input.T2A	WWAWW	3.707
-18	input.T2A	WWAWW	2.610
-17	input.T2A	WWAWW	3.477
-16	input.T2A	WWAWW	3.227
-15	input.T2A	WWAWW	2.688
-14	input.T2A	WWAWW	1.919
-13	input.T2A	WWAWW	3.206
-12	input.T2A	WWAWW	2.782
-11	input.T2A	WWAWW	3.803
-10	input.T2A	WWAWW	2.631
-9	input.T2A	WWAWW	2.420
-8	input.T2A	WWAWW	2.302
-7	input.T2A	WWAWW	3.264
-6	input.T2A	WWAWW	1.471
-5	input.T2A	WWAWW	3.072
-4	input.T2A	WWAWW	0.960
-3	input.T2A	WWAWW	4.294
-2	input.T2A	WWAWW	76.299
-1	input.T2A	WWAWW	0.000
0	input.T2A	WWAWW	21.013
1	input.T2A	WWAWW	8.374
2	input.T2A	WWAWW	5.638
3	input.T2A	WWAWW	4.898
4	input.T2A	WWAWW	5.403
5	input.T2A	WWAWW	4.010
6	input.T2A	WWAWW	4.489
7	input.T2A	WWAWW	6.338
8	input.T2A	WWAWW	3.759
9	input.T2A	WWAWW	3.424
10	input.T2A	WWAWW	7.366
11	input.T2A	WWAWW	3.338
12	input.T2A	WWAWW	1.731
13	input.T2A	WWAWW	4.429
14	input.T2A	WWAWW	4.216
15	input.T2A	WWAWW	6.857
16	input.T2A	WWAWW	4.258
17	input.T2A	WWAWW	5.669
18	input.T2A	WWAWW	5.041
19	input.T2A	WWAWW	8.497
20	input.T2A	WWAWW	9.132
21	input.T2A	WWAWW	4.829
22	input.T2A	WWAWW	6.453
23	input.T2A	WWAWW	5.186
24	input.T2A	WWAWW	7.049
25	input.T2A	WWAWW	4.002
26	input.T2A	WWAWW	5.636
27	input.T2A	WWAWW	3.833
28	input.T2A	WWAWW	6.112
29	input.T2A	WWAWW	2.801
30	input.T2A	WWAWW	3.344
31	input.T2A	WWAWW	4.288
32	input.T2A	WWAWW	4.562
33	input.T2A	WWAWW	3.312
34	input.T2A	WWAWW	3.093
35	input.T2A	WWAWW	3.478
36	input.T2A	WWAWW	3.482
37	input.T2A	WWAWW	2.991
38	input.T2A	WWAWW	1.455
39	input.T2A	WWAWW	2.286
40	input.T2A	WWAWW	3.258
41	input.T2A	WWAWW	4.817
42	input.T2A	WWAWW	3.889
43	input.T2A	WWAWW	3.841
44	input.T2A	WWAWW	2.863
45	input.T2A	WWAWW	2.819
46	input.T2A	WWAWW	2.713
47	input.T2A	WWAWW	5.420
48	input.T2A	WWAWW	2.384
49	input.T2A	WWAWW	2.941
50	input.T2A	WWAWW	2.881
-50	input.T2A	CRACH	0.000
-49	input.T2A	CRACH	0.432
-48	input.T2A	CRACH	0.432
-47	input.T2A	CRACH	0.227
-46	input.T2A	CRACH	0.288
-45	input.T2A	CRACH	0.000
-44	input.T2A	CRACH	0.000
-43	input.T2A	CRACH	0.000
-42	input.T2A	CRACH	0.288
-41	input.T2A	CRACH	1.104
-40	input.T2A	CRACH	0.000
-39	input.T2A	CRACH	0.945
-38	input.T2A	CRACH	0.288
-37	input.T2A	CRACH	0.371
-36	input.T2A	CRACH	0.432
-35	input.T2A	CRACH	0.371
-34	input.T2A	CRACH	0.515
-33	input.T2A	CRACH	0.371
-32	input.T2A	CRACH	0.741
-31	input.T2A	CRACH	0.000
-30	input.T2A	CRACH	0.288
-29	input.T2A	CRACH	0.515
-28	input.T2A	CRACH	0.432
-27	input.T2A	CRACH	0.000
-26	input.T2A	CRACH	0.576
-25	input.T2A	CRACH	0.144
-24	input.T2A	CRACH	0.227
-23	input.T2A	CRACH	0.000
-22	input.T2A	CRACH	0.371
-21	input.T2A	CRACH	0.432
-20	input.T2A	CRACH	0.227
-19	input.T2A	CRACH	0.657
-18	input.T2A	CRACH	0.000
-17	input.T2A	CRACH	0.144
-16	input.T2A	CRACH	0.432
-15	input.T2A	CRACH	0.144
-14	input.T2A	CRACH	0.000
-13	input.T2A	CRACH	0.288
-12	input.T2A	CRACH	0.371
-11	input.T2A	CRACH	0.718
-10	input.T2A	CRACH	0.288
-9	input.T2A	CRACH	0.227
-8	input.T2A	CRACH	0.227
-7	input.T2A	CRACH	0.000
-6	input.T2A	CRACH	0.000
-5	input.T2A	CRACH	0.144
-4	input.T2A	CRACH	0.000
-3	input.T2A	CRACH	0.000
-2	input.T2A	CRACH	0.000
-1	input.T2A	CRACH	0.000
0	input.T2A	CRACH	0.000
1	input.T2A	CRACH	0.000
2	input.T2A	CRACH	0.144
3	input.T2A	CRACH	0.371
4	input.T2A	CRACH	0.000
5	input.T2A	CRACH	0.000
6	input.T2A	CRACH	0.144
7	input.T2A	CRACH	0.144
8	input.T2A	CRACH	0.288
9	input.T2A	CRACH	0.432
10	input.T2A	CRACH	1.933
11	input.T2A	CRACH	0.144
12	input.T2A	CRACH	0.803
13	input.T2A	CRACH	0.144
14	input.T2A	CRACH	0.144
15	input.T2A	CRACH	0.576
16	input.T2A	CRACH	0.144
17	input.T2A	CRACH	0.371
18	input.T2A	CRACH	0.000
19	input.T2A	CRACH	0.371
20	input.T2A	CRACH	0.000
21	input.T2A	CRACH	0.000
22	input.T2A	CRACH	0.144
23	input.T2A	CRACH	0.000
24	input.T2A	CRACH	0.144
25	input.T2A	CRACH	0.371
26	input.T2A	CRACH	0.576
27	input.T2A	CRACH	0.286
28	input.T2A	CRACH	0.288
29	input.T2A	CRACH	0.144
30	input.T2A	CRACH	0.000
31	input.T2A	CRACH	0.576
32	input.T2A	CRACH	0.432
33	input.T2A	CRACH	0.000
34	input.T2A	CRACH	0.288
35	input.T2A	CRACH	0.371
36	input.T2A	CRACH	1.030
37	input.T2A	CRACH	0.144
38	input.T2A	CRACH	0.144
39	input.T2A	CRACH	0.288
40	input.T2A	CRACH	0.000
41	input.T2A	CRACH	0.288
42	input.T2A	CRACH	0.000
43	input.T2A	CRACH	0.514
44	input.T2A	CRACH	0.288
45	input.T2A	CRACH	0.000
46	input.T2A	CRACH	0.432
47	input.T2A	CRACH	0.803
48	input.T2A	CRACH	0.144
49	input.T2A	CRACH	1.254
50	input.T2A	CRACH	0.000
-50	m6a.A2T	RRACH	1.307
-49	m6a.A2T	RRACH	0.620
-48	m6a.A2T	RRACH	1.393
-47	m6a.A2T	RRACH	2.351
-46	m6a.A2T	RRACH	0.542
-45	m6a.A2T	RRACH	0.697
-44	m6a.A2T	RRACH	1.418
-43	m6a.A2T	RRACH	0.277
-42	m6a.A2T	RRACH	1.207
-41	m6a.A2T	RRACH	0.742
-40	m6a.A2T	RRACH	1.264
-39	m6a.A2T	RRACH	0.897
-38	m6a.A2T	RRACH	0.921
-37	m6a.A2T	RRACH	1.196
-36	m6a.A2T	RRACH	2.075
-35	m6a.A2T	RRACH	0.896
-34	m6a.A2T	RRACH	0.897
-33	m6a.A2T	RRACH	0.542
-32	m6a.A2T	RRACH	0.864
-31	m6a.A2T	RRACH	1.019
-30	m6a.A2T	RRACH	0.465
-29	m6a.A2T	RRACH	2.048
-28	m6a.A2T	RRACH	0.998
-27	m6a.A2T	RRACH	1.866
-26	m6a.A2T	RRACH	0.664
-25	m6a.A2T	RRACH	0.477
-24	m6a.A2T	RRACH	1.174
-23	m6a.A2T	RRACH	1.006
-22	m6a.A2T	RRACH	1.429
-21	m6a.A2T	RRACH	1.832
-20	m6a.A2T	RRACH	1.398
-19	m6a.A2T	RRACH	2.443
-18	m6a.A2T	RRACH	0.787
-17	m6a.A2T	RRACH	0.619
-16	m6a.A2T	RRACH	1.019
-15	m6a.A2T	RRACH	3.585
-14	m6a.A2T	RRACH	1.142
-13	m6a.A2T	RRACH	1.552
-12	m6a.A2T	RRACH	1.837
-11	m6a.A2T	RRACH	1.561
-10	m6a.A2T	RRACH	1.207
-9	m6a.A2T	RRACH	0.852
-8	m6a.A2T	RRACH	0.819
-7	m6a.A2T	RRACH	0.897
-6	m6a.A2T	RRACH	1.759
-5	m6a.A2T	RRACH	1.551
-4	m6a.A2T	RRACH	0.232
-3	m6a.A2T	RRACH	1.064
-2	m6a.A2T	RRACH	1.252
-1	m6a.A2T	RRACH	0.000
0	m6a.A2T	RRACH	0.000
1	m6a.A2T	RRACH	0.000
2	m6a.A2T	RRACH	0.000
3	m6a.A2T	RRACH	0.000
4	m6a.A2T	RRACH	0.465
5	m6a.A2T	RRACH	1.765
6	m6a.A2T	RRACH	1.814
7	m6a.A2T	RRACH	0.775
8	m6a.A2T	RRACH	0.864
9	m6a.A2T	RRACH	0.465
10	m6a.A2T	RRACH	1.076
11	m6a.A2T	RRACH	3.508
12	m6a.A2T	RRACH	1.064
13	m6a.A2T	RRACH	0.820
14	m6a.A2T	RRACH	0.542
15	m6a.A2T	RRACH	0.942
16	m6a.A2T	RRACH	1.284
17	m6a.A2T	RRACH	0.775
18	m6a.A2T	RRACH	1.799
19	m6a.A2T	RRACH	1.042
20	m6a.A2T	RRACH	2.998
21	m6a.A2T	RRACH	1.528
22	m6a.A2T	RRACH	1.484
23	m6a.A2T	RRACH	0.697
24	m6a.A2T	RRACH	0.852
25	m6a.A2T	RRACH	1.251
26	m6a.A2T	RRACH	0.852
27	m6a.A2T	RRACH	1.207
28	m6a.A2T	RRACH	3.506
29	m6a.A2T	RRACH	1.884
30	m6a.A2T	RRACH	0.913
31	m6a.A2T	RRACH	1.263
32	m6a.A2T	RRACH	1.649
33	m6a.A2T	RRACH	0.896
34	m6a.A2T	RRACH	0.986
35	m6a.A2T	RRACH	3.797
36	m6a.A2T	RRACH	0.619
37	m6a.A2T	RRACH	1.138
38	m6a.A2T	RRACH	0.310
39	m6a.A2T	RRACH	1.750
40	m6a.A2T	RRACH	0.510
41	m6a.A2T	RRACH	0.721
42	m6a.A2T	RRACH	0.632
43	m6a.A2T	RRACH	1.109
44	m6a.A2T	RRACH	0.852
45	m6a.A2T	RRACH	0.852
46	m6a.A2T	RRACH	0.510
47	m6a.A2T	RRACH	1.483
48	m6a.A2T	RRACH	1.385
49	m6a.A2T	RRACH	0.697
50	m6a.A2T	RRACH	0.930
-50	m6a.A2T	WWAWW	1.329
-49	m6a.A2T	WWAWW	1.207
-48	m6a.A2T	WWAWW	1.329
-47	m6a.A2T	WWAWW	1.097
-46	m6a.A2T	WWAWW	5.457
-45	m6a.A2T	WWAWW	1.129
-44	m6a.A2T	WWAWW	2.181
-43	m6a.A2T	WWAWW	2.247
-42	m6a.A2T	WWAWW	2.823
-41	m6a.A2T	WWAWW	1.516
-40	m6a.A2T	WWAWW	1.729
-39	m6a.A2T	WWAWW	1.947
-38	m6a.A2T	WWAWW	1.594
-37	m6a.A2T	WWAWW	2.024
-36	m6a.A2T	WWAWW	2.084
-35	m6a.A2T	WWAWW	2.535
-34	m6a.A2T	WWAWW	5.280
-33	m6a.A2T	WWAWW	2.205
-32	m6a.A2T	WWAWW	1.695
-31	m6a.A2T	WWAWW	1.284
-30	m6a.A2T	WWAWW	2.370
-29	m6a.A2T	WWAWW	2.762
-28	m6a.A2T	WWAWW	1.471
-27	m6a.A2T	WWAWW	2.757
-26	m6a.A2T	WWAWW	1.618
-25	m6a.A2T	WWAWW	3.122
-24	m6a.A2T	WWAWW	1.817
-23	m6a.A2T	WWAWW	2.208
-22	m6a.A2T	WWAWW	2.267
-21	m6a.A2T	WWAWW	1.528
-20	m6a.A2T	WWAWW	2.325
-19	m6a.A2T	WWAWW	2.281
-18	m6a.A2T	WWAWW	1.529
-17	m6a.A2T	WWAWW	1.593
-16	m6a.A2T	WWAWW	2.847
-15	m6a.A2T	WWAWW	1.452
-14	m6a.A2T	WWAWW	2.746
-13	m6a.A2T	WWAWW	1.562
-12	m6a.A2T	WWAWW	1.562
-11	m6a.A2T	WWAWW	2.250
-10	m6a.A2T	WWAWW	3.512
-9	m6a.A2T	WWAWW	2.668
-8	m6a.A2T	WWAWW	3.434
-7	m6a.A2T	WWAWW	1.295
-6	m6a.A2T	WWAWW	3.012
-5	m6a.A2T	WWAWW	2.170
-4	m6a.A2T	WWAWW	5.051
-3	m6a.A2T	WWAWW	1.910
-2	m6a.A2T	WWAWW	0.000
-1	m6a.A2T	WWAWW	40.599
0	m6a.A2T	WWAWW	11.232
1	m6a.A2T	WWAWW	6.554
2	m6a.A2T	WWAWW	4.718
3	m6a.A2T	WWAWW	6.221
4	m6a.A2T	WWAWW	2.580
5	m6a.A2T	WWAWW	3.015
6	m6a.A2T	WWAWW	3.348
7	m6a.A2T	WWAWW	1.928
8	m6a.A2T	WWAWW	3.340
9	m6a.A2T	WWAWW	1.362
10	m6a.A2T	WWAWW	1.895
11	m6a.A2T	WWAWW	2.803
12	m6a.A2T	WWAWW	2.807
13	m6a.A2T	WWAWW	5.058
14	m6a.A2T	WWAWW	3.715
15	m6a.A2T	WWAWW	1.761
16	m6a.A2T	WWAWW	2.223
17	m6a.A2T	WWAWW	1.362
18	m6a.A2T	WWAWW	1.655
19	m6a.A2T	WWAWW	0.852
20	m6a.A2T	WWAWW	5.222
21	m6a.A2T	WWAWW	1.578
22	m6a.A2T	WWAWW	1.052
23	m6a.A2T	WWAWW	1.759
24	m6a.A2T	WWAWW	2.916
25	m6a.A2T	WWAWW	1.109
26	m6a.A2T	WWAWW	2.607
27	m6a.A2T	WWAWW	1.162
28	m6a.A2T	WWAWW	1.162
29	m6a.A2T	WWAWW	1.895
[truncated: 728 more rows]
