# Supplementary material for: Meta-unstable mRNAs in activated CD8+ T cells are defined by interlinked AU-rich elements and m6A mRNA methylation
Source: Nat Commun. 2026 Jan 22;17:160. doi: 10.1038/s41467-025-67762-w (PMC12827480; doi:10.1038/s41467-025-67762-w)
Supplement: Supplementary file 6 — Source Data [file 41467_2025_67762_MOESM6_ESM.zip › Source Data/Fig-S1F.csv]

pos	group	motif.group	count
-50	KO	GGACU	101.2912319
-50	WT	GGACU	193.7074181
-49	KO	GGACU	110.4959694
-49	WT	GGACU	208.1590361
-48	KO	GGACU	111.149681
-48	WT	GGACU	204.5280416
-47	KO	GGACU	103.4806859
-47	WT	GGACU	199.4283626
-46	KO	GGACU	108.3050807
-46	WT	GGACU	204.2555502
-45	KO	GGACU	109.4541342
-45	WT	GGACU	201.1102561
-44	KO	GGACU	106.3866051
-44	WT	GGACU	205.9598148
-43	KO	GGACU	109.4485839
-43	WT	GGACU	205.1010418
-42	KO	GGACU	111.3692644
-42	WT	GGACU	214.454208
-41	KO	GGACU	106.8896248
-41	WT	GGACU	211.5707581
-40	KO	GGACU	111.4605485
-40	WT	GGACU	210.3357426
-39	KO	GGACU	115.3706069
-39	WT	GGACU	214.4900086
-38	KO	GGACU	106.6119422
-38	WT	GGACU	212.6253689
-37	KO	GGACU	108.0799777
-37	WT	GGACU	206.7752089
-36	KO	GGACU	111.1958675
-36	WT	GGACU	209.4056903
-35	KO	GGACU	108.6059679
-35	WT	GGACU	210.9676862
-34	KO	GGACU	107.5228442
-34	WT	GGACU	204.8843091
-33	KO	GGACU	109.4409919
-33	WT	GGACU	206.7855161
-32	KO	GGACU	112.9615023
-32	WT	GGACU	207.4625303
-31	KO	GGACU	111.9896401
-31	WT	GGACU	214.3377527
-30	KO	GGACU	113.0061039
-30	WT	GGACU	213.2080304
-29	KO	GGACU	111.6329765
-29	WT	GGACU	212.7084932
-28	KO	GGACU	110.1517345
-28	WT	GGACU	217.8989037
-27	KO	GGACU	106.6364936
-27	WT	GGACU	212.9496725
-26	KO	GGACU	106.555949
-26	WT	GGACU	209.3572656
-25	KO	GGACU	110.3085892
-25	WT	GGACU	211.7518115
-24	KO	GGACU	107.1605906
-24	WT	GGACU	209.4718198
-23	KO	GGACU	109.5842363
-23	WT	GGACU	208.0005991
-22	KO	GGACU	110.1059467
-22	WT	GGACU	212.6143204
-21	KO	GGACU	108.6376484
-21	WT	GGACU	212.9209116
-20	KO	GGACU	106.3825776
-20	WT	GGACU	201.3031367
-19	KO	GGACU	110.9122918
-19	WT	GGACU	208.9145089
-18	KO	GGACU	115.8156557
-18	WT	GGACU	217.2178621
-17	KO	GGACU	93.50693468
-17	WT	GGACU	179.8525035
-16	KO	GGACU	128.8320381
-16	WT	GGACU	226.6372781
-15	KO	GGACU	116.8281289
-15	WT	GGACU	216.8473564
-14	KO	GGACU	84.01055635
-14	WT	GGACU	167.9516559
-13	KO	GGACU	101.7903896
-13	WT	GGACU	195.5005353
-12	KO	GGACU	117.7828257
-12	WT	GGACU	205.4871303
-11	KO	GGACU	124.2426867
-11	WT	GGACU	226.4002088
-10	KO	GGACU	101.10599
-10	WT	GGACU	190.752857
-9	KO	GGACU	98.66259072
-9	WT	GGACU	189.366049
-8	KO	GGACU	103.971373
-8	WT	GGACU	200.5560889
-7	KO	GGACU	115.5497214
-7	WT	GGACU	185.5055447
-6	KO	GGACU	114.6807316
-6	WT	GGACU	192.5930779
-5	KO	GGACU	70.77421203
-5	WT	GGACU	136.8894761
-4	KO	GGACU	179.0757918
-4	WT	GGACU	286.0445757
-3	KO	GGACU	53.66360729
-3	WT	GGACU	140.0874814
-2	KO	GGACU	29.92681851
-2	WT	GGACU	75.06629416
-1	KO	GGACU	48.9434778
-1	WT	GGACU	215.2393459
0	KO	GGACU	58.26665188
0	WT	GGACU	1055.64168
1	KO	GGACU	69.52840084
1	WT	GGACU	152.4757593
2	KO	GGACU	159.1721638
2	WT	GGACU	330.9100843
3	KO	GGACU	118.6776246
3	WT	GGACU	216.273374
4	KO	GGACU	109.7662987
4	WT	GGACU	192.3386796
5	KO	GGACU	98.59263911
5	WT	GGACU	159.7296152
6	KO	GGACU	99.92594334
6	WT	GGACU	164.1333121
7	KO	GGACU	89.50186588
7	WT	GGACU	155.1165901
8	KO	GGACU	95.37574319
8	WT	GGACU	161.7466621
9	KO	GGACU	101.5174641
9	WT	GGACU	168.0388743
10	KO	GGACU	90.20671558
10	WT	GGACU	156.2796046
11	KO	GGACU	90.30033816
11	WT	GGACU	151.854216
12	KO	GGACU	92.78625536
12	WT	GGACU	156.5794315
13	KO	GGACU	95.38870989
13	WT	GGACU	161.8204461
14	KO	GGACU	96.99959435
14	WT	GGACU	161.5087877
15	KO	GGACU	94.99402733
15	WT	GGACU	155.1472925
16	KO	GGACU	89.54100055
16	WT	GGACU	150.3587123
17	KO	GGACU	89.08385921
17	WT	GGACU	148.6258337
18	KO	GGACU	94.44823074
18	WT	GGACU	157.1937593
19	KO	GGACU	88.27497785
19	WT	GGACU	149.6463779
20	KO	GGACU	88.62447571
20	WT	GGACU	154.5699712
21	KO	GGACU	91.85810363
21	WT	GGACU	155.4952618
22	KO	GGACU	92.45530658
22	WT	GGACU	151.1750147
23	KO	GGACU	92.00483737
23	WT	GGACU	150.0628548
24	KO	GGACU	90.31523941
24	WT	GGACU	151.2537111
25	KO	GGACU	90.67528458
25	WT	GGACU	149.5171511
26	KO	GGACU	89.56340732
26	WT	GGACU	145.6848777
27	KO	GGACU	88.12361475
27	WT	GGACU	146.3504232
28	KO	GGACU	88.81330333
28	WT	GGACU	145.679607
29	KO	GGACU	89.15442904
29	WT	GGACU	145.8306528
30	KO	GGACU	90.38091364
30	WT	GGACU	148.9967432
31	KO	GGACU	91.88775715
31	WT	GGACU	150.8202315
32	KO	GGACU	88.03713019
32	WT	GGACU	140.6746572
33	KO	GGACU	89.83011295
33	WT	GGACU	149.8616036
34	KO	GGACU	82.43379491
34	WT	GGACU	142.0709321
35	KO	GGACU	84.72706619
35	WT	GGACU	138.1615628
36	KO	GGACU	85.26035703
36	WT	GGACU	141.3144914
37	KO	GGACU	82.52512456
37	WT	GGACU	141.2219639
38	KO	GGACU	87.40561643
38	WT	GGACU	136.0687457
39	KO	GGACU	86.39088714
39	WT	GGACU	144.4313047
40	KO	GGACU	85.87397703
40	WT	GGACU	140.0239372
41	KO	GGACU	84.56079307
41	WT	GGACU	132.8095763
42	KO	GGACU	83.45376235
42	WT	GGACU	141.3302569
43	KO	GGACU	78.89973402
43	WT	GGACU	136.3322204
44	KO	GGACU	81.93899382
44	WT	GGACU	132.023195
45	KO	GGACU	79.9127754
45	WT	GGACU	131.1178679
46	KO	GGACU	81.51698773
46	WT	GGACU	132.2328863
47	KO	GGACU	80.6651067
47	WT	GGACU	128.798737
48	KO	GGACU	77.3073936
48	WT	GGACU	128.1607471
49	KO	GGACU	80.31112238
49	WT	GGACU	129.4201237
50	KO	GGACU	80.74231568
50	WT	GGACU	128.8491233
-50	KO	UUAUU	36.02363987
-50	WT	UUAUU	55.29550112
-49	KO	UUAUU	35.4423052
-49	WT	UUAUU	55.99465935
-48	KO	UUAUU	34.90679881
-48	WT	UUAUU	55.52310282
-47	KO	UUAUU	34.58677317
-47	WT	UUAUU	52.77301581
-46	KO	UUAUU	33.34985571
-46	WT	UUAUU	54.02135762
-45	KO	UUAUU	31.55832601
-45	WT	UUAUU	48.39340307
-44	KO	UUAUU	33.60362774
-44	WT	UUAUU	51.26971536
-43	KO	UUAUU	29.79279198
-43	WT	UUAUU	53.51552739
-42	KO	UUAUU	32.83375027
-42	WT	UUAUU	50.84338654
-41	KO	UUAUU	31.02135103
-41	WT	UUAUU	47.60508063
-40	KO	UUAUU	31.83118931
-40	WT	UUAUU	45.13202165
-39	KO	UUAUU	30.59648721
-39	WT	UUAUU	48.84952566
-38	KO	UUAUU	31.11085954
-38	WT	UUAUU	46.51323357
-37	KO	UUAUU	27.96440517
-37	WT	UUAUU	49.18980225
-36	KO	UUAUU	33.56440251
-36	WT	UUAUU	50.4760549
-35	KO	UUAUU	29.41924915
-35	WT	UUAUU	49.07973561
-34	KO	UUAUU	29.53986915
-34	WT	UUAUU	46.59730473
-33	KO	UUAUU	28.89698083
-33	WT	UUAUU	47.02302915
-32	KO	UUAUU	30.77838625
-32	WT	UUAUU	46.22609822
-31	KO	UUAUU	29.54545825
-31	WT	UUAUU	45.00115298
-30	KO	UUAUU	27.650545
-30	WT	UUAUU	45.45174469
-29	KO	UUAUU	27.05146096
-29	WT	UUAUU	46.12471784
-28	KO	UUAUU	27.46777013
-28	WT	UUAUU	45.23151528
-27	KO	UUAUU	27.54876605
-27	WT	UUAUU	43.65548598
-26	KO	UUAUU	28.43163628
-26	WT	UUAUU	46.08021247
-25	KO	UUAUU	27.3353962
-25	WT	UUAUU	44.67320783
-24	KO	UUAUU	28.23940811
-24	WT	UUAUU	46.47227011
-23	KO	UUAUU	30.04389945
-23	WT	UUAUU	47.87229363
-22	KO	UUAUU	30.25603864
-22	WT	UUAUU	45.51339277
-21	KO	UUAUU	30.04122419
-21	WT	UUAUU	47.27114613
-20	KO	UUAUU	31.87293708
-20	WT	UUAUU	46.18079982
-19	KO	UUAUU	31.61101829
-19	WT	UUAUU	45.85689903
-18	KO	UUAUU	31.04216539
-18	WT	UUAUU	44.07812312
-17	KO	UUAUU	24.39246057
-17	WT	UUAUU	39.67824477
-16	KO	UUAUU	30.5185869
-16	WT	UUAUU	45.86149726
-15	KO	UUAUU	31.37061297
-15	WT	UUAUU	48.9952103
-14	KO	UUAUU	25.81706805
-14	WT	UUAUU	43.35174625
-13	KO	UUAUU	28.72639533
-13	WT	UUAUU	45.71575708
-12	KO	UUAUU	27.14838002
-12	WT	UUAUU	42.14849701
-11	KO	UUAUU	25.66776551
-11	WT	UUAUU	41.6820887
-10	KO	UUAUU	28.41512424
-10	WT	UUAUU	44.25613784
-9	KO	UUAUU	29.02341539
-9	WT	UUAUU	43.16505649
-8	KO	UUAUU	26.13273941
-8	WT	UUAUU	43.62998109
-7	KO	UUAUU	22.72472544
-7	WT	UUAUU	36.09730996
-6	KO	UUAUU	26.76432503
-6	WT	UUAUU	45.77583072
-5	KO	UUAUU	33.19791205
-5	WT	UUAUU	59.2217557
-4	KO	UUAUU	25.54183981
-4	WT	UUAUU	45.71152275
-3	KO	UUAUU	20.55187359
-3	WT	UUAUU	32.11839429
-2	KO	UUAUU	104.3816168
-2	WT	UUAUU	116.0625841
-1	KO	UUAUU	321.4304014
-1	WT	UUAUU	465.4438912
0	KO	UUAUU	62.06401367
0	WT	UUAUU	83.12764832
1	KO	UUAUU	115.4162789
1	WT	UUAUU	137.8316945
2	KO	UUAUU	175.6362889
2	WT	UUAUU	240.8222151
3	KO	UUAUU	114.2269425
3	WT	UUAUU	161.9232157
4	KO	UUAUU	90.86014956
4	WT	UUAUU	125.8149835
5	KO	UUAUU	77.82457429
5	WT	UUAUU	114.2867445
6	KO	UUAUU	69.39397024
6	WT	UUAUU	100.0090134
7	KO	UUAUU	69.16011081
7	WT	UUAUU	100.0877618
8	KO	UUAUU	70.46885058
8	WT	UUAUU	100.53222
9	KO	UUAUU	71.25950067
9	WT	UUAUU	102.3885411
10	KO	UUAUU	73.70536574
10	WT	UUAUU	103.5582828
11	KO	UUAUU	72.2294133
11	WT	UUAUU	100.5293814
12	KO	UUAUU	69.69596655
12	WT	UUAUU	98.66856391
13	KO	UUAUU	70.066264
13	WT	UUAUU	99.11755067
14	KO	UUAUU	69.99369807
14	WT	UUAUU	104.3562211
15	KO	UUAUU	70.83673048
15	WT	UUAUU	102.9171122
16	KO	UUAUU	72.46776131
16	WT	UUAUU	103.4524674
17	KO	UUAUU	73.44387004
17	WT	UUAUU	110.5681933
18	KO	UUAUU	70.33500959
18	WT	UUAUU	102.4972873
19	KO	UUAUU	71.09499718
19	WT	UUAUU	104.7725533
20	KO	UUAUU	70.58551379
20	WT	UUAUU	106.0097337
21	KO	UUAUU	72.50554121
21	WT	UUAUU	99.94138685
22	KO	UUAUU	71.15545724
22	WT	UUAUU	100.2468723
23	KO	UUAUU	72.93350727
23	WT	UUAUU	107.7207547
24	KO	UUAUU	69.65422597
24	WT	UUAUU	102.7296743
25	KO	UUAUU	68.957601
25	WT	UUAUU	100.9767218
26	KO	UUAUU	71.04553847
26	WT	UUAUU	99.69593911
27	KO	UUAUU	71.27886567
27	WT	UUAUU	102.7155894
28	KO	UUAUU	69.47764411
28	WT	UUAUU	99.35528417
29	KO	UUAUU	70.25875303
29	WT	UUAUU	102.6402548
30	KO	UUAUU	71.14816286
30	WT	UUAUU	98.40569207
31	KO	UUAUU	69.50915762
31	WT	UUAUU	99.42751138
32	KO	UUAUU	67.00950127
32	WT	UUAUU	96.65711094
33	KO	UUAUU	69.79604951
33	WT	UUAUU	100.7548695
34	KO	UUAUU	65.39960191
34	WT	UUAUU	96.05415778
35	KO	UUAUU	68.77274242
35	WT	UUAUU	102.4643373
36	KO	UUAUU	68.43049116
36	WT	UUAUU	95.9798892
37	KO	UUAUU	71.58472698
37	WT	UUAUU	100.9254375
38	KO	UUAUU	65.22662041
38	WT	UUAUU	94.05463594
39	KO	UUAUU	70.54431978
39	WT	UUAUU	99.8217273
40	KO	UUAUU	69.34725069
40	WT	UUAUU	96.31843076
41	KO	UUAUU	65.4866306
41	WT	UUAUU	93.76825037
42	KO	UUAUU	67.87084881
42	WT	UUAUU	93.72692053
43	KO	UUAUU	66.11998587
43	WT	UUAUU	96.25210781
44	KO	UUAUU	71.73119888
44	WT	UUAUU	95.44695357
45	KO	UUAUU	68.60777365
45	WT	UUAUU	96.77740491
46	KO	UUAUU	69.5388818
46	WT	UUAUU	102.9575217
47	KO	UUAUU	68.18631333
47	WT	UUAUU	97.67576539
48	KO	UUAUU	66.89355182
48	WT	UUAUU	97.89549416
49	KO	UUAUU	67.66873043
49	WT	UUAUU	100.4321051
50	KO	UUAUU	66.24603565
50	WT	UUAUU	95.4489087
-50	KO	CGACU	22.76029104
-50	WT	CGACU	28.56111375
-49	KO	CGACU	22.08336994
-49	WT	CGACU	30.77699099
-48	KO	CGACU	22.43494705
-48	WT	CGACU	32.19900476
-47	KO	CGACU	22.92595204
-47	WT	CGACU	30.98686365
-46	KO	CGACU	25.09722835
-46	WT	CGACU	32.55214317
-45	KO	CGACU	23.81590301
-45	WT	CGACU	32.55164856
-44	KO	CGACU	23.36952119
-44	WT	CGACU	32.07895343
-43	KO	CGACU	23.15726626
-43	WT	CGACU	30.68446491
-42	KO	CGACU	23.2016569
-42	WT	CGACU	30.47740277
-41	KO	CGACU	24.08539704
-41	WT	CGACU	32.04214806
-40	KO	CGACU	28.02016356
-40	WT	CGACU	34.41549282
-39	KO	CGACU	23.46658298
-39	WT	CGACU	30.32491148
-38	KO	CGACU	23.14521589
-38	WT	CGACU	31.7711027
-37	KO	CGACU	24.77186649
-37	WT	CGACU	33.25052163
-36	KO	CGACU	20.38980935
-36	WT	CGACU	28.77611046
-35	KO	CGACU	20.15757168
-35	WT	CGACU	28.48015708
-34	KO	CGACU	23.69768212
-34	WT	CGACU	31.98854166
-33	KO	CGACU	24.54969143
-33	WT	CGACU	32.79590354
-32	KO	CGACU	22.48534698
-32	WT	CGACU	31.50822585
-31	KO	CGACU	24.88911796
-31	WT	CGACU	32.03916641
-30	KO	CGACU	22.77336569
-30	WT	CGACU	30.28741355
-29	KO	CGACU	23.26575981
-29	WT	CGACU	33.63751982
-28	KO	CGACU	23.90680842
-28	WT	CGACU	31.09151032
-27	KO	CGACU	24.70550581
-27	WT	CGACU	35.73039504
-26	KO	CGACU	23.661743
-26	WT	CGACU	33.67797902
-25	KO	CGACU	23.55999763
-25	WT	CGACU	32.22662117
-24	KO	CGACU	23.62974392
-24	WT	CGACU	33.10875907
-23	KO	CGACU	25.65512267
-23	WT	CGACU	29.87402216
-22	KO	CGACU	25.60825454
-22	WT	CGACU	33.54988636
-21	KO	CGACU	22.35876425
-21	WT	CGACU	31.36172719
-20	KO	CGACU	24.52402616
-20	WT	CGACU	30.89319105
-19	KO	CGACU	26.07548136
-19	WT	CGACU	33.31240848
-18	KO	CGACU	25.25191727
-18	WT	CGACU	32.36862134
-17	KO	CGACU	20.31147016
-17	WT	CGACU	27.79138936
-16	KO	CGACU	27.29749025
-16	WT	CGACU	35.20095038
-15	KO	CGACU	30.86207803
-15	WT	CGACU	38.56988357
-14	KO	CGACU	18.87678376
-14	WT	CGACU	25.73604022
-13	KO	CGACU	24.13893071
-13	WT	CGACU	29.67386188
-12	KO	CGACU	23.178992
-12	WT	CGACU	30.71052551
-11	KO	CGACU	24.02907445
-11	WT	CGACU	30.2168045
-10	KO	CGACU	23.82654095
-10	WT	CGACU	29.61464951
-9	KO	CGACU	23.37420186
-9	WT	CGACU	31.41695406
-8	KO	CGACU	22.91756625
-8	WT	CGACU	27.53770251
-7	KO	CGACU	36.0776542
-7	WT	CGACU	37.21033103
-6	KO	CGACU	19.10966298
-6	WT	CGACU	24.53776735
-5	KO	CGACU	15.29258031
-5	WT	CGACU	21.65219153
-4	KO	CGACU	33.71128317
-4	WT	CGACU	39.79409736
-3	KO	CGACU	6.824740656
-3	WT	CGACU	10.8180132
-2	KO	CGACU	9.079501742
-2	WT	CGACU	12.48526946
-1	KO	CGACU	11.44466754
-1	WT	CGACU	11.95135601
0	KO	CGACU	11.97833631
0	WT	CGACU	36.67687758
1	KO	CGACU	19.14132975
1	WT	CGACU	20.39797928
2	KO	CGACU	45.33363392
2	WT	CGACU	57.61112635
3	KO	CGACU	30.79963407
3	WT	CGACU	38.78279027
4	KO	CGACU	25.43734398
4	WT	CGACU	32.58963731
5	KO	CGACU	25.81829341
5	WT	CGACU	35.11547573
6	KO	CGACU	22.25442461
6	WT	CGACU	28.86518248
7	KO	CGACU	22.02872749
7	WT	CGACU	31.17941471
8	KO	CGACU	21.68896462
8	WT	CGACU	29.19718685
9	KO	CGACU	22.35751547
9	WT	CGACU	28.76079784
10	KO	CGACU	21.75560225
10	WT	CGACU	27.77025776
11	KO	CGACU	23.27316376
11	WT	CGACU	28.42735045
12	KO	CGACU	22.99494355
12	WT	CGACU	31.73404612
13	KO	CGACU	21.26522156
13	WT	CGACU	30.92681253
14	KO	CGACU	23.00987645
14	WT	CGACU	29.2977418
15	KO	CGACU	22.57477279
15	WT	CGACU	29.24692637
16	KO	CGACU	22.11514869
16	WT	CGACU	29.44025032
17	KO	CGACU	20.90415194
17	WT	CGACU	28.13334451
18	KO	CGACU	20.26600539
18	WT	CGACU	26.29841082
19	KO	CGACU	18.07251294
19	WT	CGACU	26.68023361
20	KO	CGACU	20.96968226
20	WT	CGACU	26.52363668
21	KO	CGACU	20.15146852
21	WT	CGACU	26.34030606
22	KO	CGACU	18.86790898
22	WT	CGACU	25.59901279
23	KO	CGACU	20.50041297
23	WT	CGACU	26.79280684
24	KO	CGACU	19.73956038
24	WT	CGACU	27.4619774
25	KO	CGACU	22.23936965
25	WT	CGACU	29.4022524
26	KO	CGACU	24.04839568
26	WT	CGACU	28.78464746
27	KO	CGACU	19.55108066
27	WT	CGACU	25.63019124
28	KO	CGACU	19.79986356
28	WT	CGACU	24.10851413
29	KO	CGACU	19.1758151
29	WT	CGACU	26.54586014
30	KO	CGACU	18.45853189
30	WT	CGACU	24.4059155
31	KO	CGACU	15.83985348
31	WT	CGACU	23.57265671
32	KO	CGACU	18.66267681
32	WT	CGACU	23.37669403
33	KO	CGACU	15.51086155
33	WT	CGACU	22.00237476
34	KO	CGACU	15.39378608
34	WT	CGACU	21.67005446
35	KO	CGACU	16.99673232
35	WT	CGACU	23.27875047
36	KO	CGACU	17.60395441
36	WT	CGACU	23.07339875
37	KO	CGACU	17.68311061
37	WT	CGACU	21.29631114
38	KO	CGACU	17.77320161
38	WT	CGACU	23.6556607
39	KO	CGACU	16.68671043
39	WT	CGACU	22.91520912
40	KO	CGACU	17.21312215
40	WT	CGACU	22.66671255
41	KO	CGACU	17.92168137
41	WT	CGACU	22.4353843
42	KO	CGACU	20.12140048
42	WT	CGACU	24.88032225
43	KO	CGACU	17.01356475
43	WT	CGACU	21.91719922
44	KO	CGACU	18.19343374
44	WT	CGACU	25.71635711
45	KO	CGACU	15.68237268
45	WT	CGACU	24.78073245
46	KO	CGACU	17.83980022
46	WT	CGACU	23.63025461
47	KO	CGACU	16.77726961
47	WT	CGACU	22.77613662
48	KO	CGACU	16.30866758
48	WT	CGACU	20.66914344
49	KO	CGACU	14.5869646
49	WT	CGACU	20.70446502
50	KO	CGACU	16.03295843
50	WT	CGACU	21.36460338
