# Supplementary material for: Meta-unstable mRNAs in activated CD8+ T cells are defined by interlinked AU-rich elements and m6A mRNA methylation
Source: Nat Commun. 2026 Jan 22;17:160. doi: 10.1038/s41467-025-67762-w (PMC12827480; doi:10.1038/s41467-025-67762-w)
Supplement: Supplementary file 6 — Source Data [file 41467_2025_67762_MOESM6_ESM.zip › Source Data/Fig-S1G.csv]

pos	group	motif.group	count
-50	C643	GGACU	141.7628372
-50	HEK293	GGACU	163.5156754
-49	C643	GGACU	143.1835025
-49	HEK293	GGACU	167.1254174
-48	C643	GGACU	141.4055849
-48	HEK293	GGACU	165.4952275
-47	C643	GGACU	143.4543441
-47	HEK293	GGACU	163.6663006
-46	C643	GGACU	151.1550304
-46	HEK293	GGACU	170.1745533
-45	C643	GGACU	149.3296511
-45	HEK293	GGACU	168.0278187
-44	C643	GGACU	146.9156756
-44	HEK293	GGACU	164.8871974
-43	C643	GGACU	149.2453021
-43	HEK293	GGACU	173.2069001
-42	C643	GGACU	148.4370795
-42	HEK293	GGACU	167.182351
-41	C643	GGACU	149.9011612
-41	HEK293	GGACU	168.7721583
-40	C643	GGACU	158.5619277
-40	HEK293	GGACU	175.0392662
-39	C643	GGACU	151.2395516
-39	HEK293	GGACU	171.3962078
-38	C643	GGACU	145.3844818
-38	HEK293	GGACU	166.9029014
-37	C643	GGACU	152.0963486
-37	HEK293	GGACU	172.464984
-36	C643	GGACU	145.9806118
-36	HEK293	GGACU	165.3968958
-35	C643	GGACU	143.2515084
-35	HEK293	GGACU	161.0218442
-34	C643	GGACU	150.0130479
-34	HEK293	GGACU	171.1163436
-33	C643	GGACU	146.0213116
-33	HEK293	GGACU	168.1432762
-32	C643	GGACU	145.482069
-32	HEK293	GGACU	167.3800391
-31	C643	GGACU	155.9205795
-31	HEK293	GGACU	172.5199234
-30	C643	GGACU	151.0337146
-30	HEK293	GGACU	170.5906076
-29	C643	GGACU	151.0908576
-29	HEK293	GGACU	170.6485528
-28	C643	GGACU	154.8762941
-28	HEK293	GGACU	176.6568329
-27	C643	GGACU	152.2881281
-27	HEK293	GGACU	173.9502393
-26	C643	GGACU	150.6887039
-26	HEK293	GGACU	169.5552719
-25	C643	GGACU	155.4910305
-25	HEK293	GGACU	176.2056084
-24	C643	GGACU	151.7360141
-24	HEK293	GGACU	170.3795795
-23	C643	GGACU	149.4292496
-23	HEK293	GGACU	167.5991631
-22	C643	GGACU	156.9537001
-22	HEK293	GGACU	173.6705094
-21	C643	GGACU	153.4953719
-21	HEK293	GGACU	174.3718615
-20	C643	GGACU	147.672093
-20	HEK293	GGACU	163.9164227
-19	C643	GGACU	156.2955635
-19	HEK293	GGACU	175.6035033
-18	C643	GGACU	160.8813067
-18	HEK293	GGACU	179.3071431
-17	C643	GGACU	135.0542787
-17	HEK293	GGACU	147.2253681
-16	C643	GGACU	175.3907083
-16	HEK293	GGACU	190.4850527
-15	C643	GGACU	164.333397
-15	HEK293	GGACU	180.4973527
-14	C643	GGACU	122.0245014
-14	HEK293	GGACU	135.2675915
-13	C643	GGACU	150.4493151
-13	HEK293	GGACU	164.4642586
-12	C643	GGACU	158.2257465
-12	HEK293	GGACU	173.7566683
-11	C643	GGACU	159.1316019
-11	HEK293	GGACU	178.3079239
-10	C643	GGACU	145.8547892
-10	HEK293	GGACU	156.1624671
-9	C643	GGACU	135.8656883
-9	HEK293	GGACU	150.1679862
-8	C643	GGACU	149.1859154
-8	HEK293	GGACU	164.5309309
-7	C643	GGACU	140.3168639
-7	HEK293	GGACU	158.3668254
-6	C643	GGACU	160.8937496
-6	HEK293	GGACU	182.7125189
-5	C643	GGACU	112.0590944
-5	HEK293	GGACU	130.7041144
-4	C643	GGACU	237.2708623
-4	HEK293	GGACU	265.4166116
-3	C643	GGACU	97.01944777
-3	HEK293	GGACU	99.49494228
-2	C643	GGACU	95.43847147
-2	HEK293	GGACU	116.3195778
-1	C643	GGACU	256.0250099
-1	HEK293	GGACU	243.1867142
0	C643	GGACU	473.9626236
0	HEK293	GGACU	745.0303081
1	C643	GGACU	168.1482532
1	HEK293	GGACU	150.6400335
2	C643	GGACU	239.7943959
2	HEK293	GGACU	257.7177305
3	C643	GGACU	172.118171
3	HEK293	GGACU	196.5659091
4	C643	GGACU	145.9439752
4	HEK293	GGACU	157.9132203
5	C643	GGACU	134.7021989
5	HEK293	GGACU	137.5993099
6	C643	GGACU	127.1678823
6	HEK293	GGACU	133.0715428
7	C643	GGACU	119.0622863
7	HEK293	GGACU	126.44476
8	C643	GGACU	130.7397825
8	HEK293	GGACU	135.0477014
9	C643	GGACU	128.3670929
9	HEK293	GGACU	133.2880226
10	C643	GGACU	125.1287836
10	HEK293	GGACU	130.2405614
11	C643	GGACU	134.5692508
11	HEK293	GGACU	135.7463451
12	C643	GGACU	130.6021666
12	HEK293	GGACU	133.9531916
13	C643	GGACU	123.8428324
13	HEK293	GGACU	130.2764108
14	C643	GGACU	131.8492253
14	HEK293	GGACU	135.5699622
15	C643	GGACU	127.3212039
15	HEK293	GGACU	131.6724836
16	C643	GGACU	118.0947645
16	HEK293	GGACU	122.9791776
17	C643	GGACU	130.3638506
17	HEK293	GGACU	130.2964931
18	C643	GGACU	120.3558881
18	HEK293	GGACU	127.3214919
19	C643	GGACU	120.2565038
19	HEK293	GGACU	123.5660201
20	C643	GGACU	120.5758183
20	HEK293	GGACU	128.8768005
21	C643	GGACU	120.4804886
21	HEK293	GGACU	126.377375
22	C643	GGACU	116.7669433
22	HEK293	GGACU	123.5162876
23	C643	GGACU	122.3192876
23	HEK293	GGACU	125.4342621
24	C643	GGACU	117.0392949
24	HEK293	GGACU	122.955268
25	C643	GGACU	113.6759733
25	HEK293	GGACU	118.870238
26	C643	GGACU	118.3524065
26	HEK293	GGACU	122.8994895
27	C643	GGACU	114.3780236
27	HEK293	GGACU	119.1823869
28	C643	GGACU	112.109715
28	HEK293	GGACU	118.0039414
29	C643	GGACU	119.7043994
29	HEK293	GGACU	124.4160611
30	C643	GGACU	111.1879666
30	HEK293	GGACU	119.035234
31	C643	GGACU	108.0032788
31	HEK293	GGACU	115.3869149
32	C643	GGACU	117.507782
32	HEK293	GGACU	121.5892648
33	C643	GGACU	113.3433616
33	HEK293	GGACU	120.0380558
34	C643	GGACU	108.285119
34	HEK293	GGACU	114.6640206
35	C643	GGACU	117.5009096
35	HEK293	GGACU	121.1408044
36	C643	GGACU	109.9979784
36	HEK293	GGACU	116.1380769
37	C643	GGACU	107.78035
37	HEK293	GGACU	115.4440851
38	C643	GGACU	110.9733518
38	HEK293	GGACU	113.8835673
39	C643	GGACU	109.6529796
39	HEK293	GGACU	109.9439077
40	C643	GGACU	106.2136313
40	HEK293	GGACU	110.4107988
41	C643	GGACU	111.1866533
41	HEK293	GGACU	111.1052145
42	C643	GGACU	107.0928641
42	HEK293	GGACU	111.2346002
43	C643	GGACU	107.5246495
43	HEK293	GGACU	110.1828986
44	C643	GGACU	109.1081481
44	HEK293	GGACU	112.7578105
45	C643	GGACU	106.2895239
45	HEK293	GGACU	110.625918
46	C643	GGACU	104.2612104
46	HEK293	GGACU	105.849792
47	C643	GGACU	109.1843367
47	HEK293	GGACU	110.0091976
48	C643	GGACU	105.70396
48	HEK293	GGACU	109.7305893
49	C643	GGACU	106.4302205
49	HEK293	GGACU	105.5120327
50	C643	GGACU	104.7054694
50	HEK293	GGACU	106.6173698
-50	C643	UUAUU	28.0213649
-50	HEK293	UUAUU	40.36224096
-49	C643	UUAUU	28.12069012
-49	HEK293	UUAUU	43.2286925
-48	C643	UUAUU	28.56427378
-48	HEK293	UUAUU	40.5014106
-47	C643	UUAUU	28.24790057
-47	HEK293	UUAUU	43.04548082
-46	C643	UUAUU	24.79650891
-46	HEK293	UUAUU	40.1594627
-45	C643	UUAUU	24.93833126
-45	HEK293	UUAUU	39.77387335
-44	C643	UUAUU	25.54673577
-44	HEK293	UUAUU	39.22197598
-43	C643	UUAUU	24.09793339
-43	HEK293	UUAUU	39.26667117
-42	C643	UUAUU	23.35062643
-42	HEK293	UUAUU	37.77870524
-41	C643	UUAUU	22.55089234
-41	HEK293	UUAUU	38.01879303
-40	C643	UUAUU	23.70623542
-40	HEK293	UUAUU	36.72105378
-39	C643	UUAUU	23.10753781
-39	HEK293	UUAUU	37.37882751
-38	C643	UUAUU	22.06749545
-38	HEK293	UUAUU	38.23362177
-37	C643	UUAUU	20.71031522
-37	HEK293	UUAUU	35.30187591
-36	C643	UUAUU	20.17098675
-36	HEK293	UUAUU	36.16734105
-35	C643	UUAUU	19.89230581
-35	HEK293	UUAUU	35.98439233
-34	C643	UUAUU	19.79903431
-34	HEK293	UUAUU	37.49345096
-33	C643	UUAUU	19.40739595
-33	HEK293	UUAUU	35.16838998
-32	C643	UUAUU	20.37037855
-32	HEK293	UUAUU	35.30138277
-31	C643	UUAUU	19.18416637
-31	HEK293	UUAUU	34.65300174
-30	C643	UUAUU	19.72233869
-30	HEK293	UUAUU	35.75997238
-29	C643	UUAUU	16.58893072
-29	HEK293	UUAUU	33.1889691
-28	C643	UUAUU	18.42510549
-28	HEK293	UUAUU	35.70556254
-27	C643	UUAUU	18.26476729
-27	HEK293	UUAUU	33.56219906
-26	C643	UUAUU	18.17722025
-26	HEK293	UUAUU	36.26028829
-25	C643	UUAUU	17.37082976
-25	HEK293	UUAUU	34.2161534
-24	C643	UUAUU	17.77494489
-24	HEK293	UUAUU	31.97001107
-23	C643	UUAUU	18.61770992
-23	HEK293	UUAUU	32.32879985
-22	C643	UUAUU	18.18642195
-22	HEK293	UUAUU	34.41003419
-21	C643	UUAUU	16.21887937
-21	HEK293	UUAUU	33.17362615
-20	C643	UUAUU	16.76829854
-20	HEK293	UUAUU	32.55117132
-19	C643	UUAUU	20.09052817
-19	HEK293	UUAUU	37.25524578
-18	C643	UUAUU	17.73416776
-18	HEK293	UUAUU	33.40715579
-17	C643	UUAUU	13.12782699
-17	HEK293	UUAUU	26.25242086
-16	C643	UUAUU	17.318864
-16	HEK293	UUAUU	33.47163775
-15	C643	UUAUU	18.92271236
-15	HEK293	UUAUU	35.50925523
-14	C643	UUAUU	16.4583651
-14	HEK293	UUAUU	30.53694613
-13	C643	UUAUU	17.6930559
-13	HEK293	UUAUU	33.94477499
-12	C643	UUAUU	18.81245947
-12	HEK293	UUAUU	32.64944074
-11	C643	UUAUU	17.90307152
-11	HEK293	UUAUU	34.26216082
-10	C643	UUAUU	19.14426737
-10	HEK293	UUAUU	35.34044077
-9	C643	UUAUU	20.52610701
-9	HEK293	UUAUU	35.75561611
-8	C643	UUAUU	16.66075208
-8	HEK293	UUAUU	30.22837156
-7	C643	UUAUU	13.04089379
-7	HEK293	UUAUU	23.87817184
-6	C643	UUAUU	17.44430393
-6	HEK293	UUAUU	30.75242621
-5	C643	UUAUU	23.71348885
-5	HEK293	UUAUU	36.76763562
-4	C643	UUAUU	17.6921244
-4	HEK293	UUAUU	29.07790841
-3	C643	UUAUU	15.63321413
-3	HEK293	UUAUU	21.33169674
-2	C643	UUAUU	65.81658134
-2	HEK293	UUAUU	96.83205411
-1	C643	UUAUU	156.5220498
-1	HEK293	UUAUU	297.5760167
0	C643	UUAUU	46.54887915
0	HEK293	UUAUU	59.72812362
1	C643	UUAUU	68.91481977
1	HEK293	UUAUU	106.6576698
2	C643	UUAUU	92.86420196
2	HEK293	UUAUU	170.3246643
3	C643	UUAUU	68.23091865
3	HEK293	UUAUU	114.2337234
4	C643	UUAUU	53.79649041
4	HEK293	UUAUU	90.55247086
5	C643	UUAUU	48.4485553
5	HEK293	UUAUU	81.4642277
6	C643	UUAUU	46.66363983
6	HEK293	UUAUU	76.95873587
7	C643	UUAUU	46.52086387
7	HEK293	UUAUU	73.81672881
8	C643	UUAUU	43.88519718
8	HEK293	UUAUU	75.56568693
9	C643	UUAUU	43.63988371
9	HEK293	UUAUU	71.87765451
10	C643	UUAUU	43.50891511
10	HEK293	UUAUU	72.55048261
11	C643	UUAUU	42.17633641
11	HEK293	UUAUU	70.95614309
12	C643	UUAUU	42.84298373
12	HEK293	UUAUU	69.60179764
13	C643	UUAUU	43.35379107
13	HEK293	UUAUU	70.29593232
14	C643	UUAUU	43.48250491
14	HEK293	UUAUU	69.4356141
15	C643	UUAUU	41.45896539
15	HEK293	UUAUU	68.06651817
16	C643	UUAUU	42.58236508
16	HEK293	UUAUU	64.72426028
17	C643	UUAUU	44.18157175
17	HEK293	UUAUU	70.41876885
18	C643	UUAUU	40.60208868
18	HEK293	UUAUU	66.89669931
19	C643	UUAUU	40.91920226
19	HEK293	UUAUU	67.03120196
20	C643	UUAUU	42.14063536
20	HEK293	UUAUU	68.89139283
21	C643	UUAUU	40.0119973
21	HEK293	UUAUU	65.00213542
22	C643	UUAUU	40.7753088
22	HEK293	UUAUU	66.64821117
23	C643	UUAUU	41.4520184
23	HEK293	UUAUU	68.45970849
24	C643	UUAUU	40.80834506
24	HEK293	UUAUU	66.511381
25	C643	UUAUU	40.3812897
25	HEK293	UUAUU	66.12123559
26	C643	UUAUU	43.10170375
26	HEK293	UUAUU	66.96664737
27	C643	UUAUU	39.56534617
27	HEK293	UUAUU	65.9307487
28	C643	UUAUU	41.70273294
28	HEK293	UUAUU	66.78282578
29	C643	UUAUU	39.35364543
29	HEK293	UUAUU	67.97479385
30	C643	UUAUU	42.52570862
30	HEK293	UUAUU	66.35153747
31	C643	UUAUU	39.04428109
31	HEK293	UUAUU	63.80057171
32	C643	UUAUU	41.50862019
32	HEK293	UUAUU	67.07524592
33	C643	UUAUU	39.47398683
33	HEK293	UUAUU	65.12288765
34	C643	UUAUU	39.66272349
34	HEK293	UUAUU	65.55996115
35	C643	UUAUU	40.1069239
35	HEK293	UUAUU	65.91038625
36	C643	UUAUU	41.76731833
36	HEK293	UUAUU	65.23144463
37	C643	UUAUU	40.72093533
37	HEK293	UUAUU	65.91177746
38	C643	UUAUU	39.1807702
38	HEK293	UUAUU	61.36211855
39	C643	UUAUU	40.5374399
39	HEK293	UUAUU	61.75680262
40	C643	UUAUU	40.32534043
40	HEK293	UUAUU	63.42189661
41	C643	UUAUU	41.15147017
41	HEK293	UUAUU	66.49991542
42	C643	UUAUU	41.33079018
42	HEK293	UUAUU	63.90387199
43	C643	UUAUU	41.24251267
43	HEK293	UUAUU	64.84451518
44	C643	UUAUU	38.89476364
44	HEK293	UUAUU	64.42170508
45	C643	UUAUU	40.39246105
45	HEK293	UUAUU	66.12255337
46	C643	UUAUU	40.59354416
46	HEK293	UUAUU	65.05433494
47	C643	UUAUU	39.6106476
47	HEK293	UUAUU	64.1946945
48	C643	UUAUU	40.72975079
48	HEK293	UUAUU	63.78198141
49	C643	UUAUU	40.43280453
49	HEK293	UUAUU	63.6155925
50	C643	UUAUU	38.64844261
50	HEK293	UUAUU	64.43383976
-50	C643	CGACU	26.73581131
-50	HEK293	CGACU	27.57971471
-49	C643	CGACU	28.23876195
-49	HEK293	CGACU	29.17119745
-48	C643	CGACU	28.34396449
-48	HEK293	CGACU	28.74338523
-47	C643	CGACU	28.94345812
-47	HEK293	CGACU	28.55350093
-46	C643	CGACU	30.92293761
-46	HEK293	CGACU	30.28197547
-45	C643	CGACU	28.70441815
-45	HEK293	CGACU	28.72702391
-44	C643	CGACU	26.57626989
-44	HEK293	CGACU	27.73440055
-43	C643	CGACU	28.66151384
-43	HEK293	CGACU	30.58364338
-42	C643	CGACU	26.31877382
-42	HEK293	CGACU	28.28016109
-41	C643	CGACU	26.81003572
-41	HEK293	CGACU	27.16925402
-40	C643	CGACU	32.62332352
-40	HEK293	CGACU	30.97424248
-39	C643	CGACU	29.6887424
-39	HEK293	CGACU	28.41526429
-38	C643	CGACU	27.95568265
-38	HEK293	CGACU	27.76710045
-37	C643	CGACU	30.52256412
-37	HEK293	CGACU	30.47915747
-36	C643	CGACU	28.73720132
-36	HEK293	CGACU	29.0458623
-35	C643	CGACU	29.778216
-35	HEK293	CGACU	29.7874169
-34	C643	CGACU	32.65947605
-34	HEK293	CGACU	31.20191774
-33	C643	CGACU	29.63222726
-33	HEK293	CGACU	29.73370091
-32	C643	CGACU	30.60531016
-32	HEK293	CGACU	28.35214126
-31	C643	CGACU	33.75059529
-31	HEK293	CGACU	34.4340986
-30	C643	CGACU	31.35738469
-30	HEK293	CGACU	31.55244868
-29	C643	CGACU	31.16589398
-29	HEK293	CGACU	31.91888019
-28	C643	CGACU	33.66499451
-28	HEK293	CGACU	33.37134882
-27	C643	CGACU	31.99643962
-27	HEK293	CGACU	31.44444688
-26	C643	CGACU	29.70259449
-26	HEK293	CGACU	30.64132979
-25	C643	CGACU	33.33572999
-25	HEK293	CGACU	33.01928564
-24	C643	CGACU	30.61001605
-24	HEK293	CGACU	29.92565228
-23	C643	CGACU	30.67018758
-23	HEK293	CGACU	30.22467958
-22	C643	CGACU	34.07310166
-22	HEK293	CGACU	33.32741044
-21	C643	CGACU	30.31238946
-21	HEK293	CGACU	30.94786062
-20	C643	CGACU	31.75648456
-20	HEK293	CGACU	31.63149794
-19	C643	CGACU	36.47614777
-19	HEK293	CGACU	35.50473689
-18	C643	CGACU	30.58130446
-18	HEK293	CGACU	30.49668635
-17	C643	CGACU	26.08122096
-17	HEK293	CGACU	24.28850945
-16	C643	CGACU	36.0951294
-16	HEK293	CGACU	34.85138655
-15	C643	CGACU	34.66138541
-15	HEK293	CGACU	34.12073033
-14	C643	CGACU	28.01835711
-14	HEK293	CGACU	26.19296248
-13	C643	CGACU	35.41680089
-13	HEK293	CGACU	33.27119871
-12	C643	CGACU	33.61934467
-12	HEK293	CGACU	33.34521513
-11	C643	CGACU	34.14863386
-11	HEK293	CGACU	35.29932507
-10	C643	CGACU	37.40444598
-10	HEK293	CGACU	37.58559203
-9	C643	CGACU	35.00834237
-9	HEK293	CGACU	32.58070331
-8	C643	CGACU	32.65734128
-8	HEK293	CGACU	30.15936917
-7	C643	CGACU	44.98869606
-7	HEK293	CGACU	42.59478054
-6	C643	CGACU	26.16623404
-6	HEK293	CGACU	23.8699869
-5	C643	CGACU	20.24751996
-5	HEK293	CGACU	22.65411066
-4	C643	CGACU	49.87282731
-4	HEK293	CGACU	48.10487346
-3	C643	CGACU	12.28981143
-3	HEK293	CGACU	11.69067666
-2	C643	CGACU	21.63646638
-2	HEK293	CGACU	15.91316963
-1	C643	CGACU	26.78606271
-1	HEK293	CGACU	24.58006822
0	C643	CGACU	32.59038283
0	HEK293	CGACU	38.62958865
1	C643	CGACU	32.08007185
1	HEK293	CGACU	23.58047867
2	C643	CGACU	57.48865641
2	HEK293	CGACU	57.4959566
3	C643	CGACU	36.39567085
3	HEK293	CGACU	38.21935005
4	C643	CGACU	32.19075538
4	HEK293	CGACU	31.67572748
5	C643	CGACU	32.72566316
5	HEK293	CGACU	32.45286493
6	C643	CGACU	30.39539911
6	HEK293	CGACU	29.50823133
7	C643	CGACU	31.72054665
7	HEK293	CGACU	30.27778434
8	C643	CGACU	33.87679019
8	HEK293	CGACU	33.50800795
9	C643	CGACU	30.40691713
9	HEK293	CGACU	30.24583232
10	C643	CGACU	28.67737149
10	HEK293	CGACU	28.4416484
11	C643	CGACU	31.30029756
11	HEK293	CGACU	29.9502014
12	C643	CGACU	28.78155807
12	HEK293	CGACU	27.93501415
13	C643	CGACU	29.7712
13	HEK293	CGACU	29.29052189
14	C643	CGACU	32.50563851
14	HEK293	CGACU	30.86358989
15	C643	CGACU	28.71026485
15	HEK293	CGACU	28.19905345
16	C643	CGACU	29.0475571
16	HEK293	CGACU	28.50851541
17	C643	CGACU	30.92242174
17	HEK293	CGACU	29.08860052
18	C643	CGACU	28.75684312
18	HEK293	CGACU	27.97090604
19	C643	CGACU	28.14069656
19	HEK293	CGACU	27.7909397
20	C643	CGACU	32.00951346
20	HEK293	CGACU	30.15606301
21	C643	CGACU	29.67784346
21	HEK293	CGACU	29.2501662
22	C643	CGACU	27.38124368
22	HEK293	CGACU	27.82389939
23	C643	CGACU	30.1391894
23	HEK293	CGACU	29.53175472
24	C643	CGACU	28.76782439
24	HEK293	CGACU	27.00852956
25	C643	CGACU	28.38802411
25	HEK293	CGACU	28.3018041
26	C643	CGACU	30.91018908
26	HEK293	CGACU	29.7853857
27	C643	CGACU	27.16648009
27	HEK293	CGACU	27.30694697
28	C643	CGACU	27.14437379
28	HEK293	CGACU	26.63288151
29	C643	CGACU	28.99771285
29	HEK293	CGACU	28.2646817
30	C643	CGACU	25.88697822
30	HEK293	CGACU	25.97741973
31	C643	CGACU	26.92266064
31	HEK293	CGACU	25.65988943
32	C643	CGACU	28.26538924
32	HEK293	CGACU	27.23773295
33	C643	CGACU	27.05166535
33	HEK293	CGACU	26.36154551
34	C643	CGACU	25.005096
34	HEK293	CGACU	26.2588789
35	C643	CGACU	27.1240688
35	HEK293	CGACU	26.58555043
36	C643	CGACU	23.77341849
36	HEK293	CGACU	24.20442928
37	C643	CGACU	23.09117268
37	HEK293	CGACU	22.41230176
38	C643	CGACU	26.70912393
38	HEK293	CGACU	25.92068873
39	C643	CGACU	25.84832021
39	HEK293	CGACU	26.05674955
40	C643	CGACU	25.22843061
40	HEK293	CGACU	23.96258273
41	C643	CGACU	27.99216823
41	HEK293	CGACU	26.89721294
42	C643	CGACU	22.86064977
42	HEK293	CGACU	24.18763363
43	C643	CGACU	25.36586458
43	HEK293	CGACU	24.62389854
44	C643	CGACU	27.64641515
44	HEK293	CGACU	26.72890397
45	C643	CGACU	25.67082228
45	HEK293	CGACU	23.952177
46	C643	CGACU	26.08197868
46	HEK293	CGACU	25.32402607
47	C643	CGACU	28.61503767
47	HEK293	CGACU	28.18694493
48	C643	CGACU	25.49553175
48	HEK293	CGACU	25.23555005
49	C643	CGACU	22.47134872
49	HEK293	CGACU	22.26775335
50	C643	CGACU	25.97223187
50	HEK293	CGACU	26.57922961
