# Supplementary material for: Meta-unstable mRNAs in activated CD8+ T cells are defined by interlinked AU-rich elements and m6A mRNA methylation
Source: Nat Commun. 2026 Jan 22;17:160. doi: 10.1038/s41467-025-67762-w (PMC12827480; doi:10.1038/s41467-025-67762-w)
Supplement: Supplementary file 6 — Source Data [file 41467_2025_67762_MOESM6_ESM.zip › Source Data/Fig-S1H.csv]

pos	group	motif.group	count
-50	293T.FTO	RRACH	4772.445774
-50	293T.IVT	RRACH	2525.128122
-50	293T.STM20	RRACH	4225.275445
-50	293T.TakaraNS	RRACH	7060.117358
-50	293T.wt	RRACH	5401.321657
-49	293T.FTO	RRACH	5199.222492
-49	293T.IVT	RRACH	2309.993339
-49	293T.STM20	RRACH	4290.289017
-49	293T.TakaraNS	RRACH	8574.063955
-49	293T.wt	RRACH	5502.300446
-48	293T.FTO	RRACH	5680.359868
-48	293T.IVT	RRACH	3020.049846
-48	293T.STM20	RRACH	3855.47973
-48	293T.TakaraNS	RRACH	8847.520765
-48	293T.wt	RRACH	6012.568862
-47	293T.FTO	RRACH	4487.685243
-47	293T.IVT	RRACH	1440.9827
-47	293T.STM20	RRACH	4068.431468
-47	293T.TakaraNS	RRACH	7202.400114
-47	293T.wt	RRACH	5348.515023
-46	293T.FTO	RRACH	4747.708527
-46	293T.IVT	RRACH	2162.812437
-46	293T.STM20	RRACH	4193.373325
-46	293T.TakaraNS	RRACH	8944.949358
-46	293T.wt	RRACH	5922.953412
-45	293T.FTO	RRACH	5271.068364
-45	293T.IVT	RRACH	1950.073029
-45	293T.STM20	RRACH	4504.690691
-45	293T.TakaraNS	RRACH	8106.343856
-45	293T.wt	RRACH	5668.112835
-44	293T.FTO	RRACH	4871.634627
-44	293T.IVT	RRACH	1966.685587
-44	293T.STM20	RRACH	4517.109253
-44	293T.TakaraNS	RRACH	7927.293335
-44	293T.wt	RRACH	5481.898823
-43	293T.FTO	RRACH	4903.227916
-43	293T.IVT	RRACH	3856.955239
-43	293T.STM20	RRACH	3920.429362
-43	293T.TakaraNS	RRACH	8823.720362
-43	293T.wt	RRACH	5371.596869
-42	293T.FTO	RRACH	5022.854572
-42	293T.IVT	RRACH	1780.529262
-42	293T.STM20	RRACH	4020.091759
-42	293T.TakaraNS	RRACH	7419.714949
-42	293T.wt	RRACH	5411.662832
-41	293T.FTO	RRACH	4916.357604
-41	293T.IVT	RRACH	2323.082385
-41	293T.STM20	RRACH	4373.783335
-41	293T.TakaraNS	RRACH	8818.586194
-41	293T.wt	RRACH	5739.591835
-40	293T.FTO	RRACH	4765.272462
-40	293T.IVT	RRACH	2231.552211
-40	293T.STM20	RRACH	3964.222892
-40	293T.TakaraNS	RRACH	7959.316901
-40	293T.wt	RRACH	5301.012397
-39	293T.FTO	RRACH	5083.299865
-39	293T.IVT	RRACH	2403.764088
-39	293T.STM20	RRACH	4702.991652
-39	293T.TakaraNS	RRACH	7472.87942
-39	293T.wt	RRACH	5660.062207
-38	293T.FTO	RRACH	4928.055629
-38	293T.IVT	RRACH	2235.892054
-38	293T.STM20	RRACH	4565.266989
-38	293T.TakaraNS	RRACH	8254.649003
-38	293T.wt	RRACH	5734.613209
-37	293T.FTO	RRACH	4936.951277
-37	293T.IVT	RRACH	1857.839864
-37	293T.STM20	RRACH	3806.544135
-37	293T.TakaraNS	RRACH	7533.466606
-37	293T.wt	RRACH	5484.765286
-36	293T.FTO	RRACH	4971.915677
-36	293T.IVT	RRACH	1978.38842
-36	293T.STM20	RRACH	4437.284381
-36	293T.TakaraNS	RRACH	7137.30184
-36	293T.wt	RRACH	5794.675094
-35	293T.FTO	RRACH	4269.713471
-35	293T.IVT	RRACH	1732.806936
-35	293T.STM20	RRACH	3951.314917
-35	293T.TakaraNS	RRACH	6963.64667
-35	293T.wt	RRACH	5115.932826
-34	293T.FTO	RRACH	4587.81597
-34	293T.IVT	RRACH	2537.040963
-34	293T.STM20	RRACH	3752.07955
-34	293T.TakaraNS	RRACH	7626.809455
-34	293T.wt	RRACH	5074.75061
-33	293T.FTO	RRACH	4604.126257
-33	293T.IVT	RRACH	2188.201995
-33	293T.STM20	RRACH	4138.525278
-33	293T.TakaraNS	RRACH	8636.922455
-33	293T.wt	RRACH	5547.863661
-32	293T.FTO	RRACH	5329.659184
-32	293T.IVT	RRACH	1331.232846
-32	293T.STM20	RRACH	4235.735315
-32	293T.TakaraNS	RRACH	7166.357579
-32	293T.wt	RRACH	5524.353481
-31	293T.FTO	RRACH	4428.854412
-31	293T.IVT	RRACH	2569.799336
-31	293T.STM20	RRACH	3667.57957
-31	293T.TakaraNS	RRACH	6564.744385
-31	293T.wt	RRACH	5194.514907
-30	293T.FTO	RRACH	4792.978909
-30	293T.IVT	RRACH	1220.889406
-30	293T.STM20	RRACH	4020.042665
-30	293T.TakaraNS	RRACH	7628.012013
-30	293T.wt	RRACH	5600.62444
-29	293T.FTO	RRACH	5059.573898
-29	293T.IVT	RRACH	1895.840566
-29	293T.STM20	RRACH	4124.70428
-29	293T.TakaraNS	RRACH	7866.552787
-29	293T.wt	RRACH	5322.140531
-28	293T.FTO	RRACH	4425.396523
-28	293T.IVT	RRACH	1560.014443
-28	293T.STM20	RRACH	4138.614016
-28	293T.TakaraNS	RRACH	8110.915987
-28	293T.wt	RRACH	5547.611515
-27	293T.FTO	RRACH	4513.694312
-27	293T.IVT	RRACH	1916.910137
-27	293T.STM20	RRACH	3883.610044
-27	293T.TakaraNS	RRACH	7671.824984
-27	293T.wt	RRACH	5491.96039
-26	293T.FTO	RRACH	4532.076424
-26	293T.IVT	RRACH	2102.858193
-26	293T.STM20	RRACH	4126.079448
-26	293T.TakaraNS	RRACH	8020.695182
-26	293T.wt	RRACH	5262.082899
-25	293T.FTO	RRACH	4735.425596
-25	293T.IVT	RRACH	3324.657377
-25	293T.STM20	RRACH	4132.981429
-25	293T.TakaraNS	RRACH	7700.199673
-25	293T.wt	RRACH	5252.601258
-24	293T.FTO	RRACH	4879.650476
-24	293T.IVT	RRACH	2099.136309
-24	293T.STM20	RRACH	4504.062866
-24	293T.TakaraNS	RRACH	7617.071778
-24	293T.wt	RRACH	5555.737008
-23	293T.FTO	RRACH	4656.361082
-23	293T.IVT	RRACH	3069.778728
-23	293T.STM20	RRACH	4071.622294
-23	293T.TakaraNS	RRACH	8403.320036
-23	293T.wt	RRACH	5301.235785
-22	293T.FTO	RRACH	4166.609487
-22	293T.IVT	RRACH	1742.260432
-22	293T.STM20	RRACH	3843.683866
-22	293T.TakaraNS	RRACH	6937.578617
-22	293T.wt	RRACH	5094.132882
-21	293T.FTO	RRACH	4528.228694
-21	293T.IVT	RRACH	1557.477425
-21	293T.STM20	RRACH	4166.678336
-21	293T.TakaraNS	RRACH	7267.156742
-21	293T.wt	RRACH	5627.025974
-20	293T.FTO	RRACH	4928.666131
-20	293T.IVT	RRACH	2597.747529
-20	293T.STM20	RRACH	4017.583768
-20	293T.TakaraNS	RRACH	6957.837642
-20	293T.wt	RRACH	5384.016687
-19	293T.FTO	RRACH	4631.339968
-19	293T.IVT	RRACH	2214.954221
-19	293T.STM20	RRACH	4152.812853
-19	293T.TakaraNS	RRACH	7730.345103
-19	293T.wt	RRACH	5572.054652
-18	293T.FTO	RRACH	4525.972339
-18	293T.IVT	RRACH	3090.430911
-18	293T.STM20	RRACH	4040.929344
-18	293T.TakaraNS	RRACH	7344.135911
-18	293T.wt	RRACH	5104.662547
-17	293T.FTO	RRACH	5066.201564
-17	293T.IVT	RRACH	1192.983137
-17	293T.STM20	RRACH	4546.908924
-17	293T.TakaraNS	RRACH	7564.693929
-17	293T.wt	RRACH	5905.569618
-16	293T.FTO	RRACH	4109.654031
-16	293T.IVT	RRACH	2090.54947
-16	293T.STM20	RRACH	3450.758506
-16	293T.TakaraNS	RRACH	6248.98113
-16	293T.wt	RRACH	5150.768894
-15	293T.FTO	RRACH	4154.537541
-15	293T.IVT	RRACH	2798.89345
-15	293T.STM20	RRACH	3890.660402
-15	293T.TakaraNS	RRACH	7548.885671
-15	293T.wt	RRACH	5549.613476
-14	293T.FTO	RRACH	3882.397563
-14	293T.IVT	RRACH	2354.525295
-14	293T.STM20	RRACH	3845.581613
-14	293T.TakaraNS	RRACH	6627.717412
-14	293T.wt	RRACH	5108.926698
-13	293T.FTO	RRACH	4405.613503
-13	293T.IVT	RRACH	2984.88539
-13	293T.STM20	RRACH	4005.611854
-13	293T.TakaraNS	RRACH	6669.475512
-13	293T.wt	RRACH	5307.599872
-12	293T.FTO	RRACH	4429.440597
-12	293T.IVT	RRACH	1365.353395
-12	293T.STM20	RRACH	4128.578865
-12	293T.TakaraNS	RRACH	7323.878116
-12	293T.wt	RRACH	5422.397813
-11	293T.FTO	RRACH	3906.250906
-11	293T.IVT	RRACH	1127.211648
-11	293T.STM20	RRACH	4161.70449
-11	293T.TakaraNS	RRACH	6699.620489
-11	293T.wt	RRACH	5045.424675
-10	293T.FTO	RRACH	4493.566127
-10	293T.IVT	RRACH	1623.507249
-10	293T.STM20	RRACH	3727.112935
-10	293T.TakaraNS	RRACH	7697.682554
-10	293T.wt	RRACH	5457.172154
-9	293T.FTO	RRACH	5035.186658
-9	293T.IVT	RRACH	1700.21582
-9	293T.STM20	RRACH	4281.964831
-9	293T.TakaraNS	RRACH	7405.156118
-9	293T.wt	RRACH	5846.129707
-8	293T.FTO	RRACH	4995.451841
-8	293T.IVT	RRACH	2386.535798
-8	293T.STM20	RRACH	3645.870775
-8	293T.TakaraNS	RRACH	6924.007968
-8	293T.wt	RRACH	5384.372483
-7	293T.FTO	RRACH	4750.628245
-7	293T.IVT	RRACH	1362.251759
-7	293T.STM20	RRACH	4234.378062
-7	293T.TakaraNS	RRACH	7180.026871
-7	293T.wt	RRACH	6066.547199
-6	293T.FTO	RRACH	4783.242318
-6	293T.IVT	RRACH	1049.153887
-6	293T.STM20	RRACH	3290.69007
-6	293T.TakaraNS	RRACH	6149.181865
-6	293T.wt	RRACH	5021.909792
-5	293T.FTO	RRACH	4116.01762
-5	293T.IVT	RRACH	1192.757576
-5	293T.STM20	RRACH	3260.989274
-5	293T.TakaraNS	RRACH	5862.778884
-5	293T.wt	RRACH	4705.880582
-4	293T.FTO	RRACH	2649.47697
-4	293T.IVT	RRACH	1275.733769
-4	293T.STM20	RRACH	2066.16257
-4	293T.TakaraNS	RRACH	2407.907808
-4	293T.wt	RRACH	2265.954005
-3	293T.FTO	RRACH	951.3045645
-3	293T.IVT	RRACH	618.8091307
-3	293T.STM20	RRACH	866.0194567
-3	293T.TakaraNS	RRACH	5.500948065
-3	293T.wt	RRACH	40.1790769
-2	293T.FTO	RRACH	1344.229389
-2	293T.IVT	RRACH	1973.906258
-2	293T.STM20	RRACH	2019.686597
-2	293T.TakaraNS	RRACH	30.65173505
-2	293T.wt	RRACH	75.24758025
-1	293T.FTO	RRACH	1723.206958
-1	293T.IVT	RRACH	958.8352988
-1	293T.STM20	RRACH	1825.751807
-1	293T.TakaraNS	RRACH	116.4764313
-1	293T.wt	RRACH	102.8098557
0	293T.FTO	RRACH	279149.5688
0	293T.IVT	RRACH	3144.010298
0	293T.STM20	RRACH	206802.4869
0	293T.TakaraNS	RRACH	464930.3751
0	293T.wt	RRACH	294868.8287
1	293T.FTO	RRACH	0
1	293T.IVT	RRACH	0
1	293T.STM20	RRACH	0
1	293T.TakaraNS	RRACH	0
1	293T.wt	RRACH	0
2	293T.FTO	RRACH	1523.580518
2	293T.IVT	RRACH	2176.455414
2	293T.STM20	RRACH	953.2362164
2	293T.TakaraNS	RRACH	62.46987275
2	293T.wt	RRACH	59.52094846
3	293T.FTO	RRACH	691.7487492
3	293T.IVT	RRACH	1621.861954
3	293T.STM20	RRACH	649.6016075
3	293T.TakaraNS	RRACH	241.912306
3	293T.wt	RRACH	212.3252785
4	293T.FTO	RRACH	2259.04672
4	293T.IVT	RRACH	1559.944397
4	293T.STM20	RRACH	2071.511316
4	293T.TakaraNS	RRACH	4747.720844
4	293T.wt	RRACH	3356.467456
5	293T.FTO	RRACH	4196.752862
5	293T.IVT	RRACH	1111.079764
5	293T.STM20	RRACH	3604.687185
5	293T.TakaraNS	RRACH	6552.114982
5	293T.wt	RRACH	4734.413978
6	293T.FTO	RRACH	5863.339468
6	293T.IVT	RRACH	1524.998087
6	293T.STM20	RRACH	4966.476083
6	293T.TakaraNS	RRACH	9763.63454
6	293T.wt	RRACH	6797.476676
7	293T.FTO	RRACH	4767.207567
7	293T.IVT	RRACH	1064.438261
7	293T.STM20	RRACH	4798.370912
7	293T.TakaraNS	RRACH	8651.402665
7	293T.wt	RRACH	6132.865469
8	293T.FTO	RRACH	4972.036447
8	293T.IVT	RRACH	3384.122747
8	293T.STM20	RRACH	4477.156237
8	293T.TakaraNS	RRACH	9217.390523
8	293T.wt	RRACH	5970.759362
9	293T.FTO	RRACH	5258.453598
9	293T.IVT	RRACH	2098.36455
9	293T.STM20	RRACH	4489.011226
9	293T.TakaraNS	RRACH	8157.098125
9	293T.wt	RRACH	5957.886093
10	293T.FTO	RRACH	4388.914309
10	293T.IVT	RRACH	1889.971086
10	293T.STM20	RRACH	4147.642276
10	293T.TakaraNS	RRACH	8076.680785
10	293T.wt	RRACH	5622.076836
11	293T.FTO	RRACH	4689.660409
11	293T.IVT	RRACH	1731.641417
11	293T.STM20	RRACH	4576.019435
11	293T.TakaraNS	RRACH	7269.664811
11	293T.wt	RRACH	5149.172638
12	293T.FTO	RRACH	5243.126023
12	293T.IVT	RRACH	2733.497535
12	293T.STM20	RRACH	4292.386867
12	293T.TakaraNS	RRACH	8350.384731
12	293T.wt	RRACH	5732.216603
13	293T.FTO	RRACH	4617.747364
13	293T.IVT	RRACH	2338.036672
13	293T.STM20	RRACH	4433.291292
13	293T.TakaraNS	RRACH	7307.455996
13	293T.wt	RRACH	5391.19623
14	293T.FTO	RRACH	4497.596437
14	293T.IVT	RRACH	2150.769582
14	293T.STM20	RRACH	4112.217231
14	293T.TakaraNS	RRACH	7092.381905
14	293T.wt	RRACH	5213.848816
15	293T.FTO	RRACH	4747.348865
15	293T.IVT	RRACH	1490.640283
15	293T.STM20	RRACH	3676.191162
15	293T.TakaraNS	RRACH	8292.09257
15	293T.wt	RRACH	5233.919649
16	293T.FTO	RRACH	4763.530063
16	293T.IVT	RRACH	1570.556495
16	293T.STM20	RRACH	3559.522162
16	293T.TakaraNS	RRACH	7173.305795
16	293T.wt	RRACH	5148.336278
17	293T.FTO	RRACH	5351.596068
17	293T.IVT	RRACH	2112.217025
17	293T.STM20	RRACH	4647.589174
17	293T.TakaraNS	RRACH	7967.995887
17	293T.wt	RRACH	5642.997322
18	293T.FTO	RRACH	4268.375352
18	293T.IVT	RRACH	2305.262198
18	293T.STM20	RRACH	3924.095201
18	293T.TakaraNS	RRACH	8135.971189
18	293T.wt	RRACH	5490.729764
19	293T.FTO	RRACH	4565.303265
19	293T.IVT	RRACH	1417.970153
19	293T.STM20	RRACH	4344.518776
19	293T.TakaraNS	RRACH	8168.897021
19	293T.wt	RRACH	5407.638978
20	293T.FTO	RRACH	4603.44111
20	293T.IVT	RRACH	2882.074601
20	293T.STM20	RRACH	4212.959381
20	293T.TakaraNS	RRACH	7413.292592
20	293T.wt	RRACH	5132.172083
21	293T.FTO	RRACH	4870.148216
21	293T.IVT	RRACH	1778.460403
21	293T.STM20	RRACH	4342.127008
21	293T.TakaraNS	RRACH	8094.809099
21	293T.wt	RRACH	5751.925744
22	293T.FTO	RRACH	4544.64588
22	293T.IVT	RRACH	1870.863519
22	293T.STM20	RRACH	3619.926835
22	293T.TakaraNS	RRACH	8334.970998
22	293T.wt	RRACH	5345.676249
23	293T.FTO	RRACH	4564.418959
23	293T.IVT	RRACH	1608.23672
23	293T.STM20	RRACH	3309.499211
23	293T.TakaraNS	RRACH	8977.201032
23	293T.wt	RRACH	5230.849698
24	293T.FTO	RRACH	4781.092386
24	293T.IVT	RRACH	1836.858187
24	293T.STM20	RRACH	4255.274533
24	293T.TakaraNS	RRACH	7791.865216
24	293T.wt	RRACH	5572.441144
25	293T.FTO	RRACH	4479.964578
25	293T.IVT	RRACH	1376.948833
25	293T.STM20	RRACH	3656.636113
25	293T.TakaraNS	RRACH	7637.959964
25	293T.wt	RRACH	5175.495918
26	293T.FTO	RRACH	4438.544831
26	293T.IVT	RRACH	1703.136644
26	293T.STM20	RRACH	3581.213661
26	293T.TakaraNS	RRACH	8494.024753
26	293T.wt	RRACH	4993.642388
27	293T.FTO	RRACH	4908.779306
27	293T.IVT	RRACH	1994.851544
27	293T.STM20	RRACH	4268.183032
27	293T.TakaraNS	RRACH	7578.375156
27	293T.wt	RRACH	5559.140775
28	293T.FTO	RRACH	4741.261685
28	293T.IVT	RRACH	1536.527594
28	293T.STM20	RRACH	3636.06911
28	293T.TakaraNS	RRACH	8618.710878
28	293T.wt	RRACH	5442.522431
29	293T.FTO	RRACH	4933.485623
29	293T.IVT	RRACH	1581.303635
29	293T.STM20	RRACH	4347.514728
29	293T.TakaraNS	RRACH	9242.188831
29	293T.wt	RRACH	5340.838658
30	293T.FTO	RRACH	5271.035108
30	293T.IVT	RRACH	1640.931059
30	293T.STM20	RRACH	3482.306703
30	293T.TakaraNS	RRACH	8517.079453
30	293T.wt	RRACH	5298.428099
31	293T.FTO	RRACH	4270.116127
31	293T.IVT	RRACH	2104.32928
31	293T.STM20	RRACH	3916.41113
31	293T.TakaraNS	RRACH	7590.102229
31	293T.wt	RRACH	4942.97298
32	293T.FTO	RRACH	4738.308262
32	293T.IVT	RRACH	1394.242536
32	293T.STM20	RRACH	3891.868414
32	293T.TakaraNS	RRACH	8065.335263
32	293T.wt	RRACH	5127.879316
33	293T.FTO	RRACH	4919.09923
33	293T.IVT	RRACH	1942.150363
33	293T.STM20	RRACH	4445.964983
33	293T.TakaraNS	RRACH	8968.593288
33	293T.wt	RRACH	5579.934544
34	293T.FTO	RRACH	4743.918064
34	293T.IVT	RRACH	1398.072254
34	293T.STM20	RRACH	3843.922725
34	293T.TakaraNS	RRACH	8111.435094
34	293T.wt	RRACH	5195.580642
35	293T.FTO	RRACH	4464.968894
35	293T.IVT	RRACH	1674.516019
35	293T.STM20	RRACH	3267.030913
35	293T.TakaraNS	RRACH	7349.929572
35	293T.wt	RRACH	5109.843269
36	293T.FTO	RRACH	4679.385988
36	293T.IVT	RRACH	1411.711025
36	293T.STM20	RRACH	3813.392344
36	293T.TakaraNS	RRACH	6846.003494
36	293T.wt	RRACH	5224.531953
37	293T.FTO	RRACH	4720.708597
37	293T.IVT	RRACH	1889.777217
37	293T.STM20	RRACH	3973.309011
37	293T.TakaraNS	RRACH	7473.980836
37	293T.wt	RRACH	5104.311737
38	293T.FTO	RRACH	4256.567788
38	293T.IVT	RRACH	1257.697772
38	293T.STM20	RRACH	3931.311634
38	293T.TakaraNS	RRACH	7746.895064
38	293T.wt	RRACH	5320.627436
39	293T.FTO	RRACH	4809.837137
39	293T.IVT	RRACH	2658.356953
39	293T.STM20	RRACH	4085.802674
39	293T.TakaraNS	RRACH	8737.210693
39	293T.wt	RRACH	5655.926341
40	293T.FTO	RRACH	4389.585419
40	293T.IVT	RRACH	2193.960967
40	293T.STM20	RRACH	3890.930611
40	293T.TakaraNS	RRACH	8475.014126
40	293T.wt	RRACH	5172.442893
41	293T.FTO	RRACH	4941.464619
41	293T.IVT	RRACH	3157.91622
41	293T.STM20	RRACH	3940.647169
41	293T.TakaraNS	RRACH	7734.767118
41	293T.wt	RRACH	5242.836556
42	293T.FTO	RRACH	4319.059751
42	293T.IVT	RRACH	1303.756092
42	293T.STM20	RRACH	3869.312541
42	293T.TakaraNS	RRACH	7795.03361
42	293T.wt	RRACH	5313.891652
43	293T.FTO	RRACH	4689.092202
43	293T.IVT	RRACH	1408.557997
43	293T.STM20	RRACH	3519.888151
43	293T.TakaraNS	RRACH	7943.929112
43	293T.wt	RRACH	5064.255468
44	293T.FTO	RRACH	5058.129472
44	293T.IVT	RRACH	1336.786648
44	293T.STM20	RRACH	4065.37704
44	293T.TakaraNS	RRACH	8125.953684
44	293T.wt	RRACH	5460.754023
45	293T.FTO	RRACH	4907.370736
45	293T.IVT	RRACH	1731.599405
45	293T.STM20	RRACH	3956.642373
45	293T.TakaraNS	RRACH	9044.985942
45	293T.wt	RRACH	5450.324559
46	293T.FTO	RRACH	4564.586075
46	293T.IVT	RRACH	1965.230033
46	293T.STM20	RRACH	4410.482014
46	293T.TakaraNS	RRACH	7219.756851
46	293T.wt	RRACH	5462.441191
47	293T.FTO	RRACH	4483.833613
47	293T.IVT	RRACH	2062.970193
47	293T.STM20	RRACH	4343.999332
47	293T.TakaraNS	RRACH	8374.127275
47	293T.wt	RRACH	5384.191257
48	293T.FTO	RRACH	5073.703775
48	293T.IVT	RRACH	1706.419725
48	293T.STM20	RRACH	4734.554015
48	293T.TakaraNS	RRACH	8545.452187
48	293T.wt	RRACH	5550.027872
49	293T.FTO	RRACH	4545.525349
49	293T.IVT	RRACH	1638.558843
49	293T.STM20	RRACH	3832.779494
49	293T.TakaraNS	RRACH	7936.176645
49	293T.wt	RRACH	5033.370179
50	293T.FTO	RRACH	4471.323198
50	293T.IVT	RRACH	1817.052594
50	293T.STM20	RRACH	4360.346717
50	293T.TakaraNS	RRACH	8107.598512
50	293T.wt	RRACH	5168.270137
-50	293T.FTO	WWAWW	3270.416356
-50	293T.IVT	WWAWW	1762.518407
-50	293T.STM20	WWAWW	2690.242542
-50	293T.TakaraNS	WWAWW	7901.554583
-50	293T.wt	WWAWW	4809.644107
-49	293T.FTO	WWAWW	3368.569525
-49	293T.IVT	WWAWW	1816.56406
-49	293T.STM20	WWAWW	2766.127189
-49	293T.TakaraNS	WWAWW	9058.726385
-49	293T.wt	WWAWW	5135.852401
-48	293T.FTO	WWAWW	3079.603848
-48	293T.IVT	WWAWW	2185.74691
-48	293T.STM20	WWAWW	2827.281732
-48	293T.TakaraNS	WWAWW	7497.886259
-48	293T.wt	WWAWW	4600.536237
-47	293T.FTO	WWAWW	3138.942577
-47	293T.IVT	WWAWW	2303.898377
-47	293T.STM20	WWAWW	2784.214963
-47	293T.TakaraNS	WWAWW	7932.598466
-47	293T.wt	WWAWW	4957.548475
-46	293T.FTO	WWAWW	2882.375366
-46	293T.IVT	WWAWW	3115.725322
-46	293T.STM20	WWAWW	2966.412019
-46	293T.TakaraNS	WWAWW	7726.578333
-46	293T.wt	WWAWW	4758.195394
-45	293T.FTO	WWAWW	2870.339227
-45	293T.IVT	WWAWW	1232.486197
-45	293T.STM20	WWAWW	3194.753018
-45	293T.TakaraNS	WWAWW	7684.15887
-45	293T.wt	WWAWW	4748.469735
-44	293T.FTO	WWAWW	3056.383285
-44	293T.IVT	WWAWW	1878.209751
-44	293T.STM20	WWAWW	2780.108584
-44	293T.TakaraNS	WWAWW	7805.785988
-44	293T.wt	WWAWW	4868.055421
-43	293T.FTO	WWAWW	3341.596284
-43	293T.IVT	WWAWW	3014.475316
-43	293T.STM20	WWAWW	3259.191226
-43	293T.TakaraNS	WWAWW	8528.867308
-43	293T.wt	WWAWW	4821.171627
-42	293T.FTO	WWAWW	3131.427807
-42	293T.IVT	WWAWW	3068.65744
-42	293T.STM20	WWAWW	3197.834815
-42	293T.TakaraNS	WWAWW	7704.950465
-42	293T.wt	WWAWW	4816.45955
-41	293T.FTO	WWAWW	2766.827457
-41	293T.IVT	WWAWW	3137.907377
-41	293T.STM20	WWAWW	2802.54697
-41	293T.TakaraNS	WWAWW	8825.748778
-41	293T.wt	WWAWW	4716.647387
-40	293T.FTO	WWAWW	3122.08133
-40	293T.IVT	WWAWW	3988.09207
-40	293T.STM20	WWAWW	3281.809579
-40	293T.TakaraNS	WWAWW	8040.168248
-40	293T.wt	WWAWW	4661.887512
-39	293T.FTO	WWAWW	2709.779362
-39	293T.IVT	WWAWW	1664.40356
-39	293T.STM20	WWAWW	3124.495357
-39	293T.TakaraNS	WWAWW	8526.070242
-39	293T.wt	WWAWW	4818.294403
-38	293T.FTO	WWAWW	3273.819494
-38	293T.IVT	WWAWW	3043.685256
-38	293T.STM20	WWAWW	2804.889615
-38	293T.TakaraNS	WWAWW	9172.62878
-38	293T.wt	WWAWW	4501.875181
-37	293T.FTO	WWAWW	2941.175462
-37	293T.IVT	WWAWW	2109.35395
-37	293T.STM20	WWAWW	3122.448484
-37	293T.TakaraNS	WWAWW	7084.247478
-37	293T.wt	WWAWW	4620.396418
-36	293T.FTO	WWAWW	2545.550953
-36	293T.IVT	WWAWW	2575.238565
-36	293T.STM20	WWAWW	2747.618006
-36	293T.TakaraNS	WWAWW	8007.49115
-36	293T.wt	WWAWW	4586.906345
-35	293T.FTO	WWAWW	2391.141198
-35	293T.IVT	WWAWW	2839.890135
-35	293T.STM20	WWAWW	2786.493001
-35	293T.TakaraNS	WWAWW	8198.032989
-35	293T.wt	WWAWW	4440.14014
-34	293T.FTO	WWAWW	2933.65215
-34	293T.IVT	WWAWW	1972.08345
-34	293T.STM20	WWAWW	2286.202802
-34	293T.TakaraNS	WWAWW	9365.184553
-34	293T.wt	WWAWW	4878.296122
-33	293T.FTO	WWAWW	2935.739599
-33	293T.IVT	WWAWW	2555.66045
-33	293T.STM20	WWAWW	2624.272288
-33	293T.TakaraNS	WWAWW	6992.623594
-33	293T.wt	WWAWW	4420.737389
-32	293T.FTO	WWAWW	2747.744371
-32	293T.IVT	WWAWW	1443.935976
-32	293T.STM20	WWAWW	2721.05409
-32	293T.TakaraNS	WWAWW	7472.524852
-32	293T.wt	WWAWW	4357.045247
-31	293T.FTO	WWAWW	2693.001428
-31	293T.IVT	WWAWW	2594.026937
-31	293T.STM20	WWAWW	2793.207822
-31	293T.TakaraNS	WWAWW	7376.496675
-31	293T.wt	WWAWW	4373.278205
-30	293T.FTO	WWAWW	2696.771447
-30	293T.IVT	WWAWW	3240.515131
-30	293T.STM20	WWAWW	2308.642344
-30	293T.TakaraNS	WWAWW	6983.045851
-30	293T.wt	WWAWW	4230.813195
-29	293T.FTO	WWAWW	2602.457411
-29	293T.IVT	WWAWW	3032.992013
-29	293T.STM20	WWAWW	2785.426468
-29	293T.TakaraNS	WWAWW	8621.979173
-29	293T.wt	WWAWW	4525.628138
-28	293T.FTO	WWAWW	2151.071026
-28	293T.IVT	WWAWW	2185.357177
-28	293T.STM20	WWAWW	2264.994088
-28	293T.TakaraNS	WWAWW	7574.917462
-28	293T.wt	WWAWW	4234.864471
-27	293T.FTO	WWAWW	2427.238803
-27	293T.IVT	WWAWW	2026.041792
-27	293T.STM20	WWAWW	2423.088394
-27	293T.TakaraNS	WWAWW	7504.960115
-27	293T.wt	WWAWW	4093.463807
-26	293T.FTO	WWAWW	2637.039254
-26	293T.IVT	WWAWW	1522.201069
-26	293T.STM20	WWAWW	2465.198643
-26	293T.TakaraNS	WWAWW	8308.976977
-26	293T.wt	WWAWW	4323.840425
-25	293T.FTO	WWAWW	2624.492656
-25	293T.IVT	WWAWW	2415.963524
-25	293T.STM20	WWAWW	2567.066343
-25	293T.TakaraNS	WWAWW	7187.847998
-25	293T.wt	WWAWW	4259.084294
-24	293T.FTO	WWAWW	2456.757928
-24	293T.IVT	WWAWW	1721.20287
-24	293T.STM20	WWAWW	1921.985794
-24	293T.TakaraNS	WWAWW	7201.956831
-24	293T.wt	WWAWW	4268.2008
-23	293T.FTO	WWAWW	2471.674661
-23	293T.IVT	WWAWW	2343.999237
-23	293T.STM20	WWAWW	3274.985461
-23	293T.TakaraNS	WWAWW	8455.580074
-23	293T.wt	WWAWW	4500.497842
-22	293T.FTO	WWAWW	2640.288573
-22	293T.IVT	WWAWW	1407.77511
-22	293T.STM20	WWAWW	2138.818115
-22	293T.TakaraNS	WWAWW	8190.508816
-22	293T.wt	WWAWW	4319.434143
-21	293T.FTO	WWAWW	2151.444715
-21	293T.IVT	WWAWW	1528.33739
-21	293T.STM20	WWAWW	2667.516252
-21	293T.TakaraNS	WWAWW	7217.672198
-21	293T.wt	WWAWW	3915.92588
-20	293T.FTO	WWAWW	2313.593914
-20	293T.IVT	WWAWW	1440.485639
-20	293T.STM20	WWAWW	2528.149051
-20	293T.TakaraNS	WWAWW	6704.553526
-20	293T.wt	WWAWW	4016.338251
-19	293T.FTO	WWAWW	2209.909452
-19	293T.IVT	WWAWW	1118.686757
-19	293T.STM20	WWAWW	2376.334776
-19	293T.TakaraNS	WWAWW	7196.171097
-19	293T.wt	WWAWW	4036.202314
-18	293T.FTO	WWAWW	2065.709957
-18	293T.IVT	WWAWW	2084.754615
-18	293T.STM20	WWAWW	2201.325089
-18	293T.TakaraNS	WWAWW	8925.329793
-18	293T.wt	WWAWW	4067.687326
-17	293T.FTO	WWAWW	2299.35875
-17	293T.IVT	WWAWW	1487.038286
-17	293T.STM20	WWAWW	2424.98765
-17	293T.TakaraNS	WWAWW	7966.409373
-17	293T.wt	WWAWW	3981.642588
-16	293T.FTO	WWAWW	1996.946196
-16	293T.IVT	WWAWW	2454.810064
-16	293T.STM20	WWAWW	2345.762912
-16	293T.TakaraNS	WWAWW	7334.10704
-16	293T.wt	WWAWW	3607.70797
-15	293T.FTO	WWAWW	2071.055235
-15	293T.IVT	WWAWW	3021.121834
-15	293T.STM20	WWAWW	2264.834322
-15	293T.TakaraNS	WWAWW	8353.572853
-15	293T.wt	WWAWW	3795.947108
-14	293T.FTO	WWAWW	2128.149796
-14	293T.IVT	WWAWW	1292.933172
-14	293T.STM20	WWAWW	2023.244464
-14	293T.TakaraNS	WWAWW	7563.47296
-14	293T.wt	WWAWW	3833.559039
-13	293T.FTO	WWAWW	2080.200707
-13	293T.IVT	WWAWW	964.5684924
-13	293T.STM20	WWAWW	2088.587142
-13	293T.TakaraNS	WWAWW	7268.452314
-13	293T.wt	WWAWW	3870.270395
-12	293T.FTO	WWAWW	2037.436918
-12	293T.IVT	WWAWW	1896.424443
-12	293T.STM20	WWAWW	2032.092355
-12	293T.TakaraNS	WWAWW	8385.82463
-12	293T.wt	WWAWW	4152.234862
-11	293T.FTO	WWAWW	2209.836945
-11	293T.IVT	WWAWW	2164.030109
-11	293T.STM20	WWAWW	2800.273087
-11	293T.TakaraNS	WWAWW	8777.233352
-11	293T.wt	WWAWW	4285.943036
-10	293T.FTO	WWAWW	2405.032034
-10	293T.IVT	WWAWW	1891.674904
-10	293T.STM20	WWAWW	2155.937706
-10	293T.TakaraNS	WWAWW	8698.558706
-10	293T.wt	WWAWW	4035.80674
-9	293T.FTO	WWAWW	2178.424387
-9	293T.IVT	WWAWW	615.1751485
-9	293T.STM20	WWAWW	2512.777468
-9	293T.TakaraNS	WWAWW	8244.890933
-9	293T.wt	WWAWW	3945.113109
-8	293T.FTO	WWAWW	1823.390635
-8	293T.IVT	WWAWW	1303.223505
-8	293T.STM20	WWAWW	2183.271751
-8	293T.TakaraNS	WWAWW	8095.078368
-8	293T.wt	WWAWW	3990.844281
-7	293T.FTO	WWAWW	1756.00559
-7	293T.IVT	WWAWW	1157.470896
-7	293T.STM20	WWAWW	2303.827554
-7	293T.TakaraNS	WWAWW	9644.021465
-7	293T.wt	WWAWW	4090.755582
-6	293T.FTO	WWAWW	2040.818613
-6	293T.IVT	WWAWW	1664.64297
-6	293T.STM20	WWAWW	3004.687621
-6	293T.TakaraNS	WWAWW	10574.90866
-6	293T.wt	WWAWW	4779.00613
-5	293T.FTO	WWAWW	1486.895511
-5	293T.IVT	WWAWW	1533.398485
-5	293T.STM20	WWAWW	2732.453306
-5	293T.TakaraNS	WWAWW	8155.269938
-5	293T.wt	WWAWW	3459.136735
-4	293T.FTO	WWAWW	1695.325016
-4	293T.IVT	WWAWW	1154.553884
-4	293T.STM20	WWAWW	3037.23707
-4	293T.TakaraNS	WWAWW	10924.15257
-4	293T.wt	WWAWW	4760.090718
-3	293T.FTO	WWAWW	95.4612687
-3	293T.IVT	WWAWW	746.8626548
-3	293T.STM20	WWAWW	216.4818743
-3	293T.TakaraNS	WWAWW	206.9668139
-3	293T.wt	WWAWW	136.5950966
-2	293T.FTO	WWAWW	668.1406579
-2	293T.IVT	WWAWW	1921.92395
-2	293T.STM20	WWAWW	1069.571531
-2	293T.TakaraNS	WWAWW	132.7055362
-2	293T.wt	WWAWW	145.2731669
-1	293T.FTO	WWAWW	270.5167404
-1	293T.IVT	WWAWW	816.4181972
-1	293T.STM20	WWAWW	724.1833944
-1	293T.TakaraNS	WWAWW	9.165107569
-1	293T.wt	WWAWW	18.12122905
0	293T.FTO	WWAWW	589.12424
0	293T.IVT	WWAWW	4224.007467
0	293T.STM20	WWAWW	2079.78525
0	293T.TakaraNS	WWAWW	77.82663253
0	293T.wt	WWAWW	62.00251909
1	293T.FTO	WWAWW	1117.100975
1	293T.IVT	WWAWW	2866.109655
1	293T.STM20	WWAWW	1289.477716
1	293T.TakaraNS	WWAWW	102.0669558
1	293T.wt	WWAWW	57.10323552
2	293T.FTO	WWAWW	1580.022552
2	293T.IVT	WWAWW	3426.073696
2	293T.STM20	WWAWW	2352.924934
2	293T.TakaraNS	WWAWW	10998.84097
2	293T.wt	WWAWW	4524.592865
3	293T.FTO	WWAWW	866.2565194
3	293T.IVT	WWAWW	813.9945423
3	293T.STM20	WWAWW	903.853619
3	293T.TakaraNS	WWAWW	4174.107675
3	293T.wt	WWAWW	1822.597367
4	293T.FTO	WWAWW	1922.636141
4	293T.IVT	WWAWW	1386.560707
4	293T.STM20	WWAWW	3016.869809
4	293T.TakaraNS	WWAWW	11674.79372
4	293T.wt	WWAWW	4658.300349
5	293T.FTO	WWAWW	2869.130177
5	293T.IVT	WWAWW	1983.616077
5	293T.STM20	WWAWW	3784.087837
5	293T.TakaraNS	WWAWW	14741.9448
5	293T.wt	WWAWW	5939.558686
6	293T.FTO	WWAWW	2626.886354
6	293T.IVT	WWAWW	2692.27501
6	293T.STM20	WWAWW	2793.481697
6	293T.TakaraNS	WWAWW	11763.18168
6	293T.wt	WWAWW	4695.741766
7	293T.FTO	WWAWW	2327.596333
7	293T.IVT	WWAWW	1762.08675
7	293T.STM20	WWAWW	2074.339416
7	293T.TakaraNS	WWAWW	9852.356928
7	293T.wt	WWAWW	3924.497603
8	293T.FTO	WWAWW	2037.149442
8	293T.IVT	WWAWW	932.606593
8	293T.STM20	WWAWW	2773.220468
8	293T.TakaraNS	WWAWW	11126.62529
8	293T.wt	WWAWW	3998.320961
9	293T.FTO	WWAWW	1941.699909
9	293T.IVT	WWAWW	1347.462761
9	293T.STM20	WWAWW	2242.038423
9	293T.TakaraNS	WWAWW	9797.064498
9	293T.wt	WWAWW	3827.837207
10	293T.FTO	WWAWW	1971.297182
10	293T.IVT	WWAWW	1451.765239
10	293T.STM20	WWAWW	2122.88651
10	293T.TakaraNS	WWAWW	9039.637164
10	293T.wt	WWAWW	3661.657783
11	293T.FTO	WWAWW	2038.246986
11	293T.IVT	WWAWW	943.5981177
11	293T.STM20	WWAWW	2487.428121
11	293T.TakaraNS	WWAWW	8592.928717
11	293T.wt	WWAWW	3495.852466
12	293T.FTO	WWAWW	2222.498749
12	293T.IVT	WWAWW	1182.637167
12	293T.STM20	WWAWW	2298.553137
12	293T.TakaraNS	WWAWW	7665.284613
12	293T.wt	WWAWW	3736.61366
13	293T.FTO	WWAWW	2557.120047
13	293T.IVT	WWAWW	1837.349197
13	293T.STM20	WWAWW	2123.533798
13	293T.TakaraNS	WWAWW	8089.452041
13	293T.wt	WWAWW	3581.752609
14	293T.FTO	WWAWW	2406.643254
14	293T.IVT	WWAWW	2511.664606
14	293T.STM20	WWAWW	2922.477112
14	293T.TakaraNS	WWAWW	8534.762281
14	293T.wt	WWAWW	3527.267733
15	293T.FTO	WWAWW	2406.443594
15	293T.IVT	WWAWW	865.0414976
15	293T.STM20	WWAWW	1983.819174
15	293T.TakaraNS	WWAWW	7323.379095
15	293T.wt	WWAWW	3912.667206
16	293T.FTO	WWAWW	2055.10766
16	293T.IVT	WWAWW	1182.912062
16	293T.STM20	WWAWW	2275.771285
16	293T.TakaraNS	WWAWW	8021.944632
16	293T.wt	WWAWW	3443.325404
17	293T.FTO	WWAWW	2177.381303
17	293T.IVT	WWAWW	1199.328987
17	293T.STM20	WWAWW	1801.87045
17	293T.TakaraNS	WWAWW	7878.075126
17	293T.wt	WWAWW	3450.010562
18	293T.FTO	WWAWW	1934.704635
18	293T.IVT	WWAWW	2470.224191
18	293T.STM20	WWAWW	2044.251098
18	293T.TakaraNS	WWAWW	7202.675047
18	293T.wt	WWAWW	3556.508669
19	293T.FTO	WWAWW	1975.958853
19	293T.IVT	WWAWW	2122.66878
19	293T.STM20	WWAWW	2300.920231
19	293T.TakaraNS	WWAWW	7500.095622
19	293T.wt	WWAWW	3387.214454
20	293T.FTO	WWAWW	1789.972025
20	293T.IVT	WWAWW	2201.007842
20	293T.STM20	WWAWW	1778.308994
20	293T.TakaraNS	WWAWW	7903.04951
20	293T.wt	WWAWW	3400.884151
21	293T.FTO	WWAWW	2063.12863
21	293T.IVT	WWAWW	1723.674948
21	293T.STM20	WWAWW	2258.577145
21	293T.TakaraNS	WWAWW	7857.347401
21	293T.wt	WWAWW	3567.106808
22	293T.FTO	WWAWW	2090.18707
22	293T.IVT	WWAWW	2249.595955
22	293T.STM20	WWAWW	2158.297986
22	293T.TakaraNS	WWAWW	8052.541047
22	293T.wt	WWAWW	3596.149486
23	293T.FTO	WWAWW	1729.46177
23	293T.IVT	WWAWW	2082.031134
23	293T.STM20	WWAWW	1843.68779
23	293T.TakaraNS	WWAWW	6696.171449
23	293T.wt	WWAWW	3143.130816
24	293T.FTO	WWAWW	2535.980839
24	293T.IVT	WWAWW	1424.641741
24	293T.STM20	WWAWW	1984.288789
24	293T.TakaraNS	WWAWW	8406.020276
24	293T.wt	WWAWW	3729.42035
25	293T.FTO	WWAWW	2227.723522
25	293T.IVT	WWAWW	2380.90582
25	293T.STM20	WWAWW	2124.081835
25	293T.TakaraNS	WWAWW	7373.202564
25	293T.wt	WWAWW	3461.912073
26	293T.FTO	WWAWW	1985.232466
26	293T.IVT	WWAWW	1844.680376
26	293T.STM20	WWAWW	2590.942104
26	293T.TakaraNS	WWAWW	7327.504964
26	293T.wt	WWAWW	3474.747953
27	293T.FTO	WWAWW	2062.387602
27	293T.IVT	WWAWW	1463.898723
27	293T.STM20	WWAWW	1962.906299
27	293T.TakaraNS	WWAWW	6939.859424
27	293T.wt	WWAWW	3252.937513
28	293T.FTO	WWAWW	2108.571373
28	293T.IVT	WWAWW	2403.584297
28	293T.STM20	WWAWW	2095.363088
28	293T.TakaraNS	WWAWW	7436.701382
28	293T.wt	WWAWW	3316.576322
29	293T.FTO	WWAWW	2636.234262
29	293T.IVT	WWAWW	1406.602537
29	293T.STM20	WWAWW	2524.977008
29	293T.TakaraNS	WWAWW	7145.676381
29	293T.wt	WWAWW	3657.608918
30	293T.FTO	WWAWW	2190.069946
30	293T.IVT	WWAWW	1739.100556
30	293T.STM20	WWAWW	2281.826219
30	293T.TakaraNS	WWAWW	6864.423053
30	293T.wt	WWAWW	3469.18267
31	293T.FTO	WWAWW	1936.91065
31	293T.IVT	WWAWW	2367.481585
31	293T.STM20	WWAWW	2368.395602
31	293T.TakaraNS	WWAWW	7844.731538
31	293T.wt	WWAWW	3675.461762
32	293T.FTO	WWAWW	2635.461932
32	293T.IVT	WWAWW	2594.800735
32	293T.STM20	WWAWW	2913.809976
32	293T.TakaraNS	WWAWW	8087.769124
32	293T.wt	WWAWW	3766.466512
33	293T.FTO	WWAWW	2182.236225
33	293T.IVT	WWAWW	2328.065497
33	293T.STM20	WWAWW	2915.770572
33	293T.TakaraNS	WWAWW	7845.128308
33	293T.wt	WWAWW	3557.746513
34	293T.FTO	WWAWW	2475.634533
34	293T.IVT	WWAWW	2311.330274
34	293T.STM20	WWAWW	2378.93819
34	293T.TakaraNS	WWAWW	6521.997907
34	293T.wt	WWAWW	3716.231551
35	293T.FTO	WWAWW	2191.861093
35	293T.IVT	WWAWW	1452.508281
35	293T.STM20	WWAWW	2484.997022
35	293T.TakaraNS	WWAWW	6325.115898
35	293T.wt	WWAWW	3447.604685
36	293T.FTO	WWAWW	2622.160531
36	293T.IVT	WWAWW	2130.084777
36	293T.STM20	WWAWW	2738.829065
36	293T.TakaraNS	WWAWW	7933.120645
36	293T.wt	WWAWW	3769.340918
37	293T.FTO	WWAWW	1969.087119
37	293T.IVT	WWAWW	2356.474767
37	293T.STM20	WWAWW	2158.575766
37	293T.TakaraNS	WWAWW	7528.073388
37	293T.wt	WWAWW	3574.670182
38	293T.FTO	WWAWW	2113.217374
38	293T.IVT	WWAWW	1455.63803
38	293T.STM20	WWAWW	2349.190813
38	293T.TakaraNS	WWAWW	6123.107742
38	293T.wt	WWAWW	3504.356871
39	293T.FTO	WWAWW	2459.269297
39	293T.IVT	WWAWW	2242.21749
39	293T.STM20	WWAWW	2304.000001
39	293T.TakaraNS	WWAWW	7535.00765
39	293T.wt	WWAWW	3763.861983
40	293T.FTO	WWAWW	2213.844142
40	293T.IVT	WWAWW	1780.753935
40	293T.STM20	WWAWW	2251.842851
40	293T.TakaraNS	WWAWW	6836.641505
40	293T.wt	WWAWW	3578.351985
41	293T.FTO	WWAWW	2456.37277
41	293T.IVT	WWAWW	1858.158152
41	293T.STM20	WWAWW	2378.98058
41	293T.TakaraNS	WWAWW	6428.47452
41	293T.wt	WWAWW	3841.652056
42	293T.FTO	WWAWW	1906.758315
42	293T.IVT	WWAWW	2202.582709
42	293T.STM20	WWAWW	2365.669445
42	293T.TakaraNS	WWAWW	6981.022023
42	293T.wt	WWAWW	3701.843434
43	293T.FTO	WWAWW	2399.175265
43	293T.IVT	WWAWW	2965.782149
43	293T.STM20	WWAWW	2293.345241
43	293T.TakaraNS	WWAWW	6772.913542
43	293T.wt	WWAWW	3792.356072
44	293T.FTO	WWAWW	2113.074788
44	293T.IVT	WWAWW	1759.978654
44	293T.STM20	WWAWW	2292.089037
44	293T.TakaraNS	WWAWW	5973.389624
44	293T.wt	WWAWW	3527.604735
45	293T.FTO	WWAWW	2678.240866
45	293T.IVT	WWAWW	1397.572546
45	293T.STM20	WWAWW	2391.075127
45	293T.TakaraNS	WWAWW	7831.450819
45	293T.wt	WWAWW	3702.405218
46	293T.FTO	WWAWW	2337.676328
46	293T.IVT	WWAWW	2474.461803
46	293T.STM20	WWAWW	2380.770535
46	293T.TakaraNS	WWAWW	6505.3576
46	293T.wt	WWAWW	3600.393477
47	293T.FTO	WWAWW	2559.442188
47	293T.IVT	WWAWW	2465.784958
47	293T.STM20	WWAWW	2506.467803
47	293T.TakaraNS	WWAWW	7211.120205
47	293T.wt	WWAWW	3840.036039
48	293T.FTO	WWAWW	1982.364205
48	293T.IVT	WWAWW	2428.274942
48	293T.STM20	WWAWW	2293.592879
48	293T.TakaraNS	WWAWW	6113.432835
48	293T.wt	WWAWW	3656.248818
49	293T.FTO	WWAWW	2276.154117
49	293T.IVT	WWAWW	1645.878516
49	293T.STM20	WWAWW	2813.402612
49	293T.TakaraNS	WWAWW	7196.786325
49	293T.wt	WWAWW	3723.027115
50	293T.FTO	WWAWW	2559.503534
50	293T.IVT	WWAWW	1861.957434
50	293T.STM20	WWAWW	2379.054611
50	293T.TakaraNS	WWAWW	6526.962336
50	293T.wt	WWAWW	3957.399355
-50	293T.FTO	CRACH	947.032536
-50	293T.IVT	CRACH	384.8090546
-50	293T.STM20	CRACH	1055.245786
-50	293T.TakaraNS	CRACH	1750.225818
-50	293T.wt	CRACH	1310.27942
-49	293T.FTO	CRACH	1109.420432
-49	293T.IVT	CRACH	750.0227681
-49	293T.STM20	CRACH	1026.037645
-49	293T.TakaraNS	CRACH	1472.54486
-49	293T.wt	CRACH	1202.312965
-48	293T.FTO	CRACH	1354.237186
-48	293T.IVT	CRACH	512.619315
-48	293T.STM20	CRACH	1287.851172
-48	293T.TakaraNS	CRACH	1721.313828
-48	293T.wt	CRACH	1417.918891
-47	293T.FTO	CRACH	922.6531615
-47	293T.IVT	CRACH	380.7932897
-47	293T.STM20	CRACH	788.5338931
-47	293T.TakaraNS	CRACH	1401.243073
-47	293T.wt	CRACH	1142.019882
-46	293T.FTO	CRACH	1119.775442
-46	293T.IVT	CRACH	664.1112064
-46	293T.STM20	CRACH	920.3078318
-46	293T.TakaraNS	CRACH	1563.647223
-46	293T.wt	CRACH	1186.464031
-45	293T.FTO	CRACH	1260.074553
-45	293T.IVT	CRACH	457.8815078
-45	293T.STM20	CRACH	1026.652001
-45	293T.TakaraNS	CRACH	1966.119469
-45	293T.wt	CRACH	1391.813112
-44	293T.FTO	CRACH	1083.076929
-44	293T.IVT	CRACH	492.3322495
-44	293T.STM20	CRACH	767.8280832
-44	293T.TakaraNS	CRACH	1582.730304
-44	293T.wt	CRACH	1178.963145
-43	293T.FTO	CRACH	1134.314455
-43	293T.IVT	CRACH	755.5069783
-43	293T.STM20	CRACH	1121.938572
-43	293T.TakaraNS	CRACH	1862.91619
-43	293T.wt	CRACH	1278.984416
-42	293T.FTO	CRACH	1234.565039
-42	293T.IVT	CRACH	489.8579818
-42	293T.STM20	CRACH	1320.268232
-42	293T.TakaraNS	CRACH	2063.159019
-42	293T.wt	CRACH	1412.376082
-41	293T.FTO	CRACH	959.4846302
-41	293T.IVT	CRACH	752.0539214
-41	293T.STM20	CRACH	785.0881442
-41	293T.TakaraNS	CRACH	1386.153934
-41	293T.wt	CRACH	1141.597366
-40	293T.FTO	CRACH	948.7964072
-40	293T.IVT	CRACH	650.4241708
-40	293T.STM20	CRACH	980.0470066
-40	293T.TakaraNS	CRACH	2035.54102
-40	293T.wt	CRACH	1305.854392
-39	293T.FTO	CRACH	1341.059326
-39	293T.IVT	CRACH	605.2684766
-39	293T.STM20	CRACH	1350.908352
-39	293T.TakaraNS	CRACH	2171.858466
-39	293T.wt	CRACH	1514.188611
-38	293T.FTO	CRACH	1138.055366
-38	293T.IVT	CRACH	572.4501852
-38	293T.STM20	CRACH	845.2546042
-38	293T.TakaraNS	CRACH	1915.316815
-38	293T.wt	CRACH	1190.109009
-37	293T.FTO	CRACH	1270.994961
-37	293T.IVT	CRACH	531.1644423
-37	293T.STM20	CRACH	927.3788278
-37	293T.TakaraNS	CRACH	2066.787704
-37	293T.wt	CRACH	1277.714855
-36	293T.FTO	CRACH	1544.201959
-36	293T.IVT	CRACH	381.849394
-36	293T.STM20	CRACH	1129.406812
-36	293T.TakaraNS	CRACH	2438.36094
-36	293T.wt	CRACH	1406.83992
-35	293T.FTO	CRACH	1137.260849
-35	293T.IVT	CRACH	719.208576
-35	293T.STM20	CRACH	795.6752487
-35	293T.TakaraNS	CRACH	1257.748271
-35	293T.wt	CRACH	1214.368876
-34	293T.FTO	CRACH	1068.65818
-34	293T.IVT	CRACH	910.6103317
-34	293T.STM20	CRACH	925.5248319
-34	293T.TakaraNS	CRACH	1805.132357
-34	293T.wt	CRACH	1232.004212
-33	293T.FTO	CRACH	1132.467628
-33	293T.IVT	CRACH	511.4161339
-33	293T.STM20	CRACH	881.4615167
-33	293T.TakaraNS	CRACH	1387.014049
-33	293T.wt	CRACH	1388.412684
-32	293T.FTO	CRACH	895.7834591
-32	293T.IVT	CRACH	302.8768261
-32	293T.STM20	CRACH	620.2724983
-32	293T.TakaraNS	CRACH	1505.598215
-32	293T.wt	CRACH	1144.267876
-31	293T.FTO	CRACH	1080.694307
-31	293T.IVT	CRACH	579.5632576
-31	293T.STM20	CRACH	1138.129603
-31	293T.TakaraNS	CRACH	1666.203865
-31	293T.wt	CRACH	1249.427459
-30	293T.FTO	CRACH	1181.306039
-30	293T.IVT	CRACH	628.8963209
-30	293T.STM20	CRACH	1137.532888
-30	293T.TakaraNS	CRACH	2176.160825
-30	293T.wt	CRACH	1359.999644
-29	293T.FTO	CRACH	1047.85438
-29	293T.IVT	CRACH	484.5610712
-29	293T.STM20	CRACH	1119.690952
-29	293T.TakaraNS	CRACH	2007.948756
-29	293T.wt	CRACH	1218.857784
-28	293T.FTO	CRACH	1030.48317
-28	293T.IVT	CRACH	995.7014322
-28	293T.STM20	CRACH	777.261046
-28	293T.TakaraNS	CRACH	2477.477158
-28	293T.wt	CRACH	1355.857898
-27	293T.FTO	CRACH	1101.551958
-27	293T.IVT	CRACH	586.4028168
-27	293T.STM20	CRACH	1024.11848
-27	293T.TakaraNS	CRACH	1466.685451
-27	293T.wt	CRACH	1239.477842
-26	293T.FTO	CRACH	1014.691139
-26	293T.IVT	CRACH	422.5854931
-26	293T.STM20	CRACH	782.0109206
-26	293T.TakaraNS	CRACH	1650.836275
-26	293T.wt	CRACH	1079.474919
-25	293T.FTO	CRACH	906.0454919
-25	293T.IVT	CRACH	582.780818
-25	293T.STM20	CRACH	930.7801594
-25	293T.TakaraNS	CRACH	1491.2694
-25	293T.wt	CRACH	1175.343282
-24	293T.FTO	CRACH	983.5468722
-24	293T.IVT	CRACH	447.1962107
-24	293T.STM20	CRACH	724.3831486
-24	293T.TakaraNS	CRACH	1613.852686
-24	293T.wt	CRACH	1214.44518
-23	293T.FTO	CRACH	895.6734351
-23	293T.IVT	CRACH	462.0461311
-23	293T.STM20	CRACH	1013.247907
-23	293T.TakaraNS	CRACH	1601.326096
-23	293T.wt	CRACH	1137.413646
-22	293T.FTO	CRACH	1135.775675
-22	293T.IVT	CRACH	785.1109897
-22	293T.STM20	CRACH	931.5914949
-22	293T.TakaraNS	CRACH	1770.332218
-22	293T.wt	CRACH	1198.6444
-21	293T.FTO	CRACH	1213.545094
-21	293T.IVT	CRACH	373.958931
-21	293T.STM20	CRACH	1217.474549
-21	293T.TakaraNS	CRACH	1643.220786
-21	293T.wt	CRACH	1413.969348
-20	293T.FTO	CRACH	1001.721627
-20	293T.IVT	CRACH	412.9987269
-20	293T.STM20	CRACH	989.8702504
-20	293T.TakaraNS	CRACH	2153.530973
-20	293T.wt	CRACH	1239.969504
-19	293T.FTO	CRACH	1134.025881
-19	293T.IVT	CRACH	681.670076
-19	293T.STM20	CRACH	849.1162339
-19	293T.TakaraNS	CRACH	1476.608737
-19	293T.wt	CRACH	1275.464071
-18	293T.FTO	CRACH	1129.344376
-18	293T.IVT	CRACH	214.7120488
-18	293T.STM20	CRACH	1030.337079
-18	293T.TakaraNS	CRACH	1747.487836
-18	293T.wt	CRACH	1314.446434
-17	293T.FTO	CRACH	963.2839949
-17	293T.IVT	CRACH	379.7722186
-17	293T.STM20	CRACH	849.7361734
-17	293T.TakaraNS	CRACH	2196.555892
-17	293T.wt	CRACH	1181.051095
-16	293T.FTO	CRACH	884.381789
-16	293T.IVT	CRACH	1562.984059
-16	293T.STM20	CRACH	822.7191496
-16	293T.TakaraNS	CRACH	1653.314795
-16	293T.wt	CRACH	1128.250389
-15	293T.FTO	CRACH	952.2146995
-15	293T.IVT	CRACH	452.1990524
-15	293T.STM20	CRACH	1028.611459
-15	293T.TakaraNS	CRACH	2164.838567
-15	293T.wt	CRACH	1240.443478
-14	293T.FTO	CRACH	990.4626443
-14	293T.IVT	CRACH	593.2693527
-14	293T.STM20	CRACH	976.9453786
-14	293T.TakaraNS	CRACH	1389.302025
-14	293T.wt	CRACH	1253.217617
-13	293T.FTO	CRACH	1057.425135
-13	293T.IVT	CRACH	714.410846
-13	293T.STM20	CRACH	805.9232953
-13	293T.TakaraNS	CRACH	1567.29725
-13	293T.wt	CRACH	1220.453404
-12	293T.FTO	CRACH	1310.915697
-12	293T.IVT	CRACH	448.8334184
-12	293T.STM20	CRACH	1531.223343
-12	293T.TakaraNS	CRACH	2141.738948
-12	293T.wt	CRACH	1478.362345
-11	293T.FTO	CRACH	1022.812713
-11	293T.IVT	CRACH	198.8900878
-11	293T.STM20	CRACH	840.604072
-11	293T.TakaraNS	CRACH	1756.135007
-11	293T.wt	CRACH	1196.595866
-10	293T.FTO	CRACH	1198.185513
-10	293T.IVT	CRACH	1423.945131
-10	293T.STM20	CRACH	1080.069017
-10	293T.TakaraNS	CRACH	1920.274506
-10	293T.wt	CRACH	1298.433472
-9	293T.FTO	CRACH	1038.790021
-9	293T.IVT	CRACH	348.8849387
-9	293T.STM20	CRACH	896.9408941
-9	293T.TakaraNS	CRACH	2326.269227
-9	293T.wt	CRACH	1301.220915
-8	293T.FTO	CRACH	887.2634154
-8	293T.IVT	CRACH	956.350197
-8	293T.STM20	CRACH	1008.188759
-8	293T.TakaraNS	CRACH	1923.177178
-8	293T.wt	CRACH	1124.593528
-7	293T.FTO	CRACH	917.5299299
-7	293T.IVT	CRACH	473.5921911
-7	293T.STM20	CRACH	850.7749357
-7	293T.TakaraNS	CRACH	1285.796143
-7	293T.wt	CRACH	1054.861911
-6	293T.FTO	CRACH	1119.630949
-6	293T.IVT	CRACH	264.8012943
-6	293T.STM20	CRACH	847.0822802
-6	293T.TakaraNS	CRACH	1385.299844
-6	293T.wt	CRACH	1004.470833
-5	293T.FTO	CRACH	807.4319626
-5	293T.IVT	CRACH	128.8473618
-5	293T.STM20	CRACH	563.592766
-5	293T.TakaraNS	CRACH	848.7263399
-5	293T.wt	CRACH	837.1249239
-4	293T.FTO	CRACH	512.5650465
-4	293T.IVT	CRACH	1680.858962
-4	293T.STM20	CRACH	316.5751147
-4	293T.TakaraNS	CRACH	267.1132937
-4	293T.wt	CRACH	340.7740384
-3	293T.FTO	CRACH	1032.437627
-3	293T.IVT	CRACH	485.2666096
-3	293T.STM20	CRACH	602.8183623
-3	293T.TakaraNS	CRACH	1621.498989
-3	293T.wt	CRACH	1642.422639
-2	293T.FTO	CRACH	0
-2	293T.IVT	CRACH	0
-2	293T.STM20	CRACH	0
-2	293T.TakaraNS	CRACH	0
-2	293T.wt	CRACH	0
-1	293T.FTO	CRACH	432.2270754
-1	293T.IVT	CRACH	269.6604601
-1	293T.STM20	CRACH	826.9638361
-1	293T.TakaraNS	CRACH	0
-1	293T.wt	CRACH	24.60475728
0	293T.FTO	CRACH	952.3928788
0	293T.IVT	CRACH	313.3821202
0	293T.STM20	CRACH	1415.726807
0	293T.TakaraNS	CRACH	3837.273099
0	293T.wt	CRACH	2681.990232
1	293T.FTO	CRACH	0
1	293T.IVT	CRACH	0
1	293T.STM20	CRACH	0
1	293T.TakaraNS	CRACH	0
1	293T.wt	CRACH	0
2	293T.FTO	CRACH	572.2934677
2	293T.IVT	CRACH	1148.398507
2	293T.STM20	CRACH	334.4353637
2	293T.TakaraNS	CRACH	5.032601093
2	293T.wt	CRACH	15.91056567
3	293T.FTO	CRACH	214.4909746
3	293T.IVT	CRACH	455.9558595
3	293T.STM20	CRACH	259.1769109
3	293T.TakaraNS	CRACH	70.59776509
3	293T.wt	CRACH	67.12496288
4	293T.FTO	CRACH	472.4315134
4	293T.IVT	CRACH	424.6361505
4	293T.STM20	CRACH	645.4158691
4	293T.TakaraNS	CRACH	1465.153996
4	293T.wt	CRACH	755.4677973
5	293T.FTO	CRACH	887.3647147
5	293T.IVT	CRACH	390.6698865
5	293T.STM20	CRACH	765.3775497
5	293T.TakaraNS	CRACH	1292.349391
5	293T.wt	CRACH	1036.50977
6	293T.FTO	CRACH	1428.772913
6	293T.IVT	CRACH	524.5701722
6	293T.STM20	CRACH	1178.817532
6	293T.TakaraNS	CRACH	2192.89668
6	293T.wt	CRACH	1653.677655
7	293T.FTO	CRACH	890.2005263
7	293T.IVT	CRACH	334.9213805
7	293T.STM20	CRACH	1029.39117
7	293T.TakaraNS	CRACH	2114.174687
7	293T.wt	CRACH	1240.120761
8	293T.FTO	CRACH	1384.882687
8	293T.IVT	CRACH	810.4431476
8	293T.STM20	CRACH	1227.981754
8	293T.TakaraNS	CRACH	2324.606723
8	293T.wt	CRACH	1559.145955
9	293T.FTO	CRACH	1207.117618
9	293T.IVT	CRACH	2042.361678
9	293T.STM20	CRACH	1151.328439
9	293T.TakaraNS	CRACH	2062.177032
9	293T.wt	CRACH	1472.494932
10	293T.FTO	CRACH	1183.074964
10	293T.IVT	CRACH	736.0910981
10	293T.STM20	CRACH	938.6263365
10	293T.TakaraNS	CRACH	1774.782975
10	293T.wt	CRACH	1582.38116
11	293T.FTO	CRACH	1020.706497
11	293T.IVT	CRACH	580.2002087
11	293T.STM20	CRACH	1141.496443
11	293T.TakaraNS	CRACH	1736.705772
11	293T.wt	CRACH	1312.64159
12	293T.FTO	CRACH	1146.313876
12	293T.IVT	CRACH	448.7464001
12	293T.STM20	CRACH	1141.931864
12	293T.TakaraNS	CRACH	1711.213601
12	293T.wt	CRACH	1298.586108
13	293T.FTO	CRACH	1001.268701
13	293T.IVT	CRACH	926.7910509
13	293T.STM20	CRACH	1077.819578
13	293T.TakaraNS	CRACH	2242.83304
13	293T.wt	CRACH	1268.287762
14	293T.FTO	CRACH	1044.154659
14	293T.IVT	CRACH	679.4056564
14	293T.STM20	CRACH	986.9076279
14	293T.TakaraNS	CRACH	1901.630407
14	293T.wt	CRACH	1197.09968
15	293T.FTO	CRACH	1347.782157
15	293T.IVT	CRACH	537.0840176
15	293T.STM20	CRACH	1109.24886
15	293T.TakaraNS	CRACH	2077.570136
15	293T.wt	CRACH	1541.410885
16	293T.FTO	CRACH	699.7376508
16	293T.IVT	CRACH	308.7505544
16	293T.STM20	CRACH	901.1271305
16	293T.TakaraNS	CRACH	2094.340381
16	293T.wt	CRACH	1096.792356
17	293T.FTO	CRACH	1084.727996
17	293T.IVT	CRACH	165.1429382
17	293T.STM20	CRACH	801.3814402
17	293T.TakaraNS	CRACH	2279.135448
17	293T.wt	CRACH	1250.59891
18	293T.FTO	CRACH	1391.240363
18	293T.IVT	CRACH	209.5936314
18	293T.STM20	CRACH	852.2912486
18	293T.TakaraNS	CRACH	1533.151693
18	293T.wt	CRACH	1397.122065
19	293T.FTO	CRACH	965.1885336
19	293T.IVT	CRACH	473.1811956
19	293T.STM20	CRACH	980.2092317
19	293T.TakaraNS	CRACH	1908.844536
19	293T.wt	CRACH	1361.354987
20	293T.FTO	CRACH	1134.936016
20	293T.IVT	CRACH	627.0029819
20	293T.STM20	CRACH	878.364924
20	293T.TakaraNS	CRACH	2133.100181
20	293T.wt	CRACH	1196.841798
21	293T.FTO	CRACH	1172.168181
21	293T.IVT	CRACH	704.0868011
21	293T.STM20	CRACH	943.2645907
21	293T.TakaraNS	CRACH	1733.834869
21	293T.wt	CRACH	1360.436254
22	293T.FTO	CRACH	1111.347667
22	293T.IVT	CRACH	272.00608
22	293T.STM20	CRACH	912.2783526
22	293T.TakaraNS	CRACH	1965.826298
22	293T.wt	CRACH	1172.581196
23	293T.FTO	CRACH	1167.921609
23	293T.IVT	CRACH	540.6886195
23	293T.STM20	CRACH	1042.042327
23	293T.TakaraNS	CRACH	1465.079609
23	293T.wt	CRACH	1283.022566
24	293T.FTO	CRACH	1195.907735
24	293T.IVT	CRACH	307.4368795
24	293T.STM20	CRACH	1242.671328
24	293T.TakaraNS	CRACH	1983.823497
24	293T.wt	CRACH	1545.541936
25	293T.FTO	CRACH	958.5389651
25	293T.IVT	CRACH	707.4637156
25	293T.STM20	CRACH	869.9649986
25	293T.TakaraNS	CRACH	1693.922983
25	293T.wt	CRACH	1124.918985
26	293T.FTO	CRACH	1048.091609
26	293T.IVT	CRACH	221.077001
26	293T.STM20	CRACH	957.4969013
26	293T.TakaraNS	CRACH	2197.809158
26	293T.wt	CRACH	1337.072647
27	293T.FTO	CRACH	1488.361402
27	293T.IVT	CRACH	257.1513301
27	293T.STM20	CRACH	958.5059165
27	293T.TakaraNS	CRACH	1769.799885
27	293T.wt	CRACH	1535.332126
28	293T.FTO	CRACH	1025.206459
28	293T.IVT	CRACH	484.2843495
28	293T.STM20	CRACH	918.9950728
28	293T.TakaraNS	CRACH	2310.063817
28	293T.wt	CRACH	1179.955502
29	293T.FTO	CRACH	1025.661557
29	293T.IVT	CRACH	564.0354944
29	293T.STM20	CRACH	948.2991331
29	293T.TakaraNS	CRACH	1918.302174
29	293T.wt	CRACH	1200.947483
30	293T.FTO	CRACH	1219.927934
30	293T.IVT	CRACH	583.5197487
30	293T.STM20	CRACH	983.6554304
30	293T.TakaraNS	CRACH	2067.313591
30	293T.wt	CRACH	1345.009198
31	293T.FTO	CRACH	959.2129694
31	293T.IVT	CRACH	210.2193726
31	293T.STM20	CRACH	848.6804581
31	293T.TakaraNS	CRACH	1534.989369
31	293T.wt	CRACH	1272.226623
32	293T.FTO	CRACH	1116.123954
32	293T.IVT	CRACH	643.2035538
32	293T.STM20	CRACH	540.529653
32	293T.TakaraNS	CRACH	1625.793638
32	293T.wt	CRACH	1171.481496
33	293T.FTO	CRACH	1154.17618
33	293T.IVT	CRACH	642.9965635
33	293T.STM20	CRACH	917.4642639
33	293T.TakaraNS	CRACH	1594.894926
33	293T.wt	CRACH	1357.727639
34	293T.FTO	CRACH	1233.299299
34	293T.IVT	CRACH	450.4285176
34	293T.STM20	CRACH	1398.603518
34	293T.TakaraNS	CRACH	2123.601866
34	293T.wt	CRACH	1359.365246
35	293T.FTO	CRACH	1110.471767
35	293T.IVT	CRACH	366.0292362
35	293T.STM20	CRACH	615.4056745
35	293T.TakaraNS	CRACH	2035.312625
35	293T.wt	CRACH	1166.18283
36	293T.FTO	CRACH	1612.056425
36	293T.IVT	CRACH	887.778529
36	293T.STM20	CRACH	1129.87575
36	293T.TakaraNS	CRACH	2212.38736
36	293T.wt	CRACH	1417.879439
37	293T.FTO	CRACH	867.7755702
37	293T.IVT	CRACH	184.9999488
37	293T.STM20	CRACH	708.9565961
37	293T.TakaraNS	CRACH	1779.85537
37	293T.wt	CRACH	1135.093853
38	293T.FTO	CRACH	826.6836473
38	293T.IVT	CRACH	568.5427267
38	293T.STM20	CRACH	656.3313331
38	293T.TakaraNS	CRACH	1477.480915
38	293T.wt	CRACH	1202.75597
39	293T.FTO	CRACH	1408.483897
39	293T.IVT	CRACH	345.9415832
39	293T.STM20	CRACH	879.4558229
39	293T.TakaraNS	CRACH	1750.431094
39	293T.wt	CRACH	1370.031384
40	293T.FTO	CRACH	1101.298536
40	293T.IVT	CRACH	187.4283081
40	293T.STM20	CRACH	1074.977898
40	293T.TakaraNS	CRACH	1736.819057
40	293T.wt	CRACH	1275.189284
41	293T.FTO	CRACH	1182.558597
41	293T.IVT	CRACH	801.1067313
41	293T.STM20	CRACH	1052.312437
41	293T.TakaraNS	CRACH	2369.688217
41	293T.wt	CRACH	1127.082893
42	293T.FTO	CRACH	1389.009228
42	293T.IVT	CRACH	536.0235532
42	293T.STM20	CRACH	1216.380593
42	293T.TakaraNS	CRACH	2239.467086
42	293T.wt	CRACH	1491.643617
43	293T.FTO	CRACH	1111.997893
43	293T.IVT	CRACH	800.7614611
43	293T.STM20	CRACH	1034.594919
43	293T.TakaraNS	CRACH	1897.910763
43	293T.wt	CRACH	1222.132496
44	293T.FTO	CRACH	1403.437605
44	293T.IVT	CRACH	311.8115164
44	293T.STM20	CRACH	1009.20861
44	293T.TakaraNS	CRACH	1866.310198
44	293T.wt	CRACH	1363.140187
45	293T.FTO	CRACH	1123.52372
45	293T.IVT	CRACH	198.8847469
45	293T.STM20	CRACH	1011.678157
45	293T.TakaraNS	CRACH	1473.481685
45	293T.wt	CRACH	1278.824581
46	293T.FTO	CRACH	879.3071274
46	293T.IVT	CRACH	354.2589102
46	293T.STM20	CRACH	1233.343763
46	293T.TakaraNS	CRACH	1898.691493
46	293T.wt	CRACH	1224.004364
47	293T.FTO	CRACH	903.9938527
47	293T.IVT	CRACH	450.6318771
47	293T.STM20	CRACH	951.9435992
47	293T.TakaraNS	CRACH	2389.313231
47	293T.wt	CRACH	1258.586635
48	293T.FTO	CRACH	1163.666874
48	293T.IVT	CRACH	699.051239
48	293T.STM20	CRACH	1294.80233
48	293T.TakaraNS	CRACH	2337.679733
48	293T.wt	CRACH	1487.770859
49	293T.FTO	CRACH	999.9563165
49	293T.IVT	CRACH	160.9267873
49	293T.STM20	CRACH	715.7708325
49	293T.TakaraNS	CRACH	2448.56781
49	293T.wt	CRACH	1156.085632
50	293T.FTO	CRACH	1002.62989
50	293T.IVT	CRACH	527.8427531
50	293T.STM20	CRACH	817.7533377
50	293T.TakaraNS	CRACH	1524.702034
50	293T.wt	CRACH	1147.143179
