# Supplementary material for: Meta-unstable mRNAs in activated CD8+ T cells are defined by interlinked AU-rich elements and m6A mRNA methylation
Source: Nat Commun. 2026 Jan 22;17:160. doi: 10.1038/s41467-025-67762-w (PMC12827480; doi:10.1038/s41467-025-67762-w)
Supplement: Supplementary file 6 — Source Data [file 41467_2025_67762_MOESM6_ESM.zip › Source Data/Fig-S1I.csv]

pos	motif.group	count
-50	RRACH	0.002652626
-49	RRACH	0.002620808
-48	RRACH	0.002408639
-47	RRACH	0.003300742
-46	RRACH	0.002710704
-45	RRACH	0.002590713
-44	RRACH	0.002517571
-43	RRACH	0.002670775
-42	RRACH	0.002817695
-41	RRACH	0.002577464
-40	RRACH	0.002787719
-39	RRACH	0.002551291
-38	RRACH	0.00302213
-37	RRACH	0.002822763
-36	RRACH	0.002705814
-35	RRACH	0.002493362
-34	RRACH	0.002792409
-33	RRACH	0.002420869
-32	RRACH	0.002782189
-31	RRACH	0.002819624
-30	RRACH	0.002378888
-29	RRACH	0.003341897
-28	RRACH	0.002676155
-27	RRACH	0.002919939
-26	RRACH	0.002576202
-25	RRACH	0.002766269
-24	RRACH	0.002565036
-23	RRACH	0.002721437
-22	RRACH	0.002882136
-21	RRACH	0.003278011
-20	RRACH	0.002810853
-19	RRACH	0.002627759
-18	RRACH	0.002670916
-17	RRACH	0.002725607
-16	RRACH	0.003053548
-15	RRACH	0.002324994
-14	RRACH	0.002550883
-13	RRACH	0.002342928
-12	RRACH	0.002988825
-11	RRACH	0.002631798
-10	RRACH	0.002652163
-9	RRACH	0.002924172
-8	RRACH	0.002570246
-7	RRACH	0.002972317
-6	RRACH	0.002566724
-5	RRACH	0.002043931
-4	RRACH	0.002124987
-3	RRACH	0.001910698
-2	RRACH	0.000688368
-1	RRACH	0.000578652
0	RRACH	0.001631988
1	RRACH	0.125675971
2	RRACH	0
3	RRACH	0.000658531
4	RRACH	0.000432782
5	RRACH	0.001734253
6	RRACH	0.002384022
7	RRACH	0.003621544
8	RRACH	0.003098657
9	RRACH	0.002675622
10	RRACH	0.003245064
11	RRACH	0.002543632
12	RRACH	0.002712786
13	RRACH	0.002612329
14	RRACH	0.002802223
15	RRACH	0.002675964
16	RRACH	0.002741844
17	RRACH	0.002357556
18	RRACH	0.002960922
19	RRACH	0.00284286
20	RRACH	0.002554971
21	RRACH	0.002714716
22	RRACH	0.003117037
23	RRACH	0.002495204
24	RRACH	0.002703241
25	RRACH	0.002888892
26	RRACH	0.003032035
27	RRACH	0.002521242
28	RRACH	0.002858771
29	RRACH	0.002559694
30	RRACH	0.002695733
31	RRACH	0.002621086
32	RRACH	0.002323163
33	RRACH	0.002364393
34	RRACH	0.002705842
35	RRACH	0.002559926
36	RRACH	0.002301179
37	RRACH	0.002219258
38	RRACH	0.002352615
39	RRACH	0.00240523
40	RRACH	0.002614526
41	RRACH	0.002421208
42	RRACH	0.002453919
43	RRACH	0.002198717
44	RRACH	0.002474795
45	RRACH	0.002682183
46	RRACH	0.002512103
47	RRACH	0.002365115
48	RRACH	0.002530756
49	RRACH	0.00303656
50	RRACH	0.002597507
-50	WWAWW	0.002481465
-49	WWAWW	0.002320196
-48	WWAWW	0.002669164
-47	WWAWW	0.0024283
-46	WWAWW	0.002320153
-45	WWAWW	0.002264661
-44	WWAWW	0.002609784
-43	WWAWW	0.00251666
-42	WWAWW	0.002119081
-41	WWAWW	0.001933283
-40	WWAWW	0.002478519
-39	WWAWW	0.002120021
-38	WWAWW	0.002243217
-37	WWAWW	0.002376649
-36	WWAWW	0.002048289
-35	WWAWW	0.002403656
-34	WWAWW	0.002692737
-33	WWAWW	0.002240531
-32	WWAWW	0.002234551
-31	WWAWW	0.002307857
-30	WWAWW	0.002030351
-29	WWAWW	0.00237104
-28	WWAWW	0.00245791
-27	WWAWW	0.001929991
-26	WWAWW	0.001984173
-25	WWAWW	0.002391337
-24	WWAWW	0.002079925
-23	WWAWW	0.00238595
-22	WWAWW	0.002618855
-21	WWAWW	0.002170585
-20	WWAWW	0.00219186
-19	WWAWW	0.002066021
-18	WWAWW	0.002024011
-17	WWAWW	0.002120417
-16	WWAWW	0.002464702
-15	WWAWW	0.002076978
-14	WWAWW	0.002008908
-13	WWAWW	0.002154475
-12	WWAWW	0.002150047
-11	WWAWW	0.002062542
-10	WWAWW	0.002498287
-9	WWAWW	0.002059992
-8	WWAWW	0.00201763
-7	WWAWW	0.001926307
-6	WWAWW	0.002414155
-5	WWAWW	0.00304068
-4	WWAWW	0.003055637
-3	WWAWW	0.003079315
-2	WWAWW	0.000262583
-1	WWAWW	0.00113082
0	WWAWW	0.000646285
1	WWAWW	0.001952567
2	WWAWW	0.001095039
3	WWAWW	0.002456214
4	WWAWW	0.001436591
5	WWAWW	0.002822783
6	WWAWW	0.003761502
7	WWAWW	0.00293834
8	WWAWW	0.002367151
9	WWAWW	0.002652643
10	WWAWW	0.002253836
11	WWAWW	0.002617223
12	WWAWW	0.002697929
13	WWAWW	0.002259571
14	WWAWW	0.002131359
15	WWAWW	0.00219857
16	WWAWW	0.002245741
17	WWAWW	0.002489648
18	WWAWW	0.002360233
19	WWAWW	0.001741997
20	WWAWW	0.002261766
21	WWAWW	0.001885602
22	WWAWW	0.002081349
23	WWAWW	0.001944531
24	WWAWW	0.002523316
25	WWAWW	0.002037388
26	WWAWW	0.002169495
27	WWAWW	0.002092156
28	WWAWW	0.001861538
29	WWAWW	0.002101927
30	WWAWW	0.002171218
31	WWAWW	0.001905155
32	WWAWW	0.001811669
33	WWAWW	0.002102175
34	WWAWW	0.001992691
35	WWAWW	0.001771991
36	WWAWW	0.001806145
37	WWAWW	0.001921636
38	WWAWW	0.002061731
39	WWAWW	0.001609896
40	WWAWW	0.00199226
41	WWAWW	0.001801074
42	WWAWW	0.002091858
43	WWAWW	0.001744688
44	WWAWW	0.002016317
45	WWAWW	0.001679417
46	WWAWW	0.002122101
47	WWAWW	0.001632932
48	WWAWW	0.001903528
49	WWAWW	0.001584269
50	WWAWW	0.001963022
-50	CRACH	0.000640788
-49	CRACH	0.000663207
-48	CRACH	0.000746284
-47	CRACH	0.000670985
-46	CRACH	0.000349226
-45	CRACH	0.000561695
-44	CRACH	0.000631581
-43	CRACH	0.000647374
-42	CRACH	0.000652527
-41	CRACH	0.00059626
-40	CRACH	0.000465652
-39	CRACH	0.000492403
-38	CRACH	0.00064893
-37	CRACH	0.000766011
-36	CRACH	0.000658516
-35	CRACH	0.000635997
-34	CRACH	0.000428031
-33	CRACH	0.000643108
-32	CRACH	0.000580119
-31	CRACH	0.000602407
-30	CRACH	0.000408832
-29	CRACH	0.000636795
-28	CRACH	0.000450621
-27	CRACH	0.000688521
-26	CRACH	0.000380026
-25	CRACH	0.000444816
-24	CRACH	0.000534879
-23	CRACH	0.000575161
-22	CRACH	0.000572035
-21	CRACH	0.000565401
-20	CRACH	0.00078002
-19	CRACH	0.000573161
-18	CRACH	0.000457679
-17	CRACH	0.000633104
-16	CRACH	0.000498108
-15	CRACH	0.000624819
-14	CRACH	0.000771284
-13	CRACH	0.000493504
-12	CRACH	0.000521581
-11	CRACH	0.000592395
-10	CRACH	0.000508014
-9	CRACH	0.000606059
-8	CRACH	0.0007915
-7	CRACH	0.000451276
-6	CRACH	0.000582001
-5	CRACH	0.000554023
-4	CRACH	0.000352468
-3	CRACH	0.000347096
-2	CRACH	0.001359589
-1	CRACH	0
0	CRACH	0.000410357
1	CRACH	0.000692344
2	CRACH	0
3	CRACH	0.000226754
4	CRACH	0.000139493
5	CRACH	0.000368407
6	CRACH	0.000468951
7	CRACH	0.000791764
8	CRACH	0.000630371
9	CRACH	0.000610988
10	CRACH	0.000637456
11	CRACH	0.00050011
12	CRACH	0.000352078
13	CRACH	0.000515166
14	CRACH	0.00050618
15	CRACH	0.000499174
16	CRACH	0.000744855
17	CRACH	0.000433671
18	CRACH	0.000819679
19	CRACH	0.000664537
20	CRACH	0.000562062
21	CRACH	0.000598271
22	CRACH	0.00080052
23	CRACH	0.000573638
24	CRACH	0.000614856
25	CRACH	0.000687379
26	CRACH	0.00053337
27	CRACH	0.000576684
28	CRACH	0.000489783
29	CRACH	0.000540677
30	CRACH	0.000524308
31	CRACH	0.000675513
32	CRACH	0.00057904
33	CRACH	0.00037233
34	CRACH	0.000497541
35	CRACH	0.000679601
36	CRACH	0.000486723
37	CRACH	0.000746413
38	CRACH	0.000434961
39	CRACH	0.000533853
40	CRACH	0.000764674
41	CRACH	0.00060869
42	CRACH	0.000496178
43	CRACH	0.000637508
44	CRACH	0.000401219
45	CRACH	0.000400724
46	CRACH	0.000585836
47	CRACH	0.000590029
48	CRACH	0.000645859
49	CRACH	0.000664472
50	CRACH	0.000493428
