# Supplementary material for: Meta-unstable mRNAs in activated CD8+ T cells are defined by interlinked AU-rich elements and m6A mRNA methylation
Source: Nat Commun. 2026 Jan 22;17:160. doi: 10.1038/s41467-025-67762-w (PMC12827480; doi:10.1038/s41467-025-67762-w)
Supplement: Supplementary file 6 — Source Data [file 41467_2025_67762_MOESM6_ESM.zip › Source Data/Fig-S1J.csv]

pos	group	motif.group	count
-50	DMSO.D1	miCLIP.ARE.onlyRRACH.5nt	83.68033489
-49	DMSO.D1	miCLIP.ARE.onlyRRACH.5nt	101.5377884
-48	DMSO.D1	miCLIP.ARE.onlyRRACH.5nt	134.7946651
-47	DMSO.D1	miCLIP.ARE.onlyRRACH.5nt	26.38421658
-46	DMSO.D1	miCLIP.ARE.onlyRRACH.5nt	64.5267304
-45	DMSO.D1	miCLIP.ARE.onlyRRACH.5nt	141.5599887
-44	DMSO.D1	miCLIP.ARE.onlyRRACH.5nt	146.6825379
-43	DMSO.D1	miCLIP.ARE.onlyRRACH.5nt	93.55698567
-42	DMSO.D1	miCLIP.ARE.onlyRRACH.5nt	190.9164114
-41	DMSO.D1	miCLIP.ARE.onlyRRACH.5nt	117.325799
-40	DMSO.D1	miCLIP.ARE.onlyRRACH.5nt	61.81629696
-39	DMSO.D1	miCLIP.ARE.onlyRRACH.5nt	99.08680431
-38	DMSO.D1	miCLIP.ARE.onlyRRACH.5nt	93.4771433
-37	DMSO.D1	miCLIP.ARE.onlyRRACH.5nt	70.99674658
-36	DMSO.D1	miCLIP.ARE.onlyRRACH.5nt	80.62707396
-35	DMSO.D1	miCLIP.ARE.onlyRRACH.5nt	72.18256851
-34	DMSO.D1	miCLIP.ARE.onlyRRACH.5nt	91.70355608
-33	DMSO.D1	miCLIP.ARE.onlyRRACH.5nt	31.01595909
-32	DMSO.D1	miCLIP.ARE.onlyRRACH.5nt	60.86639145
-31	DMSO.D1	miCLIP.ARE.onlyRRACH.5nt	82.11127037
-30	DMSO.D1	miCLIP.ARE.onlyRRACH.5nt	154.1001035
-29	DMSO.D1	miCLIP.ARE.onlyRRACH.5nt	77.95337323
-28	DMSO.D1	miCLIP.ARE.onlyRRACH.5nt	78.24542339
-27	DMSO.D1	miCLIP.ARE.onlyRRACH.5nt	104.3450159
-26	DMSO.D1	miCLIP.ARE.onlyRRACH.5nt	90.1228498
-25	DMSO.D1	miCLIP.ARE.onlyRRACH.5nt	42.90913148
-24	DMSO.D1	miCLIP.ARE.onlyRRACH.5nt	126.2023413
-23	DMSO.D1	miCLIP.ARE.onlyRRACH.5nt	75.74981562
-22	DMSO.D1	miCLIP.ARE.onlyRRACH.5nt	29.68604092
-21	DMSO.D1	miCLIP.ARE.onlyRRACH.5nt	104.0793677
-20	DMSO.D1	miCLIP.ARE.onlyRRACH.5nt	78.28193649
-19	DMSO.D1	miCLIP.ARE.onlyRRACH.5nt	42.1152702
-18	DMSO.D1	miCLIP.ARE.onlyRRACH.5nt	27.98705033
-17	DMSO.D1	miCLIP.ARE.onlyRRACH.5nt	13.5127652
-16	DMSO.D1	miCLIP.ARE.onlyRRACH.5nt	160.0789157
-15	DMSO.D1	miCLIP.ARE.onlyRRACH.5nt	69.76965514
-14	DMSO.D1	miCLIP.ARE.onlyRRACH.5nt	156.5263327
-13	DMSO.D1	miCLIP.ARE.onlyRRACH.5nt	97.41212195
-12	DMSO.D1	miCLIP.ARE.onlyRRACH.5nt	87.18698357
-11	DMSO.D1	miCLIP.ARE.onlyRRACH.5nt	55.29959562
-10	DMSO.D1	miCLIP.ARE.onlyRRACH.5nt	168.7956157
-9	DMSO.D1	miCLIP.ARE.onlyRRACH.5nt	75.72707075
-8	DMSO.D1	miCLIP.ARE.onlyRRACH.5nt	315.2442402
-7	DMSO.D1	miCLIP.ARE.onlyRRACH.5nt	138.2339771
-6	DMSO.D1	miCLIP.ARE.onlyRRACH.5nt	192.5944961
-5	DMSO.D1	miCLIP.ARE.onlyRRACH.5nt	423.4328894
-4	DMSO.D1	miCLIP.ARE.onlyRRACH.5nt	994.4054167
-3	DMSO.D1	miCLIP.ARE.onlyRRACH.5nt	2.301608068
-2	DMSO.D1	miCLIP.ARE.onlyRRACH.5nt	4.632303142
-1	DMSO.D1	miCLIP.ARE.onlyRRACH.5nt	4.578288026
0	DMSO.D1	miCLIP.ARE.onlyRRACH.5nt	5.969894374
1	DMSO.D1	miCLIP.ARE.onlyRRACH.5nt	6.008686856
2	DMSO.D1	miCLIP.ARE.onlyRRACH.5nt	2205.599547
3	DMSO.D1	miCLIP.ARE.onlyRRACH.5nt	414.646166
4	DMSO.D1	miCLIP.ARE.onlyRRACH.5nt	1065.689865
5	DMSO.D1	miCLIP.ARE.onlyRRACH.5nt	942.8583776
6	DMSO.D1	miCLIP.ARE.onlyRRACH.5nt	155.8766716
7	DMSO.D1	miCLIP.ARE.onlyRRACH.5nt	173.0013346
8	DMSO.D1	miCLIP.ARE.onlyRRACH.5nt	279.9605036
9	DMSO.D1	miCLIP.ARE.onlyRRACH.5nt	84.04051935
10	DMSO.D1	miCLIP.ARE.onlyRRACH.5nt	131.4548186
11	DMSO.D1	miCLIP.ARE.onlyRRACH.5nt	260.3734941
12	DMSO.D1	miCLIP.ARE.onlyRRACH.5nt	152.2232276
13	DMSO.D1	miCLIP.ARE.onlyRRACH.5nt	256.0098321
14	DMSO.D1	miCLIP.ARE.onlyRRACH.5nt	442.7926471
15	DMSO.D1	miCLIP.ARE.onlyRRACH.5nt	276.6622088
16	DMSO.D1	miCLIP.ARE.onlyRRACH.5nt	188.8196492
17	DMSO.D1	miCLIP.ARE.onlyRRACH.5nt	236.1546622
18	DMSO.D1	miCLIP.ARE.onlyRRACH.5nt	159.1733865
19	DMSO.D1	miCLIP.ARE.onlyRRACH.5nt	83.54771756
20	DMSO.D1	miCLIP.ARE.onlyRRACH.5nt	42.95291987
21	DMSO.D1	miCLIP.ARE.onlyRRACH.5nt	134.7953588
22	DMSO.D1	miCLIP.ARE.onlyRRACH.5nt	75.28151474
23	DMSO.D1	miCLIP.ARE.onlyRRACH.5nt	87.78776836
24	DMSO.D1	miCLIP.ARE.onlyRRACH.5nt	97.29795717
25	DMSO.D1	miCLIP.ARE.onlyRRACH.5nt	156.5797577
26	DMSO.D1	miCLIP.ARE.onlyRRACH.5nt	130.9978831
27	DMSO.D1	miCLIP.ARE.onlyRRACH.5nt	92.83679741
28	DMSO.D1	miCLIP.ARE.onlyRRACH.5nt	80.23394773
29	DMSO.D1	miCLIP.ARE.onlyRRACH.5nt	124.7175275
30	DMSO.D1	miCLIP.ARE.onlyRRACH.5nt	81.69203802
31	DMSO.D1	miCLIP.ARE.onlyRRACH.5nt	119.0683778
32	DMSO.D1	miCLIP.ARE.onlyRRACH.5nt	47.3138853
33	DMSO.D1	miCLIP.ARE.onlyRRACH.5nt	221.7493798
34	DMSO.D1	miCLIP.ARE.onlyRRACH.5nt	115.7882264
35	DMSO.D1	miCLIP.ARE.onlyRRACH.5nt	78.1129863
36	DMSO.D1	miCLIP.ARE.onlyRRACH.5nt	152.2608814
37	DMSO.D1	miCLIP.ARE.onlyRRACH.5nt	138.7253262
38	DMSO.D1	miCLIP.ARE.onlyRRACH.5nt	170.3354557
39	DMSO.D1	miCLIP.ARE.onlyRRACH.5nt	140.9023567
40	DMSO.D1	miCLIP.ARE.onlyRRACH.5nt	127.7668251
41	DMSO.D1	miCLIP.ARE.onlyRRACH.5nt	126.6015432
42	DMSO.D1	miCLIP.ARE.onlyRRACH.5nt	174.7256043
43	DMSO.D1	miCLIP.ARE.onlyRRACH.5nt	165.0478256
44	DMSO.D1	miCLIP.ARE.onlyRRACH.5nt	33.6445252
45	DMSO.D1	miCLIP.ARE.onlyRRACH.5nt	37.56012482
46	DMSO.D1	miCLIP.ARE.onlyRRACH.5nt	85.78909185
47	DMSO.D1	miCLIP.ARE.onlyRRACH.5nt	77.65223708
48	DMSO.D1	miCLIP.ARE.onlyRRACH.5nt	282.5451852
49	DMSO.D1	miCLIP.ARE.onlyRRACH.5nt	57.78971565
50	DMSO.D1	miCLIP.ARE.onlyRRACH.5nt	81.1290206
-50	METTL3i.D1	miCLIP.ARE.onlyRRACH.5nt	44.19211559
-49	METTL3i.D1	miCLIP.ARE.onlyRRACH.5nt	107.5942824
-48	METTL3i.D1	miCLIP.ARE.onlyRRACH.5nt	122.7362827
-47	METTL3i.D1	miCLIP.ARE.onlyRRACH.5nt	16.79135686
-46	METTL3i.D1	miCLIP.ARE.onlyRRACH.5nt	55.28864724
-45	METTL3i.D1	miCLIP.ARE.onlyRRACH.5nt	145.0817812
-44	METTL3i.D1	miCLIP.ARE.onlyRRACH.5nt	158.7432353
-43	METTL3i.D1	miCLIP.ARE.onlyRRACH.5nt	69.028013
-42	METTL3i.D1	miCLIP.ARE.onlyRRACH.5nt	111.0032075
-41	METTL3i.D1	miCLIP.ARE.onlyRRACH.5nt	44.27434546
-40	METTL3i.D1	miCLIP.ARE.onlyRRACH.5nt	45.46826644
-39	METTL3i.D1	miCLIP.ARE.onlyRRACH.5nt	82.37820187
-38	METTL3i.D1	miCLIP.ARE.onlyRRACH.5nt	73.25311431
-37	METTL3i.D1	miCLIP.ARE.onlyRRACH.5nt	35.17178896
-36	METTL3i.D1	miCLIP.ARE.onlyRRACH.5nt	61.86821376
-35	METTL3i.D1	miCLIP.ARE.onlyRRACH.5nt	85.05927001
-34	METTL3i.D1	miCLIP.ARE.onlyRRACH.5nt	94.56253512
-33	METTL3i.D1	miCLIP.ARE.onlyRRACH.5nt	23.41068049
-32	METTL3i.D1	miCLIP.ARE.onlyRRACH.5nt	26.84059982
-31	METTL3i.D1	miCLIP.ARE.onlyRRACH.5nt	64.94707302
-30	METTL3i.D1	miCLIP.ARE.onlyRRACH.5nt	118.5966209
-29	METTL3i.D1	miCLIP.ARE.onlyRRACH.5nt	54.29561629
-28	METTL3i.D1	miCLIP.ARE.onlyRRACH.5nt	52.45507292
-27	METTL3i.D1	miCLIP.ARE.onlyRRACH.5nt	90.07213745
-26	METTL3i.D1	miCLIP.ARE.onlyRRACH.5nt	68.03240245
-25	METTL3i.D1	miCLIP.ARE.onlyRRACH.5nt	34.97658933
-24	METTL3i.D1	miCLIP.ARE.onlyRRACH.5nt	47.08396055
-23	METTL3i.D1	miCLIP.ARE.onlyRRACH.5nt	47.29301706
-22	METTL3i.D1	miCLIP.ARE.onlyRRACH.5nt	24.61772995
-21	METTL3i.D1	miCLIP.ARE.onlyRRACH.5nt	63.82822568
-20	METTL3i.D1	miCLIP.ARE.onlyRRACH.5nt	58.59581864
-19	METTL3i.D1	miCLIP.ARE.onlyRRACH.5nt	29.27938174
-18	METTL3i.D1	miCLIP.ARE.onlyRRACH.5nt	19.28964036
-17	METTL3i.D1	miCLIP.ARE.onlyRRACH.5nt	12.91339764
-16	METTL3i.D1	miCLIP.ARE.onlyRRACH.5nt	174.0100742
-15	METTL3i.D1	miCLIP.ARE.onlyRRACH.5nt	41.02199553
-14	METTL3i.D1	miCLIP.ARE.onlyRRACH.5nt	90.24908195
-13	METTL3i.D1	miCLIP.ARE.onlyRRACH.5nt	39.66743049
-12	METTL3i.D1	miCLIP.ARE.onlyRRACH.5nt	97.39822881
-11	METTL3i.D1	miCLIP.ARE.onlyRRACH.5nt	41.66946865
-10	METTL3i.D1	miCLIP.ARE.onlyRRACH.5nt	173.8996704
-9	METTL3i.D1	miCLIP.ARE.onlyRRACH.5nt	46.04927895
-8	METTL3i.D1	miCLIP.ARE.onlyRRACH.5nt	244.7405788
-7	METTL3i.D1	miCLIP.ARE.onlyRRACH.5nt	117.0514003
-6	METTL3i.D1	miCLIP.ARE.onlyRRACH.5nt	130.2545052
-5	METTL3i.D1	miCLIP.ARE.onlyRRACH.5nt	308.9220262
-4	METTL3i.D1	miCLIP.ARE.onlyRRACH.5nt	707.4682907
-3	METTL3i.D1	miCLIP.ARE.onlyRRACH.5nt	2.226906254
-2	METTL3i.D1	miCLIP.ARE.onlyRRACH.5nt	8.165437277
-1	METTL3i.D1	miCLIP.ARE.onlyRRACH.5nt	8.160818318
0	METTL3i.D1	miCLIP.ARE.onlyRRACH.5nt	15.31131847
1	METTL3i.D1	miCLIP.ARE.onlyRRACH.5nt	11.22138011
2	METTL3i.D1	miCLIP.ARE.onlyRRACH.5nt	1170.978977
3	METTL3i.D1	miCLIP.ARE.onlyRRACH.5nt	143.9603445
4	METTL3i.D1	miCLIP.ARE.onlyRRACH.5nt	767.6751422
5	METTL3i.D1	miCLIP.ARE.onlyRRACH.5nt	714.3613226
6	METTL3i.D1	miCLIP.ARE.onlyRRACH.5nt	99.59471937
7	METTL3i.D1	miCLIP.ARE.onlyRRACH.5nt	137.7417906
8	METTL3i.D1	miCLIP.ARE.onlyRRACH.5nt	121.0541656
9	METTL3i.D1	miCLIP.ARE.onlyRRACH.5nt	65.76735076
10	METTL3i.D1	miCLIP.ARE.onlyRRACH.5nt	86.18854903
11	METTL3i.D1	miCLIP.ARE.onlyRRACH.5nt	226.0608396
12	METTL3i.D1	miCLIP.ARE.onlyRRACH.5nt	108.4202792
13	METTL3i.D1	miCLIP.ARE.onlyRRACH.5nt	201.0706837
14	METTL3i.D1	miCLIP.ARE.onlyRRACH.5nt	319.6645935
15	METTL3i.D1	miCLIP.ARE.onlyRRACH.5nt	212.0599171
16	METTL3i.D1	miCLIP.ARE.onlyRRACH.5nt	44.65042249
17	METTL3i.D1	miCLIP.ARE.onlyRRACH.5nt	214.887458
18	METTL3i.D1	miCLIP.ARE.onlyRRACH.5nt	129.5430762
19	METTL3i.D1	miCLIP.ARE.onlyRRACH.5nt	52.86398059
20	METTL3i.D1	miCLIP.ARE.onlyRRACH.5nt	41.72396592
21	METTL3i.D1	miCLIP.ARE.onlyRRACH.5nt	63.69087363
22	METTL3i.D1	miCLIP.ARE.onlyRRACH.5nt	53.22355996
23	METTL3i.D1	miCLIP.ARE.onlyRRACH.5nt	56.73450169
24	METTL3i.D1	miCLIP.ARE.onlyRRACH.5nt	61.22163369
25	METTL3i.D1	miCLIP.ARE.onlyRRACH.5nt	105.0567495
26	METTL3i.D1	miCLIP.ARE.onlyRRACH.5nt	106.5852192
27	METTL3i.D1	miCLIP.ARE.onlyRRACH.5nt	68.86984506
28	METTL3i.D1	miCLIP.ARE.onlyRRACH.5nt	66.8127459
29	METTL3i.D1	miCLIP.ARE.onlyRRACH.5nt	126.0899397
30	METTL3i.D1	miCLIP.ARE.onlyRRACH.5nt	59.5741706
31	METTL3i.D1	miCLIP.ARE.onlyRRACH.5nt	77.9226879
32	METTL3i.D1	miCLIP.ARE.onlyRRACH.5nt	22.88526923
33	METTL3i.D1	miCLIP.ARE.onlyRRACH.5nt	217.9488894
34	METTL3i.D1	miCLIP.ARE.onlyRRACH.5nt	59.80718172
35	METTL3i.D1	miCLIP.ARE.onlyRRACH.5nt	16.10394825
36	METTL3i.D1	miCLIP.ARE.onlyRRACH.5nt	61.43018251
37	METTL3i.D1	miCLIP.ARE.onlyRRACH.5nt	19.78418939
38	METTL3i.D1	miCLIP.ARE.onlyRRACH.5nt	83.17876255
39	METTL3i.D1	miCLIP.ARE.onlyRRACH.5nt	68.84882217
40	METTL3i.D1	miCLIP.ARE.onlyRRACH.5nt	103.3114708
41	METTL3i.D1	miCLIP.ARE.onlyRRACH.5nt	27.65872563
42	METTL3i.D1	miCLIP.ARE.onlyRRACH.5nt	67.53248722
43	METTL3i.D1	miCLIP.ARE.onlyRRACH.5nt	97.8849967
44	METTL3i.D1	miCLIP.ARE.onlyRRACH.5nt	17.43511778
45	METTL3i.D1	miCLIP.ARE.onlyRRACH.5nt	23.5733639
46	METTL3i.D1	miCLIP.ARE.onlyRRACH.5nt	54.02920103
47	METTL3i.D1	miCLIP.ARE.onlyRRACH.5nt	37.05851729
48	METTL3i.D1	miCLIP.ARE.onlyRRACH.5nt	248.1924655
49	METTL3i.D1	miCLIP.ARE.onlyRRACH.5nt	51.47008612
50	METTL3i.D1	miCLIP.ARE.onlyRRACH.5nt	60.18319757
-50	DMSO.D5	miCLIP.ARE.onlyRRACH.5nt	88.76925791
-49	DMSO.D5	miCLIP.ARE.onlyRRACH.5nt	83.81216251
-48	DMSO.D5	miCLIP.ARE.onlyRRACH.5nt	136.9140903
-47	DMSO.D5	miCLIP.ARE.onlyRRACH.5nt	22.95323245
-46	DMSO.D5	miCLIP.ARE.onlyRRACH.5nt	55.13364162
-45	DMSO.D5	miCLIP.ARE.onlyRRACH.5nt	110.24065
-44	DMSO.D5	miCLIP.ARE.onlyRRACH.5nt	113.5500643
-43	DMSO.D5	miCLIP.ARE.onlyRRACH.5nt	43.79138613
-42	DMSO.D5	miCLIP.ARE.onlyRRACH.5nt	130.4628409
-41	DMSO.D5	miCLIP.ARE.onlyRRACH.5nt	79.60931548
-40	DMSO.D5	miCLIP.ARE.onlyRRACH.5nt	81.06671983
-39	DMSO.D5	miCLIP.ARE.onlyRRACH.5nt	69.86279078
-38	DMSO.D5	miCLIP.ARE.onlyRRACH.5nt	58.86267345
-37	DMSO.D5	miCLIP.ARE.onlyRRACH.5nt	81.94388194
-36	DMSO.D5	miCLIP.ARE.onlyRRACH.5nt	71.61635443
-35	DMSO.D5	miCLIP.ARE.onlyRRACH.5nt	72.47273858
-34	DMSO.D5	miCLIP.ARE.onlyRRACH.5nt	99.30719352
-33	DMSO.D5	miCLIP.ARE.onlyRRACH.5nt	23.29744991
-32	DMSO.D5	miCLIP.ARE.onlyRRACH.5nt	56.43223621
-31	DMSO.D5	miCLIP.ARE.onlyRRACH.5nt	74.09334105
-30	DMSO.D5	miCLIP.ARE.onlyRRACH.5nt	112.5318152
-29	DMSO.D5	miCLIP.ARE.onlyRRACH.5nt	99.77657638
-28	DMSO.D5	miCLIP.ARE.onlyRRACH.5nt	86.94931137
-27	DMSO.D5	miCLIP.ARE.onlyRRACH.5nt	94.81920618
-26	DMSO.D5	miCLIP.ARE.onlyRRACH.5nt	77.57970084
-25	DMSO.D5	miCLIP.ARE.onlyRRACH.5nt	57.62226492
-24	DMSO.D5	miCLIP.ARE.onlyRRACH.5nt	154.487748
-23	DMSO.D5	miCLIP.ARE.onlyRRACH.5nt	95.72664088
-22	DMSO.D5	miCLIP.ARE.onlyRRACH.5nt	33.32291052
-21	DMSO.D5	miCLIP.ARE.onlyRRACH.5nt	117.5682046
-20	DMSO.D5	miCLIP.ARE.onlyRRACH.5nt	70.99543904
-19	DMSO.D5	miCLIP.ARE.onlyRRACH.5nt	47.77743061
-18	DMSO.D5	miCLIP.ARE.onlyRRACH.5nt	17.8796596
-17	DMSO.D5	miCLIP.ARE.onlyRRACH.5nt	19.35970702
-16	DMSO.D5	miCLIP.ARE.onlyRRACH.5nt	122.104248
-15	DMSO.D5	miCLIP.ARE.onlyRRACH.5nt	62.50939981
-14	DMSO.D5	miCLIP.ARE.onlyRRACH.5nt	210.683875
-13	DMSO.D5	miCLIP.ARE.onlyRRACH.5nt	62.05793304
-12	DMSO.D5	miCLIP.ARE.onlyRRACH.5nt	51.41111203
-11	DMSO.D5	miCLIP.ARE.onlyRRACH.5nt	85.1004067
-10	DMSO.D5	miCLIP.ARE.onlyRRACH.5nt	63.61276497
-9	DMSO.D5	miCLIP.ARE.onlyRRACH.5nt	104.7120348
-8	DMSO.D5	miCLIP.ARE.onlyRRACH.5nt	345.7649447
-7	DMSO.D5	miCLIP.ARE.onlyRRACH.5nt	134.583883
-6	DMSO.D5	miCLIP.ARE.onlyRRACH.5nt	203.9266655
-5	DMSO.D5	miCLIP.ARE.onlyRRACH.5nt	303.5292899
-4	DMSO.D5	miCLIP.ARE.onlyRRACH.5nt	886.8563322
-3	DMSO.D5	miCLIP.ARE.onlyRRACH.5nt	1.924017337
-2	DMSO.D5	miCLIP.ARE.onlyRRACH.5nt	7.483200758
-1	DMSO.D5	miCLIP.ARE.onlyRRACH.5nt	5.641456461
0	DMSO.D5	miCLIP.ARE.onlyRRACH.5nt	8.112027709
1	DMSO.D5	miCLIP.ARE.onlyRRACH.5nt	5.580268625
2	DMSO.D5	miCLIP.ARE.onlyRRACH.5nt	1933.535941
3	DMSO.D5	miCLIP.ARE.onlyRRACH.5nt	406.2721572
4	DMSO.D5	miCLIP.ARE.onlyRRACH.5nt	887.2411102
5	DMSO.D5	miCLIP.ARE.onlyRRACH.5nt	999.7549945
6	DMSO.D5	miCLIP.ARE.onlyRRACH.5nt	87.76709955
7	DMSO.D5	miCLIP.ARE.onlyRRACH.5nt	99.77144408
8	DMSO.D5	miCLIP.ARE.onlyRRACH.5nt	222.513207
9	DMSO.D5	miCLIP.ARE.onlyRRACH.5nt	95.17861277
10	DMSO.D5	miCLIP.ARE.onlyRRACH.5nt	147.484939
11	DMSO.D5	miCLIP.ARE.onlyRRACH.5nt	174.0202837
12	DMSO.D5	miCLIP.ARE.onlyRRACH.5nt	142.4408403
13	DMSO.D5	miCLIP.ARE.onlyRRACH.5nt	132.8647578
14	DMSO.D5	miCLIP.ARE.onlyRRACH.5nt	432.2356635
15	DMSO.D5	miCLIP.ARE.onlyRRACH.5nt	223.7171302
16	DMSO.D5	miCLIP.ARE.onlyRRACH.5nt	173.1017652
17	DMSO.D5	miCLIP.ARE.onlyRRACH.5nt	271.0862154
18	DMSO.D5	miCLIP.ARE.onlyRRACH.5nt	169.8468474
19	DMSO.D5	miCLIP.ARE.onlyRRACH.5nt	76.40604913
20	DMSO.D5	miCLIP.ARE.onlyRRACH.5nt	33.09314564
21	DMSO.D5	miCLIP.ARE.onlyRRACH.5nt	127.0729047
22	DMSO.D5	miCLIP.ARE.onlyRRACH.5nt	60.83116301
23	DMSO.D5	miCLIP.ARE.onlyRRACH.5nt	67.31253356
24	DMSO.D5	miCLIP.ARE.onlyRRACH.5nt	95.88348638
25	DMSO.D5	miCLIP.ARE.onlyRRACH.5nt	144.5543612
26	DMSO.D5	miCLIP.ARE.onlyRRACH.5nt	106.0730585
27	DMSO.D5	miCLIP.ARE.onlyRRACH.5nt	99.77089235
28	DMSO.D5	miCLIP.ARE.onlyRRACH.5nt	54.15343683
29	DMSO.D5	miCLIP.ARE.onlyRRACH.5nt	118.4474889
30	DMSO.D5	miCLIP.ARE.onlyRRACH.5nt	87.98177157
31	DMSO.D5	miCLIP.ARE.onlyRRACH.5nt	106.4265135
32	DMSO.D5	miCLIP.ARE.onlyRRACH.5nt	41.4100561
33	DMSO.D5	miCLIP.ARE.onlyRRACH.5nt	212.5085986
34	DMSO.D5	miCLIP.ARE.onlyRRACH.5nt	97.73838126
35	DMSO.D5	miCLIP.ARE.onlyRRACH.5nt	111.3835566
36	DMSO.D5	miCLIP.ARE.onlyRRACH.5nt	143.9681612
37	DMSO.D5	miCLIP.ARE.onlyRRACH.5nt	23.37559786
38	DMSO.D5	miCLIP.ARE.onlyRRACH.5nt	182.7719684
39	DMSO.D5	miCLIP.ARE.onlyRRACH.5nt	165.8538243
40	DMSO.D5	miCLIP.ARE.onlyRRACH.5nt	89.81893423
41	DMSO.D5	miCLIP.ARE.onlyRRACH.5nt	107.0828536
42	DMSO.D5	miCLIP.ARE.onlyRRACH.5nt	179.3094857
43	DMSO.D5	miCLIP.ARE.onlyRRACH.5nt	182.7996528
44	DMSO.D5	miCLIP.ARE.onlyRRACH.5nt	22.96374368
45	DMSO.D5	miCLIP.ARE.onlyRRACH.5nt	25.26466685
46	DMSO.D5	miCLIP.ARE.onlyRRACH.5nt	94.70938966
47	DMSO.D5	miCLIP.ARE.onlyRRACH.5nt	116.3796285
48	DMSO.D5	miCLIP.ARE.onlyRRACH.5nt	203.4929321
49	DMSO.D5	miCLIP.ARE.onlyRRACH.5nt	65.16175311
50	DMSO.D5	miCLIP.ARE.onlyRRACH.5nt	75.70761181
-50	METTL3i.D5	miCLIP.ARE.onlyRRACH.5nt	64.37900839
-49	METTL3i.D5	miCLIP.ARE.onlyRRACH.5nt	95.0931151
-48	METTL3i.D5	miCLIP.ARE.onlyRRACH.5nt	126.7081361
-47	METTL3i.D5	miCLIP.ARE.onlyRRACH.5nt	17.72382362
-46	METTL3i.D5	miCLIP.ARE.onlyRRACH.5nt	57.65632475
-45	METTL3i.D5	miCLIP.ARE.onlyRRACH.5nt	99.31716591
-44	METTL3i.D5	miCLIP.ARE.onlyRRACH.5nt	117.9407331
-43	METTL3i.D5	miCLIP.ARE.onlyRRACH.5nt	45.97930372
-42	METTL3i.D5	miCLIP.ARE.onlyRRACH.5nt	125.959158
-41	METTL3i.D5	miCLIP.ARE.onlyRRACH.5nt	69.48903049
-40	METTL3i.D5	miCLIP.ARE.onlyRRACH.5nt	67.03195856
-39	METTL3i.D5	miCLIP.ARE.onlyRRACH.5nt	58.04210249
-38	METTL3i.D5	miCLIP.ARE.onlyRRACH.5nt	49.56504653
-37	METTL3i.D5	miCLIP.ARE.onlyRRACH.5nt	67.81962726
-36	METTL3i.D5	miCLIP.ARE.onlyRRACH.5nt	57.02351651
-35	METTL3i.D5	miCLIP.ARE.onlyRRACH.5nt	76.79035362
-34	METTL3i.D5	miCLIP.ARE.onlyRRACH.5nt	114.140274
-33	METTL3i.D5	miCLIP.ARE.onlyRRACH.5nt	15.7511307
-32	METTL3i.D5	miCLIP.ARE.onlyRRACH.5nt	41.37619073
-31	METTL3i.D5	miCLIP.ARE.onlyRRACH.5nt	60.59548483
-30	METTL3i.D5	miCLIP.ARE.onlyRRACH.5nt	87.46475223
-29	METTL3i.D5	miCLIP.ARE.onlyRRACH.5nt	84.16078792
-28	METTL3i.D5	miCLIP.ARE.onlyRRACH.5nt	85.51785003
-27	METTL3i.D5	miCLIP.ARE.onlyRRACH.5nt	95.36433216
-26	METTL3i.D5	miCLIP.ARE.onlyRRACH.5nt	63.93672733
-25	METTL3i.D5	miCLIP.ARE.onlyRRACH.5nt	48.30735855
-24	METTL3i.D5	miCLIP.ARE.onlyRRACH.5nt	97.33352322
-23	METTL3i.D5	miCLIP.ARE.onlyRRACH.5nt	80.75866525
-22	METTL3i.D5	miCLIP.ARE.onlyRRACH.5nt	19.31906106
-21	METTL3i.D5	miCLIP.ARE.onlyRRACH.5nt	119.8836927
-20	METTL3i.D5	miCLIP.ARE.onlyRRACH.5nt	52.40195829
-19	METTL3i.D5	miCLIP.ARE.onlyRRACH.5nt	26.00981663
-18	METTL3i.D5	miCLIP.ARE.onlyRRACH.5nt	14.52405544
-17	METTL3i.D5	miCLIP.ARE.onlyRRACH.5nt	13.51685514
-16	METTL3i.D5	miCLIP.ARE.onlyRRACH.5nt	120.1941336
-15	METTL3i.D5	miCLIP.ARE.onlyRRACH.5nt	45.63533067
-14	METTL3i.D5	miCLIP.ARE.onlyRRACH.5nt	125.0439857
-13	METTL3i.D5	miCLIP.ARE.onlyRRACH.5nt	56.25244447
-12	METTL3i.D5	miCLIP.ARE.onlyRRACH.5nt	92.34443305
-11	METTL3i.D5	miCLIP.ARE.onlyRRACH.5nt	67.02212917
-10	METTL3i.D5	miCLIP.ARE.onlyRRACH.5nt	65.59995077
-9	METTL3i.D5	miCLIP.ARE.onlyRRACH.5nt	89.36984782
-8	METTL3i.D5	miCLIP.ARE.onlyRRACH.5nt	313.7613218
-7	METTL3i.D5	miCLIP.ARE.onlyRRACH.5nt	108.8495557
-6	METTL3i.D5	miCLIP.ARE.onlyRRACH.5nt	148.5438834
-5	METTL3i.D5	miCLIP.ARE.onlyRRACH.5nt	242.398535
-4	METTL3i.D5	miCLIP.ARE.onlyRRACH.5nt	701.1524017
-3	METTL3i.D5	miCLIP.ARE.onlyRRACH.5nt	2.700645551
-2	METTL3i.D5	miCLIP.ARE.onlyRRACH.5nt	5.334326241
-1	METTL3i.D5	miCLIP.ARE.onlyRRACH.5nt	6.716403971
0	METTL3i.D5	miCLIP.ARE.onlyRRACH.5nt	9.495402609
1	METTL3i.D5	miCLIP.ARE.onlyRRACH.5nt	9.335874268
2	METTL3i.D5	miCLIP.ARE.onlyRRACH.5nt	1369.618881
3	METTL3i.D5	miCLIP.ARE.onlyRRACH.5nt	186.0981064
4	METTL3i.D5	miCLIP.ARE.onlyRRACH.5nt	742.3652131
5	METTL3i.D5	miCLIP.ARE.onlyRRACH.5nt	936.5247129
6	METTL3i.D5	miCLIP.ARE.onlyRRACH.5nt	78.25467976
7	METTL3i.D5	miCLIP.ARE.onlyRRACH.5nt	118.648928
8	METTL3i.D5	miCLIP.ARE.onlyRRACH.5nt	191.581741
9	METTL3i.D5	miCLIP.ARE.onlyRRACH.5nt	82.22021485
10	METTL3i.D5	miCLIP.ARE.onlyRRACH.5nt	108.1090466
11	METTL3i.D5	miCLIP.ARE.onlyRRACH.5nt	172.1962483
12	METTL3i.D5	miCLIP.ARE.onlyRRACH.5nt	115.1043076
13	METTL3i.D5	miCLIP.ARE.onlyRRACH.5nt	131.5913715
14	METTL3i.D5	miCLIP.ARE.onlyRRACH.5nt	382.5560694
15	METTL3i.D5	miCLIP.ARE.onlyRRACH.5nt	234.7141057
16	METTL3i.D5	miCLIP.ARE.onlyRRACH.5nt	141.6295043
17	METTL3i.D5	miCLIP.ARE.onlyRRACH.5nt	285.6178166
18	METTL3i.D5	miCLIP.ARE.onlyRRACH.5nt	142.7821649
19	METTL3i.D5	miCLIP.ARE.onlyRRACH.5nt	61.75330852
20	METTL3i.D5	miCLIP.ARE.onlyRRACH.5nt	31.75114047
21	METTL3i.D5	miCLIP.ARE.onlyRRACH.5nt	86.43219711
22	METTL3i.D5	miCLIP.ARE.onlyRRACH.5nt	41.96101479
23	METTL3i.D5	miCLIP.ARE.onlyRRACH.5nt	57.953823
24	METTL3i.D5	miCLIP.ARE.onlyRRACH.5nt	86.27972323
25	METTL3i.D5	miCLIP.ARE.onlyRRACH.5nt	129.0134142
26	METTL3i.D5	miCLIP.ARE.onlyRRACH.5nt	103.5461788
27	METTL3i.D5	miCLIP.ARE.onlyRRACH.5nt	94.74850703
28	METTL3i.D5	miCLIP.ARE.onlyRRACH.5nt	40.53640258
29	METTL3i.D5	miCLIP.ARE.onlyRRACH.5nt	129.8751022
30	METTL3i.D5	miCLIP.ARE.onlyRRACH.5nt	74.68767576
31	METTL3i.D5	miCLIP.ARE.onlyRRACH.5nt	79.63369152
32	METTL3i.D5	miCLIP.ARE.onlyRRACH.5nt	34.27488368
33	METTL3i.D5	miCLIP.ARE.onlyRRACH.5nt	212.9668339
34	METTL3i.D5	miCLIP.ARE.onlyRRACH.5nt	77.8362467
35	METTL3i.D5	miCLIP.ARE.onlyRRACH.5nt	81.69252433
36	METTL3i.D5	miCLIP.ARE.onlyRRACH.5nt	125.0994184
37	METTL3i.D5	miCLIP.ARE.onlyRRACH.5nt	27.76613932
38	METTL3i.D5	miCLIP.ARE.onlyRRACH.5nt	140.5938312
39	METTL3i.D5	miCLIP.ARE.onlyRRACH.5nt	129.3185997
40	METTL3i.D5	miCLIP.ARE.onlyRRACH.5nt	129.1857434
41	METTL3i.D5	miCLIP.ARE.onlyRRACH.5nt	57.64892917
42	METTL3i.D5	miCLIP.ARE.onlyRRACH.5nt	125.6752399
43	METTL3i.D5	miCLIP.ARE.onlyRRACH.5nt	160.9196069
44	METTL3i.D5	miCLIP.ARE.onlyRRACH.5nt	31.76136045
45	METTL3i.D5	miCLIP.ARE.onlyRRACH.5nt	23.9160418
46	METTL3i.D5	miCLIP.ARE.onlyRRACH.5nt	87.55575656
47	METTL3i.D5	miCLIP.ARE.onlyRRACH.5nt	82.34611397
48	METTL3i.D5	miCLIP.ARE.onlyRRACH.5nt	231.622474
49	METTL3i.D5	miCLIP.ARE.onlyRRACH.5nt	52.43728929
50	METTL3i.D5	miCLIP.ARE.onlyRRACH.5nt	59.98442936
-50	DMSO.noAct	miCLIP.ARE.onlyRRACH.5nt	99.70837263
-49	DMSO.noAct	miCLIP.ARE.onlyRRACH.5nt	62.29908654
-48	DMSO.noAct	miCLIP.ARE.onlyRRACH.5nt	129.580823
-47	DMSO.noAct	miCLIP.ARE.onlyRRACH.5nt	7.150245573
-46	DMSO.noAct	miCLIP.ARE.onlyRRACH.5nt	33.95334804
-45	DMSO.noAct	miCLIP.ARE.onlyRRACH.5nt	86.77694728
-44	DMSO.noAct	miCLIP.ARE.onlyRRACH.5nt	79.95324343
-43	DMSO.noAct	miCLIP.ARE.onlyRRACH.5nt	35.02399597
-42	DMSO.noAct	miCLIP.ARE.onlyRRACH.5nt	119.7534444
-41	DMSO.noAct	miCLIP.ARE.onlyRRACH.5nt	60.94222045
-40	DMSO.noAct	miCLIP.ARE.onlyRRACH.5nt	54.16731545
-39	DMSO.noAct	miCLIP.ARE.onlyRRACH.5nt	48.19189045
-38	DMSO.noAct	miCLIP.ARE.onlyRRACH.5nt	43.32466269
-37	DMSO.noAct	miCLIP.ARE.onlyRRACH.5nt	109.6014244
-36	DMSO.noAct	miCLIP.ARE.onlyRRACH.5nt	84.35505803
-35	DMSO.noAct	miCLIP.ARE.onlyRRACH.5nt	80.46650527
-34	DMSO.noAct	miCLIP.ARE.onlyRRACH.5nt	115.4548523
-33	DMSO.noAct	miCLIP.ARE.onlyRRACH.5nt	17.46648661
-32	DMSO.noAct	miCLIP.ARE.onlyRRACH.5nt	82.32633384
-31	DMSO.noAct	miCLIP.ARE.onlyRRACH.5nt	63.73945028
-30	DMSO.noAct	miCLIP.ARE.onlyRRACH.5nt	69.28606125
-29	DMSO.noAct	miCLIP.ARE.onlyRRACH.5nt	20.27591615
-28	DMSO.noAct	miCLIP.ARE.onlyRRACH.5nt	58.30921166
-27	DMSO.noAct	miCLIP.ARE.onlyRRACH.5nt	57.31081183
-26	DMSO.noAct	miCLIP.ARE.onlyRRACH.5nt	73.28718568
-25	DMSO.noAct	miCLIP.ARE.onlyRRACH.5nt	76.11348953
-24	DMSO.noAct	miCLIP.ARE.onlyRRACH.5nt	213.7397355
-23	DMSO.noAct	miCLIP.ARE.onlyRRACH.5nt	93.39983096
-22	DMSO.noAct	miCLIP.ARE.onlyRRACH.5nt	17.19999327
-21	DMSO.noAct	miCLIP.ARE.onlyRRACH.5nt	212.493617
-20	DMSO.noAct	miCLIP.ARE.onlyRRACH.5nt	66.9364201
-19	DMSO.noAct	miCLIP.ARE.onlyRRACH.5nt	38.02672057
-18	DMSO.noAct	miCLIP.ARE.onlyRRACH.5nt	24.45908609
-17	DMSO.noAct	miCLIP.ARE.onlyRRACH.5nt	31.42166137
-16	DMSO.noAct	miCLIP.ARE.onlyRRACH.5nt	93.90936837
-15	DMSO.noAct	miCLIP.ARE.onlyRRACH.5nt	55.56640545
-14	DMSO.noAct	miCLIP.ARE.onlyRRACH.5nt	139.7994664
-13	DMSO.noAct	miCLIP.ARE.onlyRRACH.5nt	53.22896401
-12	DMSO.noAct	miCLIP.ARE.onlyRRACH.5nt	40.28533896
-11	DMSO.noAct	miCLIP.ARE.onlyRRACH.5nt	59.089917
-10	DMSO.noAct	miCLIP.ARE.onlyRRACH.5nt	65.41255872
-9	DMSO.noAct	miCLIP.ARE.onlyRRACH.5nt	98.3778063
-8	DMSO.noAct	miCLIP.ARE.onlyRRACH.5nt	67.9357701
-7	DMSO.noAct	miCLIP.ARE.onlyRRACH.5nt	91.32888286
-6	DMSO.noAct	miCLIP.ARE.onlyRRACH.5nt	130.3681033
-5	DMSO.noAct	miCLIP.ARE.onlyRRACH.5nt	244.0672997
-4	DMSO.noAct	miCLIP.ARE.onlyRRACH.5nt	786.0998706
-3	DMSO.noAct	miCLIP.ARE.onlyRRACH.5nt	0.508587241
-2	DMSO.noAct	miCLIP.ARE.onlyRRACH.5nt	7.059222815
-1	DMSO.noAct	miCLIP.ARE.onlyRRACH.5nt	11.47886189
0	DMSO.noAct	miCLIP.ARE.onlyRRACH.5nt	10.21301856
1	DMSO.noAct	miCLIP.ARE.onlyRRACH.5nt	6.83495339
2	DMSO.noAct	miCLIP.ARE.onlyRRACH.5nt	1640.901243
3	DMSO.noAct	miCLIP.ARE.onlyRRACH.5nt	298.191441
4	DMSO.noAct	miCLIP.ARE.onlyRRACH.5nt	710.9651323
5	DMSO.noAct	miCLIP.ARE.onlyRRACH.5nt	836.2313628
6	DMSO.noAct	miCLIP.ARE.onlyRRACH.5nt	59.02329367
7	DMSO.noAct	miCLIP.ARE.onlyRRACH.5nt	96.34718176
8	DMSO.noAct	miCLIP.ARE.onlyRRACH.5nt	142.766542
9	DMSO.noAct	miCLIP.ARE.onlyRRACH.5nt	100.5200523
10	DMSO.noAct	miCLIP.ARE.onlyRRACH.5nt	124.9303396
11	DMSO.noAct	miCLIP.ARE.onlyRRACH.5nt	140.5332732
12	DMSO.noAct	miCLIP.ARE.onlyRRACH.5nt	124.1186599
13	DMSO.noAct	miCLIP.ARE.onlyRRACH.5nt	122.8227923
14	DMSO.noAct	miCLIP.ARE.onlyRRACH.5nt	292.9910966
15	DMSO.noAct	miCLIP.ARE.onlyRRACH.5nt	129.6821451
16	DMSO.noAct	miCLIP.ARE.onlyRRACH.5nt	102.5112272
17	DMSO.noAct	miCLIP.ARE.onlyRRACH.5nt	162.9458106
18	DMSO.noAct	miCLIP.ARE.onlyRRACH.5nt	90.36050722
19	DMSO.noAct	miCLIP.ARE.onlyRRACH.5nt	96.89331832
20	DMSO.noAct	miCLIP.ARE.onlyRRACH.5nt	66.4344078
21	DMSO.noAct	miCLIP.ARE.onlyRRACH.5nt	81.27351039
22	DMSO.noAct	miCLIP.ARE.onlyRRACH.5nt	61.60282901
23	DMSO.noAct	miCLIP.ARE.onlyRRACH.5nt	72.86399642
24	DMSO.noAct	miCLIP.ARE.onlyRRACH.5nt	89.59762636
25	DMSO.noAct	miCLIP.ARE.onlyRRACH.5nt	98.9145174
26	DMSO.noAct	miCLIP.ARE.onlyRRACH.5nt	118.7550446
27	DMSO.noAct	miCLIP.ARE.onlyRRACH.5nt	117.6646718
28	DMSO.noAct	miCLIP.ARE.onlyRRACH.5nt	60.83994815
29	DMSO.noAct	miCLIP.ARE.onlyRRACH.5nt	118.3975285
30	DMSO.noAct	miCLIP.ARE.onlyRRACH.5nt	110.3511554
31	DMSO.noAct	miCLIP.ARE.onlyRRACH.5nt	70.87749614
32	DMSO.noAct	miCLIP.ARE.onlyRRACH.5nt	29.3450885
33	DMSO.noAct	miCLIP.ARE.onlyRRACH.5nt	182.6511908
34	DMSO.noAct	miCLIP.ARE.onlyRRACH.5nt	114.4752271
35	DMSO.noAct	miCLIP.ARE.onlyRRACH.5nt	41.15706706
36	DMSO.noAct	miCLIP.ARE.onlyRRACH.5nt	59.94944539
37	DMSO.noAct	miCLIP.ARE.onlyRRACH.5nt	44.82602499
38	DMSO.noAct	miCLIP.ARE.onlyRRACH.5nt	172.9880332
39	DMSO.noAct	miCLIP.ARE.onlyRRACH.5nt	159.7047165
40	DMSO.noAct	miCLIP.ARE.onlyRRACH.5nt	164.7671397
41	DMSO.noAct	miCLIP.ARE.onlyRRACH.5nt	87.59892636
42	DMSO.noAct	miCLIP.ARE.onlyRRACH.5nt	109.4972518
43	DMSO.noAct	miCLIP.ARE.onlyRRACH.5nt	145.3873511
44	DMSO.noAct	miCLIP.ARE.onlyRRACH.5nt	29.92029907
45	DMSO.noAct	miCLIP.ARE.onlyRRACH.5nt	21.23209207
46	DMSO.noAct	miCLIP.ARE.onlyRRACH.5nt	122.3339299
47	DMSO.noAct	miCLIP.ARE.onlyRRACH.5nt	110.3155064
48	DMSO.noAct	miCLIP.ARE.onlyRRACH.5nt	155.6679431
49	DMSO.noAct	miCLIP.ARE.onlyRRACH.5nt	76.1144397
50	DMSO.noAct	miCLIP.ARE.onlyRRACH.5nt	63.50298114
-50	METTL3i.noAct	miCLIP.ARE.onlyRRACH.5nt	10.67087545
-49	METTL3i.noAct	miCLIP.ARE.onlyRRACH.5nt	34.92559559
-48	METTL3i.noAct	miCLIP.ARE.onlyRRACH.5nt	21.39726378
-47	METTL3i.noAct	miCLIP.ARE.onlyRRACH.5nt	3.539973379
-46	METTL3i.noAct	miCLIP.ARE.onlyRRACH.5nt	9.229408444
-45	METTL3i.noAct	miCLIP.ARE.onlyRRACH.5nt	17.58428359
-44	METTL3i.noAct	miCLIP.ARE.onlyRRACH.5nt	22.72770504
-43	METTL3i.noAct	miCLIP.ARE.onlyRRACH.5nt	5.987919529
-42	METTL3i.noAct	miCLIP.ARE.onlyRRACH.5nt	29.59015787
-41	METTL3i.noAct	miCLIP.ARE.onlyRRACH.5nt	19.16225401
-40	METTL3i.noAct	miCLIP.ARE.onlyRRACH.5nt	7.079946759
-39	METTL3i.noAct	miCLIP.ARE.onlyRRACH.5nt	47.43564328
-38	METTL3i.noAct	miCLIP.ARE.onlyRRACH.5nt	46.10064446
-37	METTL3i.noAct	miCLIP.ARE.onlyRRACH.5nt	7.702393346
-36	METTL3i.noAct	miCLIP.ARE.onlyRRACH.5nt	0
-35	METTL3i.noAct	miCLIP.ARE.onlyRRACH.5nt	16.27931999
-34	METTL3i.noAct	miCLIP.ARE.onlyRRACH.5nt	31.71414189
-33	METTL3i.noAct	miCLIP.ARE.onlyRRACH.5nt	2.477981366
-32	METTL3i.noAct	miCLIP.ARE.onlyRRACH.5nt	9.988358435
-31	METTL3i.noAct	miCLIP.ARE.onlyRRACH.5nt	3.484460506
-30	METTL3i.noAct	miCLIP.ARE.onlyRRACH.5nt	5.825938468
-29	METTL3i.noAct	miCLIP.ARE.onlyRRACH.5nt	8.794420575
-28	METTL3i.noAct	miCLIP.ARE.onlyRRACH.5nt	21.61475771
-27	METTL3i.noAct	miCLIP.ARE.onlyRRACH.5nt	19.40978316
-26	METTL3i.noAct	miCLIP.ARE.onlyRRACH.5nt	40.34202385
-25	METTL3i.noAct	miCLIP.ARE.onlyRRACH.5nt	34.97655091
-24	METTL3i.noAct	miCLIP.ARE.onlyRRACH.5nt	39.54848109
-23	METTL3i.noAct	miCLIP.ARE.onlyRRACH.5nt	2.285965089
-22	METTL3i.noAct	miCLIP.ARE.onlyRRACH.5nt	1.142982544
-21	METTL3i.noAct	miCLIP.ARE.onlyRRACH.5nt	3.974961248
-20	METTL3i.noAct	miCLIP.ARE.onlyRRACH.5nt	6.39742974
-19	METTL3i.noAct	miCLIP.ARE.onlyRRACH.5nt	2.422468492
-18	METTL3i.noAct	miCLIP.ARE.onlyRRACH.5nt	5.335437727
-17	METTL3i.noAct	miCLIP.ARE.onlyRRACH.5nt	3.185976041
-16	METTL3i.noAct	miCLIP.ARE.onlyRRACH.5nt	52.70189546
-15	METTL3i.noAct	miCLIP.ARE.onlyRRACH.5nt	7.813419092
-14	METTL3i.noAct	miCLIP.ARE.onlyRRACH.5nt	15.89984499
-13	METTL3i.noAct	miCLIP.ARE.onlyRRACH.5nt	3.185976041
-12	METTL3i.noAct	miCLIP.ARE.onlyRRACH.5nt	25.64523183
-11	METTL3i.noAct	miCLIP.ARE.onlyRRACH.5nt	6.043432402
-10	METTL3i.noAct	miCLIP.ARE.onlyRRACH.5nt	24.20376483
-9	METTL3i.noAct	miCLIP.ARE.onlyRRACH.5nt	22.60031676
-8	METTL3i.noAct	miCLIP.ARE.onlyRRACH.5nt	27.57264203
-7	METTL3i.noAct	miCLIP.ARE.onlyRRACH.5nt	10.2659228
-6	METTL3i.noAct	miCLIP.ARE.onlyRRACH.5nt	8.329397491
-5	METTL3i.noAct	miCLIP.ARE.onlyRRACH.5nt	43.28958586
-4	METTL3i.noAct	miCLIP.ARE.onlyRRACH.5nt	81.66049163
-3	METTL3i.noAct	miCLIP.ARE.onlyRRACH.5nt	3.185976041
-2	METTL3i.noAct	miCLIP.ARE.onlyRRACH.5nt	6.776904736
-1	METTL3i.noAct	miCLIP.ARE.onlyRRACH.5nt	17.80177753
0	METTL3i.noAct	miCLIP.ARE.onlyRRACH.5nt	18.3732688
1	METTL3i.noAct	miCLIP.ARE.onlyRRACH.5nt	16.49681392
2	METTL3i.noAct	miCLIP.ARE.onlyRRACH.5nt	145.4636929
3	METTL3i.noAct	miCLIP.ARE.onlyRRACH.5nt	16.24928477
4	METTL3i.noAct	miCLIP.ARE.onlyRRACH.5nt	123.0344723
5	METTL3i.noAct	miCLIP.ARE.onlyRRACH.5nt	160.9331075
6	METTL3i.noAct	miCLIP.ARE.onlyRRACH.5nt	7.540412285
7	METTL3i.noAct	miCLIP.ARE.onlyRRACH.5nt	35.27959293
8	METTL3i.noAct	miCLIP.ARE.onlyRRACH.5nt	23.03074707
9	METTL3i.noAct	miCLIP.ARE.onlyRRACH.5nt	37.94503302
10	METTL3i.noAct	miCLIP.ARE.onlyRRACH.5nt	11.18685385
11	METTL3i.noAct	miCLIP.ARE.onlyRRACH.5nt	23.41022206
12	METTL3i.noAct	miCLIP.ARE.onlyRRACH.5nt	16.63331732
13	METTL3i.noAct	miCLIP.ARE.onlyRRACH.5nt	18.07478433
14	METTL3i.noAct	miCLIP.ARE.onlyRRACH.5nt	22.89424366
15	METTL3i.noAct	miCLIP.ARE.onlyRRACH.5nt	18.02382902
16	METTL3i.noAct	miCLIP.ARE.onlyRRACH.5nt	7.894409623
17	METTL3i.noAct	miCLIP.ARE.onlyRRACH.5nt	59.64078126
18	METTL3i.noAct	miCLIP.ARE.onlyRRACH.5nt	12.0868648
19	METTL3i.noAct	miCLIP.ARE.onlyRRACH.5nt	27.05666363
20	METTL3i.noAct	miCLIP.ARE.onlyRRACH.5nt	31.76509721
21	METTL3i.noAct	miCLIP.ARE.onlyRRACH.5nt	9.68987397
22	METTL3i.noAct	miCLIP.ARE.onlyRRACH.5nt	35.27959293
23	METTL3i.noAct	miCLIP.ARE.onlyRRACH.5nt	25.47869322
24	METTL3i.noAct	miCLIP.ARE.onlyRRACH.5nt	19.92576155
25	METTL3i.noAct	miCLIP.ARE.onlyRRACH.5nt	17.36678966
26	METTL3i.noAct	miCLIP.ARE.onlyRRACH.5nt	23.95623568
27	METTL3i.noAct	miCLIP.ARE.onlyRRACH.5nt	12.47089736
28	METTL3i.noAct	miCLIP.ARE.onlyRRACH.5nt	13.98879734
29	METTL3i.noAct	miCLIP.ARE.onlyRRACH.5nt	20.96227591
30	METTL3i.noAct	miCLIP.ARE.onlyRRACH.5nt	9.527892909
31	METTL3i.noAct	miCLIP.ARE.onlyRRACH.5nt	0.707994676
32	METTL3i.noAct	miCLIP.ARE.onlyRRACH.5nt	2.831978704
33	METTL3i.noAct	miCLIP.ARE.onlyRRACH.5nt	92.25037655
34	METTL3i.noAct	miCLIP.ARE.onlyRRACH.5nt	12.24884587
35	METTL3i.noAct	miCLIP.ARE.onlyRRACH.5nt	7.813419092
36	METTL3i.noAct	miCLIP.ARE.onlyRRACH.5nt	9.118382698
37	METTL3i.noAct	miCLIP.ARE.onlyRRACH.5nt	9.527892909
38	METTL3i.noAct	miCLIP.ARE.onlyRRACH.5nt	23.05622472
39	METTL3i.noAct	miCLIP.ARE.onlyRRACH.5nt	21.28623803
40	METTL3i.noAct	miCLIP.ARE.onlyRRACH.5nt	52.6973379
41	METTL3i.noAct	miCLIP.ARE.onlyRRACH.5nt	10.31687812
42	METTL3i.noAct	miCLIP.ARE.onlyRRACH.5nt	21.99423271
43	METTL3i.noAct	miCLIP.ARE.onlyRRACH.5nt	10.12486184
44	METTL3i.noAct	miCLIP.ARE.onlyRRACH.5nt	9.416867162
45	METTL3i.noAct	miCLIP.ARE.onlyRRACH.5nt	11.89484853
46	METTL3i.noAct	miCLIP.ARE.onlyRRACH.5nt	11.78838034
47	METTL3i.noAct	miCLIP.ARE.onlyRRACH.5nt	8.329397491
48	METTL3i.noAct	miCLIP.ARE.onlyRRACH.5nt	23.57676068
49	METTL3i.noAct	miCLIP.ARE.onlyRRACH.5nt	17.03826998
50	METTL3i.noAct	miCLIP.ARE.onlyRRACH.5nt	18.29227827
-50	DMSO.D1	miCLIP.ARE.noRRACH.5nt	890.0994324
-49	DMSO.D1	miCLIP.ARE.noRRACH.5nt	1176.94005
-48	DMSO.D1	miCLIP.ARE.noRRACH.5nt	1070.275112
-47	DMSO.D1	miCLIP.ARE.noRRACH.5nt	568.3978723
-46	DMSO.D1	miCLIP.ARE.noRRACH.5nt	763.9463946
-45	DMSO.D1	miCLIP.ARE.noRRACH.5nt	752.1888146
-44	DMSO.D1	miCLIP.ARE.noRRACH.5nt	793.8061545
-43	DMSO.D1	miCLIP.ARE.noRRACH.5nt	1323.294612
-42	DMSO.D1	miCLIP.ARE.noRRACH.5nt	892.9685694
-41	DMSO.D1	miCLIP.ARE.noRRACH.5nt	971.6036745
-40	DMSO.D1	miCLIP.ARE.noRRACH.5nt	1087.648713
-39	DMSO.D1	miCLIP.ARE.noRRACH.5nt	920.3908599
-38	DMSO.D1	miCLIP.ARE.noRRACH.5nt	680.4672328
-37	DMSO.D1	miCLIP.ARE.noRRACH.5nt	502.4132866
-36	DMSO.D1	miCLIP.ARE.noRRACH.5nt	1304.603385
-35	DMSO.D1	miCLIP.ARE.noRRACH.5nt	801.4284998
-34	DMSO.D1	miCLIP.ARE.noRRACH.5nt	794.1372557
-33	DMSO.D1	miCLIP.ARE.noRRACH.5nt	771.537003
-32	DMSO.D1	miCLIP.ARE.noRRACH.5nt	927.8560364
-31	DMSO.D1	miCLIP.ARE.noRRACH.5nt	772.2057767
-30	DMSO.D1	miCLIP.ARE.noRRACH.5nt	1396.444999
-29	DMSO.D1	miCLIP.ARE.noRRACH.5nt	779.3952494
-28	DMSO.D1	miCLIP.ARE.noRRACH.5nt	1338.236983
-27	DMSO.D1	miCLIP.ARE.noRRACH.5nt	1703.104152
-26	DMSO.D1	miCLIP.ARE.noRRACH.5nt	1650.154244
-25	DMSO.D1	miCLIP.ARE.noRRACH.5nt	826.8090423
-24	DMSO.D1	miCLIP.ARE.noRRACH.5nt	789.5522389
-23	DMSO.D1	miCLIP.ARE.noRRACH.5nt	567.2233557
-22	DMSO.D1	miCLIP.ARE.noRRACH.5nt	1398.071577
-21	DMSO.D1	miCLIP.ARE.noRRACH.5nt	653.4945771
-20	DMSO.D1	miCLIP.ARE.noRRACH.5nt	701.0793104
-19	DMSO.D1	miCLIP.ARE.noRRACH.5nt	869.7176682
-18	DMSO.D1	miCLIP.ARE.noRRACH.5nt	1092.594276
-17	DMSO.D1	miCLIP.ARE.noRRACH.5nt	1722.975126
-16	DMSO.D1	miCLIP.ARE.noRRACH.5nt	997.0996219
-15	DMSO.D1	miCLIP.ARE.noRRACH.5nt	1949.884832
-14	DMSO.D1	miCLIP.ARE.noRRACH.5nt	911.6447638
-13	DMSO.D1	miCLIP.ARE.noRRACH.5nt	845.1332581
-12	DMSO.D1	miCLIP.ARE.noRRACH.5nt	918.9202751
-11	DMSO.D1	miCLIP.ARE.noRRACH.5nt	897.3225123
-10	DMSO.D1	miCLIP.ARE.noRRACH.5nt	1179.381903
-9	DMSO.D1	miCLIP.ARE.noRRACH.5nt	867.161056
-8	DMSO.D1	miCLIP.ARE.noRRACH.5nt	1156.91454
-7	DMSO.D1	miCLIP.ARE.noRRACH.5nt	1709.656207
-6	DMSO.D1	miCLIP.ARE.noRRACH.5nt	1899.206807
-5	DMSO.D1	miCLIP.ARE.noRRACH.5nt	967.5898139
-4	DMSO.D1	miCLIP.ARE.noRRACH.5nt	110.7002793
-3	DMSO.D1	miCLIP.ARE.noRRACH.5nt	61.89073819
-2	DMSO.D1	miCLIP.ARE.noRRACH.5nt	61.12567759
-1	DMSO.D1	miCLIP.ARE.noRRACH.5nt	24.03545887
0	DMSO.D1	miCLIP.ARE.noRRACH.5nt	46.93423105
1	DMSO.D1	miCLIP.ARE.noRRACH.5nt	17.58660968
2	DMSO.D1	miCLIP.ARE.noRRACH.5nt	137.1918247
3	DMSO.D1	miCLIP.ARE.noRRACH.5nt	280.3981649
4	DMSO.D1	miCLIP.ARE.noRRACH.5nt	871.6895748
5	DMSO.D1	miCLIP.ARE.noRRACH.5nt	1750.386803
6	DMSO.D1	miCLIP.ARE.noRRACH.5nt	2331.867268
7	DMSO.D1	miCLIP.ARE.noRRACH.5nt	2064.900068
8	DMSO.D1	miCLIP.ARE.noRRACH.5nt	1975.977002
9	DMSO.D1	miCLIP.ARE.noRRACH.5nt	1853.53591
10	DMSO.D1	miCLIP.ARE.noRRACH.5nt	1522.189881
11	DMSO.D1	miCLIP.ARE.noRRACH.5nt	1274.508582
12	DMSO.D1	miCLIP.ARE.noRRACH.5nt	1899.411988
13	DMSO.D1	miCLIP.ARE.noRRACH.5nt	1774.001223
14	DMSO.D1	miCLIP.ARE.noRRACH.5nt	1264.3549
15	DMSO.D1	miCLIP.ARE.noRRACH.5nt	1861.123908
16	DMSO.D1	miCLIP.ARE.noRRACH.5nt	1767.994741
17	DMSO.D1	miCLIP.ARE.noRRACH.5nt	1290.964516
18	DMSO.D1	miCLIP.ARE.noRRACH.5nt	1803.823988
19	DMSO.D1	miCLIP.ARE.noRRACH.5nt	1574.497486
20	DMSO.D1	miCLIP.ARE.noRRACH.5nt	1329.033888
21	DMSO.D1	miCLIP.ARE.noRRACH.5nt	1224.778955
22	DMSO.D1	miCLIP.ARE.noRRACH.5nt	1214.144668
23	DMSO.D1	miCLIP.ARE.noRRACH.5nt	934.6239269
24	DMSO.D1	miCLIP.ARE.noRRACH.5nt	988.4490495
25	DMSO.D1	miCLIP.ARE.noRRACH.5nt	1195.384878
26	DMSO.D1	miCLIP.ARE.noRRACH.5nt	1160.134579
27	DMSO.D1	miCLIP.ARE.noRRACH.5nt	981.7308892
28	DMSO.D1	miCLIP.ARE.noRRACH.5nt	1018.179612
29	DMSO.D1	miCLIP.ARE.noRRACH.5nt	962.3615806
30	DMSO.D1	miCLIP.ARE.noRRACH.5nt	1428.218795
31	DMSO.D1	miCLIP.ARE.noRRACH.5nt	956.7312254
32	DMSO.D1	miCLIP.ARE.noRRACH.5nt	905.0581725
33	DMSO.D1	miCLIP.ARE.noRRACH.5nt	705.0971542
34	DMSO.D1	miCLIP.ARE.noRRACH.5nt	961.1913132
35	DMSO.D1	miCLIP.ARE.noRRACH.5nt	939.2430739
36	DMSO.D1	miCLIP.ARE.noRRACH.5nt	1878.546894
37	DMSO.D1	miCLIP.ARE.noRRACH.5nt	705.2942503
38	DMSO.D1	miCLIP.ARE.noRRACH.5nt	721.0129698
39	DMSO.D1	miCLIP.ARE.noRRACH.5nt	1008.994407
40	DMSO.D1	miCLIP.ARE.noRRACH.5nt	706.1086103
41	DMSO.D1	miCLIP.ARE.noRRACH.5nt	802.2049254
42	DMSO.D1	miCLIP.ARE.noRRACH.5nt	804.6242103
43	DMSO.D1	miCLIP.ARE.noRRACH.5nt	1084.713486
44	DMSO.D1	miCLIP.ARE.noRRACH.5nt	1066.14944
45	DMSO.D1	miCLIP.ARE.noRRACH.5nt	766.0177861
46	DMSO.D1	miCLIP.ARE.noRRACH.5nt	715.2167045
47	DMSO.D1	miCLIP.ARE.noRRACH.5nt	612.0779425
48	DMSO.D1	miCLIP.ARE.noRRACH.5nt	643.346749
49	DMSO.D1	miCLIP.ARE.noRRACH.5nt	947.815318
50	DMSO.D1	miCLIP.ARE.noRRACH.5nt	520.4824908
-50	METTL3i.D1	miCLIP.ARE.noRRACH.5nt	580.641299
-49	METTL3i.D1	miCLIP.ARE.noRRACH.5nt	768.5529296
-48	METTL3i.D1	miCLIP.ARE.noRRACH.5nt	732.1439431
-47	METTL3i.D1	miCLIP.ARE.noRRACH.5nt	388.8798557
-46	METTL3i.D1	miCLIP.ARE.noRRACH.5nt	524.0459166
-45	METTL3i.D1	miCLIP.ARE.noRRACH.5nt	474.8611057
-44	METTL3i.D1	miCLIP.ARE.noRRACH.5nt	544.2350808
-43	METTL3i.D1	miCLIP.ARE.noRRACH.5nt	973.2885032
-42	METTL3i.D1	miCLIP.ARE.noRRACH.5nt	619.0397635
-41	METTL3i.D1	miCLIP.ARE.noRRACH.5nt	644.102573
-40	METTL3i.D1	miCLIP.ARE.noRRACH.5nt	737.5784528
-39	METTL3i.D1	miCLIP.ARE.noRRACH.5nt	633.9898532
-38	METTL3i.D1	miCLIP.ARE.noRRACH.5nt	466.2647276
-37	METTL3i.D1	miCLIP.ARE.noRRACH.5nt	285.326855
-36	METTL3i.D1	miCLIP.ARE.noRRACH.5nt	614.2684969
-35	METTL3i.D1	miCLIP.ARE.noRRACH.5nt	699.6632789
-34	METTL3i.D1	miCLIP.ARE.noRRACH.5nt	637.343731
-33	METTL3i.D1	miCLIP.ARE.noRRACH.5nt	486.6158566
-32	METTL3i.D1	miCLIP.ARE.noRRACH.5nt	816.1083537
-31	METTL3i.D1	miCLIP.ARE.noRRACH.5nt	452.1996892
-30	METTL3i.D1	miCLIP.ARE.noRRACH.5nt	1031.227554
-29	METTL3i.D1	miCLIP.ARE.noRRACH.5nt	643.180753
-28	METTL3i.D1	miCLIP.ARE.noRRACH.5nt	919.2009988
-27	METTL3i.D1	miCLIP.ARE.noRRACH.5nt	1234.838896
-26	METTL3i.D1	miCLIP.ARE.noRRACH.5nt	1322.615087
-25	METTL3i.D1	miCLIP.ARE.noRRACH.5nt	633.8414634
-24	METTL3i.D1	miCLIP.ARE.noRRACH.5nt	481.1013685
-23	METTL3i.D1	miCLIP.ARE.noRRACH.5nt	436.2317683
-22	METTL3i.D1	miCLIP.ARE.noRRACH.5nt	908.9950447
-21	METTL3i.D1	miCLIP.ARE.noRRACH.5nt	493.8486901
-20	METTL3i.D1	miCLIP.ARE.noRRACH.5nt	466.3139434
-19	METTL3i.D1	miCLIP.ARE.noRRACH.5nt	547.380452
-18	METTL3i.D1	miCLIP.ARE.noRRACH.5nt	834.8963258
-17	METTL3i.D1	miCLIP.ARE.noRRACH.5nt	692.7932058
-16	METTL3i.D1	miCLIP.ARE.noRRACH.5nt	687.9415234
-15	METTL3i.D1	miCLIP.ARE.noRRACH.5nt	1577.361731
-14	METTL3i.D1	miCLIP.ARE.noRRACH.5nt	657.1952317
-13	METTL3i.D1	miCLIP.ARE.noRRACH.5nt	687.9219338
-12	METTL3i.D1	miCLIP.ARE.noRRACH.5nt	659.3382729
-11	METTL3i.D1	miCLIP.ARE.noRRACH.5nt	607.8605652
-10	METTL3i.D1	miCLIP.ARE.noRRACH.5nt	678.0599583
-9	METTL3i.D1	miCLIP.ARE.noRRACH.5nt	592.0395436
-8	METTL3i.D1	miCLIP.ARE.noRRACH.5nt	825.498466
-7	METTL3i.D1	miCLIP.ARE.noRRACH.5nt	1366.716059
-6	METTL3i.D1	miCLIP.ARE.noRRACH.5nt	1165.941886
-5	METTL3i.D1	miCLIP.ARE.noRRACH.5nt	749.5443933
-4	METTL3i.D1	miCLIP.ARE.noRRACH.5nt	81.39173945
-3	METTL3i.D1	miCLIP.ARE.noRRACH.5nt	55.06205026
-2	METTL3i.D1	miCLIP.ARE.noRRACH.5nt	53.15139526
-1	METTL3i.D1	miCLIP.ARE.noRRACH.5nt	42.46301033
0	METTL3i.D1	miCLIP.ARE.noRRACH.5nt	67.56478275
1	METTL3i.D1	miCLIP.ARE.noRRACH.5nt	37.49314682
2	METTL3i.D1	miCLIP.ARE.noRRACH.5nt	92.33831197
3	METTL3i.D1	miCLIP.ARE.noRRACH.5nt	182.2321093
4	METTL3i.D1	miCLIP.ARE.noRRACH.5nt	504.048935
5	METTL3i.D1	miCLIP.ARE.noRRACH.5nt	1272.957873
6	METTL3i.D1	miCLIP.ARE.noRRACH.5nt	1586.016568
7	METTL3i.D1	miCLIP.ARE.noRRACH.5nt	1576.362638
8	METTL3i.D1	miCLIP.ARE.noRRACH.5nt	1513.482391
9	METTL3i.D1	miCLIP.ARE.noRRACH.5nt	1199.478993
10	METTL3i.D1	miCLIP.ARE.noRRACH.5nt	984.2715156
11	METTL3i.D1	miCLIP.ARE.noRRACH.5nt	976.1718106
12	METTL3i.D1	miCLIP.ARE.noRRACH.5nt	1494.677433
13	METTL3i.D1	miCLIP.ARE.noRRACH.5nt	619.3759474
14	METTL3i.D1	miCLIP.ARE.noRRACH.5nt	908.4639384
15	METTL3i.D1	miCLIP.ARE.noRRACH.5nt	728.2844226
16	METTL3i.D1	miCLIP.ARE.noRRACH.5nt	677.8263086
17	METTL3i.D1	miCLIP.ARE.noRRACH.5nt	949.8727578
18	METTL3i.D1	miCLIP.ARE.noRRACH.5nt	828.8585893
19	METTL3i.D1	miCLIP.ARE.noRRACH.5nt	1179.123918
20	METTL3i.D1	miCLIP.ARE.noRRACH.5nt	907.9248447
21	METTL3i.D1	miCLIP.ARE.noRRACH.5nt	832.0109614
22	METTL3i.D1	miCLIP.ARE.noRRACH.5nt	922.0720519
23	METTL3i.D1	miCLIP.ARE.noRRACH.5nt	714.200683
24	METTL3i.D1	miCLIP.ARE.noRRACH.5nt	662.2695789
25	METTL3i.D1	miCLIP.ARE.noRRACH.5nt	928.4572976
26	METTL3i.D1	miCLIP.ARE.noRRACH.5nt	894.6059086
27	METTL3i.D1	miCLIP.ARE.noRRACH.5nt	719.8269568
28	METTL3i.D1	miCLIP.ARE.noRRACH.5nt	735.2921199
29	METTL3i.D1	miCLIP.ARE.noRRACH.5nt	643.7211772
30	METTL3i.D1	miCLIP.ARE.noRRACH.5nt	1070.40715
31	METTL3i.D1	miCLIP.ARE.noRRACH.5nt	632.3022951
32	METTL3i.D1	miCLIP.ARE.noRRACH.5nt	658.8528493
33	METTL3i.D1	miCLIP.ARE.noRRACH.5nt	383.3495561
34	METTL3i.D1	miCLIP.ARE.noRRACH.5nt	707.3416899
35	METTL3i.D1	miCLIP.ARE.noRRACH.5nt	570.0867467
36	METTL3i.D1	miCLIP.ARE.noRRACH.5nt	1376.028884
37	METTL3i.D1	miCLIP.ARE.noRRACH.5nt	534.9769029
38	METTL3i.D1	miCLIP.ARE.noRRACH.5nt	548.3062947
39	METTL3i.D1	miCLIP.ARE.noRRACH.5nt	692.7879666
40	METTL3i.D1	miCLIP.ARE.noRRACH.5nt	448.963833
41	METTL3i.D1	miCLIP.ARE.noRRACH.5nt	655.7084927
42	METTL3i.D1	miCLIP.ARE.noRRACH.5nt	594.578778
43	METTL3i.D1	miCLIP.ARE.noRRACH.5nt	845.2309254
44	METTL3i.D1	miCLIP.ARE.noRRACH.5nt	587.8600973
45	METTL3i.D1	miCLIP.ARE.noRRACH.5nt	541.018085
46	METTL3i.D1	miCLIP.ARE.noRRACH.5nt	506.9827881
47	METTL3i.D1	miCLIP.ARE.noRRACH.5nt	502.0099075
48	METTL3i.D1	miCLIP.ARE.noRRACH.5nt	383.5865801
49	METTL3i.D1	miCLIP.ARE.noRRACH.5nt	757.213308
50	METTL3i.D1	miCLIP.ARE.noRRACH.5nt	346.6733041
-50	DMSO.D5	miCLIP.ARE.noRRACH.5nt	650.6737197
-49	DMSO.D5	miCLIP.ARE.noRRACH.5nt	974.0068476
-48	DMSO.D5	miCLIP.ARE.noRRACH.5nt	930.7869913
-47	DMSO.D5	miCLIP.ARE.noRRACH.5nt	429.2869597
-46	DMSO.D5	miCLIP.ARE.noRRACH.5nt	715.8609495
-45	DMSO.D5	miCLIP.ARE.noRRACH.5nt	943.7533997
-44	DMSO.D5	miCLIP.ARE.noRRACH.5nt	927.5406897
-43	DMSO.D5	miCLIP.ARE.noRRACH.5nt	1428.28875
-42	DMSO.D5	miCLIP.ARE.noRRACH.5nt	705.2420218
-41	DMSO.D5	miCLIP.ARE.noRRACH.5nt	1022.928481
-40	DMSO.D5	miCLIP.ARE.noRRACH.5nt	1120.078757
-39	DMSO.D5	miCLIP.ARE.noRRACH.5nt	978.5257437
-38	DMSO.D5	miCLIP.ARE.noRRACH.5nt	620.7562749
-37	DMSO.D5	miCLIP.ARE.noRRACH.5nt	428.6245187
-36	DMSO.D5	miCLIP.ARE.noRRACH.5nt	698.3272679
-35	DMSO.D5	miCLIP.ARE.noRRACH.5nt	702.7049289
-34	DMSO.D5	miCLIP.ARE.noRRACH.5nt	801.691993
-33	DMSO.D5	miCLIP.ARE.noRRACH.5nt	681.7599074
-32	DMSO.D5	miCLIP.ARE.noRRACH.5nt	921.5180665
-31	DMSO.D5	miCLIP.ARE.noRRACH.5nt	672.6309772
-30	DMSO.D5	miCLIP.ARE.noRRACH.5nt	739.8389539
-29	DMSO.D5	miCLIP.ARE.noRRACH.5nt	687.8119148
-28	DMSO.D5	miCLIP.ARE.noRRACH.5nt	1344.33756
-27	DMSO.D5	miCLIP.ARE.noRRACH.5nt	1779.52428
-26	DMSO.D5	miCLIP.ARE.noRRACH.5nt	827.3333504
-25	DMSO.D5	miCLIP.ARE.noRRACH.5nt	637.3432464
-24	DMSO.D5	miCLIP.ARE.noRRACH.5nt	717.7271129
-23	DMSO.D5	miCLIP.ARE.noRRACH.5nt	681.8729763
-22	DMSO.D5	miCLIP.ARE.noRRACH.5nt	1039.591377
-21	DMSO.D5	miCLIP.ARE.noRRACH.5nt	588.1622207
-20	DMSO.D5	miCLIP.ARE.noRRACH.5nt	558.9739897
-19	DMSO.D5	miCLIP.ARE.noRRACH.5nt	729.7470667
-18	DMSO.D5	miCLIP.ARE.noRRACH.5nt	930.1443839
-17	DMSO.D5	miCLIP.ARE.noRRACH.5nt	1755.14563
-16	DMSO.D5	miCLIP.ARE.noRRACH.5nt	846.7959776
-15	DMSO.D5	miCLIP.ARE.noRRACH.5nt	2090.971369
-14	DMSO.D5	miCLIP.ARE.noRRACH.5nt	799.0525685
-13	DMSO.D5	miCLIP.ARE.noRRACH.5nt	664.0646354
-12	DMSO.D5	miCLIP.ARE.noRRACH.5nt	871.2361025
-11	DMSO.D5	miCLIP.ARE.noRRACH.5nt	655.0247386
-10	DMSO.D5	miCLIP.ARE.noRRACH.5nt	1125.299916
-9	DMSO.D5	miCLIP.ARE.noRRACH.5nt	702.6060592
-8	DMSO.D5	miCLIP.ARE.noRRACH.5nt	1086.775277
-7	DMSO.D5	miCLIP.ARE.noRRACH.5nt	1369.465865
-6	DMSO.D5	miCLIP.ARE.noRRACH.5nt	1761.162085
-5	DMSO.D5	miCLIP.ARE.noRRACH.5nt	795.947126
-4	DMSO.D5	miCLIP.ARE.noRRACH.5nt	99.39654113
-3	DMSO.D5	miCLIP.ARE.noRRACH.5nt	84.17837719
-2	DMSO.D5	miCLIP.ARE.noRRACH.5nt	64.65212952
-1	DMSO.D5	miCLIP.ARE.noRRACH.5nt	19.14735773
0	DMSO.D5	miCLIP.ARE.noRRACH.5nt	56.37260732
1	DMSO.D5	miCLIP.ARE.noRRACH.5nt	19.70161222
2	DMSO.D5	miCLIP.ARE.noRRACH.5nt	127.471159
3	DMSO.D5	miCLIP.ARE.noRRACH.5nt	262.6281448
4	DMSO.D5	miCLIP.ARE.noRRACH.5nt	1323.227493
5	DMSO.D5	miCLIP.ARE.noRRACH.5nt	1803.169158
6	DMSO.D5	miCLIP.ARE.noRRACH.5nt	2164.826483
7	DMSO.D5	miCLIP.ARE.noRRACH.5nt	1568.849849
8	DMSO.D5	miCLIP.ARE.noRRACH.5nt	1577.302125
9	DMSO.D5	miCLIP.ARE.noRRACH.5nt	1732.93314
10	DMSO.D5	miCLIP.ARE.noRRACH.5nt	1471.856146
11	DMSO.D5	miCLIP.ARE.noRRACH.5nt	1482.369677
12	DMSO.D5	miCLIP.ARE.noRRACH.5nt	1672.210609
13	DMSO.D5	miCLIP.ARE.noRRACH.5nt	1729.038845
14	DMSO.D5	miCLIP.ARE.noRRACH.5nt	1131.904499
15	DMSO.D5	miCLIP.ARE.noRRACH.5nt	1965.023786
16	DMSO.D5	miCLIP.ARE.noRRACH.5nt	1796.726693
17	DMSO.D5	miCLIP.ARE.noRRACH.5nt	1109.018653
18	DMSO.D5	miCLIP.ARE.noRRACH.5nt	1848.949318
19	DMSO.D5	miCLIP.ARE.noRRACH.5nt	1486.43917
20	DMSO.D5	miCLIP.ARE.noRRACH.5nt	1408.044754
21	DMSO.D5	miCLIP.ARE.noRRACH.5nt	1270.617165
22	DMSO.D5	miCLIP.ARE.noRRACH.5nt	976.5174606
23	DMSO.D5	miCLIP.ARE.noRRACH.5nt	917.8788005
24	DMSO.D5	miCLIP.ARE.noRRACH.5nt	917.7098971
25	DMSO.D5	miCLIP.ARE.noRRACH.5nt	968.0061108
26	DMSO.D5	miCLIP.ARE.noRRACH.5nt	891.1382204
27	DMSO.D5	miCLIP.ARE.noRRACH.5nt	1067.612757
28	DMSO.D5	miCLIP.ARE.noRRACH.5nt	836.364814
29	DMSO.D5	miCLIP.ARE.noRRACH.5nt	909.7952835
30	DMSO.D5	miCLIP.ARE.noRRACH.5nt	1242.004398
31	DMSO.D5	miCLIP.ARE.noRRACH.5nt	870.2549208
32	DMSO.D5	miCLIP.ARE.noRRACH.5nt	1085.582301
33	DMSO.D5	miCLIP.ARE.noRRACH.5nt	734.8174903
34	DMSO.D5	miCLIP.ARE.noRRACH.5nt	849.8229369
35	DMSO.D5	miCLIP.ARE.noRRACH.5nt	753.1992483
36	DMSO.D5	miCLIP.ARE.noRRACH.5nt	1505.216408
37	DMSO.D5	miCLIP.ARE.noRRACH.5nt	738.1589471
38	DMSO.D5	miCLIP.ARE.noRRACH.5nt	703.5215781
39	DMSO.D5	miCLIP.ARE.noRRACH.5nt	956.9879771
40	DMSO.D5	miCLIP.ARE.noRRACH.5nt	655.6914969
41	DMSO.D5	miCLIP.ARE.noRRACH.5nt	678.1893759
42	DMSO.D5	miCLIP.ARE.noRRACH.5nt	585.6500182
43	DMSO.D5	miCLIP.ARE.noRRACH.5nt	817.6915787
44	DMSO.D5	miCLIP.ARE.noRRACH.5nt	979.5713364
45	DMSO.D5	miCLIP.ARE.noRRACH.5nt	711.1085605
46	DMSO.D5	miCLIP.ARE.noRRACH.5nt	591.4345132
47	DMSO.D5	miCLIP.ARE.noRRACH.5nt	573.4806721
48	DMSO.D5	miCLIP.ARE.noRRACH.5nt	587.8235408
49	DMSO.D5	miCLIP.ARE.noRRACH.5nt	787.2099305
50	DMSO.D5	miCLIP.ARE.noRRACH.5nt	480.5480232
-50	METTL3i.D5	miCLIP.ARE.noRRACH.5nt	599.0937642
-49	METTL3i.D5	miCLIP.ARE.noRRACH.5nt	727.9687701
-48	METTL3i.D5	miCLIP.ARE.noRRACH.5nt	732.8059215
-47	METTL3i.D5	miCLIP.ARE.noRRACH.5nt	349.2546199
-46	METTL3i.D5	miCLIP.ARE.noRRACH.5nt	651.7934132
-45	METTL3i.D5	miCLIP.ARE.noRRACH.5nt	888.3713149
-44	METTL3i.D5	miCLIP.ARE.noRRACH.5nt	830.6523253
-43	METTL3i.D5	miCLIP.ARE.noRRACH.5nt	1255.052363
-42	METTL3i.D5	miCLIP.ARE.noRRACH.5nt	556.3747129
-41	METTL3i.D5	miCLIP.ARE.noRRACH.5nt	777.3194392
-40	METTL3i.D5	miCLIP.ARE.noRRACH.5nt	989.9795491
-39	METTL3i.D5	miCLIP.ARE.noRRACH.5nt	934.4936285
-38	METTL3i.D5	miCLIP.ARE.noRRACH.5nt	529.329524
-37	METTL3i.D5	miCLIP.ARE.noRRACH.5nt	359.7813589
-36	METTL3i.D5	miCLIP.ARE.noRRACH.5nt	617.5578979
-35	METTL3i.D5	miCLIP.ARE.noRRACH.5nt	633.9761457
-34	METTL3i.D5	miCLIP.ARE.noRRACH.5nt	719.8941338
-33	METTL3i.D5	miCLIP.ARE.noRRACH.5nt	599.7168835
-32	METTL3i.D5	miCLIP.ARE.noRRACH.5nt	849.5194734
-31	METTL3i.D5	miCLIP.ARE.noRRACH.5nt	434.2098316
-30	METTL3i.D5	miCLIP.ARE.noRRACH.5nt	642.1595502
-29	METTL3i.D5	miCLIP.ARE.noRRACH.5nt	644.4799583
-28	METTL3i.D5	miCLIP.ARE.noRRACH.5nt	1079.073925
-27	METTL3i.D5	miCLIP.ARE.noRRACH.5nt	1567.693343
-26	METTL3i.D5	miCLIP.ARE.noRRACH.5nt	756.9641715
-25	METTL3i.D5	miCLIP.ARE.noRRACH.5nt	622.2648164
-24	METTL3i.D5	miCLIP.ARE.noRRACH.5nt	606.9871245
-23	METTL3i.D5	miCLIP.ARE.noRRACH.5nt	602.1239701
-22	METTL3i.D5	miCLIP.ARE.noRRACH.5nt	947.5189586
-21	METTL3i.D5	miCLIP.ARE.noRRACH.5nt	540.6429538
-20	METTL3i.D5	miCLIP.ARE.noRRACH.5nt	490.0365467
-19	METTL3i.D5	miCLIP.ARE.noRRACH.5nt	537.8073044
-18	METTL3i.D5	miCLIP.ARE.noRRACH.5nt	791.6907719
-17	METTL3i.D5	miCLIP.ARE.noRRACH.5nt	1277.617807
-16	METTL3i.D5	miCLIP.ARE.noRRACH.5nt	729.0150448
-15	METTL3i.D5	miCLIP.ARE.noRRACH.5nt	1839.354152
-14	METTL3i.D5	miCLIP.ARE.noRRACH.5nt	687.3753744
-13	METTL3i.D5	miCLIP.ARE.noRRACH.5nt	667.7632944
-12	METTL3i.D5	miCLIP.ARE.noRRACH.5nt	834.4355173
-11	METTL3i.D5	miCLIP.ARE.noRRACH.5nt	565.7300605
-10	METTL3i.D5	miCLIP.ARE.noRRACH.5nt	971.8194089
-9	METTL3i.D5	miCLIP.ARE.noRRACH.5nt	554.2694981
-8	METTL3i.D5	miCLIP.ARE.noRRACH.5nt	840.1610671
-7	METTL3i.D5	miCLIP.ARE.noRRACH.5nt	1143.622525
-6	METTL3i.D5	miCLIP.ARE.noRRACH.5nt	1323.67281
-5	METTL3i.D5	miCLIP.ARE.noRRACH.5nt	682.2849629
-4	METTL3i.D5	miCLIP.ARE.noRRACH.5nt	79.26100571
-3	METTL3i.D5	miCLIP.ARE.noRRACH.5nt	40.13427261
-2	METTL3i.D5	miCLIP.ARE.noRRACH.5nt	43.79053192
-1	METTL3i.D5	miCLIP.ARE.noRRACH.5nt	35.99752737
0	METTL3i.D5	miCLIP.ARE.noRRACH.5nt	68.37305872
1	METTL3i.D5	miCLIP.ARE.noRRACH.5nt	26.21947161
2	METTL3i.D5	miCLIP.ARE.noRRACH.5nt	91.58898854
3	METTL3i.D5	miCLIP.ARE.noRRACH.5nt	213.3557251
4	METTL3i.D5	miCLIP.ARE.noRRACH.5nt	940.738843
5	METTL3i.D5	miCLIP.ARE.noRRACH.5nt	1423.105658
6	METTL3i.D5	miCLIP.ARE.noRRACH.5nt	1854.301276
7	METTL3i.D5	miCLIP.ARE.noRRACH.5nt	1367.156792
8	METTL3i.D5	miCLIP.ARE.noRRACH.5nt	1600.24199
9	METTL3i.D5	miCLIP.ARE.noRRACH.5nt	1441.757549
10	METTL3i.D5	miCLIP.ARE.noRRACH.5nt	1252.653119
11	METTL3i.D5	miCLIP.ARE.noRRACH.5nt	1330.555402
12	METTL3i.D5	miCLIP.ARE.noRRACH.5nt	1614.86382
13	METTL3i.D5	miCLIP.ARE.noRRACH.5nt	1215.045103
14	METTL3i.D5	miCLIP.ARE.noRRACH.5nt	1116.178127
15	METTL3i.D5	miCLIP.ARE.noRRACH.5nt	1405.285564
16	METTL3i.D5	miCLIP.ARE.noRRACH.5nt	1279.805466
17	METTL3i.D5	miCLIP.ARE.noRRACH.5nt	1092.707044
18	METTL3i.D5	miCLIP.ARE.noRRACH.5nt	1346.470672
19	METTL3i.D5	miCLIP.ARE.noRRACH.5nt	1305.339784
20	METTL3i.D5	miCLIP.ARE.noRRACH.5nt	1224.380487
21	METTL3i.D5	miCLIP.ARE.noRRACH.5nt	1062.427229
22	METTL3i.D5	miCLIP.ARE.noRRACH.5nt	924.029809
23	METTL3i.D5	miCLIP.ARE.noRRACH.5nt	898.9838292
24	METTL3i.D5	miCLIP.ARE.noRRACH.5nt	849.7779489
25	METTL3i.D5	miCLIP.ARE.noRRACH.5nt	805.2246158
26	METTL3i.D5	miCLIP.ARE.noRRACH.5nt	806.8786401
27	METTL3i.D5	miCLIP.ARE.noRRACH.5nt	868.7185276
28	METTL3i.D5	miCLIP.ARE.noRRACH.5nt	768.7922531
29	METTL3i.D5	miCLIP.ARE.noRRACH.5nt	806.861605
30	METTL3i.D5	miCLIP.ARE.noRRACH.5nt	1046.352269
31	METTL3i.D5	miCLIP.ARE.noRRACH.5nt	565.6661106
32	METTL3i.D5	miCLIP.ARE.noRRACH.5nt	713.703029
33	METTL3i.D5	miCLIP.ARE.noRRACH.5nt	584.0256657
34	METTL3i.D5	miCLIP.ARE.noRRACH.5nt	759.1872088
35	METTL3i.D5	miCLIP.ARE.noRRACH.5nt	617.6619944
36	METTL3i.D5	miCLIP.ARE.noRRACH.5nt	1250.693961
37	METTL3i.D5	miCLIP.ARE.noRRACH.5nt	685.8508056
38	METTL3i.D5	miCLIP.ARE.noRRACH.5nt	642.8741196
39	METTL3i.D5	miCLIP.ARE.noRRACH.5nt	726.5753565
40	METTL3i.D5	miCLIP.ARE.noRRACH.5nt	551.4423289
41	METTL3i.D5	miCLIP.ARE.noRRACH.5nt	601.2070511
42	METTL3i.D5	miCLIP.ARE.noRRACH.5nt	439.959136
43	METTL3i.D5	miCLIP.ARE.noRRACH.5nt	761.2644795
44	METTL3i.D5	miCLIP.ARE.noRRACH.5nt	616.8169509
45	METTL3i.D5	miCLIP.ARE.noRRACH.5nt	608.5395693
46	METTL3i.D5	miCLIP.ARE.noRRACH.5nt	571.3681624
47	METTL3i.D5	miCLIP.ARE.noRRACH.5nt	506.8522548
48	METTL3i.D5	miCLIP.ARE.noRRACH.5nt	512.0890012
49	METTL3i.D5	miCLIP.ARE.noRRACH.5nt	795.6187933
50	METTL3i.D5	miCLIP.ARE.noRRACH.5nt	358.1191563
-50	DMSO.noAct	miCLIP.ARE.noRRACH.5nt	412.950986
-49	DMSO.noAct	miCLIP.ARE.noRRACH.5nt	481.6299121
-48	DMSO.noAct	miCLIP.ARE.noRRACH.5nt	640.4779507
-47	DMSO.noAct	miCLIP.ARE.noRRACH.5nt	346.0333405
-46	DMSO.noAct	miCLIP.ARE.noRRACH.5nt	772.010499
-45	DMSO.noAct	miCLIP.ARE.noRRACH.5nt	791.0975708
-44	DMSO.noAct	miCLIP.ARE.noRRACH.5nt	746.8551554
-43	DMSO.noAct	miCLIP.ARE.noRRACH.5nt	2466.387814
-42	DMSO.noAct	miCLIP.ARE.noRRACH.5nt	575.0428929
-41	DMSO.noAct	miCLIP.ARE.noRRACH.5nt	738.592038
-40	DMSO.noAct	miCLIP.ARE.noRRACH.5nt	667.4443241
-39	DMSO.noAct	miCLIP.ARE.noRRACH.5nt	668.5515711
-38	DMSO.noAct	miCLIP.ARE.noRRACH.5nt	693.0172322
-37	DMSO.noAct	miCLIP.ARE.noRRACH.5nt	420.5356703
-36	DMSO.noAct	miCLIP.ARE.noRRACH.5nt	648.1302086
-35	DMSO.noAct	miCLIP.ARE.noRRACH.5nt	431.5425441
-34	DMSO.noAct	miCLIP.ARE.noRRACH.5nt	646.6757448
-33	DMSO.noAct	miCLIP.ARE.noRRACH.5nt	602.8415447
-32	DMSO.noAct	miCLIP.ARE.noRRACH.5nt	780.3121159
-31	DMSO.noAct	miCLIP.ARE.noRRACH.5nt	508.5699857
-30	DMSO.noAct	miCLIP.ARE.noRRACH.5nt	596.0028669
-29	DMSO.noAct	miCLIP.ARE.noRRACH.5nt	570.7218017
-28	DMSO.noAct	miCLIP.ARE.noRRACH.5nt	893.0148128
-27	DMSO.noAct	miCLIP.ARE.noRRACH.5nt	2021.082669
-26	DMSO.noAct	miCLIP.ARE.noRRACH.5nt	547.3492877
-25	DMSO.noAct	miCLIP.ARE.noRRACH.5nt	555.8723235
-24	DMSO.noAct	miCLIP.ARE.noRRACH.5nt	692.8830353
-23	DMSO.noAct	miCLIP.ARE.noRRACH.5nt	460.8313087
-22	DMSO.noAct	miCLIP.ARE.noRRACH.5nt	670.9180866
-21	DMSO.noAct	miCLIP.ARE.noRRACH.5nt	418.755615
-20	DMSO.noAct	miCLIP.ARE.noRRACH.5nt	439.1666781
-19	DMSO.noAct	miCLIP.ARE.noRRACH.5nt	493.1284988
-18	DMSO.noAct	miCLIP.ARE.noRRACH.5nt	701.8846342
-17	DMSO.noAct	miCLIP.ARE.noRRACH.5nt	2196.952609
-16	DMSO.noAct	miCLIP.ARE.noRRACH.5nt	688.71864
-15	DMSO.noAct	miCLIP.ARE.noRRACH.5nt	2011.10992
-14	DMSO.noAct	miCLIP.ARE.noRRACH.5nt	735.4250923
-13	DMSO.noAct	miCLIP.ARE.noRRACH.5nt	624.6958221
-12	DMSO.noAct	miCLIP.ARE.noRRACH.5nt	1151.423877
-11	DMSO.noAct	miCLIP.ARE.noRRACH.5nt	628.9155912
-10	DMSO.noAct	miCLIP.ARE.noRRACH.5nt	1671.039084
-9	DMSO.noAct	miCLIP.ARE.noRRACH.5nt	748.2664451
-8	DMSO.noAct	miCLIP.ARE.noRRACH.5nt	854.2411355
-7	DMSO.noAct	miCLIP.ARE.noRRACH.5nt	1084.861848
-6	DMSO.noAct	miCLIP.ARE.noRRACH.5nt	1173.475098
-5	DMSO.noAct	miCLIP.ARE.noRRACH.5nt	448.9199083
-4	DMSO.noAct	miCLIP.ARE.noRRACH.5nt	134.3448283
-3	DMSO.noAct	miCLIP.ARE.noRRACH.5nt	49.76645103
-2	DMSO.noAct	miCLIP.ARE.noRRACH.5nt	42.07101907
-1	DMSO.noAct	miCLIP.ARE.noRRACH.5nt	19.31879005
0	DMSO.noAct	miCLIP.ARE.noRRACH.5nt	49.88654781
1	DMSO.noAct	miCLIP.ARE.noRRACH.5nt	23.8416516
2	DMSO.noAct	miCLIP.ARE.noRRACH.5nt	100.6467241
3	DMSO.noAct	miCLIP.ARE.noRRACH.5nt	262.7076567
4	DMSO.noAct	miCLIP.ARE.noRRACH.5nt	904.930964
5	DMSO.noAct	miCLIP.ARE.noRRACH.5nt	1132.442879
6	DMSO.noAct	miCLIP.ARE.noRRACH.5nt	1745.612635
7	DMSO.noAct	miCLIP.ARE.noRRACH.5nt	1120.24336
8	DMSO.noAct	miCLIP.ARE.noRRACH.5nt	1569.09007
9	DMSO.noAct	miCLIP.ARE.noRRACH.5nt	1626.742473
10	DMSO.noAct	miCLIP.ARE.noRRACH.5nt	862.1730366
11	DMSO.noAct	miCLIP.ARE.noRRACH.5nt	1198.708391
12	DMSO.noAct	miCLIP.ARE.noRRACH.5nt	1096.646652
13	DMSO.noAct	miCLIP.ARE.noRRACH.5nt	1921.677618
14	DMSO.noAct	miCLIP.ARE.noRRACH.5nt	1177.349551
15	DMSO.noAct	miCLIP.ARE.noRRACH.5nt	1937.705565
16	DMSO.noAct	miCLIP.ARE.noRRACH.5nt	2053.901749
17	DMSO.noAct	miCLIP.ARE.noRRACH.5nt	990.722585
18	DMSO.noAct	miCLIP.ARE.noRRACH.5nt	2092.395783
19	DMSO.noAct	miCLIP.ARE.noRRACH.5nt	1115.042065
20	DMSO.noAct	miCLIP.ARE.noRRACH.5nt	921.1221818
21	DMSO.noAct	miCLIP.ARE.noRRACH.5nt	1163.597096
22	DMSO.noAct	miCLIP.ARE.noRRACH.5nt	932.5006717
23	DMSO.noAct	miCLIP.ARE.noRRACH.5nt	814.0158449
24	DMSO.noAct	miCLIP.ARE.noRRACH.5nt	732.0611272
25	DMSO.noAct	miCLIP.ARE.noRRACH.5nt	1008.220046
26	DMSO.noAct	miCLIP.ARE.noRRACH.5nt	898.3390547
27	DMSO.noAct	miCLIP.ARE.noRRACH.5nt	965.0830536
28	DMSO.noAct	miCLIP.ARE.noRRACH.5nt	1370.221361
29	DMSO.noAct	miCLIP.ARE.noRRACH.5nt	669.6409937
30	DMSO.noAct	miCLIP.ARE.noRRACH.5nt	869.736172
31	DMSO.noAct	miCLIP.ARE.noRRACH.5nt	700.3532477
32	DMSO.noAct	miCLIP.ARE.noRRACH.5nt	662.4597738
33	DMSO.noAct	miCLIP.ARE.noRRACH.5nt	575.2127387
34	DMSO.noAct	miCLIP.ARE.noRRACH.5nt	716.1307017
35	DMSO.noAct	miCLIP.ARE.noRRACH.5nt	500.2758939
36	DMSO.noAct	miCLIP.ARE.noRRACH.5nt	980.727261
37	DMSO.noAct	miCLIP.ARE.noRRACH.5nt	703.7201396
38	DMSO.noAct	miCLIP.ARE.noRRACH.5nt	748.3058947
39	DMSO.noAct	miCLIP.ARE.noRRACH.5nt	627.5343257
40	DMSO.noAct	miCLIP.ARE.noRRACH.5nt	719.222625
41	DMSO.noAct	miCLIP.ARE.noRRACH.5nt	690.5062205
42	DMSO.noAct	miCLIP.ARE.noRRACH.5nt	502.1122732
43	DMSO.noAct	miCLIP.ARE.noRRACH.5nt	906.4857997
44	DMSO.noAct	miCLIP.ARE.noRRACH.5nt	709.5068679
45	DMSO.noAct	miCLIP.ARE.noRRACH.5nt	680.5990687
46	DMSO.noAct	miCLIP.ARE.noRRACH.5nt	878.5003516
47	DMSO.noAct	miCLIP.ARE.noRRACH.5nt	465.6929116
48	DMSO.noAct	miCLIP.ARE.noRRACH.5nt	752.1821715
49	DMSO.noAct	miCLIP.ARE.noRRACH.5nt	875.9771402
50	DMSO.noAct	miCLIP.ARE.noRRACH.5nt	410.6979923
-50	METTL3i.noAct	miCLIP.ARE.noRRACH.5nt	68.51619237
-49	METTL3i.noAct	miCLIP.ARE.noRRACH.5nt	69.21962948
-48	METTL3i.noAct	miCLIP.ARE.noRRACH.5nt	182.4413971
-47	METTL3i.noAct	miCLIP.ARE.noRRACH.5nt	161.6365446
-46	METTL3i.noAct	miCLIP.ARE.noRRACH.5nt	66.75076323
-45	METTL3i.noAct	miCLIP.ARE.noRRACH.5nt	114.0061952
-44	METTL3i.noAct	miCLIP.ARE.noRRACH.5nt	141.5579172
-43	METTL3i.noAct	miCLIP.ARE.noRRACH.5nt	2033.589713
-42	METTL3i.noAct	miCLIP.ARE.noRRACH.5nt	262.2463539
-41	METTL3i.noAct	miCLIP.ARE.noRRACH.5nt	139.4594108
-40	METTL3i.noAct	miCLIP.ARE.noRRACH.5nt	170.2134713
-39	METTL3i.noAct	miCLIP.ARE.noRRACH.5nt	56.45936278
-38	METTL3i.noAct	miCLIP.ARE.noRRACH.5nt	106.3547572
-37	METTL3i.noAct	miCLIP.ARE.noRRACH.5nt	99.27481043
-36	METTL3i.noAct	miCLIP.ARE.noRRACH.5nt	90.75795422
-35	METTL3i.noAct	miCLIP.ARE.noRRACH.5nt	112.5601707
-34	METTL3i.noAct	miCLIP.ARE.noRRACH.5nt	70.45727523
-33	METTL3i.noAct	miCLIP.ARE.noRRACH.5nt	175.093001
-32	METTL3i.noAct	miCLIP.ARE.noRRACH.5nt	163.0270563
-31	METTL3i.noAct	miCLIP.ARE.noRRACH.5nt	58.22479191
-30	METTL3i.noAct	miCLIP.ARE.noRRACH.5nt	53.16691855
-29	METTL3i.noAct	miCLIP.ARE.noRRACH.5nt	73.63869372
-28	METTL3i.noAct	miCLIP.ARE.noRRACH.5nt	196.4001592
-27	METTL3i.noAct	miCLIP.ARE.noRRACH.5nt	1399.095807
-26	METTL3i.noAct	miCLIP.ARE.noRRACH.5nt	127.4790142
-25	METTL3i.noAct	miCLIP.ARE.noRRACH.5nt	66.1747144
-24	METTL3i.noAct	miCLIP.ARE.noRRACH.5nt	117.8910508
-23	METTL3i.noAct	miCLIP.ARE.noRRACH.5nt	97.31280747
-22	METTL3i.noAct	miCLIP.ARE.noRRACH.5nt	104.8113796
-21	METTL3i.noAct	miCLIP.ARE.noRRACH.5nt	74.6406153
-20	METTL3i.noAct	miCLIP.ARE.noRRACH.5nt	55.82780107
-19	METTL3i.noAct	miCLIP.ARE.noRRACH.5nt	95.03139994
-18	METTL3i.noAct	miCLIP.ARE.noRRACH.5nt	84.60805363
-17	METTL3i.noAct	miCLIP.ARE.noRRACH.5nt	400.0559189
-16	METTL3i.noAct	miCLIP.ARE.noRRACH.5nt	180.2155024
-15	METTL3i.noAct	miCLIP.ARE.noRRACH.5nt	782.5793316
-14	METTL3i.noAct	miCLIP.ARE.noRRACH.5nt	141.5324395
-13	METTL3i.noAct	miCLIP.ARE.noRRACH.5nt	232.7417441
-12	METTL3i.noAct	miCLIP.ARE.noRRACH.5nt	232.6398335
-11	METTL3i.noAct	miCLIP.ARE.noRRACH.5nt	96.66488322
-10	METTL3i.noAct	miCLIP.ARE.noRRACH.5nt	769.1875032
-9	METTL3i.noAct	miCLIP.ARE.noRRACH.5nt	138.7514161
-8	METTL3i.noAct	miCLIP.ARE.noRRACH.5nt	153.0987683
-7	METTL3i.noAct	miCLIP.ARE.noRRACH.5nt	230.1664097
-6	METTL3i.noAct	miCLIP.ARE.noRRACH.5nt	151.4097722
-5	METTL3i.noAct	miCLIP.ARE.noRRACH.5nt	48.50944028
-4	METTL3i.noAct	miCLIP.ARE.noRRACH.5nt	48.75241187
-3	METTL3i.noAct	miCLIP.ARE.noRRACH.5nt	27.30419278
-2	METTL3i.noAct	miCLIP.ARE.noRRACH.5nt	45.45996764
-1	METTL3i.noAct	miCLIP.ARE.noRRACH.5nt	31.84608774
0	METTL3i.noAct	miCLIP.ARE.noRRACH.5nt	103.8421831
1	METTL3i.noAct	miCLIP.ARE.noRRACH.5nt	48.58587325
2	METTL3i.noAct	miCLIP.ARE.noRRACH.5nt	45.95046838
3	METTL3i.noAct	miCLIP.ARE.noRRACH.5nt	41.51504161
4	METTL3i.noAct	miCLIP.ARE.noRRACH.5nt	87.54194297
5	METTL3i.noAct	miCLIP.ARE.noRRACH.5nt	178.8158756
6	METTL3i.noAct	miCLIP.ARE.noRRACH.5nt	793.6133195
7	METTL3i.noAct	miCLIP.ARE.noRRACH.5nt	264.1919943
8	METTL3i.noAct	miCLIP.ARE.noRRACH.5nt	306.1237936
9	METTL3i.noAct	miCLIP.ARE.noRRACH.5nt	222.6168823
10	METTL3i.noAct	miCLIP.ARE.noRRACH.5nt	170.986094
11	METTL3i.noAct	miCLIP.ARE.noRRACH.5nt	386.4329238
12	METTL3i.noAct	miCLIP.ARE.noRRACH.5nt	215.6434037
13	METTL3i.noAct	miCLIP.ARE.noRRACH.5nt	221.7469066
14	METTL3i.noAct	miCLIP.ARE.noRRACH.5nt	189.7552003
15	METTL3i.noAct	miCLIP.ARE.noRRACH.5nt	124.5614874
16	METTL3i.noAct	miCLIP.ARE.noRRACH.5nt	185.4562769
17	METTL3i.noAct	miCLIP.ARE.noRRACH.5nt	221.6358808
18	METTL3i.noAct	miCLIP.ARE.noRRACH.5nt	206.589649
19	METTL3i.noAct	miCLIP.ARE.noRRACH.5nt	191.6708055
20	METTL3i.noAct	miCLIP.ARE.noRRACH.5nt	129.2744785
21	METTL3i.noAct	miCLIP.ARE.noRRACH.5nt	230.1154544
22	METTL3i.noAct	miCLIP.ARE.noRRACH.5nt	151.5808684
23	METTL3i.noAct	miCLIP.ARE.noRRACH.5nt	167.6845346
24	METTL3i.noAct	miCLIP.ARE.noRRACH.5nt	98.84438012
25	METTL3i.noAct	miCLIP.ARE.noRRACH.5nt	227.257998
26	METTL3i.noAct	miCLIP.ARE.noRRACH.5nt	306.5287462
27	METTL3i.noAct	miCLIP.ARE.noRRACH.5nt	232.3021987
28	METTL3i.noAct	miCLIP.ARE.noRRACH.5nt	143.1012948
29	METTL3i.noAct	miCLIP.ARE.noRRACH.5nt	102.6873955
30	METTL3i.noAct	miCLIP.ARE.noRRACH.5nt	191.4278339
31	METTL3i.noAct	miCLIP.ARE.noRRACH.5nt	116.2066122
32	METTL3i.noAct	miCLIP.ARE.noRRACH.5nt	106.2136962
33	METTL3i.noAct	miCLIP.ARE.noRRACH.5nt	89.09899328
34	METTL3i.noAct	miCLIP.ARE.noRRACH.5nt	126.6691089
35	METTL3i.noAct	miCLIP.ARE.noRRACH.5nt	81.63501397
36	METTL3i.noAct	miCLIP.ARE.noRRACH.5nt	170.8286705
37	METTL3i.noAct	miCLIP.ARE.noRRACH.5nt	115.8271372
38	METTL3i.noAct	miCLIP.ARE.noRRACH.5nt	212.876053
39	METTL3i.noAct	miCLIP.ARE.noRRACH.5nt	62.83131486
40	METTL3i.noAct	miCLIP.ARE.noRRACH.5nt	190.6806889
41	METTL3i.noAct	miCLIP.ARE.noRRACH.5nt	188.121717
42	METTL3i.noAct	miCLIP.ARE.noRRACH.5nt	103.9623239
43	METTL3i.noAct	miCLIP.ARE.noRRACH.5nt	179.8478324
44	METTL3i.noAct	miCLIP.ARE.noRRACH.5nt	116.6807504
45	METTL3i.noAct	miCLIP.ARE.noRRACH.5nt	123.8671654
46	METTL3i.noAct	miCLIP.ARE.noRRACH.5nt	277.8359094
47	METTL3i.noAct	miCLIP.ARE.noRRACH.5nt	99.44134905
48	METTL3i.noAct	miCLIP.ARE.noRRACH.5nt	89.67048455
49	METTL3i.noAct	miCLIP.ARE.noRRACH.5nt	178.205234
50	METTL3i.noAct	miCLIP.ARE.noRRACH.5nt	80.6840477
-50	DMSO.D1	miCLIP.ARE.onlyRRACH.25nt	627.5104153
-49	DMSO.D1	miCLIP.ARE.onlyRRACH.25nt	964.3297658
-48	DMSO.D1	miCLIP.ARE.onlyRRACH.25nt	699.8252112
-47	DMSO.D1	miCLIP.ARE.onlyRRACH.25nt	305.5201174
-46	DMSO.D1	miCLIP.ARE.onlyRRACH.25nt	488.8311817
-45	DMSO.D1	miCLIP.ARE.onlyRRACH.25nt	501.5739513
-44	DMSO.D1	miCLIP.ARE.onlyRRACH.25nt	545.30376
-43	DMSO.D1	miCLIP.ARE.onlyRRACH.25nt	293.1069478
-42	DMSO.D1	miCLIP.ARE.onlyRRACH.25nt	636.8510796
-41	DMSO.D1	miCLIP.ARE.onlyRRACH.25nt	417.8740062
-40	DMSO.D1	miCLIP.ARE.onlyRRACH.25nt	593.3249665
-39	DMSO.D1	miCLIP.ARE.onlyRRACH.25nt	622.7447523
-38	DMSO.D1	miCLIP.ARE.onlyRRACH.25nt	436.2257548
-37	DMSO.D1	miCLIP.ARE.onlyRRACH.25nt	362.3233162
-36	DMSO.D1	miCLIP.ARE.onlyRRACH.25nt	457.6143379
-35	DMSO.D1	miCLIP.ARE.onlyRRACH.25nt	496.1591311
-34	DMSO.D1	miCLIP.ARE.onlyRRACH.25nt	446.6487281
-33	DMSO.D1	miCLIP.ARE.onlyRRACH.25nt	430.1313487
-32	DMSO.D1	miCLIP.ARE.onlyRRACH.25nt	503.4819198
-31	DMSO.D1	miCLIP.ARE.onlyRRACH.25nt	463.1426251
-30	DMSO.D1	miCLIP.ARE.onlyRRACH.25nt	568.6804913
-29	DMSO.D1	miCLIP.ARE.onlyRRACH.25nt	341.0475789
-28	DMSO.D1	miCLIP.ARE.onlyRRACH.25nt	479.2389673
-27	DMSO.D1	miCLIP.ARE.onlyRRACH.25nt	453.6691301
-26	DMSO.D1	miCLIP.ARE.onlyRRACH.25nt	714.1419136
-25	DMSO.D1	miCLIP.ARE.onlyRRACH.25nt	712.3182116
-24	DMSO.D1	miCLIP.ARE.onlyRRACH.25nt	811.5936389
-23	DMSO.D1	miCLIP.ARE.onlyRRACH.25nt	562.3822106
-22	DMSO.D1	miCLIP.ARE.onlyRRACH.25nt	1287.107649
-21	DMSO.D1	miCLIP.ARE.onlyRRACH.25nt	683.55598
-20	DMSO.D1	miCLIP.ARE.onlyRRACH.25nt	649.883054
-19	DMSO.D1	miCLIP.ARE.onlyRRACH.25nt	897.1706373
-18	DMSO.D1	miCLIP.ARE.onlyRRACH.25nt	1037.665304
-17	DMSO.D1	miCLIP.ARE.onlyRRACH.25nt	1703.293358
-16	DMSO.D1	miCLIP.ARE.onlyRRACH.25nt	877.0575217
-15	DMSO.D1	miCLIP.ARE.onlyRRACH.25nt	1920.643633
-14	DMSO.D1	miCLIP.ARE.onlyRRACH.25nt	858.0523083
-13	DMSO.D1	miCLIP.ARE.onlyRRACH.25nt	846.8481008
-12	DMSO.D1	miCLIP.ARE.onlyRRACH.25nt	968.5693455
-11	DMSO.D1	miCLIP.ARE.onlyRRACH.25nt	820.3254928
-10	DMSO.D1	miCLIP.ARE.onlyRRACH.25nt	1024.438626
-9	DMSO.D1	miCLIP.ARE.onlyRRACH.25nt	701.3617151
-8	DMSO.D1	miCLIP.ARE.onlyRRACH.25nt	1305.313573
-7	DMSO.D1	miCLIP.ARE.onlyRRACH.25nt	1751.862822
-6	DMSO.D1	miCLIP.ARE.onlyRRACH.25nt	1839.220221
-5	DMSO.D1	miCLIP.ARE.onlyRRACH.25nt	1193.012462
-4	DMSO.D1	miCLIP.ARE.onlyRRACH.25nt	1063.619043
-3	DMSO.D1	miCLIP.ARE.onlyRRACH.25nt	15.34154306
-2	DMSO.D1	miCLIP.ARE.onlyRRACH.25nt	37.79956286
-1	DMSO.D1	miCLIP.ARE.onlyRRACH.25nt	18.74030447
0	DMSO.D1	miCLIP.ARE.onlyRRACH.25nt	35.90259184
1	DMSO.D1	miCLIP.ARE.onlyRRACH.25nt	16.70846826
2	DMSO.D1	miCLIP.ARE.onlyRRACH.25nt	2257.024748
3	DMSO.D1	miCLIP.ARE.onlyRRACH.25nt	528.9337386
4	DMSO.D1	miCLIP.ARE.onlyRRACH.25nt	1391.705411
5	DMSO.D1	miCLIP.ARE.onlyRRACH.25nt	2356.947391
6	DMSO.D1	miCLIP.ARE.onlyRRACH.25nt	2110.781786
7	DMSO.D1	miCLIP.ARE.onlyRRACH.25nt	2134.035532
8	DMSO.D1	miCLIP.ARE.onlyRRACH.25nt	2042.65325
9	DMSO.D1	miCLIP.ARE.onlyRRACH.25nt	1783.901712
10	DMSO.D1	miCLIP.ARE.onlyRRACH.25nt	1486.443568
11	DMSO.D1	miCLIP.ARE.onlyRRACH.25nt	1378.331658
12	DMSO.D1	miCLIP.ARE.onlyRRACH.25nt	1980.135991
13	DMSO.D1	miCLIP.ARE.onlyRRACH.25nt	1994.823998
14	DMSO.D1	miCLIP.ARE.onlyRRACH.25nt	1658.115099
15	DMSO.D1	miCLIP.ARE.onlyRRACH.25nt	2037.200323
16	DMSO.D1	miCLIP.ARE.onlyRRACH.25nt	1911.484957
17	DMSO.D1	miCLIP.ARE.onlyRRACH.25nt	1396.499152
18	DMSO.D1	miCLIP.ARE.onlyRRACH.25nt	1867.95151
19	DMSO.D1	miCLIP.ARE.onlyRRACH.25nt	1547.674673
20	DMSO.D1	miCLIP.ARE.onlyRRACH.25nt	1309.05838
21	DMSO.D1	miCLIP.ARE.onlyRRACH.25nt	1191.718128
22	DMSO.D1	miCLIP.ARE.onlyRRACH.25nt	1128.384295
23	DMSO.D1	miCLIP.ARE.onlyRRACH.25nt	954.4237744
24	DMSO.D1	miCLIP.ARE.onlyRRACH.25nt	1018.6272
25	DMSO.D1	miCLIP.ARE.onlyRRACH.25nt	899.6415184
26	DMSO.D1	miCLIP.ARE.onlyRRACH.25nt	769.7737213
27	DMSO.D1	miCLIP.ARE.onlyRRACH.25nt	561.9857716
28	DMSO.D1	miCLIP.ARE.onlyRRACH.25nt	564.4278818
29	DMSO.D1	miCLIP.ARE.onlyRRACH.25nt	526.9017769
30	DMSO.D1	miCLIP.ARE.onlyRRACH.25nt	1018.240418
31	DMSO.D1	miCLIP.ARE.onlyRRACH.25nt	671.9674869
32	DMSO.D1	miCLIP.ARE.onlyRRACH.25nt	565.4824915
33	DMSO.D1	miCLIP.ARE.onlyRRACH.25nt	714.6661932
34	DMSO.D1	miCLIP.ARE.onlyRRACH.25nt	607.7588266
35	DMSO.D1	miCLIP.ARE.onlyRRACH.25nt	506.3457165
36	DMSO.D1	miCLIP.ARE.onlyRRACH.25nt	1229.043836
37	DMSO.D1	miCLIP.ARE.onlyRRACH.25nt	543.9423772
38	DMSO.D1	miCLIP.ARE.onlyRRACH.25nt	516.1203237
39	DMSO.D1	miCLIP.ARE.onlyRRACH.25nt	704.2530032
40	DMSO.D1	miCLIP.ARE.onlyRRACH.25nt	528.9718491
41	DMSO.D1	miCLIP.ARE.onlyRRACH.25nt	529.4952523
42	DMSO.D1	miCLIP.ARE.onlyRRACH.25nt	567.3385787
43	DMSO.D1	miCLIP.ARE.onlyRRACH.25nt	678.4169266
44	DMSO.D1	miCLIP.ARE.onlyRRACH.25nt	615.8538393
45	DMSO.D1	miCLIP.ARE.onlyRRACH.25nt	515.3781161
46	DMSO.D1	miCLIP.ARE.onlyRRACH.25nt	370.1792575
47	DMSO.D1	miCLIP.ARE.onlyRRACH.25nt	426.9399794
48	DMSO.D1	miCLIP.ARE.onlyRRACH.25nt	666.8520311
49	DMSO.D1	miCLIP.ARE.onlyRRACH.25nt	591.1672061
50	DMSO.D1	miCLIP.ARE.onlyRRACH.25nt	294.0157988
-50	METTL3i.D1	miCLIP.ARE.onlyRRACH.25nt	408.6485056
-49	METTL3i.D1	miCLIP.ARE.onlyRRACH.25nt	705.6059114
-48	METTL3i.D1	miCLIP.ARE.onlyRRACH.25nt	483.5948261
-47	METTL3i.D1	miCLIP.ARE.onlyRRACH.25nt	215.4881264
-46	METTL3i.D1	miCLIP.ARE.onlyRRACH.25nt	358.826818
-45	METTL3i.D1	miCLIP.ARE.onlyRRACH.25nt	405.4453342
-44	METTL3i.D1	miCLIP.ARE.onlyRRACH.25nt	390.9674929
-43	METTL3i.D1	miCLIP.ARE.onlyRRACH.25nt	227.5295819
-42	METTL3i.D1	miCLIP.ARE.onlyRRACH.25nt	433.0855228
-41	METTL3i.D1	miCLIP.ARE.onlyRRACH.25nt	243.2892833
-40	METTL3i.D1	miCLIP.ARE.onlyRRACH.25nt	495.8452495
-39	METTL3i.D1	miCLIP.ARE.onlyRRACH.25nt	448.2431003
-38	METTL3i.D1	miCLIP.ARE.onlyRRACH.25nt	327.9224435
-37	METTL3i.D1	miCLIP.ARE.onlyRRACH.25nt	209.0512683
-36	METTL3i.D1	miCLIP.ARE.onlyRRACH.25nt	298.4893665
-35	METTL3i.D1	miCLIP.ARE.onlyRRACH.25nt	430.6526474
-34	METTL3i.D1	miCLIP.ARE.onlyRRACH.25nt	376.1473308
-33	METTL3i.D1	miCLIP.ARE.onlyRRACH.25nt	231.2240795
-32	METTL3i.D1	miCLIP.ARE.onlyRRACH.25nt	422.0209295
-31	METTL3i.D1	miCLIP.ARE.onlyRRACH.25nt	295.7679301
-30	METTL3i.D1	miCLIP.ARE.onlyRRACH.25nt	402.8012217
-29	METTL3i.D1	miCLIP.ARE.onlyRRACH.25nt	280.6254084
-28	METTL3i.D1	miCLIP.ARE.onlyRRACH.25nt	343.4397261
-27	METTL3i.D1	miCLIP.ARE.onlyRRACH.25nt	325.8659876
-26	METTL3i.D1	miCLIP.ARE.onlyRRACH.25nt	546.5623451
-25	METTL3i.D1	miCLIP.ARE.onlyRRACH.25nt	560.6836378
-24	METTL3i.D1	miCLIP.ARE.onlyRRACH.25nt	455.9032698
-23	METTL3i.D1	miCLIP.ARE.onlyRRACH.25nt	445.7036075
-22	METTL3i.D1	miCLIP.ARE.onlyRRACH.25nt	846.072884
-21	METTL3i.D1	miCLIP.ARE.onlyRRACH.25nt	516.7014106
-20	METTL3i.D1	miCLIP.ARE.onlyRRACH.25nt	441.2373663
-19	METTL3i.D1	miCLIP.ARE.onlyRRACH.25nt	561.6836889
-18	METTL3i.D1	miCLIP.ARE.onlyRRACH.25nt	785.9733535
-17	METTL3i.D1	miCLIP.ARE.onlyRRACH.25nt	684.5512479
-16	METTL3i.D1	miCLIP.ARE.onlyRRACH.25nt	695.0255206
-15	METTL3i.D1	miCLIP.ARE.onlyRRACH.25nt	1563.444349
-14	METTL3i.D1	miCLIP.ARE.onlyRRACH.25nt	602.6640012
-13	METTL3i.D1	miCLIP.ARE.onlyRRACH.25nt	664.5199275
-12	METTL3i.D1	miCLIP.ARE.onlyRRACH.25nt	701.398883
-11	METTL3i.D1	miCLIP.ARE.onlyRRACH.25nt	574.5232113
-10	METTL3i.D1	miCLIP.ARE.onlyRRACH.25nt	663.7440349
-9	METTL3i.D1	miCLIP.ARE.onlyRRACH.25nt	486.4190778
-8	METTL3i.D1	miCLIP.ARE.onlyRRACH.25nt	941.4173405
-7	METTL3i.D1	miCLIP.ARE.onlyRRACH.25nt	1454.797798
-6	METTL3i.D1	miCLIP.ARE.onlyRRACH.25nt	1144.770959
-5	METTL3i.D1	miCLIP.ARE.onlyRRACH.25nt	919.5245384
-4	METTL3i.D1	miCLIP.ARE.onlyRRACH.25nt	759.210459
-3	METTL3i.D1	miCLIP.ARE.onlyRRACH.25nt	24.32102133
-2	METTL3i.D1	miCLIP.ARE.onlyRRACH.25nt	38.24394758
-1	METTL3i.D1	miCLIP.ARE.onlyRRACH.25nt	34.28347663
0	METTL3i.D1	miCLIP.ARE.onlyRRACH.25nt	61.14991552
1	METTL3i.D1	miCLIP.ARE.onlyRRACH.25nt	37.13794687
2	METTL3i.D1	miCLIP.ARE.onlyRRACH.25nt	1218.852767
3	METTL3i.D1	miCLIP.ARE.onlyRRACH.25nt	224.7867984
4	METTL3i.D1	miCLIP.ARE.onlyRRACH.25nt	1003.792546
5	METTL3i.D1	miCLIP.ARE.onlyRRACH.25nt	1785.731474
6	METTL3i.D1	miCLIP.ARE.onlyRRACH.25nt	1440.026866
7	METTL3i.D1	miCLIP.ARE.onlyRRACH.25nt	1650.729308
8	METTL3i.D1	miCLIP.ARE.onlyRRACH.25nt	1479.31632
9	METTL3i.D1	miCLIP.ARE.onlyRRACH.25nt	1173.431968
10	METTL3i.D1	miCLIP.ARE.onlyRRACH.25nt	965.2629981
11	METTL3i.D1	miCLIP.ARE.onlyRRACH.25nt	1075.2241
12	METTL3i.D1	miCLIP.ARE.onlyRRACH.25nt	1553.242718
13	METTL3i.D1	miCLIP.ARE.onlyRRACH.25nt	798.3688352
14	METTL3i.D1	miCLIP.ARE.onlyRRACH.25nt	1188.124034
15	METTL3i.D1	miCLIP.ARE.onlyRRACH.25nt	890.6517478
16	METTL3i.D1	miCLIP.ARE.onlyRRACH.25nt	685.1791458
17	METTL3i.D1	miCLIP.ARE.onlyRRACH.25nt	1072.244616
18	METTL3i.D1	miCLIP.ARE.onlyRRACH.25nt	888.8634228
19	METTL3i.D1	miCLIP.ARE.onlyRRACH.25nt	1143.242156
20	METTL3i.D1	miCLIP.ARE.onlyRRACH.25nt	902.8232961
21	METTL3i.D1	miCLIP.ARE.onlyRRACH.25nt	788.7542597
22	METTL3i.D1	miCLIP.ARE.onlyRRACH.25nt	850.2059863
23	METTL3i.D1	miCLIP.ARE.onlyRRACH.25nt	730.0319853
24	METTL3i.D1	miCLIP.ARE.onlyRRACH.25nt	686.0503454
25	METTL3i.D1	miCLIP.ARE.onlyRRACH.25nt	746.0687492
26	METTL3i.D1	miCLIP.ARE.onlyRRACH.25nt	613.8199173
27	METTL3i.D1	miCLIP.ARE.onlyRRACH.25nt	387.3482192
28	METTL3i.D1	miCLIP.ARE.onlyRRACH.25nt	434.4559795
29	METTL3i.D1	miCLIP.ARE.onlyRRACH.25nt	342.4575636
30	METTL3i.D1	miCLIP.ARE.onlyRRACH.25nt	771.2860287
31	METTL3i.D1	miCLIP.ARE.onlyRRACH.25nt	468.5502334
32	METTL3i.D1	miCLIP.ARE.onlyRRACH.25nt	379.6752214
33	METTL3i.D1	miCLIP.ARE.onlyRRACH.25nt	463.5546766
34	METTL3i.D1	miCLIP.ARE.onlyRRACH.25nt	411.3894945
35	METTL3i.D1	miCLIP.ARE.onlyRRACH.25nt	234.40215
36	METTL3i.D1	miCLIP.ARE.onlyRRACH.25nt	759.6323637
37	METTL3i.D1	miCLIP.ARE.onlyRRACH.25nt	308.1151823
38	METTL3i.D1	miCLIP.ARE.onlyRRACH.25nt	343.5460375
39	METTL3i.D1	miCLIP.ARE.onlyRRACH.25nt	513.3245592
40	METTL3i.D1	miCLIP.ARE.onlyRRACH.25nt	378.0248219
41	METTL3i.D1	miCLIP.ARE.onlyRRACH.25nt	409.8512654
42	METTL3i.D1	miCLIP.ARE.onlyRRACH.25nt	387.2529455
43	METTL3i.D1	miCLIP.ARE.onlyRRACH.25nt	428.7542285
44	METTL3i.D1	miCLIP.ARE.onlyRRACH.25nt	288.5661423
45	METTL3i.D1	miCLIP.ARE.onlyRRACH.25nt	363.9230056
46	METTL3i.D1	miCLIP.ARE.onlyRRACH.25nt	224.9089221
47	METTL3i.D1	miCLIP.ARE.onlyRRACH.25nt	330.1005989
48	METTL3i.D1	miCLIP.ARE.onlyRRACH.25nt	486.3400674
49	METTL3i.D1	miCLIP.ARE.onlyRRACH.25nt	508.47486
50	METTL3i.D1	miCLIP.ARE.onlyRRACH.25nt	205.9803693
-50	DMSO.D5	miCLIP.ARE.onlyRRACH.25nt	502.2130104
-49	DMSO.D5	miCLIP.ARE.onlyRRACH.25nt	671.5001857
-48	DMSO.D5	miCLIP.ARE.onlyRRACH.25nt	587.6477072
-47	DMSO.D5	miCLIP.ARE.onlyRRACH.25nt	227.5579836
-46	DMSO.D5	miCLIP.ARE.onlyRRACH.25nt	442.2877022
-45	DMSO.D5	miCLIP.ARE.onlyRRACH.25nt	537.2236314
-44	DMSO.D5	miCLIP.ARE.onlyRRACH.25nt	730.6448199
-43	DMSO.D5	miCLIP.ARE.onlyRRACH.25nt	231.7530244
-42	DMSO.D5	miCLIP.ARE.onlyRRACH.25nt	550.0974562
-41	DMSO.D5	miCLIP.ARE.onlyRRACH.25nt	355.4985788
-40	DMSO.D5	miCLIP.ARE.onlyRRACH.25nt	448.7812025
-39	DMSO.D5	miCLIP.ARE.onlyRRACH.25nt	603.7119928
-38	DMSO.D5	miCLIP.ARE.onlyRRACH.25nt	400.9951214
-37	DMSO.D5	miCLIP.ARE.onlyRRACH.25nt	336.1578788
-36	DMSO.D5	miCLIP.ARE.onlyRRACH.25nt	376.4470192
-35	DMSO.D5	miCLIP.ARE.onlyRRACH.25nt	391.6108233
-34	DMSO.D5	miCLIP.ARE.onlyRRACH.25nt	370.9632976
-33	DMSO.D5	miCLIP.ARE.onlyRRACH.25nt	407.4153794
-32	DMSO.D5	miCLIP.ARE.onlyRRACH.25nt	490.530885
-31	DMSO.D5	miCLIP.ARE.onlyRRACH.25nt	421.4066028
-30	DMSO.D5	miCLIP.ARE.onlyRRACH.25nt	473.3036002
-29	DMSO.D5	miCLIP.ARE.onlyRRACH.25nt	293.580948
-28	DMSO.D5	miCLIP.ARE.onlyRRACH.25nt	514.726038
-27	DMSO.D5	miCLIP.ARE.onlyRRACH.25nt	438.3452814
-26	DMSO.D5	miCLIP.ARE.onlyRRACH.25nt	500.295187
-25	DMSO.D5	miCLIP.ARE.onlyRRACH.25nt	594.6920923
-24	DMSO.D5	miCLIP.ARE.onlyRRACH.25nt	795.6645348
-23	DMSO.D5	miCLIP.ARE.onlyRRACH.25nt	710.6385974
-22	DMSO.D5	miCLIP.ARE.onlyRRACH.25nt	899.8711729
-21	DMSO.D5	miCLIP.ARE.onlyRRACH.25nt	643.3338752
-20	DMSO.D5	miCLIP.ARE.onlyRRACH.25nt	493.7671812
-19	DMSO.D5	miCLIP.ARE.onlyRRACH.25nt	765.9582894
-18	DMSO.D5	miCLIP.ARE.onlyRRACH.25nt	835.3324008
-17	DMSO.D5	miCLIP.ARE.onlyRRACH.25nt	1732.13768
-16	DMSO.D5	miCLIP.ARE.onlyRRACH.25nt	684.6701664
-15	DMSO.D5	miCLIP.ARE.onlyRRACH.25nt	2021.160486
-14	DMSO.D5	miCLIP.ARE.onlyRRACH.25nt	784.5724558
-13	DMSO.D5	miCLIP.ARE.onlyRRACH.25nt	592.9716411
-12	DMSO.D5	miCLIP.ARE.onlyRRACH.25nt	869.9313547
-11	DMSO.D5	miCLIP.ARE.onlyRRACH.25nt	604.367642
-10	DMSO.D5	miCLIP.ARE.onlyRRACH.25nt	864.3938123
-9	DMSO.D5	miCLIP.ARE.onlyRRACH.25nt	570.0335999
-8	DMSO.D5	miCLIP.ARE.onlyRRACH.25nt	1246.618791
-7	DMSO.D5	miCLIP.ARE.onlyRRACH.25nt	1435.197304
-6	DMSO.D5	miCLIP.ARE.onlyRRACH.25nt	1705.556799
-5	DMSO.D5	miCLIP.ARE.onlyRRACH.25nt	959.7899088
-4	DMSO.D5	miCLIP.ARE.onlyRRACH.25nt	945.2351451
-3	DMSO.D5	miCLIP.ARE.onlyRRACH.25nt	16.46905126
-2	DMSO.D5	miCLIP.ARE.onlyRRACH.25nt	29.67134652
-1	DMSO.D5	miCLIP.ARE.onlyRRACH.25nt	19.15791079
0	DMSO.D5	miCLIP.ARE.onlyRRACH.25nt	44.16060184
1	DMSO.D5	miCLIP.ARE.onlyRRACH.25nt	17.17730923
2	DMSO.D5	miCLIP.ARE.onlyRRACH.25nt	1992.052573
3	DMSO.D5	miCLIP.ARE.onlyRRACH.25nt	506.9783663
4	DMSO.D5	miCLIP.ARE.onlyRRACH.25nt	1151.199425
5	DMSO.D5	miCLIP.ARE.onlyRRACH.25nt	1931.560917
6	DMSO.D5	miCLIP.ARE.onlyRRACH.25nt	1815.898147
7	DMSO.D5	miCLIP.ARE.onlyRRACH.25nt	1574.33918
8	DMSO.D5	miCLIP.ARE.onlyRRACH.25nt	1670.596006
9	DMSO.D5	miCLIP.ARE.onlyRRACH.25nt	1679.947173
10	DMSO.D5	miCLIP.ARE.onlyRRACH.25nt	1467.879118
11	DMSO.D5	miCLIP.ARE.onlyRRACH.25nt	1404.731886
12	DMSO.D5	miCLIP.ARE.onlyRRACH.25nt	1743.972694
13	DMSO.D5	miCLIP.ARE.onlyRRACH.25nt	1779.322589
14	DMSO.D5	miCLIP.ARE.onlyRRACH.25nt	1498.343196
15	DMSO.D5	miCLIP.ARE.onlyRRACH.25nt	2102.18926
16	DMSO.D5	miCLIP.ARE.onlyRRACH.25nt	1916.399516
17	DMSO.D5	miCLIP.ARE.onlyRRACH.25nt	1260.528518
18	DMSO.D5	miCLIP.ARE.onlyRRACH.25nt	1936.136358
19	DMSO.D5	miCLIP.ARE.onlyRRACH.25nt	1451.342831
20	DMSO.D5	miCLIP.ARE.onlyRRACH.25nt	1370.551939
21	DMSO.D5	miCLIP.ARE.onlyRRACH.25nt	1233.629804
22	DMSO.D5	miCLIP.ARE.onlyRRACH.25nt	862.1030858
23	DMSO.D5	miCLIP.ARE.onlyRRACH.25nt	869.1482874
24	DMSO.D5	miCLIP.ARE.onlyRRACH.25nt	951.0276523
25	DMSO.D5	miCLIP.ARE.onlyRRACH.25nt	789.9195041
26	DMSO.D5	miCLIP.ARE.onlyRRACH.25nt	551.2825896
27	DMSO.D5	miCLIP.ARE.onlyRRACH.25nt	495.1464931
28	DMSO.D5	miCLIP.ARE.onlyRRACH.25nt	383.4492957
29	DMSO.D5	miCLIP.ARE.onlyRRACH.25nt	494.448067
30	DMSO.D5	miCLIP.ARE.onlyRRACH.25nt	810.663836
31	DMSO.D5	miCLIP.ARE.onlyRRACH.25nt	519.5900073
32	DMSO.D5	miCLIP.ARE.onlyRRACH.25nt	464.4383973
33	DMSO.D5	miCLIP.ARE.onlyRRACH.25nt	609.2872878
34	DMSO.D5	miCLIP.ARE.onlyRRACH.25nt	577.7314748
35	DMSO.D5	miCLIP.ARE.onlyRRACH.25nt	471.5471851
36	DMSO.D5	miCLIP.ARE.onlyRRACH.25nt	1048.733576
37	DMSO.D5	miCLIP.ARE.onlyRRACH.25nt	470.7828738
38	DMSO.D5	miCLIP.ARE.onlyRRACH.25nt	599.3168535
39	DMSO.D5	miCLIP.ARE.onlyRRACH.25nt	753.8996209
40	DMSO.D5	miCLIP.ARE.onlyRRACH.25nt	499.39602
41	DMSO.D5	miCLIP.ARE.onlyRRACH.25nt	482.2637839
42	DMSO.D5	miCLIP.ARE.onlyRRACH.25nt	467.5906913
43	DMSO.D5	miCLIP.ARE.onlyRRACH.25nt	603.0056969
44	DMSO.D5	miCLIP.ARE.onlyRRACH.25nt	630.9992308
45	DMSO.D5	miCLIP.ARE.onlyRRACH.25nt	535.019271
46	DMSO.D5	miCLIP.ARE.onlyRRACH.25nt	312.4657061
47	DMSO.D5	miCLIP.ARE.onlyRRACH.25nt	472.8704927
48	DMSO.D5	miCLIP.ARE.onlyRRACH.25nt	586.0016604
49	DMSO.D5	miCLIP.ARE.onlyRRACH.25nt	517.0165625
50	DMSO.D5	miCLIP.ARE.onlyRRACH.25nt	269.9115554
-50	METTL3i.D5	miCLIP.ARE.onlyRRACH.25nt	439.9871754
-49	METTL3i.D5	miCLIP.ARE.onlyRRACH.25nt	543.1948283
-48	METTL3i.D5	miCLIP.ARE.onlyRRACH.25nt	489.7721895
-47	METTL3i.D5	miCLIP.ARE.onlyRRACH.25nt	212.279765
-46	METTL3i.D5	miCLIP.ARE.onlyRRACH.25nt	450.9345851
-45	METTL3i.D5	miCLIP.ARE.onlyRRACH.25nt	545.7895271
-44	METTL3i.D5	miCLIP.ARE.onlyRRACH.25nt	636.1059746
-43	METTL3i.D5	miCLIP.ARE.onlyRRACH.25nt	201.6791945
-42	METTL3i.D5	miCLIP.ARE.onlyRRACH.25nt	486.0900351
-41	METTL3i.D5	miCLIP.ARE.onlyRRACH.25nt	309.8113073
-40	METTL3i.D5	miCLIP.ARE.onlyRRACH.25nt	434.4434332
-39	METTL3i.D5	miCLIP.ARE.onlyRRACH.25nt	592.374728
-38	METTL3i.D5	miCLIP.ARE.onlyRRACH.25nt	326.7452799
-37	METTL3i.D5	miCLIP.ARE.onlyRRACH.25nt	275.8010751
-36	METTL3i.D5	miCLIP.ARE.onlyRRACH.25nt	337.3006347
-35	METTL3i.D5	miCLIP.ARE.onlyRRACH.25nt	350.3553991
-34	METTL3i.D5	miCLIP.ARE.onlyRRACH.25nt	358.0244482
-33	METTL3i.D5	miCLIP.ARE.onlyRRACH.25nt	342.9067116
-32	METTL3i.D5	miCLIP.ARE.onlyRRACH.25nt	448.4708946
-31	METTL3i.D5	miCLIP.ARE.onlyRRACH.25nt	320.1739478
-30	METTL3i.D5	miCLIP.ARE.onlyRRACH.25nt	425.7646042
-29	METTL3i.D5	miCLIP.ARE.onlyRRACH.25nt	257.7654427
-28	METTL3i.D5	miCLIP.ARE.onlyRRACH.25nt	421.7245625
-27	METTL3i.D5	miCLIP.ARE.onlyRRACH.25nt	338.3446301
-26	METTL3i.D5	miCLIP.ARE.onlyRRACH.25nt	445.7526823
-25	METTL3i.D5	miCLIP.ARE.onlyRRACH.25nt	587.952652
-24	METTL3i.D5	miCLIP.ARE.onlyRRACH.25nt	628.5153482
-23	METTL3i.D5	miCLIP.ARE.onlyRRACH.25nt	615.1036937
-22	METTL3i.D5	miCLIP.ARE.onlyRRACH.25nt	805.2140117
-21	METTL3i.D5	miCLIP.ARE.onlyRRACH.25nt	615.7139741
-20	METTL3i.D5	miCLIP.ARE.onlyRRACH.25nt	413.2465795
-19	METTL3i.D5	miCLIP.ARE.onlyRRACH.25nt	547.1188453
-18	METTL3i.D5	miCLIP.ARE.onlyRRACH.25nt	720.963036
-17	METTL3i.D5	miCLIP.ARE.onlyRRACH.25nt	1260.007814
-16	METTL3i.D5	miCLIP.ARE.onlyRRACH.25nt	646.4044268
-15	METTL3i.D5	miCLIP.ARE.onlyRRACH.25nt	1763.822552
-14	METTL3i.D5	miCLIP.ARE.onlyRRACH.25nt	663.2734254
-13	METTL3i.D5	miCLIP.ARE.onlyRRACH.25nt	649.0894538
-12	METTL3i.D5	miCLIP.ARE.onlyRRACH.25nt	839.0337154
-11	METTL3i.D5	miCLIP.ARE.onlyRRACH.25nt	534.1375718
-10	METTL3i.D5	miCLIP.ARE.onlyRRACH.25nt	747.4185513
-9	METTL3i.D5	miCLIP.ARE.onlyRRACH.25nt	455.1767381
-8	METTL3i.D5	miCLIP.ARE.onlyRRACH.25nt	1002.098879
-7	METTL3i.D5	miCLIP.ARE.onlyRRACH.25nt	1224.231541
-6	METTL3i.D5	miCLIP.ARE.onlyRRACH.25nt	1296.157303
-5	METTL3i.D5	miCLIP.ARE.onlyRRACH.25nt	819.133089
-4	METTL3i.D5	miCLIP.ARE.onlyRRACH.25nt	749.1132088
-3	METTL3i.D5	miCLIP.ARE.onlyRRACH.25nt	19.50151072
-2	METTL3i.D5	miCLIP.ARE.onlyRRACH.25nt	31.20422738
-1	METTL3i.D5	miCLIP.ARE.onlyRRACH.25nt	23.56165189
0	METTL3i.D5	miCLIP.ARE.onlyRRACH.25nt	47.35758538
1	METTL3i.D5	miCLIP.ARE.onlyRRACH.25nt	23.98037883
2	METTL3i.D5	miCLIP.ARE.onlyRRACH.25nt	1405.439411
3	METTL3i.D5	miCLIP.ARE.onlyRRACH.25nt	266.3087857
4	METTL3i.D5	miCLIP.ARE.onlyRRACH.25nt	962.7486175
5	METTL3i.D5	miCLIP.ARE.onlyRRACH.25nt	1729.772429
6	METTL3i.D5	miCLIP.ARE.onlyRRACH.25nt	1534.311294
7	METTL3i.D5	miCLIP.ARE.onlyRRACH.25nt	1414.393685
8	METTL3i.D5	miCLIP.ARE.onlyRRACH.25nt	1692.133197
9	METTL3i.D5	miCLIP.ARE.onlyRRACH.25nt	1428.690955
10	METTL3i.D5	miCLIP.ARE.onlyRRACH.25nt	1212.828704
11	METTL3i.D5	miCLIP.ARE.onlyRRACH.25nt	1255.911963
12	METTL3i.D5	miCLIP.ARE.onlyRRACH.25nt	1676.710322
13	METTL3i.D5	miCLIP.ARE.onlyRRACH.25nt	1288.664694
14	METTL3i.D5	miCLIP.ARE.onlyRRACH.25nt	1449.122478
15	METTL3i.D5	miCLIP.ARE.onlyRRACH.25nt	1577.888419
16	METTL3i.D5	miCLIP.ARE.onlyRRACH.25nt	1388.367549
17	METTL3i.D5	miCLIP.ARE.onlyRRACH.25nt	1270.377241
18	METTL3i.D5	miCLIP.ARE.onlyRRACH.25nt	1440.726672
19	METTL3i.D5	miCLIP.ARE.onlyRRACH.25nt	1282.387143
20	METTL3i.D5	miCLIP.ARE.onlyRRACH.25nt	1198.556039
21	METTL3i.D5	miCLIP.ARE.onlyRRACH.25nt	1022.570652
22	METTL3i.D5	miCLIP.ARE.onlyRRACH.25nt	806.4716923
23	METTL3i.D5	miCLIP.ARE.onlyRRACH.25nt	872.8177423
24	METTL3i.D5	miCLIP.ARE.onlyRRACH.25nt	888.7384362
25	METTL3i.D5	miCLIP.ARE.onlyRRACH.25nt	706.5972966
26	METTL3i.D5	miCLIP.ARE.onlyRRACH.25nt	577.3039046
27	METTL3i.D5	miCLIP.ARE.onlyRRACH.25nt	411.0545931
28	METTL3i.D5	miCLIP.ARE.onlyRRACH.25nt	363.5598659
29	METTL3i.D5	miCLIP.ARE.onlyRRACH.25nt	420.2224218
30	METTL3i.D5	miCLIP.ARE.onlyRRACH.25nt	713.0872042
31	METTL3i.D5	miCLIP.ARE.onlyRRACH.25nt	412.6007269
32	METTL3i.D5	miCLIP.ARE.onlyRRACH.25nt	408.2783209
33	METTL3i.D5	miCLIP.ARE.onlyRRACH.25nt	533.0479805
34	METTL3i.D5	miCLIP.ARE.onlyRRACH.25nt	501.2902677
35	METTL3i.D5	miCLIP.ARE.onlyRRACH.25nt	396.3765576
36	METTL3i.D5	miCLIP.ARE.onlyRRACH.25nt	857.9074256
37	METTL3i.D5	miCLIP.ARE.onlyRRACH.25nt	443.8586824
38	METTL3i.D5	miCLIP.ARE.onlyRRACH.25nt	544.3176063
39	METTL3i.D5	miCLIP.ARE.onlyRRACH.25nt	632.7833784
40	METTL3i.D5	miCLIP.ARE.onlyRRACH.25nt	448.614318
41	METTL3i.D5	miCLIP.ARE.onlyRRACH.25nt	421.6645567
42	METTL3i.D5	miCLIP.ARE.onlyRRACH.25nt	336.2821432
43	METTL3i.D5	miCLIP.ARE.onlyRRACH.25nt	533.6141614
44	METTL3i.D5	miCLIP.ARE.onlyRRACH.25nt	335.2011141
45	METTL3i.D5	miCLIP.ARE.onlyRRACH.25nt	457.8860442
46	METTL3i.D5	miCLIP.ARE.onlyRRACH.25nt	284.8205697
47	METTL3i.D5	miCLIP.ARE.onlyRRACH.25nt	368.0112868
48	METTL3i.D5	miCLIP.ARE.onlyRRACH.25nt	558.0078118
49	METTL3i.D5	miCLIP.ARE.onlyRRACH.25nt	547.295708
50	METTL3i.D5	miCLIP.ARE.onlyRRACH.25nt	232.653619
-50	DMSO.noAct	miCLIP.ARE.onlyRRACH.25nt	361.8051698
-49	DMSO.noAct	miCLIP.ARE.onlyRRACH.25nt	359.5944
-48	DMSO.noAct	miCLIP.ARE.onlyRRACH.25nt	471.9283313
-47	DMSO.noAct	miCLIP.ARE.onlyRRACH.25nt	208.4868678
-46	DMSO.noAct	miCLIP.ARE.onlyRRACH.25nt	516.5704104
-45	DMSO.noAct	miCLIP.ARE.onlyRRACH.25nt	476.9175562
-44	DMSO.noAct	miCLIP.ARE.onlyRRACH.25nt	406.5748708
-43	DMSO.noAct	miCLIP.ARE.onlyRRACH.25nt	237.388092
-42	DMSO.noAct	miCLIP.ARE.onlyRRACH.25nt	528.1637443
-41	DMSO.noAct	miCLIP.ARE.onlyRRACH.25nt	355.6091998
-40	DMSO.noAct	miCLIP.ARE.onlyRRACH.25nt	400.3470525
-39	DMSO.noAct	miCLIP.ARE.onlyRRACH.25nt	423.2203285
-38	DMSO.noAct	miCLIP.ARE.onlyRRACH.25nt	397.1810571
-37	DMSO.noAct	miCLIP.ARE.onlyRRACH.25nt	381.582798
-36	DMSO.noAct	miCLIP.ARE.onlyRRACH.25nt	447.0488302
-35	DMSO.noAct	miCLIP.ARE.onlyRRACH.25nt	310.2980368
-34	DMSO.noAct	miCLIP.ARE.onlyRRACH.25nt	383.7391441
-33	DMSO.noAct	miCLIP.ARE.onlyRRACH.25nt	332.3671582
-32	DMSO.noAct	miCLIP.ARE.onlyRRACH.25nt	473.6942866
-31	DMSO.noAct	miCLIP.ARE.onlyRRACH.25nt	368.9600899
-30	DMSO.noAct	miCLIP.ARE.onlyRRACH.25nt	393.2803046
-29	DMSO.noAct	miCLIP.ARE.onlyRRACH.25nt	225.8276328
-28	DMSO.noAct	miCLIP.ARE.onlyRRACH.25nt	401.1409077
-27	DMSO.noAct	miCLIP.ARE.onlyRRACH.25nt	258.7919302
-26	DMSO.noAct	miCLIP.ARE.onlyRRACH.25nt	359.0604632
-25	DMSO.noAct	miCLIP.ARE.onlyRRACH.25nt	489.5542881
-24	DMSO.noAct	miCLIP.ARE.onlyRRACH.25nt	811.7215776
-23	DMSO.noAct	miCLIP.ARE.onlyRRACH.25nt	398.8052904
-22	DMSO.noAct	miCLIP.ARE.onlyRRACH.25nt	552.9737716
-21	DMSO.noAct	miCLIP.ARE.onlyRRACH.25nt	587.4647809
-20	DMSO.noAct	miCLIP.ARE.onlyRRACH.25nt	442.8544107
-19	DMSO.noAct	miCLIP.ARE.onlyRRACH.25nt	523.520786
-18	DMSO.noAct	miCLIP.ARE.onlyRRACH.25nt	656.992936
-17	DMSO.noAct	miCLIP.ARE.onlyRRACH.25nt	2199.211227
-16	DMSO.noAct	miCLIP.ARE.onlyRRACH.25nt	641.1273098
-15	DMSO.noAct	miCLIP.ARE.onlyRRACH.25nt	2018.998647
-14	DMSO.noAct	miCLIP.ARE.onlyRRACH.25nt	760.7615313
-13	DMSO.noAct	miCLIP.ARE.onlyRRACH.25nt	579.9063963
-12	DMSO.noAct	miCLIP.ARE.onlyRRACH.25nt	1008.713659
-11	DMSO.noAct	miCLIP.ARE.onlyRRACH.25nt	589.9927431
-10	DMSO.noAct	miCLIP.ARE.onlyRRACH.25nt	1041.662983
-9	DMSO.noAct	miCLIP.ARE.onlyRRACH.25nt	544.5427087
-8	DMSO.noAct	miCLIP.ARE.onlyRRACH.25nt	753.9463027
-7	DMSO.noAct	miCLIP.ARE.onlyRRACH.25nt	1062.042045
-6	DMSO.noAct	miCLIP.ARE.onlyRRACH.25nt	1101.817847
-5	DMSO.noAct	miCLIP.ARE.onlyRRACH.25nt	588.5138799
-4	DMSO.noAct	miCLIP.ARE.onlyRRACH.25nt	839.8496216
-3	DMSO.noAct	miCLIP.ARE.onlyRRACH.25nt	16.81245299
-2	DMSO.noAct	miCLIP.ARE.onlyRRACH.25nt	25.53068419
-1	DMSO.noAct	miCLIP.ARE.onlyRRACH.25nt	24.83442666
0	DMSO.noAct	miCLIP.ARE.onlyRRACH.25nt	36.40336114
1	DMSO.noAct	miCLIP.ARE.onlyRRACH.25nt	21.34093931
2	DMSO.noAct	miCLIP.ARE.onlyRRACH.25nt	1689.080933
3	DMSO.noAct	miCLIP.ARE.onlyRRACH.25nt	426.8751864
4	DMSO.noAct	miCLIP.ARE.onlyRRACH.25nt	1014.226522
5	DMSO.noAct	miCLIP.ARE.onlyRRACH.25nt	1407.610923
6	DMSO.noAct	miCLIP.ARE.onlyRRACH.25nt	1138.533649
7	DMSO.noAct	miCLIP.ARE.onlyRRACH.25nt	1084.074567
8	DMSO.noAct	miCLIP.ARE.onlyRRACH.25nt	1569.424137
9	DMSO.noAct	miCLIP.ARE.onlyRRACH.25nt	1565.000773
10	DMSO.noAct	miCLIP.ARE.onlyRRACH.25nt	920.7055675
11	DMSO.noAct	miCLIP.ARE.onlyRRACH.25nt	1087.405734
12	DMSO.noAct	miCLIP.ARE.onlyRRACH.25nt	1146.601724
13	DMSO.noAct	miCLIP.ARE.onlyRRACH.25nt	1969.476343
14	DMSO.noAct	miCLIP.ARE.onlyRRACH.25nt	1394.832393
15	DMSO.noAct	miCLIP.ARE.onlyRRACH.25nt	1968.073452
16	DMSO.noAct	miCLIP.ARE.onlyRRACH.25nt	2097.269586
17	DMSO.noAct	miCLIP.ARE.onlyRRACH.25nt	1022.490513
18	DMSO.noAct	miCLIP.ARE.onlyRRACH.25nt	2122.965441
19	DMSO.noAct	miCLIP.ARE.onlyRRACH.25nt	1090.825073
20	DMSO.noAct	miCLIP.ARE.onlyRRACH.25nt	865.0237398
21	DMSO.noAct	miCLIP.ARE.onlyRRACH.25nt	1101.244536
22	DMSO.noAct	miCLIP.ARE.onlyRRACH.25nt	815.072469
23	DMSO.noAct	miCLIP.ARE.onlyRRACH.25nt	802.4825594
24	DMSO.noAct	miCLIP.ARE.onlyRRACH.25nt	780.6415081
25	DMSO.noAct	miCLIP.ARE.onlyRRACH.25nt	860.3357833
26	DMSO.noAct	miCLIP.ARE.onlyRRACH.25nt	587.2733862
27	DMSO.noAct	miCLIP.ARE.onlyRRACH.25nt	403.6387695
28	DMSO.noAct	miCLIP.ARE.onlyRRACH.25nt	461.8297847
29	DMSO.noAct	miCLIP.ARE.onlyRRACH.25nt	379.8205672
30	DMSO.noAct	miCLIP.ARE.onlyRRACH.25nt	528.8703012
31	DMSO.noAct	miCLIP.ARE.onlyRRACH.25nt	398.6082709
32	DMSO.noAct	miCLIP.ARE.onlyRRACH.25nt	367.7374207
33	DMSO.noAct	miCLIP.ARE.onlyRRACH.25nt	561.7464264
34	DMSO.noAct	miCLIP.ARE.onlyRRACH.25nt	563.1464666
35	DMSO.noAct	miCLIP.ARE.onlyRRACH.25nt	316.831798
36	DMSO.noAct	miCLIP.ARE.onlyRRACH.25nt	592.6904749
37	DMSO.noAct	miCLIP.ARE.onlyRRACH.25nt	440.5554688
38	DMSO.noAct	miCLIP.ARE.onlyRRACH.25nt	450.0008556
39	DMSO.noAct	miCLIP.ARE.onlyRRACH.25nt	538.6732804
40	DMSO.noAct	miCLIP.ARE.onlyRRACH.25nt	422.317626
41	DMSO.noAct	miCLIP.ARE.onlyRRACH.25nt	317.0616922
42	DMSO.noAct	miCLIP.ARE.onlyRRACH.25nt	292.3182883
43	DMSO.noAct	miCLIP.ARE.onlyRRACH.25nt	672.1041567
44	DMSO.noAct	miCLIP.ARE.onlyRRACH.25nt	375.5510491
45	DMSO.noAct	miCLIP.ARE.onlyRRACH.25nt	445.8786842
46	DMSO.noAct	miCLIP.ARE.onlyRRACH.25nt	362.1758357
47	DMSO.noAct	miCLIP.ARE.onlyRRACH.25nt	366.7136713
48	DMSO.noAct	miCLIP.ARE.onlyRRACH.25nt	710.7398365
49	DMSO.noAct	miCLIP.ARE.onlyRRACH.25nt	635.9907382
50	DMSO.noAct	miCLIP.ARE.onlyRRACH.25nt	259.1587955
-50	METTL3i.noAct	miCLIP.ARE.onlyRRACH.25nt	54.0878496
-49	METTL3i.noAct	miCLIP.ARE.onlyRRACH.25nt	76.05204709
-48	METTL3i.noAct	miCLIP.ARE.onlyRRACH.25nt	111.6947525
-47	METTL3i.noAct	miCLIP.ARE.onlyRRACH.25nt	134.4433776
-46	METTL3i.noAct	miCLIP.ARE.onlyRRACH.25nt	40.34658141
-45	METTL3i.noAct	miCLIP.ARE.onlyRRACH.25nt	64.78876027
-44	METTL3i.noAct	miCLIP.ARE.onlyRRACH.25nt	62.66477624
-43	METTL3i.noAct	miCLIP.ARE.onlyRRACH.25nt	32.94267253
-42	METTL3i.noAct	miCLIP.ARE.onlyRRACH.25nt	224.7617864
-41	METTL3i.noAct	miCLIP.ARE.onlyRRACH.25nt	59.6153036
-40	METTL3i.noAct	miCLIP.ARE.onlyRRACH.25nt	141.1183717
-39	METTL3i.noAct	miCLIP.ARE.onlyRRACH.25nt	81.08175293
-38	METTL3i.noAct	miCLIP.ARE.onlyRRACH.25nt	113.1498922
-37	METTL3i.noAct	miCLIP.ARE.onlyRRACH.25nt	75.37408763
-36	METTL3i.noAct	miCLIP.ARE.onlyRRACH.25nt	32.3666237
-35	METTL3i.noAct	miCLIP.ARE.onlyRRACH.25nt	91.03096103
-34	METTL3i.noAct	miCLIP.ARE.onlyRRACH.25nt	76.61173338
-33	METTL3i.noAct	miCLIP.ARE.onlyRRACH.25nt	71.07972182
-32	METTL3i.noAct	miCLIP.ARE.onlyRRACH.25nt	90.20738305
-31	METTL3i.noAct	miCLIP.ARE.onlyRRACH.25nt	26.95019544
-30	METTL3i.noAct	miCLIP.ARE.onlyRRACH.25nt	32.75065625
-29	METTL3i.noAct	miCLIP.ARE.onlyRRACH.25nt	55.78140332
-28	METTL3i.noAct	miCLIP.ARE.onlyRRACH.25nt	96.55385748
-27	METTL3i.noAct	miCLIP.ARE.onlyRRACH.25nt	74.04364637
-26	METTL3i.noAct	miCLIP.ARE.onlyRRACH.25nt	112.7521869
-25	METTL3i.noAct	miCLIP.ARE.onlyRRACH.25nt	78.23154399
-24	METTL3i.noAct	miCLIP.ARE.onlyRRACH.25nt	133.0228307
-23	METTL3i.noAct	miCLIP.ARE.onlyRRACH.25nt	36.2305592
-22	METTL3i.noAct	miCLIP.ARE.onlyRRACH.25nt	85.75559374
-21	METTL3i.noAct	miCLIP.ARE.onlyRRACH.25nt	65.73972653
-20	METTL3i.noAct	miCLIP.ARE.onlyRRACH.25nt	49.62238761
-19	METTL3i.noAct	miCLIP.ARE.onlyRRACH.25nt	84.49702789
-18	METTL3i.noAct	miCLIP.ARE.onlyRRACH.25nt	72.87518617
-17	METTL3i.noAct	miCLIP.ARE.onlyRRACH.25nt	391.1850653
-16	METTL3i.noAct	miCLIP.ARE.onlyRRACH.25nt	220.9115236
-15	METTL3i.noAct	miCLIP.ARE.onlyRRACH.25nt	771.8274656
-14	METTL3i.noAct	miCLIP.ARE.onlyRRACH.25nt	125.1466513
-13	METTL3i.noAct	miCLIP.ARE.onlyRRACH.25nt	210.449027
-12	METTL3i.noAct	miCLIP.ARE.onlyRRACH.25nt	136.5209639
-11	METTL3i.noAct	miCLIP.ARE.onlyRRACH.25nt	83.84454608
-10	METTL3i.noAct	miCLIP.ARE.onlyRRACH.25nt	254.9534708
-9	METTL3i.noAct	miCLIP.ARE.onlyRRACH.25nt	115.5377679
-8	METTL3i.noAct	miCLIP.ARE.onlyRRACH.25nt	164.4730809
-7	METTL3i.noAct	miCLIP.ARE.onlyRRACH.25nt	222.6005197
-6	METTL3i.noAct	miCLIP.ARE.onlyRRACH.25nt	138.0179438
-5	METTL3i.noAct	miCLIP.ARE.onlyRRACH.25nt	85.97308767
-4	METTL3i.noAct	miCLIP.ARE.onlyRRACH.25nt	112.0396347
-3	METTL3i.noAct	miCLIP.ARE.onlyRRACH.25nt	18.62079795
-2	METTL3i.noAct	miCLIP.ARE.onlyRRACH.25nt	31.44113509
-1	METTL3i.noAct	miCLIP.ARE.onlyRRACH.25nt	33.59059677
0	METTL3i.noAct	miCLIP.ARE.onlyRRACH.25nt	73.60410094
1	METTL3i.noAct	miCLIP.ARE.onlyRRACH.25nt	46.41093391
2	METTL3i.noAct	miCLIP.ARE.onlyRRACH.25nt	173.4758803
3	METTL3i.noAct	miCLIP.ARE.onlyRRACH.25nt	42.70897947
4	METTL3i.noAct	miCLIP.ARE.onlyRRACH.25nt	189.9981719
5	METTL3i.noAct	miCLIP.ARE.onlyRRACH.25nt	307.245856
6	METTL3i.noAct	miCLIP.ARE.onlyRRACH.25nt	252.5355598
7	METTL3i.noAct	miCLIP.ARE.onlyRRACH.25nt	268.9259056
8	METTL3i.noAct	miCLIP.ARE.onlyRRACH.25nt	315.3786797
9	METTL3i.noAct	miCLIP.ARE.onlyRRACH.25nt	225.9348042
10	METTL3i.noAct	miCLIP.ARE.onlyRRACH.25nt	162.7886423
11	METTL3i.noAct	miCLIP.ARE.onlyRRACH.25nt	297.6369726
12	METTL3i.noAct	miCLIP.ARE.onlyRRACH.25nt	210.5254599
13	METTL3i.noAct	miCLIP.ARE.onlyRRACH.25nt	216.4369465
14	METTL3i.noAct	miCLIP.ARE.onlyRRACH.25nt	199.2021027
15	METTL3i.noAct	miCLIP.ARE.onlyRRACH.25nt	117.0256326
16	METTL3i.noAct	miCLIP.ARE.onlyRRACH.25nt	179.5748256
17	METTL3i.noAct	miCLIP.ARE.onlyRRACH.25nt	250.8119709
18	METTL3i.noAct	miCLIP.ARE.onlyRRACH.25nt	163.1034893
19	METTL3i.noAct	miCLIP.ARE.onlyRRACH.25nt	191.069279
20	METTL3i.noAct	miCLIP.ARE.onlyRRACH.25nt	133.0574235
21	METTL3i.noAct	miCLIP.ARE.onlyRRACH.25nt	206.3466774
22	METTL3i.noAct	miCLIP.ARE.onlyRRACH.25nt	151.606346
23	METTL3i.noAct	miCLIP.ARE.onlyRRACH.25nt	171.4119667
24	METTL3i.noAct	miCLIP.ARE.onlyRRACH.25nt	93.80742686
25	METTL3i.noAct	miCLIP.ARE.onlyRRACH.25nt	169.859474
26	METTL3i.noAct	miCLIP.ARE.onlyRRACH.25nt	177.3953287
27	METTL3i.noAct	miCLIP.ARE.onlyRRACH.25nt	77.99312996
28	METTL3i.noAct	miCLIP.ARE.onlyRRACH.25nt	71.01509383
29	METTL3i.noAct	miCLIP.ARE.onlyRRACH.25nt	81.0426026
30	METTL3i.noAct	miCLIP.ARE.onlyRRACH.25nt	78.72660229
31	METTL3i.noAct	miCLIP.ARE.onlyRRACH.25nt	48.317424
32	METTL3i.noAct	miCLIP.ARE.onlyRRACH.25nt	24.44673642
33	METTL3i.noAct	miCLIP.ARE.onlyRRACH.25nt	146.1207322
34	METTL3i.noAct	miCLIP.ARE.onlyRRACH.25nt	77.06764135
35	METTL3i.noAct	miCLIP.ARE.onlyRRACH.25nt	49.08093155
36	METTL3i.noAct	miCLIP.ARE.onlyRRACH.25nt	58.39133053
37	METTL3i.noAct	miCLIP.ARE.onlyRRACH.25nt	65.93174281
38	METTL3i.noAct	miCLIP.ARE.onlyRRACH.25nt	104.7813443
39	METTL3i.noAct	miCLIP.ARE.onlyRRACH.25nt	61.49631604
40	METTL3i.noAct	miCLIP.ARE.onlyRRACH.25nt	126.7109491
41	METTL3i.noAct	miCLIP.ARE.onlyRRACH.25nt	77.25510007
42	METTL3i.noAct	miCLIP.ARE.onlyRRACH.25nt	66.82719621
43	METTL3i.noAct	miCLIP.ARE.onlyRRACH.25nt	93.20134282
44	METTL3i.noAct	miCLIP.ARE.onlyRRACH.25nt	79.54562271
45	METTL3i.noAct	miCLIP.ARE.onlyRRACH.25nt	65.85075228
46	METTL3i.noAct	miCLIP.ARE.onlyRRACH.25nt	84.22402108
47	METTL3i.noAct	miCLIP.ARE.onlyRRACH.25nt	53.00037993
48	METTL3i.noAct	miCLIP.ARE.onlyRRACH.25nt	82.78711163
49	METTL3i.noAct	miCLIP.ARE.onlyRRACH.25nt	116.5214592
50	METTL3i.noAct	miCLIP.ARE.onlyRRACH.25nt	68.54622758
-50	DMSO.D1	miCLIP.ARE.onlyRRACH.25nt	627.5104153
-49	DMSO.D1	miCLIP.ARE.onlyRRACH.25nt	964.3297658
-48	DMSO.D1	miCLIP.ARE.onlyRRACH.25nt	699.8252112
-47	DMSO.D1	miCLIP.ARE.onlyRRACH.25nt	305.5201174
-46	DMSO.D1	miCLIP.ARE.onlyRRACH.25nt	488.8311817
-45	DMSO.D1	miCLIP.ARE.onlyRRACH.25nt	501.5739513
-44	DMSO.D1	miCLIP.ARE.onlyRRACH.25nt	545.30376
-43	DMSO.D1	miCLIP.ARE.onlyRRACH.25nt	293.1069478
-42	DMSO.D1	miCLIP.ARE.onlyRRACH.25nt	636.8510796
-41	DMSO.D1	miCLIP.ARE.onlyRRACH.25nt	417.8740062
-40	DMSO.D1	miCLIP.ARE.onlyRRACH.25nt	593.3249665
-39	DMSO.D1	miCLIP.ARE.onlyRRACH.25nt	622.7447523
-38	DMSO.D1	miCLIP.ARE.onlyRRACH.25nt	436.2257548
-37	DMSO.D1	miCLIP.ARE.onlyRRACH.25nt	362.3233162
-36	DMSO.D1	miCLIP.ARE.onlyRRACH.25nt	457.6143379
-35	DMSO.D1	miCLIP.ARE.onlyRRACH.25nt	496.1591311
-34	DMSO.D1	miCLIP.ARE.onlyRRACH.25nt	446.6487281
-33	DMSO.D1	miCLIP.ARE.onlyRRACH.25nt	430.1313487
-32	DMSO.D1	miCLIP.ARE.onlyRRACH.25nt	503.4819198
-31	DMSO.D1	miCLIP.ARE.onlyRRACH.25nt	463.1426251
-30	DMSO.D1	miCLIP.ARE.onlyRRACH.25nt	568.6804913
-29	DMSO.D1	miCLIP.ARE.onlyRRACH.25nt	341.0475789
-28	DMSO.D1	miCLIP.ARE.onlyRRACH.25nt	479.2389673
-27	DMSO.D1	miCLIP.ARE.onlyRRACH.25nt	453.6691301
-26	DMSO.D1	miCLIP.ARE.onlyRRACH.25nt	714.1419136
-25	DMSO.D1	miCLIP.ARE.onlyRRACH.25nt	712.3182116
-24	DMSO.D1	miCLIP.ARE.onlyRRACH.25nt	811.5936389
-23	DMSO.D1	miCLIP.ARE.onlyRRACH.25nt	562.3822106
-22	DMSO.D1	miCLIP.ARE.onlyRRACH.25nt	1287.107649
-21	DMSO.D1	miCLIP.ARE.onlyRRACH.25nt	683.55598
-20	DMSO.D1	miCLIP.ARE.onlyRRACH.25nt	649.883054
-19	DMSO.D1	miCLIP.ARE.onlyRRACH.25nt	897.1706373
-18	DMSO.D1	miCLIP.ARE.onlyRRACH.25nt	1037.665304
-17	DMSO.D1	miCLIP.ARE.onlyRRACH.25nt	1703.293358
-16	DMSO.D1	miCLIP.ARE.onlyRRACH.25nt	877.0575217
-15	DMSO.D1	miCLIP.ARE.onlyRRACH.25nt	1920.643633
-14	DMSO.D1	miCLIP.ARE.onlyRRACH.25nt	858.0523083
-13	DMSO.D1	miCLIP.ARE.onlyRRACH.25nt	846.8481008
-12	DMSO.D1	miCLIP.ARE.onlyRRACH.25nt	968.5693455
-11	DMSO.D1	miCLIP.ARE.onlyRRACH.25nt	820.3254928
-10	DMSO.D1	miCLIP.ARE.onlyRRACH.25nt	1024.438626
-9	DMSO.D1	miCLIP.ARE.onlyRRACH.25nt	701.3617151
-8	DMSO.D1	miCLIP.ARE.onlyRRACH.25nt	1305.313573
-7	DMSO.D1	miCLIP.ARE.onlyRRACH.25nt	1751.862822
-6	DMSO.D1	miCLIP.ARE.onlyRRACH.25nt	1839.220221
-5	DMSO.D1	miCLIP.ARE.onlyRRACH.25nt	1193.012462
-4	DMSO.D1	miCLIP.ARE.onlyRRACH.25nt	1063.619043
-3	DMSO.D1	miCLIP.ARE.onlyRRACH.25nt	15.34154306
-2	DMSO.D1	miCLIP.ARE.onlyRRACH.25nt	37.79956286
-1	DMSO.D1	miCLIP.ARE.onlyRRACH.25nt	18.74030447
0	DMSO.D1	miCLIP.ARE.onlyRRACH.25nt	35.90259184
1	DMSO.D1	miCLIP.ARE.onlyRRACH.25nt	16.70846826
2	DMSO.D1	miCLIP.ARE.onlyRRACH.25nt	2257.024748
3	DMSO.D1	miCLIP.ARE.onlyRRACH.25nt	528.9337386
4	DMSO.D1	miCLIP.ARE.onlyRRACH.25nt	1391.705411
5	DMSO.D1	miCLIP.ARE.onlyRRACH.25nt	2356.947391
6	DMSO.D1	miCLIP.ARE.onlyRRACH.25nt	2110.781786
7	DMSO.D1	miCLIP.ARE.onlyRRACH.25nt	2134.035532
8	DMSO.D1	miCLIP.ARE.onlyRRACH.25nt	2042.65325
9	DMSO.D1	miCLIP.ARE.onlyRRACH.25nt	1783.901712
10	DMSO.D1	miCLIP.ARE.onlyRRACH.25nt	1486.443568
11	DMSO.D1	miCLIP.ARE.onlyRRACH.25nt	1378.331658
12	DMSO.D1	miCLIP.ARE.onlyRRACH.25nt	1980.135991
13	DMSO.D1	miCLIP.ARE.onlyRRACH.25nt	1994.823998
14	DMSO.D1	miCLIP.ARE.onlyRRACH.25nt	1658.115099
15	DMSO.D1	miCLIP.ARE.onlyRRACH.25nt	2037.200323
16	DMSO.D1	miCLIP.ARE.onlyRRACH.25nt	1911.484957
17	DMSO.D1	miCLIP.ARE.onlyRRACH.25nt	1396.499152
18	DMSO.D1	miCLIP.ARE.onlyRRACH.25nt	1867.95151
19	DMSO.D1	miCLIP.ARE.onlyRRACH.25nt	1547.674673
20	DMSO.D1	miCLIP.ARE.onlyRRACH.25nt	1309.05838
21	DMSO.D1	miCLIP.ARE.onlyRRACH.25nt	1191.718128
22	DMSO.D1	miCLIP.ARE.onlyRRACH.25nt	1128.384295
23	DMSO.D1	miCLIP.ARE.onlyRRACH.25nt	954.4237744
24	DMSO.D1	miCLIP.ARE.onlyRRACH.25nt	1018.6272
25	DMSO.D1	miCLIP.ARE.onlyRRACH.25nt	899.6415184
26	DMSO.D1	miCLIP.ARE.onlyRRACH.25nt	769.7737213
27	DMSO.D1	miCLIP.ARE.onlyRRACH.25nt	561.9857716
28	DMSO.D1	miCLIP.ARE.onlyRRACH.25nt	564.4278818
29	DMSO.D1	miCLIP.ARE.onlyRRACH.25nt	526.9017769
30	DMSO.D1	miCLIP.ARE.onlyRRACH.25nt	1018.240418
31	DMSO.D1	miCLIP.ARE.onlyRRACH.25nt	671.9674869
32	DMSO.D1	miCLIP.ARE.onlyRRACH.25nt	565.4824915
33	DMSO.D1	miCLIP.ARE.onlyRRACH.25nt	714.6661932
34	DMSO.D1	miCLIP.ARE.onlyRRACH.25nt	607.7588266
35	DMSO.D1	miCLIP.ARE.onlyRRACH.25nt	506.3457165
36	DMSO.D1	miCLIP.ARE.onlyRRACH.25nt	1229.043836
37	DMSO.D1	miCLIP.ARE.onlyRRACH.25nt	543.9423772
38	DMSO.D1	miCLIP.ARE.onlyRRACH.25nt	516.1203237
39	DMSO.D1	miCLIP.ARE.onlyRRACH.25nt	704.2530032
40	DMSO.D1	miCLIP.ARE.onlyRRACH.25nt	528.9718491
41	DMSO.D1	miCLIP.ARE.onlyRRACH.25nt	529.4952523
42	DMSO.D1	miCLIP.ARE.onlyRRACH.25nt	567.3385787
43	DMSO.D1	miCLIP.ARE.onlyRRACH.25nt	678.4169266
44	DMSO.D1	miCLIP.ARE.onlyRRACH.25nt	615.8538393
45	DMSO.D1	miCLIP.ARE.onlyRRACH.25nt	515.3781161
46	DMSO.D1	miCLIP.ARE.onlyRRACH.25nt	370.1792575
47	DMSO.D1	miCLIP.ARE.onlyRRACH.25nt	426.9399794
48	DMSO.D1	miCLIP.ARE.onlyRRACH.25nt	666.8520311
49	DMSO.D1	miCLIP.ARE.onlyRRACH.25nt	591.1672061
50	DMSO.D1	miCLIP.ARE.onlyRRACH.25nt	294.0157988
-50	METTL3i.D1	miCLIP.ARE.onlyRRACH.25nt	408.6485056
-49	METTL3i.D1	miCLIP.ARE.onlyRRACH.25nt	705.6059114
-48	METTL3i.D1	miCLIP.ARE.onlyRRACH.25nt	483.5948261
-47	METTL3i.D1	miCLIP.ARE.onlyRRACH.25nt	215.4881264
-46	METTL3i.D1	miCLIP.ARE.onlyRRACH.25nt	358.826818
-45	METTL3i.D1	miCLIP.ARE.onlyRRACH.25nt	405.4453342
-44	METTL3i.D1	miCLIP.ARE.onlyRRACH.25nt	390.9674929
-43	METTL3i.D1	miCLIP.ARE.onlyRRACH.25nt	227.5295819
-42	METTL3i.D1	miCLIP.ARE.onlyRRACH.25nt	433.0855228
-41	METTL3i.D1	miCLIP.ARE.onlyRRACH.25nt	243.2892833
-40	METTL3i.D1	miCLIP.ARE.onlyRRACH.25nt	495.8452495
-39	METTL3i.D1	miCLIP.ARE.onlyRRACH.25nt	448.2431003
-38	METTL3i.D1	miCLIP.ARE.onlyRRACH.25nt	327.9224435
-37	METTL3i.D1	miCLIP.ARE.onlyRRACH.25nt	209.0512683
-36	METTL3i.D1	miCLIP.ARE.onlyRRACH.25nt	298.4893665
-35	METTL3i.D1	miCLIP.ARE.onlyRRACH.25nt	430.6526474
-34	METTL3i.D1	miCLIP.ARE.onlyRRACH.25nt	376.1473308
-33	METTL3i.D1	miCLIP.ARE.onlyRRACH.25nt	231.2240795
-32	METTL3i.D1	miCLIP.ARE.onlyRRACH.25nt	422.0209295
-31	METTL3i.D1	miCLIP.ARE.onlyRRACH.25nt	295.7679301
-30	METTL3i.D1	miCLIP.ARE.onlyRRACH.25nt	402.8012217
-29	METTL3i.D1	miCLIP.ARE.onlyRRACH.25nt	280.6254084
-28	METTL3i.D1	miCLIP.ARE.onlyRRACH.25nt	343.4397261
-27	METTL3i.D1	miCLIP.ARE.onlyRRACH.25nt	325.8659876
-26	METTL3i.D1	miCLIP.ARE.onlyRRACH.25nt	546.5623451
-25	METTL3i.D1	miCLIP.ARE.onlyRRACH.25nt	560.6836378
-24	METTL3i.D1	miCLIP.ARE.onlyRRACH.25nt	455.9032698
-23	METTL3i.D1	miCLIP.ARE.onlyRRACH.25nt	445.7036075
-22	METTL3i.D1	miCLIP.ARE.onlyRRACH.25nt	846.072884
-21	METTL3i.D1	miCLIP.ARE.onlyRRACH.25nt	516.7014106
-20	METTL3i.D1	miCLIP.ARE.onlyRRACH.25nt	441.2373663
-19	METTL3i.D1	miCLIP.ARE.onlyRRACH.25nt	561.6836889
-18	METTL3i.D1	miCLIP.ARE.onlyRRACH.25nt	785.9733535
-17	METTL3i.D1	miCLIP.ARE.onlyRRACH.25nt	684.5512479
-16	METTL3i.D1	miCLIP.ARE.onlyRRACH.25nt	695.0255206
-15	METTL3i.D1	miCLIP.ARE.onlyRRACH.25nt	1563.444349
-14	METTL3i.D1	miCLIP.ARE.onlyRRACH.25nt	602.6640012
-13	METTL3i.D1	miCLIP.ARE.onlyRRACH.25nt	664.5199275
-12	METTL3i.D1	miCLIP.ARE.onlyRRACH.25nt	701.398883
-11	METTL3i.D1	miCLIP.ARE.onlyRRACH.25nt	574.5232113
-10	METTL3i.D1	miCLIP.ARE.onlyRRACH.25nt	663.7440349
-9	METTL3i.D1	miCLIP.ARE.onlyRRACH.25nt	486.4190778
-8	METTL3i.D1	miCLIP.ARE.onlyRRACH.25nt	941.4173405
-7	METTL3i.D1	miCLIP.ARE.onlyRRACH.25nt	1454.797798
-6	METTL3i.D1	miCLIP.ARE.onlyRRACH.25nt	1144.770959
-5	METTL3i.D1	miCLIP.ARE.onlyRRACH.25nt	919.5245384
-4	METTL3i.D1	miCLIP.ARE.onlyRRACH.25nt	759.210459
-3	METTL3i.D1	miCLIP.ARE.onlyRRACH.25nt	24.32102133
-2	METTL3i.D1	miCLIP.ARE.onlyRRACH.25nt	38.24394758
-1	METTL3i.D1	miCLIP.ARE.onlyRRACH.25nt	34.28347663
0	METTL3i.D1	miCLIP.ARE.onlyRRACH.25nt	61.14991552
1	METTL3i.D1	miCLIP.ARE.onlyRRACH.25nt	37.13794687
2	METTL3i.D1	miCLIP.ARE.onlyRRACH.25nt	1218.852767
3	METTL3i.D1	miCLIP.ARE.onlyRRACH.25nt	224.7867984
4	METTL3i.D1	miCLIP.ARE.onlyRRACH.25nt	1003.792546
5	METTL3i.D1	miCLIP.ARE.onlyRRACH.25nt	1785.731474
6	METTL3i.D1	miCLIP.ARE.onlyRRACH.25nt	1440.026866
7	METTL3i.D1	miCLIP.ARE.onlyRRACH.25nt	1650.729308
8	METTL3i.D1	miCLIP.ARE.onlyRRACH.25nt	1479.31632
9	METTL3i.D1	miCLIP.ARE.onlyRRACH.25nt	1173.431968
10	METTL3i.D1	miCLIP.ARE.onlyRRACH.25nt	965.2629981
11	METTL3i.D1	miCLIP.ARE.onlyRRACH.25nt	1075.2241
12	METTL3i.D1	miCLIP.ARE.onlyRRACH.25nt	1553.242718
13	METTL3i.D1	miCLIP.ARE.onlyRRACH.25nt	798.3688352
14	METTL3i.D1	miCLIP.ARE.onlyRRACH.25nt	1188.124034
15	METTL3i.D1	miCLIP.ARE.onlyRRACH.25nt	890.6517478
16	METTL3i.D1	miCLIP.ARE.onlyRRACH.25nt	685.1791458
17	METTL3i.D1	miCLIP.ARE.onlyRRACH.25nt	1072.244616
18	METTL3i.D1	miCLIP.ARE.onlyRRACH.25nt	888.8634228
19	METTL3i.D1	miCLIP.ARE.onlyRRACH.25nt	1143.242156
20	METTL3i.D1	miCLIP.ARE.onlyRRACH.25nt	902.8232961
21	METTL3i.D1	miCLIP.ARE.onlyRRACH.25nt	788.7542597
22	METTL3i.D1	miCLIP.ARE.onlyRRACH.25nt	850.2059863
23	METTL3i.D1	miCLIP.ARE.onlyRRACH.25nt	730.0319853
24	METTL3i.D1	miCLIP.ARE.onlyRRACH.25nt	686.0503454
25	METTL3i.D1	miCLIP.ARE.onlyRRACH.25nt	746.0687492
26	METTL3i.D1	miCLIP.ARE.onlyRRACH.25nt	613.8199173
27	METTL3i.D1	miCLIP.ARE.onlyRRACH.25nt	387.3482192
28	METTL3i.D1	miCLIP.ARE.onlyRRACH.25nt	434.4559795
29	METTL3i.D1	miCLIP.ARE.onlyRRACH.25nt	342.4575636
[truncated: 1,637 more rows]
