# Supplementary material for: Meta-unstable mRNAs in activated CD8+ T cells are defined by interlinked AU-rich elements and m6A mRNA methylation
Source: Nat Commun. 2026 Jan 22;17:160. doi: 10.1038/s41467-025-67762-w (PMC12827480; doi:10.1038/s41467-025-67762-w)
Supplement: Supplementary file 6 — Source Data [file 41467_2025_67762_MOESM6_ESM.zip › Source Data/Fig-S2A.csv]

Sample	Condition	PC1	PC2	PC3
ARE_Input_Day1_R4	ARE.Input.Day1	-0.168825168	0.203953551	0.085662574
ARE_Input_Day5_R1	ARE.Input.Day5	-0.13968981	0.178744928	0.000559984
ARE_Input_noAct_R4	ARE.Input.noAct	-0.10884613	0.07835135	-0.288240285
ARE_miCLIP_Day1_R1	ARE.miCLIP.Day1	-0.151729987	-0.114690332	0.175440392
ARE_miCLIP_Day1_R2	ARE.miCLIP.Day1	-0.155747932	-0.126449678	0.180459484
ARE_miCLIP_Day1_R4	ARE.miCLIP.Day1	-0.195498843	-0.08305408	0.121689832
ARE_miCLIP_Day1_R5	ARE.miCLIP.Day1	-0.183122606	-0.058376653	0.246275225
ARE_miCLIP_Day5_R2	ARE.miCLIP.Day5	-0.158596488	-0.178528357	0.158380994
ARE_miCLIP_Day5_R4	ARE.miCLIP.Day5	-0.189243972	-0.078055463	0.093520634
ARE_miCLIP_noAct_R4	ARE.miCLIP.noAct	-0.151747696	-0.147133781	-0.1872364
ARE_noUV_R2	ARE.noUV	-0.131328113	-0.204644856	0.129882698
ARE_noUV_R3	ARE.noUV	-0.179385656	-0.091397007	0.099572425
RRACH_miCLIP_Day1_R1	RRACH.miCLIP.Day1	0.156278427	-0.061426344	0.144103809
RRACH_miCLIP_Day1_R2	RRACH.miCLIP.Day1	0.178787045	-0.044333696	0.1539128
RRACH_miCLIP_Day1_R3	RRACH.miCLIP.Day1	0.131165473	-0.054473187	0.070504058
RRACH_miCLIP_Day1_R4	RRACH.miCLIP.Day1	0.186967129	-0.031452357	0.114199415
RRACH_miCLIP_Day1_R5	RRACH.miCLIP.Day1	0.181276743	-0.009557974	0.240722795
RRACH_miCLIP_Day5_R1	RRACH.miCLIP.Day5	0.165644125	-0.110777043	-0.009982801
RRACH_miCLIP_Day5_R2	RRACH.miCLIP.Day5	0.199237957	-0.072038501	0.121893076
RRACH_miCLIP_Day5_R4	RRACH.miCLIP.Day5	0.188706723	-0.021380558	0.082228854
RRACH_miCLIP_noAct_R1	RRACH.miCLIP.noAct	0.128017187	-0.173879645	-0.230493679
RRACH_miCLIP_noAct_R2	RRACH.miCLIP.noAct	0.166697353	-0.082479758	-0.027065508
RRACH_noUV_R1	RRACH.noUV	0.15437251	-0.072571942	0.042086321
RRACH_noUV_R2	RRACH.noUV	0.199865461	-0.078463923	0.11922026
ARE_Input_Day1_R2	ARE.Input.Day1	-0.163212539	0.212092023	0.094175765
ARE_miCLIP_Day5_R1	ARE.miCLIP.Day5	-0.151739932	-0.146232662	0.001718762
ARE_miCLIP_Day5_R3	ARE.miCLIP.Day5	-0.132671747	-0.155150663	0.035595145
ARE_miCLIP_noAct_R1	ARE.miCLIP.noAct	-0.093964437	-0.194859165	-0.261277924
ARE_miCLIP_noAct_R2	ARE.miCLIP.noAct	-0.111565924	-0.19120961	-0.03646874
ARE_noUV_R1	ARE.miCLIP.noUV	-0.116796692	-0.130698065	0.044503163
RRACH_Input_Day1_R4	RRACH.Input.Day1	0.05723163	0.264576847	0.143889205
RRACH_Input_Day5_R1	RRACH.Input.Day5	0.07100014	0.202802128	0.020025601
RRACH_noUV_R3	RRACH.noUV	0.201996888	-0.011364657	0.067252535
RRACH_Input_Day5_R4	RRACH.Input.Day5	0.041069655	0.211658475	0.01076779
RRACH_miCLIP_noAct_R4	RRACH.miCLIP.noAct	0.162095387	-0.085988282	-0.186681754
RRACH_Input_Day1_R2	RRACH.Input.Day1	0.056437807	0.256344968	0.125213568
RRACH_Input_Day5_R2	RRACH.Input.Day5	0.060294229	0.187393122	-0.012633875
RRACH_miCLIP_Day5_R3	RRACH.miCLIP.Day5	0.161525398	-0.089784179	-0.001758602
RRACH_miCLIP_noAct_R3	RRACH.miCLIP.noAct	0.131479709	-0.134449274	-0.196538181
ARE_Input_Day1_R3	ARE.Input.Day1	-0.15542137	0.17360497	0.00416681
ARE_Input_Day5_R4	ARE.Input.Day5	-0.156851401	0.188764235	-0.005504592
ARE_Input_noAct_R3	ARE.Input.noAct	-0.100322051	0.108981939	-0.264268446
ARE_miCLIP_Day1_R3	ARE.miCLIP.Day1	-0.112116898	-0.136676623	0.12820199
ARE_miCLIP_noAct_R3	ARE.miCLIP.noAct	-0.096066414	-0.171204884	-0.217376583
ARE_Input_Day5_R2	ARE.Input.Day5	-0.117522632	0.16642374	-0.026072282
RRACH_Input_noAct_R4	RRACH.Input.noAct	0.034848441	0.061595535	-0.269237204
RRACH_Input_Day1_R3	RRACH.Input.Day1	0.046471711	0.167371635	0.028680199
RRACH_Input_noAct_R3	RRACH.Input.noAct	0.045257462	0.123638652	-0.238910827
ARE_Input_Day1_R1	ARE.Input.Day1	-0.079118483	0.148165182	-0.041255783
