# Supplementary material for: Meta-unstable mRNAs in activated CD8+ T cells are defined by interlinked AU-rich elements and m6A mRNA methylation
Source: Nat Commun. 2026 Jan 22;17:160. doi: 10.1038/s41467-025-67762-w (PMC12827480; doi:10.1038/s41467-025-67762-w)
Supplement: Supplementary file 6 — Source Data [file 41467_2025_67762_MOESM6_ESM.zip › Source Data/Fig-S2B.csv]

Correlation	ARE_Input_Day1_R4	ARE_Input_Day5_R1	ARE_Input_noAct_R4	ARE_miCLIP_Day1_R1	ARE_miCLIP_Day1_R2	ARE_miCLIP_Day1_R4	ARE_miCLIP_Day1_R5	ARE_miCLIP_Day5_R2	ARE_miCLIP_Day5_R4	ARE_miCLIP_noAct_R4	ARE_noUV_R2	ARE_noUV_R3	RRACH_miCLIP_Day1_R1	RRACH_miCLIP_Day1_R2	RRACH_miCLIP_Day1_R3	RRACH_miCLIP_Day1_R4	RRACH_miCLIP_Day1_R5	RRACH_miCLIP_Day5_R1	RRACH_miCLIP_Day5_R2	RRACH_miCLIP_Day5_R4	RRACH_miCLIP_noAct_R1	RRACH_miCLIP_noAct_R2	RRACH_noUV_R1	RRACH_noUV_R2	ARE_Input_Day1_R2	ARE_miCLIP_Day5_R1	ARE_miCLIP_Day5_R3	ARE_miCLIP_noAct_R1	ARE_miCLIP_noAct_R2	ARE_noUV_R1	RRACH_Input_Day1_R4	RRACH_Input_Day5_R1	RRACH_noUV_R3	RRACH_Input_Day5_R4	RRACH_miCLIP_noAct_R4	RRACH_Input_Day1_R2	RRACH_Input_Day5_R2	RRACH_miCLIP_Day5_R3	RRACH_miCLIP_noAct_R3	ARE_Input_Day1_R3	ARE_Input_Day5_R4	ARE_Input_noAct_R3	ARE_miCLIP_Day1_R3	ARE_miCLIP_noAct_R3	ARE_Input_Day5_R2	RRACH_Input_noAct_R4	RRACH_Input_Day1_R3	RRACH_Input_noAct_R3	ARE_Input_Day1_R1
ARE_Input_Day1_R4	1	0.591502655	0.303734064	0.287493429	0.285746981	0.412918868	0.505341195	0.172641805	0.353257383	0.111914147	0.057661707	0.352816854	-0.372621431	-0.417999624	-0.357952083	-0.487336768	-0.359682831	-0.531965556	-0.53879878	-0.477649505	-0.520224433	-0.496650898	-0.389139112	-0.539231567	0.833697443	0.170557165	0.065659222	-0.07926708	-0.024160098	0.104145552	0.171713698	-0.026043044	-0.475661001	0.035703355	-0.543511805	0.123986434	-0.044693908	-0.507896341	-0.493752773	0.654660034	0.681141431	0.323408229	0.117853903	-0.026893278	0.478082541	-0.139491736	0.000999638	-0.062138118	0.374632436
ARE_Input_Day5_R1	0.591502655	1	0.272448185	0.189515388	0.126485692	0.267802042	0.255263137	0.151225274	0.316551539	0.077516419	0.057299927	0.228850976	-0.3953022	-0.411186236	-0.33464405	-0.445890677	-0.422351825	-0.387158724	-0.428686818	-0.374134618	-0.430554257	-0.386125397	-0.330991456	-0.42453664	0.574196853	0.202659153	0.108303296	-0.043467468	-0.019099556	0.07350379	0.050562613	0.06247872	-0.431675607	0.0584627	-0.416398815	0.032174917	0.043094922	-0.372572285	-0.403541176	0.529732787	0.59710991	0.323525146	0.030899272	-0.025337094	0.521010485	-0.073822952	-0.055390547	-0.033697038	0.282619621
ARE_Input_noAct_R4	0.303734064	0.272448185	1	-0.029385539	0.025514377	0.163519141	0.018951079	-0.000534544	0.174667697	0.375283834	0.000689751	0.173512838	-0.37539008	-0.423402368	-0.278838303	-0.380679104	-0.486123125	-0.329103112	-0.417589256	-0.371340824	-0.109126466	-0.263214282	-0.333284346	-0.435132743	0.293367376	0.113414556	0.092481565	0.276591024	0.107683207	0.051741936	-0.147711814	-0.072639007	-0.367189841	-0.022345816	-0.142957345	-0.104857337	-0.04817485	-0.304487263	-0.152104783	0.321173916	0.376717493	0.457585848	-0.000843211	0.269360582	0.241422055	0.170576391	-0.040734315	0.140106636	0.186344196
ARE_miCLIP_Day1_R1	0.287493429	0.189515388	-0.029385539	1	0.57817598	0.62204677	0.645421339	0.461141469	0.462659938	0.326477383	0.333373209	0.406178067	-0.121558356	-0.214143791	-0.198808421	-0.289248151	-0.24838044	-0.343697964	-0.385047359	-0.397936909	-0.253422707	-0.340191085	-0.278226118	-0.383453685	0.273822212	0.483378017	0.311397193	0.294153949	0.304108852	0.336332	-0.219799809	-0.309894744	-0.487988276	-0.27325121	-0.378899124	-0.22501901	-0.298807056	-0.363512748	-0.298322066	0.248898686	0.142708803	-0.00205449	0.403633222	0.179494192	0.102196359	-0.229785401	-0.156400071	-0.36825265	0.084449059
ARE_miCLIP_Day1_R2	0.285746981	0.126485692	0.025514377	0.57817598	1	0.609455056	0.615502537	0.561671511	0.443070413	0.364845893	0.530683824	0.456073857	-0.157769897	-0.190201255	-0.205269058	-0.303851375	-0.242929675	-0.381193066	-0.376645171	-0.436963758	-0.316095201	-0.330798117	-0.321105118	-0.394902715	0.267584231	0.35064248	0.365496819	0.206726073	0.392023884	0.312590587	-0.2195623	-0.309882141	-0.4879743	-0.284583151	-0.396645694	-0.230684943	-0.288405265	-0.351908542	-0.296549679	0.23635751	0.133849603	-0.008589294	0.457953578	0.245188377	0.048884162	-0.204305105	-0.174675152	-0.308151564	0.079820416
ARE_miCLIP_Day1_R4	0.412918868	0.267802042	0.163519141	0.62204677	0.609455056	1	0.756344612	0.481390169	0.665122131	0.545514164	0.395379112	0.553103637	-0.280258906	-0.397899988	-0.274782275	-0.308278409	-0.372134119	-0.483791433	-0.574077533	-0.508647259	-0.348235501	-0.450322813	-0.427297099	-0.551800892	0.402982203	0.415535999	0.4099647	0.288175354	0.368347509	0.319657825	-0.216582254	-0.355406366	-0.59728986	-0.285613066	-0.417143068	-0.244194904	-0.30248736	-0.503020563	-0.379466904	0.416987867	0.285079208	0.100778393	0.463564906	0.262327588	0.195916434	-0.21174942	-0.151051575	-0.295592148	0.172112977
ARE_miCLIP_Day1_R5	0.505341195	0.255263137	0.018951079	0.645421339	0.615502537	0.756344612	1	0.533301804	0.610522477	0.359951472	0.419508978	0.639211359	-0.247877706	-0.310533733	-0.265365041	-0.350612923	-0.194725466	-0.464828845	-0.471844279	-0.45399242	-0.420915475	-0.433137382	-0.39702221	-0.456527991	0.504560651	0.408850599	0.359369722	0.140485451	0.3042594	0.324215874	-0.097886364	-0.291851947	-0.476772933	-0.226976414	-0.518212659	-0.123679484	-0.281733461	-0.47189634	-0.42564934	0.343959242	0.300172716	0.011385887	0.457364831	0.133220093	0.164946262	-0.293558235	-0.190258221	-0.315294994	0.113090237
ARE_miCLIP_Day5_R2	0.172641805	0.151225274	-0.000534544	0.461141469	0.561671511	0.481390169	0.533301804	1	0.584511609	0.345624326	0.809572332	0.587585636	-0.341208252	-0.359767	-0.293848494	-0.442262063	-0.352508905	-0.24097188	-0.238914144	-0.338826599	-0.289842379	-0.329994151	-0.250568461	-0.242971482	0.139653128	0.54317734	0.562426729	0.222633379	0.489184135	0.436589839	-0.340472551	-0.285499437	-0.39404831	-0.231122055	-0.435213228	-0.32328187	-0.252109059	-0.240287924	-0.29997587	0.097964481	0.186855383	-0.01972625	0.41252068	0.29732036	0.14967462	-0.286214478	-0.257913667	-0.313392475	-0.054145715
ARE_miCLIP_Day5_R4	0.353257383	0.316551539	0.174667697	0.462659938	0.443070413	0.665122131	0.610522477	0.584511609	1	0.473480258	0.480515188	0.61248404	-0.400275705	-0.50288176	-0.357273365	-0.448473393	-0.456157516	-0.35383684	-0.445493607	-0.400654227	-0.376230106	-0.452996737	-0.387989121	-0.450585811	0.330024315	0.552314436	0.492716801	0.233728759	0.328037181	0.382012118	-0.263265094	-0.259754305	-0.504053232	-0.145856722	-0.456164429	-0.26654456	-0.205581159	-0.346686725	-0.392383977	0.329274666	0.399100558	0.115846611	0.342048626	0.231477288	0.282654566	-0.229697922	-0.236315313	-0.233566891	0.081643154
ARE_miCLIP_noAct_R4	0.111914147	0.077516419	0.375283834	0.326477383	0.364845893	0.545514164	0.359951472	0.345624326	0.473480258	1	0.301165461	0.413471781	-0.360900219	-0.444518316	-0.270172767	-0.387008339	-0.495320018	-0.326624328	-0.48754274	-0.414452159	-0.015780007	-0.296912125	-0.352852631	-0.480354819	0.099785012	0.395721302	0.36632386	0.55136408	0.445342896	0.252146891	-0.393470419	-0.369709383	-0.479171373	-0.29303514	-0.110391128	-0.369662654	-0.287615022	-0.329689094	-0.113987882	0.170980381	0.13762157	0.274249082	0.324520568	0.49762352	0.083083111	0.035176321	-0.221259583	-0.052955794	0.075217859
ARE_noUV_R2	0.057661707	0.057299927	0.000689751	0.333373209	0.530683824	0.395379112	0.419508978	0.809572332	0.480515188	0.301165461	1	0.571743758	-0.26841876	-0.304772537	-0.247326262	-0.361537855	-0.288215196	-0.165510681	-0.172440574	-0.280386137	-0.216102257	-0.241547452	-0.209898547	-0.159821786	0.049980875	0.433822169	0.496470011	0.212632633	0.505510948	0.48279351	-0.376512996	-0.284623127	-0.314180698	-0.236896865	-0.339113819	-0.348135358	-0.274746361	-0.172789206	-0.208968574	0.01252253	0.073342912	-0.051624528	0.374044086	0.333084595	0.049213162	-0.231735538	-0.251171757	-0.287027621	-0.103089788
ARE_noUV_R3	0.352816854	0.228850976	0.173512838	0.406178067	0.456073857	0.553103637	0.639211359	0.587585636	0.61248404	0.413471781	0.571743758	1	-0.436416698	-0.466600201	-0.356683194	-0.489051957	-0.371561593	-0.345721885	-0.415348101	-0.418192888	-0.343806108	-0.384643752	-0.346018806	-0.407569037	0.349336868	0.481295936	0.453221753	0.226625876	0.362096079	0.463387981	-0.252500088	-0.291325765	-0.384592725	-0.156226406	-0.464493994	-0.244512327	-0.26301445	-0.34872383	-0.334383703	0.263691263	0.334231695	0.124169695	0.311707356	0.219594339	0.191277558	-0.192312831	-0.21527219	-0.214012866	0.047847465
RRACH_miCLIP_Day1_R1	-0.372621431	-0.3953022	-0.37539008	-0.121558356	-0.157769897	-0.280258906	-0.247877706	-0.341208252	-0.400275705	-0.360900219	-0.26841876	-0.436416698	1	0.572086167	0.359612432	0.551471421	0.560947358	0.378771444	0.466574085	0.402367119	0.32764252	0.34942104	0.388910556	0.469116298	-0.373465303	-0.324606602	-0.296805191	-0.220100123	-0.26932366	-0.267197609	0.105758587	0.044796933	0.419948773	-0.06775385	0.30516022	0.057420845	0.008938256	0.324684621	0.256855913	-0.376552102	-0.444442896	-0.363179085	-0.165362265	-0.22912423	-0.357140318	-0.108397938	0.016318288	-0.084255951	-0.216847228
RRACH_miCLIP_Day1_R2	-0.417999624	-0.411186236	-0.423402368	-0.214143791	-0.190201255	-0.397899988	-0.310533733	-0.359767	-0.50288176	-0.444518316	-0.304772537	-0.466600201	0.572086167	1	0.417551571	0.604038887	0.626871768	0.386786761	0.568296606	0.465217101	0.282549412	0.461597438	0.408188527	0.555314862	-0.39256264	-0.424549069	-0.373788564	-0.294693934	-0.23900476	-0.312542728	0.148772312	0.050011903	0.486736081	-0.04721769	0.339107806	0.122284947	0.04389573	0.376548228	0.294543609	-0.423229919	-0.486655284	-0.360757985	-0.182956878	-0.292123192	-0.390307398	-0.06616696	0.119497046	-0.058598297	-0.241206024
RRACH_miCLIP_Day1_R3	-0.357952083	-0.33464405	-0.278838303	-0.198808421	-0.205269058	-0.274782275	-0.265365041	-0.293848494	-0.357273365	-0.270172767	-0.247326262	-0.356683194	0.359612432	0.417551571	1	0.456566637	0.423613498	0.284211719	0.363752444	0.325280041	0.212495444	0.303059536	0.247262477	0.350000832	-0.357231025	-0.330203936	-0.220745541	-0.192304439	-0.191933113	-0.212103033	0.008107549	0.006081389	0.332816334	-0.093179256	0.283626931	0.029196594	0.011426806	0.272846638	0.257172498	-0.291371354	-0.431003043	-0.268062136	-0.040100318	-0.177438103	-0.265909618	0.003764482	0.042692749	-0.051654283	-0.185324247
RRACH_miCLIP_Day1_R4	-0.487336768	-0.445890677	-0.380679104	-0.289248151	-0.303851375	-0.308278409	-0.350612923	-0.442262063	-0.448473393	-0.387008339	-0.361537855	-0.489051957	0.551471421	0.604038887	0.456566637	1	0.704646535	0.369949341	0.518543741	0.59308493	0.302083808	0.460978636	0.305932535	0.485110771	-0.440437815	-0.489917597	-0.394819237	-0.303981516	-0.316911975	-0.335240339	0.152371192	0.071432272	0.522317666	-0.018882364	0.485131069	0.151859353	0.058919268	0.397843331	0.324422276	-0.40262539	-0.509954003	-0.378970066	-0.182476678	-0.312050221	-0.37453543	0.00804644	0.136426539	-0.01364328	-0.20980252
RRACH_miCLIP_Day1_R5	-0.359682831	-0.422351825	-0.486123125	-0.24838044	-0.242929675	-0.372134119	-0.194725466	-0.352508905	-0.456157516	-0.495320018	-0.288215196	-0.371561593	0.560947358	0.626871768	0.423613498	0.704646535	1	0.370969429	0.574990969	0.585121852	0.168563428	0.402108437	0.355896743	0.556044306	-0.340461124	-0.469106139	-0.366249491	-0.389409413	-0.326029511	-0.31338133	0.294833759	0.127821406	0.611634603	0.048952237	0.328930496	0.270849878	0.068384006	0.354432001	0.202096336	-0.420794669	-0.459440622	-0.466859449	-0.174952068	-0.372009159	-0.400761605	-0.097699739	0.086853394	-0.056293501	-0.266529473
RRACH_miCLIP_Day5_R1	-0.531965556	-0.387158724	-0.329103112	-0.343697964	-0.381193066	-0.483791433	-0.464828845	-0.24097188	-0.35383684	-0.326624328	-0.165510681	-0.345721885	0.378771444	0.386786761	0.284211719	0.369949341	0.370969429	1	0.576410184	0.501040131	0.451787964	0.367503496	0.501221099	0.572303185	-0.546385971	-0.166576498	-0.162062334	-0.124226707	-0.197734271	-0.155216933	-0.080619631	0.089716598	0.508637496	0.006495934	0.394129633	-0.112588581	0.026323271	0.50190298	0.350173173	-0.467487734	-0.432498119	-0.295852422	-0.26755113	-0.154860829	-0.364625411	-0.024312548	-0.047501745	0.019541343	-0.292991627
RRACH_miCLIP_Day5_R2	-0.53879878	-0.428686818	-0.417589256	-0.385047359	-0.376645171	-0.574077533	-0.471844279	-0.238914144	-0.445493607	-0.48754274	-0.172440574	-0.415348101	0.466574085	0.568296606	0.363752444	0.518543741	0.574990969	0.576410184	1	0.619580777	0.337330942	0.51252723	0.486488466	0.80877707	-0.537412281	-0.319103538	-0.294700731	-0.346772736	-0.271658778	-0.259568583	0.066792488	0.134931618	0.658085441	0.04764633	0.378455215	0.065580694	0.095357699	0.580381805	0.330650582	-0.550550936	-0.459026785	-0.428952783	-0.289256914	-0.31348383	-0.354390834	-0.074542719	0.00368755	-0.059513872	-0.288217481
RRACH_miCLIP_Day5_R4	-0.477649505	-0.374134618	-0.371340824	-0.397936909	-0.436963758	-0.508647259	-0.45399242	-0.338826599	-0.400654227	-0.414452159	-0.280386137	-0.418192888	0.402367119	0.465217101	0.325280041	0.59308493	0.585121852	0.501040131	0.619580777	1	0.237573139	0.442278796	0.405018666	0.599585634	-0.471836921	-0.355789411	-0.335035571	-0.326842056	-0.335768402	-0.27991215	0.120042783	0.170933168	0.615129637	0.115724105	0.441727315	0.122024478	0.122033203	0.501536715	0.287990419	-0.437449999	-0.399639172	-0.361476433	-0.296421179	-0.330297082	-0.276041197	0.014679189	0.011683227	0.048994515	-0.307184521
RRACH_miCLIP_noAct_R1	-0.520224433	-0.430554257	-0.109126466	-0.253422707	-0.316095201	-0.348235501	-0.420915475	-0.289842379	-0.376230106	-0.015780007	-0.216102257	-0.343806108	0.32764252	0.282549412	0.212495444	0.302083808	0.168563428	0.451787964	0.337330942	0.237573139	1	0.384787007	0.360372934	0.319571697	-0.537537217	-0.145588332	-0.17272981	0.256472589	-0.015837995	-0.147619406	-0.251717665	-0.127011018	0.313180452	-0.212033021	0.535280701	-0.259107195	-0.112795177	0.347546906	0.555846551	-0.423298528	-0.479619656	-0.115453572	-0.188791093	0.13589684	-0.371688215	0.133216623	-0.150141162	0.083812273	-0.262070567
RRACH_miCLIP_noAct_R2	-0.496650898	-0.386125397	-0.263214282	-0.340191085	-0.330798117	-0.450322813	-0.433137382	-0.329994151	-0.452996737	-0.296912125	-0.241547452	-0.384643752	0.34942104	0.461597438	0.303059536	0.460978636	0.402108437	0.367503496	0.51252723	0.442278796	0.384787007	1	0.373505748	0.558745806	-0.46113928	-0.362521814	-0.281373221	-0.128068247	-0.187291835	-0.240179034	-0.066262347	-0.024397529	0.480824201	-0.038230036	0.458616418	-0.026681404	0.036793357	0.398170065	0.385889969	-0.435822187	-0.471880246	-0.259217708	-0.224614399	-0.167658418	-0.351369187	0.047428499	0.010962941	0.030820559	-0.247872176
RRACH_noUV_R1	-0.389139112	-0.330991456	-0.333284346	-0.278226118	-0.321105118	-0.427297099	-0.39702221	-0.250568461	-0.387989121	-0.352852631	-0.209898547	-0.346018806	0.388910556	0.408188527	0.247262477	0.305932535	0.355896743	0.501221099	0.486488466	0.405018666	0.360372934	0.373505748	1	0.616040972	-0.415997154	-0.219987405	-0.22121468	-0.186920768	-0.171310167	-0.193357152	-0.024452592	0.106651596	0.504679499	-0.036591032	0.294435517	-0.043821713	0.05324833	0.399515371	0.314747414	-0.397927943	-0.359737791	-0.279889832	-0.242583131	-0.233714763	-0.335055267	-0.084647676	0.000258991	-0.005484905	-0.27501505
RRACH_noUV_R2	-0.539231567	-0.42453664	-0.435132743	-0.383453685	-0.394902715	-0.551800892	-0.456527991	-0.242971482	-0.450585811	-0.480354819	-0.159821786	-0.407569037	0.469116298	0.555314862	0.350000832	0.485110771	0.556044306	0.572303185	0.80877707	0.599585634	0.319571697	0.558745806	0.616040972	1	-0.532176343	-0.328708051	-0.282988168	-0.334913181	-0.261342925	-0.261948692	0.04618342	0.140632705	0.694316107	0.033332089	0.381984642	0.026515453	0.082201009	0.556461756	0.331226168	-0.546123611	-0.47104919	-0.428266246	-0.296252097	-0.315522149	-0.383390123	-0.085622635	0.014799313	-0.020270227	-0.327161483
ARE_Input_Day1_R2	0.833697443	0.574196853	0.293367376	0.273822212	0.267584231	0.402982203	0.504560651	0.139653128	0.330024315	0.099785012	0.049980875	0.349336868	-0.373465303	-0.39256264	-0.357231025	-0.440437815	-0.340461124	-0.546385971	-0.537412281	-0.471836921	-0.537537217	-0.46113928	-0.415997154	-0.532176343	1	0.123963571	0.063483545	-0.127758164	-0.00047163	0.090298377	0.205712988	-0.030472582	-0.467738604	0.068601037	-0.510243635	0.17696243	-0.028453202	-0.486963977	-0.485872063	0.633138795	0.655939131	0.306947033	0.104386924	-0.043785649	0.478483934	-0.137588057	0.011092114	-0.062206282	0.373574533
ARE_miCLIP_Day5_R1	0.170557165	0.202659153	0.113414556	0.483378017	0.35064248	0.415535999	0.408850599	0.54317734	0.552314436	0.395721302	0.433822169	0.481295936	-0.324606602	-0.424549069	-0.330203936	-0.489917597	-0.469106139	-0.166576498	-0.319103538	-0.355789411	-0.145588332	-0.362521814	-0.219987405	-0.328708051	0.123963571	1	0.511396488	0.428477682	0.322909549	0.401278674	-0.365559376	-0.288197795	-0.385257675	-0.186096675	-0.331070893	-0.350664382	-0.239534968	-0.197031492	-0.221290299	0.148846957	0.256808016	0.100794757	0.263757396	0.293493103	0.170639148	-0.194078548	-0.279708049	-0.191497691	-0.007122719
ARE_miCLIP_Day5_R3	0.065659222	0.108303296	0.092481565	0.311397193	0.365496819	0.4099647	0.359369722	0.562426729	0.492716801	0.36632386	0.496470011	0.453221753	-0.296805191	-0.373788564	-0.220745541	-0.394819237	-0.366249491	-0.162062334	-0.294700731	-0.335035571	-0.17272981	-0.281373221	-0.22121468	-0.282988168	0.063483545	0.511396488	1	0.252415117	0.352989172	0.338343627	-0.317066288	-0.214346771	-0.332791391	-0.187300507	-0.298929909	-0.318721943	-0.246386699	-0.159924871	-0.1978543	0.104981749	0.183728673	0.032057515	0.341259854	0.279443144	0.067772895	-0.150002072	-0.229856448	-0.188576502	-0.075561702
ARE_miCLIP_noAct_R1	-0.07926708	-0.043467468	0.276591024	0.294153949	0.206726073	0.288175354	0.140485451	0.222633379	0.233728759	0.55136408	0.212632633	0.226625876	-0.220100123	-0.294693934	-0.192304439	-0.303981516	-0.389409413	-0.124226707	-0.346772736	-0.326842056	0.256472589	-0.128068247	-0.186920768	-0.334913181	-0.127758164	0.428477682	0.252415117	1	0.360700574	0.253009179	-0.42842488	-0.354070829	-0.353950012	-0.290325384	0.027225005	-0.409620471	-0.306594486	-0.205119186	0.116434172	-0.005164683	-0.054671283	0.214770943	0.176255953	0.527211428	-0.047193919	0.06765368	-0.258649771	-0.041288403	-0.02644609
ARE_miCLIP_noAct_R2	-0.024160098	-0.019099556	0.107683207	0.304108852	0.392023884	0.368347509	0.3042594	0.489184135	0.328037181	0.445342896	0.505510948	0.362096079	-0.26932366	-0.23900476	-0.191933113	-0.316911975	-0.326029511	-0.197734271	-0.271658778	-0.335768402	-0.015837995	-0.187291835	-0.171310167	-0.261342925	-0.00047163	0.322909549	0.352989172	0.360700574	1	0.281339904	-0.340369582	-0.316836046	-0.31881238	-0.266894047	-0.159027934	-0.312269737	-0.26675372	-0.219540154	-0.077586157	0.034081374	-0.01658749	0.068970361	0.316246408	0.369484365	-0.052715974	-0.075852293	-0.181495951	-0.172559761	-0.066277632
ARE_noUV_R1	0.104145552	0.07350379	0.051741936	0.336332	0.312590587	0.319657825	0.324215874	0.436589839	0.382012118	0.252146891	0.48279351	0.463387981	-0.267197609	-0.312542728	-0.212103033	-0.335240339	-0.31338133	-0.155216933	-0.259568583	-0.27991215	-0.147619406	-0.240179034	-0.193357152	-0.261948692	0.090298377	0.401278674	0.338343627	0.253009179	0.281339904	1	-0.277238947	-0.244915049	-0.312029339	-0.163707962	-0.277409576	-0.274281447	-0.218790574	-0.20062609	-0.173535777	0.09116131	0.13623438	0.040282397	0.221354272	0.184027193	0.058256241	-0.154471343	-0.206685411	-0.162279943	-0.028049625
RRACH_Input_Day1_R4	0.171713698	0.050562613	-0.147711814	-0.219799809	-0.2195623	-0.216582254	-0.097886364	-0.340472551	-0.263265094	-0.393470419	-0.376512996	-0.252500088	0.105758587	0.148772312	0.008107549	0.152371192	0.294833759	-0.080619631	0.066792488	0.120042783	-0.251717665	-0.066262347	-0.024452592	0.04618342	0.205712988	-0.365559376	-0.317066288	-0.42842488	-0.340369582	-0.277238947	1	0.371127013	0.157490571	0.391035267	-0.075218222	0.636030279	0.330449818	-0.099229291	-0.193710689	0.06766593	0.083025371	-0.076929195	-0.250929535	-0.37693737	0.033320539	0.047474589	0.349614897	0.142448706	0.074302782
RRACH_Input_Day5_R1	-0.026043044	0.06247872	-0.072639007	-0.309894744	-0.309882141	-0.355406366	-0.291851947	-0.285499437	-0.259754305	-0.369709383	-0.284623127	-0.291325765	0.044796933	0.050011903	0.006081389	0.071432272	0.127821406	0.089716598	0.134931618	0.170933168	-0.127011018	-0.024397529	0.106651596	0.140632705	-0.030472582	-0.288197795	-0.214346771	-0.354070829	-0.316836046	-0.244915049	0.371127013	1	0.194131746	0.357490253	0.01932018	0.356749544	0.360769806	0.061528489	-0.082729319	-0.02164999	0.022556948	-0.034485794	-0.283697996	-0.295833892	0.055699405	0.074996444	0.215462172	0.15392465	0.028945866
RRACH_noUV_R3	-0.475661001	-0.431675607	-0.367189841	-0.487988276	-0.4879743	-0.59728986	-0.476772933	-0.39404831	-0.504053232	-0.479171373	-0.314180698	-0.384592725	0.419948773	0.486736081	0.332816334	0.522317666	0.611634603	0.508637496	0.658085441	0.615129637	0.313180452	0.480824201	0.504679499	0.694316107	-0.467738604	-0.385257675	-0.332791391	-0.353950012	-0.31881238	-0.312029339	0.157490571	0.194131746	1	0.123805127	0.449950525	0.193640398	0.122475735	0.499341645	0.301726775	-0.48505145	-0.429144402	-0.339010698	-0.333391186	-0.334350387	-0.357960158	0.002845471	0.072360691	0.113866737	-0.285348864
RRACH_Input_Day5_R4	0.035703355	0.0584627	-0.022345816	-0.27325121	-0.284583151	-0.285613066	-0.226976414	-0.231122055	-0.145856722	-0.29303514	-0.236896865	-0.156226406	-0.06775385	-0.04721769	-0.093179256	-0.018882364	0.048952237	0.006495934	0.04764633	0.115724105	-0.212033021	-0.038230036	-0.036591032	0.033332089	0.068601037	-0.186096675	-0.187300507	-0.290325384	-0.266894047	-0.163707962	0.391035267	0.357490253	0.123805127	1	-0.057260365	0.40445764	0.307576401	0.023746498	-0.140716907	-0.012669769	0.114390076	0.041660357	-0.231426755	-0.295569427	0.069429173	0.070644037	0.250062007	0.196613957	0.03675515
RRACH_miCLIP_noAct_R4	-0.543511805	-0.416398815	-0.142957345	-0.378899124	-0.396645694	-0.417143068	-0.518212659	-0.435213228	-0.456164429	-0.110391128	-0.339113819	-0.464493994	0.30516022	0.339107806	0.283626931	0.485131069	0.328930496	0.394129633	0.378455215	0.441727315	0.535280701	0.458616418	0.294435517	0.381984642	-0.510243635	-0.331070893	-0.298929909	0.027225005	-0.159027934	-0.277409576	-0.075218222	0.01932018	0.449950525	-0.057260365	1	-0.072699109	-0.017561045	0.367003187	0.502630309	-0.445596803	-0.472896981	-0.187121748	-0.252826444	-0.041219196	-0.332043461	0.209243997	-0.006799701	0.165905722	-0.227332944
RRACH_Input_Day1_R2	0.123986434	0.032174917	-0.104857337	-0.22501901	-0.230684943	-0.244194904	-0.123679484	-0.32328187	-0.26654456	-0.369662654	-0.348135358	-0.244512327	0.057420845	0.122284947	0.029196594	0.151859353	0.270849878	-0.112588581	0.065580694	0.122024478	-0.259107195	-0.026681404	-0.043821713	0.026515453	0.17696243	-0.350664382	-0.318721943	-0.409620471	-0.312269737	-0.274281447	0.636030279	0.356749544	0.193640398	0.40445764	-0.072699109	1	0.294633132	-0.079953099	-0.187049326	0.064765352	0.040141985	-0.057896287	-0.213067906	-0.336235168	0.050633795	0.047349267	0.375735063	0.132112048	0.088231484
RRACH_Input_Day5_R2	-0.044693908	0.043094922	-0.04817485	-0.298807056	-0.288405265	-0.30248736	-0.281733461	-0.252109059	-0.205581159	-0.287615022	-0.274746361	-0.26301445	0.008938256	0.04389573	0.011426806	0.058919268	0.068384006	0.026323271	0.095357699	0.122033203	-0.112795177	0.036793357	0.05324833	0.082201009	-0.028453202	-0.239534968	-0.246386699	-0.306594486	-0.26675372	-0.218790574	0.330449818	0.360769806	0.122475735	0.307576401	-0.017561045	0.294633132	1	0.023051844	-0.086749901	-0.047499805	0.016628921	0.000261929	-0.26496267	-0.261413017	0.074583268	0.121125849	0.250541666	0.177217841	-0.030720278
RRACH_miCLIP_Day5_R3	-0.507896341	-0.372572285	-0.304487263	-0.363512748	-0.351908542	-0.503020563	-0.47189634	-0.240287924	-0.346686725	-0.329689094	-0.172789206	-0.34872383	0.324684621	0.376548228	0.272846638	0.397843331	0.354432001	0.50190298	0.580381805	0.501536715	0.347546906	0.398170065	0.399515371	0.556461756	-0.486963977	-0.197031492	-0.159924871	-0.205119186	-0.219540154	-0.20062609	-0.099229291	0.061528489	0.499341645	0.023746498	0.367003187	-0.079953099	0.023051844	1	0.380590545	-0.448374445	-0.366934618	-0.304901686	-0.237762142	-0.17204701	-0.284478321	0.004579087	-0.033841288	0.012441932	-0.251363676
RRACH_miCLIP_noAct_R3	-0.493752773	-0.403541176	-0.152104783	-0.298322066	-0.296549679	-0.379466904	-0.42564934	-0.29997587	-0.392383977	-0.113987882	-0.208968574	-0.334383703	0.256855913	0.294543609	0.257172498	0.324422276	0.202096336	0.350173173	0.330650582	0.287990419	0.555846551	0.385889969	0.314747414	0.331226168	-0.485872063	-0.221290299	-0.1978543	0.116434172	-0.077586157	-0.173535777	-0.193710689	-0.082729319	0.301726775	-0.140716907	0.502630309	-0.187049326	-0.086749901	0.380590545	1	-0.388738025	-0.426103744	-0.132599429	-0.216975708	0.079365582	-0.332212208	0.143223922	-0.116889943	0.090256176	-0.203065916
ARE_Input_Day1_R3	0.654660034	0.529732787	0.321173916	0.248898686	0.23635751	0.416987867	0.343959242	0.097964481	0.329274666	0.170980381	0.01252253	0.263691263	-0.376552102	-0.423229919	-0.291371354	-0.40262539	-0.420794669	-0.467487734	-0.550550936	-0.437449999	-0.423298528	-0.435822187	-0.397927943	-0.546123611	0.633138795	0.148846957	0.104981749	-0.005164683	0.034081374	0.09116131	0.06766593	-0.02164999	-0.48505145	-0.012669769	-0.445596803	0.064765352	-0.047499805	-0.448374445	-0.388738025	1	0.575577882	0.335958102	0.110196794	0.009261151	0.424325313	-0.074061591	0.019875605	-0.054446589	0.370173754
ARE_Input_Day5_R4	0.681141431	0.59710991	0.376717493	0.142708803	0.133849603	0.285079208	0.300172716	0.186855383	0.399100558	0.13762157	0.073342912	0.334231695	-0.444442896	-0.486655284	-0.431003043	-0.509954003	-0.459440622	-0.432498119	-0.459026785	-0.399639172	-0.479619656	-0.471880246	-0.359737791	-0.47104919	0.655939131	0.256808016	0.183728673	-0.054671283	-0.01658749	0.13623438	0.083025371	0.022556948	-0.429144402	0.114390076	-0.472896981	0.040141985	0.016628921	-0.366934618	-0.426103744	0.575577882	1	0.358834449	0.011776619	-0.000750063	0.510523771	-0.101662578	-0.041438856	-0.013299424	0.295543623
ARE_Input_noAct_R3	0.323408229	0.323525146	0.457585848	-0.00205449	-0.008589294	0.100778393	0.011385887	-0.01972625	0.115846611	0.274249082	-0.051624528	0.124169695	-0.363179085	-0.360757985	-0.268062136	-0.378970066	-0.466859449	-0.295852422	-0.428952783	-0.361476433	-0.115453572	-0.259217708	-0.279889832	-0.428266246	0.306947033	0.100794757	0.032057515	0.214770943	0.068970361	0.040282397	-0.076929195	-0.034485794	-0.339010698	0.041660357	-0.187121748	-0.057896287	0.000261929	-0.304901686	-0.132599429	0.335958102	0.358834449	1	-0.026017915	0.195037121	0.275629701	0.1227198	-0.027868782	0.153235016	0.210709872
ARE_miCLIP_Day1_R3	0.117853903	0.030899272	-0.000843211	0.403633222	0.457953578	0.463564906	0.457364831	0.41252068	0.342048626	0.324520568	0.374044086	0.311707356	-0.165362265	-0.182956878	-0.040100318	-0.182476678	-0.174952068	-0.26755113	-0.289256914	-0.296421179	-0.188791093	-0.224614399	-0.242583131	-0.296252097	0.104386924	0.263757396	0.341259854	0.176255953	0.316246408	0.221354272	-0.250929535	-0.283697996	-0.333391186	-0.231426755	-0.252826444	-0.213067906	-0.26496267	-0.237762142	-0.216975708	0.110196794	0.011776619	-0.026017915	1	0.198828521	-0.025443084	-0.165135787	-0.161490412	-0.265238269	0.041377237
ARE_miCLIP_noAct_R3	-0.026893278	-0.025337094	0.269360582	0.179494192	0.245188377	0.262327588	0.133220093	0.29732036	0.231477288	0.49762352	0.333084595	0.219594339	-0.22912423	-0.292123192	-0.177438103	-0.312050221	-0.372009159	-0.154860829	-0.31348383	-0.330297082	0.13589684	-0.167658418	-0.233714763	-0.315522149	-0.043785649	0.293493103	0.279443144	0.527211428	0.369484365	0.184027193	-0.37693737	-0.295833892	-0.334350387	-0.295569427	-0.041219196	-0.336235168	-0.261413017	-0.17204701	0.079365582	0.009261151	-0.000750063	0.195037121	0.198828521	1	-0.019123962	0.025778363	-0.221833214	-0.071668016	-0.034409064
ARE_Input_Day5_R2	0.478082541	0.521010485	0.241422055	0.102196359	0.048884162	0.195916434	0.164946262	0.14967462	0.282654566	0.083083111	0.049213162	0.191277558	-0.357140318	-0.390307398	-0.265909618	-0.37453543	-0.400761605	-0.364625411	-0.354390834	-0.276041197	-0.371688215	-0.351369187	-0.335055267	-0.383390123	0.478483934	0.170639148	0.067772895	-0.047193919	-0.052715974	0.058256241	0.033320539	0.055699405	-0.357960158	0.069429173	-0.332043461	0.050633795	0.074583268	-0.284478321	-0.332212208	0.424325313	0.510523771	0.275629701	-0.025443084	-0.019123962	1	-0.068071315	-0.040803281	0.022884711	0.255306352
RRACH_Input_noAct_R4	-0.139491736	-0.073822952	0.170576391	-0.229785401	-0.204305105	-0.21174942	-0.293558235	-0.286214478	-0.229697922	0.035176321	-0.231735538	-0.192312831	-0.108397938	-0.06616696	0.003764482	0.00804644	-0.097699739	-0.024312548	-0.074542719	0.014679189	0.133216623	0.047428499	-0.084647676	-0.085622635	-0.137588057	-0.194078548	-0.150002072	0.06765368	-0.075852293	-0.154471343	0.047474589	0.074996444	0.002845471	0.070644037	0.209243997	0.047349267	0.121125849	0.004579087	0.143223922	-0.074061591	-0.101662578	0.1227198	-0.165135787	0.025778363	-0.068071315	1	0.099328052	0.258795476	0.007184867
RRACH_Input_Day1_R3	0.000999638	-0.055390547	-0.040734315	-0.156400071	-0.174675152	-0.151051575	-0.190258221	-0.257913667	-0.236315313	-0.221259583	-0.251171757	-0.21527219	0.016318288	0.119497046	0.042692749	0.136426539	0.086853394	-0.047501745	0.00368755	0.011683227	-0.150141162	0.010962941	0.000258991	0.014799313	0.011092114	-0.279708049	-0.229856448	-0.258649771	-0.181495951	-0.206685411	0.349614897	0.215462172	0.072360691	0.250062007	-0.006799701	0.375735063	0.250541666	-0.033841288	-0.116889943	0.019875605	-0.041438856	-0.027868782	-0.161490412	-0.221833214	-0.040803281	0.099328052	1	0.146095068	0.026898188
RRACH_Input_noAct_R3	-0.062138118	-0.033697038	0.140106636	-0.36825265	-0.308151564	-0.295592148	-0.315294994	-0.313392475	-0.233566891	-0.052955794	-0.287027621	-0.214012866	-0.084255951	-0.058598297	-0.051654283	-0.01364328	-0.056293501	0.019541343	-0.059513872	0.048994515	0.083812273	0.030820559	-0.005484905	-0.020270227	-0.062206282	-0.191497691	-0.188576502	-0.041288403	-0.172559761	-0.162279943	0.142448706	0.15392465	0.113866737	0.196613957	0.165905722	0.132112048	0.177217841	0.012441932	0.090256176	-0.054446589	-0.013299424	0.153235016	-0.265238269	-0.071668016	0.022884711	0.258795476	0.146095068	1	0.007082175
ARE_Input_Day1_R1	0.374632436	0.282619621	0.186344196	0.084449059	0.079820416	0.172112977	0.113090237	-0.054145715	0.081643154	0.075217859	-0.103089788	0.047847465	-0.216847228	-0.241206024	-0.185324247	-0.20980252	-0.266529473	-0.292991627	-0.288217481	-0.307184521	-0.262070567	-0.247872176	-0.27501505	-0.327161483	0.373574533	-0.007122719	-0.075561702	-0.02644609	-0.066277632	-0.028049625	0.074302782	0.028945866	-0.285348864	0.03675515	-0.227332944	0.088231484	-0.030720278	-0.251363676	-0.203065916	0.370173754	0.295543623	0.210709872	0.041377237	-0.034409064	0.255306352	0.007184867	0.026898188	0.007082175	1
