# Supplementary material for: Meta-unstable mRNAs in activated CD8+ T cells are defined by interlinked AU-rich elements and m6A mRNA methylation
Source: Nat Commun. 2026 Jan 22;17:160. doi: 10.1038/s41467-025-67762-w (PMC12827480; doi:10.1038/s41467-025-67762-w)
Supplement: Supplementary file 6 — Source Data [file 41467_2025_67762_MOESM6_ESM.zip › Source Data/Fig-S2C.csv]

Term	Adjusted.P.value	Genes	Ontology	cluster	N.genes.GO	Term.GO.N
Cadherin Binding (GO:0045296)	0.000877909	RANBP1;DDX3X;AHNAK;YWHAB;PAICS;YWHAZ;CNN2;CAPZB;EFHD2;TLN1;CLIC1;GCN1;RAN;TMPO	MF	1	14	Cadherin Binding (GO:0045296) / N=14
Double-Stranded RNA Binding (GO:0003725)	0.000877909	TUBA1B;MBNL1;ACTN1;MSN;VIM;TUBB4B;MTDH	MF	1	7	Double-Stranded RNA Binding (GO:0003725) / N=7
mRNA Binding (GO:0003729)	0.001290548	DDX17;SLBP;KHDRBS1;DAZAP1;DDX5;DDX3X;RBM8A;PUM2;RPS14;PTBP1;CAPRIN1;G3BP1;SRSF7	MF	1	13	mRNA Binding (GO:0003729) / N=13
DNA-binding Transcription Factor Binding (GO:0140297)	0.002688932	TCERG1;DAZAP2;PURA;TFDP1;CREB1;MAX;ID2;NUCKS1;GATA3;PTMA;YWHAZ;MTDH	MF	1	12	DNA-binding Transcription Factor Binding (GO:0140297) / N=12
mRNA Binding (GO:0003729)	7.70E-07	DDX6;STAU1;DDX23;HNRNPU;HNRNPR;YBX3;ZFP36L1;TIAL1;PURB;SYNCRIP;LARP1;C1QBP;KHSRP;G3BP2;CCT5;HNRNPA0;RBM38;YTHDF2;LSM1;RPL13A;LARP4;PTBP3;RSL1D1;SERBP1;LUC7L3;RBMX;EIF3A	MF	2	27	mRNA Binding (GO:0003729) / N=27
mRNA 3'-UTR Binding (GO:0003730)	1.88E-05	RBM38;HNRNPU;LARP4;YBX3;ZFP36L2;ZFP36L1;TIAL1;RSL1D1;ILF3;LARP1;KHSRP;SERBP1;CCT5;HNRNPA0	MF	2	14	mRNA 3'-UTR Binding (GO:0003730) / N=14
snoRNA Binding (GO:0030515)	0.01440922	DDX56;SNU13;IMP4;NOP10;BYSL	MF	3	5	snoRNA Binding (GO:0030515) / N=5
Single-Stranded DNA Helicase Activity (GO:0017116)	0.021959982	CHTF8;MCM3;MCM5;MCM6	MF	3	4	Single-Stranded DNA Helicase Activity (GO:0017116) / N=4
mRNA Binding (GO:0003729)	5.95E-06	HNRNPK;CSDE1;TRA2B;CNBP;SRSF1;HNRNPA2B1;SRSF3;PABPC1;RSL24D1;HNRNPAB;EIF4G2;EIF4G1	MF	4	12	mRNA Binding (GO:0003729) / N=12
Cadherin Binding (GO:0045296)	0.000268434	LDHA;HNRNPK;CAPZA1;TAGLN2;FXYD5;RPL15;PFN1;RSL24D1;EIF4G2;SEPTIN7	MF	4	10	Cadherin Binding (GO:0045296) / N=10
Regulation of mRNA Splicing	via Spliceosome (GO:0048024)	0.009372288	DDX17;RBM3;KHDRBS1;PTBP1;DDX5;DAZAP1;RBM8A;SRSF7	BP	1	8	Regulation of mRNA Splicing	via Spliceosome (GO:0048024) / N=8
Cellular Response to Cytokine Stimulus (GO:0071345)	1.85E-07	CSF2;DOCK8;TCF7;HNRNPU;CXCR4;PIK3R1;YBX3;ZFP36L2;ZFP36L1;SYNCRIP;SOCS1;KHSRP;CCL3;GBP1;CCR1;STAT5A;GBP5;UPF1;XBP1;CISH;IL10RA;RPL13A;TYK2;UBE2G2;IL2RB;IL7R;SOS1;RBMX	BP	2	28	Cellular Response to Cytokine Stimulus (GO:0071345) / N=28
Regulation of Apoptotic Process (GO:0042981)	2.64E-05	NOTCH2;TOP2A;FCMR;TNFAIP8;ARL6IP1;CITED2;PIK3R1;TNF;IKZF3;ETS1;RPS6KA3;RASSF2;MYC;C1QBP;ARL6IP5;TNFSF10;PIM2;FADD;CCNL1;ZBTB7A;PHLDA1;MCL1;XBP1;HSPA5;TMC8;PA2G4;RRP1B;CFLAR;DUSP6;RSL1D1;RPS6KB1;IL2RB;BCL2;MDM2;CD28;QRICH1;NAA15;SOS1;EVI2B;ARHGEF7;TPT1	BP	2	41	Regulation of Apoptotic Process (GO:0042981) / N=41
Negative Regulation of Intracellular Signal Transduction (GO:1902532)	4.96E-05	DUSP4;DUSP5;RUBCN;XBP1;DUSP2;CARD8;PTEN;RHOH;TMC8;TNFAIP3;NLRC3;ADIPOR1;ARHGAP25;DUSP6;CRKL;HDAC7;PPP2CA;NFKBIA;PIK3IP1;TNIP1;TMEM127;TMSB4X;BCL2;MDM2	BP	2	24	Negative Regulation of Intracellular Signal Transduction (GO:1902532) / N=24
rRNA Processing (GO:0006364)	0.002693194	EIF6;NOB1;MRTO4;NOP2;DDX54;RRP36;IMP4;SNU13;NOL6;BYSL	BP	3	10	rRNA Processing (GO:0006364) / N=10
rRNA Metabolic Process (GO:0016072)	0.00410776	NOB1;MRTO4;NOP2;DDX54;RRP36;IMP4;DEDD2;NOL6;BYSL	BP	3	9	rRNA Metabolic Process (GO:0016072) / N=9
Leukocyte Aggregation (GO:0070486)	0.037760415	SEMA4D;RAC2;CD44	BP	3	3	Leukocyte Aggregation (GO:0070486) / N=3
Gene Expression (GO:0010467)	4.24E-05	RPL31;RPL23;GZMB;FKBP1A;MRPL3;HNRNPK;HNRNPA2B1;SRSF3;RPL38;RPL15;RPL39;RSL24D1;EIF4G1	BP	4	13	Gene Expression (GO:0010467) / N=13
Macromolecule Biosynthetic Process (GO:0009059)	0.000175118	MRPL3;RPL31;RPL23;RPL38;RPL15;RPL39;RSL24D1;EIF4G2;EIF4G1	BP	4	9	Macromolecule Biosynthetic Process (GO:0009059) / N=9
Negative Regulation of mRNA Catabolic Process (GO:1902373)	0.000482474	FUS;CSDE1;YBX1;PABPC1;HNRNPAB	BP	4	5	Negative Regulation of mRNA Catabolic Process (GO:1902373) / N=5
