# Supplementary material for: Meta-unstable mRNAs in activated CD8+ T cells are defined by interlinked AU-rich elements and m6A mRNA methylation
Source: Nat Commun. 2026 Jan 22;17:160. doi: 10.1038/s41467-025-67762-w (PMC12827480; doi:10.1038/s41467-025-67762-w)
Supplement: Supplementary file 6 — Source Data [file 41467_2025_67762_MOESM6_ESM.zip › Source Data/Fig-S2D.csv]

SYMBOL	sample	Time	C2T.normed	C2T.normed.median.across.genes	C2T.normed.sd.across.genes
AAGAB	noAct	0	1.00	1.00	0.00
AAGAB	noAct	0.5	0.44	0.90	0.94
AAGAB	noAct	1	0.37	0.87	0.95
AAGAB	noAct	3	0.32	0.62	0.62
AAGAB	noAct	6	0.23	0.29	0.32
AAGAB	noAct	16	0.11	0.00	0.11
AAK1	noAct	0	1.00	1.00	0.00
AAK1	noAct	0.5	0.57	0.90	0.94
AAK1	noAct	1	0.60	0.87	0.95
AAK1	noAct	3	0.50	0.62	0.62
AAK1	noAct	6	0.13	0.29	0.32
AAK1	noAct	16	0.05	0.00	0.11
AAMDC	noAct	0	1.00	1.00	0.00
AAMDC	noAct	0.5	0.00	0.90	0.94
AAMDC	noAct	1	0.20	0.87	0.95
AAMDC	noAct	3	0.00	0.62	0.62
AAMDC	noAct	6	0.00	0.29	0.32
AAMDC	noAct	16	0.00	0.00	0.11
AAMP	noAct	0	1.00	1.00	0.00
AAMP	noAct	0.5	0.56	0.90	0.94
AAMP	noAct	1	0.55	0.87	0.95
AAMP	noAct	3	0.49	0.62	0.62
AAMP	noAct	6	0.34	0.29	0.32
AAMP	noAct	16	0.00	0.00	0.11
AAR2	noAct	0	1.00	1.00	0.00
AAR2	noAct	0.5	0.32	0.90	0.94
AAR2	noAct	1	0.28	0.87	0.95
AAR2	noAct	3	0.16	0.62	0.62
AAR2	noAct	6	0.16	0.29	0.32
AAR2	noAct	16	0.12	0.00	0.11
AARS1	noAct	0	1.00	1.00	0.00
AARS1	noAct	0.5	0.76	0.90	0.94
AARS1	noAct	1	0.56	0.87	0.95
AARS1	noAct	3	0.51	0.62	0.62
AARS1	noAct	6	0.41	0.29	0.32
AARS1	noAct	16	0.04	0.00	0.11
AARS2	noAct	0	1.00	1.00	0.00
AARS2	noAct	0.5	0.19	0.90	0.94
AARS2	noAct	1	0.05	0.87	0.95
AARS2	noAct	3	0.00	0.62	0.62
AARS2	noAct	6	0.00	0.29	0.32
AARS2	noAct	16	0.00	0.00	0.11
ABCB6	noAct	0	1.00	1.00	0.00
ABCB6	noAct	0.5	4.84	0.90	0.94
ABCB6	noAct	1	3.15	0.87	0.95
ABCB6	noAct	3	1.19	0.62	0.62
ABCB6	noAct	6	0.52	0.29	0.32
ABCB6	noAct	16	0.00	0.00	0.11
ABCB7	noAct	0	1.00	1.00	0.00
ABCB7	noAct	0.5	1.17	0.90	0.94
ABCB7	noAct	1	0.55	0.87	0.95
ABCB7	noAct	3	0.54	0.62	0.62
ABCB7	noAct	6	0.30	0.29	0.32
ABCB7	noAct	16	0.00	0.00	0.11
ABCC4	noAct	0	1.00	1.00	0.00
ABCC4	noAct	0.5	1.11	0.90	0.94
ABCC4	noAct	1	1.48	0.87	0.95
ABCC4	noAct	3	0.00	0.62	0.62
ABCC4	noAct	6	0.00	0.29	0.32
ABCC4	noAct	16	0.00	0.00	0.11
ABCC5	noAct	0	1.00	1.00	0.00
ABCC5	noAct	0.5	1.14	0.90	0.94
ABCC5	noAct	1	1.14	0.87	0.95
ABCC5	noAct	3	1.02	0.62	0.62
ABCC5	noAct	6	0.91	0.29	0.32
ABCC5	noAct	16	0.00	0.00	0.11
ABCD2	noAct	0	1.00	1.00	0.00
ABCD2	noAct	0.5	0.85	0.90	0.94
ABCD2	noAct	1	0.66	0.87	0.95
ABCD2	noAct	3	0.49	0.62	0.62
ABCD2	noAct	6	0.00	0.29	0.32
ABCD2	noAct	16	0.00	0.00	0.11
ABCF1	noAct	0	1.00	1.00	0.00
ABCF1	noAct	0.5	2.37	0.90	0.94
ABCF1	noAct	1	1.33	0.87	0.95
ABCF1	noAct	3	1.22	0.62	0.62
ABCF1	noAct	6	0.79	0.29	0.32
ABCF1	noAct	16	0.00	0.00	0.11
ABHD11	noAct	0	1.00	1.00	0.00
ABHD11	noAct	0.5	0.34	0.90	0.94
ABHD11	noAct	1	0.74	0.87	0.95
ABHD11	noAct	3	0.00	0.62	0.62
ABHD11	noAct	6	0.00	0.29	0.32
ABHD11	noAct	16	0.00	0.00	0.11
ABHD13	noAct	0	1.00	1.00	0.00
ABHD13	noAct	0.5	0.68	0.90	0.94
ABHD13	noAct	1	1.07	0.87	0.95
ABHD13	noAct	3	0.45	0.62	0.62
ABHD13	noAct	6	0.42	0.29	0.32
ABHD13	noAct	16	0.00	0.00	0.11
ABHD14A	noAct	0	1.00	1.00	0.00
ABHD14A	noAct	0.5	0.07	0.90	0.94
ABHD14A	noAct	1	0.00	0.87	0.95
ABHD14A	noAct	3	0.13	0.62	0.62
ABHD14A	noAct	6	0.00	0.29	0.32
ABHD14A	noAct	16	0.00	0.00	0.11
ABHD14B	noAct	0	1.00	1.00	0.00
ABHD14B	noAct	0.5	2.29	0.90	0.94
ABHD14B	noAct	1	1.62	0.87	0.95
ABHD14B	noAct	3	2.40	0.62	0.62
ABHD14B	noAct	6	0.91	0.29	0.32
ABHD14B	noAct	16	0.52	0.00	0.11
ABHD16A	noAct	0	1.00	1.00	0.00
ABHD16A	noAct	0.5	0.48	0.90	0.94
ABHD16A	noAct	1	0.76	0.87	0.95
ABHD16A	noAct	3	0.47	0.62	0.62
ABHD16A	noAct	6	0.15	0.29	0.32
ABHD16A	noAct	16	0.00	0.00	0.11
ABHD17A	noAct	0	1.00	1.00	0.00
ABHD17A	noAct	0.5	1.49	0.90	0.94
ABHD17A	noAct	1	1.34	0.87	0.95
ABHD17A	noAct	3	1.42	0.62	0.62
ABHD17A	noAct	6	0.74	0.29	0.32
ABHD17A	noAct	16	0.00	0.00	0.11
ABHD17B	noAct	0	1.00	1.00	0.00
ABHD17B	noAct	0.5	0.00	0.90	0.94
ABHD17B	noAct	1	0.00	0.87	0.95
ABHD17B	noAct	3	0.00	0.62	0.62
ABHD17B	noAct	6	0.00	0.29	0.32
ABHD17B	noAct	16	0.00	0.00	0.11
ABHD17C	noAct	0	1.00	1.00	0.00
ABHD17C	noAct	0.5	0.78	0.90	0.94
ABHD17C	noAct	1	0.88	0.87	0.95
ABHD17C	noAct	3	0.57	0.62	0.62
ABHD17C	noAct	6	0.52	0.29	0.32
ABHD17C	noAct	16	0.00	0.00	0.11
ABHD2	noAct	0	1.00	1.00	0.00
ABHD2	noAct	0.5	1.06	0.90	0.94
ABHD2	noAct	1	1.59	0.87	0.95
ABHD2	noAct	3	1.08	0.62	0.62
ABHD2	noAct	6	0.44	0.29	0.32
ABHD2	noAct	16	0.00	0.00	0.11
ABHD8	noAct	0	1.00	1.00	0.00
ABHD8	noAct	0.5	0.00	0.90	0.94
ABHD8	noAct	1	0.00	0.87	0.95
ABHD8	noAct	3	0.00	0.62	0.62
ABHD8	noAct	6	0.00	0.29	0.32
ABHD8	noAct	16	0.00	0.00	0.11
ABI1	noAct	0	1.00	1.00	0.00
ABI1	noAct	0.5	0.65	0.90	0.94
ABI1	noAct	1	0.84	0.87	0.95
ABI1	noAct	3	0.54	0.62	0.62
ABI1	noAct	6	0.06	0.29	0.32
ABI1	noAct	16	0.00	0.00	0.11
ABITRAM	noAct	0	1.00	1.00	0.00
ABITRAM	noAct	0.5	0.00	0.90	0.94
ABITRAM	noAct	1	0.00	0.87	0.95
ABITRAM	noAct	3	0.00	0.62	0.62
ABITRAM	noAct	6	0.00	0.29	0.32
ABITRAM	noAct	16	0.00	0.00	0.11
ABL1	noAct	0	1.00	1.00	0.00
ABL1	noAct	0.5	0.46	0.90	0.94
ABL1	noAct	1	0.55	0.87	0.95
ABL1	noAct	3	0.37	0.62	0.62
ABL1	noAct	6	0.15	0.29	0.32
ABL1	noAct	16	0.00	0.00	0.11
ABL2	noAct	0	1.00	1.00	0.00
ABL2	noAct	0.5	1.24	0.90	0.94
ABL2	noAct	1	0.99	0.87	0.95
ABL2	noAct	3	0.51	0.62	0.62
ABL2	noAct	6	0.97	0.29	0.32
ABL2	noAct	16	0.00	0.00	0.11
ABLIM1	noAct	0	1.00	1.00	0.00
ABLIM1	noAct	0.5	0.65	0.90	0.94
ABLIM1	noAct	1	0.39	0.87	0.95
ABLIM1	noAct	3	0.74	0.62	0.62
ABLIM1	noAct	6	0.24	0.29	0.32
ABLIM1	noAct	16	0.00	0.00	0.11
ABLIM2	noAct	0	1.00	1.00	0.00
ABLIM2	noAct	0.5	0.00	0.90	0.94
ABLIM2	noAct	1	0.00	0.87	0.95
ABLIM2	noAct	3	0.00	0.62	0.62
ABLIM2	noAct	6	0.00	0.29	0.32
ABLIM2	noAct	16	0.00	0.00	0.11
ABRAXAS2	noAct	0	1.00	1.00	0.00
ABRAXAS2	noAct	0.5	0.97	0.90	0.94
ABRAXAS2	noAct	1	0.53	0.87	0.95
ABRAXAS2	noAct	3	1.28	0.62	0.62
ABRAXAS2	noAct	6	0.11	0.29	0.32
ABRAXAS2	noAct	16	0.00	0.00	0.11
ABT1	noAct	0	1.00	1.00	0.00
ABT1	noAct	0.5	0.85	0.90	0.94
ABT1	noAct	1	0.67	0.87	0.95
ABT1	noAct	3	0.37	0.62	0.62
ABT1	noAct	6	0.16	0.29	0.32
ABT1	noAct	16	0.00	0.00	0.11
ACAA1	noAct	0	1.00	1.00	0.00
ACAA1	noAct	0.5	0.83	0.90	0.94
ACAA1	noAct	1	0.52	0.87	0.95
ACAA1	noAct	3	0.95	0.62	0.62
ACAA1	noAct	6	0.46	0.29	0.32
ACAA1	noAct	16	0.00	0.00	0.11
ACAA2	noAct	0	1.00	1.00	0.00
ACAA2	noAct	0.5	0.31	0.90	0.94
ACAA2	noAct	1	0.61	0.87	0.95
ACAA2	noAct	3	0.64	0.62	0.62
ACAA2	noAct	6	0.00	0.29	0.32
ACAA2	noAct	16	0.00	0.00	0.11
ACADS	noAct	0	1.00	1.00	0.00
ACADS	noAct	0.5	0.99	0.90	0.94
ACADS	noAct	1	0.53	0.87	0.95
ACADS	noAct	3	0.52	0.62	0.62
ACADS	noAct	6	0.40	0.29	0.32
ACADS	noAct	16	0.00	0.00	0.11
ACADSB	noAct	0	1.00	1.00	0.00
ACADSB	noAct	0.5	1.59	0.90	0.94
ACADSB	noAct	1	1.48	0.87	0.95
ACADSB	noAct	3	1.30	0.62	0.62
ACADSB	noAct	6	0.98	0.29	0.32
ACADSB	noAct	16	0.00	0.00	0.11
ACAN	noAct	0	1.00	1.00	0.00
ACAN	noAct	0.5	0.48	0.90	0.94
ACAN	noAct	1	0.00	0.87	0.95
ACAN	noAct	3	0.00	0.62	0.62
ACAN	noAct	6	0.00	0.29	0.32
ACAN	noAct	16	0.00	0.00	0.11
ACAP1	noAct	0	1.00	1.00	0.00
ACAP1	noAct	0.5	3.36	0.90	0.94
ACAP1	noAct	1	0.80	0.87	0.95
ACAP1	noAct	3	0.00	0.62	0.62
ACAP1	noAct	6	0.59	0.29	0.32
ACAP1	noAct	16	0.00	0.00	0.11
ACAP2	noAct	0	1.00	1.00	0.00
ACAP2	noAct	0.5	0.82	0.90	0.94
ACAP2	noAct	1	0.55	0.87	0.95
ACAP2	noAct	3	0.56	0.62	0.62
ACAP2	noAct	6	0.23	0.29	0.32
ACAP2	noAct	16	0.11	0.00	0.11
ACAP3	noAct	0	1.00	1.00	0.00
ACAP3	noAct	0.5	0.13	0.90	0.94
ACAP3	noAct	1	0.00	0.87	0.95
ACAP3	noAct	3	0.00	0.62	0.62
ACAP3	noAct	6	0.00	0.29	0.32
ACAP3	noAct	16	0.00	0.00	0.11
ACAT2	noAct	0	1.00	1.00	0.00
ACAT2	noAct	0.5	0.77	0.90	0.94
ACAT2	noAct	1	0.96	0.87	0.95
ACAT2	noAct	3	0.93	0.62	0.62
ACAT2	noAct	6	0.18	0.29	0.32
ACAT2	noAct	16	0.04	0.00	0.11
ACBD3	noAct	0	1.00	1.00	0.00
ACBD3	noAct	0.5	1.60	0.90	0.94
ACBD3	noAct	1	1.53	0.87	0.95
ACBD3	noAct	3	1.13	0.62	0.62
ACBD3	noAct	6	0.84	0.29	0.32
ACBD3	noAct	16	0.00	0.00	0.11
ACBD5	noAct	0	1.00	1.00	0.00
ACBD5	noAct	0.5	1.14	0.90	0.94
ACBD5	noAct	1	0.61	0.87	0.95
ACBD5	noAct	3	0.43	0.62	0.62
ACBD5	noAct	6	0.05	0.29	0.32
ACBD5	noAct	16	0.00	0.00	0.11
ACBD7	noAct	0	1.00	1.00	0.00
ACBD7	noAct	0.5	0.00	0.90	0.94
ACBD7	noAct	1	0.00	0.87	0.95
ACBD7	noAct	3	0.00	0.62	0.62
ACBD7	noAct	6	0.00	0.29	0.32
ACBD7	noAct	16	0.00	0.00	0.11
ACD	noAct	0	1.00	1.00	0.00
ACD	noAct	0.5	0.60	0.90	0.94
ACD	noAct	1	1.06	0.87	0.95
ACD	noAct	3	0.57	0.62	0.62
ACD	noAct	6	0.32	0.29	0.32
ACD	noAct	16	0.00	0.00	0.11
ACIN1	noAct	0	1.00	1.00	0.00
ACIN1	noAct	0.5	2.58	0.90	0.94
ACIN1	noAct	1	1.21	0.87	0.95
ACIN1	noAct	3	1.04	0.62	0.62
ACIN1	noAct	6	0.45	0.29	0.32
ACIN1	noAct	16	0.00	0.00	0.11
ACO1	noAct	0	1.00	1.00	0.00
ACO1	noAct	0.5	0.95	0.90	0.94
ACO1	noAct	1	0.63	0.87	0.95
ACO1	noAct	3	0.42	0.62	0.62
ACO1	noAct	6	0.11	0.29	0.32
ACO1	noAct	16	0.00	0.00	0.11
ACO2	noAct	0	1.00	1.00	0.00
ACO2	noAct	0.5	1.05	0.90	0.94
ACO2	noAct	1	1.18	0.87	0.95
ACO2	noAct	3	0.50	0.62	0.62
ACO2	noAct	6	0.47	0.29	0.32
ACO2	noAct	16	0.13	0.00	0.11
ACOT11	noAct	0	1.00	1.00	0.00
ACOT11	noAct	0.5	0.00	0.90	0.94
ACOT11	noAct	1	0.00	0.87	0.95
ACOT11	noAct	3	0.00	0.62	0.62
ACOT11	noAct	6	0.00	0.29	0.32
ACOT11	noAct	16	0.00	0.00	0.11
ACOT8	noAct	0	1.00	1.00	0.00
ACOT8	noAct	0.5	0.88	0.90	0.94
ACOT8	noAct	1	1.30	0.87	0.95
ACOT8	noAct	3	0.00	0.62	0.62
ACOT8	noAct	6	0.49	0.29	0.32
ACOT8	noAct	16	0.00	0.00	0.11
ACOT9	noAct	0	1.00	1.00	0.00
ACOT9	noAct	0.5	0.61	0.90	0.94
ACOT9	noAct	1	0.17	0.87	0.95
ACOT9	noAct	3	0.42	0.62	0.62
ACOT9	noAct	6	0.22	0.29	0.32
ACOT9	noAct	16	0.06	0.00	0.11
ACOX1	noAct	0	1.00	1.00	0.00
ACOX1	noAct	0.5	0.91	0.90	0.94
ACOX1	noAct	1	1.04	0.87	0.95
ACOX1	noAct	3	0.27	0.62	0.62
ACOX1	noAct	6	0.06	0.29	0.32
ACOX1	noAct	16	0.00	0.00	0.11
ACP3	noAct	0	1.00	1.00	0.00
ACP3	noAct	0.5	0.00	0.90	0.94
ACP3	noAct	1	0.00	0.87	0.95
ACP3	noAct	3	0.00	0.62	0.62
ACP3	noAct	6	0.00	0.29	0.32
ACP3	noAct	16	0.00	0.00	0.11
ACSL1	noAct	0	1.00	1.00	0.00
ACSL1	noAct	0.5	3.16	0.90	0.94
ACSL1	noAct	1	3.80	0.87	0.95
ACSL1	noAct	3	2.89	0.62	0.62
ACSL1	noAct	6	0.92	0.29	0.32
ACSL1	noAct	16	0.00	0.00	0.11
ACSL4	noAct	0	1.00	1.00	0.00
ACSL4	noAct	0.5	2.80	0.90	0.94
ACSL4	noAct	1	2.36	0.87	0.95
ACSL4	noAct	3	1.77	0.62	0.62
ACSL4	noAct	6	0.67	0.29	0.32
ACSL4	noAct	16	0.00	0.00	0.11
ACSL5	noAct	0	1.00	1.00	0.00
ACSL5	noAct	0.5	2.27	0.90	0.94
ACSL5	noAct	1	0.88	0.87	0.95
ACSL5	noAct	3	0.30	0.62	0.62
ACSL5	noAct	6	0.91	0.29	0.32
ACSL5	noAct	16	0.00	0.00	0.11
ACSS1	noAct	0	1.00	1.00	0.00
ACSS1	noAct	0.5	0.71	0.90	0.94
ACSS1	noAct	1	0.96	0.87	0.95
ACSS1	noAct	3	0.65	0.62	0.62
ACSS1	noAct	6	0.21	0.29	0.32
ACSS1	noAct	16	0.07	0.00	0.11
ACTB	noAct	0	1.00	1.00	0.00
ACTB	noAct	0.5	1.09	0.90	0.94
ACTB	noAct	1	1.00	0.87	0.95
ACTB	noAct	3	0.91	0.62	0.62
ACTB	noAct	6	0.38	0.29	0.32
ACTB	noAct	16	0.06	0.00	0.11
ACTG1	noAct	0	1.00	1.00	0.00
ACTG1	noAct	0.5	0.97	0.90	0.94
ACTG1	noAct	1	1.00	0.87	0.95
ACTG1	noAct	3	0.77	0.62	0.62
ACTG1	noAct	6	0.51	0.29	0.32
ACTG1	noAct	16	0.15	0.00	0.11
ACTN1	noAct	0	1.00	1.00	0.00
ACTN1	noAct	0.5	2.67	0.90	0.94
ACTN1	noAct	1	1.06	0.87	0.95
ACTN1	noAct	3	0.96	0.62	0.62
ACTN1	noAct	6	0.08	0.29	0.32
ACTN1	noAct	16	0.00	0.00	0.11
ACTN4	noAct	0	1.00	1.00	0.00
ACTN4	noAct	0.5	0.97	0.90	0.94
ACTN4	noAct	1	1.29	0.87	0.95
ACTN4	noAct	3	0.87	0.62	0.62
ACTN4	noAct	6	0.48	0.29	0.32
ACTN4	noAct	16	0.07	0.00	0.11
ACTR1B	noAct	0	1.00	1.00	0.00
ACTR1B	noAct	0.5	0.48	0.90	0.94
ACTR1B	noAct	1	0.55	0.87	0.95
ACTR1B	noAct	3	0.32	0.62	0.62
ACTR1B	noAct	6	0.19	0.29	0.32
ACTR1B	noAct	16	0.00	0.00	0.11
ACTR8	noAct	0	1.00	1.00	0.00
ACTR8	noAct	0.5	0.67	0.90	0.94
ACTR8	noAct	1	0.85	0.87	0.95
ACTR8	noAct	3	0.56	0.62	0.62
ACTR8	noAct	6	0.53	0.29	0.32
ACTR8	noAct	16	0.00	0.00	0.11
ACVR1	noAct	0	1.00	1.00	0.00
ACVR1	noAct	0.5	0.00	0.90	0.94
ACVR1	noAct	1	0.00	0.87	0.95
ACVR1	noAct	3	0.00	0.62	0.62
ACVR1	noAct	6	0.00	0.29	0.32
ACVR1	noAct	16	0.00	0.00	0.11
ACVR1C	noAct	0	1.00	1.00	0.00
ACVR1C	noAct	0.5	0.00	0.90	0.94
ACVR1C	noAct	1	0.00	0.87	0.95
ACVR1C	noAct	3	0.00	0.62	0.62
ACVR1C	noAct	6	0.00	0.29	0.32
ACVR1C	noAct	16	0.00	0.00	0.11
ACY1	noAct	0	1.00	1.00	0.00
ACY1	noAct	0.5	0.00	0.90	0.94
ACY1	noAct	1	0.00	0.87	0.95
ACY1	noAct	3	0.00	0.62	0.62
ACY1	noAct	6	0.00	0.29	0.32
ACY1	noAct	16	0.00	0.00	0.11
ADA	noAct	0	1.00	1.00	0.00
ADA	noAct	0.5	0.72	0.90	0.94
ADA	noAct	1	1.09	0.87	0.95
ADA	noAct	3	0.49	0.62	0.62
ADA	noAct	6	0.08	0.29	0.32
ADA	noAct	16	0.14	0.00	0.11
ADA2	noAct	0	1.00	1.00	0.00
ADA2	noAct	0.5	1.16	0.90	0.94
ADA2	noAct	1	1.26	0.87	0.95
ADA2	noAct	3	1.02	0.62	0.62
ADA2	noAct	6	0.26	0.29	0.32
ADA2	noAct	16	0.00	0.00	0.11
ADAM17	noAct	0	1.00	1.00	0.00
ADAM17	noAct	0.5	1.30	0.90	0.94
ADAM17	noAct	1	1.37	0.87	0.95
ADAM17	noAct	3	0.66	0.62	0.62
ADAM17	noAct	6	0.35	0.29	0.32
ADAM17	noAct	16	0.27	0.00	0.11
ADAM8	noAct	0	1.00	1.00	0.00
ADAM8	noAct	0.5	0.75	0.90	0.94
ADAM8	noAct	1	0.72	0.87	0.95
ADAM8	noAct	3	0.60	0.62	0.62
ADAM8	noAct	6	0.27	0.29	0.32
ADAM8	noAct	16	0.00	0.00	0.11
ADAM9	noAct	0	1.00	1.00	0.00
ADAM9	noAct	0.5	0.00	0.90	0.94
ADAM9	noAct	1	0.00	0.87	0.95
ADAM9	noAct	3	0.00	0.62	0.62
ADAM9	noAct	6	0.00	0.29	0.32
ADAM9	noAct	16	0.00	0.00	0.11
ADAMTS4	noAct	0	1.00	1.00	0.00
ADAMTS4	noAct	0.5	0.33	0.90	0.94
ADAMTS4	noAct	1	0.00	0.87	0.95
ADAMTS4	noAct	3	0.00	0.62	0.62
ADAMTS4	noAct	6	0.00	0.29	0.32
ADAMTS4	noAct	16	0.22	0.00	0.11
ADAMTS5	noAct	0	1.00	1.00	0.00
ADAMTS5	noAct	0.5	0.00	0.90	0.94
ADAMTS5	noAct	1	0.00	0.87	0.95
ADAMTS5	noAct	3	0.00	0.62	0.62
ADAMTS5	noAct	6	0.00	0.29	0.32
ADAMTS5	noAct	16	0.00	0.00	0.11
ADAMTSL4-AS1	noAct	0	1.00	1.00	0.00
ADAMTSL4-AS1	noAct	0.5	0.79	0.90	0.94
ADAMTSL4-AS1	noAct	1	0.86	0.87	0.95
ADAMTSL4-AS1	noAct	3	0.45	0.62	0.62
ADAMTSL4-AS1	noAct	6	0.18	0.29	0.32
ADAMTSL4-AS1	noAct	16	0.09	0.00	0.11
ADAP1	noAct	0	1.00	1.00	0.00
ADAP1	noAct	0.5	0.33	0.90	0.94
ADAP1	noAct	1	0.24	0.87	0.95
ADAP1	noAct	3	0.00	0.62	0.62
ADAP1	noAct	6	0.20	0.29	0.32
ADAP1	noAct	16	0.00	0.00	0.11
ADAR	noAct	0	1.00	1.00	0.00
ADAR	noAct	0.5	0.90	0.90	0.94
ADAR	noAct	1	1.03	0.87	0.95
ADAR	noAct	3	0.73	0.62	0.62
ADAR	noAct	6	0.24	0.29	0.32
ADAR	noAct	16	0.02	0.00	0.11
ADCK2	noAct	0	1.00	1.00	0.00
ADCK2	noAct	0.5	2.21	0.90	0.94
ADCK2	noAct	1	1.63	0.87	0.95
ADCK2	noAct	3	1.12	0.62	0.62
ADCK2	noAct	6	0.97	0.29	0.32
ADCK2	noAct	16	0.13	0.00	0.11
ADCY3	noAct	0	1.00	1.00	0.00
ADCY3	noAct	0.5	1.26	0.90	0.94
ADCY3	noAct	1	1.13	0.87	0.95
ADCY3	noAct	3	0.99	0.62	0.62
ADCY3	noAct	6	0.00	0.29	0.32
ADCY3	noAct	16	0.00	0.00	0.11
ADCY4	noAct	0	1.00	1.00	0.00
ADCY4	noAct	0.5	0.00	0.90	0.94
ADCY4	noAct	1	0.00	0.87	0.95
ADCY4	noAct	3	0.00	0.62	0.62
ADCY4	noAct	6	0.00	0.29	0.32
ADCY4	noAct	16	0.00	0.00	0.11
ADD3	noAct	0	1.00	1.00	0.00
ADD3	noAct	0.5	0.73	0.90	0.94
ADD3	noAct	1	0.61	0.87	0.95
ADD3	noAct	3	0.50	0.62	0.62
ADD3	noAct	6	0.67	0.29	0.32
ADD3	noAct	16	0.00	0.00	0.11
ADGRE5	noAct	0	1.00	1.00	0.00
ADGRE5	noAct	0.5	0.83	0.90	0.94
ADGRE5	noAct	1	0.59	0.87	0.95
ADGRE5	noAct	3	0.46	0.62	0.62
ADGRE5	noAct	6	0.33	0.29	0.32
ADGRE5	noAct	16	0.01	0.00	0.11
ADGRL1	noAct	0	1.00	1.00	0.00
ADGRL1	noAct	0.5	0.75	0.90	0.94
ADGRL1	noAct	1	1.13	0.87	0.95
ADGRL1	noAct	3	1.11	0.62	0.62
ADGRL1	noAct	6	0.76	0.29	0.32
ADGRL1	noAct	16	0.00	0.00	0.11
ADH5	noAct	0	1.00	1.00	0.00
ADH5	noAct	0.5	0.55	0.90	0.94
ADH5	noAct	1	0.93	0.87	0.95
ADH5	noAct	3	0.34	0.62	0.62
ADH5	noAct	6	0.26	0.29	0.32
ADH5	noAct	16	0.00	0.00	0.11
ADI1	noAct	0	1.00	1.00	0.00
ADI1	noAct	0.5	0.83	0.90	0.94
ADI1	noAct	1	0.65	0.87	0.95
ADI1	noAct	3	1.07	0.62	0.62
ADI1	noAct	6	0.19	0.29	0.32
ADI1	noAct	16	0.00	0.00	0.11
ADIPOR1	noAct	0	1.00	1.00	0.00
ADIPOR1	noAct	0.5	1.53	0.90	0.94
ADIPOR1	noAct	1	0.63	0.87	0.95
ADIPOR1	noAct	3	1.19	0.62	0.62
ADIPOR1	noAct	6	0.62	0.29	0.32
ADIPOR1	noAct	16	0.00	0.00	0.11
ADIPOR2	noAct	0	1.00	1.00	0.00
ADIPOR2	noAct	0.5	0.66	0.90	0.94
ADIPOR2	noAct	1	1.02	0.87	0.95
ADIPOR2	noAct	3	0.63	0.62	0.62
ADIPOR2	noAct	6	0.13	0.29	0.32
ADIPOR2	noAct	16	0.00	0.00	0.11
ADO	noAct	0	1.00	1.00	0.00
ADO	noAct	0.5	1.07	0.90	0.94
ADO	noAct	1	2.49	0.87	0.95
ADO	noAct	3	0.71	0.62	0.62
ADO	noAct	6	0.64	0.29	0.32
ADO	noAct	16	0.00	0.00	0.11
ADPRS	noAct	0	1.00	1.00	0.00
ADPRS	noAct	0.5	1.56	0.90	0.94
ADPRS	noAct	1	1.25	0.87	0.95
ADPRS	noAct	3	1.40	0.62	0.62
ADPRS	noAct	6	0.27	0.29	0.32
ADPRS	noAct	16	0.00	0.00	0.11
ADRB2	noAct	0	1.00	1.00	0.00
ADRB2	noAct	0.5	0.89	0.90	0.94
ADRB2	noAct	1	0.81	0.87	0.95
ADRB2	noAct	3	0.58	0.62	0.62
ADRB2	noAct	6	0.26	0.29	0.32
ADRB2	noAct	16	0.00	0.00	0.11
ADRM1	noAct	0	1.00	1.00	0.00
ADRM1	noAct	0.5	1.35	0.90	0.94
ADRM1	noAct	1	1.30	0.87	0.95
ADRM1	noAct	3	0.69	0.62	0.62
ADRM1	noAct	6	0.34	0.29	0.32
ADRM1	noAct	16	0.21	0.00	0.11
ADSS2	noAct	0	1.00	1.00	0.00
ADSS2	noAct	0.5	1.61	0.90	0.94
ADSS2	noAct	1	2.72	0.87	0.95
ADSS2	noAct	3	1.98	0.62	0.62
ADSS2	noAct	6	0.84	0.29	0.32
ADSS2	noAct	16	0.00	0.00	0.11
AEN	noAct	0	1.00	1.00	0.00
AEN	noAct	0.5	0.58	0.90	0.94
AEN	noAct	1	1.05	0.87	0.95
AEN	noAct	3	0.44	0.62	0.62
AEN	noAct	6	0.12	0.29	0.32
AEN	noAct	16	0.00	0.00	0.11
AFAP1L2	noAct	0	1.00	1.00	0.00
AFAP1L2	noAct	0.5	0.90	0.90	0.94
AFAP1L2	noAct	1	0.93	0.87	0.95
AFAP1L2	noAct	3	0.00	0.62	0.62
AFAP1L2	noAct	6	0.00	0.29	0.32
AFAP1L2	noAct	16	0.00	0.00	0.11
AFF3	noAct	0	1.00	1.00	0.00
AFF3	noAct	0.5	0.00	0.90	0.94
AFF3	noAct	1	0.00	0.87	0.95
AFF3	noAct	3	0.00	0.62	0.62
AFF3	noAct	6	0.00	0.29	0.32
AFF3	noAct	16	0.00	0.00	0.11
AFF4	noAct	0	1.00	1.00	0.00
AFF4	noAct	0.5	1.27	0.90	0.94
AFF4	noAct	1	0.65	0.87	0.95
AFF4	noAct	3	1.06	0.62	0.62
AFF4	noAct	6	0.20	0.29	0.32
AFF4	noAct	16	0.10	0.00	0.11
AFG3L2	noAct	0	1.00	1.00	0.00
AFG3L2	noAct	0.5	0.87	0.90	0.94
AFG3L2	noAct	1	0.96	0.87	0.95
AFG3L2	noAct	3	0.71	0.62	0.62
AFG3L2	noAct	6	0.33	0.29	0.32
AFG3L2	noAct	16	0.00	0.00	0.11
AGA	noAct	0	1.00	1.00	0.00
AGA	noAct	0.5	0.84	0.90	0.94
AGA	noAct	1	0.77	0.87	0.95
AGA	noAct	3	0.77	0.62	0.62
AGA	noAct	6	0.76	0.29	0.32
AGA	noAct	16	0.00	0.00	0.11
AGAP2	noAct	0	1.00	1.00	0.00
AGAP2	noAct	0.5	0.82	0.90	0.94
AGAP2	noAct	1	0.95	0.87	0.95
AGAP2	noAct	3	0.78	0.62	0.62
AGAP2	noAct	6	0.21	0.29	0.32
AGAP2	noAct	16	0.00	0.00	0.11
AGAP5	noAct	0	1.00	1.00	0.00
AGAP5	noAct	0.5	0.00	0.90	0.94
AGAP5	noAct	1	0.00	0.87	0.95
AGAP5	noAct	3	0.00	0.62	0.62
AGAP5	noAct	6	0.00	0.29	0.32
AGAP5	noAct	16	0.00	0.00	0.11
AGK	noAct	0	1.00	1.00	0.00
AGK	noAct	0.5	0.00	0.90	0.94
AGK	noAct	1	0.00	0.87	0.95
AGK	noAct	3	0.00	0.62	0.62
AGK	noAct	6	0.00	0.29	0.32
AGK	noAct	16	0.00	0.00	0.11
AGMAT	noAct	0	1.00	1.00	0.00
AGMAT	noAct	0.5	0.32	0.90	0.94
AGMAT	noAct	1	0.00	0.87	0.95
AGMAT	noAct	3	0.07	0.62	0.62
AGMAT	noAct	6	0.00	0.29	0.32
AGMAT	noAct	16	0.13	0.00	0.11
AGO2	noAct	0	1.00	1.00	0.00
AGO2	noAct	0.5	2.31	0.90	0.94
AGO2	noAct	1	0.97	0.87	0.95
AGO2	noAct	3	1.63	0.62	0.62
AGO2	noAct	6	0.32	0.29	0.32
AGO2	noAct	16	0.00	0.00	0.11
AGO4	noAct	0	1.00	1.00	0.00
AGO4	noAct	0.5	1.06	0.90	0.94
AGO4	noAct	1	0.90	0.87	0.95
AGO4	noAct	3	0.42	0.62	0.62
AGO4	noAct	6	0.29	0.29	0.32
AGO4	noAct	16	0.00	0.00	0.11
AGPAT1	noAct	0	1.00	1.00	0.00
AGPAT1	noAct	0.5	1.16	0.90	0.94
AGPAT1	noAct	1	0.97	0.87	0.95
AGPAT1	noAct	3	0.79	0.62	0.62
AGPAT1	noAct	6	0.34	0.29	0.32
AGPAT1	noAct	16	0.00	0.00	0.11
AGPAT4	noAct	0	1.00	1.00	0.00
AGPAT4	noAct	0.5	0.71	0.90	0.94
AGPAT4	noAct	1	0.69	0.87	0.95
AGPAT4	noAct	3	0.60	0.62	0.62
AGPAT4	noAct	6	0.30	0.29	0.32
AGPAT4	noAct	16	0.00	0.00	0.11
AGTPBP1	noAct	0	1.00	1.00	0.00
AGTPBP1	noAct	0.5	0.47	0.90	0.94
AGTPBP1	noAct	1	0.58	0.87	0.95
AGTPBP1	noAct	3	0.85	0.62	0.62
AGTPBP1	noAct	6	0.08	0.29	0.32
AGTPBP1	noAct	16	0.00	0.00	0.11
AHCTF1	noAct	0	1.00	1.00	0.00
AHCTF1	noAct	0.5	0.34	0.90	0.94
AHCTF1	noAct	1	0.51	0.87	0.95
AHCTF1	noAct	3	0.47	0.62	0.62
AHCTF1	noAct	6	0.07	0.29	0.32
AHCTF1	noAct	16	0.07	0.00	0.11
AHCYL1	noAct	0	1.00	1.00	0.00
AHCYL1	noAct	0.5	0.95	0.90	0.94
AHCYL1	noAct	1	1.25	0.87	0.95
AHCYL1	noAct	3	0.88	0.62	0.62
AHCYL1	noAct	6	0.21	0.29	0.32
AHCYL1	noAct	16	0.04	0.00	0.11
AHDC1	noAct	0	1.00	1.00	0.00
AHDC1	noAct	0.5	0.17	0.90	0.94
AHDC1	noAct	1	0.13	0.87	0.95
AHDC1	noAct	3	0.14	0.62	0.62
AHDC1	noAct	6	0.00	0.29	0.32
AHDC1	noAct	16	0.00	0.00	0.11
AHNAK	noAct	0	1.00	1.00	0.00
AHNAK	noAct	0.5	1.77	0.90	0.94
AHNAK	noAct	1	1.39	0.87	0.95
AHNAK	noAct	3	1.18	0.62	0.62
AHNAK	noAct	6	0.72	0.29	0.32
AHNAK	noAct	16	0.16	0.00	0.11
AIDA	noAct	0	1.00	1.00	0.00
AIDA	noAct	0.5	0.97	0.90	0.94
AIDA	noAct	1	0.63	0.87	0.95
AIDA	noAct	3	0.87	0.62	0.62
AIDA	noAct	6	0.48	0.29	0.32
AIDA	noAct	16	0.00	0.00	0.11
AIFM1	noAct	0	1.00	1.00	0.00
AIFM1	noAct	0.5	0.53	0.90	0.94
AIFM1	noAct	1	0.53	0.87	0.95
AIFM1	noAct	3	0.58	0.62	0.62
AIFM1	noAct	6	0.08	0.29	0.32
AIFM1	noAct	16	0.00	0.00	0.11
AIRE	noAct	0	1.00	1.00	0.00
AIRE	noAct	0.5	0.00	0.90	0.94
AIRE	noAct	1	0.00	0.87	0.95
AIRE	noAct	3	0.00	0.62	0.62
AIRE	noAct	6	0.00	0.29	0.32
AIRE	noAct	16	0.00	0.00	0.11
AJM1	noAct	0	1.00	1.00	0.00
AJM1	noAct	0.5	0.61	0.90	0.94
AJM1	noAct	1	0.15	0.87	0.95
AJM1	noAct	3	0.21	0.62	0.62
AJM1	noAct	6	0.17	0.29	0.32
AJM1	noAct	16	0.00	0.00	0.11
AK3	noAct	0	1.00	1.00	0.00
AK3	noAct	0.5	1.20	0.90	0.94
AK3	noAct	1	1.15	0.87	0.95
AK3	noAct	3	0.67	0.62	0.62
AK3	noAct	6	0.33	0.29	0.32
AK3	noAct	16	0.28	0.00	0.11
AK6	noAct	0	1.00	1.00	0.00
AK6	noAct	0.5	1.12	0.90	0.94
AK6	noAct	1	0.55	0.87	0.95
AK6	noAct	3	0.36	0.62	0.62
AK6	noAct	6	0.06	0.29	0.32
AK6	noAct	16	0.00	0.00	0.11
AKAP10	noAct	0	1.00	1.00	0.00
AKAP10	noAct	0.5	0.85	0.90	0.94
AKAP10	noAct	1	0.47	0.87	0.95
AKAP10	noAct	3	0.00	0.62	0.62
AKAP10	noAct	6	0.38	0.29	0.32
AKAP10	noAct	16	0.00	0.00	0.11
AKAP11	noAct	0	1.00	1.00	0.00
AKAP11	noAct	0.5	0.35	0.90	0.94
AKAP11	noAct	1	0.73	0.87	0.95
AKAP11	noAct	3	0.18	0.62	0.62
AKAP11	noAct	6	0.36	0.29	0.32
AKAP11	noAct	16	0.00	0.00	0.11
AKAP8	noAct	0	1.00	1.00	0.00
AKAP8	noAct	0.5	1.08	0.90	0.94
AKAP8	noAct	1	1.32	0.87	0.95
AKAP8	noAct	3	0.63	0.62	0.62
AKAP8	noAct	6	0.07	0.29	0.32
AKAP8	noAct	16	0.21	0.00	0.11
AKIRIN1	noAct	0	1.00	1.00	0.00
AKIRIN1	noAct	0.5	1.35	0.90	0.94
AKIRIN1	noAct	1	1.31	0.87	0.95
AKIRIN1	noAct	3	1.13	0.62	0.62
AKIRIN1	noAct	6	0.35	0.29	0.32
AKIRIN1	noAct	16	0.46	0.00	0.11
AKIRIN2	noAct	0	1.00	1.00	0.00
AKIRIN2	noAct	0.5	1.79	0.90	0.94
AKIRIN2	noAct	1	0.15	0.87	0.95
AKIRIN2	noAct	3	0.53	0.62	0.62
AKIRIN2	noAct	6	0.08	0.29	0.32
AKIRIN2	noAct	16	0.00	0.00	0.11
AKNA	noAct	0	1.00	1.00	0.00
AKNA	noAct	0.5	1.14	0.90	0.94
AKNA	noAct	1	1.09	0.87	0.95
AKNA	noAct	3	0.67	0.62	0.62
AKNA	noAct	6	0.36	0.29	0.32
AKNA	noAct	16	0.03	0.00	0.11
AKR1B1	noAct	0	1.00	1.00	0.00
AKR1B1	noAct	0.5	1.15	0.90	0.94
AKR1B1	noAct	1	1.07	0.87	0.95
AKR1B1	noAct	3	1.00	0.62	0.62
AKR1B1	noAct	6	0.44	0.29	0.32
AKR1B1	noAct	16	0.00	0.00	0.11
AKT2	noAct	0	1.00	1.00	0.00
AKT2	noAct	0.5	0.79	0.90	0.94
AKT2	noAct	1	0.99	0.87	0.95
AKT2	noAct	3	0.92	0.62	0.62
AKT2	noAct	6	0.45	0.29	0.32
AKT2	noAct	16	0.04	0.00	0.11
AKTIP	noAct	0	1.00	1.00	0.00
AKTIP	noAct	0.5	2.42	0.90	0.94
AKTIP	noAct	1	1.29	0.87	0.95
AKTIP	noAct	3	0.80	0.62	0.62
AKTIP	noAct	6	0.70	0.29	0.32
AKTIP	noAct	16	0.00	0.00	0.11
ALAD	noAct	0	1.00	1.00	0.00
ALAD	noAct	0.5	0.50	0.90	0.94
ALAD	noAct	1	0.91	0.87	0.95
ALAD	noAct	3	0.33	0.62	0.62
ALAD	noAct	6	0.00	0.29	0.32
ALAD	noAct	16	0.00	0.00	0.11
ALDH4A1	noAct	0	1.00	1.00	0.00
ALDH4A1	noAct	0.5	0.59	0.90	0.94
ALDH4A1	noAct	1	1.63	0.87	0.95
ALDH4A1	noAct	3	0.62	0.62	0.62
ALDH4A1	noAct	6	0.43	0.29	0.32
ALDH4A1	noAct	16	0.00	0.00	0.11
ALDH8A1	noAct	0	1.00	1.00	0.00
ALDH8A1	noAct	0.5	0.00	0.90	0.94
ALDH8A1	noAct	1	0.71	0.87	0.95
ALDH8A1	noAct	3	0.00	0.62	0.62
ALDH8A1	noAct	6	0.11	0.29	0.32
ALDH8A1	noAct	16	0.00	0.00	0.11
ALDH9A1	noAct	0	1.00	1.00	0.00
ALDH9A1	noAct	0.5	1.80	0.90	0.94
ALDH9A1	noAct	1	1.26	0.87	0.95
ALDH9A1	noAct	3	0.56	0.62	0.62
ALDH9A1	noAct	6	0.37	0.29	0.32
ALDH9A1	noAct	16	0.14	0.00	0.11
ALDOA	noAct	0	1.00	1.00	0.00
ALDOA	noAct	0.5	1.41	0.90	0.94
ALDOA	noAct	1	1.26	0.87	0.95
ALDOA	noAct	3	0.99	0.62	0.62
ALDOA	noAct	6	0.43	0.29	0.32
ALDOA	noAct	16	0.12	0.00	0.11
ALG2	noAct	0	1.00	1.00	0.00
ALG2	noAct	0.5	1.11	0.90	0.94
ALG2	noAct	1	1.28	0.87	0.95
ALG2	noAct	3	0.53	0.62	0.62
ALG2	noAct	6	0.51	0.29	0.32
ALG2	noAct	16	0.00	0.00	0.11
ALG3	noAct	0	1.00	1.00	0.00
ALG3	noAct	0.5	0.18	0.90	0.94
ALG3	noAct	1	0.31	0.87	0.95
ALG3	noAct	3	0.65	0.62	0.62
ALG3	noAct	6	0.18	0.29	0.32
ALG3	noAct	16	0.00	0.00	0.11
ALG5	noAct	0	1.00	1.00	0.00
ALG5	noAct	0.5	1.04	0.90	0.94
ALG5	noAct	1	0.68	0.87	0.95
ALG5	noAct	3	0.54	0.62	0.62
ALG5	noAct	6	0.35	0.29	0.32
ALG5	noAct	16	0.00	0.00	0.11
ALG8	noAct	0	1.00	1.00	0.00
ALG8	noAct	0.5	0.00	0.90	0.94
ALG8	noAct	1	0.31	0.87	0.95
ALG8	noAct	3	0.00	0.62	0.62
ALG8	noAct	6	0.21	0.29	0.32
ALG8	noAct	16	0.00	0.00	0.11
ALKBH4	noAct	0	1.00	1.00	0.00
ALKBH4	noAct	0.5	0.24	0.90	0.94
ALKBH4	noAct	1	1.39	0.87	0.95
ALKBH4	noAct	3	0.14	0.62	0.62
ALKBH4	noAct	6	0.00	0.29	0.32
ALKBH4	noAct	16	0.00	0.00	0.11
ALKBH5	noAct	0	1.00	1.00	0.00
ALKBH5	noAct	0.5	1.08	0.90	0.94
ALKBH5	noAct	1	1.10	0.87	0.95
ALKBH5	noAct	3	0.78	0.62	0.62
ALKBH5	noAct	6	0.31	0.29	0.32
ALKBH5	noAct	16	0.03	0.00	0.11
ALOX5AP	noAct	0	1.00	1.00	0.00
ALOX5AP	noAct	0.5	3.06	0.90	0.94
ALOX5AP	noAct	1	2.12	0.87	0.95
ALOX5AP	noAct	3	3.14	0.62	0.62
ALOX5AP	noAct	6	1.14	0.29	0.32
ALOX5AP	noAct	16	0.00	0.00	0.11
ALYREF	noAct	0	1.00	1.00	0.00
ALYREF	noAct	0.5	1.26	0.90	0.94
ALYREF	noAct	1	1.57	0.87	0.95
ALYREF	noAct	3	1.40	0.62	0.62
ALYREF	noAct	6	0.57	0.29	0.32
ALYREF	noAct	16	0.23	0.00	0.11
AMBRA1	noAct	0	1.00	1.00	0.00
AMBRA1	noAct	0.5	1.80	0.90	0.94
AMBRA1	noAct	1	3.04	0.87	0.95
AMBRA1	noAct	3	1.31	0.62	0.62
AMBRA1	noAct	6	0.56	0.29	0.32
AMBRA1	noAct	16	0.00	0.00	0.11
AMFR	noAct	0	1.00	1.00	0.00
AMFR	noAct	0.5	0.61	0.90	0.94
AMFR	noAct	1	1.22	0.87	0.95
AMFR	noAct	3	0.59	0.62	0.62
AMFR	noAct	6	0.35	0.29	0.32
AMFR	noAct	16	0.00	0.00	0.11
AMIGO2	noAct	0	1.00	1.00	0.00
AMIGO2	noAct	0.5	1.60	0.90	0.94
AMIGO2	noAct	1	1.82	0.87	0.95
AMIGO2	noAct	3	1.57	0.62	0.62
AMIGO2	noAct	6	0.18	0.29	0.32
AMIGO2	noAct	16	0.00	0.00	0.11
AMN1	noAct	0	1.00	1.00	0.00
AMN1	noAct	0.5	1.42	0.90	0.94
AMN1	noAct	1	0.80	0.87	0.95
AMN1	noAct	3	0.67	0.62	0.62
AMN1	noAct	6	0.12	0.29	0.32
AMN1	noAct	16	0.00	0.00	0.11
ANAPC13	noAct	0	1.00	1.00	0.00
ANAPC13	noAct	0.5	0.99	0.90	0.94
ANAPC13	noAct	1	0.55	0.87	0.95
ANAPC13	noAct	3	0.49	0.62	0.62
ANAPC13	noAct	6	0.09	0.29	0.32
ANAPC13	noAct	16	0.00	0.00	0.11
ANAPC16	noAct	0	1.00	1.00	0.00
ANAPC16	noAct	0.5	0.80	0.90	0.94
ANAPC16	noAct	1	0.68	0.87	0.95
ANAPC16	noAct	3	0.64	0.62	0.62
ANAPC16	noAct	6	0.52	0.29	0.32
ANAPC16	noAct	16	0.13	0.00	0.11
ANAPC5	noAct	0	1.00	1.00	0.00
ANAPC5	noAct	0.5	1.38	0.90	0.94
ANAPC5	noAct	1	1.46	0.87	0.95
ANAPC5	noAct	3	1.13	0.62	0.62
ANAPC5	noAct	6	1.05	0.29	0.32
ANAPC5	noAct	16	0.36	0.00	0.11
ANAPC7	noAct	0	1.00	1.00	0.00
ANAPC7	noAct	0.5	0.91	0.90	0.94
ANAPC7	noAct	1	0.85	0.87	0.95
ANAPC7	noAct	3	0.95	0.62	0.62
ANAPC7	noAct	6	0.79	0.29	0.32
ANAPC7	noAct	16	0.00	0.00	0.11
ANGEL1	noAct	0	1.00	1.00	0.00
ANGEL1	noAct	0.5	0.77	0.90	0.94
ANGEL1	noAct	1	1.18	0.87	0.95
ANGEL1	noAct	3	0.91	0.62	0.62
ANGEL1	noAct	6	0.33	0.29	0.32
ANGEL1	noAct	16	0.11	0.00	0.11
ANK3	noAct	0	1.00	1.00	0.00
ANK3	noAct	0.5	2.32	0.90	0.94
ANK3	noAct	1	2.10	0.87	0.95
ANK3	noAct	3	0.55	0.62	0.62
ANK3	noAct	6	0.00	0.29	0.32
ANK3	noAct	16	0.00	0.00	0.11
ANKFY1	noAct	0	1.00	1.00	0.00
ANKFY1	noAct	0.5	0.79	0.90	0.94
ANKFY1	noAct	1	1.29	0.87	0.95
ANKFY1	noAct	3	0.93	0.62	0.62
ANKFY1	noAct	6	0.25	0.29	0.32
ANKFY1	noAct	16	0.16	0.00	0.11
ANKH	noAct	0	1.00	1.00	0.00
ANKH	noAct	0.5	1.01	0.90	0.94
ANKH	noAct	1	0.77	0.87	0.95
ANKH	noAct	3	1.21	0.62	0.62
ANKH	noAct	6	0.07	0.29	0.32
ANKH	noAct	16	0.00	0.00	0.11
ANKHD1-EIF4EBP3	noAct	0	1.00	1.00	0.00
ANKHD1-EIF4EBP3	noAct	0.5	0.22	0.90	0.94
ANKHD1-EIF4EBP3	noAct	1	1.52	0.87	0.95
ANKHD1-EIF4EBP3	noAct	3	0.77	0.62	0.62
ANKHD1-EIF4EBP3	noAct	6	0.15	0.29	0.32
ANKHD1-EIF4EBP3	noAct	16	0.00	0.00	0.11
ANKLE2	noAct	0	1.00	1.00	0.00
ANKLE2	noAct	0.5	0.72	0.90	0.94
ANKLE2	noAct	1	0.68	0.87	0.95
ANKLE2	noAct	3	0.56	0.62	0.62
ANKLE2	noAct	6	0.32	0.29	0.32
ANKLE2	noAct	16	0.14	0.00	0.11
ANKMY1	noAct	0	1.00	1.00	0.00
ANKMY1	noAct	0.5	0.21	0.90	0.94
ANKMY1	noAct	1	0.00	0.87	0.95
ANKMY1	noAct	3	0.00	0.62	0.62
ANKMY1	noAct	6	0.00	0.29	0.32
ANKMY1	noAct	16	0.00	0.00	0.11
ANKRA2	noAct	0	1.00	1.00	0.00
ANKRA2	noAct	0.5	1.05	0.90	0.94
ANKRA2	noAct	1	0.87	0.87	0.95
ANKRA2	noAct	3	0.55	0.62	0.62
ANKRA2	noAct	6	0.26	0.29	0.32
ANKRA2	noAct	16	0.00	0.00	0.11
ANKRD10	noAct	0	1.00	1.00	0.00
ANKRD10	noAct	0.5	2.50	0.90	0.94
ANKRD10	noAct	1	2.99	0.87	0.95
ANKRD10	noAct	3	1.05	0.62	0.62
ANKRD10	noAct	6	0.99	0.29	0.32
ANKRD10	noAct	16	0.00	0.00	0.11
ANKRD11	noAct	0	1.00	1.00	0.00
ANKRD11	noAct	0.5	0.89	0.90	0.94
ANKRD11	noAct	1	0.85	0.87	0.95
ANKRD11	noAct	3	0.69	0.62	0.62
ANKRD11	noAct	6	0.11	0.29	0.32
ANKRD11	noAct	16	0.00	0.00	0.11
ANKRD27	noAct	0	1.00	1.00	0.00
ANKRD27	noAct	0.5	1.09	0.90	0.94
ANKRD27	noAct	1	2.84	0.87	0.95
ANKRD27	noAct	3	1.38	0.62	0.62
ANKRD27	noAct	6	0.22	0.29	0.32
ANKRD27	noAct	16	0.12	0.00	0.11
ANKRD40	noAct	0	1.00	1.00	0.00
ANKRD40	noAct	0.5	1.26	0.90	0.94
ANKRD40	noAct	1	1.82	0.87	0.95
ANKRD40	noAct	3	1.39	0.62	0.62
ANKRD40	noAct	6	0.89	0.29	0.32
ANKRD40	noAct	16	0.00	0.00	0.11
ANKRD52	noAct	0	1.00	1.00	0.00
ANKRD52	noAct	0.5	0.75	0.90	0.94
ANKRD52	noAct	1	0.58	0.87	0.95
ANKRD52	noAct	3	0.27	0.62	0.62
ANKRD52	noAct	6	0.11	0.29	0.32
ANKRD52	noAct	16	0.00	0.00	0.11
ANKRD54	noAct	0	1.00	1.00	0.00
ANKRD54	noAct	0.5	0.69	0.90	0.94
ANKRD54	noAct	1	0.72	0.87	0.95
ANKRD54	noAct	3	0.47	0.62	0.62
ANKRD54	noAct	6	0.54	0.29	0.32
ANKRD54	noAct	16	0.00	0.00	0.11
ANKRD9	noAct	0	1.00	1.00	0.00
ANKRD9	noAct	0.5	2.69	0.90	0.94
ANKRD9	noAct	1	1.10	0.87	0.95
ANKRD9	noAct	3	0.99	0.62	0.62
ANKRD9	noAct	6	0.26	0.29	0.32
ANKRD9	noAct	16	0.00	0.00	0.11
ANKS1A	noAct	0	1.00	1.00	0.00
ANKS1A	noAct	0.5	2.75	0.90	0.94
ANKS1A	noAct	1	1.45	0.87	0.95
ANKS1A	noAct	3	0.00	0.62	0.62
ANKS1A	noAct	6	0.83	0.29	0.32
ANKS1A	noAct	16	0.00	0.00	0.11
ANO5	noAct	0	1.00	1.00	0.00
ANO5	noAct	0.5	0.00	0.90	0.94
ANO5	noAct	1	0.00	0.87	0.95
ANO5	noAct	3	0.00	0.62	0.62
ANO5	noAct	6	0.00	0.29	0.32
ANO5	noAct	16	0.00	0.00	0.11
ANP32A	noAct	0	1.00	1.00	0.00
ANP32A	noAct	0.5	1.00	0.90	0.94
ANP32A	noAct	1	0.61	0.87	0.95
ANP32A	noAct	3	0.68	0.62	0.62
ANP32A	noAct	6	0.11	0.29	0.32
ANP32A	noAct	16	0.00	0.00	0.11
ANP32B	noAct	0	1.00	1.00	0.00
ANP32B	noAct	0.5	1.32	0.90	0.94
ANP32B	noAct	1	1.19	0.87	0.95
ANP32B	noAct	3	1.31	0.62	0.62
ANP32B	noAct	6	0.73	0.29	0.32
ANP32B	noAct	16	0.25	0.00	0.11
ANP32E	noAct	0	1.00	1.00	0.00
ANP32E	noAct	0.5	0.61	0.90	0.94
ANP32E	noAct	1	0.74	0.87	0.95
ANP32E	noAct	3	0.61	0.62	0.62
ANP32E	noAct	6	0.46	0.29	0.32
ANP32E	noAct	16	0.00	0.00	0.11
ANTKMT	noAct	0	1.00	1.00	0.00
ANTKMT	noAct	0.5	0.36	0.90	0.94
ANTKMT	noAct	1	0.00	0.87	0.95
ANTKMT	noAct	3	0.08	0.62	0.62
ANTKMT	noAct	6	0.18	0.29	0.32
ANTKMT	noAct	16	0.00	0.00	0.11
ANXA1	noAct	0	1.00	1.00	0.00
ANXA1	noAct	0.5	1.73	0.90	0.94
ANXA1	noAct	1	1.70	0.87	0.95
ANXA1	noAct	3	1.00	0.62	0.62
ANXA1	noAct	6	0.65	0.29	0.32
ANXA1	noAct	16	0.00	0.00	0.11
ANXA11	noAct	0	1.00	1.00	0.00
ANXA11	noAct	0.5	1.27	0.90	0.94
ANXA11	noAct	1	1.26	0.87	0.95
ANXA11	noAct	3	1.43	0.62	0.62
ANXA11	noAct	6	0.74	0.29	0.32
ANXA11	noAct	16	0.28	0.00	0.11
ANXA2	noAct	0	1.00	1.00	0.00
ANXA2	noAct	0.5	0.64	0.90	0.94
ANXA2	noAct	1	0.68	0.87	0.95
ANXA2	noAct	3	0.76	0.62	0.62
ANXA2	noAct	6	0.39	0.29	0.32
ANXA2	noAct	16	0.30	0.00	0.11
ANXA2R	noAct	0	1.00	1.00	0.00
ANXA2R	noAct	0.5	0.75	0.90	0.94
ANXA2R	noAct	1	0.78	0.87	0.95
ANXA2R	noAct	3	0.81	0.62	0.62
ANXA2R	noAct	6	0.19	0.29	0.32
ANXA2R	noAct	16	0.00	0.00	0.11
ANXA5	noAct	0	1.00	1.00	0.00
ANXA5	noAct	0.5	1.96	0.90	0.94
ANXA5	noAct	1	1.29	0.87	0.95
ANXA5	noAct	3	1.09	0.62	0.62
ANXA5	noAct	6	0.88	0.29	0.32
ANXA5	noAct	16	0.00	0.00	0.11
ANXA7	noAct	0	1.00	1.00	0.00
ANXA7	noAct	0.5	0.54	0.90	0.94
ANXA7	noAct	1	0.83	0.87	0.95
ANXA7	noAct	3	0.67	0.62	0.62
ANXA7	noAct	6	0.30	0.29	0.32
ANXA7	noAct	16	0.10	0.00	0.11
AOAH	noAct	0	1.00	1.00	0.00
AOAH	noAct	0.5	2.05	0.90	0.94
AOAH	noAct	1	0.56	0.87	0.95
AOAH	noAct	3	0.90	0.62	0.62
AOAH	noAct	6	0.35	0.29	0.32
AOAH	noAct	16	0.00	0.00	0.11
AP1B1	noAct	0	1.00	1.00	0.00
AP1B1	noAct	0.5	0.79	0.90	0.94
AP1B1	noAct	1	0.72	0.87	0.95
AP1B1	noAct	3	0.42	0.62	0.62
AP1B1	noAct	6	0.30	0.29	0.32
AP1B1	noAct	16	0.24	0.00	0.11
AP1G1	noAct	0	1.00	1.00	0.00
AP1G1	noAct	0.5	2.14	0.90	0.94
AP1G1	noAct	1	1.70	0.87	0.95
AP1G1	noAct	3	1.10	0.62	0.62
AP1G1	noAct	6	0.61	0.29	0.32
AP1G1	noAct	16	0.00	0.00	0.11
AP1G2	noAct	0	1.00	1.00	0.00
AP1G2	noAct	0.5	1.85	0.90	0.94
AP1G2	noAct	1	3.85	0.87	0.95
AP1G2	noAct	3	1.46	0.62	0.62
AP1G2	noAct	6	1.86	0.29	0.32
AP1G2	noAct	16	0.00	0.00	0.11
AP1S2	noAct	0	1.00	1.00	0.00
AP1S2	noAct	0.5	0.61	0.90	0.94
AP1S2	noAct	1	0.59	0.87	0.95
AP1S2	noAct	3	0.50	0.62	0.62
AP1S2	noAct	6	0.34	0.29	0.32
AP1S2	noAct	16	0.06	0.00	0.11
AP2S1	noAct	0	1.00	1.00	0.00
AP2S1	noAct	0.5	0.97	0.90	0.94
AP2S1	noAct	1	1.32	0.87	0.95
AP2S1	noAct	3	1.37	0.62	0.62
AP2S1	noAct	6	0.22	0.29	0.32
AP2S1	noAct	16	0.06	0.00	0.11
AP3D1	noAct	0	1.00	1.00	0.00
AP3D1	noAct	0.5	0.95	0.90	0.94
AP3D1	noAct	1	0.65	0.87	0.95
AP3D1	noAct	3	0.59	0.62	0.62
AP3D1	noAct	6	0.38	0.29	0.32
AP3D1	noAct	16	0.28	0.00	0.11
AP3S2	noAct	0	1.00	1.00	0.00
AP3S2	noAct	0.5	1.33	0.90	0.94
AP3S2	noAct	1	0.75	0.87	0.95
AP3S2	noAct	3	1.27	0.62	0.62
AP3S2	noAct	6	0.21	0.29	0.32
AP3S2	noAct	16	0.00	0.00	0.11
AP5B1	noAct	0	1.00	1.00	0.00
AP5B1	noAct	0.5	1.08	0.90	0.94
AP5B1	noAct	1	0.74	0.87	0.95
AP5B1	noAct	3	0.71	0.62	0.62
AP5B1	noAct	6	0.00	0.29	0.32
AP5B1	noAct	16	0.00	0.00	0.11
AP5Z1	noAct	0	1.00	1.00	0.00
AP5Z1	noAct	0.5	1.08	0.90	0.94
AP5Z1	noAct	1	0.89	0.87	0.95
AP5Z1	noAct	3	0.51	0.62	0.62
AP5Z1	noAct	6	0.35	0.29	0.32
AP5Z1	noAct	16	0.00	0.00	0.11
APBA2	noAct	0	1.00	1.00	0.00
APBA2	noAct	0.5	0.22	0.90	0.94
APBA2	noAct	1	1.68	0.87	0.95
APBA2	noAct	3	1.42	0.62	0.62
APBA2	noAct	6	0.21	0.29	0.32
APBA2	noAct	16	0.00	0.00	0.11
APBA3	noAct	0	1.00	1.00	0.00
APBA3	noAct	0.5	0.71	0.90	0.94
APBA3	noAct	1	0.22	0.87	0.95
APBA3	noAct	3	0.90	0.62	0.62
APBA3	noAct	6	0.00	0.29	0.32
APBA3	noAct	16	0.00	0.00	0.11
APBB1	noAct	0	1.00	1.00	0.00
APBB1	noAct	0.5	0.56	0.90	0.94
APBB1	noAct	1	0.45	0.87	0.95
APBB1	noAct	3	0.36	0.62	0.62
APBB1	noAct	6	0.00	0.29	0.32
APBB1	noAct	16	0.00	0.00	0.11
APC2	noAct	0	1.00	1.00	0.00
APC2	noAct	0.5	0.00	0.90	0.94
APC2	noAct	1	0.00	0.87	0.95
APC2	noAct	3	0.00	0.62	0.62
APC2	noAct	6	0.00	0.29	0.32
APC2	noAct	16	0.00	0.00	0.11
APH1A	noAct	0	1.00	1.00	0.00
APH1A	noAct	0.5	0.78	0.90	0.94
APH1A	noAct	1	0.90	0.87	0.95
APH1A	noAct	3	0.77	0.62	0.62
APH1A	noAct	6	0.39	0.29	0.32
APH1A	noAct	16	0.08	0.00	0.11
API5	noAct	0	1.00	1.00	0.00
API5	noAct	0.5	0.00	0.90	0.94
API5	noAct	1	0.00	0.87	0.95
API5	noAct	3	0.00	0.62	0.62
API5	noAct	6	0.00	0.29	0.32
API5	noAct	16	0.00	0.00	0.11
APIP	noAct	0	1.00	1.00	0.00
APIP	noAct	0.5	0.00	0.90	0.94
APIP	noAct	1	0.00	0.87	0.95
APIP	noAct	3	0.27	0.62	0.62
APIP	noAct	6	0.00	0.29	0.32
APIP	noAct	16	0.00	0.00	0.11
APMAP	noAct	0	1.00	1.00	0.00
APMAP	noAct	0.5	0.51	0.90	0.94
APMAP	noAct	1	0.75	0.87	0.95
APMAP	noAct	3	0.47	0.62	0.62
APMAP	noAct	6	0.25	0.29	0.32
APMAP	noAct	16	0.00	0.00	0.11
APOBEC3D	noAct	0	1.00	1.00	0.00
APOBEC3D	noAct	0.5	1.60	0.90	0.94
APOBEC3D	noAct	1	1.09	0.87	0.95
APOBEC3D	noAct	3	1.76	0.62	0.62
APOBEC3D	noAct	6	0.17	0.29	0.32
APOBEC3D	noAct	16	0.00	0.00	0.11
APOBEC3G	noAct	0	1.00	1.00	0.00
APOBEC3G	noAct	0.5	0.94	0.90	0.94
APOBEC3G	noAct	1	1.19	0.87	0.95
APOBEC3G	noAct	3	0.73	0.62	0.62
APOBEC3G	noAct	6	0.53	0.29	0.32
APOBEC3G	noAct	16	0.00	0.00	0.11
APOBR	noAct	0	1.00	1.00	0.00
APOBR	noAct	0.5	0.64	0.90	0.94
APOBR	noAct	1	0.44	0.87	0.95
APOBR	noAct	3	1.10	0.62	0.62
APOBR	noAct	6	0.00	0.29	0.32
APOBR	noAct	16	0.00	0.00	0.11
APOL2	noAct	0	1.00	1.00	0.00
APOL2	noAct	0.5	0.77	0.90	0.94
APOL2	noAct	1	1.53	0.87	0.95
APOL2	noAct	3	0.62	0.62	0.62
APOL2	noAct	6	0.17	0.29	0.32
APOL2	noAct	16	0.00	0.00	0.11
APOL3	noAct	0	1.00	1.00	0.00
APOL3	noAct	0.5	0.89	0.90	0.94
APOL3	noAct	1	1.24	0.87	0.95
APOL3	noAct	3	0.57	0.62	0.62
APOL3	noAct	6	0.19	0.29	0.32
APOL3	noAct	16	0.04	0.00	0.11
APOL6	noAct	0	1.00	1.00	0.00
APOL6	noAct	0.5	0.61	0.90	0.94
APOL6	noAct	1	0.45	0.87	0.95
APOL6	noAct	3	0.35	0.62	0.62
APOL6	noAct	6	0.14	0.29	0.32
APOL6	noAct	16	0.03	0.00	0.11
APOLD1	noAct	0	1.00	1.00	0.00
APOLD1	noAct	0.5	0.00	0.90	0.94
APOLD1	noAct	1	0.00	0.87	0.95
APOLD1	noAct	3	0.00	0.62	0.62
APOLD1	noAct	6	0.00	0.29	0.32
APOLD1	noAct	16	0.00	0.00	0.11
APPL1	noAct	0	1.00	1.00	0.00
APPL1	noAct	0.5	1.26	0.90	0.94
APPL1	noAct	1	1.34	0.87	0.95
APPL1	noAct	3	0.83	0.62	0.62
APPL1	noAct	6	0.63	0.29	0.32
APPL1	noAct	16	0.00	0.00	0.11
APPL2	noAct	0	1.00	1.00	0.00
APPL2	noAct	0.5	0.72	0.90	0.94
APPL2	noAct	1	0.60	0.87	0.95
APPL2	noAct	3	1.14	0.62	0.62
APPL2	noAct	6	0.11	0.29	0.32
APPL2	noAct	16	0.00	0.00	0.11
APRT	noAct	0	1.00	1.00	0.00
APRT	noAct	0.5	0.46	0.90	0.94
APRT	noAct	1	0.98	0.87	0.95
APRT	noAct	3	0.59	0.62	0.62
APRT	noAct	6	0.62	0.29	0.32
APRT	noAct	16	0.17	0.00	0.11
APTX	noAct	0	1.00	1.00	0.00
APTX	noAct	0.5	1.08	0.90	0.94
APTX	noAct	1	0.55	0.87	0.95
APTX	noAct	3	0.56	0.62	0.62
APTX	noAct	6	0.35	0.29	0.32
APTX	noAct	16	0.00	0.00	0.11
AQR	noAct	0	1.00	1.00	0.00
AQR	noAct	0.5	1.72	0.90	0.94
AQR	noAct	1	1.21	0.87	0.95
AQR	noAct	3	0.68	0.62	0.62
AQR	noAct	6	0.39	0.29	0.32
AQR	noAct	16	0.00	0.00	0.11
ARAP1	noAct	0	1.00	1.00	0.00
ARAP1	noAct	0.5	0.66	0.90	0.94
ARAP1	noAct	1	0.66	0.87	0.95
ARAP1	noAct	3	0.60	0.62	0.62
ARAP1	noAct	6	0.24	0.29	0.32
ARAP1	noAct	16	0.04	0.00	0.11
ARCN1	noAct	0	1.00	1.00	0.00
ARCN1	noAct	0.5	1.42	0.90	0.94
ARCN1	noAct	1	2.15	0.87	0.95
ARCN1	noAct	3	1.09	0.62	0.62
ARCN1	noAct	6	0.68	0.29	0.32
ARCN1	noAct	16	0.00	0.00	0.11
ARF1	noAct	0	1.00	1.00	0.00
ARF1	noAct	0.5	0.88	0.90	0.94
ARF1	noAct	1	0.95	0.87	0.95
ARF1	noAct	3	0.73	0.62	0.62
ARF1	noAct	6	0.32	0.29	0.32
ARF1	noAct	16	0.08	0.00	0.11
ARF3	noAct	0	1.00	1.00	0.00
ARF3	noAct	0.5	1.03	0.90	0.94
ARF3	noAct	1	0.97	0.87	0.95
ARF3	noAct	3	0.79	0.62	0.62
ARF3	noAct	6	0.58	0.29	0.32
ARF3	noAct	16	0.00	0.00	0.11
ARF5	noAct	0	1.00	1.00	0.00
ARF5	noAct	0.5	0.81	0.90	0.94
ARF5	noAct	1	0.89	0.87	0.95
ARF5	noAct	3	0.82	0.62	0.62
ARF5	noAct	6	0.58	0.29	0.32
ARF5	noAct	16	0.11	0.00	0.11
ARF6	noAct	0	1.00	1.00	0.00
ARF6	noAct	0.5	1.09	0.90	0.94
ARF6	noAct	1	0.98	0.87	0.95
ARF6	noAct	3	0.56	0.62	0.62
ARF6	noAct	6	0.29	0.29	0.32
ARF6	noAct	16	0.09	0.00	0.11
ARFGAP2	noAct	0	1.00	1.00	0.00
ARFGAP2	noAct	0.5	0.80	0.90	0.94
ARFGAP2	noAct	1	0.99	0.87	0.95
ARFGAP2	noAct	3	0.42	0.62	0.62
ARFGAP2	noAct	6	0.36	0.29	0.32
ARFGAP2	noAct	16	0.13	0.00	0.11
ARFIP1	noAct	0	1.00	1.00	0.00
ARFIP1	noAct	0.5	0.15	0.90	0.94
ARFIP1	noAct	1	0.33	0.87	0.95
ARFIP1	noAct	3	0.00	0.62	0.62
ARFIP1	noAct	6	0.00	0.29	0.32
ARFIP1	noAct	16	0.00	0.00	0.11
ARGLU1	noAct	0	1.00	1.00	0.00
ARGLU1	noAct	0.5	0.88	0.90	0.94
ARGLU1	noAct	1	0.88	0.87	0.95
ARGLU1	noAct	3	0.69	0.62	0.62
ARGLU1	noAct	6	0.38	0.29	0.32
ARGLU1	noAct	16	0.00	0.00	0.11
ARHGAP1	noAct	0	1.00	1.00	0.00
ARHGAP1	noAct	0.5	0.53	0.90	0.94
ARHGAP1	noAct	1	0.98	0.87	0.95
ARHGAP1	noAct	3	0.54	0.62	0.62
ARHGAP1	noAct	6	0.26	0.29	0.32
ARHGAP1	noAct	16	0.00	0.00	0.11
ARHGAP12	noAct	0	1.00	1.00	0.00
ARHGAP12	noAct	0.5	0.48	0.90	0.94
ARHGAP12	noAct	1	0.76	0.87	0.95
ARHGAP12	noAct	3	0.36	0.62	0.62
ARHGAP12	noAct	6	0.18	0.29	0.32
ARHGAP12	noAct	16	0.00	0.00	0.11
ARHGAP17	noAct	0	1.00	1.00	0.00
ARHGAP17	noAct	0.5	1.09	0.90	0.94
ARHGAP17	noAct	1	0.99	0.87	0.95
ARHGAP17	noAct	3	1.34	0.62	0.62
ARHGAP17	noAct	6	0.07	0.29	0.32
ARHGAP17	noAct	16	0.00	0.00	0.11
ARHGAP30	noAct	0	1.00	1.00	0.00
ARHGAP30	noAct	0.5	0.64	0.90	0.94
ARHGAP30	noAct	1	1.08	0.87	0.95
ARHGAP30	noAct	3	0.55	0.62	0.62
ARHGAP30	noAct	6	0.28	0.29	0.32
ARHGAP30	noAct	16	0.00	0.00	0.11
ARHGAP35	noAct	0	1.00	1.00	0.00
ARHGAP35	noAct	0.5	1.49	0.90	0.94
ARHGAP35	noAct	1	0.95	0.87	0.95
ARHGAP35	noAct	3	0.55	0.62	0.62
ARHGAP35	noAct	6	0.11	0.29	0.32
ARHGAP35	noAct	16	0.00	0.00	0.11
ARHGAP4	noAct	0	1.00	1.00	0.00
ARHGAP4	noAct	0.5	0.94	0.90	0.94
ARHGAP4	noAct	1	0.82	0.87	0.95
ARHGAP4	noAct	3	0.91	0.62	0.62
ARHGAP4	noAct	6	0.64	0.29	0.32
ARHGAP4	noAct	16	0.16	0.00	0.11
ARHGAP9	noAct	0	1.00	1.00	0.00
ARHGAP9	noAct	0.5	0.64	0.90	0.94
ARHGAP9	noAct	1	0.72	0.87	0.95
ARHGAP9	noAct	3	0.65	0.62	0.62
ARHGAP9	noAct	6	0.26	0.29	0.32
ARHGAP9	noAct	16	0.00	0.00	0.11
ARHGDIA	noAct	0	1.00	1.00	0.00
ARHGDIA	noAct	0.5	1.09	0.90	0.94
ARHGDIA	noAct	1	0.98	0.87	0.95
ARHGDIA	noAct	3	1.11	0.62	0.62
ARHGDIA	noAct	6	0.39	0.29	0.32
ARHGDIA	noAct	16	0.16	0.00	0.11
ARHGDIB	noAct	0	1.00	1.00	0.00
ARHGDIB	noAct	0.5	0.98	0.90	0.94
ARHGDIB	noAct	1	1.02	0.87	0.95
ARHGDIB	noAct	3	0.86	0.62	0.62
ARHGDIB	noAct	6	0.48	0.29	0.32
ARHGDIB	noAct	16	0.09	0.00	0.11
ARHGEF2	noAct	0	1.00	1.00	0.00
ARHGEF2	noAct	0.5	2.71	0.90	0.94
ARHGEF2	noAct	1	2.10	0.87	0.95
ARHGEF2	noAct	3	1.55	0.62	0.62
ARHGEF2	noAct	6	0.43	0.29	0.32
ARHGEF2	noAct	16	0.00	0.00	0.11
ARHGEF3	noAct	0	1.00	1.00	0.00
ARHGEF3	noAct	0.5	0.89	0.90	0.94
ARHGEF3	noAct	1	0.89	0.87	0.95
ARHGEF3	noAct	3	0.54	0.62	0.62
ARHGEF3	noAct	6	0.21	0.29	0.32
ARHGEF3	noAct	16	0.03	0.00	0.11
ARHGEF6	noAct	0	1.00	1.00	0.00
ARHGEF6	noAct	0.5	2.44	0.90	0.94
ARHGEF6	noAct	1	2.93	0.87	0.95
ARHGEF6	noAct	3	2.74	0.62	0.62
ARHGEF6	noAct	6	1.24	0.29	0.32
ARHGEF6	noAct	16	0.00	0.00	0.11
ARID3B	noAct	0	1.00	1.00	0.00
ARID3B	noAct	0.5	0.54	0.90	0.94
ARID3B	noAct	1	0.39	0.87	0.95
ARID3B	noAct	3	0.28	0.62	0.62
ARID3B	noAct	6	0.33	0.29	0.32
ARID3B	noAct	16	0.00	0.00	0.11
ARID4B	noAct	0	1.00	1.00	0.00
ARID4B	noAct	0.5	1.79	0.90	0.94
ARID4B	noAct	1	2.41	0.87	0.95
ARID4B	noAct	3	0.95	0.62	0.62
ARID4B	noAct	6	0.28	0.29	0.32
ARID4B	noAct	16	0.21	0.00	0.11
ARL11	noAct	0	1.00	1.00	0.00
ARL11	noAct	0.5	0.00	0.90	0.94
ARL11	noAct	1	0.00	0.87	0.95
ARL11	noAct	3	0.00	0.62	0.62
ARL11	noAct	6	0.00	0.29	0.32
ARL11	noAct	16	0.00	0.00	0.11
ARL2	noAct	0	1.00	1.00	0.00
ARL2	noAct	0.5	0.53	0.90	0.94
ARL2	noAct	1	0.68	0.87	0.95
ARL2	noAct	3	0.03	0.62	0.62
ARL2	noAct	6	0.25	0.29	0.32
ARL2	noAct	16	0.00	0.00	0.11
ARL2BP	noAct	0	1.00	1.00	0.00
ARL2BP	noAct	0.5	1.14	0.90	0.94
ARL2BP	noAct	1	1.60	0.87	0.95
ARL2BP	noAct	3	1.25	0.62	0.62
ARL2BP	noAct	6	0.16	0.29	0.32
ARL2BP	noAct	16	0.00	0.00	0.11
ARL3	noAct	0	1.00	1.00	0.00
ARL3	noAct	0.5	0.66	0.90	0.94
ARL3	noAct	1	0.08	0.87	0.95
ARL3	noAct	3	0.16	0.62	0.62
ARL3	noAct	6	0.26	0.29	0.32
ARL3	noAct	16	0.00	0.00	0.11
ARL4C	noAct	0	1.00	1.00	0.00
ARL4C	noAct	0.5	0.97	0.90	0.94
ARL4C	noAct	1	0.92	0.87	0.95
ARL4C	noAct	3	0.65	0.62	0.62
ARL4C	noAct	6	0.27	0.29	0.32
ARL4C	noAct	16	0.08	0.00	0.11
ARL5B	noAct	0	1.00	1.00	0.00
ARL5B	noAct	0.5	0.63	0.90	0.94
ARL5B	noAct	1	0.46	0.87	0.95
ARL5B	noAct	3	0.38	0.62	0.62
ARL5B	noAct	6	0.18	0.29	0.32
ARL5B	noAct	16	0.00	0.00	0.11
ARL6IP1	noAct	0	1.00	1.00	0.00
ARL6IP1	noAct	0.5	1.18	0.90	0.94
ARL6IP1	noAct	1	0.82	0.87	0.95
ARL6IP1	noAct	3	1.11	0.62	0.62
ARL6IP1	noAct	6	0.85	0.29	0.32
ARL6IP1	noAct	16	0.00	0.00	0.11
ARL8A	noAct	0	1.00	1.00	0.00
ARL8A	noAct	0.5	0.83	0.90	0.94
ARL8A	noAct	1	0.72	0.87	0.95
ARL8A	noAct	3	0.49	0.62	0.62
ARL8A	noAct	6	0.28	0.29	0.32
ARL8A	noAct	16	0.44	0.00	0.11
ARMC1	noAct	0	1.00	1.00	0.00
ARMC1	noAct	0.5	1.54	0.90	0.94
ARMC1	noAct	1	1.10	0.87	0.95
ARMC1	noAct	3	0.82	0.62	0.62
ARMC1	noAct	6	0.50	0.29	0.32
ARMC1	noAct	16	0.06	0.00	0.11
ARMCX3	noAct	0	1.00	1.00	0.00
ARMCX3	noAct	0.5	0.75	0.90	0.94
ARMCX3	noAct	1	0.39	0.87	0.95
ARMCX3	noAct	3	0.28	0.62	0.62
ARMCX3	noAct	6	0.24	0.29	0.32
ARMCX3	noAct	16	0.24	0.00	0.11
ARMH3	noAct	0	1.00	1.00	0.00
ARMH3	noAct	0.5	1.04	0.90	0.94
ARMH3	noAct	1	1.87	0.87	0.95
ARMH3	noAct	3	0.57	0.62	0.62
ARMH3	noAct	6	0.00	0.29	0.32
ARMH3	noAct	16	0.00	0.00	0.11
ARNT	noAct	0	1.00	1.00	0.00
ARNT	noAct	0.5	0.49	0.90	0.94
ARNT	noAct	1	0.60	0.87	0.95
ARNT	noAct	3	0.70	0.62	0.62
ARNT	noAct	6	0.37	0.29	0.32
ARNT	noAct	16	0.00	0.00	0.11
ARPC3	noAct	0	1.00	1.00	0.00
ARPC3	noAct	0.5	1.41	0.90	0.94
ARPC3	noAct	1	1.64	0.87	0.95
ARPC3	noAct	3	1.25	0.62	0.62
ARPC3	noAct	6	0.89	0.29	0.32
ARPC3	noAct	16	0.09	0.00	0.11
ARPC5	noAct	0	1.00	1.00	0.00
ARPC5	noAct	0.5	0.45	0.90	0.94
ARPC5	noAct	1	0.54	0.87	0.95
ARPC5	noAct	3	0.49	0.62	0.62
ARPC5	noAct	6	0.35	0.29	0.32
ARPC5	noAct	16	0.05	0.00	0.11
ARPC5L	noAct	0	1.00	1.00	0.00
ARPC5L	noAct	0.5	0.94	0.90	0.94
ARPC5L	noAct	1	1.02	0.87	0.95
ARPC5L	noAct	3	0.59	0.62	0.62
ARPC5L	noAct	6	0.35	0.29	0.32
ARPC5L	noAct	16	0.00	0.00	0.11
ARPP19	noAct	0	1.00	1.00	0.00
ARPP19	noAct	0.5	1.01	0.90	0.94
ARPP19	noAct	1	1.48	0.87	0.95
ARPP19	noAct	3	0.67	0.62	0.62
ARPP19	noAct	6	0.49	0.29	0.32
ARPP19	noAct	16	0.00	0.00	0.11
ARRDC2	noAct	0	1.00	1.00	0.00
ARRDC2	noAct	0.5	0.44	0.90	0.94
ARRDC2	noAct	1	0.90	0.87	0.95
ARRDC2	noAct	3	0.29	0.62	0.62
ARRDC2	noAct	6	0.17	0.29	0.32
ARRDC2	noAct	16	0.00	0.00	0.11
ARRDC3	noAct	0	1.00	1.00	0.00
ARRDC3	noAct	0.5	1.12	0.90	0.94
ARRDC3	noAct	1	1.28	0.87	0.95
ARRDC3	noAct	3	0.70	0.62	0.62
ARRDC3	noAct	6	0.36	0.29	0.32
ARRDC3	noAct	16	0.00	0.00	0.11
ASAH1	noAct	0	1.00	1.00	0.00
ASAH1	noAct	0.5	4.21	0.90	0.94
ASAH1	noAct	1	3.69	0.87	0.95
ASAH1	noAct	3	1.43	0.62	0.62
ASAH1	noAct	6	0.98	0.29	0.32
ASAH1	noAct	16	0.26	0.00	0.11
ASAP1	noAct	0	1.00	1.00	0.00
ASAP1	noAct	0.5	4.78	0.90	0.94
ASAP1	noAct	1	1.51	0.87	0.95
ASAP1	noAct	3	3.49	0.62	0.62
ASAP1	noAct	6	0.89	0.29	0.32
ASAP1	noAct	16	0.00	0.00	0.11
ASB8	noAct	0	1.00	1.00	0.00
ASB8	noAct	0.5	1.07	0.90	0.94
ASB8	noAct	1	0.90	0.87	0.95
ASB8	noAct	3	0.80	0.62	0.62
ASB8	noAct	6	0.24	0.29	0.32
ASB8	noAct	16	0.00	0.00	0.11
ASCL2	noAct	0	1.00	1.00	0.00
ASCL2	noAct	0.5	1.88	0.90	0.94
ASCL2	noAct	1	3.24	0.87	0.95
ASCL2	noAct	3	0.00	0.62	0.62
ASCL2	noAct	6	0.45	0.29	0.32
ASCL2	noAct	16	0.00	0.00	0.11
ASH1L	noAct	0	1.00	1.00	0.00
ASH1L	noAct	0.5	0.42	0.90	0.94
ASH1L	noAct	1	0.38	0.87	0.95
ASH1L	noAct	3	0.13	0.62	0.62
ASH1L	noAct	6	0.04	0.29	0.32
ASH1L	noAct	16	0.00	0.00	0.11
ASNS	noAct	0	1.00	1.00	0.00
ASNS	noAct	0.5	1.05	0.90	0.94
ASNS	noAct	1	0.60	0.87	0.95
ASNS	noAct	3	0.81	0.62	0.62
ASNS	noAct	6	0.53	0.29	0.32
ASNS	noAct	16	0.20	0.00	0.11
ASNSD1	noAct	0	1.00	1.00	0.00
ASNSD1	noAct	0.5	0.23	0.90	0.94
ASNSD1	noAct	1	0.00	0.87	0.95
ASNSD1	noAct	3	0.25	0.62	0.62
ASNSD1	noAct	6	0.00	0.29	0.32
ASNSD1	noAct	16	0.00	0.00	0.11
ASPH	noAct	0	1.00	1.00	0.00
ASPH	noAct	0.5	0.00	0.90	0.94
ASPH	noAct	1	0.29	0.87	0.95
ASPH	noAct	3	0.00	0.62	0.62
ASPH	noAct	6	0.00	0.29	0.32
ASPH	noAct	16	0.00	0.00	0.11
ASPHD2	noAct	0	1.00	1.00	0.00
ASPHD2	noAct	0.5	2.84	0.90	0.94
ASPHD2	noAct	1	3.09	0.87	0.95
ASPHD2	noAct	3	2.82	0.62	0.62
ASPHD2	noAct	6	0.00	0.29	0.32
ASPHD2	noAct	16	0.00	0.00	0.11
ASTN2	noAct	0	1.00	1.00	0.00
ASTN2	noAct	0.5	0.00	0.90	0.94
ASTN2	noAct	1	0.00	0.87	0.95
ASTN2	noAct	3	0.44	0.62	0.62
ASTN2	noAct	6	0.00	0.29	0.32
ASTN2	noAct	16	0.00	0.00	0.11
ASXL2	noAct	0	1.00	1.00	0.00
ASXL2	noAct	0.5	0.72	0.90	0.94
ASXL2	noAct	1	0.64	0.87	0.95
ASXL2	noAct	3	0.67	0.62	0.62
ASXL2	noAct	6	0.13	0.29	0.32
ASXL2	noAct	16	0.00	0.00	0.11
ATAD1	noAct	0	1.00	1.00	0.00
ATAD1	noAct	0.5	0.27	0.90	0.94
ATAD1	noAct	1	0.21	0.87	0.95
ATAD1	noAct	3	0.26	0.62	0.62
ATAD1	noAct	6	0.10	0.29	0.32
ATAD1	noAct	16	0.00	0.00	0.11
ATE1	noAct	0	1.00	1.00	0.00
ATE1	noAct	0.5	2.48	0.90	0.94
ATE1	noAct	1	1.16	0.87	0.95
ATE1	noAct	3	0.39	0.62	0.62
ATE1	noAct	6	0.14	0.29	0.32
ATE1	noAct	16	0.32	0.00	0.11
ATF4	noAct	0	1.00	1.00	0.00
ATF4	noAct	0.5	0.80	0.90	0.94
ATF4	noAct	1	0.86	0.87	0.95
ATF4	noAct	3	0.58	0.62	0.62
ATF4	noAct	6	0.36	0.29	0.32
ATF4	noAct	16	0.11	0.00	0.11
ATF6B	noAct	0	1.00	1.00	0.00
ATF6B	noAct	0.5	0.83	0.90	0.94
ATF6B	noAct	1	1.05	0.87	0.95
ATF6B	noAct	3	1.22	0.62	0.62
ATF6B	noAct	6	0.80	0.29	0.32
ATF6B	noAct	16	0.00	0.00	0.11
ATG101	noAct	0	1.00	1.00	0.00
ATG101	noAct	0.5	3.33	0.90	0.94
ATG101	noAct	1	4.98	0.87	0.95
ATG101	noAct	3	1.27	0.62	0.62
ATG101	noAct	6	1.37	0.29	0.32
ATG101	noAct	16	0.00	0.00	0.11
ATG12	noAct	0	1.00	1.00	0.00
ATG12	noAct	0.5	0.64	0.90	0.94
ATG12	noAct	1	0.41	0.87	0.95
ATG12	noAct	3	0.33	0.62	0.62
ATG12	noAct	6	0.56	0.29	0.32
ATG12	noAct	16	0.00	0.00	0.11
ATG2A	noAct	0	1.00	1.00	0.00
ATG2A	noAct	0.5	0.50	0.90	0.94
ATG2A	noAct	1	0.59	0.87	0.95
ATG2A	noAct	3	0.58	0.62	0.62
ATG2A	noAct	6	0.16	0.29	0.32
ATG2A	noAct	16	0.00	0.00	0.11
ATG2B	noAct	0	1.00	1.00	0.00
ATG2B	noAct	0.5	0.73	0.90	0.94
ATG2B	noAct	1	0.27	0.87	0.95
ATG2B	noAct	3	0.11	0.62	0.62
ATG2B	noAct	6	0.31	0.29	0.32
ATG2B	noAct	16	0.00	0.00	0.11
ATG3	noAct	0	1.00	1.00	0.00
ATG3	noAct	0.5	2.32	0.90	0.94
ATG3	noAct	1	2.67	0.87	0.95
ATG3	noAct	3	3.66	0.62	0.62
ATG3	noAct	6	2.03	0.29	0.32
ATG3	noAct	16	0.00	0.00	0.11
ATG9A	noAct	0	1.00	1.00	0.00
ATG9A	noAct	0.5	1.63	0.90	0.94
ATG9A	noAct	1	1.19	0.87	0.95
ATG9A	noAct	3	0.71	0.62	0.62
ATG9A	noAct	6	0.11	0.29	0.32
ATG9A	noAct	16	0.00	0.00	0.11
ATG9B	noAct	0	1.00	1.00	0.00
ATG9B	noAct	0.5	0.00	0.90	0.94
ATG9B	noAct	1	0.00	0.87	0.95
ATG9B	noAct	3	0.00	0.62	0.62
ATG9B	noAct	6	0.00	0.29	0.32
ATG9B	noAct	16	0.00	0.00	0.11
ATL2	noAct	0	1.00	1.00	0.00
ATL2	noAct	0.5	0.54	0.90	0.94
ATL2	noAct	1	0.66	0.87	0.95
ATL2	noAct	3	0.56	0.62	0.62
ATL2	noAct	6	0.29	0.29	0.32
ATL2	noAct	16	0.00	0.00	0.11
ATL3	noAct	0	1.00	1.00	0.00
ATL3	noAct	0.5	0.66	0.90	0.94
ATL3	noAct	1	0.60	0.87	0.95
ATL3	noAct	3	0.47	0.62	0.62
ATL3	noAct	6	0.18	0.29	0.32
ATL3	noAct	16	0.00	0.00	0.11
ATMIN	noAct	0	1.00	1.00	0.00
ATMIN	noAct	0.5	0.58	0.90	0.94
ATMIN	noAct	1	0.75	0.87	0.95
ATMIN	noAct	3	1.00	0.62	0.62
ATMIN	noAct	6	0.29	0.29	0.32
ATMIN	noAct	16	0.20	0.00	0.11
ATOSB	noAct	0	1.00	1.00	0.00
ATOSB	noAct	0.5	0.52	0.90	0.94
ATOSB	noAct	1	0.00	0.87	0.95
ATOSB	noAct	3	0.00	0.62	0.62
ATOSB	noAct	6	0.00	0.29	0.32
ATOSB	noAct	16	0.00	0.00	0.11
ATP13A3	noAct	0	1.00	1.00	0.00
ATP13A3	noAct	0.5	1.12	0.90	0.94
ATP13A3	noAct	1	1.64	0.87	0.95
ATP13A3	noAct	3	0.75	0.62	0.62
ATP13A3	noAct	6	0.08	0.29	0.32
ATP13A3	noAct	16	0.00	0.00	0.11
ATP1A1	noAct	0	1.00	1.00	0.00
ATP1A1	noAct	0.5	0.66	0.90	0.94
ATP1A1	noAct	1	0.75	0.87	0.95
ATP1A1	noAct	3	0.48	0.62	0.62
ATP1A1	noAct	6	0.35	0.29	0.32
ATP1A1	noAct	16	0.02	0.00	0.11
ATP2A3	noAct	0	1.00	1.00	0.00
ATP2A3	noAct	0.5	0.92	0.90	0.94
ATP2A3	noAct	1	1.48	0.87	0.95
ATP2A3	noAct	3	1.07	0.62	0.62
ATP2A3	noAct	6	0.60	0.29	0.32
ATP2A3	noAct	16	0.00	0.00	0.11
ATP2B1	noAct	0	1.00	1.00	0.00
ATP2B1	noAct	0.5	1.65	0.90	0.94
ATP2B1	noAct	1	2.21	0.87	0.95
ATP2B1	noAct	3	0.96	0.62	0.62
ATP2B1	noAct	6	1.57	0.29	0.32
ATP2B1	noAct	16	0.00	0.00	0.11
ATP5F1A	noAct	0	1.00	1.00	0.00
ATP5F1A	noAct	0.5	1.06	0.90	0.94
ATP5F1A	noAct	1	0.95	0.87	0.95
ATP5F1A	noAct	3	0.97	0.62	0.62
ATP5F1A	noAct	6	0.35	0.29	0.32
ATP5F1A	noAct	16	0.00	0.00	0.11
ATP5F1B	noAct	0	1.00	1.00	0.00
ATP5F1B	noAct	0.5	1.83	0.90	0.94
ATP5F1B	noAct	1	2.00	0.87	0.95
ATP5F1B	noAct	3	1.75	0.62	0.62
ATP5F1B	noAct	6	0.66	0.29	0.32
ATP5F1B	noAct	16	0.39	0.00	0.11
ATP5F1E	noAct	0	1.00	1.00	0.00
ATP5F1E	noAct	0.5	0.93	0.90	0.94
ATP5F1E	noAct	1	0.96	0.87	0.95
ATP5F1E	noAct	3	1.02	0.62	0.62
ATP5F1E	noAct	6	0.63	0.29	0.32
ATP5F1E	noAct	16	0.37	0.00	0.11
ATP5IF1	noAct	0	1.00	1.00	0.00
ATP5IF1	noAct	0.5	0.84	0.90	0.94
ATP5IF1	noAct	1	1.02	0.87	0.95
ATP5IF1	noAct	3	0.73	0.62	0.62
ATP5IF1	noAct	6	0.41	0.29	0.32
ATP5IF1	noAct	16	0.11	0.00	0.11
ATP5MC2	noAct	0	1.00	1.00	0.00
ATP5MC2	noAct	0.5	0.90	0.90	0.94
ATP5MC2	noAct	1	1.06	0.87	0.95
ATP5MC2	noAct	3	0.81	0.62	0.62
ATP5MC2	noAct	6	0.85	0.29	0.32
ATP5MC2	noAct	16	0.25	0.00	0.11
ATP5MC3	noAct	0	1.00	1.00	0.00
ATP5MC3	noAct	0.5	0.78	0.90	0.94
ATP5MC3	noAct	1	0.86	0.87	0.95
ATP5MC3	noAct	3	0.61	0.62	0.62
ATP5MC3	noAct	6	0.28	0.29	0.32
ATP5MC3	noAct	16	0.00	0.00	0.11
ATP5ME	noAct	0	1.00	1.00	0.00
ATP5ME	noAct	0.5	1.21	0.90	0.94
ATP5ME	noAct	1	1.29	0.87	0.95
ATP5ME	noAct	3	0.85	0.62	0.62
ATP5ME	noAct	6	0.51	0.29	0.32
ATP5ME	noAct	16	0.00	0.00	0.11
ATP5MG	noAct	0	1.00	1.00	0.00
ATP5MG	noAct	0.5	1.05	0.90	0.94
ATP5MG	noAct	1	1.13	0.87	0.95
ATP5MG	noAct	3	1.00	0.62	0.62
ATP5MG	noAct	6	0.68	0.29	0.32
ATP5MG	noAct	16	0.20	0.00	0.11
ATP5MGL	noAct	0	1.00	1.00	0.00
ATP5MGL	noAct	0.5	0.00	0.90	0.94
ATP5MGL	noAct	1	0.66	0.87	0.95
ATP5MGL	noAct	3	0.00	0.62	0.62
ATP5MGL	noAct	6	0.00	0.29	0.32
ATP5MGL	noAct	16	0.00	0.00	0.11
ATP5MJ	noAct	0	1.00	1.00	0.00
ATP5MJ	noAct	0.5	0.83	0.90	0.94
ATP5MJ	noAct	1	0.73	0.87	0.95
ATP5MJ	noAct	3	0.71	0.62	0.62
ATP5MJ	noAct	6	0.58	0.29	0.32
ATP5MJ	noAct	16	0.19	0.00	0.11
ATP5PB	noAct	0	1.00	1.00	0.00
ATP5PB	noAct	0.5	0.77	0.90	0.94
ATP5PB	noAct	1	0.78	0.87	0.95
ATP5PB	noAct	3	0.55	0.62	0.62
ATP5PB	noAct	6	0.23	0.29	0.32
ATP5PB	noAct	16	0.11	0.00	0.11
ATP5PO	noAct	0	1.00	1.00	0.00
ATP5PO	noAct	0.5	1.23	0.90	0.94
ATP5PO	noAct	1	1.41	0.87	0.95
ATP5PO	noAct	3	1.11	0.62	0.62
ATP5PO	noAct	6	0.74	0.29	0.32
ATP5PO	noAct	16	0.05	0.00	0.11
ATP6V0D1	noAct	0	1.00	1.00	0.00
ATP6V0D1	noAct	0.5	1.30	0.90	0.94
ATP6V0D1	noAct	1	1.82	0.87	0.95
ATP6V0D1	noAct	3	0.15	0.62	0.62
ATP6V0D1	noAct	6	0.16	0.29	0.32
ATP6V0D1	noAct	16	0.31	0.00	0.11
ATP6V1C1	noAct	0	1.00	1.00	0.00
ATP6V1C1	noAct	0.5	1.61	0.90	0.94
ATP6V1C1	noAct	1	0.32	0.87	0.95
ATP6V1C1	noAct	3	0.58	0.62	0.62
ATP6V1C1	noAct	6	0.06	0.29	0.32
ATP6V1C1	noAct	16	0.00	0.00	0.11
ATP6V1E1	noAct	0	1.00	1.00	0.00
ATP6V1E1	noAct	0.5	0.77	0.90	0.94
ATP6V1E1	noAct	1	0.74	0.87	0.95
ATP6V1E1	noAct	3	0.67	0.62	0.62
ATP6V1E1	noAct	6	0.23	0.29	0.32
ATP6V1E1	noAct	16	0.06	0.00	0.11
ATP6V1F	noAct	0	1.00	1.00	0.00
ATP6V1F	noAct	0.5	1.06	0.90	0.94
ATP6V1F	noAct	1	1.09	0.87	0.95
ATP6V1F	noAct	3	0.94	0.62	0.62
ATP6V1F	noAct	6	0.50	0.29	0.32
ATP6V1F	noAct	16	0.00	0.00	0.11
ATP6V1G1	noAct	0	1.00	1.00	0.00
ATP6V1G1	noAct	0.5	0.90	0.90	0.94
ATP6V1G1	noAct	1	1.13	0.87	0.95
ATP6V1G1	noAct	3	0.71	0.62	0.62
ATP6V1G1	noAct	6	0.46	0.29	0.32
ATP6V1G1	noAct	16	0.00	0.00	0.11
ATP8B1	noAct	0	1.00	1.00	0.00
ATP8B1	noAct	0.5	0.00	0.90	0.94
ATP8B1	noAct	1	0.00	0.87	0.95
ATP8B1	noAct	3	0.00	0.62	0.62
ATP8B1	noAct	6	0.00	0.29	0.32
ATP8B1	noAct	16	0.00	0.00	0.11
ATPAF1	noAct	0	1.00	1.00	0.00
ATPAF1	noAct	0.5	0.63	0.90	0.94
ATPAF1	noAct	1	0.99	0.87	0.95
ATPAF1	noAct	3	0.86	0.62	0.62
ATPAF1	noAct	6	0.25	0.29	0.32
ATPAF1	noAct	16	0.00	0.00	0.11
ATPSCKMT	noAct	0	1.00	1.00	0.00
ATPSCKMT	noAct	0.5	0.00	0.90	0.94
ATPSCKMT	noAct	1	0.00	0.87	0.95
ATPSCKMT	noAct	3	0.00	0.62	0.62
ATPSCKMT	noAct	6	0.00	0.29	0.32
ATPSCKMT	noAct	16	0.00	0.00	0.11
ATR	noAct	0	1.00	1.00	0.00
ATR	noAct	0.5	0.65	0.90	0.94
ATR	noAct	1	1.10	0.87	0.95
ATR	noAct	3	0.76	0.62	0.62
ATR	noAct	6	0.07	0.29	0.32
ATR	noAct	16	0.00	0.00	0.11
ATRAID	noAct	0	1.00	1.00	0.00
ATRAID	noAct	0.5	0.69	0.90	0.94
ATRAID	noAct	1	0.41	0.87	0.95
ATRAID	noAct	3	0.75	0.62	0.62
ATRAID	noAct	6	0.55	0.29	0.32
ATRAID	noAct	16	0.00	0.00	0.11
ATRX	noAct	0	1.00	1.00	0.00
ATRX	noAct	0.5	3.34	0.90	0.94
ATRX	noAct	1	5.30	0.87	0.95
ATRX	noAct	3	0.99	0.62	0.62
ATRX	noAct	6	0.67	0.29	0.32
ATRX	noAct	16	0.09	0.00	0.11
ATXN1	noAct	0	1.00	1.00	0.00
ATXN1	noAct	0.5	0.86	0.90	0.94
ATXN1	noAct	1	0.52	0.87	0.95
ATXN1	noAct	3	0.63	0.62	0.62
ATXN1	noAct	6	0.14	0.29	0.32
ATXN1	noAct	16	0.00	0.00	0.11
ATXN1L	noAct	0	1.00	1.00	0.00
ATXN1L	noAct	0.5	4.06	0.90	0.94
ATXN1L	noAct	1	2.83	0.87	0.95
ATXN1L	noAct	3	1.89	0.62	0.62
ATXN1L	noAct	6	0.00	0.29	0.32
ATXN1L	noAct	16	0.00	0.00	0.11
ATXN7	noAct	0	1.00	1.00	0.00
ATXN7	noAct	0.5	1.25	0.90	0.94
ATXN7	noAct	1	1.63	0.87	0.95
ATXN7	noAct	3	0.67	0.62	0.62
ATXN7	noAct	6	0.83	0.29	0.32
ATXN7	noAct	16	0.00	0.00	0.11
ATXN7L1	noAct	0	1.00	1.00	0.00
ATXN7L1	noAct	0.5	1.77	0.90	0.94
ATXN7L1	noAct	1	3.34	0.87	0.95
ATXN7L1	noAct	3	2.21	0.62	0.62
ATXN7L1	noAct	6	0.23	0.29	0.32
ATXN7L1	noAct	16	0.00	0.00	0.11
ATXN7L3	noAct	0	1.00	1.00	0.00
ATXN7L3	noAct	0.5	0.63	0.90	0.94
ATXN7L3	noAct	1	0.61	0.87	0.95
ATXN7L3	noAct	3	0.43	0.62	0.62
ATXN7L3	noAct	6	0.15	0.29	0.32
ATXN7L3	noAct	16	0.01	0.00	0.11
ATXN7L3B	noAct	0	1.00	1.00	0.00
ATXN7L3B	noAct	0.5	1.69	0.90	0.94
ATXN7L3B	noAct	1	1.90	0.87	0.95
ATXN7L3B	noAct	3	1.02	0.62	0.62
ATXN7L3B	noAct	6	0.59	0.29	0.32
ATXN7L3B	noAct	16	0.00	0.00	0.11
AUP1	noAct	0	1.00	1.00	0.00
AUP1	noAct	0.5	0.90	0.90	0.94
AUP1	noAct	1	0.83	0.87	0.95
AUP1	noAct	3	0.83	0.62	0.62
AUP1	noAct	6	0.52	0.29	0.32
AUP1	noAct	16	0.04	0.00	0.11
AURKAIP1	noAct	0	1.00	1.00	0.00
AURKAIP1	noAct	0.5	0.49	0.90	0.94
AURKAIP1	noAct	1	0.99	0.87	0.95
AURKAIP1	noAct	3	0.58	0.62	0.62
AURKAIP1	noAct	6	0.05	0.29	0.32
AURKAIP1	noAct	16	0.00	0.00	0.11
AXIN1	noAct	0	1.00	1.00	0.00
AXIN1	noAct	0.5	0.98	0.90	0.94
AXIN1	noAct	1	0.99	0.87	0.95
AXIN1	noAct	3	0.93	0.62	0.62
AXIN1	noAct	6	0.58	0.29	0.32
AXIN1	noAct	16	0.00	0.00	0.11
B3GALT6	noAct	0	1.00	1.00	0.00
B3GALT6	noAct	0.5	0.36	0.90	0.94
B3GALT6	noAct	1	0.50	0.87	0.95
B3GALT6	noAct	3	0.67	0.62	0.62
B3GALT6	noAct	6	0.05	0.29	0.32
B3GALT6	noAct	16	0.00	0.00	0.11
B3GAT1	noAct	0	1.00	1.00	0.00
B3GAT1	noAct	0.5	1.16	0.90	0.94
B3GAT1	noAct	1	1.61	0.87	0.95
B3GAT1	noAct	3	0.98	0.62	0.62
B3GAT1	noAct	6	0.25	0.29	0.32
B3GAT1	noAct	16	0.00	0.00	0.11
B3GAT3	noAct	0	1.00	1.00	0.00
B3GAT3	noAct	0.5	1.09	0.90	0.94
B3GAT3	noAct	1	1.41	0.87	0.95
B3GAT3	noAct	3	1.95	0.62	0.62
B3GAT3	noAct	6	0.08	0.29	0.32
B3GAT3	noAct	16	0.00	0.00	0.11
B3GNTL1	noAct	0	1.00	1.00	0.00
B3GNTL1	noAct	0.5	0.00	0.90	0.94
B3GNTL1	noAct	1	0.00	0.87	0.95
B3GNTL1	noAct	3	0.56	0.62	0.62
B3GNTL1	noAct	6	0.00	0.29	0.32
B3GNTL1	noAct	16	0.00	0.00	0.11
B4GALT3	noAct	0	1.00	1.00	0.00
B4GALT3	noAct	0.5	0.85	0.90	0.94
B4GALT3	noAct	1	0.81	0.87	0.95
B4GALT3	noAct	3	0.51	0.62	0.62
B4GALT3	noAct	6	0.23	0.29	0.32
B4GALT3	noAct	16	0.00	0.00	0.11
B4GALT5	noAct	0	1.00	1.00	0.00
B4GALT5	noAct	0.5	1.10	0.90	0.94
B4GALT5	noAct	1	1.01	0.87	0.95
B4GALT5	noAct	3	0.58	0.62	0.62
B4GALT5	noAct	6	0.34	0.29	0.32
B4GALT5	noAct	16	0.00	0.00	0.11
B4GAT1	noAct	0	1.00	1.00	0.00
B4GAT1	noAct	0.5	0.46	0.90	0.94
B4GAT1	noAct	1	0.33	0.87	0.95
B4GAT1	noAct	3	0.50	0.62	0.62
B4GAT1	noAct	6	0.19	0.29	0.32
B4GAT1	noAct	16	0.00	0.00	0.11
B9D2	noAct	0	1.00	1.00	0.00
B9D2	noAct	0.5	0.46	0.90	0.94
B9D2	noAct	1	0.39	0.87	0.95
B9D2	noAct	3	0.69	0.62	0.62
B9D2	noAct	6	0.20	0.29	0.32
B9D2	noAct	16	0.00	0.00	0.11
BACH1	noAct	0	1.00	1.00	0.00
BACH1	noAct	0.5	2.66	0.90	0.94
BACH1	noAct	1	0.00	0.87	0.95
BACH1	noAct	3	0.51	0.62	0.62
BACH1	noAct	6	0.00	0.29	0.32
BACH1	noAct	16	0.00	0.00	0.11
BACH2	noAct	0	1.00	1.00	0.00
BACH2	noAct	0.5	0.44	0.90	0.94
BACH2	noAct	1	1.15	0.87	0.95
BACH2	noAct	3	0.35	0.62	0.62
BACH2	noAct	6	0.36	0.29	0.32
BACH2	noAct	16	0.00	0.00	0.11
BAD	noAct	0	1.00	1.00	0.00
BAD	noAct	0.5	0.33	0.90	0.94
BAD	noAct	1	0.28	0.87	0.95
BAD	noAct	3	0.00	0.62	0.62
BAD	noAct	6	0.13	0.29	0.32
BAD	noAct	16	0.00	0.00	0.11
BAG1	noAct	0	1.00	1.00	0.00
BAG1	noAct	0.5	1.00	0.90	0.94
BAG1	noAct	1	0.57	0.87	0.95
BAG1	noAct	3	0.49	0.62	0.62
BAG1	noAct	6	0.44	0.29	0.32
BAG1	noAct	16	0.00	0.00	0.11
BAG5	noAct	0	1.00	1.00	0.00
BAG5	noAct	0.5	0.93	0.90	0.94
BAG5	noAct	1	0.79	0.87	0.95
BAG5	noAct	3	0.58	0.62	0.62
BAG5	noAct	6	0.23	0.29	0.32
BAG5	noAct	16	0.15	0.00	0.11
BAG6	noAct	0	1.00	1.00	0.00
BAG6	noAct	0.5	0.57	0.90	0.94
BAG6	noAct	1	0.75	0.87	0.95
BAG6	noAct	3	0.47	0.62	0.62
BAG6	noAct	6	0.30	0.29	0.32
BAG6	noAct	16	0.00	0.00	0.11
BAHD1	noAct	0	1.00	1.00	0.00
BAHD1	noAct	0.5	1.26	0.90	0.94
BAHD1	noAct	1	1.45	0.87	0.95
BAHD1	noAct	3	1.26	0.62	0.62
BAHD1	noAct	6	1.12	0.29	0.32
BAHD1	noAct	16	0.00	0.00	0.11
BAK1	noAct	0	1.00	1.00	0.00
BAK1	noAct	0.5	0.38	0.90	0.94
BAK1	noAct	1	0.41	0.87	0.95
BAK1	noAct	3	0.00	0.62	0.62
BAK1	noAct	6	0.10	0.29	0.32
BAK1	noAct	16	0.24	0.00	0.11
BANF1	noAct	0	1.00	1.00	0.00
BANF1	noAct	0.5	0.51	0.90	0.94
BANF1	noAct	1	0.67	0.87	0.95
BANF1	noAct	3	0.61	0.62	0.62
BANF1	noAct	6	0.20	0.29	0.32
BANF1	noAct	16	0.00	0.00	0.11
BAP1	noAct	0	1.00	1.00	0.00
BAP1	noAct	0.5	0.75	0.90	0.94
BAP1	noAct	1	1.06	0.87	0.95
BAP1	noAct	3	1.16	0.62	0.62
BAP1	noAct	6	0.48	0.29	0.32
BAP1	noAct	16	0.09	0.00	0.11
BARD1	noAct	0	1.00	1.00	0.00
BARD1	noAct	0.5	2.25	0.90	0.94
BARD1	noAct	1	3.70	0.87	0.95
BARD1	noAct	3	0.53	0.62	0.62
BARD1	noAct	6	0.24	0.29	0.32
BARD1	noAct	16	0.00	0.00	0.11
BASP1	noAct	0	1.00	1.00	0.00
BASP1	noAct	0.5	0.00	0.90	0.94
BASP1	noAct	1	0.00	0.87	0.95
BASP1	noAct	3	0.18	0.62	0.62
BASP1	noAct	6	0.00	0.29	0.32
BASP1	noAct	16	0.07	0.00	0.11
BATF	noAct	0	1.00	1.00	0.00
BATF	noAct	0.5	0.78	0.90	0.94
BATF	noAct	1	0.90	0.87	0.95
BATF	noAct	3	0.40	0.62	0.62
BATF	noAct	6	0.17	0.29	0.32
BATF	noAct	16	0.00	0.00	0.11
BAZ1B	noAct	0	1.00	1.00	0.00
BAZ1B	noAct	0.5	0.89	0.90	0.94
BAZ1B	noAct	1	0.54	0.87	0.95
BAZ1B	noAct	3	0.38	0.62	0.62
BAZ1B	noAct	6	0.10	0.29	0.32
BAZ1B	noAct	16	0.00	0.00	0.11
BAZ2A	noAct	0	1.00	1.00	0.00
BAZ2A	noAct	0.5	0.48	0.90	0.94
BAZ2A	noAct	1	0.46	0.87	0.95
BAZ2A	noAct	3	0.26	0.62	0.62
BAZ2A	noAct	6	0.34	0.29	0.32
BAZ2A	noAct	16	0.00	0.00	0.11
BAZ2B	noAct	0	1.00	1.00	0.00
BAZ2B	noAct	0.5	0.49	0.90	0.94
BAZ2B	noAct	1	0.43	0.87	0.95
BAZ2B	noAct	3	0.13	0.62	0.62
BAZ2B	noAct	6	0.13	0.29	0.32
BAZ2B	noAct	16	0.00	0.00	0.11
BBC3	noAct	0	1.00	1.00	0.00
BBC3	noAct	0.5	2.17	0.90	0.94
BBC3	noAct	1	1.46	0.87	0.95
BBC3	noAct	3	0.90	0.62	0.62
BBC3	noAct	6	0.19	0.29	0.32
BBC3	noAct	16	0.33	0.00	0.11
BBIP1	noAct	0	1.00	1.00	0.00
BBIP1	noAct	0.5	0.66	0.90	0.94
BBIP1	noAct	1	0.49	0.87	0.95
BBIP1	noAct	3	0.32	0.62	0.62
BBIP1	noAct	6	0.50	0.29	0.32
BBIP1	noAct	16	0.00	0.00	0.11
BBX	noAct	0	1.00	1.00	0.00
BBX	noAct	0.5	0.37	0.90	0.94
BBX	noAct	1	0.63	0.87	0.95
BBX	noAct	3	0.42	0.62	0.62
BBX	noAct	6	0.07	0.29	0.32
BBX	noAct	16	0.00	0.00	0.11
BCAP29	noAct	0	1.00	1.00	0.00
BCAP29	noAct	0.5	1.53	0.90	0.94
BCAP29	noAct	1	1.45	0.87	0.95
BCAP29	noAct	3	0.00	0.62	0.62
BCAP29	noAct	6	0.00	0.29	0.32
BCAP29	noAct	16	0.00	0.00	0.11
BCAP31	noAct	0	1.00	1.00	0.00
[truncated: 85,681 more rows]
