# Supplementary material for: Meta-unstable mRNAs in activated CD8+ T cells are defined by interlinked AU-rich elements and m6A mRNA methylation
Source: Nat Commun. 2026 Jan 22;17:160. doi: 10.1038/s41467-025-67762-w (PMC12827480; doi:10.1038/s41467-025-67762-w)
Supplement: Supplementary file 6 — Source Data [file 41467_2025_67762_MOESM6_ESM.zip › Source Data/Fig-S2F.csv]

SYMBOL	cluster	sample	halflife
ABHD10	genes.noGLORI	NonAc_half_life	2.486843031
ACAD9	genes.noGLORI	NonAc_half_life	6.6310949
ACLY	genes.noGLORI	NonAc_half_life	14.64695193
ACTR1B	genes.noGLORI	NonAc_half_life	1.910664604
AHCY	genes.noGLORI	NonAc_half_life	8.544858882
AK2	genes.noGLORI	NonAc_half_life	7.079233462
AMD1	genes.noGLORI	NonAc_half_life	1.55664123
ANAPC7	genes.noGLORI	NonAc_half_life	7.748246378
ANKRD13D	genes.noGLORI	NonAc_half_life	2.785073853
ANXA2	genes.noGLORI	NonAc_half_life	8.592279875
APEH	genes.noGLORI	NonAc_half_life	4.461493958
APOL3	genes.noGLORI	NonAc_half_life	3.218448327
APOL6	genes.noGLORI	NonAc_half_life	1.650164702
ARHGAP4	genes.noGLORI	NonAc_half_life	8.041038549
ARID5B	genes.noGLORI	NonAc_half_life	2.092924398
ARIH1	genes.noGLORI	NonAc_half_life	5.647245894
ARL2	genes.noGLORI	NonAc_half_life	1.141199801
ARL2-SNX15	genes.noGLORI	NonAc_half_life	6.089246299
ARL5B	genes.noGLORI	NonAc_half_life	1.974304974
ARPC1B	genes.noGLORI	NonAc_half_life	5.283735477
ASB6	genes.noGLORI	NonAc_half_life	7.888217308
B4GALT2	genes.noGLORI	NonAc_half_life	6.935983311
BACH2	genes.noGLORI	NonAc_half_life	3.573528712
BAG4	genes.noGLORI	NonAc_half_life	2.44544474
BBX	genes.noGLORI	NonAc_half_life	2.118496631
C1orf216	genes.noGLORI	NonAc_half_life	6.257543811
C1orf50	genes.noGLORI	NonAc_half_life	7.735525767
CAMK2G	genes.noGLORI	NonAc_half_life	8.054554611
CAPZB	genes.noGLORI	NonAc_half_life	6.053473456
CCDC47	genes.noGLORI	NonAc_half_life	4.747944888
CCDC93	genes.noGLORI	NonAc_half_life	4.728277654
CCL5	genes.noGLORI	NonAc_half_life	6.918997375
CCNL2	genes.noGLORI	NonAc_half_life	3.600204998
CD52	genes.noGLORI	NonAc_half_life	7.166573857
CDC37L1	genes.noGLORI	NonAc_half_life	2.224071996
CDC42	genes.noGLORI	NonAc_half_life	5.364572693
CELF2	genes.noGLORI	NonAc_half_life	3.403022671
CFAP20	genes.noGLORI	NonAc_half_life	2.849278005
CLN3	genes.noGLORI	NonAc_half_life	4.046699688
CLN3	genes.noGLORI	NonAc_half_life	4.071374476
CLNS1A	genes.noGLORI	NonAc_half_life	4.953342634
CNN2	genes.noGLORI	NonAc_half_life	5.737685376
COMMD6	genes.noGLORI	NonAc_half_life	8.975511071
COPA	genes.noGLORI	NonAc_half_life	5.788396661
COTL1	genes.noGLORI	NonAc_half_life	6.742973076
COX6A1	genes.noGLORI	NonAc_half_life	9.533677421
CRK	genes.noGLORI	NonAc_half_life	6.52180099
CTDNEP1	genes.noGLORI	NonAc_half_life	8.032552579
CTDP1	genes.noGLORI	NonAc_half_life	6.148295142
CYB5R3	genes.noGLORI	NonAc_half_life	6.399991219
DAZAP2	genes.noGLORI	NonAc_half_life	4.490021002
DCUN1D5	genes.noGLORI	NonAc_half_life	3.368498161
DNAJC8	genes.noGLORI	NonAc_half_life	4.808082253
DOT1L	genes.noGLORI	NonAc_half_life	5.04070706
EEIG1	genes.noGLORI	NonAc_half_life	2.727894818
EHMT1	genes.noGLORI	NonAc_half_life	2.050072632
EIF3I	genes.noGLORI	NonAc_half_life	4.167831398
EIF4G3	genes.noGLORI	NonAc_half_life	0.853618831
EIF4H	genes.noGLORI	NonAc_half_life	6.54948035
ELF4	genes.noGLORI	NonAc_half_life	3.683583867
ELK4	genes.noGLORI	NonAc_half_life	4.762740855
ELOA	genes.noGLORI	NonAc_half_life	9.695366425
EPRS1	genes.noGLORI	NonAc_half_life	7.444495713
FAAP100	genes.noGLORI	NonAc_half_life	1.717023348
FAM241B	genes.noGLORI	NonAc_half_life	0.99503978
FAM53B	genes.noGLORI	NonAc_half_life	2.851199953
FDFT1	genes.noGLORI	NonAc_half_life	8.395236699
FEM1B	genes.noGLORI	NonAc_half_life	5.901851412
FLYWCH1	genes.noGLORI	NonAc_half_life	3.344693854
FXYD5	genes.noGLORI	NonAc_half_life	4.851881216
FYTTD1	genes.noGLORI	NonAc_half_life	4.414512412
GAPDH	genes.noGLORI	NonAc_half_life	7.450151984
GAR1	genes.noGLORI	NonAc_half_life	5.059858954
GET4	genes.noGLORI	NonAc_half_life	5.271958511
GFI1	genes.noGLORI	NonAc_half_life	3.254428129
GLCCI1	genes.noGLORI	NonAc_half_life	5.753643914
GLOD4	genes.noGLORI	NonAc_half_life	4.638060358
GMEB1	genes.noGLORI	NonAc_half_life	3.297209817
GMFG	genes.noGLORI	NonAc_half_life	6.78131566
GNG5	genes.noGLORI	NonAc_half_life	1.409009357
GNPAT	genes.noGLORI	NonAc_half_life	0.478131616
GOLGA3	genes.noGLORI	NonAc_half_life	3.299272204
GPATCH4	genes.noGLORI	NonAc_half_life	8.95968715
GPR68	genes.noGLORI	NonAc_half_life	3.048464452
GRK2	genes.noGLORI	NonAc_half_life	4.522332996
GSR	genes.noGLORI	NonAc_half_life	5.839452143
GSTCD	genes.noGLORI	NonAc_half_life	2.201223876
GTF2B	genes.noGLORI	NonAc_half_life	4.470261412
GZMB	genes.noGLORI	NonAc_half_life	12.15969019
H3-3A	genes.noGLORI	NonAc_half_life	4.569931259
HACD2	genes.noGLORI	NonAc_half_life	2.868838504
HARS1	genes.noGLORI	NonAc_half_life	0.397787128
HERC4	genes.noGLORI	NonAc_half_life	5.79913643
HLA-DPB1	genes.noGLORI	NonAc_half_life	7.187362115
HMGA1	genes.noGLORI	NonAc_half_life	2.905669833
HMGN1	genes.noGLORI	NonAc_half_life	5.938321301
HNRNPUL2	genes.noGLORI	NonAc_half_life	3.871805899
HNRNPUL2-BSCL2	genes.noGLORI	NonAc_half_life	0.304547302
HOPX	genes.noGLORI	NonAc_half_life	7.694113127
HPCAL1	genes.noGLORI	NonAc_half_life	4.403244757
HSPH1	genes.noGLORI	NonAc_half_life	2.095444191
HYCC2	genes.noGLORI	NonAc_half_life	6.616617703
IGBP1	genes.noGLORI	NonAc_half_life	9.849806996
IGFLR1	genes.noGLORI	NonAc_half_life	3.381337301
IL2RB	genes.noGLORI	NonAc_half_life	8.073686095
IRAK1	genes.noGLORI	NonAc_half_life	3.692794949
KBTBD2	genes.noGLORI	NonAc_half_life	1.65992086
KHDC4	genes.noGLORI	NonAc_half_life	6.082645833
LPXN	genes.noGLORI	NonAc_half_life	4.667094186
LRP8	genes.noGLORI	NonAc_half_life	3.70438776
LRRC14	genes.noGLORI	NonAc_half_life	3.623159874
LSP1	genes.noGLORI	NonAc_half_life	6.205172997
LYRM1	genes.noGLORI	NonAc_half_life	11.33504278
LYST	genes.noGLORI	NonAc_half_life	6.017503943
LZTR1	genes.noGLORI	NonAc_half_life	0.247459131
MACIR	genes.noGLORI	NonAc_half_life	2.594239531
MARCKSL1	genes.noGLORI	NonAc_half_life	5.597618592
MAT2A	genes.noGLORI	NonAc_half_life	3.73164431
MED11	genes.noGLORI	NonAc_half_life	0.453231187
MGA	genes.noGLORI	NonAc_half_life	3.026671377
MIEN1	genes.noGLORI	NonAc_half_life	3.809577127
MPLKIP	genes.noGLORI	NonAc_half_life	6.978110757
MRPL1	genes.noGLORI	NonAc_half_life	2.85916326
MRPL3	genes.noGLORI	NonAc_half_life	6.809033654
MRPL54	genes.noGLORI	NonAc_half_life	3.214185099
MRPS18A	genes.noGLORI	NonAc_half_life	4.04831977
MRPS25	genes.noGLORI	NonAc_half_life	4.474474706
MRPS34	genes.noGLORI	NonAc_half_life	2.535325922
MSTO1	genes.noGLORI	NonAc_half_life	0.571479806
MTG1	genes.noGLORI	NonAc_half_life	2.157119915
MTHFD2	genes.noGLORI	NonAc_half_life	3.718676517
MTMR1	genes.noGLORI	NonAc_half_life	3.611479336
MTOR	genes.noGLORI	NonAc_half_life	0.531321014
MUS81	genes.noGLORI	NonAc_half_life	4.687261558
NAB1	genes.noGLORI	NonAc_half_life	1.941121027
NCOA3	genes.noGLORI	NonAc_half_life	3.879583608
NCOR1	genes.noGLORI	NonAc_half_life	5.017585159
NDUFB5	genes.noGLORI	NonAc_half_life	4.314714834
NENF	genes.noGLORI	NonAc_half_life	2.776522048
NIPAL3	genes.noGLORI	NonAc_half_life	3.796570745
NISCH	genes.noGLORI	NonAc_half_life	2.503546393
NLRC3	genes.noGLORI	NonAc_half_life	6.368804176
NPEPPS	genes.noGLORI	NonAc_half_life	3.796567916
NR1D2	genes.noGLORI	NonAc_half_life	2.354583004
NR2C2	genes.noGLORI	NonAc_half_life	4.752460364
NSMCE2	genes.noGLORI	NonAc_half_life	3.256779164
NTMT1	genes.noGLORI	NonAc_half_life	3.060887645
NUDT21	genes.noGLORI	NonAc_half_life	4.636682045
NXPE3	genes.noGLORI	NonAc_half_life	3.33605886
OCIAD1	genes.noGLORI	NonAc_half_life	19.04871203
ORMDL3	genes.noGLORI	NonAc_half_life	3.776088147
OSBPL8	genes.noGLORI	NonAc_half_life	6.110892431
PABPC1	genes.noGLORI	NonAc_half_life	8.12643532
PAGR1	genes.noGLORI	NonAc_half_life	2.119111131
PALM2AKAP2	genes.noGLORI	NonAc_half_life	0.680513076
PBX2	genes.noGLORI	NonAc_half_life	4.865758756
PCNA	genes.noGLORI	NonAc_half_life	2.876962669
PCYOX1L	genes.noGLORI	NonAc_half_life	3.139821201
PDCD2	genes.noGLORI	NonAc_half_life	14.24049521
PEAK1	genes.noGLORI	NonAc_half_life	5.588754756
PEX10	genes.noGLORI	NonAc_half_life	0.034756206
PHF3	genes.noGLORI	NonAc_half_life	2.565146394
PIM2	genes.noGLORI	NonAc_half_life	3.454035177
PINX1	genes.noGLORI	NonAc_half_life	3.799560756
PITPNA	genes.noGLORI	NonAc_half_life	5.686358302
PITPNB	genes.noGLORI	NonAc_half_life	4.361292475
PLEKHB2	genes.noGLORI	NonAc_half_life	6.501944283
PLP2	genes.noGLORI	NonAc_half_life	10.02634424
PNISR	genes.noGLORI	NonAc_half_life	4.560870802
POLR1E	genes.noGLORI	NonAc_half_life	6.343877762
POLR3A	genes.noGLORI	NonAc_half_life	5.137102577
PRDM2	genes.noGLORI	NonAc_half_life	0.398804254
PRPF38A	genes.noGLORI	NonAc_half_life	4.671831234
PRPSAP2	genes.noGLORI	NonAc_half_life	2.950416588
PRRC1	genes.noGLORI	NonAc_half_life	8.288457485
PSMA2	genes.noGLORI	NonAc_half_life	5.995661999
PSMB8	genes.noGLORI	NonAc_half_life	4.589362634
PUS1	genes.noGLORI	NonAc_half_life	5.549640073
R3HDM2	genes.noGLORI	NonAc_half_life	4.131289261
RAB5A	genes.noGLORI	NonAc_half_life	4.76132822
RAPGEF1	genes.noGLORI	NonAc_half_life	5.624407649
RBM27	genes.noGLORI	NonAc_half_life	5.744514209
RBMX2	genes.noGLORI	NonAc_half_life	8.194085355
REEP4	genes.noGLORI	NonAc_half_life	3.436157967
RELA	genes.noGLORI	NonAc_half_life	1.779809131
RFTN1	genes.noGLORI	NonAc_half_life	3.595063389
RGS19	genes.noGLORI	NonAc_half_life	4.756659386
RGS2	genes.noGLORI	NonAc_half_life	3.696666229
RHBDD1	genes.noGLORI	NonAc_half_life	5.77144746
RNASEH2A	genes.noGLORI	NonAc_half_life	7.954939467
RPF2	genes.noGLORI	NonAc_half_life	2.123468559
RPIA	genes.noGLORI	NonAc_half_life	6.805800829
RPUSD3	genes.noGLORI	NonAc_half_life	8.045033031
SCNM1	genes.noGLORI	NonAc_half_life	5.988330445
SDHC	genes.noGLORI	NonAc_half_life	16.32908864
SEC22C	genes.noGLORI	NonAc_half_life	2.742252452
SEL1L	genes.noGLORI	NonAc_half_life	4.12389821
SELENOF	genes.noGLORI	NonAc_half_life	7.620196035
SELENOK	genes.noGLORI	NonAc_half_life	8.168879523
SENP5	genes.noGLORI	NonAc_half_life	5.786286412
SEPTIN1	genes.noGLORI	NonAc_half_life	2.609592021
SEPTIN11	genes.noGLORI	NonAc_half_life	6.893265241
SH3BP2	genes.noGLORI	NonAc_half_life	4.222705377
SHFL	genes.noGLORI	NonAc_half_life	8.923084725
SIGMAR1	genes.noGLORI	NonAc_half_life	8.256317125
SKAP1	genes.noGLORI	NonAc_half_life	7.442887141
SLA2	genes.noGLORI	NonAc_half_life	5.791299778
SLC27A4	genes.noGLORI	NonAc_half_life	2.731796748
SLC50A1	genes.noGLORI	NonAc_half_life	2.595970137
SMARCA4	genes.noGLORI	NonAc_half_life	4.213174581
SMC1A	genes.noGLORI	NonAc_half_life	1.870326505
SMG7	genes.noGLORI	NonAc_half_life	7.301483204
SNAPC5	genes.noGLORI	NonAc_half_life	5.495653915
SOS1	genes.noGLORI	NonAc_half_life	3.06580433
SPOP	genes.noGLORI	NonAc_half_life	4.735280269
SRXN1	genes.noGLORI	NonAc_half_life	4.28971485
SSNA1	genes.noGLORI	NonAc_half_life	6.395229705
STRAP	genes.noGLORI	NonAc_half_life	13.39146825
SUN2	genes.noGLORI	NonAc_half_life	5.466513415
SUPT7L	genes.noGLORI	NonAc_half_life	2.624281566
TAB1	genes.noGLORI	NonAc_half_life	1.997958652
TACO1	genes.noGLORI	NonAc_half_life	0.411275246
TADA3	genes.noGLORI	NonAc_half_life	1.283625027
TANK	genes.noGLORI	NonAc_half_life	2.514100667
TAPBP	genes.noGLORI	NonAc_half_life	8.398699694
TESPA1	genes.noGLORI	NonAc_half_life	3.886194504
TGIF2	genes.noGLORI	NonAc_half_life	3.000313723
TGOLN2	genes.noGLORI	NonAc_half_life	4.591943806
THOC3	genes.noGLORI	NonAc_half_life	12.29860207
TINF2	genes.noGLORI	NonAc_half_life	4.629144633
TLK2	genes.noGLORI	NonAc_half_life	5.077190154
TMEM161A	genes.noGLORI	NonAc_half_life	14.27856842
TMEM170A	genes.noGLORI	NonAc_half_life	6.711336181
TMEM204	genes.noGLORI	NonAc_half_life	6.009701554
TMEM230	genes.noGLORI	NonAc_half_life	8.437560822
TMEM250	genes.noGLORI	NonAc_half_life	5.329378778
TMEM41A	genes.noGLORI	NonAc_half_life	2.690064246
TOLLIP	genes.noGLORI	NonAc_half_life	7.038078442
TOMM6	genes.noGLORI	NonAc_half_life	7.617034914
TOP3A	genes.noGLORI	NonAc_half_life	2.820228728
TPM3	genes.noGLORI	NonAc_half_life	5.545520298
TRMT112	genes.noGLORI	NonAc_half_life	9.014426129
TSHZ1	genes.noGLORI	NonAc_half_life	2.139133842
TUBB	genes.noGLORI	NonAc_half_life	3.54330134
TWNK	genes.noGLORI	NonAc_half_life	1.83902863
U2AF2	genes.noGLORI	NonAc_half_life	3.83981148
UBE2D2	genes.noGLORI	NonAc_half_life	5.151408318
UBE2G1	genes.noGLORI	NonAc_half_life	3.644345969
UBE2G2	genes.noGLORI	NonAc_half_life	9.373077652
UHRF2	genes.noGLORI	NonAc_half_life	4.401591329
UNG	genes.noGLORI	NonAc_half_life	4.176037098
UQCRQ	genes.noGLORI	NonAc_half_life	3.584458796
USP4	genes.noGLORI	NonAc_half_life	7.09172271
USP5	genes.noGLORI	NonAc_half_life	6.436278493
UVRAG	genes.noGLORI	NonAc_half_life	6.146629227
VAMP4	genes.noGLORI	NonAc_half_life	4.301388023
VAV1	genes.noGLORI	NonAc_half_life	4.532766505
VCL	genes.noGLORI	NonAc_half_life	7.42128219
WDCP	genes.noGLORI	NonAc_half_life	5.912511759
WDR45B	genes.noGLORI	NonAc_half_life	3.768040715
WDR48	genes.noGLORI	NonAc_half_life	8.788094342
WDR55	genes.noGLORI	NonAc_half_life	6.374756068
WDR59	genes.noGLORI	NonAc_half_life	3.948301127
WWP2	genes.noGLORI	NonAc_half_life	5.364084618
YARS2	genes.noGLORI	NonAc_half_life	8.871964974
YJU2B	genes.noGLORI	NonAc_half_life	8.842550736
ZBTB7A	genes.noGLORI	NonAc_half_life	3.155098871
ZDHHC7	genes.noGLORI	NonAc_half_life	1.737686804
ZFP91	genes.noGLORI	NonAc_half_life	2.420591807
ZMIZ2	genes.noGLORI	NonAc_half_life	2.87588293
ZMYND19	genes.noGLORI	NonAc_half_life	7.492035568
ZNF511	genes.noGLORI	NonAc_half_life	1.313991531
ZNF580	genes.noGLORI	NonAc_half_life	0.241261168
ZNF581	genes.noGLORI	NonAc_half_life	7.268686158
ZNHIT1	genes.noGLORI	NonAc_half_life	8.733257712
ABHD10	genes.noGLORI	Day1_half_life	3.511251111
ACAD9	genes.noGLORI	Day1_half_life	3.67837214
ACLY	genes.noGLORI	Day1_half_life	5.894670938
ACTR1B	genes.noGLORI	Day1_half_life	4.015533312
AHCY	genes.noGLORI	Day1_half_life	6.916418228
AK2	genes.noGLORI	Day1_half_life	5.263064406
AMD1	genes.noGLORI	Day1_half_life	2.51035237
ANAPC7	genes.noGLORI	Day1_half_life	4.298055752
ANKRD13D	genes.noGLORI	Day1_half_life	5.721416321
ANXA2	genes.noGLORI	Day1_half_life	3.233762124
APEH	genes.noGLORI	Day1_half_life	7.696790629
APOL3	genes.noGLORI	Day1_half_life	5.417360159
APOL6	genes.noGLORI	Day1_half_life	3.759220621
ARHGAP4	genes.noGLORI	Day1_half_life	7.366605667
ARID5B	genes.noGLORI	Day1_half_life	2.725559931
ARIH1	genes.noGLORI	Day1_half_life	5.24722665
ARL2	genes.noGLORI	Day1_half_life	4.545109399
ARL2-SNX15	genes.noGLORI	Day1_half_life	5.734062487
ARL5B	genes.noGLORI	Day1_half_life	1.123232053
ARPC1B	genes.noGLORI	Day1_half_life	6.79613278
ASB6	genes.noGLORI	Day1_half_life	2.076473353
B4GALT2	genes.noGLORI	Day1_half_life	3.007482288
BACH2	genes.noGLORI	Day1_half_life	1.799908366
BAG4	genes.noGLORI	Day1_half_life	1.057359643
BBX	genes.noGLORI	Day1_half_life	1.053989862
C1orf216	genes.noGLORI	Day1_half_life	2.427306222
C1orf50	genes.noGLORI	Day1_half_life	1.848071207
CAMK2G	genes.noGLORI	Day1_half_life	2.82584827
CAPZB	genes.noGLORI	Day1_half_life	5.825442676
CCDC47	genes.noGLORI	Day1_half_life	2.448846076
CCDC93	genes.noGLORI	Day1_half_life	2.063680039
CCL5	genes.noGLORI	Day1_half_life	8.259223921
CCNL2	genes.noGLORI	Day1_half_life	4.056678892
CD52	genes.noGLORI	Day1_half_life	11.22779649
CDC37L1	genes.noGLORI	Day1_half_life	4.012791298
CDC42	genes.noGLORI	Day1_half_life	4.245072182
CELF2	genes.noGLORI	Day1_half_life	4.570903141
CFAP20	genes.noGLORI	Day1_half_life	3.037169346
CLN3	genes.noGLORI	Day1_half_life	5.220267032
CLN3	genes.noGLORI	Day1_half_life	5.092049447
CLNS1A	genes.noGLORI	Day1_half_life	3.990440486
CNN2	genes.noGLORI	Day1_half_life	5.948476217
COMMD6	genes.noGLORI	Day1_half_life	8.600466391
COPA	genes.noGLORI	Day1_half_life	5.298003367
COTL1	genes.noGLORI	Day1_half_life	8.066371588
COX6A1	genes.noGLORI	Day1_half_life	9.191880239
CRK	genes.noGLORI	Day1_half_life	3.550860889
CTDNEP1	genes.noGLORI	Day1_half_life	4.732884322
CTDP1	genes.noGLORI	Day1_half_life	4.232219704
CYB5R3	genes.noGLORI	Day1_half_life	5.939231587
DAZAP2	genes.noGLORI	Day1_half_life	3.997835263
DCUN1D5	genes.noGLORI	Day1_half_life	3.5529063
DNAJC8	genes.noGLORI	Day1_half_life	5.142429804
DOT1L	genes.noGLORI	Day1_half_life	5.082349725
EEIG1	genes.noGLORI	Day1_half_life	3.092810784
EHMT1	genes.noGLORI	Day1_half_life	0.03152096
EIF3I	genes.noGLORI	Day1_half_life	8.416147046
EIF4G3	genes.noGLORI	Day1_half_life	0.031184928
EIF4H	genes.noGLORI	Day1_half_life	3.598876198
ELF4	genes.noGLORI	Day1_half_life	3.673411063
ELK4	genes.noGLORI	Day1_half_life	1.53301314
ELOA	genes.noGLORI	Day1_half_life	1.310330631
EPRS1	genes.noGLORI	Day1_half_life	5.155537302
FAAP100	genes.noGLORI	Day1_half_life	4.280581532
FAM241B	genes.noGLORI	Day1_half_life	3.959343035
FAM53B	genes.noGLORI	Day1_half_life	3.331086049
FDFT1	genes.noGLORI	Day1_half_life	3.794840054
FEM1B	genes.noGLORI	Day1_half_life	2.250213353
FLYWCH1	genes.noGLORI	Day1_half_life	5.580463734
FXYD5	genes.noGLORI	Day1_half_life	11.81687463
FYTTD1	genes.noGLORI	Day1_half_life	3.828524094
GAPDH	genes.noGLORI	Day1_half_life	10.33173323
GAR1	genes.noGLORI	Day1_half_life	3.196798057
GET4	genes.noGLORI	Day1_half_life	3.822031423
GFI1	genes.noGLORI	Day1_half_life	2.90224148
GLCCI1	genes.noGLORI	Day1_half_life	2.670503965
GLOD4	genes.noGLORI	Day1_half_life	4.78731547
GMEB1	genes.noGLORI	Day1_half_life	1.66622343
GMFG	genes.noGLORI	Day1_half_life	7.58817708
GNG5	genes.noGLORI	Day1_half_life	7.823160719
GNPAT	genes.noGLORI	Day1_half_life	2.33549946
GOLGA3	genes.noGLORI	Day1_half_life	3.730680572
GPATCH4	genes.noGLORI	Day1_half_life	4.346310873
GPR68	genes.noGLORI	Day1_half_life	2.714680437
GRK2	genes.noGLORI	Day1_half_life	3.602856137
GSR	genes.noGLORI	Day1_half_life	5.780818055
GSTCD	genes.noGLORI	Day1_half_life	0.003575182
GTF2B	genes.noGLORI	Day1_half_life	2.520575423
GZMB	genes.noGLORI	Day1_half_life	12.30415316
H3-3A	genes.noGLORI	Day1_half_life	5.714389891
HACD2	genes.noGLORI	Day1_half_life	4.785188147
HARS1	genes.noGLORI	Day1_half_life	5.266059984
HERC4	genes.noGLORI	Day1_half_life	2.929602418
HLA-DPB1	genes.noGLORI	Day1_half_life	5.253126073
HMGA1	genes.noGLORI	Day1_half_life	3.467683958
HMGN1	genes.noGLORI	Day1_half_life	6.667396091
HNRNPUL2	genes.noGLORI	Day1_half_life	3.536686013
HNRNPUL2-BSCL2	genes.noGLORI	Day1_half_life	10.2085785
HOPX	genes.noGLORI	Day1_half_life	7.743875818
HPCAL1	genes.noGLORI	Day1_half_life	6.715837253
HSPH1	genes.noGLORI	Day1_half_life	4.033024364
HYCC2	genes.noGLORI	Day1_half_life	3.573876833
IGBP1	genes.noGLORI	Day1_half_life	3.354548333
IGFLR1	genes.noGLORI	Day1_half_life	9.522906959
IL2RB	genes.noGLORI	Day1_half_life	3.412653551
IRAK1	genes.noGLORI	Day1_half_life	3.817386825
KBTBD2	genes.noGLORI	Day1_half_life	1.408024084
KHDC4	genes.noGLORI	Day1_half_life	5.349265083
LPXN	genes.noGLORI	Day1_half_life	4.555690442
LRP8	genes.noGLORI	Day1_half_life	3.208628846
LRRC14	genes.noGLORI	Day1_half_life	5.581045004
LSP1	genes.noGLORI	Day1_half_life	4.936722783
LYRM1	genes.noGLORI	Day1_half_life	11.33398191
LYST	genes.noGLORI	Day1_half_life	3.419459707
LZTR1	genes.noGLORI	Day1_half_life	2.501453622
MACIR	genes.noGLORI	Day1_half_life	1.818366206
MARCKSL1	genes.noGLORI	Day1_half_life	2.556624488
MAT2A	genes.noGLORI	Day1_half_life	2.451565858
MED11	genes.noGLORI	Day1_half_life	0.439915003
MGA	genes.noGLORI	Day1_half_life	7.805408291
MIEN1	genes.noGLORI	Day1_half_life	5.233882022
MPLKIP	genes.noGLORI	Day1_half_life	5.035232233
MRPL1	genes.noGLORI	Day1_half_life	3.451364586
MRPL3	genes.noGLORI	Day1_half_life	4.601911806
MRPL54	genes.noGLORI	Day1_half_life	10.49670562
MRPS18A	genes.noGLORI	Day1_half_life	2.617751738
MRPS25	genes.noGLORI	Day1_half_life	4.856552669
MRPS34	genes.noGLORI	Day1_half_life	4.042141303
MSTO1	genes.noGLORI	Day1_half_life	0.292127442
MTG1	genes.noGLORI	Day1_half_life	3.429914543
MTHFD2	genes.noGLORI	Day1_half_life	3.253309953
MTMR1	genes.noGLORI	Day1_half_life	2.176995721
MTOR	genes.noGLORI	Day1_half_life	4.511096731
MUS81	genes.noGLORI	Day1_half_life	3.645899872
NAB1	genes.noGLORI	Day1_half_life	0.032593697
NCOA3	genes.noGLORI	Day1_half_life	3.483393677
NCOR1	genes.noGLORI	Day1_half_life	3.667690291
NDUFB5	genes.noGLORI	Day1_half_life	7.374092615
NENF	genes.noGLORI	Day1_half_life	4.696448199
NIPAL3	genes.noGLORI	Day1_half_life	6.344255643
NISCH	genes.noGLORI	Day1_half_life	4.579693819
NLRC3	genes.noGLORI	Day1_half_life	0.37380747
NPEPPS	genes.noGLORI	Day1_half_life	2.920361617
NR1D2	genes.noGLORI	Day1_half_life	0.462012978
NR2C2	genes.noGLORI	Day1_half_life	3.532176663
NSMCE2	genes.noGLORI	Day1_half_life	4.78237694
NTMT1	genes.noGLORI	Day1_half_life	10.08197184
NUDT21	genes.noGLORI	Day1_half_life	4.489905032
NXPE3	genes.noGLORI	Day1_half_life	4.882645043
OCIAD1	genes.noGLORI	Day1_half_life	4.483235252
ORMDL3	genes.noGLORI	Day1_half_life	2.622602865
OSBPL8	genes.noGLORI	Day1_half_life	3.938183727
PABPC1	genes.noGLORI	Day1_half_life	7.945668123
PAGR1	genes.noGLORI	Day1_half_life	2.873584116
PALM2AKAP2	genes.noGLORI	Day1_half_life	4.064964552
PBX2	genes.noGLORI	Day1_half_life	4.836271734
PCNA	genes.noGLORI	Day1_half_life	3.6353016
PCYOX1L	genes.noGLORI	Day1_half_life	2.011674058
PDCD2	genes.noGLORI	Day1_half_life	2.568830312
PEAK1	genes.noGLORI	Day1_half_life	1.977167486
PEX10	genes.noGLORI	Day1_half_life	3.556743106
PHF3	genes.noGLORI	Day1_half_life	2.156669062
PIM2	genes.noGLORI	Day1_half_life	2.689412452
PINX1	genes.noGLORI	Day1_half_life	2.901613381
PITPNA	genes.noGLORI	Day1_half_life	4.505328935
PITPNB	genes.noGLORI	Day1_half_life	3.990818402
PLEKHB2	genes.noGLORI	Day1_half_life	5.569983778
PLP2	genes.noGLORI	Day1_half_life	9.515750287
PNISR	genes.noGLORI	Day1_half_life	5.957572041
POLR1E	genes.noGLORI	Day1_half_life	1.850995382
POLR3A	genes.noGLORI	Day1_half_life	7.268988052
PRDM2	genes.noGLORI	Day1_half_life	6.497705535
PRPF38A	genes.noGLORI	Day1_half_life	3.610490169
PRPSAP2	genes.noGLORI	Day1_half_life	4.841351971
PRRC1	genes.noGLORI	Day1_half_life	7.113953895
PSMA2	genes.noGLORI	Day1_half_life	6.513275217
PSMB8	genes.noGLORI	Day1_half_life	4.644353395
PUS1	genes.noGLORI	Day1_half_life	2.751856978
R3HDM2	genes.noGLORI	Day1_half_life	6.537736406
RAB5A	genes.noGLORI	Day1_half_life	2.671289089
RAPGEF1	genes.noGLORI	Day1_half_life	4.259339379
RBM27	genes.noGLORI	Day1_half_life	3.326825191
RBMX2	genes.noGLORI	Day1_half_life	4.165270592
REEP4	genes.noGLORI	Day1_half_life	3.128655818
RELA	genes.noGLORI	Day1_half_life	3.673398248
RFTN1	genes.noGLORI	Day1_half_life	4.494868353
RGS19	genes.noGLORI	Day1_half_life	2.592863305
RGS2	genes.noGLORI	Day1_half_life	2.39831239
RHBDD1	genes.noGLORI	Day1_half_life	3.317497765
RNASEH2A	genes.noGLORI	Day1_half_life	9.939697202
RPF2	genes.noGLORI	Day1_half_life	4.16776048
RPIA	genes.noGLORI	Day1_half_life	4.051806549
RPUSD3	genes.noGLORI	Day1_half_life	4.898554229
SCNM1	genes.noGLORI	Day1_half_life	3.686899792
SDHC	genes.noGLORI	Day1_half_life	6.669799779
SEC22C	genes.noGLORI	Day1_half_life	0.63965794
SEL1L	genes.noGLORI	Day1_half_life	1.986321271
SELENOF	genes.noGLORI	Day1_half_life	6.15311187
SELENOK	genes.noGLORI	Day1_half_life	7.784700026
SENP5	genes.noGLORI	Day1_half_life	2.592415077
SEPTIN1	genes.noGLORI	Day1_half_life	7.965777716
SEPTIN11	genes.noGLORI	Day1_half_life	8.059058367
SH3BP2	genes.noGLORI	Day1_half_life	9.526947948
SHFL	genes.noGLORI	Day1_half_life	3.17489042
SIGMAR1	genes.noGLORI	Day1_half_life	6.360103664
SKAP1	genes.noGLORI	Day1_half_life	0.241037641
SLA2	genes.noGLORI	Day1_half_life	8.24086055
SLC27A4	genes.noGLORI	Day1_half_life	2.80902134
SLC50A1	genes.noGLORI	Day1_half_life	9.266915347
SMARCA4	genes.noGLORI	Day1_half_life	3.52370403
SMC1A	genes.noGLORI	Day1_half_life	3.28449756
SMG7	genes.noGLORI	Day1_half_life	4.279234152
SNAPC5	genes.noGLORI	Day1_half_life	4.442790048
SOS1	genes.noGLORI	Day1_half_life	0.482850922
SPOP	genes.noGLORI	Day1_half_life	3.281639891
SRXN1	genes.noGLORI	Day1_half_life	2.08055365
SSNA1	genes.noGLORI	Day1_half_life	6.234848196
STRAP	genes.noGLORI	Day1_half_life	4.172284239
SUN2	genes.noGLORI	Day1_half_life	4.204132454
SUPT7L	genes.noGLORI	Day1_half_life	3.506026213
TAB1	genes.noGLORI	Day1_half_life	1.632352426
TACO1	genes.noGLORI	Day1_half_life	4.104249461
TADA3	genes.noGLORI	Day1_half_life	0.466335208
TANK	genes.noGLORI	Day1_half_life	3.297899121
TAPBP	genes.noGLORI	Day1_half_life	9.774932595
TESPA1	genes.noGLORI	Day1_half_life	1.74501671
TGIF2	genes.noGLORI	Day1_half_life	2.104627773
TGOLN2	genes.noGLORI	Day1_half_life	3.703270407
THOC3	genes.noGLORI	Day1_half_life	9.284043419
TINF2	genes.noGLORI	Day1_half_life	2.916023913
TLK2	genes.noGLORI	Day1_half_life	0.674770842
TMEM161A	genes.noGLORI	Day1_half_life	9.243240204
TMEM170A	genes.noGLORI	Day1_half_life	2.484598215
TMEM204	genes.noGLORI	Day1_half_life	3.97559943
TMEM230	genes.noGLORI	Day1_half_life	7.366546858
TMEM250	genes.noGLORI	Day1_half_life	2.0111934
TMEM41A	genes.noGLORI	Day1_half_life	0.597136542
TOLLIP	genes.noGLORI	Day1_half_life	4.646958982
TOMM6	genes.noGLORI	Day1_half_life	7.511146549
TOP3A	genes.noGLORI	Day1_half_life	2.571461902
TPM3	genes.noGLORI	Day1_half_life	6.624075457
TRMT112	genes.noGLORI	Day1_half_life	6.24557727
TSHZ1	genes.noGLORI	Day1_half_life	1.417002515
TUBB	genes.noGLORI	Day1_half_life	3.72852933
TWNK	genes.noGLORI	Day1_half_life	0.84736044
U2AF2	genes.noGLORI	Day1_half_life	5.005948414
UBE2D2	genes.noGLORI	Day1_half_life	3.847985733
UBE2G1	genes.noGLORI	Day1_half_life	4.247051454
UBE2G2	genes.noGLORI	Day1_half_life	4.883792759
UHRF2	genes.noGLORI	Day1_half_life	3.856128628
UNG	genes.noGLORI	Day1_half_life	3.024762719
UQCRQ	genes.noGLORI	Day1_half_life	8.61078891
USP4	genes.noGLORI	Day1_half_life	3.594824752
USP5	genes.noGLORI	Day1_half_life	5.657609093
UVRAG	genes.noGLORI	Day1_half_life	4.316255927
VAMP4	genes.noGLORI	Day1_half_life	7.664135551
VAV1	genes.noGLORI	Day1_half_life	3.409623617
VCL	genes.noGLORI	Day1_half_life	5.330582157
WDCP	genes.noGLORI	Day1_half_life	5.016920139
WDR45B	genes.noGLORI	Day1_half_life	2.659514552
WDR48	genes.noGLORI	Day1_half_life	0.336037495
WDR55	genes.noGLORI	Day1_half_life	3.618798381
WDR59	genes.noGLORI	Day1_half_life	12.55327499
WWP2	genes.noGLORI	Day1_half_life	3.517871134
YARS2	genes.noGLORI	Day1_half_life	5.93379637
YJU2B	genes.noGLORI	Day1_half_life	2.812965701
ZBTB7A	genes.noGLORI	Day1_half_life	2.721175016
ZDHHC7	genes.noGLORI	Day1_half_life	3.388064817
ZFP91	genes.noGLORI	Day1_half_life	2.691617435
ZMIZ2	genes.noGLORI	Day1_half_life	4.993404379
ZMYND19	genes.noGLORI	Day1_half_life	4.322523136
ZNF511	genes.noGLORI	Day1_half_life	2.37119018
ZNF580	genes.noGLORI	Day1_half_life	3.412451519
ZNF581	genes.noGLORI	Day1_half_life	5.770702824
ZNHIT1	genes.noGLORI	Day1_half_life	11.74330999
ABHD10	genes.noGLORI	Day5_half_life	5.959081919
ACAD9	genes.noGLORI	Day5_half_life	0.632178785
ACLY	genes.noGLORI	Day5_half_life	1.914286337
ACTR1B	genes.noGLORI	Day5_half_life	7.146161993
AHCY	genes.noGLORI	Day5_half_life	4.59113434
AK2	genes.noGLORI	Day5_half_life	14.65221326
AMD1	genes.noGLORI	Day5_half_life	1.590055066
ANAPC7	genes.noGLORI	Day5_half_life	2.186981875
ANKRD13D	genes.noGLORI	Day5_half_life	4.146757936
ANXA2	genes.noGLORI	Day5_half_life	5.917299344
APEH	genes.noGLORI	Day5_half_life	10.38587647
APOL3	genes.noGLORI	Day5_half_life	5.296971228
APOL6	genes.noGLORI	Day5_half_life	2.201233828
ARHGAP4	genes.noGLORI	Day5_half_life	6.009656683
ARID5B	genes.noGLORI	Day5_half_life	4.285356447
ARIH1	genes.noGLORI	Day5_half_life	3.809235924
ARL2	genes.noGLORI	Day5_half_life	18.74699175
ARL2-SNX15	genes.noGLORI	Day5_half_life	3.09809852
ARL5B	genes.noGLORI	Day5_half_life	1.788831583
ARPC1B	genes.noGLORI	Day5_half_life	6.499165952
ASB6	genes.noGLORI	Day5_half_life	2.091025363
B4GALT2	genes.noGLORI	Day5_half_life	3.354027806
BACH2	genes.noGLORI	Day5_half_life	1.502678828
BAG4	genes.noGLORI	Day5_half_life	6.012937561
BBX	genes.noGLORI	Day5_half_life	1.525675391
C1orf216	genes.noGLORI	Day5_half_life	1.195366002
C1orf50	genes.noGLORI	Day5_half_life	1.966170136
CAMK2G	genes.noGLORI	Day5_half_life	1.342928637
CAPZB	genes.noGLORI	Day5_half_life	11.29728483
CCDC47	genes.noGLORI	Day5_half_life	0.628293774
CCDC93	genes.noGLORI	Day5_half_life	6.218542482
CCL5	genes.noGLORI	Day5_half_life	6.831543048
CCNL2	genes.noGLORI	Day5_half_life	2.166941463
CD52	genes.noGLORI	Day5_half_life	13.28314878
CDC37L1	genes.noGLORI	Day5_half_life	3.404043131
CDC42	genes.noGLORI	Day5_half_life	3.711760095
CELF2	genes.noGLORI	Day5_half_life	2.440285559
CFAP20	genes.noGLORI	Day5_half_life	3.268567896
CLN3	genes.noGLORI	Day5_half_life	2.568378664
CLN3	genes.noGLORI	Day5_half_life	2.97661486
CLNS1A	genes.noGLORI	Day5_half_life	7.600340057
CNN2	genes.noGLORI	Day5_half_life	8.455955258
COMMD6	genes.noGLORI	Day5_half_life	7.347482832
COPA	genes.noGLORI	Day5_half_life	5.270718532
COTL1	genes.noGLORI	Day5_half_life	11.27415077
COX6A1	genes.noGLORI	Day5_half_life	9.909505016
CRK	genes.noGLORI	Day5_half_life	1.009454278
CTDNEP1	genes.noGLORI	Day5_half_life	4.733070608
CTDP1	genes.noGLORI	Day5_half_life	2.241206512
CYB5R3	genes.noGLORI	Day5_half_life	7.275595116
DAZAP2	genes.noGLORI	Day5_half_life	2.958851915
DCUN1D5	genes.noGLORI	Day5_half_life	4.019263654
DNAJC8	genes.noGLORI	Day5_half_life	5.006415702
DOT1L	genes.noGLORI	Day5_half_life	6.494037774
EEIG1	genes.noGLORI	Day5_half_life	1.738076248
EHMT1	genes.noGLORI	Day5_half_life	0.007102234
EIF3I	genes.noGLORI	Day5_half_life	8.456653977
EIF4G3	genes.noGLORI	Day5_half_life	0.05615191
EIF4H	genes.noGLORI	Day5_half_life	6.241615309
ELF4	genes.noGLORI	Day5_half_life	1.555824895
ELK4	genes.noGLORI	Day5_half_life	3.165303034
ELOA	genes.noGLORI	Day5_half_life	1.712503281
EPRS1	genes.noGLORI	Day5_half_life	0.954980474
FAAP100	genes.noGLORI	Day5_half_life	1.608589347
FAM241B	genes.noGLORI	Day5_half_life	2.504144191
FAM53B	genes.noGLORI	Day5_half_life	1.708098152
FDFT1	genes.noGLORI	Day5_half_life	5.759445897
FEM1B	genes.noGLORI	Day5_half_life	0.938559738
FLYWCH1	genes.noGLORI	Day5_half_life	2.998534405
FXYD5	genes.noGLORI	Day5_half_life	9.825136895
FYTTD1	genes.noGLORI	Day5_half_life	1.705849087
GAPDH	genes.noGLORI	Day5_half_life	11.50597549
GAR1	genes.noGLORI	Day5_half_life	11.36292695
GET4	genes.noGLORI	Day5_half_life	2.856605293
GFI1	genes.noGLORI	Day5_half_life	2.190415136
GLCCI1	genes.noGLORI	Day5_half_life	2.267547082
GLOD4	genes.noGLORI	Day5_half_life	8.15636832
GMEB1	genes.noGLORI	Day5_half_life	1.777015776
GMFG	genes.noGLORI	Day5_half_life	10.17831983
GNG5	genes.noGLORI	Day5_half_life	6.523357644
GNPAT	genes.noGLORI	Day5_half_life	5.426251472
GOLGA3	genes.noGLORI	Day5_half_life	3.790442176
GPATCH4	genes.noGLORI	Day5_half_life	2.775394867
GPR68	genes.noGLORI	Day5_half_life	4.619264986
GRK2	genes.noGLORI	Day5_half_life	4.37277281
GSR	genes.noGLORI	Day5_half_life	3.683023566
GSTCD	genes.noGLORI	Day5_half_life	2.521293097
GTF2B	genes.noGLORI	Day5_half_life	2.251709043
GZMB	genes.noGLORI	Day5_half_life	10.75814894
H3-3A	genes.noGLORI	Day5_half_life	3.67801961
HACD2	genes.noGLORI	Day5_half_life	1.881206701
HARS1	genes.noGLORI	Day5_half_life	3.128871732
HERC4	genes.noGLORI	Day5_half_life	1.157662156
HLA-DPB1	genes.noGLORI	Day5_half_life	3.899981448
HMGA1	genes.noGLORI	Day5_half_life	5.100881183
HMGN1	genes.noGLORI	Day5_half_life	6.508115106
HNRNPUL2	genes.noGLORI	Day5_half_life	3.1282413
HNRNPUL2-BSCL2	genes.noGLORI	Day5_half_life	0.404235212
HOPX	genes.noGLORI	Day5_half_life	7.00546856
HPCAL1	genes.noGLORI	Day5_half_life	7.801430651
HSPH1	genes.noGLORI	Day5_half_life	2.427482118
HYCC2	genes.noGLORI	Day5_half_life	5.102324947
IGBP1	genes.noGLORI	Day5_half_life	4.46015377
IGFLR1	genes.noGLORI	Day5_half_life	6.884738971
IL2RB	genes.noGLORI	Day5_half_life	4.580967458
IRAK1	genes.noGLORI	Day5_half_life	3.778073746
KBTBD2	genes.noGLORI	Day5_half_life	1.868353519
KHDC4	genes.noGLORI	Day5_half_life	1.689134294
LPXN	genes.noGLORI	Day5_half_life	4.294594773
LRP8	genes.noGLORI	Day5_half_life	2.935919193
LRRC14	genes.noGLORI	Day5_half_life	3.44082344
LSP1	genes.noGLORI	Day5_half_life	12.242898
LYRM1	genes.noGLORI	Day5_half_life	0.4029062
LYST	genes.noGLORI	Day5_half_life	3.634601889
LZTR1	genes.noGLORI	Day5_half_life	3.105459354
MACIR	genes.noGLORI	Day5_half_life	4.319023929
MARCKSL1	genes.noGLORI	Day5_half_life	0.007102234
MAT2A	genes.noGLORI	Day5_half_life	3.603214174
MED11	genes.noGLORI	Day5_half_life	2.580243634
MGA	genes.noGLORI	Day5_half_life	4.886313811
MIEN1	genes.noGLORI	Day5_half_life	4.457235441
MPLKIP	genes.noGLORI	Day5_half_life	2.082972485
MRPL1	genes.noGLORI	Day5_half_life	2.639480433
MRPL3	genes.noGLORI	Day5_half_life	9.259455515
MRPL54	genes.noGLORI	Day5_half_life	1.734876425
MRPS18A	genes.noGLORI	Day5_half_life	3.411919961
MRPS25	genes.noGLORI	Day5_half_life	6.000113092
MRPS34	genes.noGLORI	Day5_half_life	4.473021559
MSTO1	genes.noGLORI	Day5_half_life	1.57908751
MTG1	genes.noGLORI	Day5_half_life	0.464642403
MTHFD2	genes.noGLORI	Day5_half_life	7.47888479
MTMR1	genes.noGLORI	Day5_half_life	1.641745082
MTOR	genes.noGLORI	Day5_half_life	6.775128046
MUS81	genes.noGLORI	Day5_half_life	2.727410776
NAB1	genes.noGLORI	Day5_half_life	0.835097077
NCOA3	genes.noGLORI	Day5_half_life	2.416181165
NCOR1	genes.noGLORI	Day5_half_life	1.896038626
NDUFB5	genes.noGLORI	Day5_half_life	5.048647652
NENF	genes.noGLORI	Day5_half_life	7.796395715
NIPAL3	genes.noGLORI	Day5_half_life	1.298182997
NISCH	genes.noGLORI	Day5_half_life	1.677963001
NLRC3	genes.noGLORI	Day5_half_life	4.331508971
NPEPPS	genes.noGLORI	Day5_half_life	2.423151985
NR1D2	genes.noGLORI	Day5_half_life	4.46009019
NR2C2	genes.noGLORI	Day5_half_life	1.574979991
NSMCE2	genes.noGLORI	Day5_half_life	5.522247444
NTMT1	genes.noGLORI	Day5_half_life	3.688243287
NUDT21	genes.noGLORI	Day5_half_life	9.75498757
NXPE3	genes.noGLORI	Day5_half_life	1.302680046
OCIAD1	genes.noGLORI	Day5_half_life	4.549507454
ORMDL3	genes.noGLORI	Day5_half_life	3.618151959
OSBPL8	genes.noGLORI	Day5_half_life	2.620630419
PABPC1	genes.noGLORI	Day5_half_life	10.09322301
PAGR1	genes.noGLORI	Day5_half_life	4.3265717
PALM2AKAP2	genes.noGLORI	Day5_half_life	4.690848559
PBX2	genes.noGLORI	Day5_half_life	3.524147261
PCNA	genes.noGLORI	Day5_half_life	3.87681201
PCYOX1L	genes.noGLORI	Day5_half_life	2.195834224
PDCD2	genes.noGLORI	Day5_half_life	3.100295005
PEAK1	genes.noGLORI	Day5_half_life	0.948669131
PEX10	genes.noGLORI	Day5_half_life	2.172533689
PHF3	genes.noGLORI	Day5_half_life	11.46744759
PIM2	genes.noGLORI	Day5_half_life	2.908049286
PINX1	genes.noGLORI	Day5_half_life	4.156188066
PITPNA	genes.noGLORI	Day5_half_life	4.96744649
PITPNB	genes.noGLORI	Day5_half_life	2.660512402
PLEKHB2	genes.noGLORI	Day5_half_life	5.178270314
PLP2	genes.noGLORI	Day5_half_life	7.446784089
PNISR	genes.noGLORI	Day5_half_life	2.037228069
POLR1E	genes.noGLORI	Day5_half_life	0.671073228
POLR3A	genes.noGLORI	Day5_half_life	1.628665953
PRDM2	genes.noGLORI	Day5_half_life	1.797863204
PRPF38A	genes.noGLORI	Day5_half_life	3.188422658
PRPSAP2	genes.noGLORI	Day5_half_life	4.243956464
PRRC1	genes.noGLORI	Day5_half_life	4.36868363
PSMA2	genes.noGLORI	Day5_half_life	8.582787386
PSMB8	genes.noGLORI	Day5_half_life	4.774477817
PUS1	genes.noGLORI	Day5_half_life	2.04479801
R3HDM2	genes.noGLORI	Day5_half_life	2.456882631
RAB5A	genes.noGLORI	Day5_half_life	2.119832009
RAPGEF1	genes.noGLORI	Day5_half_life	6.626570657
RBM27	genes.noGLORI	Day5_half_life	1.146698053
RBMX2	genes.noGLORI	Day5_half_life	1.908678728
REEP4	genes.noGLORI	Day5_half_life	3.690607275
RELA	genes.noGLORI	Day5_half_life	2.390571067
RFTN1	genes.noGLORI	Day5_half_life	6.386842993
RGS19	genes.noGLORI	Day5_half_life	1.829280358
RGS2	genes.noGLORI	Day5_half_life	2.607010425
RHBDD1	genes.noGLORI	Day5_half_life	0.68756741
RNASEH2A	genes.noGLORI	Day5_half_life	5.988193485
RPF2	genes.noGLORI	Day5_half_life	4.111610754
RPIA	genes.noGLORI	Day5_half_life	7.06664035
RPUSD3	genes.noGLORI	Day5_half_life	7.464600783
SCNM1	genes.noGLORI	Day5_half_life	6.624351575
SDHC	genes.noGLORI	Day5_half_life	4.741251588
SEC22C	genes.noGLORI	Day5_half_life	2.071736763
SEL1L	genes.noGLORI	Day5_half_life	4.131310874
SELENOF	genes.noGLORI	Day5_half_life	10.23123767
SELENOK	genes.noGLORI	Day5_half_life	5.113695153
SENP5	genes.noGLORI	Day5_half_life	4.150225007
SEPTIN1	genes.noGLORI	Day5_half_life	6.92597738
SEPTIN11	genes.noGLORI	Day5_half_life	6.092457889
SH3BP2	genes.noGLORI	Day5_half_life	1.95427237
SHFL	genes.noGLORI	Day5_half_life	4.172792134
SIGMAR1	genes.noGLORI	Day5_half_life	11.03219379
SKAP1	genes.noGLORI	Day5_half_life	5.288729608
SLA2	genes.noGLORI	Day5_half_life	13.87585822
SLC27A4	genes.noGLORI	Day5_half_life	0.494964112
SLC50A1	genes.noGLORI	Day5_half_life	2.446221126
SMARCA4	genes.noGLORI	Day5_half_life	4.049880065
SMC1A	genes.noGLORI	Day5_half_life	2.458744036
SMG7	genes.noGLORI	Day5_half_life	4.212508659
SNAPC5	genes.noGLORI	Day5_half_life	2.740839542
SOS1	genes.noGLORI	Day5_half_life	1.788036963
SPOP	genes.noGLORI	Day5_half_life	1.075590796
SRXN1	genes.noGLORI	Day5_half_life	2.081930752
SSNA1	genes.noGLORI	Day5_half_life	2.879737418
STRAP	genes.noGLORI	Day5_half_life	4.195927554
SUN2	genes.noGLORI	Day5_half_life	7.827858948
SUPT7L	genes.noGLORI	Day5_half_life	2.997443159
TAB1	genes.noGLORI	Day5_half_life	0.777578072
TACO1	genes.noGLORI	Day5_half_life	3.07309387
TADA3	genes.noGLORI	Day5_half_life	0.917262481
TANK	genes.noGLORI	Day5_half_life	1.77561218
TAPBP	genes.noGLORI	Day5_half_life	9.597441328
TESPA1	genes.noGLORI	Day5_half_life	0.37734273
TGIF2	genes.noGLORI	Day5_half_life	1.400766583
TGOLN2	genes.noGLORI	Day5_half_life	2.914359405
THOC3	genes.noGLORI	Day5_half_life	3.657443569
TINF2	genes.noGLORI	Day5_half_life	3.995488244
TLK2	genes.noGLORI	Day5_half_life	1.017772454
TMEM161A	genes.noGLORI	Day5_half_life	8.481766019
TMEM170A	genes.noGLORI	Day5_half_life	3.404799128
TMEM204	genes.noGLORI	Day5_half_life	14.02277042
TMEM230	genes.noGLORI	Day5_half_life	5.191252936
TMEM250	genes.noGLORI	Day5_half_life	3.021703305
TMEM41A	genes.noGLORI	Day5_half_life	0.922246627
TOLLIP	genes.noGLORI	Day5_half_life	5.47906202
TOMM6	genes.noGLORI	Day5_half_life	7.571377237
TOP3A	genes.noGLORI	Day5_half_life	1.823585194
TPM3	genes.noGLORI	Day5_half_life	6.136427005
TRMT112	genes.noGLORI	Day5_half_life	6.805876733
TSHZ1	genes.noGLORI	Day5_half_life	0.447802276
TUBB	genes.noGLORI	Day5_half_life	4.575288686
TWNK	genes.noGLORI	Day5_half_life	1.947499302
U2AF2	genes.noGLORI	Day5_half_life	2.973307995
UBE2D2	genes.noGLORI	Day5_half_life	4.394640107
UBE2G1	genes.noGLORI	Day5_half_life	1.915469585
UBE2G2	genes.noGLORI	Day5_half_life	2.979005335
UHRF2	genes.noGLORI	Day5_half_life	2.345013686
UNG	genes.noGLORI	Day5_half_life	6.212908285
UQCRQ	genes.noGLORI	Day5_half_life	13.33042868
USP4	genes.noGLORI	Day5_half_life	2.129728949
USP5	genes.noGLORI	Day5_half_life	5.73257542
UVRAG	genes.noGLORI	Day5_half_life	0.511398925
VAMP4	genes.noGLORI	Day5_half_life	3.454847278
VAV1	genes.noGLORI	Day5_half_life	5.193528185
VCL	genes.noGLORI	Day5_half_life	4.071074253
WDCP	genes.noGLORI	Day5_half_life	5.775462602
WDR45B	genes.noGLORI	Day5_half_life	3.286072127
WDR48	genes.noGLORI	Day5_half_life	4.057823923
WDR55	genes.noGLORI	Day5_half_life	3.295677651
WDR59	genes.noGLORI	Day5_half_life	5.259324304
WWP2	genes.noGLORI	Day5_half_life	4.734813432
YARS2	genes.noGLORI	Day5_half_life	0.275227528
YJU2B	genes.noGLORI	Day5_half_life	4.283338979
ZBTB7A	genes.noGLORI	Day5_half_life	2.370978845
ZDHHC7	genes.noGLORI	Day5_half_life	7.31174375
ZFP91	genes.noGLORI	Day5_half_life	1.625746073
ZMIZ2	genes.noGLORI	Day5_half_life	8.858726604
ZMYND19	genes.noGLORI	Day5_half_life	7.877702287
ZNF511	genes.noGLORI	Day5_half_life	6.79274582
ZNF580	genes.noGLORI	Day5_half_life	2.719353987
ZNF581	genes.noGLORI	Day5_half_life	2.004313052
ZNHIT1	genes.noGLORI	Day5_half_life	2.713057437
CALR	cluster1	NonAc_half_life	6.252665331
IL7R	cluster1	NonAc_half_life	2.347080439
RAC2	cluster1	NonAc_half_life	5.415483508
RAN	cluster1	NonAc_half_life	4.494751517
EID1	cluster1	NonAc_half_life	5.539582153
ACTG1	cluster1	NonAc_half_life	6.100467854
YBX1	cluster1	NonAc_half_life	11.31959676
TNFAIP8	cluster1	NonAc_half_life	2.431920401
ACTB	cluster1	NonAc_half_life	4.985814932
LDHA	cluster1	NonAc_half_life	4.707302496
HNRNPR	cluster1	NonAc_half_life	6.237029626
ETS1	cluster1	NonAc_half_life	3.449030536
CCL4	cluster1	NonAc_half_life	8.523940309
HP1BP3	cluster1	NonAc_half_life	5.973452455
RAB7A	cluster1	NonAc_half_life	4.743860291
C6orf62	cluster1	NonAc_half_life	4.137294989
SELPLG	cluster1	NonAc_half_life	3.045455761
YY1	cluster1	NonAc_half_life	4.127570705
SELL	cluster1	NonAc_half_life	5.729669209
TMPO	cluster1	NonAc_half_life	8.71445594
CXCR4	cluster1	NonAc_half_life	2.394252676
RBM38	cluster1	NonAc_half_life	2.493374723
EIF2S3	cluster1	NonAc_half_life	7.198824688
G3BP2	cluster1	NonAc_half_life	3.801289375
DDX21	cluster1	NonAc_half_life	5.440079455
HSP90AA1	cluster1	NonAc_half_life	4.811666345
SRSF6	cluster1	NonAc_half_life	4.289208844
H2AZ1	cluster1	NonAc_half_life	3.799454396
GLO1	cluster1	NonAc_half_life	3.480732404
VDAC3	cluster1	NonAc_half_life	12.74928847
G3BP1	cluster1	NonAc_half_life	3.32280674
PPP2CA	cluster1	NonAc_half_life	3.611269639
TRIAP1	cluster1	NonAc_half_life	3.005874774
BTN3A2	cluster1	NonAc_half_life	3.862833526
CLPTM1L	cluster1	NonAc_half_life	4.677359443
OGT	cluster1	NonAc_half_life	8.597801482
PRKCH	cluster1	NonAc_half_life	2.084586815
CDC42SE2	cluster1	NonAc_half_life	3.524616822
TMSB10	cluster1	NonAc_half_life	8.981550401
ACTR2	cluster1	NonAc_half_life	4.411348091
TUBB4B	cluster1	NonAc_half_life	5.641782196
ZFP36L2	cluster1	NonAc_half_life	2.855075801
UBE2D3	cluster1	NonAc_half_life	4.152497915
ITGAL	cluster1	NonAc_half_life	9.447410921
DDX17	cluster1	NonAc_half_life	6.250436389
RASSF5	cluster1	NonAc_half_life	3.543896336
CD3E	cluster1	NonAc_half_life	4.690833398
TARDBP	cluster1	NonAc_half_life	4.393667517
CD53	cluster1	NonAc_half_life	9.689912244
TCERG1	cluster1	NonAc_half_life	5.921472514
ARPC2	cluster1	NonAc_half_life	5.536257317
ILF3	cluster1	NonAc_half_life	7.576635054
MYL12B	cluster1	NonAc_half_life	8.836338159
MRPS6	cluster1	NonAc_half_life	4.699816926
STK17A	cluster1	NonAc_half_life	6.598384791
NAA50	cluster1	NonAc_half_life	2.170839075
PPIF	cluster1	NonAc_half_life	5.770313913
YWHAH	cluster1	NonAc_half_life	3.381772073
NUP50	cluster1	NonAc_half_life	4.813347497
GIMAP6	cluster1	NonAc_half_life	1.53719793
CREB1	cluster1	NonAc_half_life	5.088253043
BTF3	cluster1	NonAc_half_life	16.81250796
TMSB4X	cluster1	NonAc_half_life	8.100706426
CYTIP	cluster1	NonAc_half_life	3.383175245
RBM25	cluster1	NonAc_half_life	0.188845373
ZNF207	cluster1	NonAc_half_life	6.272071226
SARAF	cluster1	NonAc_half_life	5.799410088
TMC8	cluster1	NonAc_half_life	8.199678006
MTDH	cluster1	NonAc_half_life	11.24957716
LEPROTL1	cluster1	NonAc_half_life	2.904543198
CLTC	cluster1	NonAc_half_life	4.530466104
SEC61A1	cluster1	NonAc_half_life	3.770694937
MIS12	cluster1	NonAc_half_life	1.632510217
ID2	cluster1	NonAc_half_life	3.00224323
HIF1A	cluster1	NonAc_half_life	0.398055972
MYL12A	cluster1	NonAc_half_life	7.19041129
PIP5K1A	cluster1	NonAc_half_life	4.097229814
CALM1	cluster1	NonAc_half_life	9.998064159
PSMA4	cluster1	NonAc_half_life	5.642225441
UBP1	cluster1	NonAc_half_life	1.936849134
GIMAP1-GIMAP5	cluster1	NonAc_half_life	1.831090779
GIMAP5	cluster1	NonAc_half_life	1.889471716
KIF2A	cluster1	NonAc_half_life	3.285261609
ABCF1	cluster1	NonAc_half_life	5.449909189
C4orf3	cluster1	NonAc_half_life	8.529449357
RAP2B	cluster1	NonAc_half_life	1.301736296
AKAP13	cluster1	NonAc_half_life	4.474879018
MED28	cluster1	NonAc_half_life	2.645425731
LENG8	cluster1	NonAc_half_life	6.671512309
RRS1	cluster1	NonAc_half_life	3.074036588
PNO1	cluster1	NonAc_half_life	2.846798222
TRAF5	cluster1	NonAc_half_life	3.609909583
SEPTIN2	cluster1	NonAc_half_life	0.859501493
LITAF	cluster1	NonAc_half_life	4.923326801
SS18L2	cluster1	NonAc_half_life	2.581245086
DYNLL1	cluster1	NonAc_half_life	4.609833611
SRSF5	cluster1	NonAc_half_life	2.901863636
RPRD1B	cluster1	NonAc_half_life	5.182721726
ARGLU1	cluster1	NonAc_half_life	4.33525226
OSTC	cluster1	NonAc_half_life	11.44488129
SKI	cluster1	NonAc_half_life	3.13400218
PPP2R2A	cluster1	NonAc_half_life	3.973229979
PRF1	cluster1	NonAc_half_life	4.879531305
STIP1	cluster1	NonAc_half_life	2.503842831
CALM3	cluster1	NonAc_half_life	6.115423287
TGIF2-RAB5IF	cluster1	NonAc_half_life	2.835917661
DR1	cluster1	NonAc_half_life	4.31022093
RAB5IF	cluster1	NonAc_half_life	3.10140517
STMN1	cluster1	NonAc_half_life	5.059881692
PNP	cluster1	NonAc_half_life	3.626865368
JAGN1	cluster1	NonAc_half_life	4.38175718
NOL11	cluster1	NonAc_half_life	4.154172076
PDE7A	cluster1	NonAc_half_life	4.532182038
NUP58	cluster1	NonAc_half_life	3.741397919
GNAI3	cluster1	NonAc_half_life	3.523196078
KCNAB2	cluster1	NonAc_half_life	6.715746001
PYM1	cluster1	NonAc_half_life	5.616705738
SATB1	cluster1	NonAc_half_life	2.597273431
RAB1A	cluster1	NonAc_half_life	2.578816751
CLEC2D	cluster1	NonAc_half_life	3.48108895
IPO7	cluster1	NonAc_half_life	6.414303672
CANX	cluster1	NonAc_half_life	0.030247448
DDX18	cluster1	NonAc_half_life	4.487080959
TIMM17A	cluster1	NonAc_half_life	1.316084826
DLD	cluster1	NonAc_half_life	9.910663366
ZDHHC18	cluster1	NonAc_half_life	6.823789094
TMEM43	cluster1	NonAc_half_life	3.909403878
C12orf75	cluster1	NonAc_half_life	5.093138335
SEPHS2	cluster1	NonAc_half_life	5.289842642
RESF1	cluster1	NonAc_half_life	1.753632331
CRYBG1	cluster1	NonAc_half_life	6.465999855
IMP3	cluster1	NonAc_half_life	3.526942902
CAPZA1	cluster1	NonAc_half_life	4.369375429
WBP1L	cluster1	NonAc_half_life	2.712996062
AP1G1	cluster1	NonAc_half_life	4.748771362
PAG1	cluster1	NonAc_half_life	2.658292457
AARS1	cluster1	NonAc_half_life	4.2413448
JAK1	cluster1	NonAc_half_life	3.528334243
RNF7	cluster1	NonAc_half_life	4.421197071
APOLD1	cluster1	NonAc_half_life	6.322250182
DDX47	cluster1	NonAc_half_life	6.322250182
ADAR	cluster1	NonAc_half_life	3.81183536
EIF3A	cluster1	NonAc_half_life	9.244998803
BLOC1S4	cluster1	NonAc_half_life	6.723373471
RBL2	cluster1	NonAc_half_life	3.424175867
WDR82	cluster1	NonAc_half_life	5.143259936
DHX15	cluster1	NonAc_half_life	3.488062443
ZNF22	cluster1	NonAc_half_life	2.550725112
RBX1	cluster1	NonAc_half_life	6.056361867
C14orf119	cluster1	NonAc_half_life	4.345730722
AKIRIN1	cluster1	NonAc_half_life	7.465707883
TOMM5	cluster1	NonAc_half_life	17.57436027
GOLT1B	cluster1	NonAc_half_life	4.665873463
EIF1	cluster1	NonAc_half_life	6.486984285
PPP2R5C	cluster1	NonAc_half_life	3.852677145
PSMD7	cluster1	NonAc_half_life	7.080958847
YTHDF3	cluster1	NonAc_half_life	3.394379948
RAD23B	cluster1	NonAc_half_life	3.519339224
CD96	cluster1	NonAc_half_life	15.39074685
SOCS1	cluster1	NonAc_half_life	4.637388276
RCSD1	cluster1	NonAc_half_life	3.947875653
TBCC	cluster1	NonAc_half_life	1.521543792
RHOH	cluster1	NonAc_half_life	3.426849901
WTAP	cluster1	NonAc_half_life	6.191511241
MRFAP1	cluster1	NonAc_half_life	3.893961453
TRIP12	cluster1	NonAc_half_life	5.01825775
GOSR1	cluster1	NonAc_half_life	0.26095587
ITK	cluster1	NonAc_half_life	3.253395126
RNF4	cluster1	NonAc_half_life	5.834605032
MAX	cluster1	NonAc_half_life	4.201571168
EIF3J	cluster1	NonAc_half_life	6.518337258
GIMAP4	cluster1	NonAc_half_life	3.631739815
MBP	cluster1	NonAc_half_life	2.870837044
BRK1	cluster1	NonAc_half_life	6.765214517
CYTH4	cluster1	NonAc_half_life	4.313267056
ADCY7	cluster1	NonAc_half_life	3.646793442
ST6GAL1	cluster1	NonAc_half_life	3.064791272
MAP7D1	cluster1	NonAc_half_life	3.250520795
TNFAIP3	cluster1	NonAc_half_life	2.52762125
STT3B	cluster1	NonAc_half_life	5.548591275
TMED2	cluster1	NonAc_half_life	14.40222523
EMC6	cluster1	NonAc_half_life	1.861761329
SRGN	cluster1	NonAc_half_life	7.872790365
SLC7A6	cluster1	NonAc_half_life	3.909853873
PUF60	cluster1	NonAc_half_life	8.489962315
PHF23	cluster1	NonAc_half_life	3.453727284
MRPL50	cluster1	NonAc_half_life	4.949620556
GSTK1	cluster1	NonAc_half_life	7.631049556
CLTA	cluster1	NonAc_half_life	3.266323908
UBE2R2	cluster1	NonAc_half_life	3.460597719
MRPL34	cluster1	NonAc_half_life	4.122865146
CHD1	cluster1	NonAc_half_life	4.801587988
METTL9	cluster1	NonAc_half_life	2.543358314
PELO	cluster1	NonAc_half_life	4.97706498
CDK13	cluster1	NonAc_half_life	5.521300167
LSM8	cluster1	NonAc_half_life	10.43003964
FYN	cluster1	NonAc_half_life	3.199021185
CITED2	cluster1	NonAc_half_life	2.680058491
SPN	cluster1	NonAc_half_life	3.474577591
NECAP2	cluster1	NonAc_half_life	1.735796888
TAB2	cluster1	NonAc_half_life	3.865433281
PTP4A1	cluster1	NonAc_half_life	2.938030862
METAP2	cluster1	NonAc_half_life	6.197533201
YARS1	cluster1	NonAc_half_life	5.14613666
MOB3A	cluster1	NonAc_half_life	6.06741677
FOXN3	cluster1	NonAc_half_life	2.219731568
CREM	cluster1	NonAc_half_life	3.639720383
BMI1	cluster1	NonAc_half_life	7.547913508
BAX	cluster1	NonAc_half_life	6.697547071
PNN	cluster1	NonAc_half_life	7.105169193
TIAL1	cluster1	NonAc_half_life	4.754641952
CARD8	cluster1	NonAc_half_life	3.226316948
PSMB5	cluster1	NonAc_half_life	0.934884112
RTF1	cluster1	NonAc_half_life	7.306208203
MRPL57	cluster1	NonAc_half_life	6.265388725
RAB18	cluster1	NonAc_half_life	4.906015804
GID8	cluster1	NonAc_half_life	4.888569208
ITPRIPL1	cluster1	NonAc_half_life	5.155207134
MTHFD1L	cluster1	NonAc_half_life	0.030527641
IL10RA	cluster1	NonAc_half_life	3.470266877
EIF4A3	cluster1	NonAc_half_life	6.215197285
BTN3A3	cluster1	NonAc_half_life	4.519304294
B3GNT2	cluster1	NonAc_half_life	2.798318314
RSL1D1	cluster1	NonAc_half_life	4.864356127
GALNT1	cluster1	NonAc_half_life	6.627852845
RGS10	cluster1	NonAc_half_life	4.660326994
PTBP1	cluster1	NonAc_half_life	4.202136194
RCL1	cluster1	NonAc_half_life	9.489685631
DDX20	cluster1	NonAc_half_life	3.709790548
SLAMF7	cluster1	NonAc_half_life	3.62152579
USP20	cluster1	NonAc_half_life	1.569971671
CLPP	cluster1	NonAc_half_life	1.643286531
OGA	cluster1	NonAc_half_life	6.502975065
SET	cluster1	NonAc_half_life	6.539890095
UQCRH	cluster1	NonAc_half_life	7.327539587
TPD52L2	cluster1	NonAc_half_life	3.628409959
PPM1G	cluster1	NonAc_half_life	4.781313122
ARMC1	cluster1	NonAc_half_life	4.619386071
GNG2	cluster1	NonAc_half_life	2.975053791
ATXN7L3B	cluster1	NonAc_half_life	4.9283568
POP7	cluster1	NonAc_half_life	3.439250013
ATP2B4	cluster1	NonAc_half_life	5.028261458
LBR	cluster1	NonAc_half_life	5.332544656
NFKBIA	cluster1	NonAc_half_life	2.832861636
UTP3	cluster1	NonAc_half_life	1.942208078
CHMP7	cluster1	NonAc_half_life	6.308821678
CISD1	cluster1	NonAc_half_life	5.601404571
CCT6A	cluster1	NonAc_half_life	5.251391972
ATP2A2	cluster1	NonAc_half_life	6.627981439
CALU	cluster1	NonAc_half_life	2.661469095
KDM2A	cluster1	NonAc_half_life	2.870817564
AGFG1	cluster1	NonAc_half_life	8.363884898
E2F3	cluster1	NonAc_half_life	4.583971524
RRAGC	cluster1	NonAc_half_life	3.902080019
ARHGAP25	cluster1	NonAc_half_life	3.837883533
UBE2Q1	cluster1	NonAc_half_life	4.663561386
ARHGAP45	cluster1	NonAc_half_life	3.800800715
NUFIP2	cluster1	NonAc_half_life	2.771398483
CX3CR1	cluster1	NonAc_half_life	2.951583277
C17orf49	cluster1	NonAc_half_life	5.765956824
CHD2	cluster1	NonAc_half_life	8.447013717
SURF4	cluster1	NonAc_half_life	1.937603526
EAPP	cluster1	NonAc_half_life	8.526461043
STX16	cluster1	NonAc_half_life	3.322149713
SRSF4	cluster1	NonAc_half_life	0.331738131
SELENOI	cluster1	NonAc_half_life	0.648378366
TSN	cluster1	NonAc_half_life	5.853958284
SMC2	cluster1	NonAc_half_life	3.162075349
CTDSPL2	cluster1	NonAc_half_life	6.050061573
PRRC2C	cluster1	NonAc_half_life	0.622480892
TGIF1	cluster1	NonAc_half_life	1.948577894
DYRK1A	cluster1	NonAc_half_life	2.504585683
HSPA5	cluster1	NonAc_half_life	3.190355223
CPSF7	cluster1	NonAc_half_life	4.898722219
APOBEC3C	cluster1	NonAc_half_life	4.795301566
EZR	cluster1	NonAc_half_life	7.055962428
NLRC5	cluster1	NonAc_half_life	3.39361349
ZC3H15	cluster1	NonAc_half_life	5.474895941
ANAPC5	cluster1	NonAc_half_life	11.35645768
SRP72	cluster1	NonAc_half_life	7.182130547
CAPN2	cluster1	NonAc_half_life	4.010639034
YIPF5	cluster1	NonAc_half_life	3.871612695
STIM2	cluster1	NonAc_half_life	3.84355752
CRKL	cluster1	NonAc_half_life	3.49081759
TMEM30A	cluster1	NonAc_half_life	3.906503249
PPP4R3A	cluster1	NonAc_half_life	3.767085577
FAM32A	cluster1	NonAc_half_life	2.875642047
RBM17	cluster1	NonAc_half_life	6.236594164
YWHAZ	cluster1	NonAc_half_life	4.59121221
FBXO28	cluster1	NonAc_half_life	0.193209543
PAN3	cluster1	NonAc_half_life	2.447344465
WSB1	cluster1	NonAc_half_life	2.789493527
HNRNPDL	cluster1	NonAc_half_life	7.350590127
TMEM248	cluster1	NonAc_half_life	4.687814273
C3orf38	cluster1	NonAc_half_life	5.221692313
CBLB	cluster1	NonAc_half_life	0.606190394
MBNL1	cluster1	NonAc_half_life	6.541484639
DNAJA2	cluster1	NonAc_half_life	5.229938502
YWHAG	cluster1	NonAc_half_life	2.661436453
MCL1	cluster1	NonAc_half_life	2.721511873
WIPF1	cluster1	NonAc_half_life	3.913947768
EFCAB14	cluster1	NonAc_half_life	6.077244431
CALM2	cluster1	NonAc_half_life	5.709517055
METTL14	cluster1	NonAc_half_life	3.905314629
PECAM1	cluster1	NonAc_half_life	3.716024422
COPS7B	cluster1	NonAc_half_life	4.275388649
IRF2BP2	cluster1	NonAc_half_life	3.955840323
GIT1	cluster1	NonAc_half_life	3.413087059
ZNF410	cluster1	NonAc_half_life	1.952293577
NOP2	cluster1	NonAc_half_life	4.224222935
PLEKHF1	cluster1	NonAc_half_life	2.46951952
PTPRC	cluster1	NonAc_half_life	4.158406683
GSPT1	cluster1	NonAc_half_life	4.579456886
CHMP5	cluster1	NonAc_half_life	2.915009925
SRSF8	cluster1	NonAc_half_life	2.922266375
ATP2C1	cluster1	NonAc_half_life	3.979311282
SUPT4H1	cluster1	NonAc_half_life	4.182990404
SLC25A5	cluster1	NonAc_half_life	6.280432292
GPBP1	cluster1	NonAc_half_life	3.722917402
PTPN11	cluster1	NonAc_half_life	5.672545873
PIK3IP1	cluster1	NonAc_half_life	1.854731657
IDH3A	cluster1	NonAc_half_life	0.330801417
C6orf89	cluster1	NonAc_half_life	4.211569881
METAP1	cluster1	NonAc_half_life	3.722054015
ADO	cluster1	NonAc_half_life	4.997889873
RBM3	cluster1	NonAc_half_life	13.13815223
DNAJA1	cluster1	NonAc_half_life	3.270786831
HILPDA	cluster1	NonAc_half_life	1.392402498
OS9	cluster1	NonAc_half_life	4.644404705
ZBED6	cluster1	NonAc_half_life	0.071662934
ZC3H11A	cluster1	NonAc_half_life	0.071662934
RALGDS	cluster1	NonAc_half_life	3.971163295
SLC44A2	cluster1	NonAc_half_life	7.034873207
PNRC1	cluster1	NonAc_half_life	7.309781208
PSMD11	cluster1	NonAc_half_life	5.653588993
DYNLRB1	cluster1	NonAc_half_life	3.416395619
ERP29	cluster1	NonAc_half_life	7.858384087
GNAI2	cluster1	NonAc_half_life	4.6178517
CUL1	cluster1	NonAc_half_life	4.371356152
SMIM26	cluster1	NonAc_half_life	9.345503534
CD69	cluster1	NonAc_half_life	0.252676469
SLC25A32	cluster1	NonAc_half_life	0.533377814
USP1	cluster1	NonAc_half_life	2.986601814
NAA20	cluster1	NonAc_half_life	6.262778416
S1PR4	cluster1	NonAc_half_life	3.047443044
PAFAH1B2	cluster1	NonAc_half_life	4.339397382
EHD1	cluster1	NonAc_half_life	2.150384992
RAVER1	cluster1	NonAc_half_life	2.451378094
POP4	cluster1	NonAc_half_life	8.722802924
PRCC	cluster1	NonAc_half_life	2.416305091
TRMT10C	cluster1	NonAc_half_life	8.573434783
SNRPB2	cluster1	NonAc_half_life	2.92338833
KMT2E	cluster1	NonAc_half_life	2.618722771
CSNK1A1	cluster1	NonAc_half_life	6.439630624
RBPJ	cluster1	NonAc_half_life	6.990125505
FGD3	cluster1	NonAc_half_life	4.58555799
PREX1	cluster1	NonAc_half_life	3.07125543
PHF20	cluster1	NonAc_half_life	3.800045341
LMAN2	cluster1	NonAc_half_life	14.50469922
CIAO1	cluster1	NonAc_half_life	5.630491749
ASH2L	cluster1	NonAc_half_life	7.368645569
RPA1	cluster1	NonAc_half_life	6.195355686
FNTA	cluster1	NonAc_half_life	6.037575524
ZBTB18	cluster1	NonAc_half_life	2.112138031
ARL4C	cluster1	NonAc_half_life	3.729030554
TERF2IP	cluster1	NonAc_half_life	1.866514793
CCNL1	cluster1	NonAc_half_life	5.168971954
CTSC	cluster1	NonAc_half_life	6.558755317
CAPZA2	cluster1	NonAc_half_life	4.198771265
RPL7L1	cluster1	NonAc_half_life	0.003575182
ATF1	cluster1	NonAc_half_life	3.166870786
PRDM1	cluster1	NonAc_half_life	3.35592264
BLOC1S5-TXNDC5	cluster1	NonAc_half_life	0.458619861
FTSJ1	cluster1	NonAc_half_life	6.963450153
UXS1	cluster1	NonAc_half_life	3.282103111
UHMK1	cluster1	NonAc_half_life	6.212797805
MRPL18	cluster1	NonAc_half_life	5.120332591
TBC1D10C	cluster1	NonAc_half_life	5.437949697
BCL2	cluster1	NonAc_half_life	3.884887164
CHCHD1	cluster1	NonAc_half_life	4.828946636
ADGRG1	cluster1	NonAc_half_life	5.337128877
RBM22	cluster1	NonAc_half_life	3.007809266
TMEM9B	cluster1	NonAc_half_life	5.919825949
GOLGA7	cluster1	NonAc_half_life	0.516054086
KPNA6	cluster1	NonAc_half_life	3.407777415
HEATR1	cluster1	NonAc_half_life	6.173717588
UBL4A	cluster1	NonAc_half_life	4.462983511
PSME3IP1	cluster1	NonAc_half_life	5.026825866
TYK2	cluster1	NonAc_half_life	7.475758681
FDX1	cluster1	NonAc_half_life	4.725784748
INSIG1	cluster1	NonAc_half_life	5.643577782
MAP2K4	cluster1	NonAc_half_life	4.033085833
VHL	cluster1	NonAc_half_life	2.312296803
THRAP3	cluster1	NonAc_half_life	5.837152306
MEX3C	cluster1	NonAc_half_life	0.438514849
SS18	cluster1	NonAc_half_life	4.359340044
SMAD2	cluster1	NonAc_half_life	4.034938882
BTAF1	cluster1	NonAc_half_life	2.447806713
TMX1	cluster1	NonAc_half_life	3.979951154
TGFBR1	cluster1	NonAc_half_life	1.076267554
TXNDC5	cluster1	NonAc_half_life	0.458152539
WDR43	cluster1	NonAc_half_life	3.750106187
DHX8	cluster1	NonAc_half_life	6.822161308
DEGS1	cluster1	NonAc_half_life	0.552802583
SLC38A1	cluster1	NonAc_half_life	3.857201795
OAS2	cluster1	NonAc_half_life	3.030803239
KANSL3	cluster1	NonAc_half_life	4.781048056
ELF1	cluster1	NonAc_half_life	3.410874748
UBE2N	cluster1	NonAc_half_life	6.896047545
GTF3A	cluster1	NonAc_half_life	5.425764566
MAEA	cluster1	NonAc_half_life	6.017512657
GRB2	cluster1	NonAc_half_life	4.828403977
DDX5	cluster1	NonAc_half_life	5.733931823
NNT	cluster1	NonAc_half_life	5.674412982
ZFP36L1	cluster1	NonAc_half_life	2.291862296
CLP1	cluster1	NonAc_half_life	4.282252338
TXNRD1	cluster1	NonAc_half_life	6.13456377
EP300	cluster1	NonAc_half_life	2.371842508
PCED1B	cluster1	NonAc_half_life	2.833598734
RIF1	cluster1	NonAc_half_life	2.733444468
SCD	cluster1	NonAc_half_life	7.117956875
NARS1	cluster1	NonAc_half_life	4.495085973
MLEC	cluster1	NonAc_half_life	2.106888733
NONO	cluster1	NonAc_half_life	11.12437766
ZBTB38	cluster1	NonAc_half_life	5.809702534
ARL6IP5	cluster1	NonAc_half_life	3.23118013
C9orf78	cluster1	NonAc_half_life	4.237388822
GDI2	cluster1	NonAc_half_life	7.282536033
SEC14L1	cluster1	NonAc_half_life	0.003575182
NAA15	cluster1	NonAc_half_life	2.672343667
TMEM50A	cluster1	NonAc_half_life	6.567806373
NFATC3	cluster1	NonAc_half_life	3.266649594
IL18RAP	cluster1	NonAc_half_life	4.028777349
NDC1	cluster1	NonAc_half_life	5.407873334
SDHAF2	cluster1	NonAc_half_life	4.073142825
WDR26	cluster1	NonAc_half_life	5.73049428
MLXIP	cluster1	NonAc_half_life	6.972252229
ERI1	cluster1	NonAc_half_life	10.33701345
PBXIP1	cluster1	NonAc_half_life	4.01191585
EIF2B1	cluster1	NonAc_half_life	6.764287861
SH2D1A	cluster1	NonAc_half_life	2.567047407
STAG2	cluster1	NonAc_half_life	5.594457351
RALGAPB	cluster1	NonAc_half_life	4.349159354
RIPK1	cluster1	NonAc_half_life	2.857563204
LARS1	cluster1	NonAc_half_life	5.327558305
TSPYL1	cluster1	NonAc_half_life	3.893045976
RPS6KB1	cluster1	NonAc_half_life	5.658444932
P2RY10	cluster1	NonAc_half_life	0.335853298
RPL15	cluster1	NonAc_half_life	16.6114474
ZNF75A	cluster1	NonAc_half_life	1.018394631
RPF1	cluster1	NonAc_half_life	0.437217645
PAQR8	cluster1	NonAc_half_life	3.941056371
EIF5B	cluster1	NonAc_half_life	3.564135181
EIF2S1	cluster1	NonAc_half_life	5.467190844
NUDCD2	cluster1	NonAc_half_life	6.294061186
CLIC1	cluster1	NonAc_half_life	6.329104743
TAP1	cluster1	NonAc_half_life	3.130438825
PURB	cluster1	NonAc_half_life	5.682851771
DOCK8	cluster1	NonAc_half_life	0.003575182
CUTC	cluster1	NonAc_half_life	5.541658644
LCP2	cluster1	NonAc_half_life	5.374615221
YPEL5	cluster1	NonAc_half_life	4.339976058
CEBPB	cluster1	NonAc_half_life	2.917895644
RBBP4	cluster1	NonAc_half_life	4.27049864
TMEM167B	cluster1	NonAc_half_life	2.809612099
USO1	cluster1	NonAc_half_life	10.8169873
FAM107B	cluster1	NonAc_half_life	2.926458248
STK38	cluster1	NonAc_half_life	2.527835658
CANT1	cluster1	NonAc_half_life	1.371796244
GRAP2	cluster1	NonAc_half_life	2.912031613
NOTCH2	cluster1	NonAc_half_life	3.206795813
TUBG1	cluster1	NonAc_half_life	2.636496272
SFXN1	cluster1	NonAc_half_life	0.371734712
TATDN2	cluster1	NonAc_half_life	3.888413747
MRPL10	cluster1	NonAc_half_life	5.818022315
TBPL1	cluster1	NonAc_half_life	7.161192339
SLFN5	cluster1	NonAc_half_life	6.213516204
RORA	cluster1	NonAc_half_life	3.533541238
FBXO34	cluster1	NonAc_half_life	1.954536472
TMEM263	cluster1	NonAc_half_life	7.949538362
NFYA	cluster1	NonAc_half_life	4.438138205
PDXP	cluster1	NonAc_half_life	2.901722449
CLCN3	cluster1	NonAc_half_life	0.664308812
SETX	cluster1	NonAc_half_life	3.99337636
OSER1	cluster1	NonAc_half_life	6.880842201
ABT1	cluster1	NonAc_half_life	2.129661036
CREBL2	cluster1	NonAc_half_life	3.677907858
SRP54	cluster1	NonAc_half_life	5.050077502
MYCBP2	cluster1	NonAc_half_life	2.728723503
CNOT9	cluster1	NonAc_half_life	11.15305096
IL10RB	cluster1	NonAc_half_life	2.237440994
MRPL58	cluster1	NonAc_half_life	3.405256526
RBMX	cluster1	NonAc_half_life	4.326513258
PAK2	cluster1	NonAc_half_life	5.116542427
RBBP6	cluster1	NonAc_half_life	7.366298823
VIM	cluster1	NonAc_half_life	6.564388409
PCMT1	cluster1	NonAc_half_life	4.403545094
ARMC10	cluster1	NonAc_half_life	5.87580707
PLAGL2	cluster1	NonAc_half_life	5.319442108
CD84	cluster1	NonAc_half_life	2.591574371
LGALS8	cluster1	NonAc_half_life	10.38360018
PPP1CB	cluster1	NonAc_half_life	4.043135541
BTN3A1	cluster1	NonAc_half_life	6.91651119
ATXN7L3	cluster1	NonAc_half_life	2.300270254
RNF145	cluster1	NonAc_half_life	2.909682818
NUP210	cluster1	NonAc_half_life	6.161483287
USP25	cluster1	NonAc_half_life	3.228870637
FBRS	cluster1	NonAc_half_life	1.421703468
IPO5	cluster1	NonAc_half_life	6.373320897
LSM1	cluster1	NonAc_half_life	1.931054405
GTF2H3	cluster1	NonAc_half_life	12.88111881
EIF4A1	cluster1	NonAc_half_life	4.052220724
TACC1	cluster1	NonAc_half_life	3.003639667
ATP6V0A2	cluster1	NonAc_half_life	1.19169714
PLCL2	cluster1	NonAc_half_life	3.693872285
CALR	cluster1	Day1_half_life	8.688700472
IL7R	cluster1	Day1_half_life	2.484137303
RAC2	cluster1	Day1_half_life	4.777910961
RAN	cluster1	Day1_half_life	4.647910791
EID1	cluster1	Day1_half_life	4.354478017
ACTG1	cluster1	Day1_half_life	5.335699024
YBX1	cluster1	Day1_half_life	7.690810138
TNFAIP8	cluster1	Day1_half_life	2.679538171
ACTB	cluster1	Day1_half_life	7.439131299
LDHA	cluster1	Day1_half_life	4.088311487
HNRNPR	cluster1	Day1_half_life	3.736067365
ETS1	cluster1	Day1_half_life	3.113727065
CCL4	cluster1	Day1_half_life	4.260906465
HP1BP3	cluster1	Day1_half_life	3.740283495
RAB7A	cluster1	Day1_half_life	4.862039577
C6orf62	cluster1	Day1_half_life	3.871623984
SELPLG	cluster1	Day1_half_life	3.504006062
YY1	cluster1	Day1_half_life	4.816074755
SELL	cluster1	Day1_half_life	6.21772989
TMPO	cluster1	Day1_half_life	2.369562373
CXCR4	cluster1	Day1_half_life	2.280069044
RBM38	cluster1	Day1_half_life	4.278719286
EIF2S3	cluster1	Day1_half_life	4.177567515
G3BP2	cluster1	Day1_half_life	3.284831532
DDX21	cluster1	Day1_half_life	3.000700621
HSP90AA1	cluster1	Day1_half_life	4.941056134
SRSF6	cluster1	Day1_half_life	3.441401537
H2AZ1	cluster1	Day1_half_life	4.207808725
GLO1	cluster1	Day1_half_life	6.792322746
VDAC3	cluster1	Day1_half_life	5.065046615
G3BP1	cluster1	Day1_half_life	3.994896889
PPP2CA	cluster1	Day1_half_life	3.096395
TRIAP1	cluster1	Day1_half_life	2.259094093
BTN3A2	cluster1	Day1_half_life	4.556568604
CLPTM1L	cluster1	Day1_half_life	4.458566219
OGT	cluster1	Day1_half_life	4.949151641
PRKCH	cluster1	Day1_half_life	3.490429394
CDC42SE2	cluster1	Day1_half_life	3.364741864
TMSB10	cluster1	Day1_half_life	7.614388294
ACTR2	cluster1	Day1_half_life	6.458689417
TUBB4B	cluster1	Day1_half_life	2.795163719
ZFP36L2	cluster1	Day1_half_life	2.514256289
UBE2D3	cluster1	Day1_half_life	3.978639418
ITGAL	cluster1	Day1_half_life	3.876601742
DDX17	cluster1	Day1_half_life	4.216140768
RASSF5	cluster1	Day1_half_life	2.875931221
CD3E	cluster1	Day1_half_life	5.904011758
TARDBP	cluster1	Day1_half_life	3.385847194
CD53	cluster1	Day1_half_life	4.707007949
TCERG1	cluster1	Day1_half_life	2.588441168
ARPC2	cluster1	Day1_half_life	5.288997185
ILF3	cluster1	Day1_half_life	8.841341525
MYL12B	cluster1	Day1_half_life	5.886476212
MRPS6	cluster1	Day1_half_life	2.824911197
STK17A	cluster1	Day1_half_life	3.288712649
NAA50	cluster1	Day1_half_life	2.911034766
PPIF	cluster1	Day1_half_life	1.220733489
YWHAH	cluster1	Day1_half_life	3.825837631
NUP50	cluster1	Day1_half_life	2.569118627
GIMAP6	cluster1	Day1_half_life	4.723444563
CREB1	cluster1	Day1_half_life	3.807956205
BTF3	cluster1	Day1_half_life	6.741417219
TMSB4X	cluster1	Day1_half_life	6.587740481
CYTIP	cluster1	Day1_half_life	2.387584045
RBM25	cluster1	Day1_half_life	2.49533489
ZNF207	cluster1	Day1_half_life	4.72650673
SARAF	cluster1	Day1_half_life	4.891126191
TMC8	cluster1	Day1_half_life	3.773690715
MTDH	cluster1	Day1_half_life	4.64673606
LEPROTL1	cluster1	Day1_half_life	5.83661469
CLTC	cluster1	Day1_half_life	3.70034646
SEC61A1	cluster1	Day1_half_life	6.127226034
MIS12	cluster1	Day1_half_life	2.395720587
ID2	cluster1	Day1_half_life	2.50137712
HIF1A	cluster1	Day1_half_life	2.563425388
MYL12A	cluster1	Day1_half_life	3.969514775
PIP5K1A	cluster1	Day1_half_life	4.149314671
CALM1	cluster1	Day1_half_life	7.045009371
PSMA4	cluster1	Day1_half_life	5.813388931
UBP1	cluster1	Day1_half_life	2.763899172
GIMAP1-GIMAP5	cluster1	Day1_half_life	2.425744023
GIMAP5	cluster1	Day1_half_life	2.4519818
KIF2A	cluster1	Day1_half_life	2.585221952
ABCF1	cluster1	Day1_half_life	3.994244206
C4orf3	cluster1	Day1_half_life	3.715099432
RAP2B	cluster1	Day1_half_life	2.228164084
AKAP13	cluster1	Day1_half_life	2.85626752
MED28	cluster1	Day1_half_life	2.954239029
LENG8	cluster1	Day1_half_life	3.119013296
RRS1	cluster1	Day1_half_life	2.662069052
PNO1	cluster1	Day1_half_life	4.958761713
TRAF5	cluster1	Day1_half_life	4.031193779
SEPTIN2	cluster1	Day1_half_life	3.975012982
LITAF	cluster1	Day1_half_life	4.155988687
SS18L2	cluster1	Day1_half_life	3.375038024
DYNLL1	cluster1	Day1_half_life	2.616362849
SRSF5	cluster1	Day1_half_life	6.274343262
RPRD1B	cluster1	Day1_half_life	4.468928368
ARGLU1	cluster1	Day1_half_life	2.379401028
OSTC	cluster1	Day1_half_life	5.276936896
SKI	cluster1	Day1_half_life	1.729375632
PPP2R2A	cluster1	Day1_half_life	3.560859915
PRF1	cluster1	Day1_half_life	4.487288211
STIP1	cluster1	Day1_half_life	4.449826659
CALM3	cluster1	Day1_half_life	6.064561481
TGIF2-RAB5IF	cluster1	Day1_half_life	3.679990555
DR1	cluster1	Day1_half_life	4.311559437
RAB5IF	cluster1	Day1_half_life	3.395612736
STMN1	cluster1	Day1_half_life	5.77534346
PNP	cluster1	Day1_half_life	2.998150888
JAGN1	cluster1	Day1_half_life	3.300622846
NOL11	cluster1	Day1_half_life	2.996756406
PDE7A	cluster1	Day1_half_life	2.531484753
NUP58	cluster1	Day1_half_life	3.419065925
GNAI3	cluster1	Day1_half_life	4.977648175
KCNAB2	cluster1	Day1_half_life	2.654216224
PYM1	cluster1	Day1_half_life	4.79974305
SATB1	cluster1	Day1_half_life	2.986204287
RAB1A	cluster1	Day1_half_life	3.068854723
CLEC2D	cluster1	Day1_half_life	2.614620162
IPO7	cluster1	Day1_half_life	2.885024162
CANX	cluster1	Day1_half_life	2.943377053
DDX18	cluster1	Day1_half_life	4.054922774
TIMM17A	cluster1	Day1_half_life	4.480204769
DLD	cluster1	Day1_half_life	3.657932356
ZDHHC18	cluster1	Day1_half_life	2.944605197
TMEM43	cluster1	Day1_half_life	3.08109366
C12orf75	cluster1	Day1_half_life	9.687243596
SEPHS2	cluster1	Day1_half_life	1.887502144
RESF1	cluster1	Day1_half_life	2.008657666
CRYBG1	cluster1	Day1_half_life	4.662821925
IMP3	cluster1	Day1_half_life	2.873995316
CAPZA1	cluster1	Day1_half_life	4.435263974
WBP1L	cluster1	Day1_half_life	5.304474223
AP1G1	cluster1	Day1_half_life	1.492705402
PAG1	cluster1	Day1_half_life	2.237283385
AARS1	cluster1	Day1_half_life	6.0574327
JAK1	cluster1	Day1_half_life	3.485905778
RNF7	cluster1	Day1_half_life	5.830665656
APOLD1	cluster1	Day1_half_life	6.260237004
DDX47	cluster1	Day1_half_life	6.311207233
ADAR	cluster1	Day1_half_life	3.209155694
EIF3A	cluster1	Day1_half_life	2.963407211
BLOC1S4	cluster1	Day1_half_life	2.859525499
RBL2	cluster1	Day1_half_life	3.875228484
WDR82	cluster1	Day1_half_life	2.6887786
DHX15	cluster1	Day1_half_life	3.404086548
ZNF22	cluster1	Day1_half_life	2.931406299
RBX1	cluster1	Day1_half_life	6.000296489
C14orf119	cluster1	Day1_half_life	2.264931415
AKIRIN1	cluster1	Day1_half_life	4.318876418
TOMM5	cluster1	Day1_half_life	4.086539499
GOLT1B	cluster1	Day1_half_life	4.251180459
EIF1	cluster1	Day1_half_life	6.283638347
PPP2R5C	cluster1	Day1_half_life	5.21606057
PSMD7	cluster1	Day1_half_life	4.381847635
YTHDF3	cluster1	Day1_half_life	2.146010924
RAD23B	cluster1	Day1_half_life	4.088532095
CD96	cluster1	Day1_half_life	7.769385693
SOCS1	cluster1	Day1_half_life	2.885250019
RCSD1	cluster1	Day1_half_life	4.590917343
TBCC	cluster1	Day1_half_life	1.877531815
RHOH	cluster1	Day1_half_life	2.745897564
WTAP	cluster1	Day1_half_life	3.495610475
MRFAP1	cluster1	Day1_half_life	2.199146491
TRIP12	cluster1	Day1_half_life	3.119883236
GOSR1	cluster1	Day1_half_life	3.856082188
ITK	cluster1	Day1_half_life	5.159093648
RNF4	cluster1	Day1_half_life	2.806546302
MAX	cluster1	Day1_half_life	2.939127273
EIF3J	cluster1	Day1_half_life	3.448535541
GIMAP4	cluster1	Day1_half_life	3.43374954
MBP	cluster1	Day1_half_life	2.714396473
BRK1	cluster1	Day1_half_life	4.150832578
CYTH4	cluster1	Day1_half_life	4.273015833
ADCY7	cluster1	Day1_half_life	3.273316075
ST6GAL1	cluster1	Day1_half_life	3.381528677
MAP7D1	cluster1	Day1_half_life	3.92684539
TNFAIP3	cluster1	Day1_half_life	4.608447913
STT3B	cluster1	Day1_half_life	5.528667637
TMED2	cluster1	Day1_half_life	3.533939714
EMC6	cluster1	Day1_half_life	2.388546693
SRGN	cluster1	Day1_half_life	6.236080914
SLC7A6	cluster1	Day1_half_life	9.855684612
PUF60	cluster1	Day1_half_life	5.196216695
PHF23	cluster1	Day1_half_life	2.197125005
MRPL50	cluster1	Day1_half_life	5.358380762
GSTK1	cluster1	Day1_half_life	8.200070851
CLTA	cluster1	Day1_half_life	3.494224699
UBE2R2	cluster1	Day1_half_life	2.626565915
MRPL34	cluster1	Day1_half_life	2.5442373
CHD1	cluster1	Day1_half_life	0.566698277
METTL9	cluster1	Day1_half_life	5.512092322
PELO	cluster1	Day1_half_life	1.70992338
CDK13	cluster1	Day1_half_life	0.893472567
LSM8	cluster1	Day1_half_life	3.951261035
FYN	cluster1	Day1_half_life	4.718901118
CITED2	cluster1	Day1_half_life	0.499785266
SPN	cluster1	Day1_half_life	3.219073922
NECAP2	cluster1	Day1_half_life	4.245595212
TAB2	cluster1	Day1_half_life	2.585077826
PTP4A1	cluster1	Day1_half_life	2.569090194
METAP2	cluster1	Day1_half_life	2.820022105
YARS1	cluster1	Day1_half_life	4.827195539
MOB3A	cluster1	Day1_half_life	1.56362389
FOXN3	cluster1	Day1_half_life	2.223736226
CREM	cluster1	Day1_half_life	3.425776962
BMI1	cluster1	Day1_half_life	5.814714407
BAX	cluster1	Day1_half_life	4.963366388
PNN	cluster1	Day1_half_life	4.282355099
TIAL1	cluster1	Day1_half_life	4.268964074
CARD8	cluster1	Day1_half_life	1.995154451
PSMB5	cluster1	Day1_half_life	0.046140149
RTF1	cluster1	Day1_half_life	3.876488401
MRPL57	cluster1	Day1_half_life	4.749750448
RAB18	cluster1	Day1_half_life	2.608764105
GID8	cluster1	Day1_half_life	3.463066864
ITPRIPL1	cluster1	Day1_half_life	2.80776373
MTHFD1L	cluster1	Day1_half_life	2.279923605
IL10RA	cluster1	Day1_half_life	4.220174365
EIF4A3	cluster1	Day1_half_life	4.55176151
BTN3A3	cluster1	Day1_half_life	7.156494547
B3GNT2	cluster1	Day1_half_life	2.050651531
RSL1D1	cluster1	Day1_half_life	2.821012056
GALNT1	cluster1	Day1_half_life	3.273251583
RGS10	cluster1	Day1_half_life	5.387984841
PTBP1	cluster1	Day1_half_life	4.571676594
RCL1	cluster1	Day1_half_life	5.560059009
DDX20	cluster1	Day1_half_life	0.030363587
SLAMF7	cluster1	Day1_half_life	4.15655462
USP20	cluster1	Day1_half_life	5.39617027
CLPP	cluster1	Day1_half_life	5.822729419
OGA	cluster1	Day1_half_life	4.344845577
SET	cluster1	Day1_half_life	5.23102235
UQCRH	cluster1	Day1_half_life	14.94511276
TPD52L2	cluster1	Day1_half_life	4.846086506
PPM1G	cluster1	Day1_half_life	4.406608739
ARMC1	cluster1	Day1_half_life	4.111467405
GNG2	cluster1	Day1_half_life	3.668752154
ATXN7L3B	cluster1	Day1_half_life	4.892250864
POP7	cluster1	Day1_half_life	2.188337103
ATP2B4	cluster1	Day1_half_life	5.438953933
LBR	cluster1	Day1_half_life	3.266283163
NFKBIA	cluster1	Day1_half_life	2.271698174
UTP3	cluster1	Day1_half_life	2.644152479
CHMP7	cluster1	Day1_half_life	5.304806128
CISD1	cluster1	Day1_half_life	8.653235303
CCT6A	cluster1	Day1_half_life	3.8733226
ATP2A2	cluster1	Day1_half_life	2.630738848
CALU	cluster1	Day1_half_life	3.652719025
KDM2A	cluster1	Day1_half_life	3.335068147
AGFG1	cluster1	Day1_half_life	4.773993056
E2F3	cluster1	Day1_half_life	2.026398885
RRAGC	cluster1	Day1_half_life	3.294090598
ARHGAP25	cluster1	Day1_half_life	3.446578462
UBE2Q1	cluster1	Day1_half_life	3.089158419
ARHGAP45	cluster1	Day1_half_life	5.887610456
NUFIP2	cluster1	Day1_half_life	1.892002349
CX3CR1	cluster1	Day1_half_life	2.581589411
C17orf49	cluster1	Day1_half_life	7.750271136
CHD2	cluster1	Day1_half_life	0.298742137
SURF4	cluster1	Day1_half_life	3.839136251
EAPP	cluster1	Day1_half_life	2.960364473
STX16	cluster1	Day1_half_life	3.679497234
SRSF4	cluster1	Day1_half_life	2.456681456
SELENOI	cluster1	Day1_half_life	4.32158759
TSN	cluster1	Day1_half_life	3.010077938
SMC2	cluster1	Day1_half_life	2.637926638
CTDSPL2	cluster1	Day1_half_life	0.983721353
PRRC2C	cluster1	Day1_half_life	3.21979056
TGIF1	cluster1	Day1_half_life	2.453744109
DYRK1A	cluster1	Day1_half_life	1.808480627
HSPA5	cluster1	Day1_half_life	3.20087277
CPSF7	cluster1	Day1_half_life	4.257943015
APOBEC3C	cluster1	Day1_half_life	6.087428929
EZR	cluster1	Day1_half_life	4.192967712
NLRC5	cluster1	Day1_half_life	5.68472335
ZC3H15	cluster1	Day1_half_life	3.305418417
ANAPC5	cluster1	Day1_half_life	4.041484962
SRP72	cluster1	Day1_half_life	4.073095735
CAPN2	cluster1	Day1_half_life	4.098362777
YIPF5	cluster1	Day1_half_life	3.627621044
STIM2	cluster1	Day1_half_life	1.961397195
CRKL	cluster1	Day1_half_life	2.371185829
TMEM30A	cluster1	Day1_half_life	3.749504056
PPP4R3A	cluster1	Day1_half_life	3.099225148
FAM32A	cluster1	Day1_half_life	3.025907265
RBM17	cluster1	Day1_half_life	4.195386498
YWHAZ	cluster1	Day1_half_life	5.737396218
FBXO28	cluster1	Day1_half_life	4.570381453
PAN3	cluster1	Day1_half_life	2.362264968
WSB1	cluster1	Day1_half_life	1.201621216
HNRNPDL	cluster1	Day1_half_life	4.476462388
TMEM248	cluster1	Day1_half_life	3.446938966
C3orf38	cluster1	Day1_half_life	5.514989395
CBLB	cluster1	Day1_half_life	4.375044599
MBNL1	cluster1	Day1_half_life	5.252449853
DNAJA2	cluster1	Day1_half_life	5.809851569
YWHAG	cluster1	Day1_half_life	2.595323877
MCL1	cluster1	Day1_half_life	2.590323724
WIPF1	cluster1	Day1_half_life	3.787610493
EFCAB14	cluster1	Day1_half_life	2.444042389
CALM2	cluster1	Day1_half_life	3.699014085
METTL14	cluster1	Day1_half_life	5.605584601
PECAM1	cluster1	Day1_half_life	4.435925606
COPS7B	cluster1	Day1_half_life	6.084707393
IRF2BP2	cluster1	Day1_half_life	3.114261293
GIT1	cluster1	Day1_half_life	2.951578366
ZNF410	cluster1	Day1_half_life	2.632065213
NOP2	cluster1	Day1_half_life	3.840114616
PLEKHF1	cluster1	Day1_half_life	3.464166225
PTPRC	cluster1	Day1_half_life	3.774586631
GSPT1	cluster1	Day1_half_life	4.936388444
CHMP5	cluster1	Day1_half_life	4.421512918
SRSF8	cluster1	Day1_half_life	3.40073684
ATP2C1	cluster1	Day1_half_life	4.735660137
SUPT4H1	cluster1	Day1_half_life	4.373104734
SLC25A5	cluster1	Day1_half_life	5.960488033
GPBP1	cluster1	Day1_half_life	1.955272885
PTPN11	cluster1	Day1_half_life	2.275304479
PIK3IP1	cluster1	Day1_half_life	5.44637814
IDH3A	cluster1	Day1_half_life	4.577002831
C6orf89	cluster1	Day1_half_life	5.58026004
METAP1	cluster1	Day1_half_life	2.98088924
ADO	cluster1	Day1_half_life	1.319625569
RBM3	cluster1	Day1_half_life	12.87619849
DNAJA1	cluster1	Day1_half_life	3.19285983
HILPDA	cluster1	Day1_half_life	6.962560378
OS9	cluster1	Day1_half_life	7.14233248
ZBED6	cluster1	Day1_half_life	0.030574796
ZC3H11A	cluster1	Day1_half_life	0.030574796
RALGDS	cluster1	Day1_half_life	3.118446101
SLC44A2	cluster1	Day1_half_life	3.550078007
PNRC1	cluster1	Day1_half_life	2.920123043
PSMD11	cluster1	Day1_half_life	3.595545674
DYNLRB1	cluster1	Day1_half_life	5.853296537
ERP29	cluster1	Day1_half_life	10.50923033
GNAI2	cluster1	Day1_half_life	6.566997945
CUL1	cluster1	Day1_half_life	8.021219789
SMIM26	cluster1	Day1_half_life	6.178017874
CD69	cluster1	Day1_half_life	1.654953451
SLC25A32	cluster1	Day1_half_life	3.438365931
USP1	cluster1	Day1_half_life	4.329608988
NAA20	cluster1	Day1_half_life	4.509361203
S1PR4	cluster1	Day1_half_life	3.208483238
PAFAH1B2	cluster1	Day1_half_life	1.990377802
EHD1	cluster1	Day1_half_life	3.339980709
RAVER1	cluster1	Day1_half_life	2.57257609
POP4	cluster1	Day1_half_life	3.776606312
PRCC	cluster1	Day1_half_life	3.048802048
TRMT10C	cluster1	Day1_half_life	2.824025279
SNRPB2	cluster1	Day1_half_life	4.960414086
KMT2E	cluster1	Day1_half_life	4.625405374
CSNK1A1	cluster1	Day1_half_life	4.086775568
RBPJ	cluster1	Day1_half_life	2.237739379
FGD3	cluster1	Day1_half_life	2.534454456
PREX1	cluster1	Day1_half_life	2.888059029
PHF20	cluster1	Day1_half_life	3.207649792
LMAN2	cluster1	Day1_half_life	8.121969536
CIAO1	cluster1	Day1_half_life	4.295040209
ASH2L	cluster1	Day1_half_life	4.318567313
RPA1	cluster1	Day1_half_life	2.92919859
FNTA	cluster1	Day1_half_life	2.297663474
ZBTB18	cluster1	Day1_half_life	1.585679996
ARL4C	cluster1	Day1_half_life	2.649319078
TERF2IP	cluster1	Day1_half_life	3.198994601
CCNL1	cluster1	Day1_half_life	1.674625366
CTSC	cluster1	Day1_half_life	3.154815274
CAPZA2	cluster1	Day1_half_life	3.18727562
RPL7L1	cluster1	Day1_half_life	6.558036887
ATF1	cluster1	Day1_half_life	2.912573811
PRDM1	cluster1	Day1_half_life	1.867197888
BLOC1S5-TXNDC5	cluster1	Day1_half_life	3.750154335
FTSJ1	cluster1	Day1_half_life	2.454253684
UXS1	cluster1	Day1_half_life	3.884009765
UHMK1	cluster1	Day1_half_life	2.875034709
MRPL18	cluster1	Day1_half_life	3.454344311
TBC1D10C	cluster1	Day1_half_life	0.803530087
BCL2	cluster1	Day1_half_life	2.64698918
CHCHD1	cluster1	Day1_half_life	2.441044184
ADGRG1	cluster1	Day1_half_life	4.033548532
RBM22	cluster1	Day1_half_life	3.682838654
TMEM9B	cluster1	Day1_half_life	4.311706304
GOLGA7	cluster1	Day1_half_life	3.236005793
KPNA6	cluster1	Day1_half_life	4.219716772
HEATR1	cluster1	Day1_half_life	1.576065857
UBL4A	cluster1	Day1_half_life	2.536792658
PSME3IP1	cluster1	Day1_half_life	3.965683612
TYK2	cluster1	Day1_half_life	7.766236116
FDX1	cluster1	Day1_half_life	5.74007646
INSIG1	cluster1	Day1_half_life	3.345643394
MAP2K4	cluster1	Day1_half_life	3.552631839
VHL	cluster1	Day1_half_life	0.65204055
THRAP3	cluster1	Day1_half_life	4.002526135
MEX3C	cluster1	Day1_half_life	1.99795344
SS18	cluster1	Day1_half_life	3.537588139
SMAD2	cluster1	Day1_half_life	7.902891055
BTAF1	cluster1	Day1_half_life	2.324693334
TMX1	cluster1	Day1_half_life	5.322524421
TGFBR1	cluster1	Day1_half_life	1.617036723
TXNDC5	cluster1	Day1_half_life	3.74719767
WDR43	cluster1	Day1_half_life	2.844038403
DHX8	cluster1	Day1_half_life	1.816427705
DEGS1	cluster1	Day1_half_life	5.95209676
SLC38A1	cluster1	Day1_half_life	3.174742855
OAS2	cluster1	Day1_half_life	5.077407398
KANSL3	cluster1	Day1_half_life	3.760203835
ELF1	cluster1	Day1_half_life	2.402603644
UBE2N	cluster1	Day1_half_life	3.567362512
GTF3A	cluster1	Day1_half_life	5.869782539
MAEA	cluster1	Day1_half_life	2.714029487
GRB2	cluster1	Day1_half_life	3.232421167
DDX5	cluster1	Day1_half_life	4.225601778
NNT	cluster1	Day1_half_life	2.18030306
ZFP36L1	cluster1	Day1_half_life	2.470747663
CLP1	cluster1	Day1_half_life	3.375195066
TXNRD1	cluster1	Day1_half_life	2.202671877
EP300	cluster1	Day1_half_life	2.68656645
PCED1B	cluster1	Day1_half_life	1.445400448
RIF1	cluster1	Day1_half_life	8.177991812
SCD	cluster1	Day1_half_life	4.689159222
NARS1	cluster1	Day1_half_life	3.889535455
MLEC	cluster1	Day1_half_life	3.825096422
NONO	cluster1	Day1_half_life	6.214584814
ZBTB38	cluster1	Day1_half_life	3.327219345
ARL6IP5	cluster1	Day1_half_life	4.206005578
C9orf78	cluster1	Day1_half_life	4.43342687
GDI2	cluster1	Day1_half_life	4.127815654
SEC14L1	cluster1	Day1_half_life	0.003575182
NAA15	cluster1	Day1_half_life	2.800190425
TMEM50A	cluster1	Day1_half_life	5.544475524
NFATC3	cluster1	Day1_half_life	4.507769659
IL18RAP	cluster1	Day1_half_life	2.851639925
NDC1	cluster1	Day1_half_life	2.629683466
SDHAF2	cluster1	Day1_half_life	4.088525437
WDR26	cluster1	Day1_half_life	2.973326125
MLXIP	cluster1	Day1_half_life	1.938589034
ERI1	cluster1	Day1_half_life	2.089683859
PBXIP1	cluster1	Day1_half_life	3.172696759
EIF2B1	cluster1	Day1_half_life	4.015394362
SH2D1A	cluster1	Day1_half_life	2.058227179
STAG2	cluster1	Day1_half_life	2.784278154
RALGAPB	cluster1	Day1_half_life	2.322512428
RIPK1	cluster1	Day1_half_life	2.566577641
LARS1	cluster1	Day1_half_life	2.379233288
TSPYL1	cluster1	Day1_half_life	2.00744758
RPS6KB1	cluster1	Day1_half_life	2.86584204
P2RY10	cluster1	Day1_half_life	2.383431986
RPL15	cluster1	Day1_half_life	8.300863287
ZNF75A	cluster1	Day1_half_life	4.147893663
RPF1	cluster1	Day1_half_life	4.207169756
PAQR8	cluster1	Day1_half_life	1.550472598
EIF5B	cluster1	Day1_half_life	3.646461092
EIF2S1	cluster1	Day1_half_life	2.861971587
NUDCD2	cluster1	Day1_half_life	4.955859643
CLIC1	cluster1	Day1_half_life	5.277924865
TAP1	cluster1	Day1_half_life	4.863335707
PURB	cluster1	Day1_half_life	1.657162482
DOCK8	cluster1	Day1_half_life	0.003575182
CUTC	cluster1	Day1_half_life	5.598476297
LCP2	cluster1	Day1_half_life	2.193409119
YPEL5	cluster1	Day1_half_life	2.278162137
CEBPB	cluster1	Day1_half_life	2.221794727
RBBP4	cluster1	Day1_half_life	4.368680946
TMEM167B	cluster1	Day1_half_life	4.033904065
USO1	cluster1	Day1_half_life	10.34376182
FAM107B	cluster1	Day1_half_life	2.798009433
STK38	cluster1	Day1_half_life	3.955507009
CANT1	cluster1	Day1_half_life	2.259188593
GRAP2	cluster1	Day1_half_life	3.003227491
NOTCH2	cluster1	Day1_half_life	1.058449234
TUBG1	cluster1	Day1_half_life	4.409127406
SFXN1	cluster1	Day1_half_life	0.250916689
TATDN2	cluster1	Day1_half_life	3.688899193
MRPL10	cluster1	Day1_half_life	3.691582863
TBPL1	cluster1	Day1_half_life	3.146827126
SLFN5	cluster1	Day1_half_life	0.179292087
RORA	cluster1	Day1_half_life	2.961559472
FBXO34	cluster1	Day1_half_life	2.179638104
TMEM263	cluster1	Day1_half_life	4.139087188
NFYA	cluster1	Day1_half_life	1.671879169
PDXP	cluster1	Day1_half_life	3.77017537
CLCN3	cluster1	Day1_half_life	0.353213079
SETX	cluster1	Day1_half_life	3.290775853
OSER1	cluster1	Day1_half_life	2.918535639
ABT1	cluster1	Day1_half_life	2.82182508
CREBL2	cluster1	Day1_half_life	3.738400593
SRP54	cluster1	Day1_half_life	4.050120887
MYCBP2	cluster1	Day1_half_life	5.598621178
CNOT9	cluster1	Day1_half_life	6.418885154
IL10RB	cluster1	Day1_half_life	2.048883353
MRPL58	cluster1	Day1_half_life	2.908684051
RBMX	cluster1	Day1_half_life	4.870890782
PAK2	cluster1	Day1_half_life	3.201391444
RBBP6	cluster1	Day1_half_life	2.123692627
VIM	cluster1	Day1_half_life	6.505915162
PCMT1	cluster1	Day1_half_life	2.285091262
ARMC10	cluster1	Day1_half_life	3.652887186
PLAGL2	cluster1	Day1_half_life	1.581847737
CD84	cluster1	Day1_half_life	5.96238923
LGALS8	cluster1	Day1_half_life	2.32499517
PPP1CB	cluster1	Day1_half_life	4.761007302
BTN3A1	cluster1	Day1_half_life	2.759979651
ATXN7L3	cluster1	Day1_half_life	2.130200859
RNF145	cluster1	Day1_half_life	3.561539951
NUP210	cluster1	Day1_half_life	10.49936001
USP25	cluster1	Day1_half_life	0.371960582
FBRS	cluster1	Day1_half_life	4.570604697
IPO5	cluster1	Day1_half_life	2.467270949
LSM1	cluster1	Day1_half_life	3.83138313
GTF2H3	cluster1	Day1_half_life	5.449352264
EIF4A1	cluster1	Day1_half_life	3.56366499
TACC1	cluster1	Day1_half_life	3.865058589
ATP6V0A2	cluster1	Day1_half_life	4.995906093
PLCL2	cluster1	Day1_half_life	3.56725539
CALR	cluster1	Day5_half_life	9.443624081
IL7R	cluster1	Day5_half_life	1.024947054
RAC2	cluster1	Day5_half_life	6.169708489
RAN	cluster1	Day5_half_life	4.882591214
EID1	cluster1	Day5_half_life	5.472955885
ACTG1	cluster1	Day5_half_life	4.978542322
YBX1	cluster1	Day5_half_life	7.468727576
TNFAIP8	cluster1	Day5_half_life	2.32741638
ACTB	cluster1	Day5_half_life	6.519861745
LDHA	cluster1	Day5_half_life	3.392722589
HNRNPR	cluster1	Day5_half_life	4.406476176
ETS1	cluster1	Day5_half_life	1.829933406
CCL4	cluster1	Day5_half_life	2.275891103
HP1BP3	cluster1	Day5_half_life	4.258747208
RAB7A	cluster1	Day5_half_life	3.022775759
C6orf62	cluster1	Day5_half_life	2.930350106
SELPLG	cluster1	Day5_half_life	3.267652667
YY1	cluster1	Day5_half_life	4.361458871
SELL	cluster1	Day5_half_life	2.810250552
TMPO	cluster1	Day5_half_life	2.654156874
CXCR4	cluster1	Day5_half_life	1.796610711
RBM38	cluster1	Day5_half_life	3.856274706
EIF2S3	cluster1	Day5_half_life	13.28698961
G3BP2	cluster1	Day5_half_life	1.862861895
DDX21	cluster1	Day5_half_life	2.383023463
HSP90AA1	cluster1	Day5_half_life	3.942009026
SRSF6	cluster1	Day5_half_life	2.86123547
H2AZ1	cluster1	Day5_half_life	5.014070089
GLO1	cluster1	Day5_half_life	4.773859677
VDAC3	cluster1	Day5_half_life	5.715437096
G3BP1	cluster1	Day5_half_life	5.308431921
PPP2CA	cluster1	Day5_half_life	2.636550243
TRIAP1	cluster1	Day5_half_life	2.244100176
BTN3A2	cluster1	Day5_half_life	7.602405991
CLPTM1L	cluster1	Day5_half_life	5.735075762
OGT	cluster1	Day5_half_life	5.815584897
PRKCH	cluster1	Day5_half_life	3.094959162
CDC42SE2	cluster1	Day5_half_life	2.043474551
TMSB10	cluster1	Day5_half_life	13.28752111
ACTR2	cluster1	Day5_half_life	5.270970037
TUBB4B	cluster1	Day5_half_life	2.401919165
ZFP36L2	cluster1	Day5_half_life	2.466175158
UBE2D3	cluster1	Day5_half_life	3.632018074
ITGAL	cluster1	Day5_half_life	2.233126
DDX17	cluster1	Day5_half_life	1.771504475
RASSF5	cluster1	Day5_half_life	3.631051073
CD3E	cluster1	Day5_half_life	6.598857939
TARDBP	cluster1	Day5_half_life	3.912646981
CD53	cluster1	Day5_half_life	4.469578981
TCERG1	cluster1	Day5_half_life	2.935686712
ARPC2	cluster1	Day5_half_life	5.723592187
ILF3	cluster1	Day5_half_life	4.944612934
MYL12B	cluster1	Day5_half_life	7.068145073
MRPS6	cluster1	Day5_half_life	3.69480255
STK17A	cluster1	Day5_half_life	2.609454862
NAA50	cluster1	Day5_half_life	2.718532984
PPIF	cluster1	Day5_half_life	2.254511334
YWHAH	cluster1	Day5_half_life	4.424395252
NUP50	cluster1	Day5_half_life	0.714961792
GIMAP6	cluster1	Day5_half_life	2.86248081
CREB1	cluster1	Day5_half_life	1.908586056
BTF3	cluster1	Day5_half_life	8.906544578
TMSB4X	cluster1	Day5_half_life	10.12709731
CYTIP	cluster1	Day5_half_life	2.001959365
RBM25	cluster1	Day5_half_life	0.248276701
ZNF207	cluster1	Day5_half_life	3.382070132
SARAF	cluster1	Day5_half_life	1.503315746
TMC8	cluster1	Day5_half_life	1.874452724
MTDH	cluster1	Day5_half_life	2.804273921
LEPROTL1	cluster1	Day5_half_life	7.717066667
CLTC	cluster1	Day5_half_life	2.1795922
SEC61A1	cluster1	Day5_half_life	5.860114543
MIS12	cluster1	Day5_half_life	1.824360875
ID2	cluster1	Day5_half_life	2.13874216
HIF1A	cluster1	Day5_half_life	1.039326677
MYL12A	cluster1	Day5_half_life	8.673016561
PIP5K1A	cluster1	Day5_half_life	2.28302148
CALM1	cluster1	Day5_half_life	5.376148816
PSMA4	cluster1	Day5_half_life	5.334250385
UBP1	cluster1	Day5_half_life	3.197340335
GIMAP1-GIMAP5	cluster1	Day5_half_life	0.409610892
GIMAP5	cluster1	Day5_half_life	0.36613382
KIF2A	cluster1	Day5_half_life	1.439123947
ABCF1	cluster1	Day5_half_life	4.558537165
C4orf3	cluster1	Day5_half_life	7.669218832
RAP2B	cluster1	Day5_half_life	1.756258886
AKAP13	cluster1	Day5_half_life	4.368669632
MED28	cluster1	Day5_half_life	6.541950764
LENG8	cluster1	Day5_half_life	5.09932508
RRS1	cluster1	Day5_half_life	3.874056116
PNO1	cluster1	Day5_half_life	1.804748781
TRAF5	cluster1	Day5_half_life	0.928000647
SEPTIN2	cluster1	Day5_half_life	6.7650393
LITAF	cluster1	Day5_half_life	2.794978903
SS18L2	cluster1	Day5_half_life	4.003845215
DYNLL1	cluster1	Day5_half_life	4.045610325
SRSF5	cluster1	Day5_half_life	1.772767913
RPRD1B	cluster1	Day5_half_life	5.344660574
ARGLU1	cluster1	Day5_half_life	2.380249234
OSTC	cluster1	Day5_half_life	3.957158368
SKI	cluster1	Day5_half_life	1.166299298
PPP2R2A	cluster1	Day5_half_life	2.377685628
PRF1	cluster1	Day5_half_life	2.64696691
STIP1	cluster1	Day5_half_life	4.910425472
CALM3	cluster1	Day5_half_life	5.812628835
TGIF2-RAB5IF	cluster1	Day5_half_life	5.700914396
DR1	cluster1	Day5_half_life	2.202280822
RAB5IF	cluster1	Day5_half_life	5.073084923
STMN1	cluster1	Day5_half_life	8.64529543
PNP	cluster1	Day5_half_life	3.171826464
JAGN1	cluster1	Day5_half_life	2.755182363
NOL11	cluster1	Day5_half_life	3.128693269
PDE7A	cluster1	Day5_half_life	1.400980118
NUP58	cluster1	Day5_half_life	2.778842851
GNAI3	cluster1	Day5_half_life	2.891562822
KCNAB2	cluster1	Day5_half_life	5.537104774
PYM1	cluster1	Day5_half_life	2.684125595
SATB1	cluster1	Day5_half_life	2.08097299
RAB1A	cluster1	Day5_half_life	2.214143478
CLEC2D	cluster1	Day5_half_life	2.726599481
IPO7	cluster1	Day5_half_life	2.509262764
CANX	cluster1	Day5_half_life	0.007102234
DDX18	cluster1	Day5_half_life	1.729384176
TIMM17A	cluster1	Day5_half_life	4.847541245
DLD	cluster1	Day5_half_life	3.361548124
ZDHHC18	cluster1	Day5_half_life	5.278326066
TMEM43	cluster1	Day5_half_life	4.159121444
C12orf75	cluster1	Day5_half_life	4.245194713
SEPHS2	cluster1	Day5_half_life	2.277339579
RESF1	cluster1	Day5_half_life	3.503235927
CRYBG1	cluster1	Day5_half_life	3.743565654
IMP3	cluster1	Day5_half_life	1.972328996
CAPZA1	cluster1	Day5_half_life	3.191501946
WBP1L	cluster1	Day5_half_life	2.419508888
AP1G1	cluster1	Day5_half_life	1.947101468
PAG1	cluster1	Day5_half_life	3.487872969
AARS1	cluster1	Day5_half_life	4.175937106
JAK1	cluster1	Day5_half_life	3.841115444
RNF7	cluster1	Day5_half_life	4.401795442
APOLD1	cluster1	Day5_half_life	5.156528476
DDX47	cluster1	Day5_half_life	5.296986037
ADAR	cluster1	Day5_half_life	4.11356047
EIF3A	cluster1	Day5_half_life	3.345649309
BLOC1S4	cluster1	Day5_half_life	1.239155977
[truncated: 1,331 more rows]
