# Supplementary material for: Meta-unstable mRNAs in activated CD8+ T cells are defined by interlinked AU-rich elements and m6A mRNA methylation
Source: Nat Commun. 2026 Jan 22;17:160. doi: 10.1038/s41467-025-67762-w (PMC12827480; doi:10.1038/s41467-025-67762-w)
Supplement: Supplementary file 6 — Source Data [file 41467_2025_67762_MOESM6_ESM.zip › Source Data/Fig-S2G-S2H.csv]

moduleset	module.no	SYMBOL	sample	halflife
cell.cycle.division	2	ACTL6A	NonAc_half_life	4.970265205
cell.cycle.division	2	ADK	NonAc_half_life	4.554244242
cell.cycle.division	2	AHCY	NonAc_half_life	8.544858882
cell.cycle.division	2	AK2	NonAc_half_life	7.079233462
cell.cycle.division	2	ALG8	NonAc_half_life	0.035926421
cell.cycle.division	2	AMD1	NonAc_half_life	1.55664123
cell.cycle.division	2	APEX1	NonAc_half_life	5.069719304
cell.cycle.division	2	ARHGAP11A	NonAc_half_life	2.172693928
cell.cycle.division	2	ASNS	NonAc_half_life	7.166765412
cell.cycle.division	2	ATP13A3	NonAc_half_life	3.24705802
cell.cycle.division	2	ATP5IF1	NonAc_half_life	5.289114309
cell.cycle.division	2	ATP5MC3	NonAc_half_life	3.632331807
cell.cycle.division	2	BARD1	NonAc_half_life	3.148994026
cell.cycle.division	2	BCAP29	NonAc_half_life	1.719179278
cell.cycle.division	2	BST2	NonAc_half_life	4.870045123
cell.cycle.division	2	CAD	NonAc_half_life	0.389837051
cell.cycle.division	2	CASP3	NonAc_half_life	0.58261657
cell.cycle.division	2	CCDC34	NonAc_half_life	1.659678086
cell.cycle.division	2	CCR7	NonAc_half_life	2.722256158
cell.cycle.division	2	CCT3	NonAc_half_life	4.572291083
cell.cycle.division	2	CCT5	NonAc_half_life	3.081695464
cell.cycle.division	2	CCT6A	NonAc_half_life	5.251391972
cell.cycle.division	2	CCT7	NonAc_half_life	4.704907107
cell.cycle.division	2	CCT8	NonAc_half_life	10.06050883
cell.cycle.division	2	CD69	NonAc_half_life	0.252676469
cell.cycle.division	2	CDK2	NonAc_half_life	4.038684924
cell.cycle.division	2	CDKN3	NonAc_half_life	0.838060461
cell.cycle.division	2	CHAF1A	NonAc_half_life	1.216056428
cell.cycle.division	2	CHCHD2	NonAc_half_life	6.15220178
cell.cycle.division	2	CHCHD4	NonAc_half_life	8.224288635
cell.cycle.division	2	CKS1B	NonAc_half_life	4.25054102
cell.cycle.division	2	CLPP	NonAc_half_life	1.643286531
cell.cycle.division	2	CNBP	NonAc_half_life	5.955630655
cell.cycle.division	2	CNIH4	NonAc_half_life	7.139879361
cell.cycle.division	2	COPS5	NonAc_half_life	2.086376004
cell.cycle.division	2	COX7A2	NonAc_half_life	22.72998047
cell.cycle.division	2	COX7B	NonAc_half_life	3.496264491
cell.cycle.division	2	CYC1	NonAc_half_life	4.211122629
cell.cycle.division	2	DCTD	NonAc_half_life	4.574739207
cell.cycle.division	2	DDX1	NonAc_half_life	0.37481974
cell.cycle.division	2	DDX56	NonAc_half_life	7.667731058
cell.cycle.division	2	DENR	NonAc_half_life	10.02103779
cell.cycle.division	2	DHFR	NonAc_half_life	11.83086399
cell.cycle.division	2	DNAJC19	NonAc_half_life	11.72797556
cell.cycle.division	2	DSN1	NonAc_half_life	5.04115121
cell.cycle.division	2	E2F3	NonAc_half_life	4.583971524
cell.cycle.division	2	EBNA1BP2	NonAc_half_life	1.82803553
cell.cycle.division	2	EGR2	NonAc_half_life	0.561519947
cell.cycle.division	2	EIF2B1	NonAc_half_life	6.764287861
cell.cycle.division	2	EIF2S1	NonAc_half_life	5.467190844
cell.cycle.division	2	EIF2S2	NonAc_half_life	6.407948576
cell.cycle.division	2	EIF4A1	NonAc_half_life	4.052220724
cell.cycle.division	2	EIF4A3	NonAc_half_life	6.215197285
cell.cycle.division	2	ERH	NonAc_half_life	5.736902332
cell.cycle.division	2	ETF1	NonAc_half_life	3.691697622
cell.cycle.division	2	EZH2	NonAc_half_life	0.326126119
cell.cycle.division	2	FARSB	NonAc_half_life	6.455352785
cell.cycle.division	2	FBL	NonAc_half_life	10.17541566
cell.cycle.division	2	FEN1	NonAc_half_life	9.532912564
cell.cycle.division	2	FIGNL1	NonAc_half_life	1.6804359
cell.cycle.division	2	FPGS	NonAc_half_life	11.09101001
cell.cycle.division	2	FTSJ3	NonAc_half_life	5.455703058
cell.cycle.division	2	FUS	NonAc_half_life	7.547847814
cell.cycle.division	2	GAR1	NonAc_half_life	5.059858954
cell.cycle.division	2	GART	NonAc_half_life	3.524040664
cell.cycle.division	2	GEMIN6	NonAc_half_life	0.38963101
cell.cycle.division	2	GINS1	NonAc_half_life	0.279488501
cell.cycle.division	2	GMNN	NonAc_half_life	6.306424623
cell.cycle.division	2	GNL3	NonAc_half_life	4.810485616
cell.cycle.division	2	GNPNAT1	NonAc_half_life	10.42378563
cell.cycle.division	2	GOT1	NonAc_half_life	4.160688175
cell.cycle.division	2	GPATCH4	NonAc_half_life	8.95968715
cell.cycle.division	2	GPX1	NonAc_half_life	7.336154908
cell.cycle.division	2	GRWD1	NonAc_half_life	4.01306985
cell.cycle.division	2	GTF2E2	NonAc_half_life	3.320395501
cell.cycle.division	2	GTPBP4	NonAc_half_life	13.12589964
cell.cycle.division	2	HARS1	NonAc_half_life	0.397787128
cell.cycle.division	2	HAT1	NonAc_half_life	3.998962986
cell.cycle.division	2	HAVCR2	NonAc_half_life	0.030587383
cell.cycle.division	2	HAX1	NonAc_half_life	2.623214034
cell.cycle.division	2	HCCS	NonAc_half_life	0.457139499
cell.cycle.division	2	HDGF	NonAc_half_life	3.191331031
cell.cycle.division	2	HEATR1	NonAc_half_life	6.173717588
cell.cycle.division	2	HEATR3	NonAc_half_life	7.228014121
cell.cycle.division	2	HINT1	NonAc_half_life	7.273688343
cell.cycle.division	2	HIRIP3	NonAc_half_life	3.886275559
cell.cycle.division	2	HMGB2	NonAc_half_life	6.263111543
cell.cycle.division	2	HNRNPAB	NonAc_half_life	4.939586187
cell.cycle.division	2	HSPA5	NonAc_half_life	3.190355223
cell.cycle.division	2	HSPA9	NonAc_half_life	4.090063116
cell.cycle.division	2	HSPD1	NonAc_half_life	9.18223273
cell.cycle.division	2	HSPE1	NonAc_half_life	5.965568126
cell.cycle.division	2	IDI1	NonAc_half_life	0.936425879
cell.cycle.division	2	IFI30	NonAc_half_life	2.336131887
cell.cycle.division	2	IFRD2	NonAc_half_life	4.6909043
cell.cycle.division	2	IPO5	NonAc_half_life	6.373320897
cell.cycle.division	2	IPO7	NonAc_half_life	6.414303672
cell.cycle.division	2	KIF22	NonAc_half_life	3.020754937
cell.cycle.division	2	KPNA2	NonAc_half_life	3.405183461
cell.cycle.division	2	KTI12	NonAc_half_life	0.371977949
cell.cycle.division	2	LDHA	NonAc_half_life	4.707302496
cell.cycle.division	2	LIG1	NonAc_half_life	17.28732765
cell.cycle.division	2	LMNB1	NonAc_half_life	9.135581101
cell.cycle.division	2	LRRC40	NonAc_half_life	5.954820121
cell.cycle.division	2	LSM2	NonAc_half_life	5.768675301
cell.cycle.division	2	LSM3	NonAc_half_life	4.258016681
cell.cycle.division	2	LSM7	NonAc_half_life	5.570247464
cell.cycle.division	2	LYAR	NonAc_half_life	3.373489639
cell.cycle.division	2	MAGOH	NonAc_half_life	4.972662431
cell.cycle.division	2	MARCKSL1	NonAc_half_life	5.597618592
cell.cycle.division	2	MBNL3	NonAc_half_life	7.269225874
cell.cycle.division	2	MCM3	NonAc_half_life	6.341556501
cell.cycle.division	2	MCM5	NonAc_half_life	14.97082776
cell.cycle.division	2	MCM6	NonAc_half_life	3.7927816
cell.cycle.division	2	MCM7	NonAc_half_life	4.30035777
cell.cycle.division	2	MDN1	NonAc_half_life	5.051345674
cell.cycle.division	2	MIF	NonAc_half_life	18.08004938
cell.cycle.division	2	MORF4L2	NonAc_half_life	6.376100353
cell.cycle.division	2	MRPL18	NonAc_half_life	5.120332591
cell.cycle.division	2	MRPL2	NonAc_half_life	0.003575182
cell.cycle.division	2	MRPL35	NonAc_half_life	0.587773266
cell.cycle.division	2	MRPL36	NonAc_half_life	1.943929013
cell.cycle.division	2	MRPL45	NonAc_half_life	7.507268711
cell.cycle.division	2	MRPL47	NonAc_half_life	0.553232667
cell.cycle.division	2	MRPL50	NonAc_half_life	4.949620556
cell.cycle.division	2	MRPL51	NonAc_half_life	2.535587841
cell.cycle.division	2	MRPL54	NonAc_half_life	3.214185099
cell.cycle.division	2	MRPS18B	NonAc_half_life	2.699286047
cell.cycle.division	2	MRPS22	NonAc_half_life	2.98190553
cell.cycle.division	2	MRPS27	NonAc_half_life	7.39510364
cell.cycle.division	2	MRPS33	NonAc_half_life	9.554240624
cell.cycle.division	2	MRPS6	NonAc_half_life	4.699816926
cell.cycle.division	2	MRRF	NonAc_half_life	4.77226727
cell.cycle.division	2	MTHFD2	NonAc_half_life	3.718676517
cell.cycle.division	2	MYBBP1A	NonAc_half_life	10.87823526
cell.cycle.division	2	MYC	NonAc_half_life	0.301594949
cell.cycle.division	2	NAMPT	NonAc_half_life	7.013751687
cell.cycle.division	2	NAP1L1	NonAc_half_life	12.32715861
cell.cycle.division	2	NARS1	NonAc_half_life	4.495085973
cell.cycle.division	2	NASP	NonAc_half_life	2.375735972
cell.cycle.division	2	NCAPD2	NonAc_half_life	11.03984578
cell.cycle.division	2	NDUFA12	NonAc_half_life	5.88642793
cell.cycle.division	2	NDUFAB1	NonAc_half_life	7.714273093
cell.cycle.division	2	NDUFAF4	NonAc_half_life	0.465044072
cell.cycle.division	2	NDUFC2	NonAc_half_life	16.18982036
cell.cycle.division	2	NEDD8	NonAc_half_life	5.367955993
cell.cycle.division	2	NHP2	NonAc_half_life	9.833799423
cell.cycle.division	2	NIP7	NonAc_half_life	3.424466407
cell.cycle.division	2	NME1	NonAc_half_life	9.951566122
cell.cycle.division	2	NME2	NonAc_half_life	6.895428911
cell.cycle.division	2	NOL11	NonAc_half_life	4.154172076
cell.cycle.division	2	NOP10	NonAc_half_life	6.562765642
cell.cycle.division	2	NOP16	NonAc_half_life	4.388723443
cell.cycle.division	2	NOP2	NonAc_half_life	4.224222935
cell.cycle.division	2	NOP56	NonAc_half_life	3.010449927
cell.cycle.division	2	NOP58	NonAc_half_life	3.638739426
cell.cycle.division	2	NSL1	NonAc_half_life	5.426818991
cell.cycle.division	2	NSUN2	NonAc_half_life	3.009117055
cell.cycle.division	2	NUDC	NonAc_half_life	1.50560546
cell.cycle.division	2	NUDCD2	NonAc_half_life	6.294061186
cell.cycle.division	2	NUP133	NonAc_half_life	3.185933574
cell.cycle.division	2	NUP43	NonAc_half_life	2.608845757
cell.cycle.division	2	NUSAP1	NonAc_half_life	1.026790515
cell.cycle.division	2	ODC1	NonAc_half_life	18.20947902
cell.cycle.division	2	OIP5	NonAc_half_life	0.003575182
cell.cycle.division	2	OLA1	NonAc_half_life	5.195831339
cell.cycle.division	2	PA2G4	NonAc_half_life	7.014517696
cell.cycle.division	2	PARL	NonAc_half_life	6.163647791
cell.cycle.division	2	PCNA	NonAc_half_life	2.876962669
cell.cycle.division	2	PDCD5	NonAc_half_life	10.57125183
cell.cycle.division	2	PDIA6	NonAc_half_life	14.7515711
cell.cycle.division	2	PGK1	NonAc_half_life	8.90705867
cell.cycle.division	2	PHB2	NonAc_half_life	6.066130665
cell.cycle.division	2	PHF5A	NonAc_half_life	6.899017018
cell.cycle.division	2	PLAC8	NonAc_half_life	4.156277268
cell.cycle.division	2	PLP2	NonAc_half_life	10.02634424
cell.cycle.division	2	PLRG1	NonAc_half_life	4.321763685
cell.cycle.division	2	PNO1	NonAc_half_life	2.846798222
cell.cycle.division	2	POLDIP2	NonAc_half_life	6.556284219
cell.cycle.division	2	POLR2D	NonAc_half_life	3.649557015
cell.cycle.division	2	POLR2F	NonAc_half_life	4.066901103
cell.cycle.division	2	POLR2L	NonAc_half_life	9.695687477
cell.cycle.division	2	POMP	NonAc_half_life	6.169915536
cell.cycle.division	2	PPA1	NonAc_half_life	9.04700537
cell.cycle.division	2	PPID	NonAc_half_life	3.592114535
cell.cycle.division	2	PPIH	NonAc_half_life	3.586426233
cell.cycle.division	2	PPP1R14B	NonAc_half_life	2.399392161
cell.cycle.division	2	PPRC1	NonAc_half_life	2.282174238
cell.cycle.division	2	PRDX1	NonAc_half_life	4.23935099
cell.cycle.division	2	PRDX3	NonAc_half_life	4.087663669
cell.cycle.division	2	PREP	NonAc_half_life	3.402954011
cell.cycle.division	2	PRMT1	NonAc_half_life	5.667600825
cell.cycle.division	2	PRPF31	NonAc_half_life	5.680554958
cell.cycle.division	2	PSMA4	NonAc_half_life	5.642225441
cell.cycle.division	2	PSMA5	NonAc_half_life	10.23256938
cell.cycle.division	2	PSMB2	NonAc_half_life	4.104350176
cell.cycle.division	2	PSMB6	NonAc_half_life	7.419733426
cell.cycle.division	2	PSMB7	NonAc_half_life	10.02723294
cell.cycle.division	2	PSMC5	NonAc_half_life	0.003575182
cell.cycle.division	2	PSMC6	NonAc_half_life	4.293392032
cell.cycle.division	2	PSMD1	NonAc_half_life	3.588779509
cell.cycle.division	2	PSMD14	NonAc_half_life	2.779683339
cell.cycle.division	2	PSMD6	NonAc_half_life	7.936659855
cell.cycle.division	2	PSMD7	NonAc_half_life	7.080958847
cell.cycle.division	2	PSMG2	NonAc_half_life	5.838794084
cell.cycle.division	2	PWP1	NonAc_half_life	6.035367576
cell.cycle.division	2	RAB18	NonAc_half_life	4.906015804
cell.cycle.division	2	RAN	NonAc_half_life	4.494751517
cell.cycle.division	2	RANBP1	NonAc_half_life	8.75532695
cell.cycle.division	2	RANGRF	NonAc_half_life	17.20952589
cell.cycle.division	2	RCL1	NonAc_half_life	9.489685631
cell.cycle.division	2	RFC4	NonAc_half_life	6.778413253
cell.cycle.division	2	RFWD3	NonAc_half_life	5.052848104
cell.cycle.division	2	RNPEP	NonAc_half_life	8.597373347
cell.cycle.division	2	RPAP3	NonAc_half_life	11.41251449
cell.cycle.division	2	RPL15	NonAc_half_life	16.6114474
cell.cycle.division	2	RPP40	NonAc_half_life	0.276008846
cell.cycle.division	2	RRM1	NonAc_half_life	4.568910144
cell.cycle.division	2	RRP1B	NonAc_half_life	2.716053751
cell.cycle.division	2	RRS1	NonAc_half_life	3.074036588
cell.cycle.division	2	RSL24D1	NonAc_half_life	10.66202823
cell.cycle.division	2	RUVBL1	NonAc_half_life	6.175028448
cell.cycle.division	2	RUVBL2	NonAc_half_life	5.717716658
cell.cycle.division	2	SCD	NonAc_half_life	7.117956875
cell.cycle.division	2	SHMT2	NonAc_half_life	9.366836801
cell.cycle.division	2	SHQ1	NonAc_half_life	1.943784325
cell.cycle.division	2	SIGMAR1	NonAc_half_life	8.256317125
cell.cycle.division	2	SLBP	NonAc_half_life	6.413121236
cell.cycle.division	2	SLC25A17	NonAc_half_life	2.235715909
cell.cycle.division	2	SLC25A5	NonAc_half_life	6.280432292
cell.cycle.division	2	SLC7A5	NonAc_half_life	2.678883133
cell.cycle.division	2	SMC2	NonAc_half_life	3.162075349
cell.cycle.division	2	SMYD2	NonAc_half_life	12.54316177
cell.cycle.division	2	SNRPD2	NonAc_half_life	10.26383176
cell.cycle.division	2	SNRPD3	NonAc_half_life	3.683735703
cell.cycle.division	2	SRM	NonAc_half_life	2.935050411
cell.cycle.division	2	SSR2	NonAc_half_life	6.731841528
cell.cycle.division	2	STMN1	NonAc_half_life	5.059881692
cell.cycle.division	2	STOML2	NonAc_half_life	10.49972718
cell.cycle.division	2	TACC3	NonAc_half_life	5.544312072
cell.cycle.division	2	TAF1D	NonAc_half_life	9.673547391
cell.cycle.division	2	TCP1	NonAc_half_life	3.726989622
cell.cycle.division	2	TDG	NonAc_half_life	0.635140263
cell.cycle.division	2	TFRC	NonAc_half_life	3.048465732
cell.cycle.division	2	THG1L	NonAc_half_life	2.540822541
cell.cycle.division	2	THOC3	NonAc_half_life	12.29860207
cell.cycle.division	2	THOP1	NonAc_half_life	2.176163612
cell.cycle.division	2	TIGIT	NonAc_half_life	3.673587032
cell.cycle.division	2	TIMM17A	NonAc_half_life	1.316084826
cell.cycle.division	2	TIMM8B	NonAc_half_life	4.090425222
cell.cycle.division	2	TIPIN	NonAc_half_life	3.230352169
cell.cycle.division	2	TK1	NonAc_half_life	0.003575182
cell.cycle.division	2	TMEM147	NonAc_half_life	5.841869486
cell.cycle.division	2	TMEM97	NonAc_half_life	2.486377483
cell.cycle.division	2	TNF	NonAc_half_life	3.17003299
cell.cycle.division	2	TPI1	NonAc_half_life	8.2043048
cell.cycle.division	2	TRIM59	NonAc_half_life	7.530002783
cell.cycle.division	2	TSR1	NonAc_half_life	0.648701671
cell.cycle.division	2	TUBA1B	NonAc_half_life	3.606008284
cell.cycle.division	2	TUFM	NonAc_half_life	5.65008134
cell.cycle.division	2	TXNL1	NonAc_half_life	8.459666161
cell.cycle.division	2	UBE2S	NonAc_half_life	2.629460809
cell.cycle.division	2	UBE2V2	NonAc_half_life	2.810105981
cell.cycle.division	2	UCHL3	NonAc_half_life	4.320368527
cell.cycle.division	2	UCHL5	NonAc_half_life	5.875743319
cell.cycle.division	2	UMPS	NonAc_half_life	3.365183694
cell.cycle.division	2	VDAC1	NonAc_half_life	5.415785334
cell.cycle.division	2	VDAC2	NonAc_half_life	0.576799423
cell.cycle.division	2	WDHD1	NonAc_half_life	0.151586918
cell.cycle.division	2	WDR36	NonAc_half_life	3.999442353
cell.cycle.division	2	WDR55	NonAc_half_life	6.374756068
cell.cycle.division	2	WDR75	NonAc_half_life	9.955873131
cell.cycle.division	2	YARS2	NonAc_half_life	8.871964974
cell.cycle.division	2	ZC3HAV1	NonAc_half_life	3.645414699
cell.cycle.division	2	ZCCHC10	NonAc_half_life	4.314920022
cell.cycle.division	2	ZMYND19	NonAc_half_life	7.492035568
cell.cycle.division	2	ZNHIT6	NonAc_half_life	8.25355867
cell.cycle.division	2	ZWILCH	NonAc_half_life	10.24051429
cell.cycle.division	2	ACTL6A	Day1_half_life	2.337961465
cell.cycle.division	2	ADK	Day1_half_life	1.98891555
cell.cycle.division	2	AHCY	Day1_half_life	6.916418228
cell.cycle.division	2	AK2	Day1_half_life	5.263064406
cell.cycle.division	2	ALG8	Day1_half_life	3.973945653
cell.cycle.division	2	AMD1	Day1_half_life	2.51035237
cell.cycle.division	2	APEX1	Day1_half_life	6.253889226
cell.cycle.division	2	ARHGAP11A	Day1_half_life	0.038910725
cell.cycle.division	2	ASNS	Day1_half_life	5.825669253
cell.cycle.division	2	ATP13A3	Day1_half_life	7.573122245
cell.cycle.division	2	ATP5IF1	Day1_half_life	6.72178548
cell.cycle.division	2	ATP5MC3	Day1_half_life	5.783782205
cell.cycle.division	2	BARD1	Day1_half_life	4.944976755
cell.cycle.division	2	BCAP29	Day1_half_life	0.003575182
cell.cycle.division	2	BST2	Day1_half_life	7.450573016
cell.cycle.division	2	CAD	Day1_half_life	4.487910341
cell.cycle.division	2	CASP3	Day1_half_life	2.985858901
cell.cycle.division	2	CCDC34	Day1_half_life	3.112987502
cell.cycle.division	2	CCR7	Day1_half_life	1.575556643
cell.cycle.division	2	CCT3	Day1_half_life	5.6230479
cell.cycle.division	2	CCT5	Day1_half_life	3.955536257
cell.cycle.division	2	CCT6A	Day1_half_life	3.8733226
cell.cycle.division	2	CCT7	Day1_half_life	6.802259437
cell.cycle.division	2	CCT8	Day1_half_life	4.135703194
cell.cycle.division	2	CD69	Day1_half_life	1.654953451
cell.cycle.division	2	CDK2	Day1_half_life	6.193720181
cell.cycle.division	2	CDKN3	Day1_half_life	0.490806751
cell.cycle.division	2	CHAF1A	Day1_half_life	0.952952521
cell.cycle.division	2	CHCHD2	Day1_half_life	7.952349496
cell.cycle.division	2	CHCHD4	Day1_half_life	2.271391829
cell.cycle.division	2	CKS1B	Day1_half_life	5.592286027
cell.cycle.division	2	CLPP	Day1_half_life	5.822729419
cell.cycle.division	2	CNBP	Day1_half_life	3.175686633
cell.cycle.division	2	CNIH4	Day1_half_life	2.491806626
cell.cycle.division	2	COPS5	Day1_half_life	3.47928286
cell.cycle.division	2	COX7A2	Day1_half_life	9.027944004
cell.cycle.division	2	COX7B	Day1_half_life	9.227506783
cell.cycle.division	2	CYC1	Day1_half_life	4.354864749
cell.cycle.division	2	DCTD	Day1_half_life	3.628803863
cell.cycle.division	2	DDX1	Day1_half_life	4.482276657
cell.cycle.division	2	DDX56	Day1_half_life	4.572807156
cell.cycle.division	2	DENR	Day1_half_life	5.315852739
cell.cycle.division	2	DHFR	Day1_half_life	0.639956112
cell.cycle.division	2	DNAJC19	Day1_half_life	6.651587336
cell.cycle.division	2	DSN1	Day1_half_life	5.715959988
cell.cycle.division	2	E2F3	Day1_half_life	2.026398885
cell.cycle.division	2	EBNA1BP2	Day1_half_life	7.622027074
cell.cycle.division	2	EGR2	Day1_half_life	2.241182499
cell.cycle.division	2	EIF2B1	Day1_half_life	4.015394362
cell.cycle.division	2	EIF2S1	Day1_half_life	2.861971587
cell.cycle.division	2	EIF2S2	Day1_half_life	3.530314261
cell.cycle.division	2	EIF4A1	Day1_half_life	3.56366499
cell.cycle.division	2	EIF4A3	Day1_half_life	4.55176151
cell.cycle.division	2	ERH	Day1_half_life	5.824016391
cell.cycle.division	2	ETF1	Day1_half_life	3.087207823
cell.cycle.division	2	EZH2	Day1_half_life	2.399861368
cell.cycle.division	2	FARSB	Day1_half_life	8.844277003
cell.cycle.division	2	FBL	Day1_half_life	9.036149398
cell.cycle.division	2	FEN1	Day1_half_life	4.394123489
cell.cycle.division	2	FIGNL1	Day1_half_life	4.834265941
cell.cycle.division	2	FPGS	Day1_half_life	8.397765356
cell.cycle.division	2	FTSJ3	Day1_half_life	7.242603903
cell.cycle.division	2	FUS	Day1_half_life	7.497008081
cell.cycle.division	2	GAR1	Day1_half_life	3.196798057
cell.cycle.division	2	GART	Day1_half_life	2.403159826
cell.cycle.division	2	GEMIN6	Day1_half_life	3.054281723
cell.cycle.division	2	GINS1	Day1_half_life	6.120010553
cell.cycle.division	2	GMNN	Day1_half_life	2.245829095
cell.cycle.division	2	GNL3	Day1_half_life	3.251934843
cell.cycle.division	2	GNPNAT1	Day1_half_life	4.355263471
cell.cycle.division	2	GOT1	Day1_half_life	3.82055935
cell.cycle.division	2	GPATCH4	Day1_half_life	4.346310873
cell.cycle.division	2	GPX1	Day1_half_life	13.5011975
cell.cycle.division	2	GRWD1	Day1_half_life	3.777042834
cell.cycle.division	2	GTF2E2	Day1_half_life	6.492884334
cell.cycle.division	2	GTPBP4	Day1_half_life	2.659126487
cell.cycle.division	2	HARS1	Day1_half_life	5.266059984
cell.cycle.division	2	HAT1	Day1_half_life	4.849688387
cell.cycle.division	2	HAVCR2	Day1_half_life	2.382397289
cell.cycle.division	2	HAX1	Day1_half_life	4.812075506
cell.cycle.division	2	HCCS	Day1_half_life	3.901647516
cell.cycle.division	2	HDGF	Day1_half_life	3.249175384
cell.cycle.division	2	HEATR1	Day1_half_life	1.576065857
cell.cycle.division	2	HEATR3	Day1_half_life	1.851090993
cell.cycle.division	2	HINT1	Day1_half_life	6.942210036
cell.cycle.division	2	HIRIP3	Day1_half_life	4.700201883
cell.cycle.division	2	HMGB2	Day1_half_life	7.040542572
cell.cycle.division	2	HNRNPAB	Day1_half_life	3.70698973
cell.cycle.division	2	HSPA5	Day1_half_life	3.20087277
cell.cycle.division	2	HSPA9	Day1_half_life	4.312091974
cell.cycle.division	2	HSPD1	Day1_half_life	5.943045954
cell.cycle.division	2	HSPE1	Day1_half_life	6.094562498
cell.cycle.division	2	IDI1	Day1_half_life	3.834034508
cell.cycle.division	2	IFI30	Day1_half_life	0.896917558
cell.cycle.division	2	IFRD2	Day1_half_life	4.143787671
cell.cycle.division	2	IPO5	Day1_half_life	2.467270949
cell.cycle.division	2	IPO7	Day1_half_life	2.885024162
cell.cycle.division	2	KIF22	Day1_half_life	7.291947352
cell.cycle.division	2	KPNA2	Day1_half_life	4.312025602
cell.cycle.division	2	KTI12	Day1_half_life	1.666944534
cell.cycle.division	2	LDHA	Day1_half_life	4.088311487
cell.cycle.division	2	LIG1	Day1_half_life	8.211274293
cell.cycle.division	2	LMNB1	Day1_half_life	8.344217077
cell.cycle.division	2	LRRC40	Day1_half_life	0.703929672
cell.cycle.division	2	LSM2	Day1_half_life	4.091591595
cell.cycle.division	2	LSM3	Day1_half_life	7.919414005
cell.cycle.division	2	LSM7	Day1_half_life	5.4637212
cell.cycle.division	2	LYAR	Day1_half_life	5.357361984
cell.cycle.division	2	MAGOH	Day1_half_life	5.48067149
cell.cycle.division	2	MARCKSL1	Day1_half_life	2.556624488
cell.cycle.division	2	MBNL3	Day1_half_life	3.879314187
cell.cycle.division	2	MCM3	Day1_half_life	2.493154821
cell.cycle.division	2	MCM5	Day1_half_life	8.246246896
cell.cycle.division	2	MCM6	Day1_half_life	2.532118858
cell.cycle.division	2	MCM7	Day1_half_life	3.728257425
cell.cycle.division	2	MDN1	Day1_half_life	2.251600909
cell.cycle.division	2	MIF	Day1_half_life	16.64639548
cell.cycle.division	2	MORF4L2	Day1_half_life	3.285306432
cell.cycle.division	2	MRPL18	Day1_half_life	3.454344311
cell.cycle.division	2	MRPL2	Day1_half_life	6.878430077
cell.cycle.division	2	MRPL35	Day1_half_life	4.420631971
cell.cycle.division	2	MRPL36	Day1_half_life	5.105834821
cell.cycle.division	2	MRPL45	Day1_half_life	5.852894855
cell.cycle.division	2	MRPL47	Day1_half_life	4.117797061
cell.cycle.division	2	MRPL50	Day1_half_life	5.358380762
cell.cycle.division	2	MRPL51	Day1_half_life	4.791794477
cell.cycle.division	2	MRPL54	Day1_half_life	10.49670562
cell.cycle.division	2	MRPS18B	Day1_half_life	3.932155504
cell.cycle.division	2	MRPS22	Day1_half_life	6.928427024
cell.cycle.division	2	MRPS27	Day1_half_life	3.962588684
cell.cycle.division	2	MRPS33	Day1_half_life	4.846025194
cell.cycle.division	2	MRPS6	Day1_half_life	2.824911197
cell.cycle.division	2	MRRF	Day1_half_life	4.617512164
cell.cycle.division	2	MTHFD2	Day1_half_life	3.253309953
cell.cycle.division	2	MYBBP1A	Day1_half_life	5.695250842
cell.cycle.division	2	MYC	Day1_half_life	1.878070882
cell.cycle.division	2	NAMPT	Day1_half_life	3.811741637
cell.cycle.division	2	NAP1L1	Day1_half_life	6.011539393
cell.cycle.division	2	NARS1	Day1_half_life	3.889535455
cell.cycle.division	2	NASP	Day1_half_life	4.251754062
cell.cycle.division	2	NCAPD2	Day1_half_life	0.416815704
cell.cycle.division	2	NDUFA12	Day1_half_life	4.712722214
cell.cycle.division	2	NDUFAB1	Day1_half_life	6.551672677
cell.cycle.division	2	NDUFAF4	Day1_half_life	4.442090179
cell.cycle.division	2	NDUFC2	Day1_half_life	11.0919343
cell.cycle.division	2	NEDD8	Day1_half_life	7.896088077
cell.cycle.division	2	NHP2	Day1_half_life	9.187145201
cell.cycle.division	2	NIP7	Day1_half_life	2.113786392
cell.cycle.division	2	NME1	Day1_half_life	7.230815555
cell.cycle.division	2	NME2	Day1_half_life	9.367598011
cell.cycle.division	2	NOL11	Day1_half_life	2.996756406
cell.cycle.division	2	NOP10	Day1_half_life	4.644731622
cell.cycle.division	2	NOP16	Day1_half_life	2.812048927
cell.cycle.division	2	NOP2	Day1_half_life	3.840114616
cell.cycle.division	2	NOP56	Day1_half_life	4.518033895
cell.cycle.division	2	NOP58	Day1_half_life	5.610363864
cell.cycle.division	2	NSL1	Day1_half_life	5.04710807
cell.cycle.division	2	NSUN2	Day1_half_life	4.015138829
cell.cycle.division	2	NUDC	Day1_half_life	6.016127429
cell.cycle.division	2	NUDCD2	Day1_half_life	4.955859643
cell.cycle.division	2	NUP133	Day1_half_life	3.565213743
cell.cycle.division	2	NUP43	Day1_half_life	2.364423999
cell.cycle.division	2	NUSAP1	Day1_half_life	0.217008591
cell.cycle.division	2	ODC1	Day1_half_life	4.149280766
cell.cycle.division	2	OIP5	Day1_half_life	3.161557591
cell.cycle.division	2	OLA1	Day1_half_life	5.101922532
cell.cycle.division	2	PA2G4	Day1_half_life	3.884576803
cell.cycle.division	2	PARL	Day1_half_life	7.507881385
cell.cycle.division	2	PCNA	Day1_half_life	3.6353016
cell.cycle.division	2	PDCD5	Day1_half_life	5.535774965
cell.cycle.division	2	PDIA6	Day1_half_life	5.030622009
cell.cycle.division	2	PGK1	Day1_half_life	7.962667671
cell.cycle.division	2	PHB2	Day1_half_life	6.144788975
cell.cycle.division	2	PHF5A	Day1_half_life	2.30905724
cell.cycle.division	2	PLAC8	Day1_half_life	3.991245112
cell.cycle.division	2	PLP2	Day1_half_life	9.515750287
cell.cycle.division	2	PLRG1	Day1_half_life	3.79516708
cell.cycle.division	2	PNO1	Day1_half_life	4.958761713
cell.cycle.division	2	POLDIP2	Day1_half_life	1.749926878
cell.cycle.division	2	POLR2D	Day1_half_life	2.696364763
cell.cycle.division	2	POLR2F	Day1_half_life	4.776800852
cell.cycle.division	2	POLR2L	Day1_half_life	9.16909133
cell.cycle.division	2	POMP	Day1_half_life	5.262013481
cell.cycle.division	2	PPA1	Day1_half_life	5.523095865
cell.cycle.division	2	PPID	Day1_half_life	4.016076706
cell.cycle.division	2	PPIH	Day1_half_life	5.889048018
cell.cycle.division	2	PPP1R14B	Day1_half_life	7.065204267
cell.cycle.division	2	PPRC1	Day1_half_life	2.409423429
cell.cycle.division	2	PRDX1	Day1_half_life	7.751230257
cell.cycle.division	2	PRDX3	Day1_half_life	3.59803404
cell.cycle.division	2	PREP	Day1_half_life	2.861543859
cell.cycle.division	2	PRMT1	Day1_half_life	6.789475964
cell.cycle.division	2	PRPF31	Day1_half_life	6.141778481
cell.cycle.division	2	PSMA4	Day1_half_life	5.813388931
cell.cycle.division	2	PSMA5	Day1_half_life	4.224590118
cell.cycle.division	2	PSMB2	Day1_half_life	6.966032809
cell.cycle.division	2	PSMB6	Day1_half_life	6.975968228
cell.cycle.division	2	PSMB7	Day1_half_life	5.753421411
cell.cycle.division	2	PSMC5	Day1_half_life	1.246699275
cell.cycle.division	2	PSMC6	Day1_half_life	3.744977168
cell.cycle.division	2	PSMD1	Day1_half_life	2.961617733
cell.cycle.division	2	PSMD14	Day1_half_life	3.409557614
cell.cycle.division	2	PSMD6	Day1_half_life	3.869004883
cell.cycle.division	2	PSMD7	Day1_half_life	4.381847635
cell.cycle.division	2	PSMG2	Day1_half_life	4.525861658
cell.cycle.division	2	PWP1	Day1_half_life	5.189021772
cell.cycle.division	2	RAB18	Day1_half_life	2.608764105
cell.cycle.division	2	RAN	Day1_half_life	4.647910791
cell.cycle.division	2	RANBP1	Day1_half_life	5.312200974
cell.cycle.division	2	RANGRF	Day1_half_life	4.764650807
cell.cycle.division	2	RCL1	Day1_half_life	5.560059009
cell.cycle.division	2	RFC4	Day1_half_life	5.711384473
cell.cycle.division	2	RFWD3	Day1_half_life	1.667783189
cell.cycle.division	2	RNPEP	Day1_half_life	4.871014067
cell.cycle.division	2	RPAP3	Day1_half_life	5.555624545
cell.cycle.division	2	RPL15	Day1_half_life	8.300863287
cell.cycle.division	2	RPP40	Day1_half_life	2.986148705
cell.cycle.division	2	RRM1	Day1_half_life	2.992762084
cell.cycle.division	2	RRP1B	Day1_half_life	3.293026083
cell.cycle.division	2	RRS1	Day1_half_life	2.662069052
cell.cycle.division	2	RSL24D1	Day1_half_life	5.583029375
cell.cycle.division	2	RUVBL1	Day1_half_life	6.804715068
cell.cycle.division	2	RUVBL2	Day1_half_life	7.165836366
cell.cycle.division	2	SCD	Day1_half_life	4.689159222
cell.cycle.division	2	SHMT2	Day1_half_life	5.899520718
cell.cycle.division	2	SHQ1	Day1_half_life	3.025279825
cell.cycle.division	2	SIGMAR1	Day1_half_life	6.360103664
cell.cycle.division	2	SLBP	Day1_half_life	3.400596466
cell.cycle.division	2	SLC25A17	Day1_half_life	4.478940992
cell.cycle.division	2	SLC25A5	Day1_half_life	5.960488033
cell.cycle.division	2	SLC7A5	Day1_half_life	2.347732647
cell.cycle.division	2	SMC2	Day1_half_life	2.637926638
cell.cycle.division	2	SMYD2	Day1_half_life	4.994969165
cell.cycle.division	2	SNRPD2	Day1_half_life	9.569925188
cell.cycle.division	2	SNRPD3	Day1_half_life	5.848675761
cell.cycle.division	2	SRM	Day1_half_life	6.49094628
cell.cycle.division	2	SSR2	Day1_half_life	4.025781597
cell.cycle.division	2	STMN1	Day1_half_life	5.77534346
cell.cycle.division	2	STOML2	Day1_half_life	4.672118554
cell.cycle.division	2	TACC3	Day1_half_life	1.459478112
cell.cycle.division	2	TAF1D	Day1_half_life	5.328196181
cell.cycle.division	2	TCP1	Day1_half_life	5.152556071
cell.cycle.division	2	TDG	Day1_half_life	2.437167986
cell.cycle.division	2	TFRC	Day1_half_life	1.844058726
cell.cycle.division	2	THG1L	Day1_half_life	3.670981582
cell.cycle.division	2	THOC3	Day1_half_life	9.284043419
cell.cycle.division	2	THOP1	Day1_half_life	4.88547496
cell.cycle.division	2	TIGIT	Day1_half_life	3.325972154
cell.cycle.division	2	TIMM17A	Day1_half_life	4.480204769
cell.cycle.division	2	TIMM8B	Day1_half_life	4.008576964
cell.cycle.division	2	TIPIN	Day1_half_life	4.58222817
cell.cycle.division	2	TK1	Day1_half_life	0.003575182
cell.cycle.division	2	TMEM147	Day1_half_life	7.386722848
cell.cycle.division	2	TMEM97	Day1_half_life	2.971810342
cell.cycle.division	2	TNF	Day1_half_life	2.078333326
cell.cycle.division	2	TPI1	Day1_half_life	6.859525609
cell.cycle.division	2	TRIM59	Day1_half_life	0.244119342
cell.cycle.division	2	TSR1	Day1_half_life	3.714435873
cell.cycle.division	2	TUBA1B	Day1_half_life	4.183085149
cell.cycle.division	2	TUFM	Day1_half_life	9.026154078
cell.cycle.division	2	TXNL1	Day1_half_life	3.976162878
cell.cycle.division	2	UBE2S	Day1_half_life	5.169643869
cell.cycle.division	2	UBE2V2	Day1_half_life	5.107810008
cell.cycle.division	2	UCHL3	Day1_half_life	4.694931721
cell.cycle.division	2	UCHL5	Day1_half_life	3.684339116
cell.cycle.division	2	UMPS	Day1_half_life	2.388406019
cell.cycle.division	2	VDAC1	Day1_half_life	3.929354664
cell.cycle.division	2	VDAC2	Day1_half_life	4.467904433
cell.cycle.division	2	WDHD1	Day1_half_life	0.721331022
cell.cycle.division	2	WDR36	Day1_half_life	4.293799235
cell.cycle.division	2	WDR55	Day1_half_life	3.618798381
cell.cycle.division	2	WDR75	Day1_half_life	1.415844003
cell.cycle.division	2	YARS2	Day1_half_life	5.93379637
cell.cycle.division	2	ZC3HAV1	Day1_half_life	2.079801277
cell.cycle.division	2	ZCCHC10	Day1_half_life	2.488215818
cell.cycle.division	2	ZMYND19	Day1_half_life	4.322523136
cell.cycle.division	2	ZNHIT6	Day1_half_life	1.942377147
cell.cycle.division	2	ZWILCH	Day1_half_life	3.915799141
cell.cycle.division	2	ACTL6A	Day5_half_life	2.40050428
cell.cycle.division	2	ADK	Day5_half_life	3.868758167
cell.cycle.division	2	AHCY	Day5_half_life	4.59113434
cell.cycle.division	2	AK2	Day5_half_life	14.65221326
cell.cycle.division	2	ALG8	Day5_half_life	2.530108329
cell.cycle.division	2	AMD1	Day5_half_life	1.590055066
cell.cycle.division	2	APEX1	Day5_half_life	3.403952594
cell.cycle.division	2	ARHGAP11A	Day5_half_life	2.211973235
cell.cycle.division	2	ASNS	Day5_half_life	14.96520361
cell.cycle.division	2	ATP13A3	Day5_half_life	4.837966001
cell.cycle.division	2	ATP5IF1	Day5_half_life	6.874262256
cell.cycle.division	2	ATP5MC3	Day5_half_life	8.001394889
cell.cycle.division	2	BARD1	Day5_half_life	0.474695899
cell.cycle.division	2	BCAP29	Day5_half_life	0.058010579
cell.cycle.division	2	BST2	Day5_half_life	8.812432416
cell.cycle.division	2	CAD	Day5_half_life	4.644805233
cell.cycle.division	2	CASP3	Day5_half_life	2.331557776
cell.cycle.division	2	CCDC34	Day5_half_life	5.875345239
cell.cycle.division	2	CCR7	Day5_half_life	2.080856819
cell.cycle.division	2	CCT3	Day5_half_life	7.003882355
cell.cycle.division	2	CCT5	Day5_half_life	3.178805216
cell.cycle.division	2	CCT6A	Day5_half_life	3.311243327
cell.cycle.division	2	CCT7	Day5_half_life	4.261431038
cell.cycle.division	2	CCT8	Day5_half_life	4.619870423
cell.cycle.division	2	CD69	Day5_half_life	4.721319937
cell.cycle.division	2	CDK2	Day5_half_life	2.932534852
cell.cycle.division	2	CDKN3	Day5_half_life	7.97596072
cell.cycle.division	2	CHAF1A	Day5_half_life	1.853217294
cell.cycle.division	2	CHCHD2	Day5_half_life	8.947379765
cell.cycle.division	2	CHCHD4	Day5_half_life	2.381567895
cell.cycle.division	2	CKS1B	Day5_half_life	4.901544976
cell.cycle.division	2	CLPP	Day5_half_life	5.72094958
cell.cycle.division	2	CNBP	Day5_half_life	4.099886508
cell.cycle.division	2	CNIH4	Day5_half_life	5.69502943
cell.cycle.division	2	COPS5	Day5_half_life	11.38393716
cell.cycle.division	2	COX7A2	Day5_half_life	8.784967235
cell.cycle.division	2	COX7B	Day5_half_life	8.431128251
cell.cycle.division	2	CYC1	Day5_half_life	5.272061607
cell.cycle.division	2	DCTD	Day5_half_life	4.227176186
cell.cycle.division	2	DDX1	Day5_half_life	7.778204549
cell.cycle.division	2	DDX56	Day5_half_life	2.105996567
cell.cycle.division	2	DENR	Day5_half_life	2.562755049
cell.cycle.division	2	DHFR	Day5_half_life	6.844361644
cell.cycle.division	2	DNAJC19	Day5_half_life	5.204771433
cell.cycle.division	2	DSN1	Day5_half_life	5.755701247
cell.cycle.division	2	E2F3	Day5_half_life	1.183168483
cell.cycle.division	2	EBNA1BP2	Day5_half_life	2.253057193
cell.cycle.division	2	EGR2	Day5_half_life	1.9164009
cell.cycle.division	2	EIF2B1	Day5_half_life	2.805757934
cell.cycle.division	2	EIF2S1	Day5_half_life	5.042964565
cell.cycle.division	2	EIF2S2	Day5_half_life	4.006850861
cell.cycle.division	2	EIF4A1	Day5_half_life	4.299619471
cell.cycle.division	2	EIF4A3	Day5_half_life	3.857223344
cell.cycle.division	2	ERH	Day5_half_life	7.063199666
cell.cycle.division	2	ETF1	Day5_half_life	2.979719011
cell.cycle.division	2	EZH2	Day5_half_life	6.455032405
cell.cycle.division	2	FARSB	Day5_half_life	3.260299318
cell.cycle.division	2	FBL	Day5_half_life	9.663973793
cell.cycle.division	2	FEN1	Day5_half_life	3.209480613
cell.cycle.division	2	FIGNL1	Day5_half_life	1.971271607
cell.cycle.division	2	FPGS	Day5_half_life	7.228883904
cell.cycle.division	2	FTSJ3	Day5_half_life	2.36139467
cell.cycle.division	2	FUS	Day5_half_life	5.963217192
cell.cycle.division	2	GAR1	Day5_half_life	11.36292695
cell.cycle.division	2	GART	Day5_half_life	5.071240056
cell.cycle.division	2	GEMIN6	Day5_half_life	1.766364118
cell.cycle.division	2	GINS1	Day5_half_life	0.589937282
cell.cycle.division	2	GMNN	Day5_half_life	0.578948499
cell.cycle.division	2	GNL3	Day5_half_life	2.751516168
cell.cycle.division	2	GNPNAT1	Day5_half_life	1.81916468
cell.cycle.division	2	GOT1	Day5_half_life	2.505932406
cell.cycle.division	2	GPATCH4	Day5_half_life	2.775394867
cell.cycle.division	2	GPX1	Day5_half_life	6.487289402
cell.cycle.division	2	GRWD1	Day5_half_life	3.554339803
cell.cycle.division	2	GTF2E2	Day5_half_life	3.778589342
cell.cycle.division	2	GTPBP4	Day5_half_life	1.928275027
cell.cycle.division	2	HARS1	Day5_half_life	3.128871732
cell.cycle.division	2	HAT1	Day5_half_life	10.12095475
cell.cycle.division	2	HAVCR2	Day5_half_life	2.173720199
cell.cycle.division	2	HAX1	Day5_half_life	8.883342397
cell.cycle.division	2	HCCS	Day5_half_life	3.30790866
cell.cycle.division	2	HDGF	Day5_half_life	4.21601951
cell.cycle.division	2	HEATR1	Day5_half_life	0.785265473
cell.cycle.division	2	HEATR3	Day5_half_life	1.040972458
cell.cycle.division	2	HINT1	Day5_half_life	7.433968648
cell.cycle.division	2	HIRIP3	Day5_half_life	5.305049967
cell.cycle.division	2	HMGB2	Day5_half_life	8.629862134
cell.cycle.division	2	HNRNPAB	Day5_half_life	3.409253022
cell.cycle.division	2	HSPA5	Day5_half_life	2.974537275
cell.cycle.division	2	HSPA9	Day5_half_life	3.216306996
cell.cycle.division	2	HSPD1	Day5_half_life	8.171491599
cell.cycle.division	2	HSPE1	Day5_half_life	5.564340485
cell.cycle.division	2	IDI1	Day5_half_life	2.002799204
cell.cycle.division	2	IFI30	Day5_half_life	7.380121328
cell.cycle.division	2	IFRD2	Day5_half_life	7.398336111
cell.cycle.division	2	IPO5	Day5_half_life	1.670305993
cell.cycle.division	2	IPO7	Day5_half_life	2.509262764
cell.cycle.division	2	KIF22	Day5_half_life	7.480246273
cell.cycle.division	2	KPNA2	Day5_half_life	1.729689755
cell.cycle.division	2	KTI12	Day5_half_life	2.587466074
cell.cycle.division	2	LDHA	Day5_half_life	3.392722589
cell.cycle.division	2	LIG1	Day5_half_life	6.402845765
cell.cycle.division	2	LMNB1	Day5_half_life	2.73699953
cell.cycle.division	2	LRRC40	Day5_half_life	6.553000675
cell.cycle.division	2	LSM2	Day5_half_life	3.873210335
cell.cycle.division	2	LSM3	Day5_half_life	6.825936872
cell.cycle.division	2	LSM7	Day5_half_life	3.485190978
cell.cycle.division	2	LYAR	Day5_half_life	2.803286209
cell.cycle.division	2	MAGOH	Day5_half_life	5.701841396
cell.cycle.division	2	MARCKSL1	Day5_half_life	0.007102234
cell.cycle.division	2	MBNL3	Day5_half_life	0.007102234
cell.cycle.division	2	MCM3	Day5_half_life	3.197661164
cell.cycle.division	2	MCM5	Day5_half_life	8.675321708
cell.cycle.division	2	MCM6	Day5_half_life	3.105722275
cell.cycle.division	2	MCM7	Day5_half_life	8.764508118
cell.cycle.division	2	MDN1	Day5_half_life	3.371828782
cell.cycle.division	2	MIF	Day5_half_life	8.884700946
cell.cycle.division	2	MORF4L2	Day5_half_life	2.947128081
cell.cycle.division	2	MRPL18	Day5_half_life	5.468877262
cell.cycle.division	2	MRPL2	Day5_half_life	0.007102234
cell.cycle.division	2	MRPL35	Day5_half_life	4.929085976
cell.cycle.division	2	MRPL36	Day5_half_life	10.55387704
cell.cycle.division	2	MRPL45	Day5_half_life	4.336113294
cell.cycle.division	2	MRPL47	Day5_half_life	3.039482325
cell.cycle.division	2	MRPL50	Day5_half_life	3.732271396
cell.cycle.division	2	MRPL51	Day5_half_life	4.013083126
cell.cycle.division	2	MRPL54	Day5_half_life	1.734876425
cell.cycle.division	2	MRPS18B	Day5_half_life	4.087408913
cell.cycle.division	2	MRPS22	Day5_half_life	5.251102353
cell.cycle.division	2	MRPS27	Day5_half_life	3.195349228
cell.cycle.division	2	MRPS33	Day5_half_life	8.271789696
cell.cycle.division	2	MRPS6	Day5_half_life	3.69480255
cell.cycle.division	2	MRRF	Day5_half_life	5.207522573
cell.cycle.division	2	MTHFD2	Day5_half_life	7.47888479
cell.cycle.division	2	MYBBP1A	Day5_half_life	3.048494767
cell.cycle.division	2	MYC	Day5_half_life	2.173043137
cell.cycle.division	2	NAMPT	Day5_half_life	2.509555372
cell.cycle.division	2	NAP1L1	Day5_half_life	6.458615436
cell.cycle.division	2	NARS1	Day5_half_life	2.354684231
cell.cycle.division	2	NASP	Day5_half_life	2.762848639
cell.cycle.division	2	NCAPD2	Day5_half_life	2.639953219
cell.cycle.division	2	NDUFA12	Day5_half_life	6.032870846
cell.cycle.division	2	NDUFAB1	Day5_half_life	8.981152581
cell.cycle.division	2	NDUFAF4	Day5_half_life	1.83557942
cell.cycle.division	2	NDUFC2	Day5_half_life	8.741753619
cell.cycle.division	2	NEDD8	Day5_half_life	8.460873944
cell.cycle.division	2	NHP2	Day5_half_life	12.66175982
cell.cycle.division	2	NIP7	Day5_half_life	2.829320625
cell.cycle.division	2	NME1	Day5_half_life	10.48926491
cell.cycle.division	2	NME2	Day5_half_life	16.16187646
cell.cycle.division	2	NOL11	Day5_half_life	3.128693269
cell.cycle.division	2	NOP10	Day5_half_life	9.39598234
cell.cycle.division	2	NOP16	Day5_half_life	4.346955005
cell.cycle.division	2	NOP2	Day5_half_life	1.490114135
cell.cycle.division	2	NOP56	Day5_half_life	2.653688721
cell.cycle.division	2	NOP58	Day5_half_life	1.175945849
cell.cycle.division	2	NSL1	Day5_half_life	2.479215988
cell.cycle.division	2	NSUN2	Day5_half_life	2.994915145
cell.cycle.division	2	NUDC	Day5_half_life	4.774248246
cell.cycle.division	2	NUDCD2	Day5_half_life	2.737584857
cell.cycle.division	2	NUP133	Day5_half_life	2.826915889
cell.cycle.division	2	NUP43	Day5_half_life	2.069321668
cell.cycle.division	2	NUSAP1	Day5_half_life	4.774951866
cell.cycle.division	2	ODC1	Day5_half_life	3.892680137
cell.cycle.division	2	OIP5	Day5_half_life	1.423909092
cell.cycle.division	2	OLA1	Day5_half_life	7.468374415
cell.cycle.division	2	PA2G4	Day5_half_life	4.280384383
cell.cycle.division	2	PARL	Day5_half_life	5.04631006
cell.cycle.division	2	PCNA	Day5_half_life	3.87681201
cell.cycle.division	2	PDCD5	Day5_half_life	6.328463125
cell.cycle.division	2	PDIA6	Day5_half_life	7.751210527
cell.cycle.division	2	PGK1	Day5_half_life	8.592627274
cell.cycle.division	2	PHB2	Day5_half_life	6.887410837
cell.cycle.division	2	PHF5A	Day5_half_life	4.520253473
cell.cycle.division	2	PLAC8	Day5_half_life	5.851681283
cell.cycle.division	2	PLP2	Day5_half_life	7.446784089
cell.cycle.division	2	PLRG1	Day5_half_life	2.470491024
cell.cycle.division	2	PNO1	Day5_half_life	1.804748781
cell.cycle.division	2	POLDIP2	Day5_half_life	7.470023087
cell.cycle.division	2	POLR2D	Day5_half_life	2.047944667
cell.cycle.division	2	POLR2F	Day5_half_life	3.040504063
cell.cycle.division	2	POLR2L	Day5_half_life	5.725090964
cell.cycle.division	2	POMP	Day5_half_life	6.288766562
cell.cycle.division	2	PPA1	Day5_half_life	5.603519211
cell.cycle.division	2	PPID	Day5_half_life	3.028724738
cell.cycle.division	2	PPIH	Day5_half_life	5.753798732
cell.cycle.division	2	PPP1R14B	Day5_half_life	5.353154069
cell.cycle.division	2	PPRC1	Day5_half_life	1.75417508
cell.cycle.division	2	PRDX1	Day5_half_life	6.609498174
cell.cycle.division	2	PRDX3	Day5_half_life	4.110030864
cell.cycle.division	2	PREP	Day5_half_life	3.971954076
cell.cycle.division	2	PRMT1	Day5_half_life	8.753877724
cell.cycle.division	2	PRPF31	Day5_half_life	4.6897584
cell.cycle.division	2	PSMA4	Day5_half_life	5.334250385
cell.cycle.division	2	PSMA5	Day5_half_life	4.429820289
cell.cycle.division	2	PSMB2	Day5_half_life	5.847574984
cell.cycle.division	2	PSMB6	Day5_half_life	5.218543539
cell.cycle.division	2	PSMB7	Day5_half_life	5.798969207
cell.cycle.division	2	PSMC5	Day5_half_life	0.007102234
cell.cycle.division	2	PSMC6	Day5_half_life	3.737676229
cell.cycle.division	2	PSMD1	Day5_half_life	2.962695301
cell.cycle.division	2	PSMD14	Day5_half_life	2.223247478
cell.cycle.division	2	PSMD6	Day5_half_life	3.34410063
cell.cycle.division	2	PSMD7	Day5_half_life	3.196386893
cell.cycle.division	2	PSMG2	Day5_half_life	4.03885956
cell.cycle.division	2	PWP1	Day5_half_life	0.442595782
cell.cycle.division	2	RAB18	Day5_half_life	2.950774938
cell.cycle.division	2	RAN	Day5_half_life	4.882591214
cell.cycle.division	2	RANBP1	Day5_half_life	6.176720405
cell.cycle.division	2	RANGRF	Day5_half_life	5.630059371
cell.cycle.division	2	RCL1	Day5_half_life	8.859712493
cell.cycle.division	2	RFC4	Day5_half_life	5.109475426
cell.cycle.division	2	RFWD3	Day5_half_life	3.0079876
cell.cycle.division	2	RNPEP	Day5_half_life	6.72624443
cell.cycle.division	2	RPAP3	Day5_half_life	0.568503908
cell.cycle.division	2	RPL15	Day5_half_life	8.55035951
cell.cycle.division	2	RPP40	Day5_half_life	0.940473421
cell.cycle.division	2	RRM1	Day5_half_life	3.487812926
cell.cycle.division	2	RRP1B	Day5_half_life	3.637361064
cell.cycle.division	2	RRS1	Day5_half_life	3.874056116
cell.cycle.division	2	RSL24D1	Day5_half_life	10.48910807
cell.cycle.division	2	RUVBL1	Day5_half_life	4.847246017
cell.cycle.division	2	RUVBL2	Day5_half_life	8.143296102
cell.cycle.division	2	SCD	Day5_half_life	3.960234741
cell.cycle.division	2	SHMT2	Day5_half_life	9.826896957
cell.cycle.division	2	SHQ1	Day5_half_life	4.279193564
cell.cycle.division	2	SIGMAR1	Day5_half_life	11.03219379
cell.cycle.division	2	SLBP	Day5_half_life	4.609211181
cell.cycle.division	2	SLC25A17	Day5_half_life	4.34958368
cell.cycle.division	2	SLC25A5	Day5_half_life	4.120815852
cell.cycle.division	2	SLC7A5	Day5_half_life	4.272371642
cell.cycle.division	2	SMC2	Day5_half_life	1.828171713
cell.cycle.division	2	SMYD2	Day5_half_life	2.038583071
cell.cycle.division	2	SNRPD2	Day5_half_life	11.21720023
cell.cycle.division	2	SNRPD3	Day5_half_life	4.536239708
cell.cycle.division	2	SRM	Day5_half_life	10.05204814
cell.cycle.division	2	SSR2	Day5_half_life	5.942649756
cell.cycle.division	2	STMN1	Day5_half_life	8.64529543
cell.cycle.division	2	STOML2	Day5_half_life	6.479710264
cell.cycle.division	2	TACC3	Day5_half_life	2.266562103
cell.cycle.division	2	TAF1D	Day5_half_life	3.854617737
cell.cycle.division	2	TCP1	Day5_half_life	5.085411591
cell.cycle.division	2	TDG	Day5_half_life	2.853518218
cell.cycle.division	2	TFRC	Day5_half_life	3.107034392
cell.cycle.division	2	THG1L	Day5_half_life	4.870047986
cell.cycle.division	2	THOC3	Day5_half_life	3.657443569
cell.cycle.division	2	THOP1	Day5_half_life	5.979014161
cell.cycle.division	2	TIGIT	Day5_half_life	7.003989747
cell.cycle.division	2	TIMM17A	Day5_half_life	4.847541245
cell.cycle.division	2	TIMM8B	Day5_half_life	3.250551724
cell.cycle.division	2	TIPIN	Day5_half_life	3.096189846
cell.cycle.division	2	TK1	Day5_half_life	5.645838494
cell.cycle.division	2	TMEM147	Day5_half_life	8.169485194
cell.cycle.division	2	TMEM97	Day5_half_life	5.619160821
cell.cycle.division	2	TNF	Day5_half_life	0.95970247
cell.cycle.division	2	TPI1	Day5_half_life	10.81814058
cell.cycle.division	2	TRIM59	Day5_half_life	6.550212598
cell.cycle.division	2	TSR1	Day5_half_life	1.548632153
cell.cycle.division	2	TUBA1B	Day5_half_life	3.856750544
cell.cycle.division	2	TUFM	Day5_half_life	10.05042735
cell.cycle.division	2	TXNL1	Day5_half_life	3.121625152
cell.cycle.division	2	UBE2S	Day5_half_life	5.372418429
cell.cycle.division	2	UBE2V2	Day5_half_life	3.808353652
cell.cycle.division	2	UCHL3	Day5_half_life	3.526422203
cell.cycle.division	2	UCHL5	Day5_half_life	7.015408081
cell.cycle.division	2	UMPS	Day5_half_life	7.157715576
cell.cycle.division	2	VDAC1	Day5_half_life	5.283324524
cell.cycle.division	2	VDAC2	Day5_half_life	5.987168587
cell.cycle.division	2	WDHD1	Day5_half_life	6.046301368
cell.cycle.division	2	WDR36	Day5_half_life	1.105266782
cell.cycle.division	2	WDR55	Day5_half_life	3.295677651
cell.cycle.division	2	WDR75	Day5_half_life	4.98403104
cell.cycle.division	2	YARS2	Day5_half_life	0.275227528
cell.cycle.division	2	ZC3HAV1	Day5_half_life	2.124540735
cell.cycle.division	2	ZCCHC10	Day5_half_life	1.5833936
cell.cycle.division	2	ZMYND19	Day5_half_life	7.877702287
cell.cycle.division	2	ZNHIT6	Day5_half_life	4.198064589
cell.cycle.division	2	ZWILCH	Day5_half_life	4.237278119
in.cytokine.eff.response	1	CCL4L2	NonAc_half_life	4.202025139
in.cytokine.eff.response	1	GADD45B	NonAc_half_life	1.415934506
in.cytokine.eff.response	1	GZMH	NonAc_half_life	9.487011596
in.cytokine.eff.response	1	IFNG	NonAc_half_life	2.228659874
in.cytokine.eff.response	1	IL2RA	NonAc_half_life	6.206729047
in.cytokine.eff.response	1	IRF4	NonAc_half_life	0.530589122
in.cytokine.eff.response	1	SERPINB6	NonAc_half_life	3.443723949
in.cytokine.eff.response	1	XCL2	NonAc_half_life	7.899794658
in.cytokine.eff.response	1	CCL4L2	Day1_half_life	3.815753831
in.cytokine.eff.response	1	GADD45B	Day1_half_life	2.791402846
in.cytokine.eff.response	1	GZMH	Day1_half_life	8.71061545
in.cytokine.eff.response	1	IFNG	Day1_half_life	4.453822948
in.cytokine.eff.response	1	IL2RA	Day1_half_life	3.908929213
in.cytokine.eff.response	1	IRF4	Day1_half_life	2.527396328
in.cytokine.eff.response	1	SERPINB6	Day1_half_life	7.19561231
in.cytokine.eff.response	1	XCL2	Day1_half_life	11.97975794
in.cytokine.eff.response	1	CCL4L2	Day5_half_life	2.490589756
in.cytokine.eff.response	1	GADD45B	Day5_half_life	1.724001523
in.cytokine.eff.response	1	GZMH	Day5_half_life	6.088808592
in.cytokine.eff.response	1	IFNG	Day5_half_life	2.585515932
in.cytokine.eff.response	1	IL2RA	Day5_half_life	3.887979457
in.cytokine.eff.response	1	IRF4	Day5_half_life	3.092440858
in.cytokine.eff.response	1	SERPINB6	Day5_half_life	12.22423235
in.cytokine.eff.response	1	XCL2	Day5_half_life	5.946067733
late.effector.or.memory	7	ATP2B1	NonAc_half_life	8.46424856
late.effector.or.memory	7	ATP2B4	NonAc_half_life	5.028261458
late.effector.or.memory	7	BHLHE40	NonAc_half_life	4.38690543
late.effector.or.memory	7	C1orf21	NonAc_half_life	5.375312878
late.effector.or.memory	7	CAPN2	NonAc_half_life	4.010639034
late.effector.or.memory	7	CD44	NonAc_half_life	4.932437259
late.effector.or.memory	7	CHSY1	NonAc_half_life	5.254394359
late.effector.or.memory	7	DENND4A	NonAc_half_life	5.766138103
late.effector.or.memory	7	ERN1	NonAc_half_life	5.602662989
late.effector.or.memory	7	F2R	NonAc_half_life	5.835712975
late.effector.or.memory	7	GDF11	NonAc_half_life	10.79365532
late.effector.or.memory	7	HOPX	NonAc_half_life	7.694113127
late.effector.or.memory	7	IL10RA	NonAc_half_life	3.470266877
late.effector.or.memory	7	ITGAL	NonAc_half_life	9.447410921
late.effector.or.memory	7	KLRC2	NonAc_half_life	4.313514049
late.effector.or.memory	7	MAPRE2	NonAc_half_life	5.320718353
late.effector.or.memory	7	N4BP1	NonAc_half_life	4.091139589
late.effector.or.memory	7	NCALD	NonAc_half_life	2.992914224
late.effector.or.memory	7	NPTN	NonAc_half_life	2.854997815
late.effector.or.memory	7	POGK	NonAc_half_life	6.363196613
late.effector.or.memory	7	PRF1	NonAc_half_life	4.879531305
late.effector.or.memory	7	RNF216	NonAc_half_life	5.389165668
late.effector.or.memory	7	RORA	NonAc_half_life	3.533541238
late.effector.or.memory	7	SAMD3	NonAc_half_life	4.389976296
late.effector.or.memory	7	SLAMF7	NonAc_half_life	3.62152579
late.effector.or.memory	7	SMAD3	NonAc_half_life	3.914749159
late.effector.or.memory	7	TBX21	NonAc_half_life	6.522907769
late.effector.or.memory	7	USP48	NonAc_half_life	7.036749344
late.effector.or.memory	7	ATP2B1	Day1_half_life	0.560575191
late.effector.or.memory	7	ATP2B4	Day1_half_life	5.438953933
late.effector.or.memory	7	BHLHE40	Day1_half_life	2.284504823
late.effector.or.memory	7	C1orf21	Day1_half_life	2.728010012
late.effector.or.memory	7	CAPN2	Day1_half_life	4.098362777
late.effector.or.memory	7	CD44	Day1_half_life	5.2920245
late.effector.or.memory	7	CHSY1	Day1_half_life	3.217427749
late.effector.or.memory	7	DENND4A	Day1_half_life	7.51738896
late.effector.or.memory	7	ERN1	Day1_half_life	1.758020936
late.effector.or.memory	7	F2R	Day1_half_life	2.158354329
late.effector.or.memory	7	GDF11	Day1_half_life	4.842392051
late.effector.or.memory	7	HOPX	Day1_half_life	7.743875818
late.effector.or.memory	7	IL10RA	Day1_half_life	4.220174365
late.effector.or.memory	7	ITGAL	Day1_half_life	3.876601742
late.effector.or.memory	7	KLRC2	Day1_half_life	4.574561348
late.effector.or.memory	7	MAPRE2	Day1_half_life	2.385355163
late.effector.or.memory	7	N4BP1	Day1_half_life	1.299709169
late.effector.or.memory	7	NCALD	Day1_half_life	3.578932056
late.effector.or.memory	7	NPTN	Day1_half_life	4.425491252
late.effector.or.memory	7	POGK	Day1_half_life	2.50343929
late.effector.or.memory	7	PRF1	Day1_half_life	4.487288211
late.effector.or.memory	7	RNF216	Day1_half_life	4.216794431
late.effector.or.memory	7	RORA	Day1_half_life	2.961559472
late.effector.or.memory	7	SAMD3	Day1_half_life	2.279818377
late.effector.or.memory	7	SLAMF7	Day1_half_life	4.15655462
late.effector.or.memory	7	SMAD3	Day1_half_life	2.610434261
late.effector.or.memory	7	TBX21	Day1_half_life	2.941011532
late.effector.or.memory	7	USP48	Day1_half_life	4.31680559
late.effector.or.memory	7	ATP2B1	Day5_half_life	2.832168272
late.effector.or.memory	7	ATP2B4	Day5_half_life	1.638244154
late.effector.or.memory	7	BHLHE40	Day5_half_life	1.765256606
late.effector.or.memory	7	C1orf21	Day5_half_life	11.31057166
late.effector.or.memory	7	CAPN2	Day5_half_life	3.309719354
late.effector.or.memory	7	CD44	Day5_half_life	3.170538752
late.effector.or.memory	7	CHSY1	Day5_half_life	1.90956811
late.effector.or.memory	7	DENND4A	Day5_half_life	1.010933275
late.effector.or.memory	7	ERN1	Day5_half_life	2.538543295
late.effector.or.memory	7	F2R	Day5_half_life	2.040851805
late.effector.or.memory	7	GDF11	Day5_half_life	4.136463227
late.effector.or.memory	7	HOPX	Day5_half_life	7.00546856
late.effector.or.memory	7	IL10RA	Day5_half_life	2.452873964
late.effector.or.memory	7	ITGAL	Day5_half_life	2.233126
late.effector.or.memory	7	KLRC2	Day5_half_life	1.959324569
late.effector.or.memory	7	MAPRE2	Day5_half_life	1.317905512
late.effector.or.memory	7	N4BP1	Day5_half_life	3.460624758
late.effector.or.memory	7	NCALD	Day5_half_life	3.526534384
late.effector.or.memory	7	NPTN	Day5_half_life	2.378746412
late.effector.or.memory	7	POGK	Day5_half_life	3.050584231
late.effector.or.memory	7	PRF1	Day5_half_life	2.64696691
late.effector.or.memory	7	RNF216	Day5_half_life	3.066147236
late.effector.or.memory	7	RORA	Day5_half_life	1.567839965
late.effector.or.memory	7	SAMD3	Day5_half_life	6.642312484
late.effector.or.memory	7	SLAMF7	Day5_half_life	3.456585871
late.effector.or.memory	7	SMAD3	Day5_half_life	2.982309615
late.effector.or.memory	7	TBX21	Day5_half_life	4.606181302
late.effector.or.memory	7	USP48	Day5_half_life	6.3384351
memory.precursor	5	ADRB2	NonAc_half_life	3.341048625
memory.precursor	5	ARHGAP5	NonAc_half_life	3.910334993
memory.precursor	5	BCL2	NonAc_half_life	3.884887164
memory.precursor	5	BTG1	NonAc_half_life	3.31355616
memory.precursor	5	CBX7	NonAc_half_life	4.263130292
memory.precursor	5	CD55	NonAc_half_life	6.499546864
memory.precursor	5	CLEC2D	NonAc_half_life	3.48108895
memory.precursor	5	CXCR4	NonAc_half_life	2.394252676
memory.precursor	5	FOXP1	NonAc_half_life	2.710827026
memory.precursor	5	HIPK2	NonAc_half_life	3.061939471
memory.precursor	5	HSD17B11	NonAc_half_life	11.38439657
memory.precursor	5	IKBKB	NonAc_half_life	0.375622966
memory.precursor	5	IL7R	NonAc_half_life	2.347080439
memory.precursor	5	MGRN1	NonAc_half_life	3.468001874
memory.precursor	5	NR1D2	NonAc_half_life	2.354583004
memory.precursor	5	PAM	NonAc_half_life	3.805515302
memory.precursor	5	PARP8	NonAc_half_life	3.440416418
memory.precursor	5	PELI1	NonAc_half_life	2.818950424
memory.precursor	5	PIK3IP1	NonAc_half_life	1.854731657
memory.precursor	5	RNF144A	NonAc_half_life	7.411127905
memory.precursor	5	SSH2	NonAc_half_life	2.145544463
memory.precursor	5	TCF7	NonAc_half_life	5.004071207
memory.precursor	5	TSC22D3	NonAc_half_life	2.896677874
memory.precursor	5	TULP4	NonAc_half_life	17.44915816
memory.precursor	5	ZBTB20	NonAc_half_life	8.763763013
memory.precursor	5	ZNF395	NonAc_half_life	6.04934516
memory.precursor	5	ADRB2	Day1_half_life	0.189842257
memory.precursor	5	ARHGAP5	Day1_half_life	0.304570935
memory.precursor	5	BCL2	Day1_half_life	2.64698918
memory.precursor	5	BTG1	Day1_half_life	3.505212786
memory.precursor	5	CBX7	Day1_half_life	4.268438653
memory.precursor	5	CD55	Day1_half_life	3.599803925
memory.precursor	5	CLEC2D	Day1_half_life	2.614620162
memory.precursor	5	CXCR4	Day1_half_life	2.280069044
memory.precursor	5	FOXP1	Day1_half_life	3.400585229
memory.precursor	5	HIPK2	Day1_half_life	2.893248681
memory.precursor	5	HSD17B11	Day1_half_life	4.149165002
memory.precursor	5	IKBKB	Day1_half_life	3.54051451
memory.precursor	5	IL7R	Day1_half_life	2.484137303
memory.precursor	5	MGRN1	Day1_half_life	2.066659435
memory.precursor	5	NR1D2	Day1_half_life	0.462012978
memory.precursor	5	PAM	Day1_half_life	2.535545034
memory.precursor	5	PARP8	Day1_half_life	3.181177237
memory.precursor	5	PELI1	Day1_half_life	2.26355637
memory.precursor	5	PIK3IP1	Day1_half_life	5.44637814
memory.precursor	5	RNF144A	Day1_half_life	1.227080805
memory.precursor	5	SSH2	Day1_half_life	2.193682383
memory.precursor	5	TCF7	Day1_half_life	3.182468843
memory.precursor	5	TSC22D3	Day1_half_life	3.830685362
memory.precursor	5	TULP4	Day1_half_life	2.204368924
memory.precursor	5	ZBTB20	Day1_half_life	3.44361871
memory.precursor	5	ZNF395	Day1_half_life	2.383165903
memory.precursor	5	ADRB2	Day5_half_life	2.160529322
memory.precursor	5	ARHGAP5	Day5_half_life	5.851953608
memory.precursor	5	BCL2	Day5_half_life	1.35602818
memory.precursor	5	BTG1	Day5_half_life	1.915061627
memory.precursor	5	CBX7	Day5_half_life	4.97672688
memory.precursor	5	CD55	Day5_half_life	13.44099419
memory.precursor	5	CLEC2D	Day5_half_life	2.726599481
memory.precursor	5	CXCR4	Day5_half_life	1.796610711
memory.precursor	5	FOXP1	Day5_half_life	1.368912548
memory.precursor	5	HIPK2	Day5_half_life	0.959704097
memory.precursor	5	HSD17B11	Day5_half_life	3.152145483
memory.precursor	5	IKBKB	Day5_half_life	5.884243504
memory.precursor	5	IL7R	Day5_half_life	1.024947054
memory.precursor	5	MGRN1	Day5_half_life	4.152448538
memory.precursor	5	NR1D2	Day5_half_life	4.46009019
memory.precursor	5	PAM	Day5_half_life	4.48762514
memory.precursor	5	PARP8	Day5_half_life	1.972545116
memory.precursor	5	PELI1	Day5_half_life	10.32911665
memory.precursor	5	PIK3IP1	Day5_half_life	2.054663573
memory.precursor	5	RNF144A	Day5_half_life	3.765711454
memory.precursor	5	SSH2	Day5_half_life	1.454418964
memory.precursor	5	TCF7	Day5_half_life	0.55309084
memory.precursor	5	TSC22D3	Day5_half_life	1.996710831
memory.precursor	5	TULP4	Day5_half_life	0.614555718
memory.precursor	5	ZBTB20	Day5_half_life	9.813515676
memory.precursor	5	ZNF395	Day5_half_life	0.94386804
naive.and.late.memory	3	ABCE1	NonAc_half_life	8.238417347
naive.and.late.memory	3	ABHD11	NonAc_half_life	0.956366195
naive.and.late.memory	3	ACTN1	NonAc_half_life	2.801265169
naive.and.late.memory	3	AIM2	NonAc_half_life	2.592450332
naive.and.late.memory	3	AMIGO2	NonAc_half_life	4.760150533
naive.and.late.memory	3	ATP6AP2	NonAc_half_life	6.114198357
naive.and.late.memory	3	BACH2	NonAc_half_life	3.573528712
naive.and.late.memory	3	BCL9	NonAc_half_life	0.198832592
naive.and.late.memory	3	BTLA	NonAc_half_life	0.879778115
naive.and.late.memory	3	CD2AP	NonAc_half_life	4.613932041
naive.and.late.memory	3	CISD1	NonAc_half_life	5.601404571
naive.and.late.memory	3	CTSS	NonAc_half_life	6.19173224
naive.and.late.memory	3	DAD1	NonAc_half_life	7.253510672
naive.and.late.memory	3	DPH5	NonAc_half_life	6.169933203
naive.and.late.memory	3	EIF2AK3	NonAc_half_life	6.729743057
naive.and.late.memory	3	EIF5	NonAc_half_life	3.081490234
naive.and.late.memory	3	FNTB	NonAc_half_life	0.838391973
naive.and.late.memory	3	IFNGR2	NonAc_half_life	1.15734108
naive.and.late.memory	3	IGBP1	NonAc_half_life	9.849806996
naive.and.late.memory	3	IL4R	NonAc_half_life	1.755586132
naive.and.late.memory	3	MRPL52	NonAc_half_life	1.691039796
naive.and.late.memory	3	MTG1	NonAc_half_life	2.157119915
naive.and.late.memory	3	NAPA	NonAc_half_life	9.63075209
naive.and.late.memory	3	NDUFA4	NonAc_half_life	19.37191773
naive.and.late.memory	3	NDUFB4	NonAc_half_life	2.637728718
naive.and.late.memory	3	NDUFB5	NonAc_half_life	4.314714834
naive.and.late.memory	3	NOL6	NonAc_half_life	10.38400377
naive.and.late.memory	3	OAS2	NonAc_half_life	3.030803239
naive.and.late.memory	3	PARP12	NonAc_half_life	6.157450739
naive.and.late.memory	3	PDK1	NonAc_half_life	2.650506425
naive.and.late.memory	3	PECAM1	NonAc_half_life	3.716024422
naive.and.late.memory	3	PIM2	NonAc_half_life	3.454035177
naive.and.late.memory	3	PLEKHA1	NonAc_half_life	7.494836031
naive.and.late.memory	3	PMEPA1	NonAc_half_life	0.127337867
naive.and.late.memory	3	POLR2G	NonAc_half_life	3.159321864
naive.and.late.memory	3	PPIE	NonAc_half_life	0.285128756
naive.and.late.memory	3	PRDX6	NonAc_half_life	6.554867149
naive.and.late.memory	3	PSME1	NonAc_half_life	8.807715595
naive.and.late.memory	3	PTBP1	NonAc_half_life	4.202136194
naive.and.late.memory	3	RGS10	NonAc_half_life	4.660326994
naive.and.late.memory	3	RPL10A	NonAc_half_life	18.29550015
naive.and.late.memory	3	RPS15A	NonAc_half_life	12.60914808
naive.and.late.memory	3	RPS26	NonAc_half_life	9.896796081
naive.and.late.memory	3	SELL	NonAc_half_life	5.729669209
naive.and.late.memory	3	SFXN1	NonAc_half_life	0.371734712
naive.and.late.memory	3	SLFN5	NonAc_half_life	6.213516204
naive.and.late.memory	3	SNRPG	NonAc_half_life	2.906603257
naive.and.late.memory	3	ST6GAL1	NonAc_half_life	3.064791272
naive.and.late.memory	3	SUMO1	NonAc_half_life	4.263755407
naive.and.late.memory	3	SUMO2	NonAc_half_life	5.144506586
naive.and.late.memory	3	TBCA	NonAc_half_life	11.15543391
naive.and.late.memory	3	TRIB2	NonAc_half_life	4.838116526
naive.and.late.memory	3	TSN	NonAc_half_life	5.853958284
naive.and.late.memory	3	TUBA4A	NonAc_half_life	3.319717797
naive.and.late.memory	3	USP28	NonAc_half_life	3.018255416
naive.and.late.memory	3	ABCE1	Day1_half_life	4.385616923
naive.and.late.memory	3	ABHD11	Day1_half_life	1.984876625
naive.and.late.memory	3	ACTN1	Day1_half_life	4.73113211
naive.and.late.memory	3	AIM2	Day1_half_life	0.424458941
naive.and.late.memory	3	AMIGO2	Day1_half_life	0.445524065
naive.and.late.memory	3	ATP6AP2	Day1_half_life	4.87394348
naive.and.late.memory	3	BACH2	Day1_half_life	1.799908366
naive.and.late.memory	3	BCL9	Day1_half_life	4.229543261
naive.and.late.memory	3	BTLA	Day1_half_life	2.00303659
naive.and.late.memory	3	CD2AP	Day1_half_life	3.592672444
naive.and.late.memory	3	CISD1	Day1_half_life	8.653235303
naive.and.late.memory	3	CTSS	Day1_half_life	6.093915093
naive.and.late.memory	3	DAD1	Day1_half_life	7.363190225
naive.and.late.memory	3	DPH5	Day1_half_life	2.954963502
naive.and.late.memory	3	EIF2AK3	Day1_half_life	2.675344993
naive.and.late.memory	3	EIF5	Day1_half_life	2.751100712
naive.and.late.memory	3	FNTB	Day1_half_life	2.015370522
naive.and.late.memory	3	IFNGR2	Day1_half_life	5.344210947
naive.and.late.memory	3	IGBP1	Day1_half_life	3.354548333
naive.and.late.memory	3	IL4R	Day1_half_life	1.493979477
naive.and.late.memory	3	MRPL52	Day1_half_life	8.571105044
naive.and.late.memory	3	MTG1	Day1_half_life	3.429914543
naive.and.late.memory	3	NAPA	Day1_half_life	13.12821123
naive.and.late.memory	3	NDUFA4	Day1_half_life	6.944827473
naive.and.late.memory	3	NDUFB4	Day1_half_life	5.976067263
naive.and.late.memory	3	NDUFB5	Day1_half_life	7.374092615
naive.and.late.memory	3	NOL6	Day1_half_life	4.526952627
naive.and.late.memory	3	OAS2	Day1_half_life	5.077407398
naive.and.late.memory	3	PARP12	Day1_half_life	6.598595163
naive.and.late.memory	3	PDK1	Day1_half_life	3.140931851
naive.and.late.memory	3	PECAM1	Day1_half_life	4.435925606
naive.and.late.memory	3	PIM2	Day1_half_life	2.689412452
naive.and.late.memory	3	PLEKHA1	Day1_half_life	4.931854248
naive.and.late.memory	3	PMEPA1	Day1_half_life	3.106646028
naive.and.late.memory	3	POLR2G	Day1_half_life	6.467944388
naive.and.late.memory	3	PPIE	Day1_half_life	5.918363584
naive.and.late.memory	3	PRDX6	Day1_half_life	9.258050577
naive.and.late.memory	3	PSME1	Day1_half_life	16.57570702
naive.and.late.memory	3	PTBP1	Day1_half_life	4.571676594
naive.and.late.memory	3	RGS10	Day1_half_life	5.387984841
naive.and.late.memory	3	RPL10A	Day1_half_life	14.36085391
naive.and.late.memory	3	RPS15A	Day1_half_life	15.85891626
naive.and.late.memory	3	RPS26	Day1_half_life	11.09209396
naive.and.late.memory	3	SELL	Day1_half_life	6.21772989
naive.and.late.memory	3	SFXN1	Day1_half_life	0.250916689
naive.and.late.memory	3	SLFN5	Day1_half_life	0.179292087
naive.and.late.memory	3	SNRPG	Day1_half_life	4.741639259
naive.and.late.memory	3	ST6GAL1	Day1_half_life	3.381528677
naive.and.late.memory	3	SUMO1	Day1_half_life	5.809160919
naive.and.late.memory	3	SUMO2	Day1_half_life	5.260555871
naive.and.late.memory	3	TBCA	Day1_half_life	4.97292812
naive.and.late.memory	3	TRIB2	Day1_half_life	2.532237005
naive.and.late.memory	3	TSN	Day1_half_life	3.010077938
naive.and.late.memory	3	TUBA4A	Day1_half_life	3.34749936
naive.and.late.memory	3	USP28	Day1_half_life	4.844723347
naive.and.late.memory	3	ABCE1	Day5_half_life	2.203577855
naive.and.late.memory	3	ABHD11	Day5_half_life	3.975686652
naive.and.late.memory	3	ACTN1	Day5_half_life	12.23253001
naive.and.late.memory	3	AIM2	Day5_half_life	0.007102234
naive.and.late.memory	3	AMIGO2	Day5_half_life	1.727654034
naive.and.late.memory	3	ATP6AP2	Day5_half_life	7.769929538
naive.and.late.memory	3	BACH2	Day5_half_life	1.502678828
naive.and.late.memory	3	BCL9	Day5_half_life	3.440200235
naive.and.late.memory	3	BTLA	Day5_half_life	1.557810013
naive.and.late.memory	3	CD2AP	Day5_half_life	1.58450771
naive.and.late.memory	3	CISD1	Day5_half_life	6.983602243
naive.and.late.memory	3	CTSS	Day5_half_life	8.138178966
naive.and.late.memory	3	DAD1	Day5_half_life	5.386140932
naive.and.late.memory	3	DPH5	Day5_half_life	3.032955587
naive.and.late.memory	3	EIF2AK3	Day5_half_life	1.076823306
naive.and.late.memory	3	EIF5	Day5_half_life	2.392789974
naive.and.late.memory	3	FNTB	Day5_half_life	1.18440711
naive.and.late.memory	3	IFNGR2	Day5_half_life	6.480392181
naive.and.late.memory	3	IGBP1	Day5_half_life	4.46015377
naive.and.late.memory	3	IL4R	Day5_half_life	0.007102234
naive.and.late.memory	3	MRPL52	Day5_half_life	4.733253996
naive.and.late.memory	3	MTG1	Day5_half_life	0.464642403
naive.and.late.memory	3	NAPA	Day5_half_life	3.811934454
naive.and.late.memory	3	NDUFA4	Day5_half_life	6.862149476
naive.and.late.memory	3	NDUFB4	Day5_half_life	3.646749505
naive.and.late.memory	3	NDUFB5	Day5_half_life	5.048647652
naive.and.late.memory	3	NOL6	Day5_half_life	19.020065
naive.and.late.memory	3	OAS2	Day5_half_life	9.573734223
naive.and.late.memory	3	PARP12	Day5_half_life	7.536242444
naive.and.late.memory	3	PDK1	Day5_half_life	0.058318156
naive.and.late.memory	3	PECAM1	Day5_half_life	12.76380025
naive.and.late.memory	3	PIM2	Day5_half_life	2.908049286
naive.and.late.memory	3	PLEKHA1	Day5_half_life	3.057649907
naive.and.late.memory	3	PMEPA1	Day5_half_life	3.557684054
naive.and.late.memory	3	POLR2G	Day5_half_life	6.967184941
naive.and.late.memory	3	PPIE	Day5_half_life	14.91759156
naive.and.late.memory	3	PRDX6	Day5_half_life	7.892721515
naive.and.late.memory	3	PSME1	Day5_half_life	13.3164717
naive.and.late.memory	3	PTBP1	Day5_half_life	5.015012782
naive.and.late.memory	3	RGS10	Day5_half_life	3.933535346
naive.and.late.memory	3	RPL10A	Day5_half_life	16.16026592
naive.and.late.memory	3	RPS15A	Day5_half_life	22.70183123
naive.and.late.memory	3	RPS26	Day5_half_life	6.589091962
naive.and.late.memory	3	SELL	Day5_half_life	2.810250552
naive.and.late.memory	3	SFXN1	Day5_half_life	0.065389943
naive.and.late.memory	3	SLFN5	Day5_half_life	2.924953382
naive.and.late.memory	3	SNRPG	Day5_half_life	6.480486898
naive.and.late.memory	3	ST6GAL1	Day5_half_life	4.407508932
naive.and.late.memory	3	SUMO1	Day5_half_life	4.301236711
naive.and.late.memory	3	SUMO2	Day5_half_life	7.090891468
naive.and.late.memory	3	TBCA	Day5_half_life	4.279196649
naive.and.late.memory	3	TRIB2	Day5_half_life	1.419246329
naive.and.late.memory	3	TSN	Day5_half_life	3.009331751
naive.and.late.memory	3	TUBA4A	Day5_half_life	3.065298982
naive.and.late.memory	3	USP28	Day5_half_life	4.654819802
naive.late.effector.memory	6	AAK1	NonAc_half_life	2.58845708
naive.late.effector.memory	6	AKNA	NonAc_half_life	3.90263436
naive.late.effector.memory	6	ANKH	NonAc_half_life	4.306115508
naive.late.effector.memory	6	ANKRD44	NonAc_half_life	7.06570422
naive.late.effector.memory	6	ANXA6	NonAc_half_life	6.115445437
naive.late.effector.memory	6	APBB1IP	NonAc_half_life	4.553528708
naive.late.effector.memory	6	ARHGAP18	NonAc_half_life	3.8014245
naive.late.effector.memory	6	ARHGAP25	NonAc_half_life	3.837883533
naive.late.effector.memory	6	ARL4C	NonAc_half_life	3.729030554
naive.late.effector.memory	6	ARRB2	NonAc_half_life	4.044250754
naive.late.effector.memory	6	ATP2A3	NonAc_half_life	6.292836827
naive.late.effector.memory	6	ATXN7L1	NonAc_half_life	5.37731573
naive.late.effector.memory	6	B4GALT1	NonAc_half_life	2.671772498
naive.late.effector.memory	6	BCL9L	NonAc_half_life	2.522187252
naive.late.effector.memory	6	BIN2	NonAc_half_life	4.415562884
naive.late.effector.memory	6	BMAL1	NonAc_half_life	0.775244399
naive.late.effector.memory	6	CAST	NonAc_half_life	7.014716179
naive.late.effector.memory	6	CCDC88C	NonAc_half_life	3.813077111
naive.late.effector.memory	6	CCNG2	NonAc_half_life	5.651553428
naive.late.effector.memory	6	CD3E	NonAc_half_life	4.690833398
naive.late.effector.memory	6	CD96	NonAc_half_life	15.39074685
naive.late.effector.memory	6	CDC42EP3	NonAc_half_life	4.586754882
naive.late.effector.memory	6	CDKN1B	NonAc_half_life	1.418013632
naive.late.effector.memory	6	CHD3	NonAc_half_life	6.604631616
naive.late.effector.memory	6	CITED2	NonAc_half_life	2.680058491
naive.late.effector.memory	6	CORO7	NonAc_half_life	7.765996913
naive.late.effector.memory	6	CPT1A	NonAc_half_life	5.072598105
naive.late.effector.memory	6	CTDSP1	NonAc_half_life	4.797731576
naive.late.effector.memory	6	CTSA	NonAc_half_life	7.412258679
naive.late.effector.memory	6	CTSD	NonAc_half_life	8.279639229
naive.late.effector.memory	6	CYFIP2	NonAc_half_life	5.121599901
naive.late.effector.memory	6	CYTH4	NonAc_half_life	4.313267056
naive.late.effector.memory	6	DENND1C	NonAc_half_life	7.737720738
naive.late.effector.memory	6	DOCK2	NonAc_half_life	1.270569802
naive.late.effector.memory	6	DOK2	NonAc_half_life	4.993632631
naive.late.effector.memory	6	DPYSL2	NonAc_half_life	8.653048445
naive.late.effector.memory	6	ELK3	NonAc_half_life	5.198658548
naive.late.effector.memory	6	EP300	NonAc_half_life	2.371842508
naive.late.effector.memory	6	ESYT1	NonAc_half_life	3.274646361
naive.late.effector.memory	6	FLNA	NonAc_half_life	7.139711538
naive.late.effector.memory	6	FMNL1	NonAc_half_life	5.170171848
naive.late.effector.memory	6	FOXJ2	NonAc_half_life	3.305168131
naive.late.effector.memory	6	FRYL	NonAc_half_life	4.309571887
naive.late.effector.memory	6	GABARAPL2	NonAc_half_life	4.403132432
naive.late.effector.memory	6	GATA3	NonAc_half_life	5.798988494
naive.late.effector.memory	6	GMFG	NonAc_half_life	6.78131566
naive.late.effector.memory	6	GNAI2	NonAc_half_life	4.6178517
naive.late.effector.memory	6	GNG2	NonAc_half_life	2.975053791
naive.late.effector.memory	6	GPRIN3	NonAc_half_life	2.806835482
naive.late.effector.memory	6	GSK3B	NonAc_half_life	3.749587483
naive.late.effector.memory	6	HECA	NonAc_half_life	4.248483031
naive.late.effector.memory	6	HEXB	NonAc_half_life	10.00828733
naive.late.effector.memory	6	IFNGR1	NonAc_half_life	4.648337416
naive.late.effector.memory	6	IKZF3	NonAc_half_life	4.392193156
naive.late.effector.memory	6	INPP4A	NonAc_half_life	5.752257916
naive.late.effector.memory	6	INPP5D	NonAc_half_life	3.479777429
naive.late.effector.memory	6	JAK1	NonAc_half_life	3.528334243
naive.late.effector.memory	6	KAT2B	NonAc_half_life	6.048881207
naive.late.effector.memory	6	KIF21B	NonAc_half_life	3.059075089
naive.late.effector.memory	6	KLF3	NonAc_half_life	8.375438662
naive.late.effector.memory	6	KLRD1	NonAc_half_life	4.265653803
naive.late.effector.memory	6	LASP1	NonAc_half_life	2.423129572
naive.late.effector.memory	6	LATS2	NonAc_half_life	3.953189887
naive.late.effector.memory	6	LFNG	NonAc_half_life	3.753628032
naive.late.effector.memory	6	LPIN1	NonAc_half_life	13.05343962
naive.late.effector.memory	6	LRRC8C	NonAc_half_life	1.681763503
naive.late.effector.memory	6	LSP1	NonAc_half_life	6.205172997
naive.late.effector.memory	6	MAN2A1	NonAc_half_life	4.951074261
naive.late.effector.memory	6	MKNK2	NonAc_half_life	3.829600144
naive.late.effector.memory	6	NFATC2	NonAc_half_life	4.026655386
naive.late.effector.memory	6	NFATC3	NonAc_half_life	3.266649594
naive.late.effector.memory	6	NIPAL3	NonAc_half_life	3.796570745
naive.late.effector.memory	6	NLRC3	NonAc_half_life	6.368804176
naive.late.effector.memory	6	NOD1	NonAc_half_life	5.218647524
naive.late.effector.memory	6	OSBPL5	NonAc_half_life	4.821570971
naive.late.effector.memory	6	PACS1	NonAc_half_life	5.276953662
naive.late.effector.memory	6	PEA15	NonAc_half_life	5.804578433
naive.late.effector.memory	6	PHF21A	NonAc_half_life	5.063161726
naive.late.effector.memory	6	PIAS3	NonAc_half_life	3.275523567
naive.late.effector.memory	6	PIK3CG	NonAc_half_life	5.663556958
naive.late.effector.memory	6	PIK3R1	NonAc_half_life	1.97975185
naive.late.effector.memory	6	PIK3R5	NonAc_half_life	3.62606603
naive.late.effector.memory	6	PLEKHO2	NonAc_half_life	3.289594192
naive.late.effector.memory	6	PPP1R9B	NonAc_half_life	3.218123426
naive.late.effector.memory	6	PPP3CA	NonAc_half_life	4.71477813
naive.late.effector.memory	6	PREX1	NonAc_half_life	3.07125543
naive.late.effector.memory	6	PTPRE	NonAc_half_life	3.240599908
naive.late.effector.memory	6	RARA	NonAc_half_life	3.704193937
naive.late.effector.memory	6	RBL2	NonAc_half_life	3.424175867
naive.late.effector.memory	6	RNF125	NonAc_half_life	2.146493183
naive.late.effector.memory	6	RUNX1	NonAc_half_life	4.091608785
naive.late.effector.memory	6	S100A10	NonAc_half_life	6.90561342
naive.late.effector.memory	6	S100A11	NonAc_half_life	1.934230501
naive.late.effector.memory	6	S1PR1	NonAc_half_life	3.685515691
naive.late.effector.memory	6	S1PR4	NonAc_half_life	3.047443044
naive.late.effector.memory	6	SELPLG	NonAc_half_life	3.045455761
naive.late.effector.memory	6	SLC25A45	NonAc_half_life	4.648847215
naive.late.effector.memory	6	SLC9A3R1	NonAc_half_life	3.761411586
naive.late.effector.memory	6	SMAP1	NonAc_half_life	9.523641843
naive.late.effector.memory	6	SMPD1	NonAc_half_life	11.26884463
naive.late.effector.memory	6	SNTB2	NonAc_half_life	4.65592787
naive.late.effector.memory	6	SNX14	NonAc_half_life	7.517947286
naive.late.effector.memory	6	SPATA13	NonAc_half_life	3.79297421
naive.late.effector.memory	6	SPN	NonAc_half_life	3.474577591
naive.late.effector.memory	6	SRGAP2C	NonAc_half_life	2.174712859
naive.late.effector.memory	6	SSH1	NonAc_half_life	4.898186866
naive.late.effector.memory	6	ST8SIA4	NonAc_half_life	5.418920376
naive.late.effector.memory	6	STK10	NonAc_half_life	4.044884383
naive.late.effector.memory	6	SYT11	NonAc_half_life	5.070302647
naive.late.effector.memory	6	TACC1	NonAc_half_life	3.003639667
naive.late.effector.memory	6	TBC1D10C	NonAc_half_life	5.437949697
naive.late.effector.memory	6	TBC1D22B	NonAc_half_life	0.180658417
naive.late.effector.memory	6	TLN1	NonAc_half_life	2.572925781
naive.late.effector.memory	6	TMC8	NonAc_half_life	8.199678006
naive.late.effector.memory	6	TXNIP	NonAc_half_life	3.614161603
naive.late.effector.memory	6	ULK2	NonAc_half_life	1.845354189
naive.late.effector.memory	6	WBP2	NonAc_half_life	3.012646082
naive.late.effector.memory	6	WIPF1	NonAc_half_life	3.913947768
naive.late.effector.memory	6	YPEL5	NonAc_half_life	4.339976058
naive.late.effector.memory	6	ZNF831	NonAc_half_life	2.537258055
naive.late.effector.memory	6	ZYX	NonAc_half_life	4.500669117
naive.late.effector.memory	6	AAK1	Day1_half_life	5.880832016
naive.late.effector.memory	6	AKNA	Day1_half_life	3.105146608
naive.late.effector.memory	6	ANKH	Day1_half_life	1.536571033
naive.late.effector.memory	6	ANKRD44	Day1_half_life	2.058710886
naive.late.effector.memory	6	ANXA6	Day1_half_life	7.751864755
naive.late.effector.memory	6	APBB1IP	Day1_half_life	3.580022008
naive.late.effector.memory	6	ARHGAP18	Day1_half_life	0.718909247
naive.late.effector.memory	6	ARHGAP25	Day1_half_life	3.446578462
naive.late.effector.memory	6	ARL4C	Day1_half_life	2.649319078
naive.late.effector.memory	6	ARRB2	Day1_half_life	5.048420973
naive.late.effector.memory	6	ATP2A3	Day1_half_life	1.588799553
naive.late.effector.memory	6	ATXN7L1	Day1_half_life	1.96068609
naive.late.effector.memory	6	B4GALT1	Day1_half_life	3.284052468
naive.late.effector.memory	6	BCL9L	Day1_half_life	4.832310773
naive.late.effector.memory	6	BIN2	Day1_half_life	7.807555362
naive.late.effector.memory	6	BMAL1	Day1_half_life	1.794167482
naive.late.effector.memory	6	CAST	Day1_half_life	3.297928339
naive.late.effector.memory	6	CCDC88C	Day1_half_life	4.514057621
naive.late.effector.memory	6	CCNG2	Day1_half_life	0.231465669
naive.late.effector.memory	6	CD3E	Day1_half_life	5.904011758
naive.late.effector.memory	6	CD96	Day1_half_life	7.769385693
naive.late.effector.memory	6	CDC42EP3	Day1_half_life	1.900979211
naive.late.effector.memory	6	CDKN1B	Day1_half_life	2.189517872
naive.late.effector.memory	6	CHD3	Day1_half_life	5.254678893
naive.late.effector.memory	6	CITED2	Day1_half_life	0.499785266
naive.late.effector.memory	6	CORO7	Day1_half_life	8.520172645
naive.late.effector.memory	6	CPT1A	Day1_half_life	4.092740798
naive.late.effector.memory	6	CTDSP1	Day1_half_life	5.028370237
naive.late.effector.memory	6	CTSA	Day1_half_life	10.49887023
naive.late.effector.memory	6	CTSD	Day1_half_life	9.85629992
naive.late.effector.memory	6	CYFIP2	Day1_half_life	4.939739838
naive.late.effector.memory	6	CYTH4	Day1_half_life	4.273015833
naive.late.effector.memory	6	DENND1C	Day1_half_life	1.280565993
naive.late.effector.memory	6	DOCK2	Day1_half_life	0.301542903
naive.late.effector.memory	6	DOK2	Day1_half_life	3.639833266
naive.late.effector.memory	6	DPYSL2	Day1_half_life	6.199255357
naive.late.effector.memory	6	ELK3	Day1_half_life	2.164087997
naive.late.effector.memory	6	EP300	Day1_half_life	2.68656645
naive.late.effector.memory	6	ESYT1	Day1_half_life	3.144470717
naive.late.effector.memory	6	FLNA	Day1_half_life	7.372111598
naive.late.effector.memory	6	FMNL1	Day1_half_life	5.150204705
naive.late.effector.memory	6	FOXJ2	Day1_half_life	0.681491414
naive.late.effector.memory	6	FRYL	Day1_half_life	4.826610102
naive.late.effector.memory	6	GABARAPL2	Day1_half_life	7.236037216
naive.late.effector.memory	6	GATA3	Day1_half_life	2.113873116
naive.late.effector.memory	6	GMFG	Day1_half_life	7.58817708
naive.late.effector.memory	6	GNAI2	Day1_half_life	6.566997945
naive.late.effector.memory	6	GNG2	Day1_half_life	3.668752154
naive.late.effector.memory	6	GPRIN3	Day1_half_life	1.730374846
naive.late.effector.memory	6	GSK3B	Day1_half_life	1.862899908
naive.late.effector.memory	6	HECA	Day1_half_life	2.539792954
naive.late.effector.memory	6	HEXB	Day1_half_life	8.519343982
naive.late.effector.memory	6	IFNGR1	Day1_half_life	3.517083596
naive.late.effector.memory	6	IKZF3	Day1_half_life	2.957883795
naive.late.effector.memory	6	INPP4A	Day1_half_life	8.57885934
naive.late.effector.memory	6	INPP5D	Day1_half_life	5.531224743
naive.late.effector.memory	6	JAK1	Day1_half_life	3.485905778
naive.late.effector.memory	6	KAT2B	Day1_half_life	5.38202589
naive.late.effector.memory	6	KIF21B	Day1_half_life	1.443013189
naive.late.effector.memory	6	KLF3	Day1_half_life	1.67280738
naive.late.effector.memory	6	KLRD1	Day1_half_life	4.61564011
naive.late.effector.memory	6	LASP1	Day1_half_life	3.613339248
naive.late.effector.memory	6	LATS2	Day1_half_life	2.979826254
naive.late.effector.memory	6	LFNG	Day1_half_life	4.276458942
naive.late.effector.memory	6	LPIN1	Day1_half_life	5.306554373
naive.late.effector.memory	6	LRRC8C	Day1_half_life	1.612997996
naive.late.effector.memory	6	LSP1	Day1_half_life	4.936722783
naive.late.effector.memory	6	MAN2A1	Day1_half_life	1.760192135
naive.late.effector.memory	6	MKNK2	Day1_half_life	3.334046264
naive.late.effector.memory	6	NFATC2	Day1_half_life	1.465921497
naive.late.effector.memory	6	NFATC3	Day1_half_life	4.507769659
naive.late.effector.memory	6	NIPAL3	Day1_half_life	6.344255643
naive.late.effector.memory	6	NLRC3	Day1_half_life	0.37380747
naive.late.effector.memory	6	NOD1	Day1_half_life	0.277917007
naive.late.effector.memory	6	OSBPL5	Day1_half_life	0.611682702
naive.late.effector.memory	6	PACS1	Day1_half_life	3.457640078
naive.late.effector.memory	6	PEA15	Day1_half_life	4.883928056
naive.late.effector.memory	6	PHF21A	Day1_half_life	3.414667192
naive.late.effector.memory	6	PIAS3	Day1_half_life	3.1520294
naive.late.effector.memory	6	PIK3CG	Day1_half_life	4.827682866
naive.late.effector.memory	6	PIK3R1	Day1_half_life	1.905545863
naive.late.effector.memory	6	PIK3R5	Day1_half_life	3.995174768
naive.late.effector.memory	6	PLEKHO2	Day1_half_life	3.243795441
naive.late.effector.memory	6	PPP1R9B	Day1_half_life	4.057381614
naive.late.effector.memory	6	PPP3CA	Day1_half_life	3.316370419
naive.late.effector.memory	6	PREX1	Day1_half_life	2.888059029
naive.late.effector.memory	6	PTPRE	Day1_half_life	1.986666132
naive.late.effector.memory	6	RARA	Day1_half_life	1.978698601
naive.late.effector.memory	6	RBL2	Day1_half_life	3.875228484
naive.late.effector.memory	6	RNF125	Day1_half_life	3.598985763
naive.late.effector.memory	6	RUNX1	Day1_half_life	0.698363227
naive.late.effector.memory	6	S100A10	Day1_half_life	4.52442369
naive.late.effector.memory	6	S100A11	Day1_half_life	5.223116384
naive.late.effector.memory	6	S1PR1	Day1_half_life	4.012142937
naive.late.effector.memory	6	S1PR4	Day1_half_life	3.208483238
naive.late.effector.memory	6	SELPLG	Day1_half_life	3.504006062
naive.late.effector.memory	6	SLC25A45	Day1_half_life	5.766631585
naive.late.effector.memory	6	SLC9A3R1	Day1_half_life	5.514311033
naive.late.effector.memory	6	SMAP1	Day1_half_life	5.894240166
naive.late.effector.memory	6	SMPD1	Day1_half_life	1.663360231
naive.late.effector.memory	6	SNTB2	Day1_half_life	0.55202113
naive.late.effector.memory	6	SNX14	Day1_half_life	4.844520398
naive.late.effector.memory	6	SPATA13	Day1_half_life	3.177026894
naive.late.effector.memory	6	SPN	Day1_half_life	3.219073922
naive.late.effector.memory	6	SRGAP2C	Day1_half_life	0.030073183
naive.late.effector.memory	6	SSH1	Day1_half_life	5.033283874
naive.late.effector.memory	6	ST8SIA4	Day1_half_life	5.357988497
naive.late.effector.memory	6	STK10	Day1_half_life	8.458201303
naive.late.effector.memory	6	SYT11	Day1_half_life	5.894409414
naive.late.effector.memory	6	TACC1	Day1_half_life	3.865058589
naive.late.effector.memory	6	TBC1D10C	Day1_half_life	0.803530087
naive.late.effector.memory	6	TBC1D22B	Day1_half_life	1.955423066
naive.late.effector.memory	6	TLN1	Day1_half_life	5.829856583
naive.late.effector.memory	6	TMC8	Day1_half_life	3.773690715
naive.late.effector.memory	6	TXNIP	Day1_half_life	2.326802073
naive.late.effector.memory	6	ULK2	Day1_half_life	0.649367946
naive.late.effector.memory	6	WBP2	Day1_half_life	6.029677353
naive.late.effector.memory	6	WIPF1	Day1_half_life	3.787610493
naive.late.effector.memory	6	YPEL5	Day1_half_life	2.278162137
naive.late.effector.memory	6	ZNF831	Day1_half_life	0.21174396
naive.late.effector.memory	6	ZYX	Day1_half_life	3.442932245
naive.late.effector.memory	6	AAK1	Day5_half_life	1.026907186
naive.late.effector.memory	6	AKNA	Day5_half_life	3.192752247
naive.late.effector.memory	6	ANKH	Day5_half_life	8.269905721
naive.late.effector.memory	6	ANKRD44	Day5_half_life	4.374580765
naive.late.effector.memory	6	ANXA6	Day5_half_life	11.36288201
naive.late.effector.memory	6	APBB1IP	Day5_half_life	7.681373641
naive.late.effector.memory	6	ARHGAP18	Day5_half_life	1.33431746
naive.late.effector.memory	6	ARHGAP25	Day5_half_life	0.547290715
naive.late.effector.memory	6	ARL4C	Day5_half_life	1.132965243
naive.late.effector.memory	6	ARRB2	Day5_half_life	4.106388573
naive.late.effector.memory	6	ATP2A3	Day5_half_life	4.009935389
naive.late.effector.memory	6	ATXN7L1	Day5_half_life	0.065382975
naive.late.effector.memory	6	B4GALT1	Day5_half_life	2.686701966
naive.late.effector.memory	6	BCL9L	Day5_half_life	0.662992934
naive.late.effector.memory	6	BIN2	Day5_half_life	2.150958292
naive.late.effector.memory	6	BMAL1	Day5_half_life	0.058718265
naive.late.effector.memory	6	CAST	Day5_half_life	2.439317303
naive.late.effector.memory	6	CCDC88C	Day5_half_life	4.003454152
naive.late.effector.memory	6	CCNG2	Day5_half_life	0.733650803
naive.late.effector.memory	6	CD3E	Day5_half_life	6.598857939
naive.late.effector.memory	6	CD96	Day5_half_life	5.145500743
naive.late.effector.memory	6	CDC42EP3	Day5_half_life	1.399769689
naive.late.effector.memory	6	CDKN1B	Day5_half_life	1.04337765
naive.late.effector.memory	6	CHD3	Day5_half_life	9.142192529
naive.late.effector.memory	6	CITED2	Day5_half_life	3.643326799
naive.late.effector.memory	6	CORO7	Day5_half_life	4.96284875
naive.late.effector.memory	6	CPT1A	Day5_half_life	3.158894894
naive.late.effector.memory	6	CTDSP1	Day5_half_life	2.240629554
naive.late.effector.memory	6	CTSA	Day5_half_life	3.460903215
naive.late.effector.memory	6	CTSD	Day5_half_life	11.32147827
naive.late.effector.memory	6	CYFIP2	Day5_half_life	3.547796134
naive.late.effector.memory	6	CYTH4	Day5_half_life	4.28935758
naive.late.effector.memory	6	DENND1C	Day5_half_life	12.40335026
naive.late.effector.memory	6	DOCK2	Day5_half_life	1.237415713
naive.late.effector.memory	6	DOK2	Day5_half_life	3.115683251
naive.late.effector.memory	6	DPYSL2	Day5_half_life	4.917381817
naive.late.effector.memory	6	ELK3	Day5_half_life	0.057768151
naive.late.effector.memory	6	EP300	Day5_half_life	0.872025762
naive.late.effector.memory	6	ESYT1	Day5_half_life	5.228630503
naive.late.effector.memory	6	FLNA	Day5_half_life	5.573741417
naive.late.effector.memory	6	FMNL1	Day5_half_life	4.230738988
naive.late.effector.memory	6	FOXJ2	Day5_half_life	1.389317294
naive.late.effector.memory	6	FRYL	Day5_half_life	3.233133465
naive.late.effector.memory	6	GABARAPL2	Day5_half_life	10.37845225
naive.late.effector.memory	6	GATA3	Day5_half_life	2.043262456
naive.late.effector.memory	6	GMFG	Day5_half_life	10.17831983
naive.late.effector.memory	6	GNAI2	Day5_half_life	5.91905178
naive.late.effector.memory	6	GNG2	Day5_half_life	1.536759108
naive.late.effector.memory	6	GPRIN3	Day5_half_life	0.050781654
naive.late.effector.memory	6	GSK3B	Day5_half_life	2.086822609
naive.late.effector.memory	6	HECA	Day5_half_life	1.517199713
naive.late.effector.memory	6	HEXB	Day5_half_life	1.854482174
naive.late.effector.memory	6	IFNGR1	Day5_half_life	2.900596813
naive.late.effector.memory	6	IKZF3	Day5_half_life	1.195809138
naive.late.effector.memory	6	INPP4A	Day5_half_life	10.00969864
naive.late.effector.memory	6	INPP5D	Day5_half_life	3.778386962
naive.late.effector.memory	6	JAK1	Day5_half_life	3.841115444
naive.late.effector.memory	6	KAT2B	Day5_half_life	2.036996828
naive.late.effector.memory	6	KIF21B	Day5_half_life	6.387156413
naive.late.effector.memory	6	KLF3	Day5_half_life	0.007102234
naive.late.effector.memory	6	KLRD1	Day5_half_life	7.948697441
naive.late.effector.memory	6	LASP1	Day5_half_life	4.513864284
naive.late.effector.memory	6	LATS2	Day5_half_life	2.604827104
naive.late.effector.memory	6	LFNG	Day5_half_life	2.532566466
naive.late.effector.memory	6	LPIN1	Day5_half_life	5.819223004
naive.late.effector.memory	6	LRRC8C	Day5_half_life	1.615872779
naive.late.effector.memory	6	LSP1	Day5_half_life	12.242898
naive.late.effector.memory	6	MAN2A1	Day5_half_life	5.910224057
naive.late.effector.memory	6	MKNK2	Day5_half_life	9.139994574
naive.late.effector.memory	6	NFATC2	Day5_half_life	4.174036816
naive.late.effector.memory	6	NFATC3	Day5_half_life	2.424980168
naive.late.effector.memory	6	NIPAL3	Day5_half_life	1.298182997
naive.late.effector.memory	6	NLRC3	Day5_half_life	4.331508971
naive.late.effector.memory	6	NOD1	Day5_half_life	2.308040532
naive.late.effector.memory	6	OSBPL5	Day5_half_life	1.789011953
naive.late.effector.memory	6	PACS1	Day5_half_life	5.861305069
naive.late.effector.memory	6	PEA15	Day5_half_life	5.093283487
naive.late.effector.memory	6	PHF21A	Day5_half_life	4.293588456
naive.late.effector.memory	6	PIAS3	Day5_half_life	2.33591414
naive.late.effector.memory	6	PIK3CG	Day5_half_life	0.443751936
naive.late.effector.memory	6	PIK3R1	Day5_half_life	2.226721116
naive.late.effector.memory	6	PIK3R5	Day5_half_life	2.018929688
naive.late.effector.memory	6	PLEKHO2	Day5_half_life	2.445445958
naive.late.effector.memory	6	PPP1R9B	Day5_half_life	1.882390265
naive.late.effector.memory	6	PPP3CA	Day5_half_life	4.185733542
naive.late.effector.memory	6	PREX1	Day5_half_life	1.822968295
naive.late.effector.memory	6	PTPRE	Day5_half_life	2.95877079
naive.late.effector.memory	6	RARA	Day5_half_life	0.481926302
naive.late.effector.memory	6	RBL2	Day5_half_life	5.468829229
naive.late.effector.memory	6	RNF125	Day5_half_life	5.822380549
naive.late.effector.memory	6	RUNX1	Day5_half_life	3.576145571
naive.late.effector.memory	6	S100A10	Day5_half_life	11.29922517
naive.late.effector.memory	6	S100A11	Day5_half_life	6.502555007
naive.late.effector.memory	6	S1PR1	Day5_half_life	0.338738933
naive.late.effector.memory	6	S1PR4	Day5_half_life	4.607198945
naive.late.effector.memory	6	SELPLG	Day5_half_life	3.267652667
naive.late.effector.memory	6	SLC25A45	Day5_half_life	3.272449866
naive.late.effector.memory	6	SLC9A3R1	Day5_half_life	3.873298647
naive.late.effector.memory	6	SMAP1	Day5_half_life	4.002954947
naive.late.effector.memory	6	SMPD1	Day5_half_life	8.425542099
naive.late.effector.memory	6	SNTB2	Day5_half_life	0.007102234
naive.late.effector.memory	6	SNX14	Day5_half_life	2.635761363
naive.late.effector.memory	6	SPATA13	Day5_half_life	1.239382144
naive.late.effector.memory	6	SPN	Day5_half_life	2.870877937
naive.late.effector.memory	6	SRGAP2C	Day5_half_life	0.059507275
naive.late.effector.memory	6	SSH1	Day5_half_life	2.096784995
naive.late.effector.memory	6	ST8SIA4	Day5_half_life	6.464677944
naive.late.effector.memory	6	STK10	Day5_half_life	2.17815006
naive.late.effector.memory	6	SYT11	Day5_half_life	1.540710953
naive.late.effector.memory	6	TACC1	Day5_half_life	2.823855898
naive.late.effector.memory	6	TBC1D10C	Day5_half_life	5.268386608
naive.late.effector.memory	6	TBC1D22B	Day5_half_life	2.56580094
naive.late.effector.memory	6	TLN1	Day5_half_life	6.31417165
naive.late.effector.memory	6	TMC8	Day5_half_life	1.874452724
naive.late.effector.memory	6	TXNIP	Day5_half_life	1.728824058
naive.late.effector.memory	6	ULK2	Day5_half_life	1.199470408
naive.late.effector.memory	6	WBP2	Day5_half_life	8.417492641
naive.late.effector.memory	6	WIPF1	Day5_half_life	3.446661846
naive.late.effector.memory	6	YPEL5	Day5_half_life	5.820787578
naive.late.effector.memory	6	ZNF831	Day5_half_life	0.062888845
naive.late.effector.memory	6	ZYX	Day5_half_life	2.426969572
short.term.effector.memory	4	AK3	NonAc_half_life	4.497670627
short.term.effector.memory	4	ANXA1	NonAc_half_life	5.116159506
short.term.effector.memory	4	ANXA2	NonAc_half_life	8.592279875
short.term.effector.memory	4	ANXA4	NonAc_half_life	0.254144095
short.term.effector.memory	4	AP1S2	NonAc_half_life	4.017726693
short.term.effector.memory	4	CARHSP1	NonAc_half_life	2.733418923
short.term.effector.memory	4	CASP1	NonAc_half_life	7.487376923
short.term.effector.memory	4	CASP7	NonAc_half_life	0.473170327
short.term.effector.memory	4	CDC25B	NonAc_half_life	3.78903186
short.term.effector.memory	4	CX3CR1	NonAc_half_life	2.951583277
short.term.effector.memory	4	CXCR3	NonAc_half_life	7.608934478
short.term.effector.memory	4	DAPK2	NonAc_half_life	1.516922586
short.term.effector.memory	4	EFHD2	NonAc_half_life	7.506384152
short.term.effector.memory	4	FASLG	NonAc_half_life	3.29908564
short.term.effector.memory	4	GNPTAB	NonAc_half_life	0.675464547
short.term.effector.memory	4	GZMA	NonAc_half_life	6.437978411
short.term.effector.memory	4	ID2	NonAc_half_life	3.00224323
short.term.effector.memory	4	IGF2R	NonAc_half_life	10.20590297
short.term.effector.memory	4	IL18RAP	NonAc_half_life	4.028777349
short.term.effector.memory	4	ITGB1	NonAc_half_life	3.033810381
short.term.effector.memory	4	KLRC1	NonAc_half_life	10.70136399
short.term.effector.memory	4	KLRK1	NonAc_half_life	4.615021586
short.term.effector.memory	4	LXN	NonAc_half_life	0.003575182
short.term.effector.memory	4	MYADM	NonAc_half_life	2.884544385
short.term.effector.memory	4	MYO1F	NonAc_half_life	4.059791206
short.term.effector.memory	4	OSBPL3	NonAc_half_life	5.509893044
short.term.effector.memory	4	PLEK	NonAc_half_life	3.745226171
short.term.effector.memory	4	PLEKHF1	NonAc_half_life	2.46951952
short.term.effector.memory	4	PRDM1	NonAc_half_life	3.35592264
short.term.effector.memory	4	PTPRJ	NonAc_half_life	0.786094749
short.term.effector.memory	4	RAP2A	NonAc_half_life	3.974256682
short.term.effector.memory	4	RBMS1	NonAc_half_life	7.91550899
short.term.effector.memory	4	REEP5	NonAc_half_life	3.08830314
short.term.effector.memory	4	S100A4	NonAc_half_life	7.838504509
short.term.effector.memory	4	S100A6	NonAc_half_life	7.058345864
short.term.effector.memory	4	S1PR5	NonAc_half_life	4.216072809
short.term.effector.memory	4	SNX10	NonAc_half_life	1.204199648
short.term.effector.memory	4	SORD	NonAc_half_life	4.536684005
short.term.effector.memory	4	SYTL2	NonAc_half_life	5.473031488
short.term.effector.memory	4	UNC119	NonAc_half_life	6.144124143
short.term.effector.memory	4	VIM	NonAc_half_life	6.564388409
short.term.effector.memory	4	ZEB2	NonAc_half_life	3.560692585
short.term.effector.memory	4	AK3	Day1_half_life	3.072698398
short.term.effector.memory	4	ANXA1	Day1_half_life	5.742271907
short.term.effector.memory	4	ANXA2	Day1_half_life	3.233762124
short.term.effector.memory	4	ANXA4	Day1_half_life	3.368600439
short.term.effector.memory	4	AP1S2	Day1_half_life	8.243767029
short.term.effector.memory	4	CARHSP1	Day1_half_life	2.020828335
short.term.effector.memory	4	CASP1	Day1_half_life	5.294047362
short.term.effector.memory	4	CASP7	Day1_half_life	4.353589828
short.term.effector.memory	4	CDC25B	Day1_half_life	3.981628511
short.term.effector.memory	4	CX3CR1	Day1_half_life	2.581589411
short.term.effector.memory	4	CXCR3	Day1_half_life	1.616838896
short.term.effector.memory	4	DAPK2	Day1_half_life	0.490104293
short.term.effector.memory	4	EFHD2	Day1_half_life	6.325477155
short.term.effector.memory	4	FASLG	Day1_half_life	2.168555493
short.term.effector.memory	4	GNPTAB	Day1_half_life	0.307590536
short.term.effector.memory	4	GZMA	Day1_half_life	15.47269194
short.term.effector.memory	4	ID2	Day1_half_life	2.50137712
short.term.effector.memory	4	IGF2R	Day1_half_life	4.427211825
short.term.effector.memory	4	IL18RAP	Day1_half_life	2.851639925
short.term.effector.memory	4	ITGB1	Day1_half_life	5.807548395
short.term.effector.memory	4	KLRC1	Day1_half_life	0.24320389
short.term.effector.memory	4	KLRK1	Day1_half_life	4.25441738
short.term.effector.memory	4	LXN	Day1_half_life	0.003575182
short.term.effector.memory	4	MYADM	Day1_half_life	3.873110805
short.term.effector.memory	4	MYO1F	Day1_half_life	3.676941946
short.term.effector.memory	4	OSBPL3	Day1_half_life	6.490609479
short.term.effector.memory	4	PLEK	Day1_half_life	3.321726562
short.term.effector.memory	4	PLEKHF1	Day1_half_life	3.464166225
short.term.effector.memory	4	PRDM1	Day1_half_life	1.867197888
short.term.effector.memory	4	PTPRJ	Day1_half_life	6.640002578
short.term.effector.memory	4	RAP2A	Day1_half_life	0.283764153
short.term.effector.memory	4	RBMS1	Day1_half_life	4.936634984
short.term.effector.memory	4	REEP5	Day1_half_life	6.727880954
short.term.effector.memory	4	S100A4	Day1_half_life	7.085896455
short.term.effector.memory	4	S100A6	Day1_half_life	8.144059632
short.term.effector.memory	4	S1PR5	Day1_half_life	0.341923464
short.term.effector.memory	4	SNX10	Day1_half_life	5.868075279
short.term.effector.memory	4	SORD	Day1_half_life	5.956538911
short.term.effector.memory	4	SYTL2	Day1_half_life	0.003575182
short.term.effector.memory	4	UNC119	Day1_half_life	5.194039195
short.term.effector.memory	4	VIM	Day1_half_life	6.505915162
short.term.effector.memory	4	ZEB2	Day1_half_life	1.099032765
short.term.effector.memory	4	AK3	Day5_half_life	4.175976789
short.term.effector.memory	4	ANXA1	Day5_half_life	3.39149344
short.term.effector.memory	4	ANXA2	Day5_half_life	5.917299344
short.term.effector.memory	4	ANXA4	Day5_half_life	2.946192593
short.term.effector.memory	4	AP1S2	Day5_half_life	8.944895084
short.term.effector.memory	4	CARHSP1	Day5_half_life	1.721484287
short.term.effector.memory	4	CASP1	Day5_half_life	7.77617648
short.term.effector.memory	4	CASP7	Day5_half_life	2.959903361
short.term.effector.memory	4	CDC25B	Day5_half_life	3.19505745
short.term.effector.memory	4	CX3CR1	Day5_half_life	2.457445835
short.term.effector.memory	4	CXCR3	Day5_half_life	9.450636646
short.term.effector.memory	4	DAPK2	Day5_half_life	0.063876729
short.term.effector.memory	4	EFHD2	Day5_half_life	3.520245794
short.term.effector.memory	4	FASLG	Day5_half_life	3.514043315
short.term.effector.memory	4	GNPTAB	Day5_half_life	2.23526179
short.term.effector.memory	4	GZMA	Day5_half_life	11.7297398
short.term.effector.memory	4	ID2	Day5_half_life	2.13874216
short.term.effector.memory	4	IGF2R	Day5_half_life	1.689398942
short.term.effector.memory	4	IL18RAP	Day5_half_life	0.007102234
short.term.effector.memory	4	ITGB1	Day5_half_life	1.937262726
short.term.effector.memory	4	KLRC1	Day5_half_life	11.65365875
short.term.effector.memory	4	KLRK1	Day5_half_life	5.252701018
short.term.effector.memory	4	LXN	Day5_half_life	0.06648105
short.term.effector.memory	4	MYADM	Day5_half_life	1.997658972
short.term.effector.memory	4	MYO1F	Day5_half_life	4.233411155
short.term.effector.memory	4	OSBPL3	Day5_half_life	2.215001955
short.term.effector.memory	4	PLEK	Day5_half_life	0.730105627
short.term.effector.memory	4	PLEKHF1	Day5_half_life	1.342685696
short.term.effector.memory	4	PRDM1	Day5_half_life	1.541487001
short.term.effector.memory	4	PTPRJ	Day5_half_life	4.35389941
short.term.effector.memory	4	RAP2A	Day5_half_life	6.05546902
short.term.effector.memory	4	RBMS1	Day5_half_life	2.690397272
short.term.effector.memory	4	REEP5	Day5_half_life	6.027470257
short.term.effector.memory	4	S100A4	Day5_half_life	12.71995369
short.term.effector.memory	4	S100A6	Day5_half_life	12.78342162
short.term.effector.memory	4	S1PR5	Day5_half_life	0.007102234
short.term.effector.memory	4	SNX10	Day5_half_life	2.513334596
short.term.effector.memory	4	SORD	Day5_half_life	2.791947185
short.term.effector.memory	4	SYTL2	Day5_half_life	0.007102234
short.term.effector.memory	4	UNC119	Day5_half_life	5.000124444
short.term.effector.memory	4	VIM	Day5_half_life	5.945070385
short.term.effector.memory	4	ZEB2	Day5_half_life	0.300250084
