# Supplementary material for: Meta-unstable mRNAs in activated CD8+ T cells are defined by interlinked AU-rich elements and m6A mRNA methylation
Source: Nat Commun. 2026 Jan 22;17:160. doi: 10.1038/s41467-025-67762-w (PMC12827480; doi:10.1038/s41467-025-67762-w)
Supplement: Supplementary file 6 — Source Data [file 41467_2025_67762_MOESM6_ESM.zip › Source Data/Fig-S2I.csv]

SYMBOL	cluster	motif	motif.freq
AAK1	genes.nomiCLIP	RRACH.freq	0.012253805
AAK1	genes.nomiCLIP	ARE.freq	0.040174575
AAK1	genes.nomiCLIP	RRACH.freq	0.012253805
AAK1	genes.nomiCLIP	ARE.freq	0.040174575
AAK1	genes.nomiCLIP	RRACH.freq	0.012253805
AAK1	genes.nomiCLIP	ARE.freq	0.040174575
ACO2	genes.nomiCLIP	RRACH.freq	0.009090909
ACO2	genes.nomiCLIP	ARE.freq	0.021212121
ACO2	genes.nomiCLIP	RRACH.freq	0.009090909
ACO2	genes.nomiCLIP	ARE.freq	0.021212121
ACO2	genes.nomiCLIP	RRACH.freq	0.009090909
ACO2	genes.nomiCLIP	ARE.freq	0.021212121
ADNP	genes.nomiCLIP	RRACH.freq	0.015267176
ADNP	genes.nomiCLIP	ARE.freq	0.033346726
ADNP	genes.nomiCLIP	RRACH.freq	0.015267176
ADNP	genes.nomiCLIP	ARE.freq	0.033346726
ADNP	genes.nomiCLIP	RRACH.freq	0.015267176
ADNP	genes.nomiCLIP	ARE.freq	0.033346726
AFG3L2	genes.nomiCLIP	RRACH.freq	0.006441224
AFG3L2	genes.nomiCLIP	ARE.freq	0.045088567
AFG3L2	genes.nomiCLIP	RRACH.freq	0.006441224
AFG3L2	genes.nomiCLIP	ARE.freq	0.045088567
AFG3L2	genes.nomiCLIP	RRACH.freq	0.006441224
AFG3L2	genes.nomiCLIP	ARE.freq	0.045088567
ANXA7	genes.nomiCLIP	RRACH.freq	0.00804829
ANXA7	genes.nomiCLIP	ARE.freq	0.065392354
ANXA7	genes.nomiCLIP	RRACH.freq	0.00804829
ANXA7	genes.nomiCLIP	ARE.freq	0.065392354
ANXA7	genes.nomiCLIP	RRACH.freq	0.00804829
ANXA7	genes.nomiCLIP	ARE.freq	0.065392354
ARHGAP9	genes.nomiCLIP	RRACH.freq	0.007092199
ARHGAP9	genes.nomiCLIP	ARE.freq	0.01891253
ARHGAP9	genes.nomiCLIP	RRACH.freq	0.007092199
ARHGAP9	genes.nomiCLIP	ARE.freq	0.01891253
ARHGAP9	genes.nomiCLIP	RRACH.freq	0.007092199
ARHGAP9	genes.nomiCLIP	ARE.freq	0.01891253
ARHGEF7	genes.nomiCLIP	RRACH.freq	0.011526371
ARHGEF7	genes.nomiCLIP	ARE.freq	0.033181977
ARHGEF7	genes.nomiCLIP	RRACH.freq	0.011526371
ARHGEF7	genes.nomiCLIP	ARE.freq	0.033181977
ARHGEF7	genes.nomiCLIP	RRACH.freq	0.011526371
ARHGEF7	genes.nomiCLIP	ARE.freq	0.033181977
ARID5A	genes.nomiCLIP	RRACH.freq	0.015576324
ARID5A	genes.nomiCLIP	ARE.freq	0.015576324
ARID5A	genes.nomiCLIP	RRACH.freq	0.015576324
ARID5A	genes.nomiCLIP	ARE.freq	0.015576324
ARID5A	genes.nomiCLIP	RRACH.freq	0.015576324
ARID5A	genes.nomiCLIP	ARE.freq	0.015576324
ARRB2	genes.nomiCLIP	RRACH.freq	0.012704174
ARRB2	genes.nomiCLIP	ARE.freq	0.016333938
ARRB2	genes.nomiCLIP	RRACH.freq	0.012704174
ARRB2	genes.nomiCLIP	ARE.freq	0.016333938
ARRB2	genes.nomiCLIP	RRACH.freq	0.012704174
ARRB2	genes.nomiCLIP	ARE.freq	0.016333938
ATG4A	genes.nomiCLIP	RRACH.freq	0.017726799
ATG4A	genes.nomiCLIP	ARE.freq	0.047966632
ATG4A	genes.nomiCLIP	RRACH.freq	0.017726799
ATG4A	genes.nomiCLIP	ARE.freq	0.047966632
ATG4A	genes.nomiCLIP	RRACH.freq	0.017726799
ATG4A	genes.nomiCLIP	ARE.freq	0.047966632
ATP2A2	genes.nomiCLIP	RRACH.freq	0.012762276
ATP2A2	genes.nomiCLIP	ARE.freq	0.031148605
ATP2A2	genes.nomiCLIP	RRACH.freq	0.012762276
ATP2A2	genes.nomiCLIP	ARE.freq	0.031148605
ATP2A2	genes.nomiCLIP	RRACH.freq	0.012762276
ATP2A2	genes.nomiCLIP	ARE.freq	0.031148605
ATP5MC3	genes.nomiCLIP	RRACH.freq	0.011330049
ATP5MC3	genes.nomiCLIP	ARE.freq	0.066502463
ATP5MC3	genes.nomiCLIP	RRACH.freq	0.011330049
ATP5MC3	genes.nomiCLIP	ARE.freq	0.066502463
ATP5MC3	genes.nomiCLIP	RRACH.freq	0.011330049
ATP5MC3	genes.nomiCLIP	ARE.freq	0.066502463
ATP5MG	genes.nomiCLIP	RRACH.freq	0.013254786
ATP5MG	genes.nomiCLIP	ARE.freq	0.060751105
ATP5MG	genes.nomiCLIP	RRACH.freq	0.013254786
ATP5MG	genes.nomiCLIP	ARE.freq	0.060751105
ATP5MG	genes.nomiCLIP	RRACH.freq	0.013254786
ATP5MG	genes.nomiCLIP	ARE.freq	0.060751105
ATXN2L	genes.nomiCLIP	RRACH.freq	0.015511892
ATXN2L	genes.nomiCLIP	ARE.freq	0.033092037
ATXN2L	genes.nomiCLIP	RRACH.freq	0.015511892
ATXN2L	genes.nomiCLIP	ARE.freq	0.033092037
ATXN2L	genes.nomiCLIP	RRACH.freq	0.015511892
ATXN2L	genes.nomiCLIP	ARE.freq	0.033092037
AZI2	genes.nomiCLIP	RRACH.freq	0.015025042
AZI2	genes.nomiCLIP	ARE.freq	0.071786311
AZI2	genes.nomiCLIP	RRACH.freq	0.015025042
AZI2	genes.nomiCLIP	ARE.freq	0.071786311
AZI2	genes.nomiCLIP	RRACH.freq	0.015025042
AZI2	genes.nomiCLIP	ARE.freq	0.071786311
B4GALT5	genes.nomiCLIP	RRACH.freq	0.010692011
B4GALT5	genes.nomiCLIP	ARE.freq	0.032373032
B4GALT5	genes.nomiCLIP	RRACH.freq	0.010692011
B4GALT5	genes.nomiCLIP	ARE.freq	0.032373032
B4GALT5	genes.nomiCLIP	RRACH.freq	0.010692011
B4GALT5	genes.nomiCLIP	ARE.freq	0.032373032
BAP1	genes.nomiCLIP	RRACH.freq	0.0109375
BAP1	genes.nomiCLIP	ARE.freq	0.00859375
BAP1	genes.nomiCLIP	RRACH.freq	0.0109375
BAP1	genes.nomiCLIP	ARE.freq	0.00859375
BAP1	genes.nomiCLIP	RRACH.freq	0.0109375
BAP1	genes.nomiCLIP	ARE.freq	0.00859375
BCLAF1	genes.nomiCLIP	RRACH.freq	0.01226857
BCLAF1	genes.nomiCLIP	ARE.freq	0.06446576
BCLAF1	genes.nomiCLIP	RRACH.freq	0.01226857
BCLAF1	genes.nomiCLIP	ARE.freq	0.06446576
BCLAF1	genes.nomiCLIP	RRACH.freq	0.01226857
BCLAF1	genes.nomiCLIP	ARE.freq	0.06446576
BLOC1S5	genes.nomiCLIP	RRACH.freq	0.01104707
BLOC1S5	genes.nomiCLIP	ARE.freq	0.050432277
BLOC1S5	genes.nomiCLIP	RRACH.freq	0.01104707
BLOC1S5	genes.nomiCLIP	ARE.freq	0.050432277
BLOC1S5	genes.nomiCLIP	RRACH.freq	0.01104707
BLOC1S5	genes.nomiCLIP	ARE.freq	0.050432277
BRAT1	genes.nomiCLIP	RRACH.freq	0.019305019
BRAT1	genes.nomiCLIP	ARE.freq	0.05019305
BRAT1	genes.nomiCLIP	RRACH.freq	0.019305019
BRAT1	genes.nomiCLIP	ARE.freq	0.05019305
BRAT1	genes.nomiCLIP	RRACH.freq	0.019305019
BRAT1	genes.nomiCLIP	ARE.freq	0.05019305
BRMS1	genes.nomiCLIP	RRACH.freq	0.014732965
BRMS1	genes.nomiCLIP	ARE.freq	0.003683241
BRMS1	genes.nomiCLIP	RRACH.freq	0.014732965
BRMS1	genes.nomiCLIP	ARE.freq	0.003683241
BRMS1	genes.nomiCLIP	RRACH.freq	0.014732965
BRMS1	genes.nomiCLIP	ARE.freq	0.003683241
C12orf4	genes.nomiCLIP	RRACH.freq	0.01496139
C12orf4	genes.nomiCLIP	ARE.freq	0.046332046
C12orf4	genes.nomiCLIP	RRACH.freq	0.01496139
C12orf4	genes.nomiCLIP	ARE.freq	0.046332046
C12orf4	genes.nomiCLIP	RRACH.freq	0.01496139
C12orf4	genes.nomiCLIP	ARE.freq	0.046332046
C19orf25	genes.nomiCLIP	RRACH.freq	0.010922993
C19orf25	genes.nomiCLIP	ARE.freq	0.005461496
C19orf25	genes.nomiCLIP	RRACH.freq	0.010922993
C19orf25	genes.nomiCLIP	ARE.freq	0.005461496
C19orf25	genes.nomiCLIP	RRACH.freq	0.010922993
C19orf25	genes.nomiCLIP	ARE.freq	0.005461496
CALU	genes.nomiCLIP	RRACH.freq	0.016300496
CALU	genes.nomiCLIP	ARE.freq	0.041105599
CALU	genes.nomiCLIP	RRACH.freq	0.016300496
CALU	genes.nomiCLIP	ARE.freq	0.041105599
CALU	genes.nomiCLIP	RRACH.freq	0.016300496
CALU	genes.nomiCLIP	ARE.freq	0.041105599
CAMK4	genes.nomiCLIP	RRACH.freq	0.012859885
CAMK4	genes.nomiCLIP	ARE.freq	0.051919386
CAMK4	genes.nomiCLIP	RRACH.freq	0.012859885
CAMK4	genes.nomiCLIP	ARE.freq	0.051919386
CAMK4	genes.nomiCLIP	RRACH.freq	0.012859885
CAMK4	genes.nomiCLIP	ARE.freq	0.051919386
CAND1	genes.nomiCLIP	RRACH.freq	0.012775516
CAND1	genes.nomiCLIP	ARE.freq	0.049557771
CAND1	genes.nomiCLIP	RRACH.freq	0.012775516
CAND1	genes.nomiCLIP	ARE.freq	0.049557771
CAND1	genes.nomiCLIP	RRACH.freq	0.012775516
CAND1	genes.nomiCLIP	ARE.freq	0.049557771
CCDC6	genes.nomiCLIP	RRACH.freq	0.013189448
CCDC6	genes.nomiCLIP	ARE.freq	0.041966427
CCDC6	genes.nomiCLIP	RRACH.freq	0.013189448
CCDC6	genes.nomiCLIP	ARE.freq	0.041966427
CCDC6	genes.nomiCLIP	RRACH.freq	0.013189448
CCDC6	genes.nomiCLIP	ARE.freq	0.041966427
CCT5	genes.nomiCLIP	RRACH.freq	0.015566625
CCT5	genes.nomiCLIP	ARE.freq	0.03362391
CCT5	genes.nomiCLIP	RRACH.freq	0.015566625
CCT5	genes.nomiCLIP	ARE.freq	0.03362391
CCT5	genes.nomiCLIP	RRACH.freq	0.015566625
CCT5	genes.nomiCLIP	ARE.freq	0.03362391
CHCHD2	genes.nomiCLIP	RRACH.freq	0.010791367
CHCHD2	genes.nomiCLIP	ARE.freq	0.053956835
CHCHD2	genes.nomiCLIP	RRACH.freq	0.010791367
CHCHD2	genes.nomiCLIP	ARE.freq	0.053956835
CHCHD2	genes.nomiCLIP	RRACH.freq	0.010791367
CHCHD2	genes.nomiCLIP	ARE.freq	0.053956835
CHMP7	genes.nomiCLIP	RRACH.freq	0.012857143
CHMP7	genes.nomiCLIP	ARE.freq	0.020714286
CHMP7	genes.nomiCLIP	RRACH.freq	0.012857143
CHMP7	genes.nomiCLIP	ARE.freq	0.020714286
CHMP7	genes.nomiCLIP	RRACH.freq	0.012857143
CHMP7	genes.nomiCLIP	ARE.freq	0.020714286
CHRAC1	genes.nomiCLIP	RRACH.freq	0.009963293
CHRAC1	genes.nomiCLIP	ARE.freq	0.048243314
CHRAC1	genes.nomiCLIP	RRACH.freq	0.009963293
CHRAC1	genes.nomiCLIP	ARE.freq	0.048243314
CHRAC1	genes.nomiCLIP	RRACH.freq	0.009963293
CHRAC1	genes.nomiCLIP	ARE.freq	0.048243314
CHST11	genes.nomiCLIP	RRACH.freq	0.011161244
CHST11	genes.nomiCLIP	ARE.freq	0.030634054
CHST11	genes.nomiCLIP	RRACH.freq	0.011161244
CHST11	genes.nomiCLIP	ARE.freq	0.030634054
CHST11	genes.nomiCLIP	RRACH.freq	0.011161244
CHST11	genes.nomiCLIP	ARE.freq	0.030634054
CLNS1A	genes.nomiCLIP	RRACH.freq	0.014773777
CLNS1A	genes.nomiCLIP	ARE.freq	0.051246537
CLNS1A	genes.nomiCLIP	RRACH.freq	0.014773777
CLNS1A	genes.nomiCLIP	ARE.freq	0.051246537
CLNS1A	genes.nomiCLIP	RRACH.freq	0.014773777
CLNS1A	genes.nomiCLIP	ARE.freq	0.051246537
COPS3	genes.nomiCLIP	RRACH.freq	0.022821577
COPS3	genes.nomiCLIP	ARE.freq	0.045643154
COPS3	genes.nomiCLIP	RRACH.freq	0.022821577
COPS3	genes.nomiCLIP	ARE.freq	0.045643154
COPS3	genes.nomiCLIP	RRACH.freq	0.022821577
COPS3	genes.nomiCLIP	ARE.freq	0.045643154
COX5A	genes.nomiCLIP	RRACH.freq	0.018404908
COX5A	genes.nomiCLIP	ARE.freq	0.050613497
COX5A	genes.nomiCLIP	RRACH.freq	0.018404908
COX5A	genes.nomiCLIP	ARE.freq	0.050613497
COX5A	genes.nomiCLIP	RRACH.freq	0.018404908
COX5A	genes.nomiCLIP	ARE.freq	0.050613497
CPOX	genes.nomiCLIP	RRACH.freq	0.009700889
CPOX	genes.nomiCLIP	ARE.freq	0.054163298
CPOX	genes.nomiCLIP	RRACH.freq	0.009700889
CPOX	genes.nomiCLIP	ARE.freq	0.054163298
CPOX	genes.nomiCLIP	RRACH.freq	0.009700889
CPOX	genes.nomiCLIP	ARE.freq	0.054163298
CTDSPL2	genes.nomiCLIP	RRACH.freq	0.011101974
CTDSPL2	genes.nomiCLIP	ARE.freq	0.057360197
CTDSPL2	genes.nomiCLIP	RRACH.freq	0.011101974
CTDSPL2	genes.nomiCLIP	ARE.freq	0.057360197
CTDSPL2	genes.nomiCLIP	RRACH.freq	0.011101974
CTDSPL2	genes.nomiCLIP	ARE.freq	0.057360197
CWC22	genes.nomiCLIP	RRACH.freq	0.019762846
CWC22	genes.nomiCLIP	ARE.freq	0.110671937
CWC22	genes.nomiCLIP	RRACH.freq	0.019762846
CWC22	genes.nomiCLIP	ARE.freq	0.110671937
CWC22	genes.nomiCLIP	RRACH.freq	0.019762846
CWC22	genes.nomiCLIP	ARE.freq	0.110671937
CYRIB	genes.nomiCLIP	RRACH.freq	0.011769321
CYRIB	genes.nomiCLIP	ARE.freq	0.041977246
CYRIB	genes.nomiCLIP	RRACH.freq	0.011769321
CYRIB	genes.nomiCLIP	ARE.freq	0.041977246
CYRIB	genes.nomiCLIP	RRACH.freq	0.011769321
CYRIB	genes.nomiCLIP	ARE.freq	0.041977246
DARS1	genes.nomiCLIP	RRACH.freq	0.009059233
DARS1	genes.nomiCLIP	ARE.freq	0.093379791
DARS1	genes.nomiCLIP	RRACH.freq	0.009059233
DARS1	genes.nomiCLIP	ARE.freq	0.093379791
DARS1	genes.nomiCLIP	RRACH.freq	0.009059233
DARS1	genes.nomiCLIP	ARE.freq	0.093379791
DDB2	genes.nomiCLIP	RRACH.freq	0.027173913
DDB2	genes.nomiCLIP	ARE.freq	0.016304348
DDB2	genes.nomiCLIP	RRACH.freq	0.027173913
DDB2	genes.nomiCLIP	ARE.freq	0.016304348
DDB2	genes.nomiCLIP	RRACH.freq	0.027173913
DDB2	genes.nomiCLIP	ARE.freq	0.016304348
DDOST	genes.nomiCLIP	RRACH.freq	0.006535948
DDOST	genes.nomiCLIP	ARE.freq	0.083333333
DDOST	genes.nomiCLIP	RRACH.freq	0.006535948
DDOST	genes.nomiCLIP	ARE.freq	0.083333333
DDOST	genes.nomiCLIP	RRACH.freq	0.006535948
DDOST	genes.nomiCLIP	ARE.freq	0.083333333
DDX19A	genes.nomiCLIP	RRACH.freq	0.012884753
DDX19A	genes.nomiCLIP	ARE.freq	0.035790981
DDX19A	genes.nomiCLIP	RRACH.freq	0.012884753
DDX19A	genes.nomiCLIP	ARE.freq	0.035790981
DDX19A	genes.nomiCLIP	RRACH.freq	0.012884753
DDX19A	genes.nomiCLIP	ARE.freq	0.035790981
DDX19B	genes.nomiCLIP	RRACH.freq	0.013929193
DDX19B	genes.nomiCLIP	ARE.freq	0.02089379
DDX19B	genes.nomiCLIP	RRACH.freq	0.013929193
DDX19B	genes.nomiCLIP	ARE.freq	0.02089379
DDX19B	genes.nomiCLIP	RRACH.freq	0.013929193
DDX19B	genes.nomiCLIP	ARE.freq	0.02089379
E2F4	genes.nomiCLIP	RRACH.freq	0.013836478
E2F4	genes.nomiCLIP	ARE.freq	0.012578616
E2F4	genes.nomiCLIP	RRACH.freq	0.013836478
E2F4	genes.nomiCLIP	ARE.freq	0.012578616
E2F4	genes.nomiCLIP	RRACH.freq	0.013836478
E2F4	genes.nomiCLIP	ARE.freq	0.012578616
EBP	genes.nomiCLIP	RRACH.freq	0.015444015
EBP	genes.nomiCLIP	ARE.freq	0.030888031
EBP	genes.nomiCLIP	RRACH.freq	0.015444015
EBP	genes.nomiCLIP	ARE.freq	0.030888031
EBP	genes.nomiCLIP	RRACH.freq	0.015444015
EBP	genes.nomiCLIP	ARE.freq	0.030888031
EDF1	genes.nomiCLIP	RRACH.freq	0.018372703
EDF1	genes.nomiCLIP	ARE.freq	0.005249344
EDF1	genes.nomiCLIP	RRACH.freq	0.018372703
EDF1	genes.nomiCLIP	ARE.freq	0.005249344
EDF1	genes.nomiCLIP	RRACH.freq	0.018372703
EDF1	genes.nomiCLIP	ARE.freq	0.005249344
EIF3B	genes.nomiCLIP	RRACH.freq	0.016605166
EIF3B	genes.nomiCLIP	ARE.freq	0.007380074
EIF3B	genes.nomiCLIP	RRACH.freq	0.016605166
EIF3B	genes.nomiCLIP	ARE.freq	0.007380074
EIF3B	genes.nomiCLIP	RRACH.freq	0.016605166
EIF3B	genes.nomiCLIP	ARE.freq	0.007380074
EIF3E	genes.nomiCLIP	RRACH.freq	0.010847845
EIF3E	genes.nomiCLIP	ARE.freq	0.065372538
EIF3E	genes.nomiCLIP	RRACH.freq	0.010847845
EIF3E	genes.nomiCLIP	ARE.freq	0.065372538
EIF3E	genes.nomiCLIP	RRACH.freq	0.010847845
EIF3E	genes.nomiCLIP	ARE.freq	0.065372538
EIF4A1	genes.nomiCLIP	RRACH.freq	0.024232633
EIF4A1	genes.nomiCLIP	ARE.freq	0.035541195
EIF4A1	genes.nomiCLIP	RRACH.freq	0.024232633
EIF4A1	genes.nomiCLIP	ARE.freq	0.035541195
EIF4A1	genes.nomiCLIP	RRACH.freq	0.024232633
EIF4A1	genes.nomiCLIP	ARE.freq	0.035541195
ENO1	genes.nomiCLIP	RRACH.freq	0.005555556
ENO1	genes.nomiCLIP	ARE.freq	0.016666667
ENO1	genes.nomiCLIP	RRACH.freq	0.005555556
ENO1	genes.nomiCLIP	ARE.freq	0.016666667
ENO1	genes.nomiCLIP	RRACH.freq	0.005555556
ENO1	genes.nomiCLIP	ARE.freq	0.016666667
ERH	genes.nomiCLIP	RRACH.freq	0.007317073
ERH	genes.nomiCLIP	ARE.freq	0.041463415
ERH	genes.nomiCLIP	RRACH.freq	0.007317073
ERH	genes.nomiCLIP	ARE.freq	0.041463415
ERH	genes.nomiCLIP	RRACH.freq	0.007317073
ERH	genes.nomiCLIP	ARE.freq	0.041463415
ERO1A	genes.nomiCLIP	RRACH.freq	0.009849521
ERO1A	genes.nomiCLIP	ARE.freq	0.06128591
ERO1A	genes.nomiCLIP	RRACH.freq	0.009849521
ERO1A	genes.nomiCLIP	ARE.freq	0.06128591
ERO1A	genes.nomiCLIP	RRACH.freq	0.009849521
ERO1A	genes.nomiCLIP	ARE.freq	0.06128591
ESS2	genes.nomiCLIP	RRACH.freq	0.013020168
ESS2	genes.nomiCLIP	ARE.freq	0.007403625
ESS2	genes.nomiCLIP	RRACH.freq	0.013020168
ESS2	genes.nomiCLIP	ARE.freq	0.007403625
ESS2	genes.nomiCLIP	RRACH.freq	0.013020168
ESS2	genes.nomiCLIP	ARE.freq	0.007403625
FAAP100	genes.nomiCLIP	RRACH.freq	0.010718114
FAAP100	genes.nomiCLIP	ARE.freq	0
FAAP100	genes.nomiCLIP	RRACH.freq	0.010718114
FAAP100	genes.nomiCLIP	ARE.freq	0
FAAP100	genes.nomiCLIP	RRACH.freq	0.010718114
FAAP100	genes.nomiCLIP	ARE.freq	0
FAM120A	genes.nomiCLIP	RRACH.freq	0.01315003
FAM120A	genes.nomiCLIP	ARE.freq	0.073520622
FAM120A	genes.nomiCLIP	RRACH.freq	0.01315003
FAM120A	genes.nomiCLIP	ARE.freq	0.073520622
FAM120A	genes.nomiCLIP	RRACH.freq	0.01315003
FAM120A	genes.nomiCLIP	ARE.freq	0.073520622
FASN	genes.nomiCLIP	RRACH.freq	0.009937888
FASN	genes.nomiCLIP	ARE.freq	0.009937888
FASN	genes.nomiCLIP	RRACH.freq	0.009937888
FASN	genes.nomiCLIP	ARE.freq	0.009937888
FASN	genes.nomiCLIP	RRACH.freq	0.009937888
FASN	genes.nomiCLIP	ARE.freq	0.009937888
FKBP15	genes.nomiCLIP	RRACH.freq	0.012815457
FKBP15	genes.nomiCLIP	ARE.freq	0.029574132
FKBP15	genes.nomiCLIP	RRACH.freq	0.012815457
FKBP15	genes.nomiCLIP	ARE.freq	0.029574132
FKBP15	genes.nomiCLIP	RRACH.freq	0.012815457
FKBP15	genes.nomiCLIP	ARE.freq	0.029574132
FKBP3	genes.nomiCLIP	RRACH.freq	0.021702838
FKBP3	genes.nomiCLIP	ARE.freq	0.083472454
FKBP3	genes.nomiCLIP	RRACH.freq	0.021702838
FKBP3	genes.nomiCLIP	ARE.freq	0.083472454
FKBP3	genes.nomiCLIP	RRACH.freq	0.021702838
FKBP3	genes.nomiCLIP	ARE.freq	0.083472454
FN3KRP	genes.nomiCLIP	RRACH.freq	0.014251781
FN3KRP	genes.nomiCLIP	ARE.freq	0.027315914
FN3KRP	genes.nomiCLIP	RRACH.freq	0.014251781
FN3KRP	genes.nomiCLIP	ARE.freq	0.027315914
FN3KRP	genes.nomiCLIP	RRACH.freq	0.014251781
FN3KRP	genes.nomiCLIP	ARE.freq	0.027315914
FOXO1	genes.nomiCLIP	RRACH.freq	0.013361045
FOXO1	genes.nomiCLIP	ARE.freq	0.049881235
FOXO1	genes.nomiCLIP	RRACH.freq	0.013361045
FOXO1	genes.nomiCLIP	ARE.freq	0.049881235
FOXO1	genes.nomiCLIP	RRACH.freq	0.013361045
FOXO1	genes.nomiCLIP	ARE.freq	0.049881235
FUBP1	genes.nomiCLIP	RRACH.freq	0.00997665
FUBP1	genes.nomiCLIP	ARE.freq	0.068775207
FUBP1	genes.nomiCLIP	RRACH.freq	0.00997665
FUBP1	genes.nomiCLIP	ARE.freq	0.068775207
FUBP1	genes.nomiCLIP	RRACH.freq	0.00997665
FUBP1	genes.nomiCLIP	ARE.freq	0.068775207
FXYD5	genes.nomiCLIP	RRACH.freq	0.012755102
FXYD5	genes.nomiCLIP	ARE.freq	0.022959184
FXYD5	genes.nomiCLIP	RRACH.freq	0.012755102
FXYD5	genes.nomiCLIP	ARE.freq	0.022959184
FXYD5	genes.nomiCLIP	RRACH.freq	0.012755102
FXYD5	genes.nomiCLIP	ARE.freq	0.022959184
GCLC	genes.nomiCLIP	RRACH.freq	0.010600707
GCLC	genes.nomiCLIP	ARE.freq	0.060777385
GCLC	genes.nomiCLIP	RRACH.freq	0.010600707
GCLC	genes.nomiCLIP	ARE.freq	0.060777385
GCLC	genes.nomiCLIP	RRACH.freq	0.010600707
GCLC	genes.nomiCLIP	ARE.freq	0.060777385
GGA2	genes.nomiCLIP	RRACH.freq	0.013339921
GGA2	genes.nomiCLIP	ARE.freq	0.021986166
GGA2	genes.nomiCLIP	RRACH.freq	0.013339921
GGA2	genes.nomiCLIP	ARE.freq	0.021986166
GGA2	genes.nomiCLIP	RRACH.freq	0.013339921
GGA2	genes.nomiCLIP	ARE.freq	0.021986166
GHITM	genes.nomiCLIP	RRACH.freq	0.012835941
GHITM	genes.nomiCLIP	ARE.freq	0.052547132
GHITM	genes.nomiCLIP	RRACH.freq	0.012835941
GHITM	genes.nomiCLIP	ARE.freq	0.052547132
GHITM	genes.nomiCLIP	RRACH.freq	0.012835941
GHITM	genes.nomiCLIP	ARE.freq	0.052547132
GID8	genes.nomiCLIP	RRACH.freq	0.008139209
GID8	genes.nomiCLIP	ARE.freq	0.020769015
GID8	genes.nomiCLIP	RRACH.freq	0.008139209
GID8	genes.nomiCLIP	ARE.freq	0.020769015
GID8	genes.nomiCLIP	RRACH.freq	0.008139209
GID8	genes.nomiCLIP	ARE.freq	0.020769015
GMNN	genes.nomiCLIP	RRACH.freq	0.013333333
GMNN	genes.nomiCLIP	ARE.freq	0.05
GMNN	genes.nomiCLIP	RRACH.freq	0.013333333
GMNN	genes.nomiCLIP	ARE.freq	0.05
GMNN	genes.nomiCLIP	RRACH.freq	0.013333333
GMNN	genes.nomiCLIP	ARE.freq	0.05
GNG5	genes.nomiCLIP	RRACH.freq	0.012260766
GNG5	genes.nomiCLIP	ARE.freq	0.056818182
GNG5	genes.nomiCLIP	RRACH.freq	0.012260766
GNG5	genes.nomiCLIP	ARE.freq	0.056818182
GNG5	genes.nomiCLIP	RRACH.freq	0.012260766
GNG5	genes.nomiCLIP	ARE.freq	0.056818182
GPI	genes.nomiCLIP	RRACH.freq	0.010096761
GPI	genes.nomiCLIP	ARE.freq	0.0256626
GPI	genes.nomiCLIP	RRACH.freq	0.010096761
GPI	genes.nomiCLIP	ARE.freq	0.0256626
GPI	genes.nomiCLIP	RRACH.freq	0.010096761
GPI	genes.nomiCLIP	ARE.freq	0.0256626
GPN1	genes.nomiCLIP	RRACH.freq	0.014492754
GPN1	genes.nomiCLIP	ARE.freq	0.029748284
GPN1	genes.nomiCLIP	RRACH.freq	0.014492754
GPN1	genes.nomiCLIP	ARE.freq	0.029748284
GPN1	genes.nomiCLIP	RRACH.freq	0.014492754
GPN1	genes.nomiCLIP	ARE.freq	0.029748284
GRAMD1A	genes.nomiCLIP	RRACH.freq	0.018181818
GRAMD1A	genes.nomiCLIP	ARE.freq	0.018181818
GRAMD1A	genes.nomiCLIP	RRACH.freq	0.018181818
GRAMD1A	genes.nomiCLIP	ARE.freq	0.018181818
GRAMD1A	genes.nomiCLIP	RRACH.freq	0.018181818
GRAMD1A	genes.nomiCLIP	ARE.freq	0.018181818
GRK6	genes.nomiCLIP	RRACH.freq	0.00990099
GRK6	genes.nomiCLIP	ARE.freq	0.00630063
GRK6	genes.nomiCLIP	RRACH.freq	0.00990099
GRK6	genes.nomiCLIP	ARE.freq	0.00630063
GRK6	genes.nomiCLIP	RRACH.freq	0.00990099
GRK6	genes.nomiCLIP	ARE.freq	0.00630063
GSTK1	genes.nomiCLIP	RRACH.freq	0.014388489
GSTK1	genes.nomiCLIP	ARE.freq	0.028776978
GSTK1	genes.nomiCLIP	RRACH.freq	0.014388489
GSTK1	genes.nomiCLIP	ARE.freq	0.028776978
GSTK1	genes.nomiCLIP	RRACH.freq	0.014388489
GSTK1	genes.nomiCLIP	ARE.freq	0.028776978
GTF3C1	genes.nomiCLIP	RRACH.freq	0.010854817
GTF3C1	genes.nomiCLIP	ARE.freq	0.020352782
GTF3C1	genes.nomiCLIP	RRACH.freq	0.010854817
GTF3C1	genes.nomiCLIP	ARE.freq	0.020352782
GTF3C1	genes.nomiCLIP	RRACH.freq	0.010854817
GTF3C1	genes.nomiCLIP	ARE.freq	0.020352782
HADHA	genes.nomiCLIP	RRACH.freq	0.014634146
HADHA	genes.nomiCLIP	ARE.freq	0.01300813
HADHA	genes.nomiCLIP	RRACH.freq	0.014634146
HADHA	genes.nomiCLIP	ARE.freq	0.01300813
HADHA	genes.nomiCLIP	RRACH.freq	0.014634146
HADHA	genes.nomiCLIP	ARE.freq	0.01300813
HARS2	genes.nomiCLIP	RRACH.freq	0.018592297
HARS2	genes.nomiCLIP	ARE.freq	0.017264276
HARS2	genes.nomiCLIP	RRACH.freq	0.018592297
HARS2	genes.nomiCLIP	ARE.freq	0.017264276
HARS2	genes.nomiCLIP	RRACH.freq	0.018592297
HARS2	genes.nomiCLIP	ARE.freq	0.017264276
HDAC3	genes.nomiCLIP	RRACH.freq	0.01362862
HDAC3	genes.nomiCLIP	ARE.freq	0.00681431
HDAC3	genes.nomiCLIP	RRACH.freq	0.01362862
HDAC3	genes.nomiCLIP	ARE.freq	0.00681431
HDAC3	genes.nomiCLIP	RRACH.freq	0.01362862
HDAC3	genes.nomiCLIP	ARE.freq	0.00681431
HERC4	genes.nomiCLIP	RRACH.freq	0.011412268
HERC4	genes.nomiCLIP	ARE.freq	0.049215407
HERC4	genes.nomiCLIP	RRACH.freq	0.011412268
HERC4	genes.nomiCLIP	ARE.freq	0.049215407
HERC4	genes.nomiCLIP	RRACH.freq	0.011412268
HERC4	genes.nomiCLIP	ARE.freq	0.049215407
HILPDA	genes.nomiCLIP	RRACH.freq	0.012526096
HILPDA	genes.nomiCLIP	ARE.freq	0.024008351
HILPDA	genes.nomiCLIP	RRACH.freq	0.012526096
HILPDA	genes.nomiCLIP	ARE.freq	0.024008351
HILPDA	genes.nomiCLIP	RRACH.freq	0.012526096
HILPDA	genes.nomiCLIP	ARE.freq	0.024008351
HINT1	genes.nomiCLIP	RRACH.freq	0.012288786
HINT1	genes.nomiCLIP	ARE.freq	0.043010753
HINT1	genes.nomiCLIP	RRACH.freq	0.012288786
HINT1	genes.nomiCLIP	ARE.freq	0.043010753
HINT1	genes.nomiCLIP	RRACH.freq	0.012288786
HINT1	genes.nomiCLIP	ARE.freq	0.043010753
HK1	genes.nomiCLIP	RRACH.freq	0.008010681
HK1	genes.nomiCLIP	ARE.freq	0.014686248
HK1	genes.nomiCLIP	RRACH.freq	0.008010681
HK1	genes.nomiCLIP	ARE.freq	0.014686248
HK1	genes.nomiCLIP	RRACH.freq	0.008010681
HK1	genes.nomiCLIP	ARE.freq	0.014686248
HMG20B	genes.nomiCLIP	RRACH.freq	0.017793594
HMG20B	genes.nomiCLIP	ARE.freq	0.03024911
HMG20B	genes.nomiCLIP	RRACH.freq	0.017793594
HMG20B	genes.nomiCLIP	ARE.freq	0.03024911
HMG20B	genes.nomiCLIP	RRACH.freq	0.017793594
HMG20B	genes.nomiCLIP	ARE.freq	0.03024911
HMGA1	genes.nomiCLIP	RRACH.freq	0.005939124
HMGA1	genes.nomiCLIP	ARE.freq	0.009651076
HMGA1	genes.nomiCLIP	RRACH.freq	0.005939124
HMGA1	genes.nomiCLIP	ARE.freq	0.009651076
HMGA1	genes.nomiCLIP	RRACH.freq	0.005939124
HMGA1	genes.nomiCLIP	ARE.freq	0.009651076
HMGCS1	genes.nomiCLIP	RRACH.freq	0.012291724
HMGCS1	genes.nomiCLIP	ARE.freq	0.049986343
HMGCS1	genes.nomiCLIP	RRACH.freq	0.012291724
HMGCS1	genes.nomiCLIP	ARE.freq	0.049986343
HMGCS1	genes.nomiCLIP	RRACH.freq	0.012291724
HMGCS1	genes.nomiCLIP	ARE.freq	0.049986343
HNRNPD	genes.nomiCLIP	RRACH.freq	0.008449004
HNRNPD	genes.nomiCLIP	ARE.freq	0.061557031
HNRNPD	genes.nomiCLIP	RRACH.freq	0.008449004
HNRNPD	genes.nomiCLIP	ARE.freq	0.061557031
HNRNPD	genes.nomiCLIP	RRACH.freq	0.008449004
HNRNPD	genes.nomiCLIP	ARE.freq	0.061557031
HNRNPH1	genes.nomiCLIP	RRACH.freq	0.014066496
HNRNPH1	genes.nomiCLIP	ARE.freq	0.040920716
HNRNPH1	genes.nomiCLIP	RRACH.freq	0.014066496
HNRNPH1	genes.nomiCLIP	ARE.freq	0.040920716
HNRNPH1	genes.nomiCLIP	RRACH.freq	0.014066496
HNRNPH1	genes.nomiCLIP	ARE.freq	0.040920716
HNRNPH3	genes.nomiCLIP	RRACH.freq	0.010535558
HNRNPH3	genes.nomiCLIP	ARE.freq	0.071115013
HNRNPH3	genes.nomiCLIP	RRACH.freq	0.010535558
HNRNPH3	genes.nomiCLIP	ARE.freq	0.071115013
HNRNPH3	genes.nomiCLIP	RRACH.freq	0.010535558
HNRNPH3	genes.nomiCLIP	ARE.freq	0.071115013
HNRNPL	genes.nomiCLIP	RRACH.freq	0.008522727
HNRNPL	genes.nomiCLIP	ARE.freq	0.051136364
HNRNPL	genes.nomiCLIP	RRACH.freq	0.008522727
HNRNPL	genes.nomiCLIP	ARE.freq	0.051136364
HNRNPL	genes.nomiCLIP	RRACH.freq	0.008522727
HNRNPL	genes.nomiCLIP	ARE.freq	0.051136364
HSPA1A	genes.nomiCLIP	RRACH.freq	0.011363636
HSPA1A	genes.nomiCLIP	ARE.freq	0.041666667
HSPA1A	genes.nomiCLIP	RRACH.freq	0.011363636
HSPA1A	genes.nomiCLIP	ARE.freq	0.041666667
HSPA1A	genes.nomiCLIP	RRACH.freq	0.011363636
HSPA1A	genes.nomiCLIP	ARE.freq	0.041666667
HYOU1	genes.nomiCLIP	RRACH.freq	0.006405694
HYOU1	genes.nomiCLIP	ARE.freq	0.017793594
HYOU1	genes.nomiCLIP	RRACH.freq	0.006405694
HYOU1	genes.nomiCLIP	ARE.freq	0.017793594
HYOU1	genes.nomiCLIP	RRACH.freq	0.006405694
HYOU1	genes.nomiCLIP	ARE.freq	0.017793594
IDH2	genes.nomiCLIP	RRACH.freq	0.010647011
IDH2	genes.nomiCLIP	ARE.freq	0.048321048
IDH2	genes.nomiCLIP	RRACH.freq	0.010647011
IDH2	genes.nomiCLIP	ARE.freq	0.048321048
IDH2	genes.nomiCLIP	RRACH.freq	0.010647011
IDH2	genes.nomiCLIP	ARE.freq	0.048321048
IDI1	genes.nomiCLIP	RRACH.freq	0.018673219
IDI1	genes.nomiCLIP	ARE.freq	0.072727273
IDI1	genes.nomiCLIP	RRACH.freq	0.018673219
IDI1	genes.nomiCLIP	ARE.freq	0.072727273
IDI1	genes.nomiCLIP	RRACH.freq	0.018673219
IDI1	genes.nomiCLIP	ARE.freq	0.072727273
IFI16	genes.nomiCLIP	RRACH.freq	0.003937008
IFI16	genes.nomiCLIP	ARE.freq	0.114173228
IFI16	genes.nomiCLIP	RRACH.freq	0.003937008
IFI16	genes.nomiCLIP	ARE.freq	0.114173228
IFI16	genes.nomiCLIP	RRACH.freq	0.003937008
IFI16	genes.nomiCLIP	ARE.freq	0.114173228
IPO9	genes.nomiCLIP	RRACH.freq	0.016268059
IPO9	genes.nomiCLIP	ARE.freq	0.034235765
IPO9	genes.nomiCLIP	RRACH.freq	0.016268059
IPO9	genes.nomiCLIP	ARE.freq	0.034235765
IPO9	genes.nomiCLIP	RRACH.freq	0.016268059
IPO9	genes.nomiCLIP	ARE.freq	0.034235765
IVNS1ABP	genes.nomiCLIP	RRACH.freq	0.012143291
IVNS1ABP	genes.nomiCLIP	ARE.freq	0.052216151
IVNS1ABP	genes.nomiCLIP	RRACH.freq	0.012143291
IVNS1ABP	genes.nomiCLIP	ARE.freq	0.052216151
IVNS1ABP	genes.nomiCLIP	RRACH.freq	0.012143291
IVNS1ABP	genes.nomiCLIP	ARE.freq	0.052216151
KNOP1	genes.nomiCLIP	RRACH.freq	0.013874925
KNOP1	genes.nomiCLIP	ARE.freq	0.025537905
KNOP1	genes.nomiCLIP	RRACH.freq	0.013874925
KNOP1	genes.nomiCLIP	ARE.freq	0.025537905
KNOP1	genes.nomiCLIP	RRACH.freq	0.013874925
KNOP1	genes.nomiCLIP	ARE.freq	0.025537905
LGALS8	genes.nomiCLIP	RRACH.freq	0.01473029
LGALS8	genes.nomiCLIP	ARE.freq	0.051452282
LGALS8	genes.nomiCLIP	RRACH.freq	0.01473029
LGALS8	genes.nomiCLIP	ARE.freq	0.051452282
LGALS8	genes.nomiCLIP	RRACH.freq	0.01473029
LGALS8	genes.nomiCLIP	ARE.freq	0.051452282
LNPEP	genes.nomiCLIP	RRACH.freq	0.010356347
LNPEP	genes.nomiCLIP	ARE.freq	0.052004454
LNPEP	genes.nomiCLIP	RRACH.freq	0.010356347
LNPEP	genes.nomiCLIP	ARE.freq	0.052004454
LNPEP	genes.nomiCLIP	RRACH.freq	0.010356347
LNPEP	genes.nomiCLIP	ARE.freq	0.052004454
LONP2	genes.nomiCLIP	RRACH.freq	0.0137011
LONP2	genes.nomiCLIP	ARE.freq	0.036055526
LONP2	genes.nomiCLIP	RRACH.freq	0.0137011
LONP2	genes.nomiCLIP	ARE.freq	0.036055526
LONP2	genes.nomiCLIP	RRACH.freq	0.0137011
LONP2	genes.nomiCLIP	ARE.freq	0.036055526
LSM8	genes.nomiCLIP	RRACH.freq	0.01229951
LSM8	genes.nomiCLIP	ARE.freq	0.067231779
LSM8	genes.nomiCLIP	RRACH.freq	0.01229951
LSM8	genes.nomiCLIP	ARE.freq	0.067231779
LSM8	genes.nomiCLIP	RRACH.freq	0.01229951
LSM8	genes.nomiCLIP	ARE.freq	0.067231779
MAVS	genes.nomiCLIP	RRACH.freq	0.012630313
MAVS	genes.nomiCLIP	ARE.freq	0.026663994
MAVS	genes.nomiCLIP	RRACH.freq	0.012630313
MAVS	genes.nomiCLIP	ARE.freq	0.026663994
MAVS	genes.nomiCLIP	RRACH.freq	0.012630313
MAVS	genes.nomiCLIP	ARE.freq	0.026663994
MBD2	genes.nomiCLIP	RRACH.freq	0.013221802
MBD2	genes.nomiCLIP	ARE.freq	0.040474906
MBD2	genes.nomiCLIP	RRACH.freq	0.013221802
MBD2	genes.nomiCLIP	ARE.freq	0.040474906
MBD2	genes.nomiCLIP	RRACH.freq	0.013221802
MBD2	genes.nomiCLIP	ARE.freq	0.040474906
MED10	genes.nomiCLIP	RRACH.freq	0.012718601
MED10	genes.nomiCLIP	ARE.freq	0.06200318
MED10	genes.nomiCLIP	RRACH.freq	0.012718601
MED10	genes.nomiCLIP	ARE.freq	0.06200318
MED10	genes.nomiCLIP	RRACH.freq	0.012718601
MED10	genes.nomiCLIP	ARE.freq	0.06200318
MID1IP1	genes.nomiCLIP	RRACH.freq	0.010587103
MID1IP1	genes.nomiCLIP	ARE.freq	0.035611165
MID1IP1	genes.nomiCLIP	RRACH.freq	0.010587103
MID1IP1	genes.nomiCLIP	ARE.freq	0.035611165
MID1IP1	genes.nomiCLIP	RRACH.freq	0.010587103
MID1IP1	genes.nomiCLIP	ARE.freq	0.035611165
MIEN1	genes.nomiCLIP	RRACH.freq	0.015810277
MIEN1	genes.nomiCLIP	ARE.freq	0.022727273
MIEN1	genes.nomiCLIP	RRACH.freq	0.015810277
MIEN1	genes.nomiCLIP	ARE.freq	0.022727273
MIEN1	genes.nomiCLIP	RRACH.freq	0.015810277
MIEN1	genes.nomiCLIP	ARE.freq	0.022727273
MIF4GD	genes.nomiCLIP	RRACH.freq	0.011904762
MIF4GD	genes.nomiCLIP	ARE.freq	0.010582011
MIF4GD	genes.nomiCLIP	RRACH.freq	0.011904762
MIF4GD	genes.nomiCLIP	ARE.freq	0.010582011
MIF4GD	genes.nomiCLIP	RRACH.freq	0.011904762
MIF4GD	genes.nomiCLIP	ARE.freq	0.010582011
MRPL20	genes.nomiCLIP	RRACH.freq	0.013779528
MRPL20	genes.nomiCLIP	ARE.freq	0.033464567
MRPL20	genes.nomiCLIP	RRACH.freq	0.013779528
MRPL20	genes.nomiCLIP	ARE.freq	0.033464567
MRPL20	genes.nomiCLIP	RRACH.freq	0.013779528
MRPL20	genes.nomiCLIP	ARE.freq	0.033464567
MRPS30	genes.nomiCLIP	RRACH.freq	0.012820513
MRPS30	genes.nomiCLIP	ARE.freq	0.115384615
MRPS30	genes.nomiCLIP	RRACH.freq	0.012820513
MRPS30	genes.nomiCLIP	ARE.freq	0.115384615
MRPS30	genes.nomiCLIP	RRACH.freq	0.012820513
MRPS30	genes.nomiCLIP	ARE.freq	0.115384615
MRPS6	genes.nomiCLIP	RRACH.freq	0.011627907
MRPS6	genes.nomiCLIP	ARE.freq	0.037209302
MRPS6	genes.nomiCLIP	RRACH.freq	0.011627907
MRPS6	genes.nomiCLIP	ARE.freq	0.037209302
MRPS6	genes.nomiCLIP	RRACH.freq	0.011627907
MRPS6	genes.nomiCLIP	ARE.freq	0.037209302
MSRB1	genes.nomiCLIP	RRACH.freq	0.019252548
MSRB1	genes.nomiCLIP	ARE.freq	0.002265006
MSRB1	genes.nomiCLIP	RRACH.freq	0.019252548
MSRB1	genes.nomiCLIP	ARE.freq	0.002265006
MSRB1	genes.nomiCLIP	RRACH.freq	0.019252548
MSRB1	genes.nomiCLIP	ARE.freq	0.002265006
MTCH1	genes.nomiCLIP	RRACH.freq	0.010498688
MTCH1	genes.nomiCLIP	ARE.freq	0.011811024
MTCH1	genes.nomiCLIP	RRACH.freq	0.010498688
MTCH1	genes.nomiCLIP	ARE.freq	0.011811024
MTCH1	genes.nomiCLIP	RRACH.freq	0.010498688
MTCH1	genes.nomiCLIP	ARE.freq	0.011811024
MTOR	genes.nomiCLIP	RRACH.freq	0.024210526
MTOR	genes.nomiCLIP	ARE.freq	0.030526316
MTOR	genes.nomiCLIP	RRACH.freq	0.024210526
MTOR	genes.nomiCLIP	ARE.freq	0.030526316
MTOR	genes.nomiCLIP	RRACH.freq	0.024210526
MTOR	genes.nomiCLIP	ARE.freq	0.030526316
MYDGF	genes.nomiCLIP	RRACH.freq	0.017391304
MYDGF	genes.nomiCLIP	ARE.freq	0.02173913
MYDGF	genes.nomiCLIP	RRACH.freq	0.017391304
MYDGF	genes.nomiCLIP	ARE.freq	0.02173913
MYDGF	genes.nomiCLIP	RRACH.freq	0.017391304
MYDGF	genes.nomiCLIP	ARE.freq	0.02173913
NAT10	genes.nomiCLIP	RRACH.freq	0.011173184
NAT10	genes.nomiCLIP	ARE.freq	0.011173184
NAT10	genes.nomiCLIP	RRACH.freq	0.011173184
NAT10	genes.nomiCLIP	ARE.freq	0.011173184
NAT10	genes.nomiCLIP	RRACH.freq	0.011173184
NAT10	genes.nomiCLIP	ARE.freq	0.011173184
NAXD	genes.nomiCLIP	RRACH.freq	0.016304348
NAXD	genes.nomiCLIP	ARE.freq	0.019021739
NAXD	genes.nomiCLIP	RRACH.freq	0.016304348
NAXD	genes.nomiCLIP	ARE.freq	0.019021739
NAXD	genes.nomiCLIP	RRACH.freq	0.016304348
NAXD	genes.nomiCLIP	ARE.freq	0.019021739
NDE1	genes.nomiCLIP	RRACH.freq	0.016751071
NDE1	genes.nomiCLIP	ARE.freq	0.01908843
NDE1	genes.nomiCLIP	RRACH.freq	0.016751071
NDE1	genes.nomiCLIP	ARE.freq	0.01908843
NDE1	genes.nomiCLIP	RRACH.freq	0.016751071
NDE1	genes.nomiCLIP	ARE.freq	0.01908843
NDFIP1	genes.nomiCLIP	RRACH.freq	0.010332103
NDFIP1	genes.nomiCLIP	ARE.freq	0.064944649
NDFIP1	genes.nomiCLIP	RRACH.freq	0.010332103
NDFIP1	genes.nomiCLIP	ARE.freq	0.064944649
NDFIP1	genes.nomiCLIP	RRACH.freq	0.010332103
NDFIP1	genes.nomiCLIP	ARE.freq	0.064944649
NDUFA6	genes.nomiCLIP	RRACH.freq	0.01369863
NDUFA6	genes.nomiCLIP	ARE.freq	0.03196347
NDUFA6	genes.nomiCLIP	RRACH.freq	0.01369863
NDUFA6	genes.nomiCLIP	ARE.freq	0.03196347
NDUFA6	genes.nomiCLIP	RRACH.freq	0.01369863
NDUFA6	genes.nomiCLIP	ARE.freq	0.03196347
NFATC2IP	genes.nomiCLIP	RRACH.freq	0.009600496
NFATC2IP	genes.nomiCLIP	ARE.freq	0.051718798
NFATC2IP	genes.nomiCLIP	RRACH.freq	0.009600496
NFATC2IP	genes.nomiCLIP	ARE.freq	0.051718798
NFATC2IP	genes.nomiCLIP	RRACH.freq	0.009600496
NFATC2IP	genes.nomiCLIP	ARE.freq	0.051718798
NFATC3	genes.nomiCLIP	RRACH.freq	0.013058419
NFATC3	genes.nomiCLIP	ARE.freq	0.047766323
NFATC3	genes.nomiCLIP	RRACH.freq	0.013058419
NFATC3	genes.nomiCLIP	ARE.freq	0.047766323
NFATC3	genes.nomiCLIP	RRACH.freq	0.013058419
NFATC3	genes.nomiCLIP	ARE.freq	0.047766323
NNT	genes.nomiCLIP	RRACH.freq	0.01332889
NNT	genes.nomiCLIP	ARE.freq	0.085971343
NNT	genes.nomiCLIP	RRACH.freq	0.01332889
NNT	genes.nomiCLIP	ARE.freq	0.085971343
NNT	genes.nomiCLIP	RRACH.freq	0.01332889
NNT	genes.nomiCLIP	ARE.freq	0.085971343
NOL11	genes.nomiCLIP	RRACH.freq	0.013392857
NOL11	genes.nomiCLIP	ARE.freq	0.038690476
NOL11	genes.nomiCLIP	RRACH.freq	0.013392857
NOL11	genes.nomiCLIP	ARE.freq	0.038690476
NOL11	genes.nomiCLIP	RRACH.freq	0.013392857
NOL11	genes.nomiCLIP	ARE.freq	0.038690476
NRAS	genes.nomiCLIP	RRACH.freq	0.012004467
NRAS	genes.nomiCLIP	ARE.freq	0.057509771
NRAS	genes.nomiCLIP	RRACH.freq	0.012004467
NRAS	genes.nomiCLIP	ARE.freq	0.057509771
NRAS	genes.nomiCLIP	RRACH.freq	0.012004467
NRAS	genes.nomiCLIP	ARE.freq	0.057509771
NSD2	genes.nomiCLIP	RRACH.freq	0.011376032
NSD2	genes.nomiCLIP	ARE.freq	0.037088982
NSD2	genes.nomiCLIP	RRACH.freq	0.011376032
NSD2	genes.nomiCLIP	ARE.freq	0.037088982
NSD2	genes.nomiCLIP	RRACH.freq	0.011376032
NSD2	genes.nomiCLIP	ARE.freq	0.037088982
NSD3	genes.nomiCLIP	RRACH.freq	0.012464208
NSD3	genes.nomiCLIP	ARE.freq	0.041266633
NSD3	genes.nomiCLIP	RRACH.freq	0.012464208
NSD3	genes.nomiCLIP	ARE.freq	0.041266633
NSD3	genes.nomiCLIP	RRACH.freq	0.012464208
NSD3	genes.nomiCLIP	ARE.freq	0.041266633
NUCB1	genes.nomiCLIP	RRACH.freq	0.012658228
NUCB1	genes.nomiCLIP	ARE.freq	0.002109705
NUCB1	genes.nomiCLIP	RRACH.freq	0.012658228
NUCB1	genes.nomiCLIP	ARE.freq	0.002109705
NUCB1	genes.nomiCLIP	RRACH.freq	0.012658228
NUCB1	genes.nomiCLIP	ARE.freq	0.002109705
ODC1	genes.nomiCLIP	RRACH.freq	0.015873016
ODC1	genes.nomiCLIP	ARE.freq	0.025132275
ODC1	genes.nomiCLIP	RRACH.freq	0.015873016
ODC1	genes.nomiCLIP	ARE.freq	0.025132275
ODC1	genes.nomiCLIP	RRACH.freq	0.015873016
ODC1	genes.nomiCLIP	ARE.freq	0.025132275
OLA1	genes.nomiCLIP	RRACH.freq	0.011748909
OLA1	genes.nomiCLIP	ARE.freq	0.063108426
OLA1	genes.nomiCLIP	RRACH.freq	0.011748909
OLA1	genes.nomiCLIP	ARE.freq	0.063108426
OLA1	genes.nomiCLIP	RRACH.freq	0.011748909
OLA1	genes.nomiCLIP	ARE.freq	0.063108426
PABIR2	genes.nomiCLIP	RRACH.freq	0.007384376
PABIR2	genes.nomiCLIP	ARE.freq	0.048581422
PABIR2	genes.nomiCLIP	RRACH.freq	0.007384376
PABIR2	genes.nomiCLIP	ARE.freq	0.048581422
PABIR2	genes.nomiCLIP	RRACH.freq	0.007384376
PABIR2	genes.nomiCLIP	ARE.freq	0.048581422
PCBP2	genes.nomiCLIP	RRACH.freq	0.012790698
PCBP2	genes.nomiCLIP	ARE.freq	0.045348837
PCBP2	genes.nomiCLIP	RRACH.freq	0.012790698
PCBP2	genes.nomiCLIP	ARE.freq	0.045348837
PCBP2	genes.nomiCLIP	RRACH.freq	0.012790698
PCBP2	genes.nomiCLIP	ARE.freq	0.045348837
PCNP	genes.nomiCLIP	RRACH.freq	0.015771028
PCNP	genes.nomiCLIP	ARE.freq	0.0625
PCNP	genes.nomiCLIP	RRACH.freq	0.015771028
PCNP	genes.nomiCLIP	ARE.freq	0.0625
PCNP	genes.nomiCLIP	RRACH.freq	0.015771028
PCNP	genes.nomiCLIP	ARE.freq	0.0625
PDHB	genes.nomiCLIP	RRACH.freq	0.017977528
PDHB	genes.nomiCLIP	ARE.freq	0.049438202
PDHB	genes.nomiCLIP	RRACH.freq	0.017977528
PDHB	genes.nomiCLIP	ARE.freq	0.049438202
PDHB	genes.nomiCLIP	RRACH.freq	0.017977528
PDHB	genes.nomiCLIP	ARE.freq	0.049438202
PDRG1	genes.nomiCLIP	RRACH.freq	0.016326531
PDRG1	genes.nomiCLIP	ARE.freq	0.018367347
PDRG1	genes.nomiCLIP	RRACH.freq	0.016326531
PDRG1	genes.nomiCLIP	ARE.freq	0.018367347
PDRG1	genes.nomiCLIP	RRACH.freq	0.016326531
PDRG1	genes.nomiCLIP	ARE.freq	0.018367347
PGAM1	genes.nomiCLIP	RRACH.freq	0.005434783
PGAM1	genes.nomiCLIP	ARE.freq	0.022826087
PGAM1	genes.nomiCLIP	RRACH.freq	0.005434783
PGAM1	genes.nomiCLIP	ARE.freq	0.022826087
PGAM1	genes.nomiCLIP	RRACH.freq	0.005434783
PGAM1	genes.nomiCLIP	ARE.freq	0.022826087
PI4KB	genes.nomiCLIP	RRACH.freq	0.013270142
PI4KB	genes.nomiCLIP	ARE.freq	0.01042654
PI4KB	genes.nomiCLIP	RRACH.freq	0.013270142
PI4KB	genes.nomiCLIP	ARE.freq	0.01042654
PI4KB	genes.nomiCLIP	RRACH.freq	0.013270142
PI4KB	genes.nomiCLIP	ARE.freq	0.01042654
PIK3R5	genes.nomiCLIP	RRACH.freq	0.016250725
PIK3R5	genes.nomiCLIP	ARE.freq	0.017991875
PIK3R5	genes.nomiCLIP	RRACH.freq	0.016250725
PIK3R5	genes.nomiCLIP	ARE.freq	0.017991875
PIK3R5	genes.nomiCLIP	RRACH.freq	0.016250725
PIK3R5	genes.nomiCLIP	ARE.freq	0.017991875
PLEKHJ1	genes.nomiCLIP	RRACH.freq	0.009296149
PLEKHJ1	genes.nomiCLIP	ARE.freq	0.005312085
PLEKHJ1	genes.nomiCLIP	RRACH.freq	0.009296149
PLEKHJ1	genes.nomiCLIP	ARE.freq	0.005312085
PLEKHJ1	genes.nomiCLIP	RRACH.freq	0.009296149
PLEKHJ1	genes.nomiCLIP	ARE.freq	0.005312085
PMF1	genes.nomiCLIP	RRACH.freq	0.008830022
PMF1	genes.nomiCLIP	ARE.freq	0.011037528
PMF1	genes.nomiCLIP	RRACH.freq	0.008830022
PMF1	genes.nomiCLIP	ARE.freq	0.011037528
PMF1	genes.nomiCLIP	RRACH.freq	0.008830022
PMF1	genes.nomiCLIP	ARE.freq	0.011037528
POLG	genes.nomiCLIP	RRACH.freq	0.013921114
POLG	genes.nomiCLIP	ARE.freq	0.032482599
POLG	genes.nomiCLIP	RRACH.freq	0.013921114
POLG	genes.nomiCLIP	ARE.freq	0.032482599
POLG	genes.nomiCLIP	RRACH.freq	0.013921114
POLG	genes.nomiCLIP	ARE.freq	0.032482599
POLR3B	genes.nomiCLIP	RRACH.freq	0.016949153
POLR3B	genes.nomiCLIP	ARE.freq	0.050847458
POLR3B	genes.nomiCLIP	RRACH.freq	0.016949153
POLR3B	genes.nomiCLIP	ARE.freq	0.050847458
POLR3B	genes.nomiCLIP	RRACH.freq	0.016949153
POLR3B	genes.nomiCLIP	ARE.freq	0.050847458
POP7	genes.nomiCLIP	RRACH.freq	0.017167382
POP7	genes.nomiCLIP	ARE.freq	0.042918455
POP7	genes.nomiCLIP	RRACH.freq	0.017167382
POP7	genes.nomiCLIP	ARE.freq	0.042918455
POP7	genes.nomiCLIP	RRACH.freq	0.017167382
POP7	genes.nomiCLIP	ARE.freq	0.042918455
PPA1	genes.nomiCLIP	RRACH.freq	0.003125
PPA1	genes.nomiCLIP	ARE.freq	0.05625
PPA1	genes.nomiCLIP	RRACH.freq	0.003125
PPA1	genes.nomiCLIP	ARE.freq	0.05625
PPA1	genes.nomiCLIP	RRACH.freq	0.003125
PPA1	genes.nomiCLIP	ARE.freq	0.05625
PPP1R2	genes.nomiCLIP	RRACH.freq	0.01458671
PPP1R2	genes.nomiCLIP	ARE.freq	0.055510535
PPP1R2	genes.nomiCLIP	RRACH.freq	0.01458671
PPP1R2	genes.nomiCLIP	ARE.freq	0.055510535
PPP1R2	genes.nomiCLIP	RRACH.freq	0.01458671
PPP1R2	genes.nomiCLIP	ARE.freq	0.055510535
PPP2R1A	genes.nomiCLIP	RRACH.freq	0.010460843
PPP2R1A	genes.nomiCLIP	ARE.freq	0.017811705
PPP2R1A	genes.nomiCLIP	RRACH.freq	0.010460843
PPP2R1A	genes.nomiCLIP	ARE.freq	0.017811705
PPP2R1A	genes.nomiCLIP	RRACH.freq	0.010460843
PPP2R1A	genes.nomiCLIP	ARE.freq	0.017811705
PPP4R1	genes.nomiCLIP	RRACH.freq	0.011022044
PPP4R1	genes.nomiCLIP	ARE.freq	0.036072144
PPP4R1	genes.nomiCLIP	RRACH.freq	0.011022044
PPP4R1	genes.nomiCLIP	ARE.freq	0.036072144
PPP4R1	genes.nomiCLIP	RRACH.freq	0.011022044
PPP4R1	genes.nomiCLIP	ARE.freq	0.036072144
PPP4R2	genes.nomiCLIP	RRACH.freq	0.010069045
PPP4R2	genes.nomiCLIP	ARE.freq	0.073647871
PPP4R2	genes.nomiCLIP	RRACH.freq	0.010069045
PPP4R2	genes.nomiCLIP	ARE.freq	0.073647871
PPP4R2	genes.nomiCLIP	RRACH.freq	0.010069045
PPP4R2	genes.nomiCLIP	ARE.freq	0.073647871
PPT1	genes.nomiCLIP	RRACH.freq	0.013717421
PPT1	genes.nomiCLIP	ARE.freq	0.017832647
PPT1	genes.nomiCLIP	RRACH.freq	0.013717421
PPT1	genes.nomiCLIP	ARE.freq	0.017832647
PPT1	genes.nomiCLIP	RRACH.freq	0.013717421
PPT1	genes.nomiCLIP	ARE.freq	0.017832647
PRDX1	genes.nomiCLIP	RRACH.freq	0.019277108
PRDX1	genes.nomiCLIP	ARE.freq	0.021686747
PRDX1	genes.nomiCLIP	RRACH.freq	0.019277108
PRDX1	genes.nomiCLIP	ARE.freq	0.021686747
PRDX1	genes.nomiCLIP	RRACH.freq	0.019277108
PRDX1	genes.nomiCLIP	ARE.freq	0.021686747
PRPS1	genes.nomiCLIP	RRACH.freq	0.011959522
PRPS1	genes.nomiCLIP	ARE.freq	0.024839006
PRPS1	genes.nomiCLIP	RRACH.freq	0.011959522
PRPS1	genes.nomiCLIP	ARE.freq	0.024839006
PRPS1	genes.nomiCLIP	RRACH.freq	0.011959522
PRPS1	genes.nomiCLIP	ARE.freq	0.024839006
PSAP	genes.nomiCLIP	RRACH.freq	0.008748906
PSAP	genes.nomiCLIP	ARE.freq	0.020997375
PSAP	genes.nomiCLIP	RRACH.freq	0.008748906
PSAP	genes.nomiCLIP	ARE.freq	0.020997375
PSAP	genes.nomiCLIP	RRACH.freq	0.008748906
PSAP	genes.nomiCLIP	ARE.freq	0.020997375
PSIP1	genes.nomiCLIP	RRACH.freq	0.018569464
PSIP1	genes.nomiCLIP	ARE.freq	0.058459422
PSIP1	genes.nomiCLIP	RRACH.freq	0.018569464
PSIP1	genes.nomiCLIP	ARE.freq	0.058459422
PSIP1	genes.nomiCLIP	RRACH.freq	0.018569464
PSIP1	genes.nomiCLIP	ARE.freq	0.058459422
PSMA1	genes.nomiCLIP	RRACH.freq	0.012658228
PSMA1	genes.nomiCLIP	ARE.freq	0.041139241
PSMA1	genes.nomiCLIP	RRACH.freq	0.012658228
PSMA1	genes.nomiCLIP	ARE.freq	0.041139241
PSMA1	genes.nomiCLIP	RRACH.freq	0.012658228
PSMA1	genes.nomiCLIP	ARE.freq	0.041139241
PSMA4	genes.nomiCLIP	RRACH.freq	0.011229485
PSMA4	genes.nomiCLIP	ARE.freq	0.029945292
PSMA4	genes.nomiCLIP	RRACH.freq	0.011229485
PSMA4	genes.nomiCLIP	ARE.freq	0.029945292
PSMA4	genes.nomiCLIP	RRACH.freq	0.011229485
PSMA4	genes.nomiCLIP	ARE.freq	0.029945292
PSMA7	genes.nomiCLIP	RRACH.freq	0.002873563
PSMA7	genes.nomiCLIP	ARE.freq	0.025862069
PSMA7	genes.nomiCLIP	RRACH.freq	0.002873563
PSMA7	genes.nomiCLIP	ARE.freq	0.025862069
PSMA7	genes.nomiCLIP	RRACH.freq	0.002873563
PSMA7	genes.nomiCLIP	ARE.freq	0.025862069
PSMB8	genes.nomiCLIP	RRACH.freq	0.008264463
PSMB8	genes.nomiCLIP	ARE.freq	0.024793388
PSMB8	genes.nomiCLIP	RRACH.freq	0.008264463
PSMB8	genes.nomiCLIP	ARE.freq	0.024793388
PSMB8	genes.nomiCLIP	RRACH.freq	0.008264463
PSMB8	genes.nomiCLIP	ARE.freq	0.024793388
PSME3	genes.nomiCLIP	RRACH.freq	0.011915674
PSME3	genes.nomiCLIP	ARE.freq	0.019706691
PSME3	genes.nomiCLIP	RRACH.freq	0.011915674
PSME3	genes.nomiCLIP	ARE.freq	0.019706691
PSME3	genes.nomiCLIP	RRACH.freq	0.011915674
PSME3	genes.nomiCLIP	ARE.freq	0.019706691
PSME4	genes.nomiCLIP	RRACH.freq	0.013953488
PSME4	genes.nomiCLIP	ARE.freq	0.049169435
PSME4	genes.nomiCLIP	RRACH.freq	0.013953488
PSME4	genes.nomiCLIP	ARE.freq	0.049169435
PSME4	genes.nomiCLIP	RRACH.freq	0.013953488
PSME4	genes.nomiCLIP	ARE.freq	0.049169435
RAB14	genes.nomiCLIP	RRACH.freq	0.013178057
RAB14	genes.nomiCLIP	ARE.freq	0.053631627
RAB14	genes.nomiCLIP	RRACH.freq	0.013178057
RAB14	genes.nomiCLIP	ARE.freq	0.053631627
RAB14	genes.nomiCLIP	RRACH.freq	0.013178057
RAB14	genes.nomiCLIP	ARE.freq	0.053631627
RALB	genes.nomiCLIP	RRACH.freq	0.011034483
RALB	genes.nomiCLIP	ARE.freq	0.037931034
RALB	genes.nomiCLIP	RRACH.freq	0.011034483
RALB	genes.nomiCLIP	ARE.freq	0.037931034
RALB	genes.nomiCLIP	RRACH.freq	0.011034483
RALB	genes.nomiCLIP	ARE.freq	0.037931034
RBX1	genes.nomiCLIP	RRACH.freq	0.015834348
RBX1	genes.nomiCLIP	ARE.freq	0.017052375
RBX1	genes.nomiCLIP	RRACH.freq	0.015834348
RBX1	genes.nomiCLIP	ARE.freq	0.017052375
RBX1	genes.nomiCLIP	RRACH.freq	0.015834348
RBX1	genes.nomiCLIP	ARE.freq	0.017052375
RDH14	genes.nomiCLIP	RRACH.freq	0.006410256
RDH14	genes.nomiCLIP	ARE.freq	0.081196581
RDH14	genes.nomiCLIP	RRACH.freq	0.006410256
RDH14	genes.nomiCLIP	ARE.freq	0.081196581
RDH14	genes.nomiCLIP	RRACH.freq	0.006410256
RDH14	genes.nomiCLIP	ARE.freq	0.081196581
RER1	genes.nomiCLIP	RRACH.freq	0.01038206
RER1	genes.nomiCLIP	ARE.freq	0.016611296
RER1	genes.nomiCLIP	RRACH.freq	0.01038206
RER1	genes.nomiCLIP	ARE.freq	0.016611296
RER1	genes.nomiCLIP	RRACH.freq	0.01038206
RER1	genes.nomiCLIP	ARE.freq	0.016611296
RFWD3	genes.nomiCLIP	RRACH.freq	0.013048636
RFWD3	genes.nomiCLIP	ARE.freq	0.030051404
RFWD3	genes.nomiCLIP	RRACH.freq	0.013048636
RFWD3	genes.nomiCLIP	ARE.freq	0.030051404
RFWD3	genes.nomiCLIP	RRACH.freq	0.013048636
RFWD3	genes.nomiCLIP	ARE.freq	0.030051404
RIC8A	genes.nomiCLIP	RRACH.freq	0.017038008
RIC8A	genes.nomiCLIP	ARE.freq	0.007863696
RIC8A	genes.nomiCLIP	RRACH.freq	0.017038008
RIC8A	genes.nomiCLIP	ARE.freq	0.007863696
RIC8A	genes.nomiCLIP	RRACH.freq	0.017038008
RIC8A	genes.nomiCLIP	ARE.freq	0.007863696
RING1	genes.nomiCLIP	RRACH.freq	0.018927445
RING1	genes.nomiCLIP	ARE.freq	0.006309148
RING1	genes.nomiCLIP	RRACH.freq	0.018927445
RING1	genes.nomiCLIP	ARE.freq	0.006309148
RING1	genes.nomiCLIP	RRACH.freq	0.018927445
RING1	genes.nomiCLIP	ARE.freq	0.006309148
RIPOR2	genes.nomiCLIP	RRACH.freq	0.013390722
RIPOR2	genes.nomiCLIP	ARE.freq	0.06025825
RIPOR2	genes.nomiCLIP	RRACH.freq	0.013390722
RIPOR2	genes.nomiCLIP	ARE.freq	0.06025825
RIPOR2	genes.nomiCLIP	RRACH.freq	0.013390722
RIPOR2	genes.nomiCLIP	ARE.freq	0.06025825
RNF4	genes.nomiCLIP	RRACH.freq	0.012820513
RNF4	genes.nomiCLIP	ARE.freq	0.026115859
RNF4	genes.nomiCLIP	RRACH.freq	0.012820513
RNF4	genes.nomiCLIP	ARE.freq	0.026115859
RNF4	genes.nomiCLIP	RRACH.freq	0.012820513
RNF4	genes.nomiCLIP	ARE.freq	0.026115859
RNF40	genes.nomiCLIP	RRACH.freq	0.014591883
RNF40	genes.nomiCLIP	ARE.freq	0.00501596
RNF40	genes.nomiCLIP	RRACH.freq	0.014591883
RNF40	genes.nomiCLIP	ARE.freq	0.00501596
RNF40	genes.nomiCLIP	RRACH.freq	0.014591883
RNF40	genes.nomiCLIP	ARE.freq	0.00501596
RNF7	genes.nomiCLIP	RRACH.freq	0.008760403
RNF7	genes.nomiCLIP	ARE.freq	0.056066579
RNF7	genes.nomiCLIP	RRACH.freq	0.008760403
RNF7	genes.nomiCLIP	ARE.freq	0.056066579
RNF7	genes.nomiCLIP	RRACH.freq	0.008760403
RNF7	genes.nomiCLIP	ARE.freq	0.056066579
RNGTT	genes.nomiCLIP	RRACH.freq	0.013465627
RNGTT	genes.nomiCLIP	ARE.freq	0.04854713
RNGTT	genes.nomiCLIP	RRACH.freq	0.013465627
RNGTT	genes.nomiCLIP	ARE.freq	0.04854713
RNGTT	genes.nomiCLIP	RRACH.freq	0.013465627
RNGTT	genes.nomiCLIP	ARE.freq	0.04854713
RNPEPL1	genes.nomiCLIP	RRACH.freq	0.01408046
RNPEPL1	genes.nomiCLIP	ARE.freq	0.009770115
RNPEPL1	genes.nomiCLIP	RRACH.freq	0.01408046
RNPEPL1	genes.nomiCLIP	ARE.freq	0.009770115
RNPEPL1	genes.nomiCLIP	RRACH.freq	0.01408046
RNPEPL1	genes.nomiCLIP	ARE.freq	0.009770115
RNPS1	genes.nomiCLIP	RRACH.freq	0.003537736
RNPS1	genes.nomiCLIP	ARE.freq	0.010613208
RNPS1	genes.nomiCLIP	RRACH.freq	0.003537736
RNPS1	genes.nomiCLIP	ARE.freq	0.010613208
RNPS1	genes.nomiCLIP	RRACH.freq	0.003537736
RNPS1	genes.nomiCLIP	ARE.freq	0.010613208
RPAP3	genes.nomiCLIP	RRACH.freq	0.014184397
RPAP3	genes.nomiCLIP	ARE.freq	0.06427305
RPAP3	genes.nomiCLIP	RRACH.freq	0.014184397
RPAP3	genes.nomiCLIP	ARE.freq	0.06427305
RPAP3	genes.nomiCLIP	RRACH.freq	0.014184397
RPAP3	genes.nomiCLIP	ARE.freq	0.06427305
RPL23	genes.nomiCLIP	RRACH.freq	0.01540493
RPL23	genes.nomiCLIP	ARE.freq	0.039172535
RPL23	genes.nomiCLIP	RRACH.freq	0.01540493
RPL23	genes.nomiCLIP	ARE.freq	0.039172535
RPL23	genes.nomiCLIP	RRACH.freq	0.01540493
RPL23	genes.nomiCLIP	ARE.freq	0.039172535
RRN3	genes.nomiCLIP	RRACH.freq	0.015195792
RRN3	genes.nomiCLIP	ARE.freq	0.044418469
RRN3	genes.nomiCLIP	RRACH.freq	0.015195792
RRN3	genes.nomiCLIP	ARE.freq	0.044418469
RRN3	genes.nomiCLIP	RRACH.freq	0.015195792
RRN3	genes.nomiCLIP	ARE.freq	0.044418469
RUSF1	genes.nomiCLIP	RRACH.freq	0.01026393
RUSF1	genes.nomiCLIP	ARE.freq	0.011730205
RUSF1	genes.nomiCLIP	RRACH.freq	0.01026393
RUSF1	genes.nomiCLIP	ARE.freq	0.011730205
RUSF1	genes.nomiCLIP	RRACH.freq	0.01026393
RUSF1	genes.nomiCLIP	ARE.freq	0.011730205
SAMD1	genes.nomiCLIP	RRACH.freq	0.007067138
SAMD1	genes.nomiCLIP	ARE.freq	0.04770318
SAMD1	genes.nomiCLIP	RRACH.freq	0.007067138
SAMD1	genes.nomiCLIP	ARE.freq	0.04770318
SAMD1	genes.nomiCLIP	RRACH.freq	0.007067138
SAMD1	genes.nomiCLIP	ARE.freq	0.04770318
SAMHD1	genes.nomiCLIP	RRACH.freq	0.013318535
SAMHD1	genes.nomiCLIP	ARE.freq	0.022197558
SAMHD1	genes.nomiCLIP	RRACH.freq	0.013318535
SAMHD1	genes.nomiCLIP	ARE.freq	0.022197558
SAMHD1	genes.nomiCLIP	RRACH.freq	0.013318535
SAMHD1	genes.nomiCLIP	ARE.freq	0.022197558
SARS1	genes.nomiCLIP	RRACH.freq	0.017006803
SARS1	genes.nomiCLIP	ARE.freq	0.006802721
SARS1	genes.nomiCLIP	RRACH.freq	0.017006803
SARS1	genes.nomiCLIP	ARE.freq	0.006802721
SARS1	genes.nomiCLIP	RRACH.freq	0.017006803
SARS1	genes.nomiCLIP	ARE.freq	0.006802721
SDHAF1	genes.nomiCLIP	RRACH.freq	0.020289855
SDHAF1	genes.nomiCLIP	ARE.freq	0.008695652
SDHAF1	genes.nomiCLIP	RRACH.freq	0.020289855
SDHAF1	genes.nomiCLIP	ARE.freq	0.008695652
SDHAF1	genes.nomiCLIP	RRACH.freq	0.020289855
SDHAF1	genes.nomiCLIP	ARE.freq	0.008695652
SEC13	genes.nomiCLIP	RRACH.freq	0.015151515
SEC13	genes.nomiCLIP	ARE.freq	0.021212121
SEC13	genes.nomiCLIP	RRACH.freq	0.015151515
SEC13	genes.nomiCLIP	ARE.freq	0.021212121
SEC13	genes.nomiCLIP	RRACH.freq	0.015151515
SEC13	genes.nomiCLIP	ARE.freq	0.021212121
SEC16A	genes.nomiCLIP	RRACH.freq	0.010856454
SEC16A	genes.nomiCLIP	ARE.freq	0.017490953
SEC16A	genes.nomiCLIP	RRACH.freq	0.010856454
SEC16A	genes.nomiCLIP	ARE.freq	0.017490953
SEC16A	genes.nomiCLIP	RRACH.freq	0.010856454
SEC16A	genes.nomiCLIP	ARE.freq	0.017490953
SEPTIN2	genes.nomiCLIP	RRACH.freq	0.011644833
SEPTIN2	genes.nomiCLIP	ARE.freq	0.044638525
SEPTIN2	genes.nomiCLIP	RRACH.freq	0.011644833
SEPTIN2	genes.nomiCLIP	ARE.freq	0.044638525
SEPTIN2	genes.nomiCLIP	RRACH.freq	0.011644833
SEPTIN2	genes.nomiCLIP	ARE.freq	0.044638525
SFPQ	genes.nomiCLIP	RRACH.freq	0.009868421
SFPQ	genes.nomiCLIP	ARE.freq	0.054605263
SFPQ	genes.nomiCLIP	RRACH.freq	0.009868421
SFPQ	genes.nomiCLIP	ARE.freq	0.054605263
SFPQ	genes.nomiCLIP	RRACH.freq	0.009868421
SFPQ	genes.nomiCLIP	ARE.freq	0.054605263
SHMT2	genes.nomiCLIP	RRACH.freq	0.010416667
SHMT2	genes.nomiCLIP	ARE.freq	0.015625
SHMT2	genes.nomiCLIP	RRACH.freq	0.010416667
SHMT2	genes.nomiCLIP	ARE.freq	0.015625
SHMT2	genes.nomiCLIP	RRACH.freq	0.010416667
SHMT2	genes.nomiCLIP	ARE.freq	0.015625
SIRT7	genes.nomiCLIP	RRACH.freq	0.012578616
SIRT7	genes.nomiCLIP	ARE.freq	0.012578616
SIRT7	genes.nomiCLIP	RRACH.freq	0.012578616
SIRT7	genes.nomiCLIP	ARE.freq	0.012578616
SIRT7	genes.nomiCLIP	RRACH.freq	0.012578616
SIRT7	genes.nomiCLIP	ARE.freq	0.012578616
SLA2	genes.nomiCLIP	RRACH.freq	0.013565891
SLA2	genes.nomiCLIP	ARE.freq	0.012919897
SLA2	genes.nomiCLIP	RRACH.freq	0.013565891
SLA2	genes.nomiCLIP	ARE.freq	0.012919897
SLA2	genes.nomiCLIP	RRACH.freq	0.013565891
SLA2	genes.nomiCLIP	ARE.freq	0.012919897
SLC25A38	genes.nomiCLIP	RRACH.freq	0.014440433
SLC25A38	genes.nomiCLIP	ARE.freq	0.037304452
SLC25A38	genes.nomiCLIP	RRACH.freq	0.014440433
SLC25A38	genes.nomiCLIP	ARE.freq	0.037304452
SLC25A38	genes.nomiCLIP	RRACH.freq	0.014440433
SLC25A38	genes.nomiCLIP	ARE.freq	0.037304452
SLC30A9	genes.nomiCLIP	RRACH.freq	0.011303345
SLC30A9	genes.nomiCLIP	ARE.freq	0.050519031
SLC30A9	genes.nomiCLIP	RRACH.freq	0.011303345
SLC30A9	genes.nomiCLIP	ARE.freq	0.050519031
SLC30A9	genes.nomiCLIP	RRACH.freq	0.011303345
SLC30A9	genes.nomiCLIP	ARE.freq	0.050519031
SLC35A4	genes.nomiCLIP	RRACH.freq	0.008368201
SLC35A4	genes.nomiCLIP	ARE.freq	0.006276151
SLC35A4	genes.nomiCLIP	RRACH.freq	0.008368201
SLC35A4	genes.nomiCLIP	ARE.freq	0.006276151
SLC35A4	genes.nomiCLIP	RRACH.freq	0.008368201
SLC35A4	genes.nomiCLIP	ARE.freq	0.006276151
SLC3A2	genes.nomiCLIP	RRACH.freq	0.021201413
SLC3A2	genes.nomiCLIP	ARE.freq	0.012367491
SLC3A2	genes.nomiCLIP	RRACH.freq	0.021201413
SLC3A2	genes.nomiCLIP	ARE.freq	0.012367491
SLC3A2	genes.nomiCLIP	RRACH.freq	0.021201413
SLC3A2	genes.nomiCLIP	ARE.freq	0.012367491
SLC44A2	genes.nomiCLIP	RRACH.freq	0.016244314
SLC44A2	genes.nomiCLIP	ARE.freq	0.009096816
SLC44A2	genes.nomiCLIP	RRACH.freq	0.016244314
SLC44A2	genes.nomiCLIP	ARE.freq	0.009096816
SLC44A2	genes.nomiCLIP	RRACH.freq	0.016244314
SLC44A2	genes.nomiCLIP	ARE.freq	0.009096816
SND1	genes.nomiCLIP	RRACH.freq	0.011214953
SND1	genes.nomiCLIP	ARE.freq	0.028037383
SND1	genes.nomiCLIP	RRACH.freq	0.011214953
SND1	genes.nomiCLIP	ARE.freq	0.028037383
SND1	genes.nomiCLIP	RRACH.freq	0.011214953
SND1	genes.nomiCLIP	ARE.freq	0.028037383
SNRNP40	genes.nomiCLIP	RRACH.freq	0.017857143
SNRNP40	genes.nomiCLIP	ARE.freq	0.025793651
SNRNP40	genes.nomiCLIP	RRACH.freq	0.017857143
SNRNP40	genes.nomiCLIP	ARE.freq	0.025793651
SNRNP40	genes.nomiCLIP	RRACH.freq	0.017857143
SNRNP40	genes.nomiCLIP	ARE.freq	0.025793651
SNX3	genes.nomiCLIP	RRACH.freq	0.006472492
SNX3	genes.nomiCLIP	ARE.freq	0.066882416
SNX3	genes.nomiCLIP	RRACH.freq	0.006472492
SNX3	genes.nomiCLIP	ARE.freq	0.066882416
SNX3	genes.nomiCLIP	RRACH.freq	0.006472492
SNX3	genes.nomiCLIP	ARE.freq	0.066882416
SRP9	genes.nomiCLIP	RRACH.freq	0.012224939
SRP9	genes.nomiCLIP	ARE.freq	0.06193969
SRP9	genes.nomiCLIP	RRACH.freq	0.012224939
SRP9	genes.nomiCLIP	ARE.freq	0.06193969
SRP9	genes.nomiCLIP	RRACH.freq	0.012224939
SRP9	genes.nomiCLIP	ARE.freq	0.06193969
SRSF11	genes.nomiCLIP	RRACH.freq	0.010680908
SRSF11	genes.nomiCLIP	ARE.freq	0.064530485
SRSF11	genes.nomiCLIP	RRACH.freq	0.010680908
SRSF11	genes.nomiCLIP	ARE.freq	0.064530485
SRSF11	genes.nomiCLIP	RRACH.freq	0.010680908
SRSF11	genes.nomiCLIP	ARE.freq	0.064530485
SRSF7	genes.nomiCLIP	RRACH.freq	0.011082138
SRSF7	genes.nomiCLIP	ARE.freq	0.052151239
SRSF7	genes.nomiCLIP	RRACH.freq	0.011082138
SRSF7	genes.nomiCLIP	ARE.freq	0.052151239
SRSF7	genes.nomiCLIP	RRACH.freq	0.011082138
SRSF7	genes.nomiCLIP	ARE.freq	0.052151239
SSBP4	genes.nomiCLIP	RRACH.freq	0.012658228
SSBP4	genes.nomiCLIP	ARE.freq	0.028481013
SSBP4	genes.nomiCLIP	RRACH.freq	0.012658228
SSBP4	genes.nomiCLIP	ARE.freq	0.028481013
SSBP4	genes.nomiCLIP	RRACH.freq	0.012658228
SSBP4	genes.nomiCLIP	ARE.freq	0.028481013
ST13	genes.nomiCLIP	RRACH.freq	0.010484274
ST13	genes.nomiCLIP	ARE.freq	0.066899651
ST13	genes.nomiCLIP	RRACH.freq	0.010484274
ST13	genes.nomiCLIP	ARE.freq	0.066899651
ST13	genes.nomiCLIP	RRACH.freq	0.010484274
ST13	genes.nomiCLIP	ARE.freq	0.066899651
STAM	genes.nomiCLIP	RRACH.freq	0.009784736
STAM	genes.nomiCLIP	ARE.freq	0.063600783
STAM	genes.nomiCLIP	RRACH.freq	0.009784736
STAM	genes.nomiCLIP	ARE.freq	0.063600783
STAM	genes.nomiCLIP	RRACH.freq	0.009784736
STAM	genes.nomiCLIP	ARE.freq	0.063600783
STAT5B	genes.nomiCLIP	RRACH.freq	0.007418977
STAT5B	genes.nomiCLIP	ARE.freq	0.031237798
STAT5B	genes.nomiCLIP	RRACH.freq	0.007418977
STAT5B	genes.nomiCLIP	ARE.freq	0.031237798
STAT5B	genes.nomiCLIP	RRACH.freq	0.007418977
STAT5B	genes.nomiCLIP	ARE.freq	0.031237798
STK24	genes.nomiCLIP	RRACH.freq	0.013895844
STK24	genes.nomiCLIP	ARE.freq	0.019028543
STK24	genes.nomiCLIP	RRACH.freq	0.013895844
STK24	genes.nomiCLIP	ARE.freq	0.019028543
STK24	genes.nomiCLIP	RRACH.freq	0.013895844
STK24	genes.nomiCLIP	ARE.freq	0.019028543
SUB1	genes.nomiCLIP	RRACH.freq	0.011686144
SUB1	genes.nomiCLIP	ARE.freq	0.057762938
SUB1	genes.nomiCLIP	RRACH.freq	0.011686144
SUB1	genes.nomiCLIP	ARE.freq	0.057762938
SUB1	genes.nomiCLIP	RRACH.freq	0.011686144
SUB1	genes.nomiCLIP	ARE.freq	0.057762938
SUN2	genes.nomiCLIP	RRACH.freq	0.010413168
SUN2	genes.nomiCLIP	ARE.freq	0.008397716
SUN2	genes.nomiCLIP	RRACH.freq	0.010413168
SUN2	genes.nomiCLIP	ARE.freq	0.008397716
SUN2	genes.nomiCLIP	RRACH.freq	0.010413168
SUN2	genes.nomiCLIP	ARE.freq	0.008397716
SVIP	genes.nomiCLIP	RRACH.freq	0.013597328
SVIP	genes.nomiCLIP	ARE.freq	0.074427481
SVIP	genes.nomiCLIP	RRACH.freq	0.013597328
SVIP	genes.nomiCLIP	ARE.freq	0.074427481
SVIP	genes.nomiCLIP	RRACH.freq	0.013597328
SVIP	genes.nomiCLIP	ARE.freq	0.074427481
SYVN1	genes.nomiCLIP	RRACH.freq	0.012692656
SYVN1	genes.nomiCLIP	ARE.freq	0.019038985
SYVN1	genes.nomiCLIP	RRACH.freq	0.012692656
SYVN1	genes.nomiCLIP	ARE.freq	0.019038985
SYVN1	genes.nomiCLIP	RRACH.freq	0.012692656
SYVN1	genes.nomiCLIP	ARE.freq	0.019038985
TES	genes.nomiCLIP	RRACH.freq	0.008455035
TES	genes.nomiCLIP	ARE.freq	0.045349731
TES	genes.nomiCLIP	RRACH.freq	0.008455035
TES	genes.nomiCLIP	ARE.freq	0.045349731
TES	genes.nomiCLIP	RRACH.freq	0.008455035
TES	genes.nomiCLIP	ARE.freq	0.045349731
TGFBRAP1	genes.nomiCLIP	RRACH.freq	0.014705882
TGFBRAP1	genes.nomiCLIP	ARE.freq	0.024064171
TGFBRAP1	genes.nomiCLIP	RRACH.freq	0.014705882
TGFBRAP1	genes.nomiCLIP	ARE.freq	0.024064171
TGFBRAP1	genes.nomiCLIP	RRACH.freq	0.014705882
TGFBRAP1	genes.nomiCLIP	ARE.freq	0.024064171
THAP7	genes.nomiCLIP	RRACH.freq	0.020618557
THAP7	genes.nomiCLIP	ARE.freq	0.007731959
THAP7	genes.nomiCLIP	RRACH.freq	0.020618557
THAP7	genes.nomiCLIP	ARE.freq	0.007731959
THAP7	genes.nomiCLIP	RRACH.freq	0.020618557
THAP7	genes.nomiCLIP	ARE.freq	0.007731959
TIMELESS	genes.nomiCLIP	RRACH.freq	0.014042868
TIMELESS	genes.nomiCLIP	ARE.freq	0.028824834
TIMELESS	genes.nomiCLIP	RRACH.freq	0.014042868
TIMELESS	genes.nomiCLIP	ARE.freq	0.028824834
TIMELESS	genes.nomiCLIP	RRACH.freq	0.014042868
TIMELESS	genes.nomiCLIP	ARE.freq	0.028824834
TLK1	genes.nomiCLIP	RRACH.freq	0.012850862
TLK1	genes.nomiCLIP	ARE.freq	0.058843422
TLK1	genes.nomiCLIP	RRACH.freq	0.012850862
TLK1	genes.nomiCLIP	ARE.freq	0.058843422
TLK1	genes.nomiCLIP	RRACH.freq	0.012850862
TLK1	genes.nomiCLIP	ARE.freq	0.058843422
TMED9	genes.nomiCLIP	RRACH.freq	0.010952903
TMED9	genes.nomiCLIP	ARE.freq	0.018072289
TMED9	genes.nomiCLIP	RRACH.freq	0.010952903
TMED9	genes.nomiCLIP	ARE.freq	0.018072289
TMED9	genes.nomiCLIP	RRACH.freq	0.010952903
TMED9	genes.nomiCLIP	ARE.freq	0.018072289
TMEM106C	genes.nomiCLIP	RRACH.freq	0.01540832
TMEM106C	genes.nomiCLIP	ARE.freq	0.033898305
TMEM106C	genes.nomiCLIP	RRACH.freq	0.01540832
TMEM106C	genes.nomiCLIP	ARE.freq	0.033898305
TMEM106C	genes.nomiCLIP	RRACH.freq	0.01540832
TMEM106C	genes.nomiCLIP	ARE.freq	0.033898305
TMEM18	genes.nomiCLIP	RRACH.freq	0.009819393
TMEM18	genes.nomiCLIP	ARE.freq	0.029107487
TMEM18	genes.nomiCLIP	RRACH.freq	0.009819393
TMEM18	genes.nomiCLIP	ARE.freq	0.029107487
TMEM18	genes.nomiCLIP	RRACH.freq	0.009819393
TMEM18	genes.nomiCLIP	ARE.freq	0.029107487
TNK2	genes.nomiCLIP	RRACH.freq	0.017135863
TNK2	genes.nomiCLIP	ARE.freq	0.003671971
TNK2	genes.nomiCLIP	RRACH.freq	0.017135863
TNK2	genes.nomiCLIP	ARE.freq	0.003671971
TNK2	genes.nomiCLIP	RRACH.freq	0.017135863
TNK2	genes.nomiCLIP	ARE.freq	0.003671971
TOR1B	genes.nomiCLIP	RRACH.freq	0.016489988
TOR1B	genes.nomiCLIP	ARE.freq	0.028268551
TOR1B	genes.nomiCLIP	RRACH.freq	0.016489988
TOR1B	genes.nomiCLIP	ARE.freq	0.028268551
TOR1B	genes.nomiCLIP	RRACH.freq	0.016489988
TOR1B	genes.nomiCLIP	ARE.freq	0.028268551
TRAF3	genes.nomiCLIP	RRACH.freq	0.011196641
TRAF3	genes.nomiCLIP	ARE.freq	0.017494752
TRAF3	genes.nomiCLIP	RRACH.freq	0.011196641
TRAF3	genes.nomiCLIP	ARE.freq	0.017494752
TRAF3	genes.nomiCLIP	RRACH.freq	0.011196641
TRAF3	genes.nomiCLIP	ARE.freq	0.017494752
TRIM25	genes.nomiCLIP	RRACH.freq	0.01292535
TRIM25	genes.nomiCLIP	ARE.freq	0.024531786
TRIM25	genes.nomiCLIP	RRACH.freq	0.01292535
TRIM25	genes.nomiCLIP	ARE.freq	0.024531786
TRIM25	genes.nomiCLIP	RRACH.freq	0.01292535
TRIM25	genes.nomiCLIP	ARE.freq	0.024531786
TRIM38	genes.nomiCLIP	RRACH.freq	0.0128579
TRIM38	genes.nomiCLIP	ARE.freq	0.05607105
TRIM38	genes.nomiCLIP	RRACH.freq	0.0128579
TRIM38	genes.nomiCLIP	ARE.freq	0.05607105
TRIM38	genes.nomiCLIP	RRACH.freq	0.0128579
TRIM38	genes.nomiCLIP	ARE.freq	0.05607105
TTL	genes.nomiCLIP	RRACH.freq	0.016069221
TTL	genes.nomiCLIP	ARE.freq	0.048748455
TTL	genes.nomiCLIP	RRACH.freq	0.016069221
TTL	genes.nomiCLIP	ARE.freq	0.048748455
TTL	genes.nomiCLIP	RRACH.freq	0.016069221
TTL	genes.nomiCLIP	ARE.freq	0.048748455
TUBA1C	genes.nomiCLIP	RRACH.freq	0.01019665
TUBA1C	genes.nomiCLIP	ARE.freq	0.035688274
TUBA1C	genes.nomiCLIP	RRACH.freq	0.01019665
TUBA1C	genes.nomiCLIP	ARE.freq	0.035688274
TUBA1C	genes.nomiCLIP	RRACH.freq	0.01019665
TUBA1C	genes.nomiCLIP	ARE.freq	0.035688274
UBE2I	genes.nomiCLIP	RRACH.freq	0.007640449
UBE2I	genes.nomiCLIP	ARE.freq	0.013033708
UBE2I	genes.nomiCLIP	RRACH.freq	0.007640449
UBE2I	genes.nomiCLIP	ARE.freq	0.013033708
UBE2I	genes.nomiCLIP	RRACH.freq	0.007640449
UBE2I	genes.nomiCLIP	ARE.freq	0.013033708
UBE2L3	genes.nomiCLIP	RRACH.freq	0.010570825
UBE2L3	genes.nomiCLIP	ARE.freq	0.029175476
UBE2L3	genes.nomiCLIP	RRACH.freq	0.010570825
UBE2L3	genes.nomiCLIP	ARE.freq	0.029175476
UBE2L3	genes.nomiCLIP	RRACH.freq	0.010570825
UBE2L3	genes.nomiCLIP	ARE.freq	0.029175476
UBE2M	genes.nomiCLIP	RRACH.freq	0
UBE2M	genes.nomiCLIP	ARE.freq	0.013262599
UBE2M	genes.nomiCLIP	RRACH.freq	0
UBE2M	genes.nomiCLIP	ARE.freq	0.013262599
UBE2M	genes.nomiCLIP	RRACH.freq	0
UBE2M	genes.nomiCLIP	ARE.freq	0.013262599
UFC1	genes.nomiCLIP	RRACH.freq	0.019230769
UFC1	genes.nomiCLIP	ARE.freq	0.013736264
UFC1	genes.nomiCLIP	RRACH.freq	0.019230769
UFC1	genes.nomiCLIP	ARE.freq	0.013736264
UFC1	genes.nomiCLIP	RRACH.freq	0.019230769
UFC1	genes.nomiCLIP	ARE.freq	0.013736264
UGGT1	genes.nomiCLIP	RRACH.freq	0.011457456
UGGT1	genes.nomiCLIP	ARE.freq	0.033192923
UGGT1	genes.nomiCLIP	RRACH.freq	0.011457456
UGGT1	genes.nomiCLIP	ARE.freq	0.033192923
UGGT1	genes.nomiCLIP	RRACH.freq	0.011457456
UGGT1	genes.nomiCLIP	ARE.freq	0.033192923
URM1	genes.nomiCLIP	RRACH.freq	0.012001412
URM1	genes.nomiCLIP	ARE.freq	0.010589481
URM1	genes.nomiCLIP	RRACH.freq	0.012001412
URM1	genes.nomiCLIP	ARE.freq	0.010589481
URM1	genes.nomiCLIP	RRACH.freq	0.012001412
URM1	genes.nomiCLIP	ARE.freq	0.010589481
USP16	genes.nomiCLIP	RRACH.freq	0.009966777
USP16	genes.nomiCLIP	ARE.freq	0.11627907
USP16	genes.nomiCLIP	RRACH.freq	0.009966777
USP16	genes.nomiCLIP	ARE.freq	0.11627907
USP16	genes.nomiCLIP	RRACH.freq	0.009966777
USP16	genes.nomiCLIP	ARE.freq	0.11627907
USP4	genes.nomiCLIP	RRACH.freq	0.016536118
USP4	genes.nomiCLIP	ARE.freq	0.026109661
USP4	genes.nomiCLIP	RRACH.freq	0.016536118
USP4	genes.nomiCLIP	ARE.freq	0.026109661
USP4	genes.nomiCLIP	RRACH.freq	0.016536118
USP4	genes.nomiCLIP	ARE.freq	0.026109661
USP47	genes.nomiCLIP	RRACH.freq	0.012079832
USP47	genes.nomiCLIP	ARE.freq	0.033263305
USP47	genes.nomiCLIP	RRACH.freq	0.012079832
USP47	genes.nomiCLIP	ARE.freq	0.033263305
USP47	genes.nomiCLIP	RRACH.freq	0.012079832
USP47	genes.nomiCLIP	ARE.freq	0.033263305
UTP23	genes.nomiCLIP	RRACH.freq	0.011259676
UTP23	genes.nomiCLIP	ARE.freq	0.076002815
UTP23	genes.nomiCLIP	RRACH.freq	0.011259676
UTP23	genes.nomiCLIP	ARE.freq	0.076002815
UTP23	genes.nomiCLIP	RRACH.freq	0.011259676
UTP23	genes.nomiCLIP	ARE.freq	0.076002815
VPS26C	genes.nomiCLIP	RRACH.freq	0.01602262
VPS26C	genes.nomiCLIP	ARE.freq	0.023091423
VPS26C	genes.nomiCLIP	RRACH.freq	0.01602262
VPS26C	genes.nomiCLIP	ARE.freq	0.023091423
VPS26C	genes.nomiCLIP	RRACH.freq	0.01602262
VPS26C	genes.nomiCLIP	ARE.freq	0.023091423
WDR59	genes.nomiCLIP	RRACH.freq	0.01369863
WDR59	genes.nomiCLIP	ARE.freq	0.040393397
WDR59	genes.nomiCLIP	RRACH.freq	0.01369863
WDR59	genes.nomiCLIP	ARE.freq	0.040393397
WDR59	genes.nomiCLIP	RRACH.freq	0.01369863
WDR59	genes.nomiCLIP	ARE.freq	0.040393397
WDR6	genes.nomiCLIP	RRACH.freq	0.015037594
WDR6	genes.nomiCLIP	ARE.freq	0.006015038
WDR6	genes.nomiCLIP	RRACH.freq	0.015037594
WDR6	genes.nomiCLIP	ARE.freq	0.006015038
WDR6	genes.nomiCLIP	RRACH.freq	0.015037594
WDR6	genes.nomiCLIP	ARE.freq	0.006015038
WWP1	genes.nomiCLIP	RRACH.freq	0.011801242
WWP1	genes.nomiCLIP	ARE.freq	0.085093168
WWP1	genes.nomiCLIP	RRACH.freq	0.011801242
WWP1	genes.nomiCLIP	ARE.freq	0.085093168
WWP1	genes.nomiCLIP	RRACH.freq	0.011801242
WWP1	genes.nomiCLIP	ARE.freq	0.085093168
YIPF3	genes.nomiCLIP	RRACH.freq	0.017910448
YIPF3	genes.nomiCLIP	ARE.freq	0.029850746
YIPF3	genes.nomiCLIP	RRACH.freq	0.017910448
YIPF3	genes.nomiCLIP	ARE.freq	0.029850746
YIPF3	genes.nomiCLIP	RRACH.freq	0.017910448
YIPF3	genes.nomiCLIP	ARE.freq	0.029850746
ZBTB24	genes.nomiCLIP	RRACH.freq	0.012588271
ZBTB24	genes.nomiCLIP	ARE.freq	0.057414799
ZBTB24	genes.nomiCLIP	RRACH.freq	0.012588271
ZBTB24	genes.nomiCLIP	ARE.freq	0.057414799
ZBTB24	genes.nomiCLIP	RRACH.freq	0.012588271
ZBTB24	genes.nomiCLIP	ARE.freq	0.057414799
ZDHHC3	genes.nomiCLIP	RRACH.freq	0.012513126
ZDHHC3	genes.nomiCLIP	ARE.freq	0.020563528
ZDHHC3	genes.nomiCLIP	RRACH.freq	0.012513126
ZDHHC3	genes.nomiCLIP	ARE.freq	0.020563528
ZDHHC3	genes.nomiCLIP	RRACH.freq	0.012513126
ZDHHC3	genes.nomiCLIP	ARE.freq	0.020563528
ZNF655	genes.nomiCLIP	RRACH.freq	0.013587604
ZNF655	genes.nomiCLIP	ARE.freq	0.040047676
ZNF655	genes.nomiCLIP	RRACH.freq	0.013587604
ZNF655	genes.nomiCLIP	ARE.freq	0.040047676
ZNF655	genes.nomiCLIP	RRACH.freq	0.013587604
ZNF655	genes.nomiCLIP	ARE.freq	0.040047676
ZNF827	genes.nomiCLIP	RRACH.freq	0.012084592
ZNF827	genes.nomiCLIP	ARE.freq	0.04204431
ZNF827	genes.nomiCLIP	RRACH.freq	0.012084592
ZNF827	genes.nomiCLIP	ARE.freq	0.04204431
ZNF827	genes.nomiCLIP	RRACH.freq	0.012084592
ZNF827	genes.nomiCLIP	ARE.freq	0.04204431
B2M	c1	RRACH.freq	0.018922853
B2M	c1	ARE.freq	0.052401747
B2M	c1	RRACH.freq	0.018922853
B2M	c1	ARE.freq	0.052401747
B2M	c1	RRACH.freq	0.018922853
B2M	c1	ARE.freq	0.052401747
HLA-B	c1	RRACH.freq	0.011848341
HLA-B	c1	ARE.freq	0.037914692
HLA-B	c1	RRACH.freq	0.011848341
HLA-B	c1	ARE.freq	0.037914692
HLA-B	c1	RRACH.freq	0.011848341
HLA-B	c1	ARE.freq	0.037914692
RPS15A	c1	RRACH.freq	0.009289617
RPS15A	c1	ARE.freq	0.030601093
RPS15A	c1	RRACH.freq	0.009289617
RPS15A	c1	ARE.freq	0.030601093
RPS15A	c1	RRACH.freq	0.009289617
RPS15A	c1	ARE.freq	0.030601093
RASSF5	c1	RRACH.freq	0.013701657
RASSF5	c1	ARE.freq	0.020552486
RASSF5	c1	RRACH.freq	0.013701657
RASSF5	c1	ARE.freq	0.020552486
RASSF5	c1	RRACH.freq	0.013701657
RASSF5	c1	ARE.freq	0.020552486
RAN	c1	RRACH.freq	0.00913242
RAN	c1	ARE.freq	0.046232877
RAN	c1	RRACH.freq	0.00913242
RAN	c1	ARE.freq	0.046232877
RAN	c1	RRACH.freq	0.00913242
RAN	c1	ARE.freq	0.046232877
SRGN	c1	RRACH.freq	0.008759124
SRGN	c1	ARE.freq	0.083211679
SRGN	c1	RRACH.freq	0.008759124
SRGN	c1	ARE.freq	0.083211679
SRGN	c1	RRACH.freq	0.008759124
SRGN	c1	ARE.freq	0.083211679
CLEC2D	c1	RRACH.freq	0.017311391
CLEC2D	c1	ARE.freq	0.059628126
CLEC2D	c1	RRACH.freq	0.017311391
CLEC2D	c1	ARE.freq	0.059628126
CLEC2D	c1	RRACH.freq	0.017311391
CLEC2D	c1	ARE.freq	0.059628126
SRSF5	c1	RRACH.freq	0.020220588
SRSF5	c1	ARE.freq	0.110294118
SRSF5	c1	RRACH.freq	0.020220588
SRSF5	c1	ARE.freq	0.110294118
SRSF5	c1	RRACH.freq	0.020220588
SRSF5	c1	ARE.freq	0.110294118
HLA-E	c1	RRACH.freq	0.010373444
HLA-E	c1	ARE.freq	0.034578147
HLA-E	c1	RRACH.freq	0.010373444
HLA-E	c1	ARE.freq	0.034578147
HLA-E	c1	RRACH.freq	0.010373444
HLA-E	c1	ARE.freq	0.034578147
MYL12A	c1	RRACH.freq	0.009433962
MYL12A	c1	ARE.freq	0.075471698
MYL12A	c1	RRACH.freq	0.009433962
MYL12A	c1	ARE.freq	0.075471698
MYL12A	c1	RRACH.freq	0.009433962
MYL12A	c1	ARE.freq	0.075471698
STK17A	c1	RRACH.freq	0.009459992
STK17A	c1	ARE.freq	0.063854947
STK17A	c1	RRACH.freq	0.009459992
STK17A	c1	ARE.freq	0.063854947
STK17A	c1	RRACH.freq	0.009459992
STK17A	c1	ARE.freq	0.063854947
MBNL1	c1	RRACH.freq	0.012367491
MBNL1	c1	ARE.freq	0.07008245
MBNL1	c1	RRACH.freq	0.012367491
MBNL1	c1	ARE.freq	0.07008245
MBNL1	c1	RRACH.freq	0.012367491
MBNL1	c1	ARE.freq	0.07008245
ARHGDIB	c1	RRACH.freq	0.010183299
ARHGDIB	c1	ARE.freq	0.020366599
ARHGDIB	c1	RRACH.freq	0.010183299
ARHGDIB	c1	ARE.freq	0.020366599
ARHGDIB	c1	RRACH.freq	0.010183299
ARHGDIB	c1	ARE.freq	0.020366599
SFXN1	c1	RRACH.freq	0.007978723
SFXN1	c1	ARE.freq	0.052859043
SFXN1	c1	RRACH.freq	0.007978723
SFXN1	c1	ARE.freq	0.052859043
SFXN1	c1	RRACH.freq	0.007978723
SFXN1	c1	ARE.freq	0.052859043
GNAS	c1	RRACH.freq	0.01372549
GNAS	c1	ARE.freq	0.1
GNAS	c1	RRACH.freq	0.01372549
GNAS	c1	ARE.freq	0.1
GNAS	c1	RRACH.freq	0.01372549
GNAS	c1	ARE.freq	0.1
RBM3	c1	RRACH.freq	0.015143321
RBM3	c1	ARE.freq	0.0394808
RBM3	c1	RRACH.freq	0.015143321
RBM3	c1	ARE.freq	0.0394808
RBM3	c1	RRACH.freq	0.015143321
RBM3	c1	ARE.freq	0.0394808
PTMA	c1	RRACH.freq	0.012857143
PTMA	c1	ARE.freq	0.065714286
PTMA	c1	RRACH.freq	0.012857143
PTMA	c1	ARE.freq	0.065714286
PTMA	c1	RRACH.freq	0.012857143
PTMA	c1	ARE.freq	0.065714286
SELL	c1	RRACH.freq	0.00893655
SELL	c1	ARE.freq	0.026809651
SELL	c1	RRACH.freq	0.00893655
SELL	c1	ARE.freq	0.026809651
SELL	c1	RRACH.freq	0.00893655
SELL	c1	ARE.freq	0.026809651
RHOA	c1	RRACH.freq	0.008955224
RHOA	c1	ARE.freq	0.025074627
RHOA	c1	RRACH.freq	0.008955224
RHOA	c1	ARE.freq	0.025074627
RHOA	c1	RRACH.freq	0.008955224
RHOA	c1	ARE.freq	0.025074627
H3-3B	c1	RRACH.freq	0.011105969
H3-3B	c1	ARE.freq	0.043961129
H3-3B	c1	RRACH.freq	0.011105969
H3-3B	c1	ARE.freq	0.043961129
H3-3B	c1	RRACH.freq	0.011105969
H3-3B	c1	ARE.freq	0.043961129
YWHAZ	c1	RRACH.freq	0.009592326
YWHAZ	c1	ARE.freq	0.045563549
YWHAZ	c1	RRACH.freq	0.009592326
YWHAZ	c1	ARE.freq	0.045563549
YWHAZ	c1	RRACH.freq	0.009592326
YWHAZ	c1	ARE.freq	0.045563549
TUBA1B	c1	RRACH.freq	0
TUBA1B	c1	ARE.freq	0.017045455
TUBA1B	c1	RRACH.freq	0
TUBA1B	c1	ARE.freq	0.017045455
TUBA1B	c1	RRACH.freq	0
TUBA1B	c1	ARE.freq	0.017045455
DDX17	c1	RRACH.freq	0.01361634
DDX17	c1	ARE.freq	0.047256708
DDX17	c1	RRACH.freq	0.01361634
DDX17	c1	ARE.freq	0.047256708
DDX17	c1	RRACH.freq	0.01361634
DDX17	c1	ARE.freq	0.047256708
ARPC2	c1	RRACH.freq	0.006802721
ARPC2	c1	ARE.freq	0.065759637
ARPC2	c1	RRACH.freq	0.006802721
ARPC2	c1	ARE.freq	0.065759637
ARPC2	c1	RRACH.freq	0.006802721
ARPC2	c1	ARE.freq	0.065759637
TMPO	c1	RRACH.freq	0.01403931
TMPO	c1	ARE.freq	0.060569595
TMPO	c1	RRACH.freq	0.01403931
TMPO	c1	ARE.freq	0.060569595
TMPO	c1	RRACH.freq	0.01403931
TMPO	c1	ARE.freq	0.060569595
LAPTM5	c1	RRACH.freq	0.009565857
LAPTM5	c1	ARE.freq	0.037527594
LAPTM5	c1	RRACH.freq	0.009565857
LAPTM5	c1	ARE.freq	0.037527594
LAPTM5	c1	RRACH.freq	0.009565857
LAPTM5	c1	ARE.freq	0.037527594
YWHAQ	c1	RRACH.freq	0.010614102
YWHAQ	c1	ARE.freq	0.047005307
YWHAQ	c1	RRACH.freq	0.010614102
YWHAQ	c1	ARE.freq	0.047005307
YWHAQ	c1	RRACH.freq	0.010614102
YWHAQ	c1	ARE.freq	0.047005307
MTDH	c1	RRACH.freq	0.013953488
MTDH	c1	ARE.freq	0.049731664
MTDH	c1	RRACH.freq	0.013953488
MTDH	c1	ARE.freq	0.049731664
MTDH	c1	RRACH.freq	0.013953488
MTDH	c1	ARE.freq	0.049731664
VIM	c1	RRACH.freq	0.00931677
VIM	c1	ARE.freq	0.062111801
VIM	c1	RRACH.freq	0.00931677
VIM	c1	ARE.freq	0.062111801
VIM	c1	RRACH.freq	0.00931677
VIM	c1	ARE.freq	0.062111801
CDV3	c1	RRACH.freq	0.012961763
CDV3	c1	ARE.freq	0.046014258
CDV3	c1	RRACH.freq	0.012961763
CDV3	c1	ARE.freq	0.046014258
CDV3	c1	RRACH.freq	0.012961763
CDV3	c1	ARE.freq	0.046014258
HLA-C	c1	RRACH.freq	0.011904762
HLA-C	c1	ARE.freq	0.035714286
HLA-C	c1	RRACH.freq	0.011904762
HLA-C	c1	ARE.freq	0.035714286
HLA-C	c1	RRACH.freq	0.011904762
HLA-C	c1	ARE.freq	0.035714286
PTPRC	c1	RRACH.freq	0.01003861
PTPRC	c1	ARE.freq	0.105791506
PTPRC	c1	RRACH.freq	0.01003861
PTPRC	c1	ARE.freq	0.105791506
PTPRC	c1	RRACH.freq	0.01003861
PTPRC	c1	ARE.freq	0.105791506
CCND2	c1	RRACH.freq	0.012163174
CCND2	c1	ARE.freq	0.029565868
CCND2	c1	RRACH.freq	0.012163174
CCND2	c1	ARE.freq	0.029565868
CCND2	c1	RRACH.freq	0.012163174
CCND2	c1	ARE.freq	0.029565868
GDI2	c1	RRACH.freq	0.01532567
GDI2	c1	ARE.freq	0.047254151
GDI2	c1	RRACH.freq	0.01532567
GDI2	c1	ARE.freq	0.047254151
GDI2	c1	RRACH.freq	0.01532567
GDI2	c1	ARE.freq	0.047254151
GNAI2	c1	RRACH.freq	0.009045226
GNAI2	c1	ARE.freq	0.032160804
GNAI2	c1	RRACH.freq	0.009045226
GNAI2	c1	ARE.freq	0.032160804
GNAI2	c1	RRACH.freq	0.009045226
GNAI2	c1	ARE.freq	0.032160804
BAX	c1	RRACH.freq	0.007132668
BAX	c1	ARE.freq	0.011412268
BAX	c1	RRACH.freq	0.007132668
BAX	c1	ARE.freq	0.011412268
BAX	c1	RRACH.freq	0.007132668
BAX	c1	ARE.freq	0.011412268
PTBP1	c1	RRACH.freq	0.011992005
PTBP1	c1	ARE.freq	0.029313791
PTBP1	c1	RRACH.freq	0.011992005
PTBP1	c1	ARE.freq	0.029313791
PTBP1	c1	RRACH.freq	0.011992005
PTBP1	c1	ARE.freq	0.029313791
HNRNPF	c1	RRACH.freq	0.01372549
HNRNPF	c1	ARE.freq	0.066666667
HNRNPF	c1	RRACH.freq	0.01372549
HNRNPF	c1	ARE.freq	0.066666667
HNRNPF	c1	RRACH.freq	0.01372549
HNRNPF	c1	ARE.freq	0.066666667
PURA	c1	RRACH.freq	0.011175853
PURA	c1	ARE.freq	0.061992549
PURA	c1	RRACH.freq	0.011175853
PURA	c1	ARE.freq	0.061992549
PURA	c1	RRACH.freq	0.011175853
PURA	c1	ARE.freq	0.061992549
BTF3	c1	RRACH.freq	0.01208981
BTF3	c1	ARE.freq	0.070811744
BTF3	c1	RRACH.freq	0.01208981
BTF3	c1	ARE.freq	0.070811744
BTF3	c1	RRACH.freq	0.01208981
BTF3	c1	ARE.freq	0.070811744
MSN	c1	RRACH.freq	0.007360157
MSN	c1	ARE.freq	0.021589794
MSN	c1	RRACH.freq	0.007360157
MSN	c1	ARE.freq	0.021589794
MSN	c1	RRACH.freq	0.007360157
MSN	c1	ARE.freq	0.021589794
CD164	c1	RRACH.freq	0.010697475
CD164	c1	ARE.freq	0.057766367
CD164	c1	RRACH.freq	0.010697475
CD164	c1	ARE.freq	0.057766367
CD164	c1	RRACH.freq	0.010697475
CD164	c1	ARE.freq	0.057766367
ACTR3	c1	RRACH.freq	0.010698308
ACTR3	c1	ARE.freq	0.067496596
ACTR3	c1	RRACH.freq	0.010698308
ACTR3	c1	ARE.freq	0.067496596
ACTR3	c1	RRACH.freq	0.010698308
ACTR3	c1	ARE.freq	0.067496596
CUL1	c1	RRACH.freq	0.020833333
CUL1	c1	ARE.freq	0.041666667
CUL1	c1	RRACH.freq	0.020833333
CUL1	c1	ARE.freq	0.041666667
CUL1	c1	RRACH.freq	0.020833333
CUL1	c1	ARE.freq	0.041666667
JAK1	c1	RRACH.freq	0.010502626
JAK1	c1	ARE.freq	0.04276069
JAK1	c1	RRACH.freq	0.010502626
JAK1	c1	ARE.freq	0.04276069
JAK1	c1	RRACH.freq	0.010502626
JAK1	c1	ARE.freq	0.04276069
BCL2L2-PABPN1	c1	RRACH.freq	0.006749156
BCL2L2-PABPN1	c1	ARE.freq	0.058492688
BCL2L2-PABPN1	c1	RRACH.freq	0.006749156
BCL2L2-PABPN1	c1	ARE.freq	0.058492688
BCL2L2-PABPN1	c1	RRACH.freq	0.006749156
BCL2L2-PABPN1	c1	ARE.freq	0.058492688
DEK	c1	RRACH.freq	0.013986014
DEK	c1	ARE.freq	0.072081764
DEK	c1	RRACH.freq	0.013986014
DEK	c1	ARE.freq	0.072081764
DEK	c1	RRACH.freq	0.013986014
DEK	c1	ARE.freq	0.072081764
YWHAH	c1	RRACH.freq	0.011049724
YWHAH	c1	ARE.freq	0.023480663
YWHAH	c1	RRACH.freq	0.011049724
YWHAH	c1	ARE.freq	0.023480663
YWHAH	c1	RRACH.freq	0.011049724
YWHAH	c1	ARE.freq	0.023480663
CLIC1	c1	RRACH.freq	0.011494253
CLIC1	c1	ARE.freq	0.045977011
CLIC1	c1	RRACH.freq	0.011494253
CLIC1	c1	ARE.freq	0.045977011
CLIC1	c1	RRACH.freq	0.011494253
CLIC1	c1	ARE.freq	0.045977011
GNPTAB	c1	RRACH.freq	0.011891892
GNPTAB	c1	ARE.freq	0.035135135
GNPTAB	c1	RRACH.freq	0.011891892
GNPTAB	c1	ARE.freq	0.035135135
GNPTAB	c1	RRACH.freq	0.011891892
GNPTAB	c1	ARE.freq	0.035135135
G3BP1	c1	RRACH.freq	0.012553215
G3BP1	c1	ARE.freq	0.045846523
G3BP1	c1	RRACH.freq	0.012553215
G3BP1	c1	ARE.freq	0.045846523
G3BP1	c1	RRACH.freq	0.012553215
G3BP1	c1	ARE.freq	0.045846523
IL16	c1	RRACH.freq	0.013117871
IL16	c1	ARE.freq	0.020532319
IL16	c1	RRACH.freq	0.013117871
IL16	c1	ARE.freq	0.020532319
IL16	c1	RRACH.freq	0.013117871
IL16	c1	ARE.freq	0.020532319
STIP1	c1	RRACH.freq	0.010799136
STIP1	c1	ARE.freq	0.01511879
STIP1	c1	RRACH.freq	0.010799136
STIP1	c1	ARE.freq	0.01511879
STIP1	c1	RRACH.freq	0.010799136
STIP1	c1	ARE.freq	0.01511879
CD3E	c1	RRACH.freq	0.00792393
CD3E	c1	ARE.freq	0.022187005
CD3E	c1	RRACH.freq	0.00792393
CD3E	c1	ARE.freq	0.022187005
CD3E	c1	RRACH.freq	0.00792393
CD3E	c1	ARE.freq	0.022187005
WIPF1	c1	RRACH.freq	0.014453782
WIPF1	c1	ARE.freq	0.056470588
WIPF1	c1	RRACH.freq	0.014453782
WIPF1	c1	ARE.freq	0.056470588
WIPF1	c1	RRACH.freq	0.014453782
WIPF1	c1	ARE.freq	0.056470588
KHDRBS1	c1	RRACH.freq	0.011971269
KHDRBS1	c1	ARE.freq	0.081404629
KHDRBS1	c1	RRACH.freq	0.011971269
KHDRBS1	c1	ARE.freq	0.081404629
KHDRBS1	c1	RRACH.freq	0.011971269
KHDRBS1	c1	ARE.freq	0.081404629
LENG8	c1	RRACH.freq	0.007397877
LENG8	c1	ARE.freq	0.004824702
LENG8	c1	RRACH.freq	0.007397877
LENG8	c1	ARE.freq	0.004824702
LENG8	c1	RRACH.freq	0.007397877
LENG8	c1	ARE.freq	0.004824702
ID2	c1	RRACH.freq	0.019305019
ID2	c1	ARE.freq	0.077220077
ID2	c1	RRACH.freq	0.019305019
ID2	c1	ARE.freq	0.077220077
ID2	c1	RRACH.freq	0.019305019
ID2	c1	ARE.freq	0.077220077
RPL7L1	c1	RRACH.freq	0.013969732
RPL7L1	c1	ARE.freq	0.042491269
RPL7L1	c1	RRACH.freq	0.013969732
RPL7L1	c1	ARE.freq	0.042491269
RPL7L1	c1	RRACH.freq	0.013969732
RPL7L1	c1	ARE.freq	0.042491269
SLC38A1	c1	RRACH.freq	0.014389707
SLC38A1	c1	ARE.freq	0.041645505
SLC38A1	c1	RRACH.freq	0.014389707
SLC38A1	c1	ARE.freq	0.041645505
SLC38A1	c1	RRACH.freq	0.014389707
SLC38A1	c1	ARE.freq	0.041645505
TMEM123	c1	RRACH.freq	0.015384615
TMEM123	c1	ARE.freq	0.065877712
TMEM123	c1	RRACH.freq	0.015384615
TMEM123	c1	ARE.freq	0.065877712
TMEM123	c1	RRACH.freq	0.015384615
TMEM123	c1	ARE.freq	0.065877712
PPP1R18	c1	RRACH.freq	0.009090909
PPP1R18	c1	ARE.freq	0.015909091
PPP1R18	c1	RRACH.freq	0.009090909
PPP1R18	c1	ARE.freq	0.015909091
PPP1R18	c1	RRACH.freq	0.009090909
PPP1R18	c1	ARE.freq	0.015909091
CDC42SE2	c1	RRACH.freq	0.011449316
CDC42SE2	c1	ARE.freq	0.04691427
CDC42SE2	c1	RRACH.freq	0.011449316
CDC42SE2	c1	ARE.freq	0.04691427
CDC42SE2	c1	RRACH.freq	0.011449316
CDC42SE2	c1	ARE.freq	0.04691427
SARAF	c1	RRACH.freq	0.011299435
SARAF	c1	ARE.freq	0.059887006
SARAF	c1	RRACH.freq	0.011299435
SARAF	c1	ARE.freq	0.059887006
SARAF	c1	RRACH.freq	0.011299435
SARAF	c1	ARE.freq	0.059887006
ARPC5L	c1	RRACH.freq	0.016393443
ARPC5L	c1	ARE.freq	0.050441362
ARPC5L	c1	RRACH.freq	0.016393443
ARPC5L	c1	ARE.freq	0.050441362
ARPC5L	c1	RRACH.freq	0.016393443
ARPC5L	c1	ARE.freq	0.050441362
SRP19	c1	RRACH.freq	0.013771657
SRP19	c1	ARE.freq	0.041314971
SRP19	c1	RRACH.freq	0.013771657
SRP19	c1	ARE.freq	0.041314971
SRP19	c1	RRACH.freq	0.013771657
SRP19	c1	ARE.freq	0.041314971
NSUN2	c1	RRACH.freq	0.013100437
NSUN2	c1	ARE.freq	0.061135371
NSUN2	c1	RRACH.freq	0.013100437
NSUN2	c1	ARE.freq	0.061135371
NSUN2	c1	RRACH.freq	0.013100437
NSUN2	c1	ARE.freq	0.061135371
CNN2	c1	RRACH.freq	0.012842466
CNN2	c1	ARE.freq	0.011130137
CNN2	c1	RRACH.freq	0.012842466
CNN2	c1	ARE.freq	0.011130137
CNN2	c1	RRACH.freq	0.012842466
CNN2	c1	ARE.freq	0.011130137
CAPZB	c1	RRACH.freq	0.010961049
CAPZB	c1	ARE.freq	0.017420239
CAPZB	c1	RRACH.freq	0.010961049
CAPZB	c1	ARE.freq	0.017420239
CAPZB	c1	RRACH.freq	0.010961049
CAPZB	c1	ARE.freq	0.017420239
CDKN1B	c1	RRACH.freq	0.010104103
CDKN1B	c1	ARE.freq	0.063074097
CDKN1B	c1	RRACH.freq	0.010104103
CDKN1B	c1	ARE.freq	0.063074097
CDKN1B	c1	RRACH.freq	0.010104103
CDKN1B	c1	ARE.freq	0.063074097
CDKN1B	c1	RRACH.freq	0.010104103
CDKN1B	c1	ARE.freq	0.063074097
CDKN1B	c1	RRACH.freq	0.010104103
CDKN1B	c1	ARE.freq	0.063074097
CDKN1B	c1	RRACH.freq	0.010104103
CDKN1B	c1	ARE.freq	0.063074097
CDK9	c1	RRACH.freq	0.017614091
CDK9	c1	ARE.freq	0.01601281
CDK9	c1	RRACH.freq	0.017614091
CDK9	c1	ARE.freq	0.01601281
CDK9	c1	RRACH.freq	0.017614091
CDK9	c1	ARE.freq	0.01601281
RANBP6	c1	RRACH.freq	0.016600791
RANBP6	c1	ARE.freq	0.052173913
RANBP6	c1	RRACH.freq	0.016600791
RANBP6	c1	ARE.freq	0.052173913
RANBP6	c1	RRACH.freq	0.016600791
RANBP6	c1	ARE.freq	0.052173913
EMB	c1	RRACH.freq	0.008763389
EMB	c1	ARE.freq	0.073677377
EMB	c1	RRACH.freq	0.008763389
EMB	c1	ARE.freq	0.073677377
EMB	c1	RRACH.freq	0.008763389
EMB	c1	ARE.freq	0.073677377
STK17B	c1	RRACH.freq	0.010093168
STK17B	c1	ARE.freq	0.061594203
STK17B	c1	RRACH.freq	0.010093168
STK17B	c1	ARE.freq	0.061594203
STK17B	c1	RRACH.freq	0.010093168
STK17B	c1	ARE.freq	0.061594203
ITGB2	c1	RRACH.freq	0.019277108
ITGB2	c1	ARE.freq	0.05060241
ITGB2	c1	RRACH.freq	0.019277108
ITGB2	c1	ARE.freq	0.05060241
ITGB2	c1	RRACH.freq	0.019277108
ITGB2	c1	ARE.freq	0.05060241
SET	c1	RRACH.freq	0.0109447
SET	c1	ARE.freq	0.049539171
SET	c1	RRACH.freq	0.0109447
SET	c1	ARE.freq	0.049539171
SET	c1	RRACH.freq	0.0109447
SET	c1	ARE.freq	0.049539171
PPP6R1	c1	RRACH.freq	0.008010681
PPP6R1	c1	ARE.freq	0.021361816
PPP6R1	c1	RRACH.freq	0.008010681
PPP6R1	c1	ARE.freq	0.021361816
PPP6R1	c1	RRACH.freq	0.008010681
PPP6R1	c1	ARE.freq	0.021361816
BTG1	c1	RRACH.freq	0.014203051
BTG1	c1	ARE.freq	0.054445029
BTG1	c1	RRACH.freq	0.014203051
BTG1	c1	ARE.freq	0.054445029
BTG1	c1	RRACH.freq	0.014203051
BTG1	c1	ARE.freq	0.054445029
DAD1	c1	RRACH.freq	0.017316017
DAD1	c1	ARE.freq	0.03030303
DAD1	c1	RRACH.freq	0.017316017
DAD1	c1	ARE.freq	0.03030303
DAD1	c1	RRACH.freq	0.017316017
DAD1	c1	ARE.freq	0.03030303
GRB2	c1	RRACH.freq	0.012216405
GRB2	c1	ARE.freq	0.034031414
GRB2	c1	RRACH.freq	0.012216405
GRB2	c1	ARE.freq	0.034031414
GRB2	c1	RRACH.freq	0.012216405
GRB2	c1	ARE.freq	0.034031414
PUM2	c1	RRACH.freq	0.010711818
PUM2	c1	ARE.freq	0.054595715
PUM2	c1	RRACH.freq	0.010711818
PUM2	c1	ARE.freq	0.054595715
PUM2	c1	RRACH.freq	0.010711818
PUM2	c1	ARE.freq	0.054595715
GALNT1	c1	RRACH.freq	0.010174419
GALNT1	c1	ARE.freq	0.06879845
GALNT1	c1	RRACH.freq	0.010174419
GALNT1	c1	ARE.freq	0.06879845
GALNT1	c1	RRACH.freq	0.010174419
GALNT1	c1	ARE.freq	0.06879845
KLF6	c1	RRACH.freq	0.012373453
KLF6	c1	ARE.freq	0.044994376
KLF6	c1	RRACH.freq	0.012373453
KLF6	c1	ARE.freq	0.044994376
KLF6	c1	RRACH.freq	0.012373453
KLF6	c1	ARE.freq	0.044994376
TMED2	c1	RRACH.freq	0.011872639
TMED2	c1	ARE.freq	0.05288721
TMED2	c1	RRACH.freq	0.011872639
TMED2	c1	ARE.freq	0.05288721
TMED2	c1	RRACH.freq	0.011872639
TMED2	c1	ARE.freq	0.05288721
IKZF1	c1	RRACH.freq	0.01229325
IKZF1	c1	ARE.freq	0.030621368
IKZF1	c1	RRACH.freq	0.01229325
IKZF1	c1	ARE.freq	0.030621368
IKZF1	c1	RRACH.freq	0.01229325
IKZF1	c1	ARE.freq	0.030621368
ATF1	c1	RRACH.freq	0.009399855
ATF1	c1	ARE.freq	0.097613883
ATF1	c1	RRACH.freq	0.009399855
ATF1	c1	ARE.freq	0.097613883
ATF1	c1	RRACH.freq	0.009399855
ATF1	c1	ARE.freq	0.097613883
NUP153	c1	RRACH.freq	0.010357815
NUP153	c1	ARE.freq	0.069679849
NUP153	c1	RRACH.freq	0.010357815
NUP153	c1	ARE.freq	0.069679849
NUP153	c1	RRACH.freq	0.010357815
NUP153	c1	ARE.freq	0.069679849
S1PR1	c1	RRACH.freq	0.010830325
S1PR1	c1	ARE.freq	0.033935018
S1PR1	c1	RRACH.freq	0.010830325
S1PR1	c1	ARE.freq	0.033935018
S1PR1	c1	RRACH.freq	0.010830325
S1PR1	c1	ARE.freq	0.033935018
DDX5	c1	RRACH.freq	0.011983223
DDX5	c1	ARE.freq	0.053325345
DDX5	c1	RRACH.freq	0.011983223
DDX5	c1	ARE.freq	0.053325345
DDX5	c1	RRACH.freq	0.011983223
DDX5	c1	ARE.freq	0.053325345
CDC42	c1	RRACH.freq	0.009753124
CDC42	c1	ARE.freq	0.032205628
CDC42	c1	RRACH.freq	0.009753124
CDC42	c1	ARE.freq	0.032205628
CDC42	c1	RRACH.freq	0.009753124
CDC42	c1	ARE.freq	0.032205628
TAGAP	c1	RRACH.freq	0.012509198
[truncated: 11,165 more rows]
