# Supplementary material for: Meta-unstable mRNAs in activated CD8+ T cells are defined by interlinked AU-rich elements and m6A mRNA methylation
Source: Nat Commun. 2026 Jan 22;17:160. doi: 10.1038/s41467-025-67762-w (PMC12827480; doi:10.1038/s41467-025-67762-w)
Supplement: Supplementary file 6 — Source Data [file 41467_2025_67762_MOESM6_ESM.zip › Source Data/Fig-S3A.xlsx]

## Sheet: Fig-S3A_ActD-2hrs-only-TNF
	DMSO						METTL3i (6uM)
	donor 1	donor 2	donor 3	donor 4	donor 5	donor 6	donor 1	donor 2	donor 3	donor 4	donor 5	donor 6
0	100	100	100	100	100	100	100	100	100	100	100	100
2	8	14	40	7	13	15	35	52	46	13	27	18
