# Supplementary material for: Meta-unstable mRNAs in activated CD8+ T cells are defined by interlinked AU-rich elements and m6A mRNA methylation
Source: Nat Commun. 2026 Jan 22;17:160. doi: 10.1038/s41467-025-67762-w (PMC12827480; doi:10.1038/s41467-025-67762-w)
Supplement: Supplementary file 6 — Source Data [file 41467_2025_67762_MOESM6_ESM.zip › Source Data/Fig-S3P.xlsx]

## Sheet: Fig-S3P_qPCR-of-GFP-2^-dCT_K
	3'UTR-TNF_WT	3'UTR-TNF_AREmut	3'UTR-TNF_RRACHmut	3'UTR-TNF_AREmut/RRACHmut
donor 8563	0.931661	1.8571	0.988588	0.90101
donor 8567	0.35276	0.571749	0.490772	0.303928
donor 7668	0.124895	0.227007	0.100173	0.126882
donor 8557	0.194935	0.500114	0.0522862	0.0791375
donor 8575	0.332767	0.457737	0.0583121	0.132855
donor 8558	2.89559	2.13494	1.17059	1.7932
donor 8570	2.07046	1.82861	1.46045	1.97772
donor DMSO_expC	0.298401	0.314456	0.227462	0.535835
donor DMSO_303	0.115847	0.0820548	0.0835475	0.112418
donor DMSO_874	0.363955	0.292488	0.145754	0.1851
