# Supplementary material for: Meta-unstable mRNAs in activated CD8+ T cells are defined by interlinked AU-rich elements and m6A mRNA methylation
Source: Nat Commun. 2026 Jan 22;17:160. doi: 10.1038/s41467-025-67762-w (PMC12827480; doi:10.1038/s41467-025-67762-w)
Supplement: Supplementary file 6 — Source Data [file 41467_2025_67762_MOESM6_ESM.zip › Source Data/Fig-S3T.xlsx]

## Sheet: Fig-S3T_Katuska-positive-cells
	3'UTR-TNF_WT	3'UTR-TNF_AREmut	3'UTR-TNF_RRACHmut	3'UTR-TNF_AREmut/RRACHmut
donor 8663*	17862.0*	17490.000000000*	18115.000000000*	13575.000000000*
donor 8667*	21310.0*	21462.000000000*	20715.000000000*	17125.000000000*
donor 7668	1991	2025	2013	1979
donor 8557	1805	2321	1648	1736
donor 8575	2134	3216	1835	2098
donor 8558	2917	2681	2969	2718
donor 8570	2712	2998	2665	2712
donor 8574	3462	3823	3701	3312
donor DMSO_83	21949	23316	23600	24995
donor DMSO_97	20913	18037	19747	18037
donor DMSO_085	25447	24619	24135	23976
donor DMSO_326	15885	14446	15223
donor DMSO_303	12152	17423	17899	16960
donor DMSO_874	10693	16016	15591	14773
Samples with low transduction efficiency were excluded from analysis (highlighted samples) due to limited number of positive cells (transduction efficience <5%), which did not allow for reliable MFI values.
Blank cells mean that for the specific donor the double mutant was not tested due to technical limitations
