# Supplementary material for: Meta-unstable mRNAs in activated CD8+ T cells are defined by interlinked AU-rich elements and m6A mRNA methylation
Source: Nat Commun. 2026 Jan 22;17:160. doi: 10.1038/s41467-025-67762-w (PMC12827480; doi:10.1038/s41467-025-67762-w)
Supplement: Supplementary file 6 — Source Data [file 41467_2025_67762_MOESM6_ESM.zip › Source Data/Fig-S4A.xlsx]

## Sheet: Fig.S4A
2020-03-12	Rep	m6A/A	Mean	Ratio over PABP		Final values	Rel m6A/A (over PABP)		t-test (/pabp)
Input	1	0.00268587		1.64843		sample
HuR	1	0.00704097		4.32133		PABP	1		0.00949955	Input
HuR	2	0.00850792		5.22166		PABP	0.937815		0.0428928	YTHDF1.F2
ZFP36L1.L2	1	0.0110766		6.79819		PABP	1.06219		0.0806671	HuR
YTHDF1.F2	1	0.0135387		8.30924		Input	1.64843		0.0481952	ZFP36L1.L2
PABP	1	0.00162935		1		Input	2.41803
						Input	2.25699
2021-05-21	Rep	m6A/A		ratio / PABP		YTHDF1.F2	8.30924
Input	2	0.0112341		2.41803		YTHDF1.F2	3.98977
Input	3	0.0104859		2.25699		YTHDF1.F2	3.73767
HuR	3	0.00935166		2.01286		HuR	4.32133
HuR	4	0.00738126		1.58875		HuR	5.22166
ZFP36L1.L2	2	0.0142802		3.07367		HuR	2.01286
ZFP36L1.L2	3	0.0153408		3.30196		HuR	1.58875
PABP	2	0.00435705	0.00464596	0.937815		ZFP36L1.L2	6.79819
PABP	3	0.00493487		1.06219		ZFP36L1.L2	3.07367
YTHDF1.F2	2	0.0185363		3.98977		ZFP36L1.L2	3.30196
YTHDF1.F2	3	0.0173651		3.73767
