# Supplementary material for: Meta-unstable mRNAs in activated CD8+ T cells are defined by interlinked AU-rich elements and m6A mRNA methylation
Source: Nat Commun. 2026 Jan 22;17:160. doi: 10.1038/s41467-025-67762-w (PMC12827480; doi:10.1038/s41467-025-67762-w)
Supplement: Supplementary file 6 — Source Data [file 41467_2025_67762_MOESM6_ESM.zip › Source Data/Fig-S4B.csv]

GeneName	Ratio.ML.normalized.log2.F	Ratio.LM.normalized.log2.R	probe
AAAS	-1.3947	-1.9846	UUAUU
AASS	0.3234	0.6112	UUAUU
ABCD1	-3.9474	-2.7145	UUAUU
ABCD2	-1.9034	-2.0074	UUAUU
ABCD3	-3.1928	-3.6234	UUAUU
ABCF2	-0.7769	-0.9136	UUAUU
ABHD12	-2.214	-1.9224	UUAUU
ABHD16A	-2.209	-2.8713	UUAUU
ABT1	-0.0732	-0.3963	UUAUU
ACACB	0.5752	-0.3609	UUAUU
ACAD9	-3.0192	-2.7544	UUAUU
ACOT9	-0.7481	-0.4571	UUAUU
ACSL3	-3.2595	-3.1897	UUAUU
ACSL5	-1.932	-1.6751	UUAUU
ADAR	-0.1	-0.3245	UUAUU
ADCK4	-1.2754	-1.3069	UUAUU
ADCY7	-1.6988	-1.9619	UUAUU
ADD1	-0.6286	-0.6855	UUAUU
ADD3	0.1729	-0.489	UUAUU
AFG3L2	-2.2183	-2.4	UUAUU
AGO1	-0.3721	-0.0082	UUAUU
AGPAT3	-1.1026	-1.2105	UUAUU
AIMP1	-0.2595	-0.0559	UUAUU
AKAP13	-0.8481	-0.6621	UUAUU
AKAP17A	-0.2027	-0.3068	UUAUU
AKAP8	-1.1101	-1.2091	UUAUU
AKAP8L	-0.9886	-1.2298	UUAUU
ALKBH2	-0.3724	-0.1422	UUAUU
ALKBH5	0.0033	0.157	UUAUU
ALYREF	0.0761	0.0513	UUAUU
ANKHD1	0.2154	0.2726	UUAUU
ANXA2	0.4725	2.0959	UUAUU
AP1G1	-1.7659	-1.8341	UUAUU
APOBEC3C	-0.1215	0.1658	UUAUU
APOBEC3G	-0.2129	-0.1448	UUAUU
APTX	-1.9295	-2.529	UUAUU
AQR	-0.0613	0.035	UUAUU
ARCN1	-2.0746	-2.5294	UUAUU
ARHGAP15	-0.0828	-0.1909	UUAUU
ARHGAP19	-0.8457	-0.8897	UUAUU
ARHGEF1	-0.3697	-0.3402	UUAUU
ARHGEF2	-0.3025	-0.528	UUAUU
ARL1	-1.2339	-1.0619	UUAUU
ARL6IP4	0.5366	0.6237	UUAUU
ARMCX3	-1.5415	-1.3975	UUAUU
ASCC1	-0.0957	-0.6746	UUAUU
ASCC2	-0.0357	-0.4567	UUAUU
ASCC3	-0.0654	-0.2682	UUAUU
ASF1A	-0.0965	0.1556	UUAUU
ASF1B	-0.1089	0.2224	UUAUU
ASPM	-1.2143	-1.5376	UUAUU
ATAD3A	-2.3909	-3.006	UUAUU
ATAD3B	-2.6777	-2.3555	UUAUU
ATM	-1.8387	-0.8257	UUAUU
ATP13A1	-1.5178	-0.6923	UUAUU
ATP1A1	-1.2866	-1.7935	UUAUU
ATP2A2	-1.6183	-1.7909	UUAUU
ATP2A3	-1.0679	-1.2525	UUAUU
ATP2B4	-2.5955	-1.8233	UUAUU
ATP5C1	-2.7511	-2.836	UUAUU
ATP5EP2	-2.7926	-2.1816	UUAUU
ATP5H	-2.1759	-2.7668	UUAUU
ATP5J	-1.2655	-2.3034	UUAUU
ATP5J2	-2.2449	-2.3988	UUAUU
ATP5L	-1.0611	-0.895	UUAUU
ATP5O	-2.4718	-3.0122	UUAUU
ATR	-0.4904	-0.3525	UUAUU
ATXN2L	0.2338	0.187	UUAUU
AURKA	0.0748	-0.965	UUAUU
AURKB	-0.9746	-0.1874	UUAUU
AYTL2	-2.0072	-0.6717	UUAUU
B3GALT6	-1.0781	-1.94	UUAUU
B3GAT3	-2.659	-2.2682	UUAUU
B4GALT7	-2.6905	-2.4505	UUAUU
BAF53A	-1.0661	-1.0106	UUAUU
BAZ1B	0.1579	0.2043	UUAUU
BCAS2	-0.3282	-0.2968	UUAUU
BCKDK	0.2208	-0.2874	UUAUU
BCL11B	-0.5023	-0.5616	UUAUU
BCLAF1	-0.096	-0.0353	UUAUU
BDH1	-0.8053	-1.2443	UUAUU
BLM	-0.0672	-0.029	UUAUU
BRF1	-1.9172	-2.173	UUAUU
BYSL	-0.6346	-1.1674	UUAUU
C11orf98	0.0817	-0.3679	UUAUU
C14orf16	0.1541	0.0412	UUAUU
C14orf17	0.4604	0.3356	UUAUU
C19orf52	-2.2817	-1.7431	UUAUU
C19orf53	0.3473	0.462	UUAUU
C1QBP	-2.1595	-1.9397	UUAUU
C2orf42	0.3505	0.1313	UUAUU
C2orf49	0.0779	0.1498	UUAUU
C3orf17	-1.0693	-1.5467	UUAUU
C3orf58	-2.8113	-2.4187	UUAUU
C7orf11	-0.3662	-0.1014	UUAUU
C9orf114	2.2681	-0.6221	UUAUU
CAAP1	-0.4091	-0.536	UUAUU
CALM3	-1.138	-1.1086	UUAUU
CAMK2D	-0.7249	-0.8684	UUAUU
CAND1	-1.4106	-1.0303	UUAUU
CAPN1	-1.0585	-1.1319	UUAUU
CAPRIN1	0.1781	0.2215	UUAUU
CBFB	-0.5201	-0.3745	UUAUU
CCAR1	0.3532	0.2103	UUAUU
CCDC47	-0.9954	-0.902	UUAUU
CCDC59	0.3707	0.0018	UUAUU
CCT3	-0.2282	-1.1406	UUAUU
CCT7	-0.8042	-0.1346	UUAUU
CD2	-2.155	-1.8293	UUAUU
CD28	-3.6457	-3.3792	UUAUU
CD3E	-0.9819	-3.4586	UUAUU
CD3EAP	-0.174	-7.00E-04	UUAUU
CD3G	-1.8822	-2.2339	UUAUU
CD4	0.0846	-2.0987	UUAUU
CD5	-3.8319	-4.6652	UUAUU
CD70	-2.5658	-2.1758	UUAUU
CD74	-4.199	-0.2095	UUAUU
CD8A	-3.6497	-3.4765	UUAUU
CDC2	-0.9975	-1.011	UUAUU
CDC37	-0.1528	-0.3548	UUAUU
CDC5L	-0.179	-0.0527	UUAUU
CDCA8	0.1081	0.3049	UUAUU
CDK9	-0.6435	-1.0407	UUAUU
CDKAL1	-0.6216	-0.5711	UUAUU
CDKN2AIP	0.3928	0.2258	UUAUU
CEBPZ	-0.6588	-0.4021	UUAUU
CENTG1	-0.0555	-0.0394	UUAUU
CERK	-1.6599	-1.0652	UUAUU
CERS2	-2.4557	-1.9798	UUAUU
CGGBP1	0.2546	0.0368	UUAUU
CHAMP1	-0.9526	-0.9449	UUAUU
CHCHD3	-0.7175	-1.7773	UUAUU
CHD4	-0.401	-0.1494	UUAUU
CHERP	0.4209	0.1855	UUAUU
CHPF2	-1.9884	-1.7338	UUAUU
CIRBP	0.0073	0.0475	UUAUU
CISD2	-2.1516	-3.9823	UUAUU
CKAP4	-2.2884	-2.3297	UUAUU
CLASP1	-0.4483	-0.4081	UUAUU
CLASP2	-0.1293	-0.0528	UUAUU
CLCN7	-2.4044	-2.306	UUAUU
CLK3	-0.0366	0.019	UUAUU
CLPB	-0.4217	-0.438	UUAUU
CLPTM1L	-1.8887	-0.4646	UUAUU
CMAS	0.3091	0.1923	UUAUU
CNBP	0.3711	-0.1435	UUAUU
CNN2	0.5622	0.4651	UUAUU
CNOT4	-0.2321	-0.0664	UUAUU
CNP	-2.2713	-2.0736	UUAUU
COLGALT1	-0.361	-0.3039	UUAUU
COMTD1	-2.5934	-0.8028	UUAUU
COPA	-1.8147	-1.7544	UUAUU
COPB1	-1.4702	-2.0784	UUAUU
COPB2	-1.1845	-2.1867	UUAUU
COPE	-1.367	-1.6569	UUAUU
COPG1	-1.3059	-1.0703	UUAUU
COPG2	-1.5575	-1.0786	UUAUU
CORO1A	0.317	0.4672	UUAUU
COX15	-1.4704	-1.6385	UUAUU
COX6C	-4.032	-2.9425	UUAUU
CPSF1	-0.2445	-0.3239	UUAUU
CPSF2	0.026	-0.4087	UUAUU
CPSF4	-0.4163	-0.0724	UUAUU
CPSF6	0.1718	0.3515	UUAUU
CPSF7	0.1299	0.0058	UUAUU
CPT1A	-3.1632	-3.3115	UUAUU
CRKL	0.2198	0.6997	UUAUU
CROP	-0.027	-0.3378	UUAUU
CSA2	-1.1303	-0.6799	UUAUU
CSDA	0.1888	0.4054	UUAUU
CSDE1	0.1292	0.1131	UUAUU
CSE1L	0.3474	-1.5329	UUAUU
CSNK1D	-0.2244	0.0723	UUAUU
CSNK1G3	0.0339	0.2161	UUAUU
CSNK2B	0.0428	-0.477	UUAUU
CTC1	0.365	0.1838	UUAUU
CTCF	-0.1744	0.0271	UUAUU
CTSB	-0.2109	-0.8698	UUAUU
CTSW	-0.583	0.6027	UUAUU
CWF19L1	0.1613	-0.0267	UUAUU
CWF19L2	0.5676	-0.598	UUAUU
CXorf34	-0.8801	-0.764	UUAUU
CYC1	-4.0904	-5.211	UUAUU
CYFIP2	0.0394	-0.0592	UUAUU
DARS	-0.2644	-0.1113	UUAUU
DAZAP1	-1.1016	-1.424	UUAUU
DBR1	0.1053	0.0973	UUAUU
DBT	0.5065	0.3876	UUAUU
DCK	-0.4976	-1.3472	UUAUU
DDB1	-1.2623	-1.2341	UUAUU
DDOST	-1.4935	-1.7521	UUAUU
DDX1	0.1204	0.0618	UUAUU
DDX17	-0.1751	-0.2121	UUAUU
DDX18	-0.5731	-0.5793	UUAUU
DDX21	-0.1098	0.1413	UUAUU
DDX23	-1.3652	-0.9987	UUAUU
DDX24	-0.5826	-0.5593	UUAUU
DDX28	0.1699	-0.0279	UUAUU
DDX39A	-0.6934	-0.8381	UUAUU
DDX3X	-0.3108	-0.4312	UUAUU
DDX3Y	-0.0779	-0.0809	UUAUU
DDX41	-1.0522	-0.8916	UUAUU
DDX49	-0.0401	-0.2298	UUAUU
DDX5	-0.1429	-0.0068	UUAUU
DDX50	-0.031	0.0749	UUAUU
DDX52	-0.0271	-0.0923	UUAUU
DDX54	-0.0509	-0.1002	UUAUU
DDX55	-0.2559	-0.1809	UUAUU
DDX56	-0.3433	-0.0229	UUAUU
DDX6	0.0178	0	UUAUU
DDX60	-1.4081	-1.3691	UUAUU
DECR1	-0.9671	0.2869	UUAUU
DERL1	-1.1223	-1.1428	UUAUU
DGCR8	-0.0801	-0.3102	UUAUU
DGKE	-2.2263	-2.0455	UUAUU
DGKZ	-0.0461	-0.0531	UUAUU
DHCR7	-0.7641	-1.3273	UUAUU
DHX15	0.1814	0.3528	UUAUU
DHX29	-0.1758	0.1977	UUAUU
DHX30	0.1892	0.2389	UUAUU
DHX33	0.0205	0.0174	UUAUU
DHX36	0.0249	-0.3073	UUAUU
DHX37	0.0029	0.0042	UUAUU
DHX57	0.0621	0.132	UUAUU
DHX8	0.2663	0.3294	UUAUU
DHX9	0.1677	0.1958	UUAUU
DICER1	-0.1611	-0.4424	UUAUU
DIMT1	-0.0755	0.1075	UUAUU
DIS3	-0.5708	-0.6663	UUAUU
DKC1	-0.1905	-0.1647	UUAUU
DKFZp667	-0.6121	-0.9538	UUAUU
DKFZp667	-1.3821	-1.7239	UUAUU
DKFZp686	-0.0648	-0.4186	UUAUU
DKFZp686	-0.3491	-0.8993	UUAUU
DKFZp686	0.189	0.225	UUAUU
DKFZp686	0.0982	0.0858	UUAUU
DKFZp686	-0.0333	0.1468	UUAUU
DNAJA1	-1.091	-1.3852	UUAUU
DNAJA2	-1.3295	-1.9412	UUAUU
DNAJA3	-1.0097	-1.317	UUAUU
DNAJC11	-1.7733	-1.7289	UUAUU
DNAJC13	-0.2986	-0.045	UUAUU
DNAJC9	-0.2033	0.064	UUAUU
DNAPTP6	0.2806	0.1145	UUAUU
DNCL1	-1.3021	-1.0466	UUAUU
DNTTIP1	0.0192	-0.8523	UUAUU
DOCK10	-1.0035	-0.0763	UUAUU
DOCK2	-1.4955	-1.4552	UUAUU
DPM1	-2.7191	-2.6985	UUAUU
DPY19L1	-2.7354	-3.7116	UUAUU
DRG1	-0.175	-0.3161	UUAUU
DUS3L	-0.0057	-0.0921	UUAUU
DUSP11	0.0679	0.0334	UUAUU
DUT	0.707	-0.1363	UUAUU
DYNC1H1	-0.9629	-1.5806	UUAUU
DYNLL2	-1.3535	-0.9825	UUAUU
E2F4	-0.4754	0.0402	UUAUU
ECSIT	-1.9129	-2.7429	UUAUU
ECT2	-0.2223	-1.004	UUAUU
EDC3	-0.3783	0.8549	UUAUU
EED	-0.1758	-0.2382	UUAUU
EEF1A1	-0.3014	-0.5429	UUAUU
EEF1E1	-0.062	0.08	UUAUU
EEFSEC	-0.9142	-0.3257	UUAUU
EHHADH	-1.3881	-0.5422	UUAUU
EIF1AX	-0.5249	-0.4247	UUAUU
EIF2A	-0.5039	-0.425	UUAUU
EIF2B4	-1.2575	-1.2317	UUAUU
EIF2S1	-0.3611	-0.2093	UUAUU
EIF2S2	-0.3517	-0.077	UUAUU
EIF2S3	-0.3904	-0.2997	UUAUU
EIF4A1	-0.1436	0.5889	UUAUU
ELAVL1	-0.2953	0.0902	UUAUU
ELMO1	-0.9071	-1.4443	UUAUU
ELMSAN1	-0.329	0.3029	UUAUU
ELOVL1	-0.5688	-1.1011	UUAUU
EMD	-1.2793	-1.4875	UUAUU
EME1	0.041	-0.051	UUAUU
EMG1	0.2696	-0.0804	UUAUU
EML3	-0.2393	-0.1777	UUAUU
ENO1	-0.2035	0.0224	UUAUU
ENOX2	0.6072	0.3672	UUAUU
EP300	-2.2753	-1.6922	UUAUU
EPB41	-0.2131	-0.0558	UUAUU
EPRS	-0.1833	-0.2009	UUAUU
ERCC3	0.0216	-0.3596	UUAUU
ERH	-0.405	-0.0305	UUAUU
ERMP1	-2.7729	-2.8021	UUAUU
ESYT2	-2.1417	-2.3545	UUAUU
EWSR1	-0.0381	0.0718	UUAUU
EXD2	0.2656	-1.598	UUAUU
EXOC1	-1.3041	-0.5069	UUAUU
EXOC2	-1.5573	-1.7658	UUAUU
EXOC3	-1.3792	0.404	UUAUU
EXOSC1	-0.2626	-0.174	UUAUU
EXOSC10	0.1614	0.2376	UUAUU
EXOSC2	-0.2517	-0.0628	UUAUU
EXOSC4	-0.2137	-0.1698	UUAUU
EXOSC5	-0.2844	-0.2726	UUAUU
EXOSC6	0.275	-0.3802	UUAUU
EXOSC7	-0.2901	0.0653	UUAUU
EXOSC8	-0.4251	0.0169	UUAUU
FADS2	-1.8312	-1.8051	UUAUU
FAM103A1	-0.2182	-0.006	UUAUU
FAM111A	-0.2119	-1.2078	UUAUU
FAM120A	-0.1066	-0.024	UUAUU
FAM120C	0.3609	0.5591	UUAUU
FAM208A	-0.2149	-0.1204	UUAUU
FAM20B	-0.4019	-2.0313	UUAUU
FAM36A	-0.8931	-1.6271	UUAUU
FAM50A	0.1829	-0.0996	UUAUU
FAM62A	-0.8493	0.4076	UUAUU
FAM82C	-1.9408	-0.9183	UUAUU
FAM98A	-0.0791	-0.0424	UUAUU
FAM98B	0.0166	0.0425	UUAUU
FANCI	-0.9168	0.6661	UUAUU
FAR1	-3.0029	-2.825	UUAUU
FARSB	-0.3631	-0.1868	UUAUU
FARSLA	-1.2967	-1.3952	UUAUU
FAU	0.0454	0.1931	UUAUU
FBL	-0.3222	-0.4397	UUAUU
FDPS	-0.6942	-1.5406	UUAUU
FGFR1OP2	-0.7584	-2.5155	UUAUU
FIP1L1	-0.3584	-0.4318	UUAUU
FKBP11	-3.1785	-2.93	UUAUU
FKBP8	-2.1246	-1.3627	UUAUU
FLJ10842	-2.5855	-3.0978	UUAUU
FLJ12949	-0.1714	-0.0675	UUAUU
FLJ20323	1.4802	0.8601	UUAUU
FMNL1	-1.5558	-1.2289	UUAUU
FMR1	0.3057	0.4248	UUAUU
FMR1	0.1222	0.1031	UUAUU
FOXK1	0.4388	-0.0053	UUAUU
FOXO1	-3.2946	0.6289	UUAUU
FRG1	0.0687	-0.2818	UUAUU
FTSJ1	-0.4815	-0.3537	UUAUU
FTSJ3	-0.474	0.2168	UUAUU
FUS	-0.2421	-0.0095	UUAUU
FXR1	0.103	0	UUAUU
FXR2	0.0589	0.028	UUAUU
G3BP2	0.307	0.1578	UUAUU
GALNT3	-2.3636	-2.243	UUAUU
GATAD2B	0.0639	-0.6228	UUAUU
GBP5	-0.9079	-1.5985	UUAUU
GCS1	-2.7132	-5.1736	UUAUU
GLG1	-2.0252	-1.5931	UUAUU
GNL2	-0.4422	0.1409	UUAUU
GNL3L	-0.4109	-0.303	UUAUU
GP1BB	1.5253	-3.2395	UUAUU
GPATCH11	0.8604	0.6755	UUAUU
GPATCH8	0.6008	0.2119	UUAUU
GPR89B	-1.7479	-1.5485	UUAUU
GRAMD4	-2.696	-1.8076	UUAUU
GRK6	-0.1842	-0.3556	UUAUU
GRWD1	-0.0901	-0.0075	UUAUU
GTF2E1	0.0432	-0.2838	UUAUU
GTF2E2	-0.0367	0.3731	UUAUU
GTF2I	-0.3243	-0.4193	UUAUU
GTF3C1	-0.9276	-0.7393	UUAUU
GTF3C2	-0.9663	-0.8358	UUAUU
GTF3C3	-0.7869	-0.7709	UUAUU
GTF3C4	-1.0843	-1.1483	UUAUU
GTF3C5	-1.292	-0.6233	UUAUU
GTPBP1	0.1234	0.0127	UUAUU
GTPBP4	-0.3318	-0.342	UUAUU
GZMA	0.1996	0.098	UUAUU
GZMB	-0.2564	-0.1456	UUAUU
GZMH	-0.1938	-0.3214	UUAUU
GZMM	-0.9079	-0.5827	UUAUU
H1FX	-0.2943	-0.2276	UUAUU
H3F3B	-0.172	0.2183	UUAUU
HACD3	-1.6986	-1.5504	UUAUU
HADHA	-2.4946	-2.2555	UUAUU
HADHB	-2.2227	-2.0111	UUAUU
hCG_1994	-1.6527	-1.3793	UUAUU
hCG_2001	-2.7675	-2.9791	UUAUU
hCG_2027	-2.8142	-0.9392	UUAUU
hCG_2032	-1.6046	-1.6132	UUAUU
hCG_2769	-0.1447	-0.0513	UUAUU
hCG_3998	-1.531	0.4844	UUAUU
HDAC1	-0.3411	-0.5825	UUAUU
HDLBP	-0.0038	-0.0052	UUAUU
HECTD4	-0.1867	0.0212	UUAUU
HEL103	0.1262	-0.0396	UUAUU
HEL113	-0.1887	-0.2694	UUAUU
HEL162	-0.3705	-0.4441	UUAUU
HEL2	0.2586	0.4053	UUAUU
HELLS	-2.3832	-1.7609	UUAUU
HEL-S-1	0.2479	0.1554	UUAUU
HEL-S-12	-1.6398	-1.8564	UUAUU
HEL-S-15	0.7288	0.9659	UUAUU
HEL-S-16	0.0291	0.1717	UUAUU
HEL-S-27	-2.4774	-2.4993	UUAUU
HEL-S-77	-0.7307	-0.3488	UUAUU
HELZ2	-0.0391	-0.0514	UUAUU
HIST1H1B	-0.1996	-0.2286	UUAUU
HIST1H1C	-0.0991	-0.3325	UUAUU
HIST1H1D	0.3197	0.8771	UUAUU
HIST1H1E	0.425	-0.347	UUAUU
HIST1H2A	-0.7221	0.2445	UUAUU
HIST1H2B	0.4434	-0.0454	UUAUU
HIST1H2B	0.1353	0.0833	UUAUU
HIST1H3A	-0.1735	0.0472	UUAUU
HIST1H4H	-0.659	-0.2977	UUAUU
HMGB1	-0.1062	-0.2883	UUAUU
HMGB2	0.0338	0.2146	UUAUU
HMMR	-0.4645	-0.3265	UUAUU
HNRNPA0	-0.6262	-0.6476	UUAUU
HNRNPA2B	-0.3678	-0.2281	UUAUU
HNRNPA3	-0.1656	-0.1591	UUAUU
HNRNPAB	0.1018	-0.2149	UUAUU
HNRNPC	-0.0148	0.071	UUAUU
HNRNPDL	-0.4764	-0.4212	UUAUU
HNRNPH1	-0.2579	-0.4335	UUAUU
HNRNPL	0.1305	0.2883	UUAUU
HNRNPLL	0.1102	0.2202	UUAUU
HNRNPM	-0.0124	-0.2468	UUAUU
HNRNPR	-0.1414	-0.1888	UUAUU
HNRNPU	-0.1585	-0.2198	UUAUU
HNRNPUL2	-0.1511	-0.2865	UUAUU
HNRPA1	-0.1378	0.1262	UUAUU
HNRPA1	-0.5725	0.5877	UUAUU
HNRPA3	-0.2562	-0.7142	UUAUU
HNRPD	-0.4859	-0.4978	UUAUU
HNRPF	-0.5562	-0.4123	UUAUU
HNRPH3	-0.1294	-0.4944	UUAUU
HNRPK	0.0891	0.1709	UUAUU
HNRPUL1	-0.0307	-0.0083	UUAUU
HP1BP3	0.2866	0.3433	UUAUU
HPSE	-0.338	-0.1007	UUAUU
HS2ST1	-1.722	-2.1611	UUAUU
HSD17B10	0.1264	0.5391	UUAUU
HSD17B11	-0.3712	-2.4004	UUAUU
HSD17B12	-2.0965	-1.8756	UUAUU
HSD17B4	0.189	0.3132	UUAUU
HSP90AB1	-1.0722	0.021	UUAUU
HSPA1A	-0.5063	-0.5209	UUAUU
HSPA5	-0.2865	-0.1972	UUAUU
HSPA8	-0.5894	-0.6386	UUAUU
HSPC152	-0.3533	0.0971	UUAUU
HSPD1	-1.683	-1.7349	UUAUU
HSU53209	0.272	0.2354	UUAUU
IARS	-0.3951	-0.3239	UUAUU
IDH2	-0.5338	-1.0017	UUAUU
IFI16	-0.1612	-0.0578	UUAUU
IGHMBP2	-0.6153	-0.3506	UUAUU
IKZF1	-1.7136	-1.7412	UUAUU
IKZF3	-1.4684	-1.9866	UUAUU
ILF2	0.153	0.151	UUAUU
ILVBL	-1.4211	-0.103	UUAUU
IMAP1	-4.9944	-4.375	UUAUU
IMMT	-1.4892	-1.9034	UUAUU
IMPDH	-0.3041	-0.3088	UUAUU
IMPDH2	-0.1065	-0.2018	UUAUU
INTS3	-0.5051	-0.6917	UUAUU
INTS5	-1.1025	-0.05	UUAUU
INTS6	-3.3294	-2.7694	UUAUU
IQGAP1	-3.3447	-2.3839	UUAUU
IQGAP3	0.9315	-0.6778	UUAUU
ISG15	-0.4177	-0.4363	UUAUU
ISG20L2	0.1477	0.2908	UUAUU
ISY1	0.6109	-0.1601	UUAUU
JAK1	-1.6614	-2	UUAUU
JAK3	-0.9344	-1.4429	UUAUU
JTV1	-0.2477	-0.4157	UUAUU
JUNB	-0.0695	0.1686	UUAUU
JUND	0.3481	0.224	UUAUU
KARS	-0.2099	-0.1814	UUAUU
KATNA1	-0.0823	-0.1801	UUAUU
KHDRBS1	-0.3827	-0.3394	UUAUU
KHSRP	-0.9567	-1.2792	UUAUU
KIAA0971	-1.214	-1.6447	UUAUU
KIF2A	-0.0562	-0.273	UUAUU
KIF2C	0.2615	0.0773	UUAUU
KIFC1	-0.1127	0.0283	UUAUU
KLF13	0.1366	-0.0468	UUAUU
KLF16	-0.391	-0.5319	UUAUU
KRT6B	-2.2117	3.8437	UUAUU
KSR1	-0.2442	-0.8939	UUAUU
LARP1	-0.0346	-0.0105	UUAUU
LARP7	0.3649	0.2603	UUAUU
LARS	-0.1006	-0.0797	UUAUU
LAS1L	-0.9941	-1.32	UUAUU
LBR	-1.9497	-2.0982	UUAUU
LCK	-1.426	-1.6029	UUAUU
LEF1	0.1516	0.3644	UUAUU
LEMD2	-5.2344	-3.538	UUAUU
LEMD3	-0.6576	-1.5569	UUAUU
LETMD1	-1.1285	-2.4907	UUAUU
LGALS1	0.2711	-0.1059	UUAUU
LIG3	-1.0286	-0.9123	UUAUU
LIME1	-1.6069	-1.975	UUAUU
LIME1	-2.0083	-2.5073	UUAUU
LIPE	-2.0329	-1.1603	UUAUU
LMAN1	0.2232	-0.0457	UUAUU
LMF2	-3.2796	-2.3972	UUAUU
LMNB1	-1.0199	-1.3681	UUAUU
LMNB2	0.0239	-1.2437	UUAUU
LOC84524	0.3953	0.5201	UUAUU
LPXN	-0.2196	-0.3044	UUAUU
LRPPRC	-4.091	-3.8217	UUAUU
LRRC59	-5.7632	-5.4611	UUAUU
LSG1	-0.9693	-1.328	UUAUU
LSM1	1.4854	1.5194	UUAUU
LSM12	-0.144	0.8172	UUAUU
LSM14A	0.2389	0.1692	UUAUU
LSM14B	0.4357	0.0754	UUAUU
LSM2	1.075	0.9472	UUAUU
LSM3	0.9087	1.643	UUAUU
LSM4	1.3729	1.3604	UUAUU
LSM6	1.2257	1.2088	UUAUU
LSM7	1.1142	1.0861	UUAUU
LSM8	0.1188	0.2069	UUAUU
LUC7L	-0.3652	-0.3948	UUAUU
LUC7L2	-0.2536	-0.4859	UUAUU
LYAR	-0.1985	-0.362	UUAUU
MACF1	1.0405	2.5088	UUAUU
MAGT1	-1.2622	-1.2273	UUAUU
MAP1S	0.0467	0.4237	UUAUU
MAP4	0.2713	0.2495	UUAUU
MARK2	-0.2771	-0.2609	UUAUU
MARK3	0.1296	-0.3663	UUAUU
MARS	-0.6164	-0.7413	UUAUU
MATR3	-0.339	-0.4668	UUAUU
MAZ	-0.5643	0.073	UUAUU
MBD1	0.1521	-0.6835	UUAUU
MBD4	0.2688	0.5531	UUAUU
MBOAT7	-1.9142	-2.2047	UUAUU
MCCC1	0.5529	0.3428	UUAUU
MCCC2	0.3756	-0.0202	UUAUU
MCM3	-0.7442	-1.0711	UUAUU
MCM3AP	-0.3423	-0.3179	UUAUU
MCM5	-0.7554	-0.8589	UUAUU
MCM7	-1.2718	-1.4874	UUAUU
MDN1	-1.9493	-1.5021	UUAUU
ME2	0.2379	0.2781	UUAUU
METTL16	-0.1092	0.0919	UUAUU
METTL17	-0.2485	0.1413	UUAUU
MEX3C	-0.7587	-1.9573	UUAUU
MGAT2	-2.8578	-2.1123	UUAUU
MGC20255	-4.00E-04	-0.0539	UUAUU
MICU1	-0.3023	-1.115	UUAUU
MICU2	-1.5192	-0.6271	UUAUU
MKI67	-0.0049	-0.0043	UUAUU
MKRN2	-1.0503	-0.933	UUAUU
MMTAG2	-0.2964	-0.5881	UUAUU
MPG	0.2769	0.265	UUAUU
MPHOSPH8	-0.1173	-0.1818	UUAUU
MRM1	0.1486	0.1065	UUAUU
MRPL16	-0.4785	-0.5577	UUAUU
MRPL22	0.1894	0.3469	UUAUU
MRPL3	-0.1667	0.073	UUAUU
MRPL40	0.428	0.1615	UUAUU
MRPL46	-0.1512	-0.1077	UUAUU
MRPL48	-0.076	-0.2898	UUAUU
MRPS12	-0.2899	-0.263	UUAUU
MRPS15	0.4041	-1.1069	UUAUU
MRPS23	-0.0921	-0.0215	UUAUU
MRPS34	-1.2835	-2.5029	UUAUU
MRPS7	0.1264	-0.5023	UUAUU
MRPS9	0.8715	0.3091	UUAUU
MSH2	-0.2442	-0.4541	UUAUU
MSH3	-0.2018	-0.4578	UUAUU
MSH6	-0.266	-1.1946	UUAUU
MSN	0.0114	0.1999	UUAUU
MTA2	-0.283	-0.2621	UUAUU
MT-ATP8	-1.0471	-1.0584	UUAUU
MTCH2	-0.7398	-0.6568	UUAUU
MT-CO2	-1.2003	-1.1782	UUAUU
MTDH	-0.2916	-1.0521	UUAUU
MTFMT	-0.0497	0.1026	UUAUU
MTHFSD	0.0876	0.0526	UUAUU
MTHFSD	0.0055	0.1084	UUAUU
MTIF3	-0.1128	-0.5721	UUAUU
MTMR1	-0.6085	-0.5269	UUAUU
MTPAP	-1.0909	-1.2959	UUAUU
MUS81	0.1292	-0.0199	UUAUU
MYBBP1A	-2.5996	-2.4841	UUAUU
MYCBP	0.9628	0.8259	UUAUU
MYL6	-2.6374	-2.1611	UUAUU
MYO1G	-0.8069	-1.1399	UUAUU
MYO9B	-2.3124	-2.2362	UUAUU
NACA	-1.195	-0.0212	UUAUU
NAP1L1	-0.7648	-1.2622	UUAUU
NAP1L4	-1.0231	-1.4135	UUAUU
NARS	0.3868	0.2171	UUAUU
NAT10	-0.5459	-0.3816	UUAUU
NAT10	-0.3017	-0.2547	UUAUU
NAT14	-0.1276	-2.3237	UUAUU
Nbla0364	-1.7366	-2.2402	UUAUU
NCAPD3	-1.5149	-1.2061	UUAUU
NCAPG	-1.2875	-0.0786	UUAUU
NCAPG2	-1.1754	-0.9637	UUAUU
NCAPH2	-0.7195	-0.5802	UUAUU
NCBP1	0.8041	0.0512	UUAUU
NCKAP1L	-0.0221	0.3101	UUAUU
NCL	0.0376	0.1334	UUAUU
NCOA5	-0.0189	0.059	UUAUU
NDC1	-3.5973	-2.6135	UUAUU
NDUFA11	-0.8662	-1.2178	UUAUU
NDUFA12	-1.5192	-1.9757	UUAUU
NDUFA13	-2.0389	-2.8951	UUAUU
NDUFA2	-2.181	-2.5322	UUAUU
NDUFA4	-0.3479	-1.7727	UUAUU
NDUFA5	-2.731	-4.9193	UUAUU
NDUFA6	-3.0255	-2.7812	UUAUU
NDUFA7	-1.991	-3.0737	UUAUU
NDUFA8	-2.9301	-2.1756	UUAUU
NDUFA9	-3.0269	-2.8486	UUAUU
NDUFAF1	-2.5176	-1.00E-04	UUAUU
NDUFB10	-1.24	-1.0071	UUAUU
NDUFB4	-2.0655	-1.3789	UUAUU
NDUFS1	-2.7697	-3.1325	UUAUU
NDUFS2	-2.3645	-2.6518	UUAUU
NDUFS3	-2.5449	-2.1914	UUAUU
NDUFS4	-2.6231	-3.5947	UUAUU
NDUFS6	-2.8722	-2.4902	UUAUU
NDUFS7	-1.0755	0.1685	UUAUU
NDUFV1	-1.8155	-0.2787	UUAUU
NDUFV2	-2.2393	-4.1825	UUAUU
NEMF	-0.2287	-0.1255	UUAUU
NFX1	0.2514	-0.1027	UUAUU
NGRN	1.2001	0.1714	UUAUU
NHP2	-0.2845	0.1079	UUAUU
NHP2L1	-0.2671	0.2471	UUAUU
NIFK	-0.0668	-0.0811	UUAUU
NKRF	0.3044	0.2376	UUAUU
NMT2	-0.306	-0.0215	UUAUU
NOC2L	-2.372	-2.1163	UUAUU
NOC3L	-2.4896	-1.7845	UUAUU
NOC4L	-2.9892	-3.8959	UUAUU
NOL7	-0.6229	-0.3054	UUAUU
NOL9	-0.7783	-0.3943	UUAUU
NOLA1	-0.0531	0.047	UUAUU
NONO	0.0264	-0.244	UUAUU
NOP10	0.0114	-0.1362	UUAUU
NOP14	-0.812	-2.5945	UUAUU
NOP16	0.2275	0.2344	UUAUU
NOP56	-0.9368	-0.6518	UUAUU
NOP58	-0.5496	-0.6381	UUAUU
NOP9	-1.9809	-1.7589	UUAUU
N-PAC	-0.2971	-0.0375	UUAUU
NSUN2	-0.1315	-0.0164	UUAUU
NSUN4	-0.0181	0.1189	UUAUU
NSUN5	-0.1944	-0.132	UUAUU
NUDT21	-0.1558	-0.1192	UUAUU
NUFIP2	0.2252	0.2789	UUAUU
NUMA1	0.2485	0.3898	UUAUU
NUP153	-1.4071	-1.6588	UUAUU
NUP205	-1.0404	-1.1692	UUAUU
NUP93	-0.8979	-0.9185	UUAUU
NUPL2	0.0906	-0.2332	UUAUU
NUSAP1	0.2295	-0.4451	UUAUU
NXF1	7.00E-04	0.1069	UUAUU
NXT1	0.4057	0.1385	UUAUU
NXT2	-0.4072	-0.4391	UUAUU
OAS2	-1.4831	-1.9531	UUAUU
OAS3	-0.83	-0.9002	UUAUU
OBFC1	0.0881	-0.6475	UUAUU
OBFC2B	-0.9906	-0.4205	UUAUU
OCIAD1	-2.4562	-3.6711	UUAUU
OCIAD2	-1.5343	-1.876	UUAUU
OPA3	-3.5258	-2.0516	UUAUU
OSBPL3	-0.8134	-0.9324	UUAUU
OTUD4	0.1259	-0.2245	UUAUU
OXA1L	-1.4592	-2.1228	UUAUU
P2RX4	-2.4186	-3.313	UUAUU
P4HA1	-1.3285	-1.5167	UUAUU
PABPC1	-0.0767	-0.1512	UUAUU
PABPC4	0.028	-0.121	UUAUU
PABPN1	0.2233	0.288	UUAUU
PAPD4	0.3127	0.2254	UUAUU
PARK7	0.5724	0.5175	UUAUU
PATL1	1.5454	1.4563	UUAUU
PBXIP1	-0.5876	-0.9786	UUAUU
PC	0.6688	0.4238	UUAUU
PC4	0.5905	0.0088	UUAUU
PCBP1	0.3896	0.4192	UUAUU
PCCA	0.6312	0.2576	UUAUU
PCCB	0.3488	0.0396	UUAUU
PCID2	-0.6818	-1.6766	UUAUU
PCNA	-0.4923	-1.2244	UUAUU
PDCD11	-0.4675	-0.3667	UUAUU
PDCD7	-0.0143	0.0337	UUAUU
PDE3B	-1.1686	-2.5565	UUAUU
PDK3	-0.9635	-0.8087	UUAUU
PDS5A	-1.7504	-1.0919	UUAUU
PDS5B	-1.1001	-0.4382	UUAUU
PECR	0.29	0.4452	UUAUU
PES1	-1.2075	-1.4744	UUAUU
PEX11B	-2.789	-3.3753	UUAUU
PEX12	-0.1744	-0.9625	UUAUU
PEX16	-4.7285	-3.9302	UUAUU
PFKL	-1.6899	-0.9116	UUAUU
PFKP	-1.8964	-2.1751	UUAUU
PGAM5	0.0533	-0.0318	UUAUU
PHAX	0.1092	0.2934	UUAUU
PHB	-4.8978	-4.0316	UUAUU
PHB2	-4.2417	-6.1516	UUAUU
PHF3	0.6927	-0.1546	UUAUU
PHF5A	0.5822	0.371	UUAUU
PHF6	-0.3398	-0.3095	UUAUU
PHGDH	-0.4402	-1.0194	UUAUU
PIG60	-1.4266	-1.2076	UUAUU
PIGK	-2.464	-2.3607	UUAUU
PIGS	1.1962	-1.6236	UUAUU
PINX1	0.172	-0.2853	UUAUU
PIP4K2A	0.2892	-0.0801	UUAUU
PIP5K1A	-0.0349	-0.0017	UUAUU
PLGRKT	-2.2647	-3.5947	UUAUU
PLK1	-1.2783	-0.8611	UUAUU
PLRG1	-0.2625	0.0963	UUAUU
PML	-1.4355	-0.7251	UUAUU
PNPLA6	-2.5653	-2.7573	UUAUU
POLD1	-1.8214	-1.8847	UUAUU
POLDIP3	-0.5335	-0.2929	UUAUU
POLG	0.1451	0.1554	UUAUU
POLG2	0.0968	-0.0471	UUAUU
POLH	-0.1928	-0.6476	UUAUU
POLM	-1.4556	-1.5725	UUAUU
POLR1A	-0.374	-0.4572	UUAUU
POLR1B	-0.2032	-0.5621	UUAUU
POLR1C	-0.1285	-0.1031	UUAUU
POLR1D	-0.2945	-0.0272	UUAUU
POLR1E	-0.3029	0.3722	UUAUU
POLR2A	-0.3976	-0.5415	UUAUU
POLR2B	-0.6364	-0.9885	UUAUU
POLR2C	-0.7618	-0.7115	UUAUU
POLR2E	-0.3261	-0.2064	UUAUU
POLR2H	-0.362	-0.4412	UUAUU
POLR2J1	-0.6519	-1.0777	UUAUU
POLR3A	-0.2887	-0.4611	UUAUU
POLR3D	-0.1146	-0.003	UUAUU
POLRMT	-0.5224	0.3891	UUAUU
POM121C	-1.1835	-0.3556	UUAUU
POP1	-0.7238	-0.6899	UUAUU
POP7	-0.2991	-0.0126	UUAUU
PPHLN1	0.0267	-0.3318	UUAUU
PPIA	0.1307	0.6549	UUAUU
PPIE	0.6816	0.003	UUAUU
PPIG	0.0235	0.0772	UUAUU
PPP1CA	-0.1418	-0.0907	UUAUU
PPP1R10	-0.0968	-0.265	UUAUU
PPP2R1A	-1.5789	-1.7481	UUAUU
PPP2R5D	-2.7568	-1.5078	UUAUU
PPP6C	-1.1291	-0.9497	UUAUU
PPT1	-0.8127	-1.2828	UUAUU
PRC1	0.2435	0.1907	UUAUU
PRDX1	0.4743	0.5557	UUAUU
PREB	-2.5193	-1.2923	UUAUU
PREI3	-0.902	-1.4264	UUAUU
PRF1	-0.8406	-1.0783	UUAUU
PRIC295	-3.2649	-2.7863	UUAUU
PRKD2	1.0188	-1.1386	UUAUU
PRKDC	-2.3369	-2.2695	UUAUU
PRMT1	-0.524	-0.3783	UUAUU
PRPF19	-0.1643	-0.0085	UUAUU
PRPF3	-0.2933	-0.0738	UUAUU
PRPF4	-0.1321	-0.0491	UUAUU
PRPF6	-1.2583	-1.3869	UUAUU
PRPF8	-1.1282	-0.9363	UUAUU
PRR11	-1.1226	-0.6541	UUAUU
PRRC2A	0.3688	0.2417	UUAUU
PRRC2C	0.2909	0.3507	UUAUU
PS1TP5BP	-0.3736	-0.2534	UUAUU
PSD4	-0.2327	-0.0446	UUAUU
PSIP1	0.086	0.0914	UUAUU
PSPC1	-0.0117	-0.1259	UUAUU
PTBP1	-0.1002	-0.1743	UUAUU
PTDSS1	-1.816	-1.5861	UUAUU
PTRH1	0.6188	0.1839	UUAUU
PUF60	-0.5292	-0.7964	UUAUU
PUM2	-0.14	-0.2806	UUAUU
PURA	1.1749	0.2051	UUAUU
PURB	-0.1437	-0.1989	UUAUU
PUS1	0.0915	-0.0718	UUAUU
PUS7	-0.4044	-0.002	UUAUU
PUSL1	-0.0176	-0.266	UUAUU
PXMP4	1.0114	0.5359	UUAUU
PYHIN1	0.1355	0.1409	UUAUU
QARS	-0.2609	-0.1567	UUAUU
QPCTL	-1.656	-0.5946	UUAUU
RAC2	-1.8996	-1.7838	UUAUU
RACGAP1	-0.3022	-0.3473	UUAUU
RAD17	-0.4097	-0.855	UUAUU
RAE1	-0.3195	-0.931	UUAUU
RARS	-0.1792	-0.0658	UUAUU
RASA3	-0.1745	-0.1188	UUAUU
RASAL3	-0.8178	-0.728	UUAUU
RB1	-0.3541	-1.1919	UUAUU
RBBP4	-0.3108	-0.1454	UUAUU
RBBP6	0.7469	0.2814	UUAUU
RBM14	0.0022	0.0391	UUAUU
RBM15	-0.3004	-0.6375	UUAUU
RBM15B	-0.3575	-0.5823	UUAUU
RBM17	0.4361	0.3588	UUAUU
RBM19	0.0909	-0.1217	UUAUU
RBM22	-0.7127	-0.877	UUAUU
RBM25	-0.3185	-0.8744	UUAUU
RBM26	-0.0796	1.5616	UUAUU
RBM27	0.03	0.0636	UUAUU
RBM28	0.1532	0.2028	UUAUU
RBM3	0.2145	0.1772	UUAUU
RBM39	0.0787	0.1404	UUAUU
RBM4	-0.6225	-0.4882	UUAUU
RBM42	0.1031	-0.2179	UUAUU
RBM45	0.4586	0.3198	UUAUU
RBM6	-0.6427	-0.0359	UUAUU
RBM7	-0.2812	-0.1847	UUAUU
RBMS1	-0.128	0.0617	UUAUU
RBMX	0.1884	-0.0672	UUAUU
RBMX2	-0.4125	-0.4658	UUAUU
RBMXL1	0.1885	0.2409	UUAUU
RBPJ	0.4897	-0.0705	UUAUU
RCC2	-0.0396	0.0493	UUAUU
RCN2	-0.6445	-2.2908	UUAUU
RDH14	-2.5184	-1.3127	UUAUU
RECQL	0.048	0.063	UUAUU
RECQL4	-0.3913	-0.3944	UUAUU
REEP4	-0.2645	-0.2139	UUAUU
RER1	-3.9395	-4.3126	UUAUU
REXO1	-0.1638	-0.0606	UUAUU
REXO4	0.1847	-0.1489	UUAUU
RFC1	-0.3016	-0.576	UUAUU
RFC2	-0.7384	-0.597	UUAUU
RFC3	-1.1835	-1.3331	UUAUU
RFC4	-0.9302	-0.9424	UUAUU
RFC5	-0.8825	-0.9731	UUAUU
RHOF	-2.2791	-1.6485	UUAUU
RHOT2	-0.5675	-1.3419	UUAUU
RICTOR	-1.186	-0.6438	UUAUU
RIF1	0.0752	0.4562	UUAUU
RIOK2	-0.072	-0.1695	UUAUU
RLTPR	-1.0762	-0.49	UUAUU
RNF10	0.1513	-0.0481	UUAUU
RNF213	-1.0358	-0.9743	UUAUU
RNMT	-0.1058	0.1486	UUAUU
RNMTL1	-0.3194	-0.3403	UUAUU
RNPC3	0.1565	0.169	UUAUU
RNPS1	0.1717	0.2041	UUAUU
ROD1	0.2334	0.0212	UUAUU
RPA1	-4.1621	-3.2091	UUAUU
RPA2	-3.6348	-2.5878	UUAUU
RPA3	-2.7742	-3.5308	UUAUU
RPL10	-0.7611	-0.4988	UUAUU
RPL10A	-0.4872	-0.878	UUAUU
RPL11	0.9553	0.3773	UUAUU
RPL12	-0.4474	-0.6918	UUAUU
RPL13	-0.4116	-0.6087	UUAUU
RPL13A	-0.3756	-0.0551	UUAUU
RPL14	-0.295	-0.3784	UUAUU
RPL15	-0.4526	-0.4782	UUAUU
RPL17	-0.2453	-0.2792	UUAUU
RPL18	-0.9616	-0.4477	UUAUU
RPL18A	-0.3898	-0.3424	UUAUU
RPL19	-0.2765	-0.5629	UUAUU
RPL21	-0.106	-0.1526	UUAUU
RPL22	0.2797	0.4908	UUAUU
RPL22L1	-0.0059	-0.5381	UUAUU
RPL23	-0.9405	-0.9936	UUAUU
RPL23A	-0.3101	-0.2218	UUAUU
RPL24	-0.3851	-0.2159	UUAUU
RPL26	-0.1191	-0.0984	UUAUU
RPL26L1	-0.1165	0.0357	UUAUU
RPL27	-0.915	-1.1253	UUAUU
RPL27A	-0.1399	-0.2316	UUAUU
RPL28	-0.751	-0.9741	UUAUU
RPL29	-0.1127	-0.144	UUAUU
RPL3	-0.0558	6.00E-04	UUAUU
RPL30	-0.4989	-0.3991	UUAUU
RPL31	0.1581	0.2246	UUAUU
RPL32	-0.2858	0.0859	UUAUU
RPL34	-0.1579	0.1334	UUAUU
RPL35	-0.1751	-0.2218	UUAUU
RPL35A	0.0036	-0.495	UUAUU
RPL36	-0.6949	-0.5613	UUAUU
RPL36A	0.2708	-0.0632	UUAUU
RPL36AL	0.1569	-0.001	UUAUU
RPL37A	-0.401	-0.4408	UUAUU
RPL38	-2.0184	-1.7985	UUAUU
RPL39P5	-0.4609	0.1816	UUAUU
RPL4	-0.4145	-0.4257	UUAUU
RPL5	-1.0787	-0.7125	UUAUU
RPL6	-0.3496	-0.3603	UUAUU
RPL7	-0.7183	-0.5911	UUAUU
RPL7A	-0.4448	-0.3694	UUAUU
RPL8	-0.4924	-0.7066	UUAUU
RPL9	-0.7152	-0.6362	UUAUU
RPLP0	-0.6883	-0.5721	UUAUU
RPLP1	-0.6747	0.0266	UUAUU
RPLP2	-0.4723	-0.464	UUAUU
RPN1	-1.6436	-1.737	UUAUU
RPN2	-1.4271	-1.5327	UUAUU
RPP25L	-0.6874	1.1392	UUAUU
RPP30	-0.9183	-1.039	UUAUU
RPP38	-0.8916	-0.602	UUAUU
RPRC1	-0.0927	-0.0584	UUAUU
RPS10	-0.3919	-0.6626	UUAUU
RPS11	0.0218	0.2323	UUAUU
RPS12	-0.6687	-0.4367	UUAUU
RPS13	-0.7407	-0.9277	UUAUU
RPS14	-0.5502	-0.5139	UUAUU
RPS15	-0.3048	-0.0274	UUAUU
RPS16	-0.7622	-0.3967	UUAUU
RPS17	-0.1424	-0.331	UUAUU
RPS18	-1.9024	-1.8907	UUAUU
RPS19	0.5504	0.6766	UUAUU
RPS2	0.0668	0.1286	UUAUU
RPS20	-0.41	-0.628	UUAUU
RPS23	-0.3644	-0.2801	UUAUU
RPS24	-0.1649	0.2537	UUAUU
RPS25	-0.8399	-0.774	UUAUU
RPS26	-0.8114	-0.3812	UUAUU
RPS27	-1.2303	-1.2091	UUAUU
RPS27A	-0.2356	-0.6819	UUAUU
RPS28	0.4686	0.3237	UUAUU
RPS29	-1.1919	-1.0032	UUAUU
RPS3	-1.7582	-1.5675	UUAUU
RPS3A	-0.2751	-0.2303	UUAUU
RPS4X	-0.6871	-0.5413	UUAUU
RPS4Y1	-0.7183	-0.8287	UUAUU
RPS5	-1.0821	-1.0233	UUAUU
RPS6	-0.1508	-0.1268	UUAUU
RPS7	-0.1333	0.0309	UUAUU
RPS8	-0.2512	-0.3281	UUAUU
RPS9	-1.3053	-1.0681	UUAUU
RPSA	-0.4566	0.0493	UUAUU
RPUSD3	-0.2366	0.0572	UUAUU
RRP1	-0.6835	-0.5579	UUAUU
RRP12	-3.3851	-3.2164	UUAUU
RRP1B	-0.0486	0.2382	UUAUU
RSL1D1	-0.1922	0.0781	UUAUU
RTCA	0.053	0.1805	UUAUU
RTCB	0.0718	0.1471	UUAUU
RUNX3	-0.3974	-0.692	UUAUU
RUVBL1	-0.6832	-1.0311	UUAUU
RUVBL2	-1.1961	-0.726	UUAUU
S1PR4	-3.8908	-4.3465	UUAUU
SACM1L	-2.6831	-2.2982	UUAUU
SAFB	0.0852	0.2736	UUAUU
SAMHD1	-0.6472	-0.9867	UUAUU
SART1	-0.6295	-0.6872	UUAUU
SART3	-0.1333	-0.1275	UUAUU
SBF1	-0.4065	-0.589	UUAUU
SCAF11	0.0621	-0.34	UUAUU
SCAMP2	-0.8312	-0.8749	UUAUU
SCAMP3	-1.1308	-1.3033	UUAUU
SCCPDH	-3.4067	-3.0403	UUAUU
SDHA	-0.0506	-0.6149	UUAUU
SDHB	0.2736	0.208	UUAUU
SEC13	0.6993	1.1364	UUAUU
SEC61A1	-1.1213	-1.7064	UUAUU
SEC63	-1.6028	-0.9875	UUAUU
SEH1L	1.1768	0.95	UUAUU
SERBP1	0.1586	-0.0121	UUAUU
SETX	0.1567	0.0728	UUAUU
SF1	-0.591	-0.9519	UUAUU
SF3A1	-0.0814	-0.1775	UUAUU
SF3A2	-0.137	-0.2981	UUAUU
SF3A3	0.1406	0.0873	UUAUU
SF3B1	0.2248	0.1744	UUAUU
SF3B2	0.2587	0.1115	UUAUU
SF3B3	0.3673	0.3186	UUAUU
SF3B4	-0.0617	0.2667	UUAUU
SF3B5	0.2164	0.2015	UUAUU
SF3B6	-0.166	-0.0995	UUAUU
SFPQ	0.0485	0.0334	UUAUU
SFRS11	-0.7357	-1.0303	UUAUU
SFRS15	-0.365	-0.3165	UUAUU
SFRS4	0.409	-0.2335	UUAUU
SFRS5	0.1262	-0.0852	UUAUU
SFSWAP	-0.2669	-0.4009	UUAUU
SFXN1	-0.5725	-0.8437	UUAUU
SGPL1	-3.3124	-3.3273	UUAUU
SHMT2	-0.9684	-0.4619	UUAUU
SIRT7	0.0273	-0.1461	UUAUU
SKIV2L2	-0.2489	-0.275	UUAUU
SLC25A1	-2.4335	-2.1402	UUAUU
SLC25A11	-1.586	-1.9095	UUAUU
SLC25A12	-1.5236	-1.1821	UUAUU
SLC25A22	-0.9524	-1.0583	UUAUU
SLC25A24	-1.1472	-1.5942	UUAUU
SLC25A3	-2.2067	-2.2128	UUAUU
SLC25A5	-2.112	-1.9488	UUAUU
SLC25A6	-1.567	-1.9167	UUAUU
SLC27A2	-2.9792	-3.3609	UUAUU
SLC27A4	-2.9756	-3.0467	UUAUU
SLC2A1	-1.4097	-1.6545	UUAUU
SLC30A9	-2.3367	-2.4164	UUAUU
SLC35B2	-2.5492	-3.0226	UUAUU
SLC7A5	-0.8038	-1.4059	UUAUU
SLFN5	-1.7016	-1.8757	UUAUU
SLIRP	-3.6182	-3.4555	UUAUU
SLTM	-0.2272	-0.7641	UUAUU
SMARCA5	-1.3501	-0.409	UUAUU
SMBP	-1.4604	-1.2614	UUAUU
SMC1A	-0.6054	0.149	UUAUU
SMC2	-0.8001	-0.7543	UUAUU
SMC3	-0.5351	-0.5204	UUAUU
SMC4	-0.8698	-0.8103	UUAUU
SMNDC1	-0.3346	0.3135	UUAUU
SMPD4	-0.7775	-1.1231	UUAUU
SMU1	-0.9686	-0.606	UUAUU
SND1	-0.3443	-0.2297	UUAUU
SNIP1	-0.0544	-0.3035	UUAUU
SNRNP200	-1.2949	-1.3512	UUAUU
SNRNP48	-0.0177	0.3232	UUAUU
SNRP70	-0.1061	-0.2857	UUAUU
SNRPA	0.0396	0.0365	UUAUU
SNRPA1	0.3158	0.321	UUAUU
SNRPB2	1.1019	-0.6279	UUAUU
SNRPC	0.5667	0.3895	UUAUU
SNRPD1	0.0729	0.3316	UUAUU
SNRPD2	0.3325	0.2812	UUAUU
SNRPE	0.3996	0.5565	UUAUU
SNRPF	0.0487	0.3111	UUAUU
SNRPG	0.6068	0.3722	UUAUU
SNRPN	0.1482	0.3549	UUAUU
SNX20	-0.2474	-0.0494	UUAUU
SOAT1	-1.5469	-2.0939	UUAUU
SON	0.048	0.3206	UUAUU
SON	0.2566	0.183	UUAUU
SP1	-0.1591	-0.3989	UUAUU
SP3	0.348	0.7455	UUAUU
SPN	-4.5111	-3.3872	UUAUU
SPOP	-0.1079	0.2222	UUAUU
SPTLC1	-3.3007	-2.2399	UUAUU
SPTLC2	-3.3086	-2.9365	UUAUU
SRBD1	0.2224	0.2486	UUAUU
SRP14	-0.1175	-0.0213	UUAUU
SRP9	-0.3088	0.0112	UUAUU
SRPK1	0.2455	-0.0965	UUAUU
SRPK2	0.2381	0.1089	UUAUU
SRPR	-2.9448	-2.0795	UUAUU
SRPRB	-2.972	-2.7341	UUAUU
SRRM1	-0.0606	0.3561	UUAUU
SRRM2	0.2314	0.1923	UUAUU
SRSF1	-0.0023	-0.0205	UUAUU
SRSF10	0.4189	0.4134	UUAUU
SRSF2	0.1362	0.326	UUAUU
SRSF3	0.2795	0.1069	UUAUU
SRSF6	0.2378	0.2503	UUAUU
SRSF7	0.0689	0.2341	UUAUU
SRSF9	0.1911	-0.3335	UUAUU
SSB	0.3278	0.1857	UUAUU
SSR1	-1.6053	-1.2395	UUAUU
SSR4	-0.6647	-1.1472	UUAUU
ST6GAL1	-0.6243	-1.7293	UUAUU
STAT1	-0.2688	-0.7864	UUAUU
STAU1	0.2976	0.3085	UUAUU
STAU2	0.0738	0.2986	UUAUU
STK10	-0.1528	-0.115	UUAUU
STK17B	-1.1658	-0.903	UUAUU
STOM	-2.3037	-1.8892	UUAUU
STRAP	-0.0441	-0.0961	UUAUU
STRN	-1.7224	-1.9928	UUAUU
STT3B	-1.3138	-1.5168	UUAUU
SURF4	-2.4044	-2.3792	UUAUU
SYNCRIP	-0.2827	-0.333	UUAUU
SYNE1	-0.4264	-0.0181	UUAUU
SYNE3	-1.7971	-1.3136	UUAUU
TAF15	0.0091	0.0192	UUAUU
TAOK2	-2.23	-1.4348	UUAUU
TAP1	-1.2404	-2.0488	UUAUU
TAP2	-1.4399	-1.8348	UUAUU
TAPBP	-0.9796	-1.7849	UUAUU
TARBP1	-2.758	-1.8166	UUAUU
TASP1	0.2142	0.0498	UUAUU
TBC1D10C	-0.3887	-0.1904	UUAUU
TBL2	-1.8754	-2.0123	UUAUU
TCAF2	-0.5785	-1.0211	UUAUU
TCEANC2	-1.2882	-1.0251	UUAUU
TCEB1	-0.966	-0.9593	UUAUU
TCEB2	-0.7705	-0.6784	UUAUU
TCF7	-0.1227	0.6842	UUAUU
TCOF1	-0.912	-0.7873	UUAUU
TCP1	-0.8391	-0.5436	UUAUU
TDRD3	-0.221	0.0194	UUAUU
TECR	-1.9427	-2.1888	UUAUU
TELO2	-0.2691	-1.2366	UUAUU
TEX10	-2.7424	-3.0803	UUAUU
TFAM	-0.3101	-0.2311	UUAUU
TFB1M	-0.0605	-0.0175	UUAUU
TFB2M	-1.2094	-0.1292	UUAUU
TFDP1	0.2256	0.8698	UUAUU
TFIP11	0.5823	0.2367	UUAUU
TFRC	-0.8838	-1.5217	UUAUU
THAP11	0.0731	-0.0043	UUAUU
THEM6	-2.7189	-1.6332	UUAUU
THEX1	-0.1431	-0.0396	UUAUU
THRAP3	0.0546	-0.0558	UUAUU
THUMPD1	0.2575	-0.0871	UUAUU
THUMPD2	0.3332	-0.2505	UUAUU
THYN1	0.1321	0.1759	UUAUU
TIMM9	-1.8941	-1.952	UUAUU
TM9SF2	-0.7115	-1.4013	UUAUU
TM9SF4	-1.2124	0.6377	UUAUU
TMA16	0.093	0.2001	UUAUU
TMC6	0.5803	-2.0279	UUAUU
TMC8	-2.2586	-2.4294	UUAUU
TMCO1	-2.482	-2.1767	UUAUU
TMED10	-1.3575	-1.6442	UUAUU
TMED5	-0.5643	-0.7791	UUAUU
TMED9	-1.1176	-0.6673	UUAUU
TMEM113	-0.4385	-0.5081	UUAUU
TMEM126A	-1.0247	-1.9869	UUAUU
TMEM173	-2.0382	-1.7087	UUAUU
TMEM33	-1.6919	-1.8179	UUAUU
TMEM55B	-2.7793	-2.3382	UUAUU
TMEM57	-1.7481	-1.4522	UUAUU
TMPO	-3.8587	-3.6678	UUAUU
TOE1	0.3721	0.0767	UUAUU
TOP1	-0.1858	-0.1164	UUAUU
TOPBP1	-1.1527	-0.1447	UUAUU
TOR1AIP1	-2.3227	-1.8602	UUAUU
TOR4A	-1.4378	-0.4371	UUAUU
TRAF3IP3	-2.6818	-2.2732	UUAUU
TRAM1	-1.3555	-2.6665	UUAUU
TRANK1	-0.3969	-0.0983	UUAUU
TREX1	-0.6135	-0.6425	UUAUU
TRIM25	-0.3384	-0.3629	UUAUU
TRIM26	-0.9091	-0.5341	UUAUU
TRIM28	-2.2072	-2.2216	UUAUU
TRIM56	-0.0313	-0.4065	UUAUU
TRIP12	-0.4869	-0.3101	UUAUU
TRIP4	-0.0734	-0.0745	UUAUU
TRMT1	-0.002	-0.0219	UUAUU
TRMT10C	0.1037	0.2159	UUAUU
TRMT1L	-0.7479	-0.1966	UUAUU
TRMT2A	-0.4268	-0.5053	UUAUU
TRMT6	0.1622	0.1486	UUAUU
TROVE2	-0.7113	-0.5797	UUAUU
TRRAP	-0.898	-0.9182	UUAUU
TSR1	-0.1589	-0.0456	UUAUU
TTF1	-0.453	-1.3108	UUAUU
TUBA1C	-0.2762	-1.111	UUAUU
TUBA4A	-0.5243	-0.827	UUAUU
TUBB	-0.729	-0.9323	UUAUU
TUBB4B	-0.8679	-0.9645	UUAUU
TUBB8	-1.0398	-1.2027	UUAUU
TUBGCP3	-1.5631	-1.956	UUAUU
TUFM	-0.6609	-0.6872	UUAUU
TXN	0.707	0.4342	UUAUU
TXNIP	-1.448	-0.9137	UUAUU
TYK2	-1.4079	-1.7968	UUAUU
U2AF1	-0.4094	-0.2727	UUAUU
U2AF2	-0.3377	-0.5254	UUAUU
U2SURP	0.2769	0.163	UUAUU
U5-116KD	-1.1294	-1.0326	UUAUU
UBA52	-0.2135	0.3416	UUAUU
UBAP2L	0.0291	-0.0457	UUAUU
UBE3C	-1.3144	0.5333	UUAUU
UBR4	-1.2243	-0.9316	UUAUU
UBR5	0.7327	-2.1659	UUAUU
UBTF	0.6199	-0.08	UUAUU
UFL1	-0.8485	-1.3535	UUAUU
UHRF1	0.0663	-0.096	UUAUU
UNC84B	-4.7459	-4.9378	UUAUU
UPF1	-0.0025	-0.0355	UUAUU
UPF2	-1.0236	-0.631	UUAUU
UPF3B	0.1357	-0.9706	UUAUU
UQCRC2	-0.4747	-0.7771	UUAUU
UQCRH	-3.4173	-4.0868	UUAUU
USF1	-0.15	-0.2128	UUAUU
USF2	-0.3958	0.1166	UUAUU
USP10	0.2669	0.2756	UUAUU
USP36	-0.017	0.0036	UUAUU
USP39	-0.349	-0.3658	UUAUU
USP7	-0.6962	-0.9677	UUAUU
UTP20	-0.8267	-1.5048	UUAUU
UXS1	-1.7086	-2.5103	UUAUU
VAPA	-1.9594	-0.5773	UUAUU
VARS2	0.0573	-0.1662	UUAUU
VDAC1	-1.3119	-1.0827	UUAUU
VDAC2	-1.2592	-1.5634	UUAUU
VDAC3	-0.1295	-0.4163	UUAUU
VEZF1	-0.1444	0.1736	UUAUU
VRK2	-1.0037	-0.6319	UUAUU
VTI1B	-2.4071	-1.0283	UUAUU
WASF2	1.2797	0.4096	UUAUU
WDR24	1.0687	1.4774	UUAUU
WDR33	0.3127	0.1074	UUAUU
WDR37	-0.8341	-1.2103	UUAUU
WDR57	-1.2145	-1.0134	UUAUU
WDR59	1.1094	0.8343	UUAUU
WDR6	-0.4576	-0.2011	UUAUU
WDR61	-0.0927	-0.2355	UUAUU
WDR76	0.0582	0.1784	UUAUU
WHSC1L1	-0.2249	-0.6051	UUAUU
XAB2	0.2527	0.2516	UUAUU
XPO1	-1.3777	-1.796	UUAUU
XPOT	-1.1873	-0.3528	UUAUU
XRCC5	-0.4665	-0.6211	UUAUU
XRCC6	-0.4502	-0.2732	UUAUU
XRN1	0.6451	0.5785	UUAUU
XRN2	0.2266	0.3226	UUAUU
YBX1	0.2151	0.3114	UUAUU
YIPF5	-1.0184	-1.0813	UUAUU
YLPM1	0.4928	0.1709	UUAUU
YME1L1	-3.2992	-5.0497	UUAUU
YTHDC1	1.885	1.7196	UUAUU
YTHDC2	1.2882	1.2729	UUAUU
YTHDF1	2.6646	2.1835	UUAUU
YTHDF2	2.0391	2.1832	UUAUU
YTHDF3	2.9605	2.7657	UUAUU
YWHAG	0.126	0.0732	UUAUU
YWHAH	0.1515	0.108	UUAUU
YWHAQ	-0.0526	0.0514	UUAUU
YWHAZ	0.2399	0.2961	UUAUU
YY1	-0.837	-0.6906	UUAUU
ZBED4	-0.1404	-0.1976	UUAUU
ZBTB7A	-1.3342	-0.7096	UUAUU
ZC2HC1A	-0.0354	0.0359	UUAUU
ZC3H15	0.0283	0.0612	UUAUU
ZC3H18	-0.316	-0.5381	UUAUU
ZC3H4	0.3497	-0.3801	UUAUU
ZC3H7A	-2.0983	-2.3644	UUAUU
ZC3H7B	0.7247	-0.62	UUAUU
ZC3HAV1	-0.6881	-0.7859	UUAUU
ZC3HDC1	-0.2144	-0.4076	UUAUU
ZCCHC17	0.067	0.0368	UUAUU
ZCCHC6	0.0228	0.0022	UUAUU
ZCCHC8	-0.1548	-0.205	UUAUU
ZCRB1	-0.2136	-0.4717	UUAUU
ZDHHC18	-0.4483	-0.655	UUAUU
ZFP91-CN	-0.2074	-0.716	UUAUU
ZFR	0.0235	0.0194	UUAUU
ZGPAT	0.2493	0.131	UUAUU
ZNF22	0.2545	0.069	UUAUU
ZNF24	-0.3648	-0.4653	UUAUU
ZNF346	0.2933	-0.2699	UUAUU
ZNF574	-1.2253	-0.8619	UUAUU
ZNF593	-0.0277	0.0036	UUAUU
ZNF638	-0.1085	-0.2878	UUAUU
ZNF787	-0.4363	-0.099	UUAUU
ZNF830	0.1972	-0.156	UUAUU
ZNFX1	-0.0764	-0.0226	UUAUU
ZNHIT6	-0.1455	-0.2468	UUAUU
ZRSR2	-0.081	-0.0512	UUAUU
