# Supplementary material for: Meta-unstable mRNAs in activated CD8+ T cells are defined by interlinked AU-rich elements and m6A mRNA methylation
Source: Nat Commun. 2026 Jan 22;17:160. doi: 10.1038/s41467-025-67762-w (PMC12827480; doi:10.1038/s41467-025-67762-w)
Supplement: Supplementary file 6 — Source Data [file 41467_2025_67762_MOESM6_ESM.zip › Source Data/Fig-S4C.csv]

GeneName	Ratio.ML.normalized.log2.F	Ratio.LM.normalized.log2.R	probe
ABCF2	0.200504	0.266628	TNF
ABT1	0.0471196	0.0154763	TNF
ACACA	-0.065325	-0.0392789	TNF
ACIN1	0.0499095	0.0649477	TNF
ACLY	-0.0459079	0.622976	TNF
ACTG1	0.203389	0.0244432	TNF
ADAR	0.0143553	0.0903267	TNF
ADD1	0.0863761	0.121502	TNF
AGK	-0.0836915	0.443948	TNF
AGO1	-0.251951	-0.103531	TNF
AGO2	-0.0485315	0.0447467	TNF
AIMP1	-0.0938328	-0.13947	TNF
AKAP13	-0.0912793	-0.357383	TNF
AKAP17A	0.402176	0.102496	TNF
ALKBH5	0.545277	0.262244	TNF
ALYREF	0.312898	0.0772846	TNF
AP2A1	0.251568	0.183245	TNF
AP2M1	0.214498	0.0464144	TNF
APOBEC3C	0.200128	0.112974	TNF
APOBEC3D	-0.692991	0.724278	TNF
APOBEC3F	-0.100917	-0.394185	TNF
APOBEC3G	-0.157625	0.0712393	TNF
AQR	0.140255	0.077041	TNF
ARHGAP15	0.263996	0.0746082	TNF
ARHGEF1	0.532267	0.226645	TNF
ARHGEF2	0.37729	0.116098	TNF
ASCC1	0.217355	0.394032	TNF
ASCC2	0.394953	0.358768	TNF
ASCC3	0.406972	0.214207	TNF
ASF1A	-0.615751	-0.285461	TNF
ASF1B	0.242572	0.122994	TNF
ATAD3A	0.279887	0.249479	TNF
ATAD3B	-0.0425014	0.183458	TNF
ATP1A1	-0.0046964	0.356975	TNF
ATP2A2	0.179638	0.800928	TNF
ATP5B	0.174279	0.334098	TNF
ATP5J2	0.385044	0.323624	TNF
ATP5L	0.35558	0.282053	TNF
ATP5O	0.694033	0.36062	TNF
ATR	0.436801	0.52423	TNF
ATXN2L	-0.0600814	0.0552165	TNF
AURKA	0.0333701	-0.0802483	TNF
BAF53A	-0.154602	0.0451635	TNF
BCAS2	0.0394191	0.143022	TNF
BCKDK	0.462995	0.0146599	TNF
BCLAF1	0.168	0.0228593	TNF
BLM	0.204767	-0.0387171	TNF
BUD13	0.0954519	0.23399	TNF
BYSL	0.154324	0.275524	TNF
C11orf98	0.0701146	-0.155749	TNF
C12orf31	0.223917	0.164448	TNF
C14orf16	0.067914	0.0192728	TNF
C14orf17	0.0553346	-0.111432	TNF
C19orf53	-0.0683624	0.150769	TNF
C19orf66	0.0425042	-0.207893	TNF
C1D	0.476848	-0.426104	TNF
C1QBP	0.163499	0.132341	TNF
C2orf49	0.264476	0.212902	TNF
C7orf11	-0.0107302	-0.239765	TNF
C8orf33	0.0287106	-0.0176369	TNF
C9orf114	-0.286885	-0.276556	TNF
CAAP1	0.162468	0.588943	TNF
CALM3	-0.114113	0.0831107	TNF
CAMK2D	0.898943	0.578672	TNF
CAMK2G	0.872632	0.420028	TNF
CAPN1	-0.142099	0.565204	TNF
CAPRIN1	-0.0859867	-0.0698396	TNF
CAPZA1	0.238542	-0.562474	TNF
CAPZB	0.142348	-0.00403388	TNF
CCAR1	0.191563	0.261016	TNF
CCAR2	-0.00692712	0.416115	TNF
CCDC59	-0.0452081	-0.502127	TNF
CCDC86	0.0712136	0.407593	TNF
CD2	-0.00692712	-0.173128	TNF
CD3EAP	0.486972	0.309252	TNF
CD8A	0.219711	0.558432	TNF
CDC40	0.0169242	0.233345	TNF
CDC5L	0.03492	0.0491882	TNF
CDK13	0.25882	0.45417	TNF
CDKAL1	0.635987	0.581864	TNF
CDKN2AIP	-0.0859713	0.163882	TNF
CENTG1	0.586597	0.268365	TNF
CHERP	-0.0541077	0.0399776	TNF
CHTOP	0.16092	0.0169499	TNF
CIRBP	-0.099139	-0.0894982	TNF
CLASP2	0.431997	0.302742	TNF
CLK3	0.217975	0.0656571	TNF
CMAS	0.0429245	-0.189034	TNF
CMSS1	-0.144855	-0.0473989	TNF
CMTR2	-0.352732	0.216233	TNF
CNBP	-0.0229619	-0.187514	TNF
CNN2	0.199751	0.454803	TNF
COLGALT1	0.31429	0.127116	TNF
COPA	0.418784	0.137648	TNF
COPB1	0.0655723	-0.410233	TNF
COPB2	0.242816	0.0377842	TNF
COPE	0.184598	0.0332004	TNF
CORO1A	-0.0823468	0.0687254	TNF
CPSF1	0.274649	0.11616	TNF
CPSF2	0.227248	-0.00719549	TNF
CPSF3	0.10541	0.0731352	TNF
CPSF4	0.143393	-0.0894982	TNF
CPSF6	0.544485	0.198659	TNF
CPSF7	0.216486	0.246567	TNF
CPT1A	0.447738	-0.0888201	TNF
CROP	-0.00424777	0.212166	TNF
CSA2	-0.333243	0.4165	TNF
CSDA	-0.0776499	-0.435309	TNF
CSDE1	-0.0730442	-0.0892269	TNF
CSNK1D	0.192573	-0.00273846	TNF
CSNK1G3	0.239154	0.0491135	TNF
CSNK2A1	1.13481	0.44285	TNF
CSNK2A2	0.658463	0.623576	TNF
CSNK2B	0.636358	0.437584	TNF
CSTF1	0.0399806	-0.0901759	TNF
CSTF2	0.0318186	-0.130799	TNF
CSTF2T	0.300417	0.0967766	TNF
CSTF3	0.393416	-0.0728604	TNF
CTC1	0.301471	0.173352	TNF
CTCF	0.000288558	0.0638766	TNF
CTSW	0.130799	-0.0706641	TNF
CWF19L1	-0.0411202	0.0376213	TNF
CWF19L2	0.334683	-0.726395	TNF
DAP3	0.0536674	0.0120098	TNF
DARS	-0.0442557	-0.123004	TNF
DAXX	0.151989	0.0573466	TNF
DAZAP1	-1.38406	-0.980098	TNF
DBR1	0.116365	-0.0192037	TNF
DBT	0.109427	-0.274769	TNF
DDB1	0.0822938	0.220228	TNF
DDOST	0.130404	0.358639	TNF
DDX1	0.241352	-0.0367495	TNF
DDX17	0.0797024	-0.0586628	TNF
DDX18	0.0455827	0.117443	TNF
DDX21	-0.000389593	0.00228126	TNF
DDX23	0.277152	0.260878	TNF
DDX24	0.0783365	-0.091666	TNF
DDX27	0.136716	0.0568663	TNF
DDX28	0.796349	0.00685463	TNF
DDX31	-0.0342194	-0.217479	TNF
DDX39A	0.387804	-0.0863761	TNF
DDX3X	0.341986	0.0635901	TNF
DDX3Y	0.196985	0.265795	TNF
DDX41	0.346191	-0.0915306	TNF
DDX42	0.534659	0.60474	TNF
DDX48	0.0614305	0.0441814	TNF
DDX49	0.494467	0.136569	TNF
DDX5	0.251568	0.0464442	TNF
DDX50	-0.0221706	0.0540927	TNF
DDX52	-0.609222	0.0409273	TNF
DDX54	0.152508	0.0339239	TNF
DDX55	0.054779	0.0382285	TNF
DDX6	0.0697021	-0.0451634	TNF
DDX60	0.392647	0.177637	TNF
DGKZ	-0.0137566	0.141398	TNF
DHX15	0.0716254	0.245985	TNF
DHX29	0.314523	0.220244	TNF
DHX30	-0.132989	0.0129412	TNF
DHX33	-0.0794171	-0.163885	TNF
DHX36	0.0773797	0.0409718	TNF
DHX37	0.212383	0.259219	TNF
DHX57	0.0742315	0.186196	TNF
DHX8	0.180148	-0.0603242	TNF
DHX9	0.0827026	0.0346036	TNF
DIMT1	0.168899	0.193057	TNF
DIS3	0.316146	0.045759	TNF
DIS3L	0.0766959	-0.0117819	TNF
DIS3L2	0.0833836	0.189055	TNF
DKC1	-0.109297	0.0431256	TNF
DKFZp586	0.104605	0.0410756	TNF
DKFZp686	-0.0566712	-0.229465	TNF
DKFZp686	-0.0809422	-0.229588	TNF
DKFZp686	0.0190613	-0.037312	TNF
DKFZp686	-0.233074	-0.38228	TNF
DKFZp686	0.580531	0.210813	TNF
DKFZp762	0.640066	-0.161049	TNF
DNAJA2	0.328032	-0.374066	TNF
DNAJA3	0.414893	0.103751	TNF
DNAJC13	-0.245711	0.0356679	TNF
DNAJC9	-0.309502	0.0304571	TNF
DNCL1	0.467384	0.182148	TNF
DOCK2	0.1121	0.106638	TNF
DRG1	0.130404	0.18236	TNF
DUSP11	0.317767	-0.0315363	TNF
EBNA1BP2	-0.649684	0.113645	TNF
ECT2	0.135666	0.520004	TNF
EED	0.394843	0.273954	TNF
EEF1A1	0.284869	0.262954	TNF
EEF1E1	0.0590784	-0.0437644	TNF
EEFSEC	0.263756	0.355055	TNF
EHHADH	0.213876	0.235518	TNF
EIF1AY	-0.495085	0.0204868	TNF
EIF2A	-0.207728	-0.0721745	TNF
EIF2S1	0.181929	0.161234	TNF
EIF2S2	0.0411028	-0.0214797	TNF
EIF2S3	0.0385766	0.0946029	TNF
EIF3A	1.01414	0.53295	TNF
EIF3B	0.559149	0.431929	TNF
EIF3C	0.62293	0.686522	TNF
EIF3D	0.672471	0.427479	TNF
EIF3E	0.923187	0.570786	TNF
EIF3F	0.442227	0.483279	TNF
EIF3I	0.289362	0.227304	TNF
EIF3K	0.550211	0.876493	TNF
EIF3L	0.91831	0.428042	TNF
EIF3M	1.07799	0.323083	TNF
EIF3S3	0.742868	0.627226	TNF
EIF4E	0.188401	0.328779	TNF
EIF4G1	0.368824	0.402645	TNF
ELAVL1	-0.00920483	-0.097476	TNF
ELMSAN1	0.494467	-0.396598	TNF
ELOVL1	-0.0591041	0.101629	TNF
EMG1	0.0758749	0.170215	TNF
EML3	0.254231	0.182393	TNF
EPB41	0.54666	0.257252	TNF
EPRS	-0.0306782	-0.113567	TNF
ERCC3	1.34937	0.541198	TNF
ERH	0.081476	0.208228	TNF
ESYT2	0.0294175	0.195335	TNF
EWSR1	0.257976	0.0951576	TNF
EXOSC1	-0.0186003	0.0434228	TNF
EXOSC10	0.1644	0.041432	TNF
EXOSC2	0.0164963	0.14717	TNF
EXOSC3	0.181039	0.0137712	TNF
EXOSC4	0.0354831	0.0222731	TNF
EXOSC5	0.160146	0.205147	TNF
EXOSC6	0.173	0.06252	TNF
EXOSC7	0.144177	-0.180275	TNF
EXOSC8	0.0500489	-0.0970713	TNF
EXOSC9	-0.100546	-0.0160683	TNF
FAM103A1	0.140648	0.175338	TNF
FAM111A	-0.0868751	-0.148348	TNF
FAM120A	-0.0894515	-0.0753272	TNF
FAM120C	0.134747	-0.185232	TNF
FAM206A	0.369606	0.34247	TNF
FAM208A	0.343351	0.250062	TNF
FAM76B	0.270708	-0.0633648	TNF
FAM98A	0.0779266	-0.0949116	TNF
FAM98B	0.0772429	-0.00432164	TNF
FARSLA	0.213005	0.0311056	TNF
FAU	0.0297002	0.206279	TNF
FBL	0.0928839	-0.0712136	TNF
FIP1L1	0.129745	0.0980577	TNF
FLJ10154	-0.0620681	-0.0850168	TNF
FLJ10292	0.368265	-0.686433	TNF
FMR1	0.0318186	-0.149389	TNF
FOXK1	-0.0395032	1.57824	TNF
FOXO1	-1.95322	0.113286	TNF
FP972	-0.248999	0.333389	TNF
FRG1	0.259303	0.101196	TNF
FTSJ3	-0.203734	0.170849	TNF
FUS	0.287472	0.0314742	TNF
FXR1	0.234011	0.041818	TNF
FXR2	0.116897	-0.0669503	TNF
G3BP2	0.0988237	0.0520422	TNF
GCS1	0.29678	-0.0272956	TNF
GEMIN5	0.272262	0.283913	TNF
GNL2	-0.0663971	-0.033793	TNF
GNL3	-0.122209	0.190684	TNF
GNL3L	0.068602	0.135538	TNF
GPATCH1	-0.0779849	1.2055	TNF
GPATCH11	-0.228199	-0.0965318	TNF
GPATCH8	-0.0471894	0.178649	TNF
GRK6	0.595599	0.304166	TNF
GRWD1	0.0758749	0.0703302	TNF
GTF2E1	-0.0991545	-0.0692898	TNF
GTF2E2	0.0583859	0.143293	TNF
GTF2I	0.788435	0.630528	TNF
GTF3C1	0.550014	0.257718	TNF
GTF3C2	0.367147	-0.0177795	TNF
GTF3C3	0.441058	0.265795	TNF
GTF3C4	0.623024	0.427459	TNF
GTF3C5	0.279531	0.209211	TNF
GTPBP1	0.292311	-0.00288247	TNF
GTPBP4	0.0564447	0.170962	TNF
GTSE1	0.123666	0.188726	TNF
GZMA	-0.0972086	0.187395	TNF
GZMB	0.00317045	0.040215	TNF
GZMH	-0.0259554	0.233023	TNF
GZMM	-0.238493	0.0866758	TNF
H1F0	-0.29221	-0.901881	TNF
H1FX	-0.36303	-0.1125	TNF
H2AFV	0.357045	0.192447	TNF
HADHA	0.308361	0.31011	TNF
HADHB	0.338567	0.296651	TNF
hCG_1994	0.118758	0.0424271	TNF
hCG_2001	0.220206	0.480317	TNF
hCG_2011	1.09505	0.0835845	TNF
hCG_2769	0.320658	0.28951	TNF
hCG_3125	0.0311129	-0.154972	TNF
HDAC1	0.338567	0.0734085	TNF
HDJ2	0.388465	0.619847	TNF
HDLBP	-0.15388	-0.192699	TNF
HEL103	-0.467673	-0.310224	TNF
HEL162	0.0692898	-0.0511633	TNF
HEL2	-0.689195	-0.210389	TNF
HEL-S-1	-0.0131158	-0.561302	TNF
HEL-S-12	0.274649	0.131376	TNF
HEL-S-13	1.17498	0.92788	TNF
HEL-S-16	1.19365	1.0192	TNF
HEL-S-77	0.284396	0.172945	TNF
HELZ2	-0.117819	-0.210389	TNF
HIST1H1A	-0.141144	0.110106	TNF
HIST1H1B	-0.185409	-0.0608775	TNF
HIST1H1C	-0.349052	-0.254715	TNF
HIST1H1D	-0.192563	-0.0824301	TNF
HIST1H1E	-0.259133	-0.283922	TNF
HIST1H2A	0.0894982	0.347013	TNF
HIST1H2B	0.0611541	0.0980577	TNF
HIST1H2B	0.0651587	0.0367775	TNF
HIST1H3A	-0.211582	0.0882088	TNF
HIST1H4H	-0.0130721	-0.0454429	TNF
HIST2H2A	-0.0908644	0.429459	TNF
HIST2H3A	-0.31122	0.163607	TNF
HLA-A	-0.23686	0.240179	TNF
HMGB1	-0.101381	0.124	TNF
HMGB2	0.351063	0.277516	TNF
HMMR	0.1595	0.148497	TNF
HNRNPA0	-0.317804	-0.33182	TNF
HNRNPA2B	-0.229839	-0.340505	TNF
HNRNPA3	-0.346023	-0.215492	TNF
HNRNPAB	0.037593	-0.103128	TNF
HNRNPC	-0.369557	-0.281194	TNF
HNRNPDL	0.0852886	0.0545571	TNF
HNRNPH1	-0.0611798	-0.164143	TNF
HNRNPK	-0.14264	-0.434455	TNF
HNRNPL	-0.141398	-0.253263	TNF
HNRNPLL	-0.184343	-0.216858	TNF
HNRNPM	0.197614	0.0679842	TNF
HNRNPR	-0.248913	-0.114234	TNF
HNRNPU	0.0989585	-0.00719549	TNF
HNRNPUL1	-0.119401	-0.146655	TNF
HNRNPUL2	-0.0911717	-0.0321009	TNF
HNRPA1	-0.508527	-0.27739	TNF
HNRPA3	-0.409776	-0.631616	TNF
HNRPD	-0.112116	-0.226262	TNF
HNRPF	-0.313979	-0.0291349	TNF
HNRPK	-0.198593	-0.397584	TNF
HP1BP3	0.0233263	-0.0836559	TNF
HPSE	0.0765591	0.299205	TNF
HS2ST1	0.529071	0.347491	TNF
HSD17B12	-0.182377	-0.264717	TNF
HSD17B4	0.355806	0.123497	TNF
HSP90AA1	0.516822	-0.147567	TNF
HSPA5	0.0289935	-0.0593554	TNF
HSPA8	0.108759	0.0757329	TNF
HSPC152	-0.029647	0.108239	TNF
HSPD1	0.0350608	0.180234	TNF
HSU53209	0.14104	0.254806	TNF
IARS	-0.0142519	-0.0536674	TNF
IDH2	0.217479	0.145286	TNF
IFI16	0.165815	0.0289108	TNF
IKZF1	0.181166	-0.124196	TNF
IKZF3	0.392317	0.455871	TNF
ILF2	0.0655723	-0.0701146	TNF
IMPDH2	0.41565	0.427052	TNF
IQGAP1	0.51248	0.223509	TNF
ISG15	0.0556121	0.170021	TNF
ISG20L2	-0.0818123	-0.098689	TNF
ISY1	0.141694	-0.148739	TNF
JTV1	0.0270125	-0.172616	TNF
KARS	-0.156675	-0.291014	TNF
KCNAB2	-0.723777	-0.271665	TNF
KEAP1	0.227002	0.430159	TNF
KHDRBS1	-0.367546	-0.413486	TNF
KHSRP	-0.324672	-0.551491	TNF
KIAA0430	0.325386	0.406388	TNF
KIAA0971	0.889941	0.561622	TNF
KIAA1429	1.10702	0.31793	TNF
KIAA1529	-0.0588486	-0.286408	TNF
KIF2A	0.294665	0.0125918	TNF
KIF2C	0.0143553	0.0895283	TNF
KIFC1	0.059909	0.242209	TNF
KLF13	0.261952	-0.00273846	TNF
KPNA2	0.155231	-0.101112	TNF
KRR1	-0.176609	-0.235972	TNF
KTN1	-0.570679	0.23138	TNF
LARP1	-0.0383323	-0.104202	TNF
LARP4	0.478713	-0.495081	TNF
LARP4B	0.183328	0.18843	TNF
LARP7	-0.178061	-0.0681893	TNF
LARS	0.117296	-0.00532815	TNF
LAS1L	0.0513026	0.405929	TNF
LBR	0.138552	0.185671	TNF
LEF1	-0.172132	0.0368219	TNF
LIME1	0.0243196	-0.119157	TNF
LIME1	-0.179482	0.19413	TNF
LMNB1	-0.107213	0.244121	TNF
LRPPRC	-0.0963292	-0.140386	TNF
LRRC59	-0.0229766	0.274093	TNF
LRRC8C	-0.273012	0.304184	TNF
LSM1	1.77117	1.51054	TNF
LSM14A	0.0809305	-0.229096	TNF
LSM2	0.929488	1.12186	TNF
LSM3	1.40512	-0.00460933	TNF
LSM4	1.11763	1.09369	TNF
LSM6	1.07683	0.833876	TNF
LSM7	0.948302	0.952936	TNF
LSM8	0.211635	0.634957	TNF
LUC7L	0.210763	0.0346036	TNF
LUC7L2	0.0292761	-0.0643311	TNF
LYAR	-0.33308	-0.157044	TNF
MAGT1	0.00590291	0.0839515	TNF
MAP4	0.144699	0.261483	TNF
MARK2	0.257976	0.0373843	TNF
MARK3	0.578987	0.225312	TNF
MARS	0.120219	-0.0462816	TNF
MATR3	-0.0751704	-0.0514416	TNF
MAZ	0.122076	-0.220825	TNF
MBNL1	-0.0825606	0.140651	TNF
MCCC1	-0.174117	-0.208517	TNF
MCCC2	0.104605	-0.229957	TNF
MCM3	0.44297	0.405566	TNF
MCM5	0.121811	0.252931	TNF
MCTS1	0.50284	0.665157	TNF
ME2	-0.155325	-0.167615	TNF
METTL16	0.14978	0.343586	TNF
METTL17	-0.0722248	0.0814153	TNF
MGC20255	-0.47299	-0.116631	TNF
MITD1	0.0533895	-0.0274371	TNF
MKI67	0.0246034	0.0603221	TNF
MOV10	-0.119275	-0.0408223	TNF
MPG	0.151209	0.0579172	TNF
MPHOSPH6	-0.00135681	-0.19862	TNF
MPHOSPH8	0.196355	-0.0102069	TNF
MRPL11	0.314523	0.492809	TNF
MRPL16	-0.0369699	0.277167	TNF
MRPL3	0.135141	0.333789	TNF
MRPS12	0.0186342	0.148817	TNF
MRPS2	0.43808	0.512329	TNF
MRPS22	0.218967	0.0654608	TNF
MRPS23	0.180784	0.23669	TNF
MRPS34	0.714048	0.441615	TNF
MRPS7	0.449958	-0.177471	TNF
MRPS9	0.177982	0.197153	TNF
MRTO4	-0.119683	-0.0886844	TNF
MSH3	0.0831112	0.189483	TNF
MSN	0.0313951	0.258391	TNF
MTA2	0.138028	0.29573	TNF
MTDH	0.429214	0.180217	TNF
MTHFSD	-0.00127013	-0.0413831	TNF
MTIF3	-0.313692	0.107694	TNF
MTMR1	0.507719	0.496977	TNF
MTPAP	0.386259	0.0228447	TNF
MYBBP1A	0.0368901	0.182442	TNF
MYL6	0.126312	0.38449	TNF
MYO1G	-0.086492	0.18917	TNF
MYO9B va	0.10608	0.0882547	TNF
NAT10	0.167872	0.0945259	TNF
NCAPD3	0.0905825	0.518804	TNF
NCAPG2	0.368936	0.230381	TNF
NCBP1	0.20063	-0.0347792	TNF
NCBP2	-0.0538082	-0.164014	TNF
NCL	0.165815	0.0529398	TNF
NCOA5	-0.116536	-0.346758	TNF
NDUFA6	0.277271	0.565588	TNF
NEMF	-0.298105	0.291168	TNF
NHP2	0.116764	0.0452826	TNF
NHP2L1	0.0909888	0.0456101	TNF
NIFK	0.194844	0.0705423	TNF
NIP7	-0.102527	0.0540328	TNF
NKRF	-0.28358	-0.238909	TNF
NOB1	0.798507	0.103131	TNF
NOL7	0.320773	0.208328	TNF
NOL9	0.0762854	0.180283	TNF
NOLA1	-0.0950651	0.192035	TNF
NONO	0.171975	-0.0315363	TNF
NOP10	0.0353423	-0.00719549	TNF
NOP14	-0.517338	0.0607885	TNF
NOP16	-0.136141	-0.212258	TNF
NOP2	-0.0950035	0.0542275	TNF
NOP56	0.122474	-0.0277203	TNF
NOP58	0.108223	-0.0721745	TNF
NOP9	-0.0801794	0.045357	TNF
N-PAC	0.233765	0.154088	TNF
NSUN2	-0.0169936	-0.0747794	TNF
NSUN5	0.121546	0.142449	TNF
NUDT21	0.622368	0.357252	TNF
NUFIP2	-0.0522067	0.13984	TNF
NUMA1	-0.123528	-0.0048968	TNF
NUSAP1	0.195977	0.0756264	TNF
NXF1	0.342896	0.121	TNF
OAS2	0.237808	0.488451	TNF
OASL	-0.0808353	-0.216982	TNF
OBFC1	0.0862402	0.10715	TNF
P4HA1	-0.0541227	-0.132379	TNF
PABPC1	-0.164076	-0.0521377	TNF
PABPC4	-0.13714	-0.136454	TNF
PABPN1	0.00805652	-0.131985	TNF
PAK1IP1	0.0306892	0.394714	TNF
PAPD4	-0.0640123	0.0588486	TNF
PARP12	-0.378701	-0.426533	TNF
PATL1	1.43717	1.30836	TNF
PC	-0.0723614	-0.170566	TNF
PC4	0.0398403	0.142529	TNF
PCBP1	-0.140476	-0.0490731	TNF
PCBP2	-0.077726	-0.173255	TNF
PCCA	-0.107866	-0.311619	TNF
PCCB	0.0271541	-0.198117	TNF
PCNP	-0.0941254	0.0544672	TNF
PDCD11	-0.0251183	0.062957	TNF
PDCD7	-0.00236799	0.101258	TNF
PDS5B	0.438293	0.360823	TNF
PECR	0.241474	-0.00331442	TNF
PES1	0.227248	-0.0316775	TNF
PGAM5	0.14483	0.198196	TNF
PHAX	0.0569996	0.0940177	TNF
PHF3	0.567837	-0.00891703	TNF
PHF5A	-0.216351	-0.187008	TNF
PHF6	0.276675	-0.0922074	TNF
PINX1	0.0301242	-0.409581	TNF
PIP4K2A	1.37267	-0.0448837	TNF
PIP5K1A	0.139993	0.0630625	TNF
PLK1	0.544881	0.399331	TNF
PLRG1	-0.0931094	0.105722	TNF
PNN	-0.942557	-0.578214	TNF
PNO1	0.424492	0.107275	TNF
PNPLA6	0.070252	0.283474	TNF
POLD1	0.853277	0.652607	TNF
POLDIP3	0.38416	0.351443	TNF
POLE1	0.301822	0.688939	TNF
POLG2	-0.0875341	0.137061	TNF
POLR1A	0.525568	0.0922633	TNF
POLR1B	0.55031	0.275786	TNF
POLR1C	0.0716254	0.2712	TNF
POLR1E	0.408494	0.308698	TNF
POLR2A	0.67428	0.291221	TNF
POLR2B	0.815248	0.298282	TNF
POLR2C	-0.111134	0.503507	TNF
POLR2E	0.501617	0.251298	TNF
POLR2H	0.10017	-0.304978	TNF
POLR2J1	0.610983	0.511033	TNF
POLR3A	0.308943	0.212634	TNF
POLR3D	0.284514	0.30652	TNF
POLR3E	0.0557509	0.369576	TNF
POLRMT	0.254594	0.488147	TNF
POP1	-0.215178	0.0307518	TNF
POP4	0.147046	0.0900964	TNF
POP7	-0.0817665	-0.565597	TNF
PPAN-P2R	-0.376732	0.464942	TNF
PPHLN1	0.270828	0.0849917	TNF
PPIE	-0.0812016	0.0841961	TNF
PPIG	0.23352	0.32954	TNF
PPP1CA	-0.517276	-0.436801	TNF
PPP1R10	-1.11447	-1.17996	TNF
PRC1	0.128689	-0.303459	TNF
PRDX1	-0.105923	-0.0949116	TNF
PRF1	0.0294175	0.121267	TNF
PRKDC	0.154065	0.488836	TNF
PRKRA	-0.0522067	-0.239765	TNF
PRMT1	-0.222061	-0.259905	TNF
PRPF19	0.00561564	0.201626	TNF
PRPF3	0.36793	0.112818	TNF
PRPF31	0.382169	0.364181	TNF
PRPF4	0.39594	0.08982	TNF
PRPF40A	0.210638	-0.130931	TNF
PRPF6	0.0514416	0.165758	TNF
PRPF8	0.210139	0.172571	TNF
PRRC2A	0.436695	0.208328	TNF
PRRC2C	0.222681	0.1538	TNF
PSD4	0.263034	0.159895	TNF
PSIP1	-0.0534488	0.410313	TNF
PSPC1	0.205643	-0.137635	TNF
PTCD3	0.278936	0.151282	TNF
PTDSS1	0.205643	-0.79917	TNF
PTRH1	-0.160218	0.236894	TNF
PUF60	-0.0379619	0.0622639	TNF
PUM2	0.305562	0.113224	TNF
PUS1	0.125122	-0.119024	TNF
PUS10	0.10286	0.226426	TNF
PUS7	0.0714881	-0.0578315	TNF
PUS7L	0.274411	0.186952	TNF
PUSL1	-0.0105558	-0.0413831	TNF
PWP1	-0.0942024	-0.00647761	TNF
PYCR2	0.0366088	-0.0524158	TNF
PYHIN1	0.356144	-0.0255958	TNF
QARS	0.0377336	-0.0550568	TNF
QKI	-0.0258085	-0.0270125	TNF
RACGAP1	0.0209111	0.0572416	TNF
RALY	-0.190553	-0.0600474	TNF
RARS	0.0274371	-0.0384361	TNF
RASAL3	0.269871	0.188578	TNF
RBBP4	-0.000317429	0.175012	TNF
RBBP6	0.525167	0.49076	TNF
RBBP7	-0.792807	-0.037312	TNF
RBM14	0.0813396	0.0672887	TNF
RBM15	0.349931	-0.240497	TNF
RBM15B	0.218595	0.200482	TNF
RBM17	-0.0840279	0.044345	TNF
RBM19	0.114767	0.0363188	TNF
RBM22	0.0264459	-0.0360461	TNF
RBM25	0.0353423	0.131598	TNF
RBM27	0.394514	0.337558	TNF
RBM28	-0.138759	0.287765	TNF
RBM3	0.0263043	0.108052	TNF
RBM39	-0.0655062	-0.246834	TNF
RBM42	0.392867	0.132752	TNF
RBM45	-0.168301	0.112444	TNF
RBM5	0.165044	0.238051	TNF
RBM6	0.081067	-0.134878	TNF
RBM7	-0.131124	-0.133827	TNF
RBMS1	-0.348519	-0.376513	TNF
RBMX	-0.106933	-0.216486	TNF
RBMX2	-0.0795847	0.00161668	TNF
RBMXL1	-0.127479	-0.153676	TNF
RECQL	0.173895	0.0969926	TNF
REXO1	-1.18524	0.261085	TNF
REXO4	0.222434	0.086921	TNF
RFC1	0.192825	-0.0223323	TNF
RFC2	0.221568	0.13261	TNF
RFC3	0.262313	-0.00432164	TNF
RFC4	0.278817	0.224065	TNF
RFC5	0.336969	0.0568213	TNF
RIF1	0.581978	0.659791	TNF
RIOK2	0.405339	0.130476	TNF
RLTPR	-0.525538	0.904872	TNF
RNF213	0.119821	0.309824	TNF
RNMT	0.0694271	0.288681	TNF
RNMTL1	0.445833	-0.238175	TNF
RNPC3	0.147958	-0.00187425	TNF
RNPS1	-0.0769954	-0.393636	TNF
ROD1	-0.0411054	-0.1129	TNF
RPA1	0.411426	0.240043	TNF
RPA2	0.45628	0.285266	TNF
RPA3	0.299831	0.136506	TNF
RPL10	0.0234683	-0.133827	TNF
RPL10A	-0.250766	0.0734844	TNF
RPL11	0.328607	0.135713	TNF
RPL12	-0.348519	-0.0806577	TNF
RPL13	-0.103457	0.150449	TNF
RPL13A	-0.141526	-0.0614305	TNF
RPL14	-0.0966069	-0.0301242	TNF
RPL15	-0.224975	-0.0557509	TNF
RPL17	-0.152596	0.0758393	TNF
RPL18	-0.179727	-0.0241777	TNF
RPL18A	-0.0612701	0.0406601	TNF
RPL19	-0.201974	-0.224905	TNF
RPL21	-0.13443	0.022918	TNF
RPL22	0.221815	0.183507	TNF
RPL22L1	0.00748262	-0.174151	TNF
RPL23	0.178492	0.312473	TNF
RPL23A	-0.0654911	0.0770715	TNF
RPL24	-0.0261463	-0.0706641	TNF
RPL26	0.180403	0.125384	TNF
RPL26L1	0.546166	-0.0947765	TNF
RPL27	-0.20156	0.169907	TNF
RPL27A	0.0454429	0.106017	TNF
RPL28	-0.18682	-0.263635	TNF
RPL29	-0.0744715	-0.0415233	TNF
RPL3	-0.126848	-0.0941009	TNF
RPL30	-0.178143	-0.0558898	TNF
RPL31	-0.199554	-0.206893	TNF
RPL32	0.0713507	0.00718809	TNF
RPL34	-0.214927	-0.344374	TNF
RPL35	-0.147282	-0.0229004	TNF
RPL35A	-0.22452	-0.151079	TNF
RPL36	-0.122633	0.0783199	TNF
RPL36AL	-0.154715	-0.0951818	TNF
RPL37A	-0.0120971	0.0298385	TNF
RPL38	0.0531114	0.303561	TNF
RPL39P5	0.0801119	0.0350321	TNF
RPL4	-0.121314	0.0598859	TNF
RPL5	-0.402283	-0.0316775	TNF
RPL6	-0.156788	-0.0970713	TNF
RPL7	-0.0526406	0.023871	TNF
RPL7A	-0.205563	0.0453719	TNF
RPL7L1	0.264476	0.292899	TNF
RPL8	-0.130365	-0.0180643	TNF
RPL9	0.0745054	0.0222438	TNF
RPLP0	-0.211782	0.078518	TNF
RPLP1	-0.714846	-0.351628	TNF
RPLP2	-0.752048	-0.5655	TNF
RPN1	0.165172	0.225481	TNF
RPN2	0.0268709	0.0712393	TNF
RPP25L	-0.193107	-0.623024	TNF
RPP30	0.0392789	0.285864	TNF
RPP38	0.234011	-0.20201	TNF
RPP40	0.452806	-0.0909888	TNF
RPRC1	0.218347	0.353266	TNF
RPS10	0.144438	0.603008	TNF
RPS11	0.0377336	0.0665634	TNF
RPS12	-0.391039	-0.0840642	TNF
RPS13	0.0900404	0.0864767	TNF
RPS14	-0.0311646	-0.176961	TNF
RPS15	-0.100438	-0.194339	TNF
RPS16	0.151989	0.105892	TNF
RPS17	-0.0623242	-0.0455827	TNF
RPS18	0.179384	0.140492	TNF
RPS19	0.0443242	-0.0340749	TNF
RPS2	0.0745054	0.090296	TNF
RPS20	0.131721	0.0902499	TNF
RPS23	-0.0353426	-0.171591	TNF
RPS24	0.0343565	0.0391029	TNF
RPS25	0.0411028	0.00924837	TNF
RPS26	-0.181051	-0.270708	TNF
RPS27	0.044464	0.135047	TNF
RPS27A	-0.472389	-0.227495	TNF
RPS28	-0.0284399	-0.269632	TNF
RPS29	0.0453032	0.076828	TNF
RPS3	0.259544	0.0438838	TNF
RPS3A	-0.133939	-0.0881415	TNF
RPS4X	0.329296	0.166681	TNF
RPS4Y1	0.378512	0.287871	TNF
RPS5	0.262674	-0.0230425	TNF
RPS6	-0.10827	0.0136983	TNF
RPS7	0.0357646	-0.00920381	TNF
RPS8	-0.159782	-0.0451634	TNF
RPS9	0.209141	0.195104	TNF
RRBP1	-0.202456	0.0163515	TNF
RRP12	0.130799	0.0378286	TNF
RRP15	0.698752	-0.443182	TNF
RRP1B	-0.0899735	-0.470407	TNF
RRP9	-0.16694	0.153094	TNF
RSBN1	0.227125	-0.116897	TNF
RSL1D1	-0.118226	-0.204266	TNF
RTCA	-0.130255	0.0607434	TNF
RTCB	0.135929	-0.0659859	TNF
RUVBL1	-0.184556	0.361027	TNF
RUVBL2	0.325962	0.190125	TNF
SAFB	0.200002	-0.0526941	TNF
SAFB2	0.1644	0.0664727	TNF
SAMD9	0.258941	0.480599	TNF
SAMHD1	0.203013	0.245112	TNF
SAP18	0.192699	0.169177	TNF
SART1	0.105008	0.0507116	TNF
SBF1	0.591009	0.461919	TNF
SEC61A1	0.498761	0.17599	TNF
SERBP1	0.270589	0.0736513	TNF
SETX	-0.00750711	-0.0538064	TNF
SF1	-0.152693	-0.204391	TNF
SF1	-0.229958	-0.492007	TNF
SF3A1	0.112233	0.0264108	TNF
SF3A2	0.124461	0.318434	TNF
SF3A3	0.0261627	0.322108	TNF
SF3B1	-0.00707212	-0.0230425	TNF
SF3B2	-0.0382433	-0.0464211	TNF
SF3B3	-0.0323297	0.0797372	TNF
SF3B4	-0.504325	0.032492	TNF
SF3B5	-0.268	0.101614	TNF
SF3B6	-0.25398	0.103782	TNF
SFPQ	0.0676387	-0.235972	TNF
SFRS11	0.00475299	-0.0211954	TNF
SFRS15	0.310456	0.398988	TNF
SFRS5	0.177471	0.074198	TNF
SFXN1	0.247563	0.0264696	TNF
SGPL1	-0.0853131	-0.0418037	TNF
SHINC3	0.277747	0.227996	TNF
SHMT2	1.0615	1.04445	TNF
SKIV2L	0.621149	0.381141	TNF
SKIV2L2	0.109962	-0.0230425	TNF
SLC25A1	0.308594	0.292087	TNF
SLC25A11	0.110764	0.454032	TNF
SLC25A3	0.286645	0.418504	TNF
SLC25A5	0.208018	0.129134	TNF
SLC25A6	0.226262	0.318956	TNF
SLFN5	0.278461	0.412328	TNF
SLIRP	-0.0781219	-0.0177795	TNF
SLTM	0.200128	0.196591	TNF
SMARCA5	0.000576886	0.450262	TNF
SMARCC2	0.172487	0.64939	TNF
SMC1A	0.348006	0.0335695	TNF
SMC2	0.221568	0.235229	TNF
SMC3	0.461319	0.247817	TNF
SMC4	0.262794	0.0748513	TNF
SMNDC1	-0.0154617	-0.129745	TNF
SMU1	0.267835	-0.0617071	TNF
SND1	0.500088	0.214475	TNF
SNIP1	0.214374	0.0572265	TNF
SNRNP200	0.203389	0.199554	TNF
SNRNP48	-0.264842	0.515542	TNF
SNRP70	0.170822	-0.016639	TNF
SNRPA1	-0.00471089	0.0903575	TNF
SNRPB2	0.0816123	0.273727	TNF
SNRPD1	-0.0613152	0.0222145	TNF
SNRPD2	-0.254375	-0.132906	TNF
SNRPD3	0.0680517	0.169664	TNF
SNRPE	-0.315253	0.172799	TNF
SNRPF	0.0607391	0.130508	TNF
SNRPG	-0.209295	-0.2444	TNF
SNRPN	-0.25708	0.318488	TNF
SNW1	0.226878	0.385582	TNF
SNX20	0.326307	0.316259	TNF
SON	-0.146531	-0.179893	TNF
SP110	-0.485297	-0.0829751	TNF
SPATS2	0.37529	-0.0160683	TNF
SPATS2L	0.0661237	-0.0268709	TNF
SPOP	-0.392648	0.505697	TNF
SRBD1	-0.0504726	-0.0896338	TNF
SRP14	0.241108	0.339692	TNF
SRP68	-0.0595851	0.0593145	TNF
SRP9	0.156008	0.129103	TNF
SRPK1	-0.206878	-0.27011	TNF
SRPK2	-0.0889297	-0.185993	TNF
SRRM1	-0.0767215	-0.149389	TNF
SRRM2	0.163885	0.149281	TNF
SRRT	0.0912597	0.192579	TNF
SRSF1	0.0234683	0.0564162	TNF
SRSF10	-0.166389	0.00411755	TNF
SRSF2	0.201006	-0.126048	TNF
SRSF3	0.106482	-0.191689	TNF
SRSF6	0.0236102	0.0836762	TNF
SRSF7	-0.0914022	-0.184344	TNF
SRSF9	-0.0198577	-0.118758	TNF
SSB	-0.0295734	-0.163885	TNF
SSR4	0.095722	0.160008	TNF
STAU1	-0.0371031	0.111259	TNF
STAU2	-0.00348108	-0.10916	TNF
STK10	0.0949116	0.0405414	TNF
STRAP	-0.0118789	-0.1141	TNF
STT3B	0.135929	0.087718	TNF
SUGP2	0.169412	0.294668	TNF
SYNCRIP	-0.158526	-0.161049	TNF
TAF15	0.227002	-0.131326	TNF
TAP1	-0.0998655	0.247748	TNF
TAP2	0.10916	0.172116	TNF
TARS	0.0630888	-0.0453032	TNF
TARSL2	0.0380147	0.00131343	TNF
TBC1D10C	0.737168	-0.0176369	TNF
TBL2	-0.15457	0.232277	TNF
TCEANC2	0.0714881	0.50224	TNF
TCEB3	-0.175697	0.0753224	TNF
TDRD3	0.33674	-0.0514416	TNF
TECR	0.0936954	0.0068256	TNF
TERF2	-0.365462	-0.790021	TNF
TFAM	0.230203	0.0830343	TNF
TFB1M	0.528471	0.207361	TNF
TFIP11	0.241596	-0.00748262	TNF
THAP11	0.433921	0.291062	TNF
THEX1	0.121413	-0.0197731	TNF
THOC1	0.910886	0.198941	TNF
THOC2	0.589859	0.22329	TNF
THRAP3	0.127897	0.044107	TNF
THUMPD1	-0.0676213	-0.138028	TNF
THUMPD2	-0.215295	0.126896	TNF
THYN1	-0.0963601	0.14116	TNF
TIA1	-0.241253	-0.428035	TNF
TIAL1	-0.0684077	-0.133564	TNF
TMA16	-0.0848386	0.119808	TNF
TMED10	0.129349	-0.0104934	TNF
TMPO	0.267716	0.206079	TNF
TNRC6A	-0.268434	0.0797219	TNF
TNRC6B	-0.279441	-0.0447438	TNF
TOE1	-0.0426946	-0.151599	TNF
TOP1	0.331361	0.0769954	TNF
TOP2A	-0.248108	0.369166	TNF
TOP3B	0.795351	0.391418	TNF
TOX4	-1.40125	-1.08223	TNF
TRANK1	-0.0998036	-0.398788	TNF
TREX1	0.187008	0.0919865	TNF
TRIM25	0.217603	0.197385	TNF
TRIM26	0.459641	0.199057	TNF
TRIM28	-0.0594348	0.156306	TNF
TRIM56	0.229096	0.0960208	TNF
TRIP4	0.386701	0.259824	TNF
TRMT10C	-0.00235352	-0.134352	TNF
TRMT1L	0.13014	-0.701948	TNF
TRMT2A	0.293841	0.146419	TNF
TRMT6	-0.002657	0.12904	TNF
TRMT61B	0.288536	0.0328904	TNF
TROVE2	-0.0667446	0.119087	TNF
TRRAP	0.412077	0.334898	TNF
TSR1	-0.00170338	0.206495	TNF
TTC37	0.67708	0.341135	TNF
TUBA1C	0.184979	0.4993	TNF
TUBA4A	0.0291349	0.134208	TNF
TUBB	0.326077	0.22901	TNF
TUBB4B	0.290896	0.284563	TNF
TXN	0.133169	0.371665	TNF
U2AF1	-0.0949418	-0.0714881	TNF
U2AF2	-0.313459	-0.127105	TNF
U2SURP	0.283803	-0.117562	TNF
U5-116KD	0.157044	0.153783	TNF
UBAP2L	-0.114035	0.399369	TNF
UHRF1	0.334225	0.0669714	TNF
UHRF2	-0.172295	0.161766	TNF
UNC84B	0.269273	0.134002	TNF
UPF1	0.0323829	0.1148	TNF
UPF2	0.582652	0.459973	TNF
UQCRC2	0.0614305	-0.0825664	TNF
USMG5	0.371392	-0.210389	TNF
USP10	-0.239481	-0.224534	TNF
USP36	-0.199554	-0.098689	TNF
USP39	0.0809305	0.272524	TNF
USP7	0.392317	-0.110096	TNF
VARS2	0.124063	0.0628364	TNF
VEZF1	0.265077	-0.0786098	TNF
VIM	-0.0715728	0.356458	TNF
VRK2	0.291368	0.308394	TNF
WDR3	0.719665	0.241373	TNF
WDR33	0.232047	0.0694519	TNF
WDR36	0.147437	0.251556	TNF
WDR5	-0.557709	0.251934	TNF
WDR57	0.192699	0.17067	TNF
WDR6	0.0469799	0.040304	TNF
WDR61	0.0233263	0.301817	TNF
WDR76	-0.0068256	0.0571515	TNF
WDR82	-1.13255	-1.13993	TNF
WIBG	-0.313137	-0.573956	TNF
WTAP	0.439995	0.267618	TNF
WWP2	0.560617	0.43571	TNF
XAB2	0.0366088	0.0133197	TNF
XRCC5	-0.142242	0.130444	TNF
XRCC6	-0.0945875	-0.0127833	TNF
XRN1	0.483571	0.217659	TNF
XRN2	0.217975	0.172116	TNF
YBX1	-0.328743	-0.399882	TNF
YLPM1	0.0106367	0.0871509	TNF
YTHDC1	1.30667	1.34968	TNF
YTHDC2	0.407842	0.280685	TNF
YTHDF1	3.64224	3.55867	TNF
YTHDF2	4.13512	3.35458	TNF
YTHDF3	4.02024	4.29228	TNF
YWHAG	0.378179	0.416404	TNF
YWHAH	-0.167896	0.399902	TNF
YWHAZ	-0.130966	0.0396366	TNF
YY1	0.0839282	0.0134798	TNF
ZC2HC1A	0.66939	0.311757	TNF
ZC3H11A	-0.679481	-0.735695	TNF
ZC3H13	0.431035	0.255581	TNF
ZC3H15	-0.203004	0.114269	TNF
ZC3H18	-0.0312678	-0.185486	TNF
ZC3H4	-0.32916	-0.616922	TNF
ZC3H7A	-1.38983	-1.40289	TNF
ZC3H7B	-1.86244	-1.79056	TNF
ZC3HAV1	-0.845469	-0.943284	TNF
ZCCHC17	0.0976109	-0.202888	TNF
ZCCHC3	-0.296651	-0.0500489	TNF
ZCCHC6	-0.053898	0.00212236	TNF
ZCCHC8	-0.216619	-0.163756	TNF
ZCRB1	-0.105411	-0.212507	TNF
ZFP91-CN	0.0201999	-0.382059	TNF
ZFR	-0.143198	-0.144177	TNF
ZGPAT	-0.134651	-0.118493	TNF
ZMAT5	-0.14626	-0.165815	TNF
ZNF22	-0.257545	-0.447844	TNF
ZNF638	-0.0818123	-0.308361	TNF
ZNF787	0.226755	0.0352835	TNF
ZNFX1	0.032242	-0.120485	TNF
ZNHIT6	0.993566	-1.81057	TNF
ZRSR2	-0.180561	0.0391177	TNF
