# Supplementary material for: Meta-unstable mRNAs in activated CD8+ T cells are defined by interlinked AU-rich elements and m6A mRNA methylation
Source: Nat Commun. 2026 Jan 22;17:160. doi: 10.1038/s41467-025-67762-w (PMC12827480; doi:10.1038/s41467-025-67762-w)
Supplement: Supplementary file 6 — Source Data [file 41467_2025_67762_MOESM6_ESM.zip › Source Data/Fig-S4D.csv]

pos	sample	motif.group	count
-500	YTHDF1	miCLIP.ARE.c3	7.910913767
-499	YTHDF1	miCLIP.ARE.c3	7.971654363
-498	YTHDF1	miCLIP.ARE.c3	6.675611044
-497	YTHDF1	miCLIP.ARE.c3	7.022491074
-496	YTHDF1	miCLIP.ARE.c3	7.13958138
-495	YTHDF1	miCLIP.ARE.c3	8.142167121
-494	YTHDF1	miCLIP.ARE.c3	7.558179222
-493	YTHDF1	miCLIP.ARE.c3	7.446943432
-492	YTHDF1	miCLIP.ARE.c3	8.358052371
-491	YTHDF1	miCLIP.ARE.c3	7.246426283
-490	YTHDF1	miCLIP.ARE.c3	8.233643922
-489	YTHDF1	miCLIP.ARE.c3	8.886422375
-488	YTHDF1	miCLIP.ARE.c3	6.99687757
-487	YTHDF1	miCLIP.ARE.c3	7.359857517
-486	YTHDF1	miCLIP.ARE.c3	8.841049882
-485	YTHDF1	miCLIP.ARE.c3	9.382592545
-484	YTHDF1	miCLIP.ARE.c3	9.050348803
-483	YTHDF1	miCLIP.ARE.c3	8.701273329
-482	YTHDF1	miCLIP.ARE.c3	7.966531662
-481	YTHDF1	miCLIP.ARE.c3	8.088744669
-480	YTHDF1	miCLIP.ARE.c3	8.287066374
-479	YTHDF1	miCLIP.ARE.c3	7.896277479
-478	YTHDF1	miCLIP.ARE.c3	7.673805898
-477	YTHDF1	miCLIP.ARE.c3	7.130067792
-476	YTHDF1	miCLIP.ARE.c3	9.501878294
-475	YTHDF1	miCLIP.ARE.c3	8.920085838
-474	YTHDF1	miCLIP.ARE.c3	8.143630749
-473	YTHDF1	miCLIP.ARE.c3	8.846904397
-472	YTHDF1	miCLIP.ARE.c3	7.673805898
-471	YTHDF1	miCLIP.ARE.c3	8.546128675
-470	YTHDF1	miCLIP.ARE.c3	7.872127603
-469	YTHDF1	miCLIP.ARE.c3	7.982631579
-468	YTHDF1	miCLIP.ARE.c3	10.32077862
-467	YTHDF1	miCLIP.ARE.c3	8.532956015
-466	YTHDF1	miCLIP.ARE.c3	7.113236061
-465	YTHDF1	miCLIP.ARE.c3	9.393569761
-464	YTHDF1	miCLIP.ARE.c3	9.106698512
-463	YTHDF1	miCLIP.ARE.c3	8.528565129
-462	YTHDF1	miCLIP.ARE.c3	8.407815751
-461	YTHDF1	miCLIP.ARE.c3	8.183148728
-460	YTHDF1	miCLIP.ARE.c3	7.788700761
-459	YTHDF1	miCLIP.ARE.c3	7.648192394
-458	YTHDF1	miCLIP.ARE.c3	9.218666117
-457	YTHDF1	miCLIP.ARE.c3	8.168512439
-456	YTHDF1	miCLIP.ARE.c3	8.725423205
-455	YTHDF1	miCLIP.ARE.c3	8.962531074
-454	YTHDF1	miCLIP.ARE.c3	8.332438867
-453	YTHDF1	miCLIP.ARE.c3	7.793823462
-452	YTHDF1	miCLIP.ARE.c3	8.53368783
-451	YTHDF1	miCLIP.ARE.c3	7.154949482
-450	YTHDF1	miCLIP.ARE.c3	8.131921719
-449	YTHDF1	miCLIP.ARE.c3	9.849490138
-448	YTHDF1	miCLIP.ARE.c3	9.253061394
-447	YTHDF1	miCLIP.ARE.c3	9.55603256
-446	YTHDF1	miCLIP.ARE.c3	8.314875321
-445	YTHDF1	miCLIP.ARE.c3	10.035371
-444	YTHDF1	miCLIP.ARE.c3	9.002780866
-443	YTHDF1	miCLIP.ARE.c3	8.489778965
-442	YTHDF1	miCLIP.ARE.c3	7.610869859
-441	YTHDF1	miCLIP.ARE.c3	10.40566909
-440	YTHDF1	miCLIP.ARE.c3	6.189686276
-439	YTHDF1	miCLIP.ARE.c3	8.743718565
-438	YTHDF1	miCLIP.ARE.c3	8.535151459
-437	YTHDF1	miCLIP.ARE.c3	7.528174831
-436	YTHDF1	miCLIP.ARE.c3	7.417670855
-435	YTHDF1	miCLIP.ARE.c3	9.23915692
-434	YTHDF1	miCLIP.ARE.c3	9.0349807
-433	YTHDF1	miCLIP.ARE.c3	8.38439769
-432	YTHDF1	miCLIP.ARE.c3	6.852710131
-431	YTHDF1	miCLIP.ARE.c3	9.568473405
-430	YTHDF1	miCLIP.ARE.c3	8.163389738
-429	YTHDF1	miCLIP.ARE.c3	7.385471021
-428	YTHDF1	miCLIP.ARE.c3	7.799677977
-427	YTHDF1	miCLIP.ARE.c3	9.173293624
-426	YTHDF1	miCLIP.ARE.c3	8.160462481
-425	YTHDF1	miCLIP.ARE.c3	7.600624458
-424	YTHDF1	miCLIP.ARE.c3	8.190466872
-423	YTHDF1	miCLIP.ARE.c3	6.94711419
-422	YTHDF1	miCLIP.ARE.c3	9.579450621
-421	YTHDF1	miCLIP.ARE.c3	9.64897299
-420	YTHDF1	miCLIP.ARE.c3	8.431965627
-419	YTHDF1	miCLIP.ARE.c3	9.854612839
-418	YTHDF1	miCLIP.ARE.c3	8.473679048
-417	YTHDF1	miCLIP.ARE.c3	7.639410621
-416	YTHDF1	miCLIP.ARE.c3	6.476557524
-415	YTHDF1	miCLIP.ARE.c3	7.693564888
-414	YTHDF1	miCLIP.ARE.c3	8.491242594
-413	YTHDF1	miCLIP.ARE.c3	7.841391398
-412	YTHDF1	miCLIP.ARE.c3	8.554178633
-411	YTHDF1	miCLIP.ARE.c3	7.542079305
-410	YTHDF1	miCLIP.ARE.c3	7.346684857
-409	YTHDF1	miCLIP.ARE.c3	8.745914008
-408	YTHDF1	miCLIP.ARE.c3	9.014489897
-407	YTHDF1	miCLIP.ARE.c3	7.774064473
-406	YTHDF1	miCLIP.ARE.c3	8.746645823
-405	YTHDF1	miCLIP.ARE.c3	7.596233571
-404	YTHDF1	miCLIP.ARE.c3	6.740010712
-403	YTHDF1	miCLIP.ARE.c3	6.670488343
-402	YTHDF1	miCLIP.ARE.c3	7.825291481
-401	YTHDF1	miCLIP.ARE.c3	8.431233812
-400	YTHDF1	miCLIP.ARE.c3	9.35697904
-399	YTHDF1	miCLIP.ARE.c3	7.83334144
-398	YTHDF1	miCLIP.ARE.c3	7.526711202
-397	YTHDF1	miCLIP.ARE.c3	8.514660655
-396	YTHDF1	miCLIP.ARE.c3	8.16192611
-395	YTHDF1	miCLIP.ARE.c3	8.175098769
-394	YTHDF1	miCLIP.ARE.c3	8.29804359
-393	YTHDF1	miCLIP.ARE.c3	6.791237721
-392	YTHDF1	miCLIP.ARE.c3	7.946040859
-391	YTHDF1	miCLIP.ARE.c3	9.061326019
-390	YTHDF1	miCLIP.ARE.c3	7.328389497
-389	YTHDF1	miCLIP.ARE.c3	7.838464141
-388	YTHDF1	miCLIP.ARE.c3	7.801141606
-387	YTHDF1	miCLIP.ARE.c3	7.152754039
-386	YTHDF1	miCLIP.ARE.c3	8.508074325
-385	YTHDF1	miCLIP.ARE.c3	8.672732568
-384	YTHDF1	miCLIP.ARE.c3	8.270966457
-383	YTHDF1	miCLIP.ARE.c3	8.953017486
-382	YTHDF1	miCLIP.ARE.c3	7.992145167
-381	YTHDF1	miCLIP.ARE.c3	9.026930742
-380	YTHDF1	miCLIP.ARE.c3	8.311948064
-379	YTHDF1	miCLIP.ARE.c3	8.056544835
-378	YTHDF1	miCLIP.ARE.c3	9.676050123
-377	YTHDF1	miCLIP.ARE.c3	9.033517071
-376	YTHDF1	miCLIP.ARE.c3	8.324388909
-375	YTHDF1	miCLIP.ARE.c3	9.493828335
-374	YTHDF1	miCLIP.ARE.c3	7.978972507
-373	YTHDF1	miCLIP.ARE.c3	9.15280282
-372	YTHDF1	miCLIP.ARE.c3	10.35736934
-371	YTHDF1	miCLIP.ARE.c3	8.786163801
-370	YTHDF1	miCLIP.ARE.c3	9.335024608
-369	YTHDF1	miCLIP.ARE.c3	9.695809112
-368	YTHDF1	miCLIP.ARE.c3	7.695760331
-367	YTHDF1	miCLIP.ARE.c3	9.051080617
-366	YTHDF1	miCLIP.ARE.c3	9.687759154
-365	YTHDF1	miCLIP.ARE.c3	9.5377372
-364	YTHDF1	miCLIP.ARE.c3	9.842171994
-363	YTHDF1	miCLIP.ARE.c3	9.482851119
-362	YTHDF1	miCLIP.ARE.c3	9.081816822
-361	YTHDF1	miCLIP.ARE.c3	9.107430327
-360	YTHDF1	miCLIP.ARE.c3	10.40274183
-359	YTHDF1	miCLIP.ARE.c3	10.49641408
-358	YTHDF1	miCLIP.ARE.c3	11.17992873
-357	YTHDF1	miCLIP.ARE.c3	9.674586494
-356	YTHDF1	miCLIP.ARE.c3	10.63106793
-355	YTHDF1	miCLIP.ARE.c3	8.425379297
-354	YTHDF1	miCLIP.ARE.c3	9.805581273
-353	YTHDF1	miCLIP.ARE.c3	10.02658923
-352	YTHDF1	miCLIP.ARE.c3	8.412206638
-351	YTHDF1	miCLIP.ARE.c3	9.509196438
-350	YTHDF1	miCLIP.ARE.c3	8.254134725
-349	YTHDF1	miCLIP.ARE.c3	7.556715593
-348	YTHDF1	miCLIP.ARE.c3	8.996926351
-347	YTHDF1	miCLIP.ARE.c3	7.496706811
-346	YTHDF1	miCLIP.ARE.c3	8.172171511
-345	YTHDF1	miCLIP.ARE.c3	9.20915253
-344	YTHDF1	miCLIP.ARE.c3	7.875786676
-343	YTHDF1	miCLIP.ARE.c3	9.026198927
-342	YTHDF1	miCLIP.ARE.c3	8.860808871
-341	YTHDF1	miCLIP.ARE.c3	8.423915668
-340	YTHDF1	miCLIP.ARE.c3	8.649314506
-339	YTHDF1	miCLIP.ARE.c3	9.997316649
-338	YTHDF1	miCLIP.ARE.c3	8.161194295
-337	YTHDF1	miCLIP.ARE.c3	8.469288162
-336	YTHDF1	miCLIP.ARE.c3	9.440405883
-335	YTHDF1	miCLIP.ARE.c3	9.727277132
-334	YTHDF1	miCLIP.ARE.c3	8.319266208
-333	YTHDF1	miCLIP.ARE.c3	6.928087015
-332	YTHDF1	miCLIP.ARE.c3	6.697565476
-331	YTHDF1	miCLIP.ARE.c3	6.508025544
-330	YTHDF1	miCLIP.ARE.c3	8.075572009
-329	YTHDF1	miCLIP.ARE.c3	7.127140535
-328	YTHDF1	miCLIP.ARE.c3	7.057618166
-327	YTHDF1	miCLIP.ARE.c3	8.281943673
-326	YTHDF1	miCLIP.ARE.c3	7.004927528
-325	YTHDF1	miCLIP.ARE.c3	6.805874009
-324	YTHDF1	miCLIP.ARE.c3	8.623701002
-323	YTHDF1	miCLIP.ARE.c3	8.933258497
-322	YTHDF1	miCLIP.ARE.c3	7.60428353
-321	YTHDF1	miCLIP.ARE.c3	7.249353541
-320	YTHDF1	miCLIP.ARE.c3	8.890081447
-319	YTHDF1	miCLIP.ARE.c3	7.065668124
-318	YTHDF1	miCLIP.ARE.c3	8.708591474
-317	YTHDF1	miCLIP.ARE.c3	8.807386419
-316	YTHDF1	miCLIP.ARE.c3	8.565887664
-315	YTHDF1	miCLIP.ARE.c3	8.015563228
-314	YTHDF1	miCLIP.ARE.c3	7.12640872
-313	YTHDF1	miCLIP.ARE.c3	6.121627536
-312	YTHDF1	miCLIP.ARE.c3	8.029467702
-311	YTHDF1	miCLIP.ARE.c3	6.25335413
-310	YTHDF1	miCLIP.ARE.c3	7.127140535
-309	YTHDF1	miCLIP.ARE.c3	6.532907234
-308	YTHDF1	miCLIP.ARE.c3	6.026491663
-307	YTHDF1	miCLIP.ARE.c3	8.003854197
-306	YTHDF1	miCLIP.ARE.c3	8.628091889
-305	YTHDF1	miCLIP.ARE.c3	9.378933473
-304	YTHDF1	miCLIP.ARE.c3	8.091671926
-303	YTHDF1	miCLIP.ARE.c3	8.359516
-302	YTHDF1	miCLIP.ARE.c3	8.542469603
-301	YTHDF1	miCLIP.ARE.c3	7.010782043
-300	YTHDF1	miCLIP.ARE.c3	5.812070041
-299	YTHDF1	miCLIP.ARE.c3	8.123139946
-298	YTHDF1	miCLIP.ARE.c3	7.81504608
-297	YTHDF1	miCLIP.ARE.c3	6.789042277
-296	YTHDF1	miCLIP.ARE.c3	6.568034326
-295	YTHDF1	miCLIP.ARE.c3	6.961018664
-294	YTHDF1	miCLIP.ARE.c3	8.305361734
-293	YTHDF1	miCLIP.ARE.c3	7.981899765
-292	YTHDF1	miCLIP.ARE.c3	5.408108487
-291	YTHDF1	miCLIP.ARE.c3	7.821632409
-290	YTHDF1	miCLIP.ARE.c3	6.843928358
-289	YTHDF1	miCLIP.ARE.c3	8.467092718
-288	YTHDF1	miCLIP.ARE.c3	7.725764722
-287	YTHDF1	miCLIP.ARE.c3	7.408889082
-286	YTHDF1	miCLIP.ARE.c3	7.975313435
-285	YTHDF1	miCLIP.ARE.c3	8.794945574
-284	YTHDF1	miCLIP.ARE.c3	7.175440286
-283	YTHDF1	miCLIP.ARE.c3	6.775869618
-282	YTHDF1	miCLIP.ARE.c3	6.620724963
-281	YTHDF1	miCLIP.ARE.c3	8.996194537
-280	YTHDF1	miCLIP.ARE.c3	8.085085597
-279	YTHDF1	miCLIP.ARE.c3	7.546470191
-278	YTHDF1	miCLIP.ARE.c3	7.89481385
-277	YTHDF1	miCLIP.ARE.c3	7.402302753
-276	YTHDF1	miCLIP.ARE.c3	6.014782632
-275	YTHDF1	miCLIP.ARE.c3	6.995413941
-274	YTHDF1	miCLIP.ARE.c3	8.227057592
-273	YTHDF1	miCLIP.ARE.c3	6.173586359
-272	YTHDF1	miCLIP.ARE.c3	6.628043107
-271	YTHDF1	miCLIP.ARE.c3	6.441430433
-270	YTHDF1	miCLIP.ARE.c3	7.113967875
-269	YTHDF1	miCLIP.ARE.c3	7.371566547
-268	YTHDF1	miCLIP.ARE.c3	6.076255042
-267	YTHDF1	miCLIP.ARE.c3	6.926623386
-266	YTHDF1	miCLIP.ARE.c3	6.273113119
-265	YTHDF1	miCLIP.ARE.c3	7.766746328
-264	YTHDF1	miCLIP.ARE.c3	7.825291481
-263	YTHDF1	miCLIP.ARE.c3	6.677806487
-262	YTHDF1	miCLIP.ARE.c3	6.985900354
-261	YTHDF1	miCLIP.ARE.c3	6.925891572
-260	YTHDF1	miCLIP.ARE.c3	7.324730425
-259	YTHDF1	miCLIP.ARE.c3	5.832560844
-258	YTHDF1	miCLIP.ARE.c3	6.42606233
-257	YTHDF1	miCLIP.ARE.c3	6.810264895
-256	YTHDF1	miCLIP.ARE.c3	6.778065061
-255	YTHDF1	miCLIP.ARE.c3	7.407425453
-254	YTHDF1	miCLIP.ARE.c3	7.582329097
-253	YTHDF1	miCLIP.ARE.c3	6.437771361
-252	YTHDF1	miCLIP.ARE.c3	6.970532251
-251	YTHDF1	miCLIP.ARE.c3	6.705615435
-250	YTHDF1	miCLIP.ARE.c3	6.64341121
-249	YTHDF1	miCLIP.ARE.c3	6.886373594
-248	YTHDF1	miCLIP.ARE.c3	7.449870689
-247	YTHDF1	miCLIP.ARE.c3	5.642289098
-246	YTHDF1	miCLIP.ARE.c3	8.01263597
-245	YTHDF1	miCLIP.ARE.c3	8.306093548
-244	YTHDF1	miCLIP.ARE.c3	7.870663975
-243	YTHDF1	miCLIP.ARE.c3	7.544274748
-242	YTHDF1	miCLIP.ARE.c3	7.662096868
-241	YTHDF1	miCLIP.ARE.c3	7.27569886
-240	YTHDF1	miCLIP.ARE.c3	8.202175902
-239	YTHDF1	miCLIP.ARE.c3	7.075913526
-238	YTHDF1	miCLIP.ARE.c3	7.806264307
-237	YTHDF1	miCLIP.ARE.c3	7.558179222
-236	YTHDF1	miCLIP.ARE.c3	7.803337049
-235	YTHDF1	miCLIP.ARE.c3	6.931746087
-234	YTHDF1	miCLIP.ARE.c3	7.542811119
-233	YTHDF1	miCLIP.ARE.c3	9.029126185
-232	YTHDF1	miCLIP.ARE.c3	8.038249474
-231	YTHDF1	miCLIP.ARE.c3	8.077767453
-230	YTHDF1	miCLIP.ARE.c3	9.548714416
-229	YTHDF1	miCLIP.ARE.c3	7.41840267
-228	YTHDF1	miCLIP.ARE.c3	8.133385348
-227	YTHDF1	miCLIP.ARE.c3	8.221203077
-226	YTHDF1	miCLIP.ARE.c3	8.579792137
-225	YTHDF1	miCLIP.ARE.c3	9.649704804
-224	YTHDF1	miCLIP.ARE.c3	9.274284012
-223	YTHDF1	miCLIP.ARE.c3	8.45245643
-222	YTHDF1	miCLIP.ARE.c3	9.744108863
-221	YTHDF1	miCLIP.ARE.c3	8.209494046
-220	YTHDF1	miCLIP.ARE.c3	7.599160829
-219	YTHDF1	miCLIP.ARE.c3	9.306483846
-218	YTHDF1	miCLIP.ARE.c3	9.179148139
-217	YTHDF1	miCLIP.ARE.c3	9.396497019
-216	YTHDF1	miCLIP.ARE.c3	8.336097939
-215	YTHDF1	miCLIP.ARE.c3	8.618578301
-214	YTHDF1	miCLIP.ARE.c3	7.282285189
-213	YTHDF1	miCLIP.ARE.c3	9.864858241
-212	YTHDF1	miCLIP.ARE.c3	9.528223612
-211	YTHDF1	miCLIP.ARE.c3	9.637995774
-210	YTHDF1	miCLIP.ARE.c3	9.477728418
-209	YTHDF1	miCLIP.ARE.c3	8.320729837
-208	YTHDF1	miCLIP.ARE.c3	8.375615917
-207	YTHDF1	miCLIP.ARE.c3	9.271356755
-206	YTHDF1	miCLIP.ARE.c3	9.013026268
-205	YTHDF1	miCLIP.ARE.c3	7.490852296
-204	YTHDF1	miCLIP.ARE.c3	7.372298362
-203	YTHDF1	miCLIP.ARE.c3	9.521637283
-202	YTHDF1	miCLIP.ARE.c3	8.189003243
-201	YTHDF1	miCLIP.ARE.c3	8.653705393
-200	YTHDF1	miCLIP.ARE.c3	9.434551368
-199	YTHDF1	miCLIP.ARE.c3	8.726155019
-198	YTHDF1	miCLIP.ARE.c3	8.57027855
-197	YTHDF1	miCLIP.ARE.c3	7.946772673
-196	YTHDF1	miCLIP.ARE.c3	6.685856446
-195	YTHDF1	miCLIP.ARE.c3	8.62004193
-194	YTHDF1	miCLIP.ARE.c3	7.665024126
-193	YTHDF1	miCLIP.ARE.c3	8.361711443
-192	YTHDF1	miCLIP.ARE.c3	8.299507219
-191	YTHDF1	miCLIP.ARE.c3	9.188661726
-190	YTHDF1	miCLIP.ARE.c3	8.415133895
-189	YTHDF1	miCLIP.ARE.c3	10.8835439
-188	YTHDF1	miCLIP.ARE.c3	9.468214831
-187	YTHDF1	miCLIP.ARE.c3	10.10123429
-186	YTHDF1	miCLIP.ARE.c3	9.437478625
-185	YTHDF1	miCLIP.ARE.c3	8.846904397
-184	YTHDF1	miCLIP.ARE.c3	8.115089987
-183	YTHDF1	miCLIP.ARE.c3	9.032053443
-182	YTHDF1	miCLIP.ARE.c3	8.927403982
-181	YTHDF1	miCLIP.ARE.c3	7.605747158
-180	YTHDF1	miCLIP.ARE.c3	9.831926592
-179	YTHDF1	miCLIP.ARE.c3	6.734888011
-178	YTHDF1	miCLIP.ARE.c3	8.860808871
-177	YTHDF1	miCLIP.ARE.c3	8.013367785
-176	YTHDF1	miCLIP.ARE.c3	8.722495947
-175	YTHDF1	miCLIP.ARE.c3	8.590037539
-174	YTHDF1	miCLIP.ARE.c3	7.002000271
-173	YTHDF1	miCLIP.ARE.c3	7.084695299
-172	YTHDF1	miCLIP.ARE.c3	7.63428792
-171	YTHDF1	miCLIP.ARE.c3	8.887886004
-170	YTHDF1	miCLIP.ARE.c3	9.168170923
-169	YTHDF1	miCLIP.ARE.c3	9.488705634
-168	YTHDF1	miCLIP.ARE.c3	8.982290063
-167	YTHDF1	miCLIP.ARE.c3	8.516856098
-166	YTHDF1	miCLIP.ARE.c3	9.405278791
-165	YTHDF1	miCLIP.ARE.c3	8.631750961
-164	YTHDF1	miCLIP.ARE.c3	9.441869512
-163	YTHDF1	miCLIP.ARE.c3	9.362101741
-162	YTHDF1	miCLIP.ARE.c3	10.17953844
-161	YTHDF1	miCLIP.ARE.c3	9.547982601
-160	YTHDF1	miCLIP.ARE.c3	11.25676925
-159	YTHDF1	miCLIP.ARE.c3	11.52314969
-158	YTHDF1	miCLIP.ARE.c3	10.46055517
-157	YTHDF1	miCLIP.ARE.c3	8.408547566
-156	YTHDF1	miCLIP.ARE.c3	9.889008116
-155	YTHDF1	miCLIP.ARE.c3	10.84183048
-154	YTHDF1	miCLIP.ARE.c3	7.536956604
-153	YTHDF1	miCLIP.ARE.c3	10.5278821
-152	YTHDF1	miCLIP.ARE.c3	9.505537366
-151	YTHDF1	miCLIP.ARE.c3	10.39981457
-150	YTHDF1	miCLIP.ARE.c3	11.69585789
-149	YTHDF1	miCLIP.ARE.c3	9.465287573
-148	YTHDF1	miCLIP.ARE.c3	7.8516368
-147	YTHDF1	miCLIP.ARE.c3	8.118749059
-146	YTHDF1	miCLIP.ARE.c3	8.603210199
-145	YTHDF1	miCLIP.ARE.c3	9.606527754
-144	YTHDF1	miCLIP.ARE.c3	9.736058905
-143	YTHDF1	miCLIP.ARE.c3	10.24101085
-142	YTHDF1	miCLIP.ARE.c3	9.142557418
-141	YTHDF1	miCLIP.ARE.c3	8.76933207
-140	YTHDF1	miCLIP.ARE.c3	6.515343688
-139	YTHDF1	miCLIP.ARE.c3	9.163048222
-138	YTHDF1	miCLIP.ARE.c3	10.02878467
-137	YTHDF1	miCLIP.ARE.c3	8.863736128
-136	YTHDF1	miCLIP.ARE.c3	9.93950331
-135	YTHDF1	miCLIP.ARE.c3	10.62594523
-134	YTHDF1	miCLIP.ARE.c3	9.460896687
-133	YTHDF1	miCLIP.ARE.c3	9.869980942
-132	YTHDF1	miCLIP.ARE.c3	10.59740446
-131	YTHDF1	miCLIP.ARE.c3	11.17846511
-130	YTHDF1	miCLIP.ARE.c3	10.66180413
-129	YTHDF1	miCLIP.ARE.c3	10.57764548
-128	YTHDF1	miCLIP.ARE.c3	9.55603256
-127	YTHDF1	miCLIP.ARE.c3	11.07454746
-126	YTHDF1	miCLIP.ARE.c3	10.43494167
-125	YTHDF1	miCLIP.ARE.c3	10.77303992
-124	YTHDF1	miCLIP.ARE.c3	9.963653186
-123	YTHDF1	miCLIP.ARE.c3	9.373078957
-122	YTHDF1	miCLIP.ARE.c3	10.93403909
-121	YTHDF1	miCLIP.ARE.c3	9.684100082
-120	YTHDF1	miCLIP.ARE.c3	9.204029829
-119	YTHDF1	miCLIP.ARE.c3	9.722886245
-118	YTHDF1	miCLIP.ARE.c3	10.61862708
-117	YTHDF1	miCLIP.ARE.c3	10.56227737
-116	YTHDF1	miCLIP.ARE.c3	10.93989361
-115	YTHDF1	miCLIP.ARE.c3	11.18212418
-114	YTHDF1	miCLIP.ARE.c3	10.61350438
-113	YTHDF1	miCLIP.ARE.c3	9.461628501
-112	YTHDF1	miCLIP.ARE.c3	9.892667188
-111	YTHDF1	miCLIP.ARE.c3	10.20661557
-110	YTHDF1	miCLIP.ARE.c3	9.193784427
-109	YTHDF1	miCLIP.ARE.c3	9.919012507
-108	YTHDF1	miCLIP.ARE.c3	9.006439938
-107	YTHDF1	miCLIP.ARE.c3	8.255598354
-106	YTHDF1	miCLIP.ARE.c3	9.682636453
-105	YTHDF1	miCLIP.ARE.c3	10.12538417
-104	YTHDF1	miCLIP.ARE.c3	10.20881101
-103	YTHDF1	miCLIP.ARE.c3	9.080353194
-102	YTHDF1	miCLIP.ARE.c3	9.201834386
-101	YTHDF1	miCLIP.ARE.c3	8.845440768
-100	YTHDF1	miCLIP.ARE.c3	9.491632892
-99	YTHDF1	miCLIP.ARE.c3	9.772649625
-98	YTHDF1	miCLIP.ARE.c3	8.333170681
-97	YTHDF1	miCLIP.ARE.c3	8.851295283
-96	YTHDF1	miCLIP.ARE.c3	10.03171193
-95	YTHDF1	miCLIP.ARE.c3	9.367224442
-94	YTHDF1	miCLIP.ARE.c3	9.799726758
-93	YTHDF1	miCLIP.ARE.c3	9.529687241
-92	YTHDF1	miCLIP.ARE.c3	10.03390737
-91	YTHDF1	miCLIP.ARE.c3	8.793481945
-90	YTHDF1	miCLIP.ARE.c3	10.75108549
-89	YTHDF1	miCLIP.ARE.c3	8.736400421
-88	YTHDF1	miCLIP.ARE.c3	10.57179096
-87	YTHDF1	miCLIP.ARE.c3	11.87295698
-86	YTHDF1	miCLIP.ARE.c3	10.71961747
-85	YTHDF1	miCLIP.ARE.c3	9.674586494
-84	YTHDF1	miCLIP.ARE.c3	10.33395128
-83	YTHDF1	miCLIP.ARE.c3	8.323657094
-82	YTHDF1	miCLIP.ARE.c3	10.83158508
-81	YTHDF1	miCLIP.ARE.c3	10.63253156
-80	YTHDF1	miCLIP.ARE.c3	10.09025708
-79	YTHDF1	miCLIP.ARE.c3	10.05293454
-78	YTHDF1	miCLIP.ARE.c3	10.08147531
-77	YTHDF1	miCLIP.ARE.c3	9.629945815
-76	YTHDF1	miCLIP.ARE.c3	9.747767935
-75	YTHDF1	miCLIP.ARE.c3	10.02366197
-74	YTHDF1	miCLIP.ARE.c3	9.715568101
-73	YTHDF1	miCLIP.ARE.c3	8.732741349
-72	YTHDF1	miCLIP.ARE.c3	10.01707564
-71	YTHDF1	miCLIP.ARE.c3	7.309362323
-70	YTHDF1	miCLIP.ARE.c3	7.932136385
-69	YTHDF1	miCLIP.ARE.c3	8.663950795
-68	YTHDF1	miCLIP.ARE.c3	8.407083937
-67	YTHDF1	miCLIP.ARE.c3	9.359906298
-66	YTHDF1	miCLIP.ARE.c3	9.823876634
-65	YTHDF1	miCLIP.ARE.c3	9.779967769
-64	YTHDF1	miCLIP.ARE.c3	10.28491971
-63	YTHDF1	miCLIP.ARE.c3	10.92379369
-62	YTHDF1	miCLIP.ARE.c3	10.02366197
-61	YTHDF1	miCLIP.ARE.c3	9.311606547
-60	YTHDF1	miCLIP.ARE.c3	10.19124747
-59	YTHDF1	miCLIP.ARE.c3	10.91867099
-58	YTHDF1	miCLIP.ARE.c3	9.312338361
-57	YTHDF1	miCLIP.ARE.c3	11.42069568
-56	YTHDF1	miCLIP.ARE.c3	12.12616477
-55	YTHDF1	miCLIP.ARE.c3	11.41118209
-54	YTHDF1	miCLIP.ARE.c3	10.03976188
-53	YTHDF1	miCLIP.ARE.c3	10.85793039
-52	YTHDF1	miCLIP.ARE.c3	11.59779476
-51	YTHDF1	miCLIP.ARE.c3	11.23335119
-50	YTHDF1	miCLIP.ARE.c3	11.39581399
-49	YTHDF1	miCLIP.ARE.c3	12.05371514
-48	YTHDF1	miCLIP.ARE.c3	13.07532806
-47	YTHDF1	miCLIP.ARE.c3	13.24876807
-46	YTHDF1	miCLIP.ARE.c3	13.55027561
-45	YTHDF1	miCLIP.ARE.c3	13.51514852
-44	YTHDF1	miCLIP.ARE.c3	13.24144993
-43	YTHDF1	miCLIP.ARE.c3	14.1137727
-42	YTHDF1	miCLIP.ARE.c3	13.63809334
-41	YTHDF1	miCLIP.ARE.c3	13.6110162
-40	YTHDF1	miCLIP.ARE.c3	14.51553881
-39	YTHDF1	miCLIP.ARE.c3	13.45587155
-38	YTHDF1	miCLIP.ARE.c3	12.47963113
-37	YTHDF1	miCLIP.ARE.c3	13.02410105
-36	YTHDF1	miCLIP.ARE.c3	10.82499875
-35	YTHDF1	miCLIP.ARE.c3	13.58467088
-34	YTHDF1	miCLIP.ARE.c3	13.3314631
-33	YTHDF1	miCLIP.ARE.c3	15.25101229
-32	YTHDF1	miCLIP.ARE.c3	14.44016193
-31	YTHDF1	miCLIP.ARE.c3	15.07318139
-30	YTHDF1	miCLIP.ARE.c3	15.08123135
-29	YTHDF1	miCLIP.ARE.c3	15.71790989
-28	YTHDF1	miCLIP.ARE.c3	15.2210079
-27	YTHDF1	miCLIP.ARE.c3	16.29531146
-26	YTHDF1	miCLIP.ARE.c3	15.38200707
-25	YTHDF1	miCLIP.ARE.c3	15.96599497
-24	YTHDF1	miCLIP.ARE.c3	15.79182314
-23	YTHDF1	miCLIP.ARE.c3	14.920964
-22	YTHDF1	miCLIP.ARE.c3	14.96121379
-21	YTHDF1	miCLIP.ARE.c3	15.06293599
-20	YTHDF1	miCLIP.ARE.c3	15.03512704
-19	YTHDF1	miCLIP.ARE.c3	15.42445231
-18	YTHDF1	miCLIP.ARE.c3	12.53232176
-17	YTHDF1	miCLIP.ARE.c3	13.35049027
-16	YTHDF1	miCLIP.ARE.c3	13.49465771
-15	YTHDF1	miCLIP.ARE.c3	15.1902717
-14	YTHDF1	miCLIP.ARE.c3	16.29018876
-13	YTHDF1	miCLIP.ARE.c3	15.64619208
-12	YTHDF1	miCLIP.ARE.c3	14.28209002
-11	YTHDF1	miCLIP.ARE.c3	13.56344827
-10	YTHDF1	miCLIP.ARE.c3	11.8436844
-9	YTHDF1	miCLIP.ARE.c3	14.14963161
-8	YTHDF1	miCLIP.ARE.c3	14.04351852
-7	YTHDF1	miCLIP.ARE.c3	13.56271645
-6	YTHDF1	miCLIP.ARE.c3	16.28579787
-5	YTHDF1	miCLIP.ARE.c3	16.53534658
-4	YTHDF1	miCLIP.ARE.c3	15.87451817
-3	YTHDF1	miCLIP.ARE.c3	14.32599888
-2	YTHDF1	miCLIP.ARE.c3	17.45084641
-1	YTHDF1	miCLIP.ARE.c3	14.51334337
0	YTHDF1	miCLIP.ARE.c3	16.18627111
1	YTHDF1	miCLIP.ARE.c3	14.20817676
2	YTHDF1	miCLIP.ARE.c3	14.16499971
3	YTHDF1	miCLIP.ARE.c3	12.40937694
4	YTHDF1	miCLIP.ARE.c3	15.09806308
5	YTHDF1	miCLIP.ARE.c3	13.4434307
6	YTHDF1	miCLIP.ARE.c3	13.22535001
7	YTHDF1	miCLIP.ARE.c3	13.27511339
8	YTHDF1	miCLIP.ARE.c3	13.69078397
9	YTHDF1	miCLIP.ARE.c3	13.59930717
10	YTHDF1	miCLIP.ARE.c3	12.94726053
11	YTHDF1	miCLIP.ARE.c3	14.63262912
12	YTHDF1	miCLIP.ARE.c3	14.81411909
13	YTHDF1	miCLIP.ARE.c3	15.71425082
14	YTHDF1	miCLIP.ARE.c3	14.44016193
15	YTHDF1	miCLIP.ARE.c3	14.67653798
16	YTHDF1	miCLIP.ARE.c3	13.94838265
17	YTHDF1	miCLIP.ARE.c3	15.18295355
18	YTHDF1	miCLIP.ARE.c3	13.64980237
19	YTHDF1	miCLIP.ARE.c3	13.92350096
20	YTHDF1	miCLIP.ARE.c3	16.52876025
21	YTHDF1	miCLIP.ARE.c3	15.42811138
22	YTHDF1	miCLIP.ARE.c3	16.28799331
23	YTHDF1	miCLIP.ARE.c3	15.63009216
24	YTHDF1	miCLIP.ARE.c3	17.49182802
25	YTHDF1	miCLIP.ARE.c3	17.60891832
26	YTHDF1	miCLIP.ARE.c3	18.7351807
27	YTHDF1	miCLIP.ARE.c3	16.67951402
28	YTHDF1	miCLIP.ARE.c3	17.85919885
29	YTHDF1	miCLIP.ARE.c3	17.66746348
30	YTHDF1	miCLIP.ARE.c3	16.91735371
31	YTHDF1	miCLIP.ARE.c3	17.37986041
32	YTHDF1	miCLIP.ARE.c3	17.93164848
33	YTHDF1	miCLIP.ARE.c3	18.1409474
34	YTHDF1	miCLIP.ARE.c3	17.5620822
35	YTHDF1	miCLIP.ARE.c3	18.3495145
36	YTHDF1	miCLIP.ARE.c3	18.37585982
37	YTHDF1	miCLIP.ARE.c3	16.96053076
38	YTHDF1	miCLIP.ARE.c3	18.82738931
39	YTHDF1	miCLIP.ARE.c3	18.80323944
40	YTHDF1	miCLIP.ARE.c3	16.97150797
41	YTHDF1	miCLIP.ARE.c3	16.3787383
42	YTHDF1	miCLIP.ARE.c3	16.06332629
43	YTHDF1	miCLIP.ARE.c3	17.75308576
44	YTHDF1	miCLIP.ARE.c3	17.94628477
45	YTHDF1	miCLIP.ARE.c3	15.14782646
46	YTHDF1	miCLIP.ARE.c3	19.23354631
47	YTHDF1	miCLIP.ARE.c3	18.28584665
48	YTHDF1	miCLIP.ARE.c3	18.1614382
49	YTHDF1	miCLIP.ARE.c3	17.35644235
50	YTHDF1	miCLIP.ARE.c3	19.65507141
51	YTHDF1	miCLIP.ARE.c3	17.69307698
52	YTHDF1	miCLIP.ARE.c3	16.74976821
53	YTHDF1	miCLIP.ARE.c3	18.03849338
54	YTHDF1	miCLIP.ARE.c3	18.45196852
55	YTHDF1	miCLIP.ARE.c3	17.59720929
56	YTHDF1	miCLIP.ARE.c3	19.40698633
57	YTHDF1	miCLIP.ARE.c3	20.17685509
58	YTHDF1	miCLIP.ARE.c3	19.53578566
59	YTHDF1	miCLIP.ARE.c3	18.04727515
60	YTHDF1	miCLIP.ARE.c3	17.51963696
61	YTHDF1	miCLIP.ARE.c3	19.24891441
62	YTHDF1	miCLIP.ARE.c3	16.2975069
63	YTHDF1	miCLIP.ARE.c3	16.7848953
64	YTHDF1	miCLIP.ARE.c3	18.51051368
65	YTHDF1	miCLIP.ARE.c3	14.47967991
66	YTHDF1	miCLIP.ARE.c3	17.3081426
67	YTHDF1	miCLIP.ARE.c3	16.59096448
68	YTHDF1	miCLIP.ARE.c3	18.07874317
69	YTHDF1	miCLIP.ARE.c3	14.96926375
70	YTHDF1	miCLIP.ARE.c3	17.25398833
71	YTHDF1	miCLIP.ARE.c3	16.84197682
72	YTHDF1	miCLIP.ARE.c3	17.12152993
73	YTHDF1	miCLIP.ARE.c3	17.25179289
74	YTHDF1	miCLIP.ARE.c3	15.45665214
75	YTHDF1	miCLIP.ARE.c3	14.54481139
76	YTHDF1	miCLIP.ARE.c3	16.10869878
77	YTHDF1	miCLIP.ARE.c3	16.22359365
78	YTHDF1	miCLIP.ARE.c3	15.24588959
79	YTHDF1	miCLIP.ARE.c3	16.190662
80	YTHDF1	miCLIP.ARE.c3	15.0482997
81	YTHDF1	miCLIP.ARE.c3	14.5909157
82	YTHDF1	miCLIP.ARE.c3	14.56310675
83	YTHDF1	miCLIP.ARE.c3	14.43943011
84	YTHDF1	miCLIP.ARE.c3	15.76547782
85	YTHDF1	miCLIP.ARE.c3	16.07210806
86	YTHDF1	miCLIP.ARE.c3	17.18739322
87	YTHDF1	miCLIP.ARE.c3	16.92174459
88	YTHDF1	miCLIP.ARE.c3	17.6638044
89	YTHDF1	miCLIP.ARE.c3	17.15665702
90	YTHDF1	miCLIP.ARE.c3	17.12665263
91	YTHDF1	miCLIP.ARE.c3	18.36634624
92	YTHDF1	miCLIP.ARE.c3	17.36010142
93	YTHDF1	miCLIP.ARE.c3	16.7292774
94	YTHDF1	miCLIP.ARE.c3	14.68385613
95	YTHDF1	miCLIP.ARE.c3	16.61145528
96	YTHDF1	miCLIP.ARE.c3	17.3842513
97	YTHDF1	miCLIP.ARE.c3	15.0021954
98	YTHDF1	miCLIP.ARE.c3	15.91476796
99	YTHDF1	miCLIP.ARE.c3	16.74245006
100	YTHDF1	miCLIP.ARE.c3	16.50753764
101	YTHDF1	miCLIP.ARE.c3	15.43103864
102	YTHDF1	miCLIP.ARE.c3	17.57452305
103	YTHDF1	miCLIP.ARE.c3	18.30706927
104	YTHDF1	miCLIP.ARE.c3	15.73327799
105	YTHDF1	miCLIP.ARE.c3	17.8416353
106	YTHDF1	miCLIP.ARE.c3	18.07947499
107	YTHDF1	miCLIP.ARE.c3	18.49953646
108	YTHDF1	miCLIP.ARE.c3	15.5408108
109	YTHDF1	miCLIP.ARE.c3	18.15777913
110	YTHDF1	miCLIP.ARE.c3	16.9071083
111	YTHDF1	miCLIP.ARE.c3	16.63706879
112	YTHDF1	miCLIP.ARE.c3	17.64550904
113	YTHDF1	miCLIP.ARE.c3	19.32282767
114	YTHDF1	miCLIP.ARE.c3	17.73918129
115	YTHDF1	miCLIP.ARE.c3	18.99131574
116	YTHDF1	miCLIP.ARE.c3	17.54305503
117	YTHDF1	miCLIP.ARE.c3	18.5932087
118	YTHDF1	miCLIP.ARE.c3	18.4761184
119	YTHDF1	miCLIP.ARE.c3	17.50573249
120	YTHDF1	miCLIP.ARE.c3	19.45016338
121	YTHDF1	miCLIP.ARE.c3	18.91227979
122	YTHDF1	miCLIP.ARE.c3	21.04844605
123	YTHDF1	miCLIP.ARE.c3	20.27491822
124	YTHDF1	miCLIP.ARE.c3	19.97048342
125	YTHDF1	miCLIP.ARE.c3	20.62911639
126	YTHDF1	miCLIP.ARE.c3	19.59945352
127	YTHDF1	miCLIP.ARE.c3	21.6909791
128	YTHDF1	miCLIP.ARE.c3	17.23130209
129	YTHDF1	miCLIP.ARE.c3	19.55334921
130	YTHDF1	miCLIP.ARE.c3	19.44869975
131	YTHDF1	miCLIP.ARE.c3	20.39420397
132	YTHDF1	miCLIP.ARE.c3	18.83397564
133	YTHDF1	miCLIP.ARE.c3	15.50056101
134	YTHDF1	miCLIP.ARE.c3	16.91076738
135	YTHDF1	miCLIP.ARE.c3	14.13206806
136	YTHDF1	miCLIP.ARE.c3	19.28038243
137	YTHDF1	miCLIP.ARE.c3	17.49036439
138	YTHDF1	miCLIP.ARE.c3	17.41206025
139	YTHDF1	miCLIP.ARE.c3	17.26569736
140	YTHDF1	miCLIP.ARE.c3	17.3740059
141	YTHDF1	miCLIP.ARE.c3	15.09147675
142	YTHDF1	miCLIP.ARE.c3	15.1902717
143	YTHDF1	miCLIP.ARE.c3	18.68175825
144	YTHDF1	miCLIP.ARE.c3	18.07215684
145	YTHDF1	miCLIP.ARE.c3	20.68253884
146	YTHDF1	miCLIP.ARE.c3	19.70849386
147	YTHDF1	miCLIP.ARE.c3	20.96867828
148	YTHDF1	miCLIP.ARE.c3	16.10650334
149	YTHDF1	miCLIP.ARE.c3	18.93057515
150	YTHDF1	miCLIP.ARE.c3	16.912231
151	YTHDF1	miCLIP.ARE.c3	16.58584178
152	YTHDF1	miCLIP.ARE.c3	16.57266912
153	YTHDF1	miCLIP.ARE.c3	18.41464599
154	YTHDF1	miCLIP.ARE.c3	18.21266521
155	YTHDF1	miCLIP.ARE.c3	15.85841825
156	YTHDF1	miCLIP.ARE.c3	16.22944816
157	YTHDF1	miCLIP.ARE.c3	16.25359804
158	YTHDF1	miCLIP.ARE.c3	12.78113866
159	YTHDF1	miCLIP.ARE.c3	16.77830897
160	YTHDF1	miCLIP.ARE.c3	14.88876416
161	YTHDF1	miCLIP.ARE.c3	14.48626624
162	YTHDF1	miCLIP.ARE.c3	14.63775182
163	YTHDF1	miCLIP.ARE.c3	14.85802796
164	YTHDF1	miCLIP.ARE.c3	15.82475479
165	YTHDF1	miCLIP.ARE.c3	13.92862366
166	YTHDF1	miCLIP.ARE.c3	17.01761228
167	YTHDF1	miCLIP.ARE.c3	15.8101185
168	YTHDF1	miCLIP.ARE.c3	15.01390443
169	YTHDF1	miCLIP.ARE.c3	14.91803674
170	YTHDF1	miCLIP.ARE.c3	14.35453964
171	YTHDF1	miCLIP.ARE.c3	15.61618769
172	YTHDF1	miCLIP.ARE.c3	13.04971455
173	YTHDF1	miCLIP.ARE.c3	14.74166947
174	YTHDF1	miCLIP.ARE.c3	12.35449086
175	YTHDF1	miCLIP.ARE.c3	12.85285647
176	YTHDF1	miCLIP.ARE.c3	13.32780403
177	YTHDF1	miCLIP.ARE.c3	14.77167386
178	YTHDF1	miCLIP.ARE.c3	14.87778695
179	YTHDF1	miCLIP.ARE.c3	14.46504362
180	YTHDF1	miCLIP.ARE.c3	15.37468893
181	YTHDF1	miCLIP.ARE.c3	14.25720833
182	YTHDF1	miCLIP.ARE.c3	13.59637991
183	YTHDF1	miCLIP.ARE.c3	15.0175635
184	YTHDF1	miCLIP.ARE.c3	15.37688437
185	YTHDF1	miCLIP.ARE.c3	12.95384686
186	YTHDF1	miCLIP.ARE.c3	16.86466307
187	YTHDF1	miCLIP.ARE.c3	15.95355413
188	YTHDF1	miCLIP.ARE.c3	15.51885637
189	YTHDF1	miCLIP.ARE.c3	16.58291452
190	YTHDF1	miCLIP.ARE.c3	14.08010924
191	YTHDF1	miCLIP.ARE.c3	14.16207245
192	YTHDF1	miCLIP.ARE.c3	15.1244084
193	YTHDF1	miCLIP.ARE.c3	13.42074446
194	YTHDF1	miCLIP.ARE.c3	12.5593989
195	YTHDF1	miCLIP.ARE.c3	15.24954867
196	YTHDF1	miCLIP.ARE.c3	15.01536806
197	YTHDF1	miCLIP.ARE.c3	15.03000434
198	YTHDF1	miCLIP.ARE.c3	13.21144554
199	YTHDF1	miCLIP.ARE.c3	14.38381222
200	YTHDF1	miCLIP.ARE.c3	12.93774695
201	YTHDF1	miCLIP.ARE.c3	13.02410105
202	YTHDF1	miCLIP.ARE.c3	14.2711128
203	YTHDF1	miCLIP.ARE.c3	12.52573543
204	YTHDF1	miCLIP.ARE.c3	13.25242714
205	YTHDF1	miCLIP.ARE.c3	14.89827775
206	YTHDF1	miCLIP.ARE.c3	14.90998678
207	YTHDF1	miCLIP.ARE.c3	14.4182075
208	YTHDF1	miCLIP.ARE.c3	15.50787915
209	YTHDF1	miCLIP.ARE.c3	15.40030243
210	YTHDF1	miCLIP.ARE.c3	15.26857584
211	YTHDF1	miCLIP.ARE.c3	14.51846607
212	YTHDF1	miCLIP.ARE.c3	13.82251057
213	YTHDF1	miCLIP.ARE.c3	14.16499971
214	YTHDF1	miCLIP.ARE.c3	14.31355804
215	YTHDF1	miCLIP.ARE.c3	14.48407079
216	YTHDF1	miCLIP.ARE.c3	11.98712003
217	YTHDF1	miCLIP.ARE.c3	14.48846168
218	YTHDF1	miCLIP.ARE.c3	15.66448744
219	YTHDF1	miCLIP.ARE.c3	14.21622672
220	YTHDF1	miCLIP.ARE.c3	14.57847485
221	YTHDF1	miCLIP.ARE.c3	14.56749764
222	YTHDF1	miCLIP.ARE.c3	14.32453525
223	YTHDF1	miCLIP.ARE.c3	14.42772108
224	YTHDF1	miCLIP.ARE.c3	15.449334
225	YTHDF1	miCLIP.ARE.c3	15.96526316
226	YTHDF1	miCLIP.ARE.c3	14.84924618
227	YTHDF1	miCLIP.ARE.c3	15.13245836
228	YTHDF1	miCLIP.ARE.c3	14.05230029
229	YTHDF1	miCLIP.ARE.c3	15.93086788
230	YTHDF1	miCLIP.ARE.c3	16.79733614
231	YTHDF1	miCLIP.ARE.c3	16.47314236
232	YTHDF1	miCLIP.ARE.c3	15.0482997
233	YTHDF1	miCLIP.ARE.c3	14.6267746
234	YTHDF1	miCLIP.ARE.c3	15.37102986
235	YTHDF1	miCLIP.ARE.c3	17.80431277
236	YTHDF1	miCLIP.ARE.c3	15.34395272
237	YTHDF1	miCLIP.ARE.c3	15.28248031
238	YTHDF1	miCLIP.ARE.c3	15.6776601
239	YTHDF1	miCLIP.ARE.c3	15.75157335
240	YTHDF1	miCLIP.ARE.c3	17.76918568
241	YTHDF1	miCLIP.ARE.c3	18.38537341
242	YTHDF1	miCLIP.ARE.c3	19.26135526
243	YTHDF1	miCLIP.ARE.c3	16.62901883
244	YTHDF1	miCLIP.ARE.c3	19.95950621
245	YTHDF1	miCLIP.ARE.c3	17.09298916
246	YTHDF1	miCLIP.ARE.c3	17.42669653
247	YTHDF1	miCLIP.ARE.c3	18.8369029
248	YTHDF1	miCLIP.ARE.c3	19.95657895
249	YTHDF1	miCLIP.ARE.c3	20.10586909
250	YTHDF1	miCLIP.ARE.c3	19.93608814
251	YTHDF1	miCLIP.ARE.c3	18.71103082
252	YTHDF1	miCLIP.ARE.c3	19.14572858
253	YTHDF1	miCLIP.ARE.c3	19.21671458
254	YTHDF1	miCLIP.ARE.c3	19.35210025
255	YTHDF1	miCLIP.ARE.c3	19.08425617
256	YTHDF1	miCLIP.ARE.c3	17.5364687
257	YTHDF1	miCLIP.ARE.c3	17.95213928
258	YTHDF1	miCLIP.ARE.c3	18.86763911
259	YTHDF1	miCLIP.ARE.c3	18.58589056
260	YTHDF1	miCLIP.ARE.c3	19.76850265
261	YTHDF1	miCLIP.ARE.c3	17.51744152
262	YTHDF1	miCLIP.ARE.c3	17.52915055
263	YTHDF1	miCLIP.ARE.c3	18.09264765
264	YTHDF1	miCLIP.ARE.c3	15.24515778
265	YTHDF1	miCLIP.ARE.c3	18.94813869
266	YTHDF1	miCLIP.ARE.c3	20.11245542
267	YTHDF1	miCLIP.ARE.c3	18.88959354
268	YTHDF1	miCLIP.ARE.c3	20.6905888
269	YTHDF1	miCLIP.ARE.c3	18.76225783
270	YTHDF1	miCLIP.ARE.c3	16.65463233
271	YTHDF1	miCLIP.ARE.c3	19.99097423
272	YTHDF1	miCLIP.ARE.c3	20.1117236
273	YTHDF1	miCLIP.ARE.c3	17.389374
274	YTHDF1	miCLIP.ARE.c3	18.24632867
275	YTHDF1	miCLIP.ARE.c3	14.93779573
276	YTHDF1	miCLIP.ARE.c3	21.04185972
277	YTHDF1	miCLIP.ARE.c3	17.95433472
278	YTHDF1	miCLIP.ARE.c3	19.17866023
279	YTHDF1	miCLIP.ARE.c3	17.70698145
280	YTHDF1	miCLIP.ARE.c3	18.84641649
281	YTHDF1	miCLIP.ARE.c3	16.8814948
282	YTHDF1	miCLIP.ARE.c3	17.81675361
283	YTHDF1	miCLIP.ARE.c3	17.13982529
284	YTHDF1	miCLIP.ARE.c3	17.27301551
285	YTHDF1	miCLIP.ARE.c3	18.01946621
286	YTHDF1	miCLIP.ARE.c3	17.9228667
287	YTHDF1	miCLIP.ARE.c3	15.87524999
288	YTHDF1	miCLIP.ARE.c3	15.7083963
289	YTHDF1	miCLIP.ARE.c3	18.78787134
290	YTHDF1	miCLIP.ARE.c3	15.89574079
291	YTHDF1	miCLIP.ARE.c3	16.56754642
292	YTHDF1	miCLIP.ARE.c3	17.62648187
293	YTHDF1	miCLIP.ARE.c3	16.79660433
294	YTHDF1	miCLIP.ARE.c3	16.24627989
295	YTHDF1	miCLIP.ARE.c3	16.25286622
296	YTHDF1	miCLIP.ARE.c3	15.6271649
297	YTHDF1	miCLIP.ARE.c3	18.87202999
298	YTHDF1	miCLIP.ARE.c3	17.21886124
299	YTHDF1	miCLIP.ARE.c3	16.82221783
300	YTHDF1	miCLIP.ARE.c3	18.48416836
301	YTHDF1	miCLIP.ARE.c3	16.61877343
302	YTHDF1	miCLIP.ARE.c3	16.20237103
303	YTHDF1	miCLIP.ARE.c3	17.33302429
304	YTHDF1	miCLIP.ARE.c3	16.7344001
305	YTHDF1	miCLIP.ARE.c3	17.34766058
306	YTHDF1	miCLIP.ARE.c3	16.99712148
307	YTHDF1	miCLIP.ARE.c3	17.91628037
308	YTHDF1	miCLIP.ARE.c3	16.99492603
309	YTHDF1	miCLIP.ARE.c3	17.74942669
310	YTHDF1	miCLIP.ARE.c3	18.2631604
311	YTHDF1	miCLIP.ARE.c3	18.20095618
312	YTHDF1	miCLIP.ARE.c3	15.52032
313	YTHDF1	miCLIP.ARE.c3	17.99970722
314	YTHDF1	miCLIP.ARE.c3	17.19837044
315	YTHDF1	miCLIP.ARE.c3	17.11933448
316	YTHDF1	miCLIP.ARE.c3	18.16509727
317	YTHDF1	miCLIP.ARE.c3	21.0865004
318	YTHDF1	miCLIP.ARE.c3	19.59286719
319	YTHDF1	miCLIP.ARE.c3	20.79157919
320	YTHDF1	miCLIP.ARE.c3	19.30014142
321	YTHDF1	miCLIP.ARE.c3	20.16807331
322	YTHDF1	miCLIP.ARE.c3	19.62872609
323	YTHDF1	miCLIP.ARE.c3	17.99751177
324	YTHDF1	miCLIP.ARE.c3	19.19549196
325	YTHDF1	miCLIP.ARE.c3	21.22920421
326	YTHDF1	miCLIP.ARE.c3	21.02429617
327	YTHDF1	miCLIP.ARE.c3	22.99068149
328	YTHDF1	miCLIP.ARE.c3	19.84095227
329	YTHDF1	miCLIP.ARE.c3	19.664585
330	YTHDF1	miCLIP.ARE.c3	21.9244279
331	YTHDF1	miCLIP.ARE.c3	21.2848221
332	YTHDF1	miCLIP.ARE.c3	20.56105765
333	YTHDF1	miCLIP.ARE.c3	19.4311362
334	YTHDF1	miCLIP.ARE.c3	22.49012043
335	YTHDF1	miCLIP.ARE.c3	18.67809917
336	YTHDF1	miCLIP.ARE.c3	19.28916421
337	YTHDF1	miCLIP.ARE.c3	19.44796793
338	YTHDF1	miCLIP.ARE.c3	17.88334873
339	YTHDF1	miCLIP.ARE.c3	19.69239395
340	YTHDF1	miCLIP.ARE.c3	19.37625012
341	YTHDF1	miCLIP.ARE.c3	20.05756934
342	YTHDF1	miCLIP.ARE.c3	20.98843727
343	YTHDF1	miCLIP.ARE.c3	21.53510263
344	YTHDF1	miCLIP.ARE.c3	19.24232808
345	YTHDF1	miCLIP.ARE.c3	19.87973844
346	YTHDF1	miCLIP.ARE.c3	20.87573785
347	YTHDF1	miCLIP.ARE.c3	19.20720099
348	YTHDF1	miCLIP.ARE.c3	17.72161774
349	YTHDF1	miCLIP.ARE.c3	19.45601789
350	YTHDF1	miCLIP.ARE.c3	19.86510215
351	YTHDF1	miCLIP.ARE.c3	17.92798941
352	YTHDF1	miCLIP.ARE.c3	19.41942717
353	YTHDF1	miCLIP.ARE.c3	17.45670093
354	YTHDF1	miCLIP.ARE.c3	20.80255641
355	YTHDF1	miCLIP.ARE.c3	18.02092984
356	YTHDF1	miCLIP.ARE.c3	19.89730198
357	YTHDF1	miCLIP.ARE.c3	20.1066009
358	YTHDF1	miCLIP.ARE.c3	20.64667994
359	YTHDF1	miCLIP.ARE.c3	18.66346289
360	YTHDF1	miCLIP.ARE.c3	20.22881391
361	YTHDF1	miCLIP.ARE.c3	18.79811674
362	YTHDF1	miCLIP.ARE.c3	17.3740059
363	YTHDF1	miCLIP.ARE.c3	19.13182411
364	YTHDF1	miCLIP.ARE.c3	21.73122889
365	YTHDF1	miCLIP.ARE.c3	17.64550904
366	YTHDF1	miCLIP.ARE.c3	18.7198126
367	YTHDF1	miCLIP.ARE.c3	21.61413859
368	YTHDF1	miCLIP.ARE.c3	19.84387953
369	YTHDF1	miCLIP.ARE.c3	20.24637745
370	YTHDF1	miCLIP.ARE.c3	18.34292818
371	YTHDF1	miCLIP.ARE.c3	18.82885294
372	YTHDF1	miCLIP.ARE.c3	18.47904566
373	YTHDF1	miCLIP.ARE.c3	16.9780943
374	YTHDF1	miCLIP.ARE.c3	17.77284475
375	YTHDF1	miCLIP.ARE.c3	19.22330091
376	YTHDF1	miCLIP.ARE.c3	21.5131482
377	YTHDF1	miCLIP.ARE.c3	21.44143039
378	YTHDF1	miCLIP.ARE.c3	18.56539976
379	YTHDF1	miCLIP.ARE.c3	19.95804258
380	YTHDF1	miCLIP.ARE.c3	21.38215342
381	YTHDF1	miCLIP.ARE.c3	20.66790255
382	YTHDF1	miCLIP.ARE.c3	21.66756104
383	YTHDF1	miCLIP.ARE.c3	18.01580713
384	YTHDF1	miCLIP.ARE.c3	20.97087372
385	YTHDF1	miCLIP.ARE.c3	19.3242913
386	YTHDF1	miCLIP.ARE.c3	21.70341994
387	YTHDF1	miCLIP.ARE.c3	19.75020728
388	YTHDF1	miCLIP.ARE.c3	22.51792938
389	YTHDF1	miCLIP.ARE.c3	18.5778406
390	YTHDF1	miCLIP.ARE.c3	21.49997554
391	YTHDF1	miCLIP.ARE.c3	18.34292818
392	YTHDF1	miCLIP.ARE.c3	18.26096496
393	YTHDF1	miCLIP.ARE.c3	18.65248567
394	YTHDF1	miCLIP.ARE.c3	19.07986529
395	YTHDF1	miCLIP.ARE.c3	20.4871444
396	YTHDF1	miCLIP.ARE.c3	21.0308825
397	YTHDF1	miCLIP.ARE.c3	20.04878756
398	YTHDF1	miCLIP.ARE.c3	20.18929593
399	YTHDF1	miCLIP.ARE.c3	19.91998823
400	YTHDF1	miCLIP.ARE.c3	18.90422983
401	YTHDF1	miCLIP.ARE.c3	19.70483479
402	YTHDF1	miCLIP.ARE.c3	20.20100496
403	YTHDF1	miCLIP.ARE.c3	21.28409029
404	YTHDF1	miCLIP.ARE.c3	21.39239882
405	YTHDF1	miCLIP.ARE.c3	20.52666237
406	YTHDF1	miCLIP.ARE.c3	22.31814405
407	YTHDF1	miCLIP.ARE.c3	21.66317015
408	YTHDF1	miCLIP.ARE.c3	20.24930471
409	YTHDF1	miCLIP.ARE.c3	22.02175921
410	YTHDF1	miCLIP.ARE.c3	20.76011117
411	YTHDF1	miCLIP.ARE.c3	17.99312089
412	YTHDF1	miCLIP.ARE.c3	19.59652626
413	YTHDF1	miCLIP.ARE.c3	18.77396686
414	YTHDF1	miCLIP.ARE.c3	16.60633258
415	YTHDF1	miCLIP.ARE.c3	17.0388349
416	YTHDF1	miCLIP.ARE.c3	16.14968039
417	YTHDF1	miCLIP.ARE.c3	19.05717904
418	YTHDF1	miCLIP.ARE.c3	19.87534755
419	YTHDF1	miCLIP.ARE.c3	21.43850313
420	YTHDF1	miCLIP.ARE.c3	16.9883397
421	YTHDF1	miCLIP.ARE.c3	21.00673263
422	YTHDF1	miCLIP.ARE.c3	19.18012386
423	YTHDF1	miCLIP.ARE.c3	19.76264813
424	YTHDF1	miCLIP.ARE.c3	19.71727564
425	YTHDF1	miCLIP.ARE.c3	17.51012338
426	YTHDF1	miCLIP.ARE.c3	21.12601837
427	YTHDF1	miCLIP.ARE.c3	18.37000531
428	YTHDF1	miCLIP.ARE.c3	18.8164121
429	YTHDF1	miCLIP.ARE.c3	18.82519387
430	YTHDF1	miCLIP.ARE.c3	19.75459817
431	YTHDF1	miCLIP.ARE.c3	19.79484796
432	YTHDF1	miCLIP.ARE.c3	19.2686734
433	YTHDF1	miCLIP.ARE.c3	18.34292818
434	YTHDF1	miCLIP.ARE.c3	21.77367413
435	YTHDF1	miCLIP.ARE.c3	19.22549635
436	YTHDF1	miCLIP.ARE.c3	18.87056636
437	YTHDF1	miCLIP.ARE.c3	22.5442747
438	YTHDF1	miCLIP.ARE.c3	22.79162797
439	YTHDF1	miCLIP.ARE.c3	21.73269252
440	YTHDF1	miCLIP.ARE.c3	20.81426544
441	YTHDF1	miCLIP.ARE.c3	18.81275303
442	YTHDF1	miCLIP.ARE.c3	22.29765324
443	YTHDF1	miCLIP.ARE.c3	21.11357753
444	YTHDF1	miCLIP.ARE.c3	20.48055807
445	YTHDF1	miCLIP.ARE.c3	18.90349801
446	YTHDF1	miCLIP.ARE.c3	20.02756495
447	YTHDF1	miCLIP.ARE.c3	20.32834067
448	YTHDF1	miCLIP.ARE.c3	21.28848117
449	YTHDF1	miCLIP.ARE.c3	20.07220562
450	YTHDF1	miCLIP.ARE.c3	23.03459035
451	YTHDF1	miCLIP.ARE.c3	21.35873536
452	YTHDF1	miCLIP.ARE.c3	22.06054538
453	YTHDF1	miCLIP.ARE.c3	20.50324431
454	YTHDF1	miCLIP.ARE.c3	22.12348141
455	YTHDF1	miCLIP.ARE.c3	23.65590079
456	YTHDF1	miCLIP.ARE.c3	20.80328822
457	YTHDF1	miCLIP.ARE.c3	20.26028193
458	YTHDF1	miCLIP.ARE.c3	24.19305257
459	YTHDF1	miCLIP.ARE.c3	22.5545201
460	YTHDF1	miCLIP.ARE.c3	20.02390587
461	YTHDF1	miCLIP.ARE.c3	23.84690435
462	YTHDF1	miCLIP.ARE.c3	22.85090494
463	YTHDF1	miCLIP.ARE.c3	23.53076052
464	YTHDF1	miCLIP.ARE.c3	22.54793377
465	YTHDF1	miCLIP.ARE.c3	23.26730734
466	YTHDF1	miCLIP.ARE.c3	20.13880074
467	YTHDF1	miCLIP.ARE.c3	19.00302477
468	YTHDF1	miCLIP.ARE.c3	22.20837189
469	YTHDF1	miCLIP.ARE.c3	21.4319168
470	YTHDF1	miCLIP.ARE.c3	20.07952377
471	YTHDF1	miCLIP.ARE.c3	21.09381854
472	YTHDF1	miCLIP.ARE.c3	22.45645697
473	YTHDF1	miCLIP.ARE.c3	22.55086103
474	YTHDF1	miCLIP.ARE.c3	20.40884025
475	YTHDF1	miCLIP.ARE.c3	22.78504164
476	YTHDF1	miCLIP.ARE.c3	22.46743419
477	YTHDF1	miCLIP.ARE.c3	19.95584713
478	YTHDF1	miCLIP.ARE.c3	19.71947108
479	YTHDF1	miCLIP.ARE.c3	21.93540511
480	YTHDF1	miCLIP.ARE.c3	23.33317063
481	YTHDF1	miCLIP.ARE.c3	21.34336725
482	YTHDF1	miCLIP.ARE.c3	22.48499773
483	YTHDF1	miCLIP.ARE.c3	21.42020777
484	YTHDF1	miCLIP.ARE.c3	21.41142599
485	YTHDF1	miCLIP.ARE.c3	21.7927013
486	YTHDF1	miCLIP.ARE.c3	24.53773715
487	YTHDF1	miCLIP.ARE.c3	20.792311
488	YTHDF1	miCLIP.ARE.c3	22.76381902
489	YTHDF1	miCLIP.ARE.c3	23.01190411
490	YTHDF1	miCLIP.ARE.c3	23.26364827
491	YTHDF1	miCLIP.ARE.c3	22.84944131
492	YTHDF1	miCLIP.ARE.c3	23.0367858
493	YTHDF1	miCLIP.ARE.c3	23.20729856
494	YTHDF1	miCLIP.ARE.c3	22.61306525
495	YTHDF1	miCLIP.ARE.c3	21.01112351
496	YTHDF1	miCLIP.ARE.c3	23.34195241
497	YTHDF1	miCLIP.ARE.c3	22.91823186
498	YTHDF1	miCLIP.ARE.c3	20.24564564
499	YTHDF1	miCLIP.ARE.c3	22.010782
500	YTHDF1	miCLIP.ARE.c3	23.06605837
-500	YTHDC1	miCLIP.ARE.c3	7.17935372
-499	YTHDC1	miCLIP.ARE.c3	7.063541306
-498	YTHDC1	miCLIP.ARE.c3	7.131606497
-497	YTHDC1	miCLIP.ARE.c3	6.83191648
-496	YTHDC1	miCLIP.ARE.c3	7.863053317
-495	YTHDC1	miCLIP.ARE.c3	6.888806788
-494	YTHDC1	miCLIP.ARE.c3	7.616190015
-493	YTHDC1	miCLIP.ARE.c3	7.082843375
-492	YTHDC1	miCLIP.ARE.c3	7.748256802
-491	YTHDC1	miCLIP.ARE.c3	7.638539779
-490	YTHDC1	miCLIP.ARE.c3	7.762479379
-489	YTHDC1	miCLIP.ARE.c3	7.723875241
-488	YTHDC1	miCLIP.ARE.c3	8.278555747
-487	YTHDC1	miCLIP.ARE.c3	8.629040681
-486	YTHDC1	miCLIP.ARE.c3	8.552848304
-485	YTHDC1	miCLIP.ARE.c3	8.130234586
-484	YTHDC1	miCLIP.ARE.c3	7.906736946
-483	YTHDC1	miCLIP.ARE.c3	8.931778393
-482	YTHDC1	miCLIP.ARE.c3	7.878291792
-481	YTHDC1	miCLIP.ARE.c3	8.258237779
-480	YTHDC1	miCLIP.ARE.c3	9.139021659
-479	YTHDC1	miCLIP.ARE.c3	7.895562064
-478	YTHDC1	miCLIP.ARE.c3	8.685930989
-477	YTHDC1	miCLIP.ARE.c3	8.340525547
-476	YTHDC1	miCLIP.ARE.c3	6.904045264
-475	YTHDC1	miCLIP.ARE.c3	7.969722645
-474	YTHDC1	miCLIP.ARE.c3	7.794988127
-473	YTHDC1	miCLIP.ARE.c3	8.076391973
-472	YTHDC1	miCLIP.ARE.c3	8.236903914
-471	YTHDC1	miCLIP.ARE.c3	8.759075672
-470	YTHDC1	miCLIP.ARE.c3	6.882711398
-469	YTHDC1	miCLIP.ARE.c3	7.618221812
-468	YTHDC1	miCLIP.ARE.c3	8.449226671
-467	YTHDC1	miCLIP.ARE.c3	7.644635169
-466	YTHDC1	miCLIP.ARE.c3	7.840703553
-465	YTHDC1	miCLIP.ARE.c3	7.684255205
-464	YTHDC1	miCLIP.ARE.c3	7.727938835
-463	YTHDC1	miCLIP.ARE.c3	7.30938871
-462	YTHDC1	miCLIP.ARE.c3	8.079439668
-461	YTHDC1	miCLIP.ARE.c3	6.976174047
-460	YTHDC1	miCLIP.ARE.c3	6.391016591
-459	YTHDC1	miCLIP.ARE.c3	7.301261523
-458	YTHDC1	miCLIP.ARE.c3	7.684255205
-457	YTHDC1	miCLIP.ARE.c3	7.06150951
-456	YTHDC1	miCLIP.ARE.c3	7.428248818
-455	YTHDC1	miCLIP.ARE.c3	5.939957719
-454	YTHDC1	miCLIP.ARE.c3	6.650070673
-453	YTHDC1	miCLIP.ARE.c3	6.919283739
-452	YTHDC1	miCLIP.ARE.c3	5.202415508
-451	YTHDC1	miCLIP.ARE.c3	7.047286933
-450	YTHDC1	miCLIP.ARE.c3	6.689690709
-449	YTHDC1	miCLIP.ARE.c3	7.034080254
-448	YTHDC1	miCLIP.ARE.c3	6.568798804
-447	YTHDC1	miCLIP.ARE.c3	6.962967369
-446	YTHDC1	miCLIP.ARE.c3	5.75912781
-445	YTHDC1	miCLIP.ARE.c3	6.443843306
-444	YTHDC1	miCLIP.ARE.c3	7.233196333
-443	YTHDC1	miCLIP.ARE.c3	6.705945083
-442	YTHDC1	miCLIP.ARE.c3	6.917251942
-441	YTHDC1	miCLIP.ARE.c3	6.413366355
-440	YTHDC1	miCLIP.ARE.c3	7.058461815
-439	YTHDC1	miCLIP.ARE.c3	6.271140585
-438	YTHDC1	miCLIP.ARE.c3	6.129930712
-437	YTHDC1	miCLIP.ARE.c3	6.215266175
-436	YTHDC1	miCLIP.ARE.c3	6.288410857
-435	YTHDC1	miCLIP.ARE.c3	6.869504719
-434	YTHDC1	miCLIP.ARE.c3	6.186821021
-433	YTHDC1	miCLIP.ARE.c3	5.675824145
-432	YTHDC1	miCLIP.ARE.c3	6.727278949
-431	YTHDC1	miCLIP.ARE.c3	5.730682656
-430	YTHDC1	miCLIP.ARE.c3	6.731342542
-429	YTHDC1	miCLIP.ARE.c3	6.791280546
-428	YTHDC1	miCLIP.ARE.c3	6.549496736
-427	YTHDC1	miCLIP.ARE.c3	5.659569771
-426	YTHDC1	miCLIP.ARE.c3	5.950116702
-425	YTHDC1	miCLIP.ARE.c3	6.311776519
-424	YTHDC1	miCLIP.ARE.c3	6.377809913
-423	YTHDC1	miCLIP.ARE.c3	5.396452095
-422	YTHDC1	miCLIP.ARE.c3	5.711380587
-421	YTHDC1	miCLIP.ARE.c3	5.915576158
-420	YTHDC1	miCLIP.ARE.c3	5.711380587
-419	YTHDC1	miCLIP.ARE.c3	4.76151562
-418	YTHDC1	miCLIP.ARE.c3	5.598615869
-417	YTHDC1	miCLIP.ARE.c3	5.446231115
-416	YTHDC1	miCLIP.ARE.c3	5.258289918
-415	YTHDC1	miCLIP.ARE.c3	6.203075394
-414	YTHDC1	miCLIP.ARE.c3	6.05678603
-413	YTHDC1	miCLIP.ARE.c3	5.568138919
-412	YTHDC1	miCLIP.ARE.c3	7.274848166
-411	YTHDC1	miCLIP.ARE.c3	5.702237502
-410	YTHDC1	miCLIP.ARE.c3	6.127898916
-409	YTHDC1	miCLIP.ARE.c3	5.948084906
-408	YTHDC1	miCLIP.ARE.c3	5.86478124
-407	YTHDC1	miCLIP.ARE.c3	5.411690571
-406	YTHDC1	miCLIP.ARE.c3	5.528518882
-405	YTHDC1	miCLIP.ARE.c3	6.15634407
-404	YTHDC1	miCLIP.ARE.c3	5.252194528
-403	YTHDC1	miCLIP.ARE.c3	5.406611079
-402	YTHDC1	miCLIP.ARE.c3	6.159391765
-401	YTHDC1	miCLIP.ARE.c3	4.828564911
-400	YTHDC1	miCLIP.ARE.c3	5.972466466
-399	YTHDC1	miCLIP.ARE.c3	5.877987919
-398	YTHDC1	miCLIP.ARE.c3	5.93284643
-397	YTHDC1	miCLIP.ARE.c3	4.944377325
-396	YTHDC1	miCLIP.ARE.c3	6.708992778
-395	YTHDC1	miCLIP.ARE.c3	4.641639613
-394	YTHDC1	miCLIP.ARE.c3	5.967386975
-393	YTHDC1	miCLIP.ARE.c3	6.055770132
-392	YTHDC1	miCLIP.ARE.c3	4.88545522
-391	YTHDC1	miCLIP.ARE.c3	5.726619063
-390	YTHDC1	miCLIP.ARE.c3	4.875296236
-389	YTHDC1	miCLIP.ARE.c3	4.850914675
-388	YTHDC1	miCLIP.ARE.c3	6.08827888
-387	YTHDC1	miCLIP.ARE.c3	5.411690571
-386	YTHDC1	miCLIP.ARE.c3	4.756436128
-385	YTHDC1	miCLIP.ARE.c3	5.73474625
-384	YTHDC1	miCLIP.ARE.c3	4.576622118
-383	YTHDC1	miCLIP.ARE.c3	5.280639682
-382	YTHDC1	miCLIP.ARE.c3	5.86478124
-381	YTHDC1	miCLIP.ARE.c3	4.866153151
-380	YTHDC1	miCLIP.ARE.c3	5.940973617
-379	YTHDC1	miCLIP.ARE.c3	5.035808177
-378	YTHDC1	miCLIP.ARE.c3	4.923043459
-377	YTHDC1	miCLIP.ARE.c3	5.832272492
-376	YTHDC1	miCLIP.ARE.c3	5.884083309
-375	YTHDC1	miCLIP.ARE.c3	5.683951332
-374	YTHDC1	miCLIP.ARE.c3	5.856654053
-373	YTHDC1	miCLIP.ARE.c3	5.974498263
-372	YTHDC1	miCLIP.ARE.c3	5.735762148
-371	YTHDC1	miCLIP.ARE.c3	6.22440926
-370	YTHDC1	miCLIP.ARE.c3	4.502461537
-369	YTHDC1	miCLIP.ARE.c3	6.217297971
-368	YTHDC1	miCLIP.ARE.c3	5.576266105
-367	YTHDC1	miCLIP.ARE.c3	5.570170715
-366	YTHDC1	miCLIP.ARE.c3	5.112000554
-365	YTHDC1	miCLIP.ARE.c3	5.399499791
-364	YTHDC1	miCLIP.ARE.c3	6.361555539
-363	YTHDC1	miCLIP.ARE.c3	6.462129477
-362	YTHDC1	miCLIP.ARE.c3	6.659213759
-361	YTHDC1	miCLIP.ARE.c3	6.88779089
-360	YTHDC1	miCLIP.ARE.c3	5.385277213
-359	YTHDC1	miCLIP.ARE.c3	6.104533253
-358	YTHDC1	miCLIP.ARE.c3	5.904401276
-357	YTHDC1	miCLIP.ARE.c3	5.944021312
-356	YTHDC1	miCLIP.ARE.c3	6.691722506
-355	YTHDC1	miCLIP.ARE.c3	5.69106262
-354	YTHDC1	miCLIP.ARE.c3	5.123175436
-353	YTHDC1	miCLIP.ARE.c3	5.617917938
-352	YTHDC1	miCLIP.ARE.c3	5.763191404
-351	YTHDC1	miCLIP.ARE.c3	6.213234378
-350	YTHDC1	miCLIP.ARE.c3	5.61080665
-349	YTHDC1	miCLIP.ARE.c3	5.911512565
-348	YTHDC1	miCLIP.ARE.c3	5.593536378
-347	YTHDC1	miCLIP.ARE.c3	5.633156414
-346	YTHDC1	miCLIP.ARE.c3	5.501089627
-345	YTHDC1	miCLIP.ARE.c3	5.345657177
-344	YTHDC1	miCLIP.ARE.c3	5.457405997
-343	YTHDC1	miCLIP.ARE.c3	6.157359968
-342	YTHDC1	miCLIP.ARE.c3	6.451970493
-341	YTHDC1	miCLIP.ARE.c3	5.285719174
-340	YTHDC1	miCLIP.ARE.c3	5.843447374
-339	YTHDC1	miCLIP.ARE.c3	6.075072201
-338	YTHDC1	miCLIP.ARE.c3	6.138057899
-337	YTHDC1	miCLIP.ARE.c3	6.561687516
-336	YTHDC1	miCLIP.ARE.c3	6.259965703
-335	YTHDC1	miCLIP.ARE.c3	5.344641279
-334	YTHDC1	miCLIP.ARE.c3	6.16243946
-333	YTHDC1	miCLIP.ARE.c3	5.727634961
-332	YTHDC1	miCLIP.ARE.c3	5.730682656
-331	YTHDC1	miCLIP.ARE.c3	5.373086433
-330	YTHDC1	miCLIP.ARE.c3	6.137042001
-329	YTHDC1	miCLIP.ARE.c3	4.712752498
-328	YTHDC1	miCLIP.ARE.c3	5.579313801
-327	YTHDC1	miCLIP.ARE.c3	5.416770063
-326	YTHDC1	miCLIP.ARE.c3	4.571542626
-325	YTHDC1	miCLIP.ARE.c3	5.265401207
-324	YTHDC1	miCLIP.ARE.c3	5.720523673
-323	YTHDC1	miCLIP.ARE.c3	5.540709663
-322	YTHDC1	miCLIP.ARE.c3	5.756080115
-321	YTHDC1	miCLIP.ARE.c3	5.421849554
-320	YTHDC1	miCLIP.ARE.c3	5.755064217
-319	YTHDC1	miCLIP.ARE.c3	5.529534781
-318	YTHDC1	miCLIP.ARE.c3	6.207138988
-317	YTHDC1	miCLIP.ARE.c3	5.481787558
-316	YTHDC1	miCLIP.ARE.c3	5.332450499
-315	YTHDC1	miCLIP.ARE.c3	5.43708803
-314	YTHDC1	miCLIP.ARE.c3	5.456390099
-313	YTHDC1	miCLIP.ARE.c3	4.613194459
-312	YTHDC1	miCLIP.ARE.c3	5.429976741
-311	YTHDC1	miCLIP.ARE.c3	4.441507636
-310	YTHDC1	miCLIP.ARE.c3	5.182097541
-309	YTHDC1	miCLIP.ARE.c3	4.838723895
-308	YTHDC1	miCLIP.ARE.c3	4.890534712
-307	YTHDC1	miCLIP.ARE.c3	6.233552345
-306	YTHDC1	miCLIP.ARE.c3	4.950472715
-305	YTHDC1	miCLIP.ARE.c3	6.822773395
-304	YTHDC1	miCLIP.ARE.c3	5.072380518
-303	YTHDC1	miCLIP.ARE.c3	7.711684461
-302	YTHDC1	miCLIP.ARE.c3	7.415042139
-301	YTHDC1	miCLIP.ARE.c3	4.679227852
-300	YTHDC1	miCLIP.ARE.c3	4.79199257
-299	YTHDC1	miCLIP.ARE.c3	4.551224659
-298	YTHDC1	miCLIP.ARE.c3	5.93284643
-297	YTHDC1	miCLIP.ARE.c3	4.22207359
-296	YTHDC1	miCLIP.ARE.c3	4.89155061
-295	YTHDC1	miCLIP.ARE.c3	4.429316855
-294	YTHDC1	miCLIP.ARE.c3	4.689386836
-293	YTHDC1	miCLIP.ARE.c3	3.687711052
-292	YTHDC1	miCLIP.ARE.c3	5.36292745
-291	YTHDC1	miCLIP.ARE.c3	3.644027422
-290	YTHDC1	miCLIP.ARE.c3	4.146897111
-289	YTHDC1	miCLIP.ARE.c3	4.465889196
-288	YTHDC1	miCLIP.ARE.c3	3.74460136
-287	YTHDC1	miCLIP.ARE.c3	3.400211815
-286	YTHDC1	miCLIP.ARE.c3	4.537002082
-285	YTHDC1	miCLIP.ARE.c3	5.25727402
-284	YTHDC1	miCLIP.ARE.c3	3.777110107
-283	YTHDC1	miCLIP.ARE.c3	6.273172381
-282	YTHDC1	miCLIP.ARE.c3	6.122819424
-281	YTHDC1	miCLIP.ARE.c3	6.036468063
-280	YTHDC1	miCLIP.ARE.c3	5.670744653
-279	YTHDC1	miCLIP.ARE.c3	4.40798299
-278	YTHDC1	miCLIP.ARE.c3	4.127595042
-277	YTHDC1	miCLIP.ARE.c3	4.097118091
-276	YTHDC1	miCLIP.ARE.c3	4.449634823
-275	YTHDC1	miCLIP.ARE.c3	3.532278602
-274	YTHDC1	miCLIP.ARE.c3	3.780157803
-273	YTHDC1	miCLIP.ARE.c3	4.29623417
-272	YTHDC1	miCLIP.ARE.c3	3.278304012
-271	YTHDC1	miCLIP.ARE.c3	2.894294431
-270	YTHDC1	miCLIP.ARE.c3	3.00705915
-269	YTHDC1	miCLIP.ARE.c3	3.425609274
-268	YTHDC1	miCLIP.ARE.c3	3.729362884
-267	YTHDC1	miCLIP.ARE.c3	3.352464592
-266	YTHDC1	miCLIP.ARE.c3	3.038551999
-265	YTHDC1	miCLIP.ARE.c3	4.734086364
-264	YTHDC1	miCLIP.ARE.c3	3.432720563
-263	YTHDC1	miCLIP.ARE.c3	3.584089419
-262	YTHDC1	miCLIP.ARE.c3	3.843143501
-261	YTHDC1	miCLIP.ARE.c3	3.736474173
-260	YTHDC1	miCLIP.ARE.c3	3.646059219
-259	YTHDC1	miCLIP.ARE.c3	3.422561579
-258	YTHDC1	miCLIP.ARE.c3	3.036520202
-257	YTHDC1	miCLIP.ARE.c3	3.324019438
-256	YTHDC1	miCLIP.ARE.c3	3.026361218
-255	YTHDC1	miCLIP.ARE.c3	2.921723687
-254	YTHDC1	miCLIP.ARE.c3	2.996900166
-253	YTHDC1	miCLIP.ARE.c3	2.894294431
-252	YTHDC1	miCLIP.ARE.c3	2.621017772
-251	YTHDC1	miCLIP.ARE.c3	3.0375361
-250	YTHDC1	miCLIP.ARE.c3	3.567835045
-249	YTHDC1	miCLIP.ARE.c3	3.356528186
-248	YTHDC1	miCLIP.ARE.c3	3.274240419
-247	YTHDC1	miCLIP.ARE.c3	3.890890724
-246	YTHDC1	miCLIP.ARE.c3	3.63894793
-245	YTHDC1	miCLIP.ARE.c3	3.004011454
-244	YTHDC1	miCLIP.ARE.c3	4.188548944
-243	YTHDC1	miCLIP.ARE.c3	2.660637808
-242	YTHDC1	miCLIP.ARE.c3	2.952200638
-241	YTHDC1	miCLIP.ARE.c3	3.538373993
-240	YTHDC1	miCLIP.ARE.c3	3.373798458
-239	YTHDC1	miCLIP.ARE.c3	3.454054429
-238	YTHDC1	miCLIP.ARE.c3	3.686695153
-237	YTHDC1	miCLIP.ARE.c3	2.55396848
-236	YTHDC1	miCLIP.ARE.c3	3.105601291
-235	YTHDC1	miCLIP.ARE.c3	3.519071924
-234	YTHDC1	miCLIP.ARE.c3	3.540405789
-233	YTHDC1	miCLIP.ARE.c3	3.327067133
-232	YTHDC1	miCLIP.ARE.c3	3.804539363
-231	YTHDC1	miCLIP.ARE.c3	3.690758747
-230	YTHDC1	miCLIP.ARE.c3	3.884795334
-229	YTHDC1	miCLIP.ARE.c3	3.034488405
-228	YTHDC1	miCLIP.ARE.c3	3.164523396
-227	YTHDC1	miCLIP.ARE.c3	3.955908219
-226	YTHDC1	miCLIP.ARE.c3	3.612534573
-225	YTHDC1	miCLIP.ARE.c3	3.796412176
-224	YTHDC1	miCLIP.ARE.c3	3.860413773
-223	YTHDC1	miCLIP.ARE.c3	3.157412107
-222	YTHDC1	miCLIP.ARE.c3	3.795396278
-221	YTHDC1	miCLIP.ARE.c3	4.072736531
-220	YTHDC1	miCLIP.ARE.c3	3.80047577
-219	YTHDC1	miCLIP.ARE.c3	3.940669744
-218	YTHDC1	miCLIP.ARE.c3	4.044291377
-217	YTHDC1	miCLIP.ARE.c3	3.877684045
-216	YTHDC1	miCLIP.ARE.c3	4.035148291
-215	YTHDC1	miCLIP.ARE.c3	3.409354901
-214	YTHDC1	miCLIP.ARE.c3	4.073752429
-213	YTHDC1	miCLIP.ARE.c3	4.216994098
-212	YTHDC1	miCLIP.ARE.c3	4.275916203
-211	YTHDC1	miCLIP.ARE.c3	4.271852609
-210	YTHDC1	miCLIP.ARE.c3	4.721895584
-209	YTHDC1	miCLIP.ARE.c3	4.132674534
-208	YTHDC1	miCLIP.ARE.c3	3.984353373
-207	YTHDC1	miCLIP.ARE.c3	4.466905095
-206	YTHDC1	miCLIP.ARE.c3	3.886827131
-205	YTHDC1	miCLIP.ARE.c3	4.537002082
-204	YTHDC1	miCLIP.ARE.c3	3.733426478
-203	YTHDC1	miCLIP.ARE.c3	4.137754026
-202	YTHDC1	miCLIP.ARE.c3	4.093054498
-201	YTHDC1	miCLIP.ARE.c3	3.757808039
-200	YTHDC1	miCLIP.ARE.c3	3.782189599
-199	YTHDC1	miCLIP.ARE.c3	3.430688766
-198	YTHDC1	miCLIP.ARE.c3	4.271852609
-197	YTHDC1	miCLIP.ARE.c3	3.634884337
-196	YTHDC1	miCLIP.ARE.c3	3.945749235
-195	YTHDC1	miCLIP.ARE.c3	3.735458275
-194	YTHDC1	miCLIP.ARE.c3	3.977242085
-193	YTHDC1	miCLIP.ARE.c3	3.581041724
-192	YTHDC1	miCLIP.ARE.c3	4.206835114
-191	YTHDC1	miCLIP.ARE.c3	4.689386836
-190	YTHDC1	miCLIP.ARE.c3	4.258645931
-189	YTHDC1	miCLIP.ARE.c3	5.002283531
-188	YTHDC1	miCLIP.ARE.c3	4.652814495
-187	YTHDC1	miCLIP.ARE.c3	4.3399178
-186	YTHDC1	miCLIP.ARE.c3	3.714124409
-185	YTHDC1	miCLIP.ARE.c3	4.473000485
-184	YTHDC1	miCLIP.ARE.c3	4.508556928
-183	YTHDC1	miCLIP.ARE.c3	4.533954387
-182	YTHDC1	miCLIP.ARE.c3	4.468936892
-181	YTHDC1	miCLIP.ARE.c3	4.402903498
-180	YTHDC1	miCLIP.ARE.c3	3.611518675
-179	YTHDC1	miCLIP.ARE.c3	4.207851013
-178	YTHDC1	miCLIP.ARE.c3	3.75679214
-177	YTHDC1	miCLIP.ARE.c3	3.967083101
-176	YTHDC1	miCLIP.ARE.c3	3.803523465
-175	YTHDC1	miCLIP.ARE.c3	3.755776242
-174	YTHDC1	miCLIP.ARE.c3	3.747649055
-173	YTHDC1	miCLIP.ARE.c3	3.639963829
-172	YTHDC1	miCLIP.ARE.c3	3.601359691
-171	YTHDC1	miCLIP.ARE.c3	3.962003609
-170	YTHDC1	miCLIP.ARE.c3	4.268804914
-169	YTHDC1	miCLIP.ARE.c3	3.763903429
-168	YTHDC1	miCLIP.ARE.c3	4.031084698
-167	YTHDC1	miCLIP.ARE.c3	3.747649055
-166	YTHDC1	miCLIP.ARE.c3	3.547517078
-165	YTHDC1	miCLIP.ARE.c3	3.963019508
-164	YTHDC1	miCLIP.ARE.c3	4.238327964
-163	YTHDC1	miCLIP.ARE.c3	4.204803318
-162	YTHDC1	miCLIP.ARE.c3	3.760855734
-161	YTHDC1	miCLIP.ARE.c3	3.49672216
-160	YTHDC1	miCLIP.ARE.c3	3.318939947
-159	YTHDC1	miCLIP.ARE.c3	4.013814426
-158	YTHDC1	miCLIP.ARE.c3	4.347029088
-157	YTHDC1	miCLIP.ARE.c3	2.954232435
-156	YTHDC1	miCLIP.ARE.c3	4.139785822
-155	YTHDC1	miCLIP.ARE.c3	3.724283393
-154	YTHDC1	miCLIP.ARE.c3	3.289478894
-153	YTHDC1	miCLIP.ARE.c3	3.590184809
-152	YTHDC1	miCLIP.ARE.c3	3.777110107
-151	YTHDC1	miCLIP.ARE.c3	3.963019508
-150	YTHDC1	miCLIP.ARE.c3	3.660281796
-149	YTHDC1	miCLIP.ARE.c3	4.158071993
-148	YTHDC1	miCLIP.ARE.c3	3.879715842
-147	YTHDC1	miCLIP.ARE.c3	3.841111704
-146	YTHDC1	miCLIP.ARE.c3	4.645703206
-145	YTHDC1	miCLIP.ARE.c3	4.354140377
-144	YTHDC1	miCLIP.ARE.c3	4.565447236
-143	YTHDC1	miCLIP.ARE.c3	3.995528255
-142	YTHDC1	miCLIP.ARE.c3	4.367347055
-141	YTHDC1	miCLIP.ARE.c3	3.669424881
-140	YTHDC1	miCLIP.ARE.c3	4.252550541
-139	YTHDC1	miCLIP.ARE.c3	4.250518744
-138	YTHDC1	miCLIP.ARE.c3	3.44694314
-137	YTHDC1	miCLIP.ARE.c3	3.774062412
-136	YTHDC1	miCLIP.ARE.c3	4.604051374
-135	YTHDC1	miCLIP.ARE.c3	4.380553734
-134	YTHDC1	miCLIP.ARE.c3	4.133690432
-133	YTHDC1	miCLIP.ARE.c3	4.337886003
-132	YTHDC1	miCLIP.ARE.c3	4.267789016
-131	YTHDC1	miCLIP.ARE.c3	4.537002082
-130	YTHDC1	miCLIP.ARE.c3	4.220041793
-129	YTHDC1	miCLIP.ARE.c3	4.46995279
-128	YTHDC1	miCLIP.ARE.c3	3.74460136
-127	YTHDC1	miCLIP.ARE.c3	3.819777839
-126	YTHDC1	miCLIP.ARE.c3	4.685323243
-125	YTHDC1	miCLIP.ARE.c3	4.610146764
-124	YTHDC1	miCLIP.ARE.c3	4.396808108
-123	YTHDC1	miCLIP.ARE.c3	5.496010135
-122	YTHDC1	miCLIP.ARE.c3	5.107936961
-121	YTHDC1	miCLIP.ARE.c3	4.013814426
-120	YTHDC1	miCLIP.ARE.c3	4.766595111
-119	YTHDC1	miCLIP.ARE.c3	5.225781171
-118	YTHDC1	miCLIP.ARE.c3	4.678211954
-117	YTHDC1	miCLIP.ARE.c3	4.954536308
-116	YTHDC1	miCLIP.ARE.c3	5.337529991
-115	YTHDC1	miCLIP.ARE.c3	4.54411337
-114	YTHDC1	miCLIP.ARE.c3	5.286735072
-113	YTHDC1	miCLIP.ARE.c3	4.911868577
-112	YTHDC1	miCLIP.ARE.c3	4.455730213
-111	YTHDC1	miCLIP.ARE.c3	4.766595111
-110	YTHDC1	miCLIP.ARE.c3	4.512620521
-109	YTHDC1	miCLIP.ARE.c3	5.295878158
-108	YTHDC1	miCLIP.ARE.c3	4.688370938
-107	YTHDC1	miCLIP.ARE.c3	4.467920993
-106	YTHDC1	miCLIP.ARE.c3	3.88073174
-105	YTHDC1	miCLIP.ARE.c3	4.638591918
-104	YTHDC1	miCLIP.ARE.c3	5.140445708
-103	YTHDC1	miCLIP.ARE.c3	4.577638016
-102	YTHDC1	miCLIP.ARE.c3	4.596940085
-101	YTHDC1	miCLIP.ARE.c3	4.719863787
-100	YTHDC1	miCLIP.ARE.c3	5.024633295
-99	YTHDC1	miCLIP.ARE.c3	5.108952859
-98	YTHDC1	miCLIP.ARE.c3	4.114388363
-97	YTHDC1	miCLIP.ARE.c3	5.546805053
-96	YTHDC1	miCLIP.ARE.c3	5.648394889
-95	YTHDC1	miCLIP.ARE.c3	5.779445778
-94	YTHDC1	miCLIP.ARE.c3	5.164827269
-93	YTHDC1	miCLIP.ARE.c3	5.341593584
-92	YTHDC1	miCLIP.ARE.c3	5.084571299
-91	YTHDC1	miCLIP.ARE.c3	5.147556997
-90	YTHDC1	miCLIP.ARE.c3	4.658909885
-89	YTHDC1	miCLIP.ARE.c3	5.122159538
-88	YTHDC1	miCLIP.ARE.c3	5.361911551
-87	YTHDC1	miCLIP.ARE.c3	5.468580879
-86	YTHDC1	miCLIP.ARE.c3	5.029712787
-85	YTHDC1	miCLIP.ARE.c3	4.833644403
-84	YTHDC1	miCLIP.ARE.c3	4.133690432
-83	YTHDC1	miCLIP.ARE.c3	5.847510968
-82	YTHDC1	miCLIP.ARE.c3	5.285719174
-81	YTHDC1	miCLIP.ARE.c3	6.507844903
-80	YTHDC1	miCLIP.ARE.c3	5.419817758
-79	YTHDC1	miCLIP.ARE.c3	5.699189807
-78	YTHDC1	miCLIP.ARE.c3	5.211558594
-77	YTHDC1	miCLIP.ARE.c3	5.462485489
-76	YTHDC1	miCLIP.ARE.c3	5.769286794
-75	YTHDC1	miCLIP.ARE.c3	5.509216814
-74	YTHDC1	miCLIP.ARE.c3	5.487882948
-73	YTHDC1	miCLIP.ARE.c3	4.644687308
-72	YTHDC1	miCLIP.ARE.c3	5.628076922
-71	YTHDC1	miCLIP.ARE.c3	4.361251665
-70	YTHDC1	miCLIP.ARE.c3	4.277948
-69	YTHDC1	miCLIP.ARE.c3	4.22207359
-68	YTHDC1	miCLIP.ARE.c3	5.216638086
-67	YTHDC1	miCLIP.ARE.c3	5.238987849
-66	YTHDC1	miCLIP.ARE.c3	5.046983059
-65	YTHDC1	miCLIP.ARE.c3	5.025649194
-64	YTHDC1	miCLIP.ARE.c3	4.398839905
-63	YTHDC1	miCLIP.ARE.c3	5.401531587
-62	YTHDC1	miCLIP.ARE.c3	5.013458413
-61	YTHDC1	miCLIP.ARE.c3	5.19530422
-60	YTHDC1	miCLIP.ARE.c3	4.636560121
-59	YTHDC1	miCLIP.ARE.c3	4.563415439
-58	YTHDC1	miCLIP.ARE.c3	4.954536308
-57	YTHDC1	miCLIP.ARE.c3	5.211558594
-56	YTHDC1	miCLIP.ARE.c3	5.122159538
-55	YTHDC1	miCLIP.ARE.c3	5.285719174
-54	YTHDC1	miCLIP.ARE.c3	5.025649194
-53	YTHDC1	miCLIP.ARE.c3	5.220701679
-52	YTHDC1	miCLIP.ARE.c3	5.460453692
-51	YTHDC1	miCLIP.ARE.c3	4.466905095
-50	YTHDC1	miCLIP.ARE.c3	5.146541099
-49	YTHDC1	miCLIP.ARE.c3	5.346673076
-48	YTHDC1	miCLIP.ARE.c3	4.115404262
-47	YTHDC1	miCLIP.ARE.c3	5.232892459
-46	YTHDC1	miCLIP.ARE.c3	5.712396486
-45	YTHDC1	miCLIP.ARE.c3	4.22816898
-44	YTHDC1	miCLIP.ARE.c3	6.189868716
-43	YTHDC1	miCLIP.ARE.c3	5.30705304
-42	YTHDC1	miCLIP.ARE.c3	4.916948069
-41	YTHDC1	miCLIP.ARE.c3	5.68496723
-40	YTHDC1	miCLIP.ARE.c3	5.577282004
-39	YTHDC1	miCLIP.ARE.c3	5.246099138
-38	YTHDC1	miCLIP.ARE.c3	5.338545889
-37	YTHDC1	miCLIP.ARE.c3	5.709348791
-36	YTHDC1	miCLIP.ARE.c3	5.889162801
-35	YTHDC1	miCLIP.ARE.c3	4.96571119
-34	YTHDC1	miCLIP.ARE.c3	4.150960704
-33	YTHDC1	miCLIP.ARE.c3	5.338545889
-32	YTHDC1	miCLIP.ARE.c3	4.69954582
-31	YTHDC1	miCLIP.ARE.c3	5.193272423
-30	YTHDC1	miCLIP.ARE.c3	5.471628574
-29	YTHDC1	miCLIP.ARE.c3	5.396452095
-28	YTHDC1	miCLIP.ARE.c3	4.986029157
-27	YTHDC1	miCLIP.ARE.c3	5.308068938
-26	YTHDC1	miCLIP.ARE.c3	5.310100735
-25	YTHDC1	miCLIP.ARE.c3	5.147556997
-24	YTHDC1	miCLIP.ARE.c3	5.218669882
-23	YTHDC1	miCLIP.ARE.c3	5.903385378
-22	YTHDC1	miCLIP.ARE.c3	5.518359899
-21	YTHDC1	miCLIP.ARE.c3	5.669728755
-20	YTHDC1	miCLIP.ARE.c3	5.149588794
-19	YTHDC1	miCLIP.ARE.c3	5.411690571
-18	YTHDC1	miCLIP.ARE.c3	4.915932171
-17	YTHDC1	miCLIP.ARE.c3	5.918623853
-16	YTHDC1	miCLIP.ARE.c3	5.644331296
-15	YTHDC1	miCLIP.ARE.c3	5.075428213
-14	YTHDC1	miCLIP.ARE.c3	6.569814703
-13	YTHDC1	miCLIP.ARE.c3	4.944377325
-12	YTHDC1	miCLIP.ARE.c3	4.764563315
-11	YTHDC1	miCLIP.ARE.c3	5.489914745
-10	YTHDC1	miCLIP.ARE.c3	4.986029157
-9	YTHDC1	miCLIP.ARE.c3	5.762175506
-8	YTHDC1	miCLIP.ARE.c3	4.868184948
-7	YTHDC1	miCLIP.ARE.c3	5.549852748
-6	YTHDC1	miCLIP.ARE.c3	4.948440918
-5	YTHDC1	miCLIP.ARE.c3	6.41031866
-4	YTHDC1	miCLIP.ARE.c3	5.677855942
-3	YTHDC1	miCLIP.ARE.c3	6.167518952
-2	YTHDC1	miCLIP.ARE.c3	6.555592126
-1	YTHDC1	miCLIP.ARE.c3	5.643315397
0	YTHDC1	miCLIP.ARE.c3	5.44927881
1	YTHDC1	miCLIP.ARE.c3	6.191900512
2	YTHDC1	miCLIP.ARE.c3	6.096406066
3	YTHDC1	miCLIP.ARE.c3	4.946409121
4	YTHDC1	miCLIP.ARE.c3	5.106921062
5	YTHDC1	miCLIP.ARE.c3	5.809922729
6	YTHDC1	miCLIP.ARE.c3	4.964695292
7	YTHDC1	miCLIP.ARE.c3	5.924719243
8	YTHDC1	miCLIP.ARE.c3	5.333466397
9	YTHDC1	miCLIP.ARE.c3	6.205107191
10	YTHDC1	miCLIP.ARE.c3	5.937925922
11	YTHDC1	miCLIP.ARE.c3	6.415398152
12	YTHDC1	miCLIP.ARE.c3	5.218669882
13	YTHDC1	miCLIP.ARE.c3	6.34834886
14	YTHDC1	miCLIP.ARE.c3	5.840399679
15	YTHDC1	miCLIP.ARE.c3	6.414382254
16	YTHDC1	miCLIP.ARE.c3	5.249146833
17	YTHDC1	miCLIP.ARE.c3	6.194948207
18	YTHDC1	miCLIP.ARE.c3	5.738809843
19	YTHDC1	miCLIP.ARE.c3	6.110628643
20	YTHDC1	miCLIP.ARE.c3	6.263013398
21	YTHDC1	miCLIP.ARE.c3	6.025293181
22	YTHDC1	miCLIP.ARE.c3	6.102501457
23	YTHDC1	miCLIP.ARE.c3	5.701221604
24	YTHDC1	miCLIP.ARE.c3	5.079491807
25	YTHDC1	miCLIP.ARE.c3	5.822113509
26	YTHDC1	miCLIP.ARE.c3	5.915576158
27	YTHDC1	miCLIP.ARE.c3	5.959259788
28	YTHDC1	miCLIP.ARE.c3	6.473304358
29	YTHDC1	miCLIP.ARE.c3	6.904045264
30	YTHDC1	miCLIP.ARE.c3	5.67887184
31	YTHDC1	miCLIP.ARE.c3	5.72865086
32	YTHDC1	miCLIP.ARE.c3	6.542385447
33	YTHDC1	miCLIP.ARE.c3	6.489558732
34	YTHDC1	miCLIP.ARE.c3	5.337529991
35	YTHDC1	miCLIP.ARE.c3	5.865797138
36	YTHDC1	miCLIP.ARE.c3	5.350736669
37	YTHDC1	miCLIP.ARE.c3	6.772994375
38	YTHDC1	miCLIP.ARE.c3	4.782849485
39	YTHDC1	miCLIP.ARE.c3	7.651746458
40	YTHDC1	miCLIP.ARE.c3	7.149892667
41	YTHDC1	miCLIP.ARE.c3	6.30466523
42	YTHDC1	miCLIP.ARE.c3	6.378825811
43	YTHDC1	miCLIP.ARE.c3	7.225069146
44	YTHDC1	miCLIP.ARE.c3	6.619593723
45	YTHDC1	miCLIP.ARE.c3	7.074716188
46	YTHDC1	miCLIP.ARE.c3	6.253870312
47	YTHDC1	miCLIP.ARE.c3	6.031388571
48	YTHDC1	miCLIP.ARE.c3	6.206123089
49	YTHDC1	miCLIP.ARE.c3	6.558639821
50	YTHDC1	miCLIP.ARE.c3	6.670388641
51	YTHDC1	miCLIP.ARE.c3	6.23050465
52	YTHDC1	miCLIP.ARE.c3	6.775026172
53	YTHDC1	miCLIP.ARE.c3	6.827852887
54	YTHDC1	miCLIP.ARE.c3	6.131962509
55	YTHDC1	miCLIP.ARE.c3	6.276220076
56	YTHDC1	miCLIP.ARE.c3	7.376438002
57	YTHDC1	miCLIP.ARE.c3	7.137701887
58	YTHDC1	miCLIP.ARE.c3	7.277895861
59	YTHDC1	miCLIP.ARE.c3	6.948744792
60	YTHDC1	miCLIP.ARE.c3	6.381873506
61	YTHDC1	miCLIP.ARE.c3	6.377809913
62	YTHDC1	miCLIP.ARE.c3	6.309744722
63	YTHDC1	miCLIP.ARE.c3	6.970078657
64	YTHDC1	miCLIP.ARE.c3	6.399143778
65	YTHDC1	miCLIP.ARE.c3	6.752676408
66	YTHDC1	miCLIP.ARE.c3	5.781477574
67	YTHDC1	miCLIP.ARE.c3	6.872552414
68	YTHDC1	miCLIP.ARE.c3	6.215266175
69	YTHDC1	miCLIP.ARE.c3	7.242339418
70	YTHDC1	miCLIP.ARE.c3	7.006650998
71	YTHDC1	miCLIP.ARE.c3	6.277235975
72	YTHDC1	miCLIP.ARE.c3	6.265045194
73	YTHDC1	miCLIP.ARE.c3	6.328030893
74	YTHDC1	miCLIP.ARE.c3	7.224053248
75	YTHDC1	miCLIP.ARE.c3	7.67511212
76	YTHDC1	miCLIP.ARE.c3	7.277895861
77	YTHDC1	miCLIP.ARE.c3	6.791280546
78	YTHDC1	miCLIP.ARE.c3	6.45400229
79	YTHDC1	miCLIP.ARE.c3	7.565395097
80	YTHDC1	miCLIP.ARE.c3	6.946712995
81	YTHDC1	miCLIP.ARE.c3	6.279267771
82	YTHDC1	miCLIP.ARE.c3	7.242339418
83	YTHDC1	miCLIP.ARE.c3	6.952808385
84	YTHDC1	miCLIP.ARE.c3	7.593840251
85	YTHDC1	miCLIP.ARE.c3	6.413366355
86	YTHDC1	miCLIP.ARE.c3	8.569102678
87	YTHDC1	miCLIP.ARE.c3	8.215570048
88	YTHDC1	miCLIP.ARE.c3	7.550156622
89	YTHDC1	miCLIP.ARE.c3	6.839027769
90	YTHDC1	miCLIP.ARE.c3	6.989380726
91	YTHDC1	miCLIP.ARE.c3	7.051350526
92	YTHDC1	miCLIP.ARE.c3	7.188496805
93	YTHDC1	miCLIP.ARE.c3	8.494942098
94	YTHDC1	miCLIP.ARE.c3	7.752320395
95	YTHDC1	miCLIP.ARE.c3	7.094018257
96	YTHDC1	miCLIP.ARE.c3	6.997507913
97	YTHDC1	miCLIP.ARE.c3	7.518663772
98	YTHDC1	miCLIP.ARE.c3	8.321223478
99	YTHDC1	miCLIP.ARE.c3	6.854266244
100	YTHDC1	miCLIP.ARE.c3	7.808194805
101	YTHDC1	miCLIP.ARE.c3	7.556252012
102	YTHDC1	miCLIP.ARE.c3	6.46009768
103	YTHDC1	miCLIP.ARE.c3	7.480059635
104	YTHDC1	miCLIP.ARE.c3	7.007666897
105	YTHDC1	miCLIP.ARE.c3	7.232180434
106	YTHDC1	miCLIP.ARE.c3	6.552544431
107	YTHDC1	miCLIP.ARE.c3	6.909124755
108	YTHDC1	miCLIP.ARE.c3	7.049318729
109	YTHDC1	miCLIP.ARE.c3	5.987704942
110	YTHDC1	miCLIP.ARE.c3	6.39203249
111	YTHDC1	miCLIP.ARE.c3	7.384565189
112	YTHDC1	miCLIP.ARE.c3	7.381517494
113	YTHDC1	miCLIP.ARE.c3	7.270784572
114	YTHDC1	miCLIP.ARE.c3	6.411334558
115	YTHDC1	miCLIP.ARE.c3	7.535934044
116	YTHDC1	miCLIP.ARE.c3	7.213894264
117	YTHDC1	miCLIP.ARE.c3	7.624317202
118	YTHDC1	miCLIP.ARE.c3	7.73098653
119	YTHDC1	miCLIP.ARE.c3	7.202719382
120	YTHDC1	miCLIP.ARE.c3	6.858329837
121	YTHDC1	miCLIP.ARE.c3	6.859345736
122	YTHDC1	miCLIP.ARE.c3	6.989380726
123	YTHDC1	miCLIP.ARE.c3	7.194592195
124	YTHDC1	miCLIP.ARE.c3	7.441455497
125	YTHDC1	miCLIP.ARE.c3	7.334786169
126	YTHDC1	miCLIP.ARE.c3	7.071668493
127	YTHDC1	miCLIP.ARE.c3	6.144153289
128	YTHDC1	miCLIP.ARE.c3	6.953824283
129	YTHDC1	miCLIP.ARE.c3	6.665309149
130	YTHDC1	miCLIP.ARE.c3	6.562703414
131	YTHDC1	miCLIP.ARE.c3	6.530194667
132	YTHDC1	miCLIP.ARE.c3	6.149232781
133	YTHDC1	miCLIP.ARE.c3	5.556964037
134	YTHDC1	miCLIP.ARE.c3	5.551884545
135	YTHDC1	miCLIP.ARE.c3	5.707316994
136	YTHDC1	miCLIP.ARE.c3	7.008682795
137	YTHDC1	miCLIP.ARE.c3	6.63991169
138	YTHDC1	miCLIP.ARE.c3	6.027324978
139	YTHDC1	miCLIP.ARE.c3	6.82582109
140	YTHDC1	miCLIP.ARE.c3	6.413366355
141	YTHDC1	miCLIP.ARE.c3	6.835980073
142	YTHDC1	miCLIP.ARE.c3	6.197995903
143	YTHDC1	miCLIP.ARE.c3	6.107580948
144	YTHDC1	miCLIP.ARE.c3	6.5718465
145	YTHDC1	miCLIP.ARE.c3	6.255902109
146	YTHDC1	miCLIP.ARE.c3	4.732054567
147	YTHDC1	miCLIP.ARE.c3	6.482447444
148	YTHDC1	miCLIP.ARE.c3	5.902369479
149	YTHDC1	miCLIP.ARE.c3	6.081167591
150	YTHDC1	miCLIP.ARE.c3	6.204091293
151	YTHDC1	miCLIP.ARE.c3	6.499717716
152	YTHDC1	miCLIP.ARE.c3	7.223037349
153	YTHDC1	miCLIP.ARE.c3	7.121447513
154	YTHDC1	miCLIP.ARE.c3	7.53898174
155	YTHDC1	miCLIP.ARE.c3	6.127898916
156	YTHDC1	miCLIP.ARE.c3	6.699849693
157	YTHDC1	miCLIP.ARE.c3	6.114692237
158	YTHDC1	miCLIP.ARE.c3	6.667340945
159	YTHDC1	miCLIP.ARE.c3	7.087922867
160	YTHDC1	miCLIP.ARE.c3	6.824805192
161	YTHDC1	miCLIP.ARE.c3	6.208154886
162	YTHDC1	miCLIP.ARE.c3	5.811954525
163	YTHDC1	miCLIP.ARE.c3	5.345657177
164	YTHDC1	miCLIP.ARE.c3	5.540709663
165	YTHDC1	miCLIP.ARE.c3	6.539337752
166	YTHDC1	miCLIP.ARE.c3	6.426573034
167	YTHDC1	miCLIP.ARE.c3	4.777769993
168	YTHDC1	miCLIP.ARE.c3	5.74084164
169	YTHDC1	miCLIP.ARE.c3	6.030372673
170	YTHDC1	miCLIP.ARE.c3	5.918623853
171	YTHDC1	miCLIP.ARE.c3	6.353428352
172	YTHDC1	miCLIP.ARE.c3	6.327014994
173	YTHDC1	miCLIP.ARE.c3	5.779445778
174	YTHDC1	miCLIP.ARE.c3	5.956212093
175	YTHDC1	miCLIP.ARE.c3	4.125563245
176	YTHDC1	miCLIP.ARE.c3	5.707316994
177	YTHDC1	miCLIP.ARE.c3	5.895258191
178	YTHDC1	miCLIP.ARE.c3	6.159391765
179	YTHDC1	miCLIP.ARE.c3	6.444859204
180	YTHDC1	miCLIP.ARE.c3	6.39203249
181	YTHDC1	miCLIP.ARE.c3	6.750644611
182	YTHDC1	miCLIP.ARE.c3	5.143493403
183	YTHDC1	miCLIP.ARE.c3	6.72626305
184	YTHDC1	miCLIP.ARE.c3	6.356476047
185	YTHDC1	miCLIP.ARE.c3	5.595568174
186	YTHDC1	miCLIP.ARE.c3	6.407270965
187	YTHDC1	miCLIP.ARE.c3	5.931830532
188	YTHDC1	miCLIP.ARE.c3	5.964339279
189	YTHDC1	miCLIP.ARE.c3	6.564735211
190	YTHDC1	miCLIP.ARE.c3	6.446891001
191	YTHDC1	miCLIP.ARE.c3	5.621981532
192	YTHDC1	miCLIP.ARE.c3	6.895918077
193	YTHDC1	miCLIP.ARE.c3	5.611822548
194	YTHDC1	miCLIP.ARE.c3	7.42113753
195	YTHDC1	miCLIP.ARE.c3	5.661601568
196	YTHDC1	miCLIP.ARE.c3	5.625029227
197	YTHDC1	miCLIP.ARE.c3	5.56712302
198	YTHDC1	miCLIP.ARE.c3	5.727634961
199	YTHDC1	miCLIP.ARE.c3	6.388984794
200	YTHDC1	miCLIP.ARE.c3	6.477367952
201	YTHDC1	miCLIP.ARE.c3	6.680547624
202	YTHDC1	miCLIP.ARE.c3	5.560011732
203	YTHDC1	miCLIP.ARE.c3	5.608774853
204	YTHDC1	miCLIP.ARE.c3	5.643315397
205	YTHDC1	miCLIP.ARE.c3	5.592520479
206	YTHDC1	miCLIP.ARE.c3	6.605371145
207	YTHDC1	miCLIP.ARE.c3	6.520035683
208	YTHDC1	miCLIP.ARE.c3	5.701221604
209	YTHDC1	miCLIP.ARE.c3	5.664649263
210	YTHDC1	miCLIP.ARE.c3	5.444199318
211	YTHDC1	miCLIP.ARE.c3	6.22440926
212	YTHDC1	miCLIP.ARE.c3	6.541369549
213	YTHDC1	miCLIP.ARE.c3	6.157359968
214	YTHDC1	miCLIP.ARE.c3	5.490930643
215	YTHDC1	miCLIP.ARE.c3	5.869860732
216	YTHDC1	miCLIP.ARE.c3	5.951132601
217	YTHDC1	miCLIP.ARE.c3	5.279623784
218	YTHDC1	miCLIP.ARE.c3	6.026309079
219	YTHDC1	miCLIP.ARE.c3	5.911512565
220	YTHDC1	miCLIP.ARE.c3	5.558995833
221	YTHDC1	miCLIP.ARE.c3	4.735102262
222	YTHDC1	miCLIP.ARE.c3	5.281655581
223	YTHDC1	miCLIP.ARE.c3	6.35444425
224	YTHDC1	miCLIP.ARE.c3	5.42489725
225	YTHDC1	miCLIP.ARE.c3	6.052722437
226	YTHDC1	miCLIP.ARE.c3	5.975514161
227	YTHDC1	miCLIP.ARE.c3	5.842431476
228	YTHDC1	miCLIP.ARE.c3	5.881035614
229	YTHDC1	miCLIP.ARE.c3	5.85868585
230	YTHDC1	miCLIP.ARE.c3	6.196980004
231	YTHDC1	miCLIP.ARE.c3	5.376134128
232	YTHDC1	miCLIP.ARE.c3	6.301617535
233	YTHDC1	miCLIP.ARE.c3	5.747952928
234	YTHDC1	miCLIP.ARE.c3	4.949456816
235	YTHDC1	miCLIP.ARE.c3	6.057801929
236	YTHDC1	miCLIP.ARE.c3	6.474320257
237	YTHDC1	miCLIP.ARE.c3	7.335802067
238	YTHDC1	miCLIP.ARE.c3	5.849542765
239	YTHDC1	miCLIP.ARE.c3	5.618933837
240	YTHDC1	miCLIP.ARE.c3	7.120431615
241	YTHDC1	miCLIP.ARE.c3	6.746581018
242	YTHDC1	miCLIP.ARE.c3	6.618577824
243	YTHDC1	miCLIP.ARE.c3	6.723215355
244	YTHDC1	miCLIP.ARE.c3	6.730326644
245	YTHDC1	miCLIP.ARE.c3	7.812258399
246	YTHDC1	miCLIP.ARE.c3	6.783153359
247	YTHDC1	miCLIP.ARE.c3	7.484123228
248	YTHDC1	miCLIP.ARE.c3	7.097065952
249	YTHDC1	miCLIP.ARE.c3	7.650730559
250	YTHDC1	miCLIP.ARE.c3	6.736422034
251	YTHDC1	miCLIP.ARE.c3	7.163099346
252	YTHDC1	miCLIP.ARE.c3	6.737437932
253	YTHDC1	miCLIP.ARE.c3	7.360183628
254	YTHDC1	miCLIP.ARE.c3	8.112964314
255	YTHDC1	miCLIP.ARE.c3	6.970078657
256	YTHDC1	miCLIP.ARE.c3	7.571490487
257	YTHDC1	miCLIP.ARE.c3	7.585713064
258	YTHDC1	miCLIP.ARE.c3	7.052366424
259	YTHDC1	miCLIP.ARE.c3	7.79905172
260	YTHDC1	miCLIP.ARE.c3	7.981913425
261	YTHDC1	miCLIP.ARE.c3	7.912832337
262	YTHDC1	miCLIP.ARE.c3	7.223037349
263	YTHDC1	miCLIP.ARE.c3	7.419105733
264	YTHDC1	miCLIP.ARE.c3	7.240307621
265	YTHDC1	miCLIP.ARE.c3	8.175950012
266	YTHDC1	miCLIP.ARE.c3	6.45400229
267	YTHDC1	miCLIP.ARE.c3	7.454662176
268	YTHDC1	miCLIP.ARE.c3	8.193220284
269	YTHDC1	miCLIP.ARE.c3	7.897593861
270	YTHDC1	miCLIP.ARE.c3	8.589420645
271	YTHDC1	miCLIP.ARE.c3	7.808194805
272	YTHDC1	miCLIP.ARE.c3	8.367954802
273	YTHDC1	miCLIP.ARE.c3	8.732662314
274	YTHDC1	miCLIP.ARE.c3	8.055058107
275	YTHDC1	miCLIP.ARE.c3	7.524759162
276	YTHDC1	miCLIP.ARE.c3	7.727938835
277	YTHDC1	miCLIP.ARE.c3	6.931474519
278	YTHDC1	miCLIP.ARE.c3	8.527450845
279	YTHDC1	miCLIP.ARE.c3	7.853910232
280	YTHDC1	miCLIP.ARE.c3	7.01173049
281	YTHDC1	miCLIP.ARE.c3	6.605371145
282	YTHDC1	miCLIP.ARE.c3	6.867472923
283	YTHDC1	miCLIP.ARE.c3	7.883371284
284	YTHDC1	miCLIP.ARE.c3	7.037127949
285	YTHDC1	miCLIP.ARE.c3	7.137701887
286	YTHDC1	miCLIP.ARE.c3	7.523743264
287	YTHDC1	miCLIP.ARE.c3	7.60704693
288	YTHDC1	miCLIP.ARE.c3	6.613498332
289	YTHDC1	miCLIP.ARE.c3	7.300245625
290	YTHDC1	miCLIP.ARE.c3	6.691722506
291	YTHDC1	miCLIP.ARE.c3	6.632800401
292	YTHDC1	miCLIP.ARE.c3	6.900997569
293	YTHDC1	miCLIP.ARE.c3	6.666325047
294	YTHDC1	miCLIP.ARE.c3	7.111288529
295	YTHDC1	miCLIP.ARE.c3	5.664649263
296	YTHDC1	miCLIP.ARE.c3	7.077763883
297	YTHDC1	miCLIP.ARE.c3	5.692078519
298	YTHDC1	miCLIP.ARE.c3	5.967386975
299	YTHDC1	miCLIP.ARE.c3	7.508504789
300	YTHDC1	miCLIP.ARE.c3	6.39812788
301	YTHDC1	miCLIP.ARE.c3	7.420121631
302	YTHDC1	miCLIP.ARE.c3	7.56945869
303	YTHDC1	miCLIP.ARE.c3	7.405899054
304	YTHDC1	miCLIP.ARE.c3	6.705945083
305	YTHDC1	miCLIP.ARE.c3	7.414026241
306	YTHDC1	miCLIP.ARE.c3	5.645347194
307	YTHDC1	miCLIP.ARE.c3	6.525115175
308	YTHDC1	miCLIP.ARE.c3	5.98262545
309	YTHDC1	miCLIP.ARE.c3	5.737793945
310	YTHDC1	miCLIP.ARE.c3	6.137042001
311	YTHDC1	miCLIP.ARE.c3	6.789248749
312	YTHDC1	miCLIP.ARE.c3	6.573878296
313	YTHDC1	miCLIP.ARE.c3	7.031032559
314	YTHDC1	miCLIP.ARE.c3	7.045255136
315	YTHDC1	miCLIP.ARE.c3	6.057801929
316	YTHDC1	miCLIP.ARE.c3	6.991412523
317	YTHDC1	miCLIP.ARE.c3	7.104177241
318	YTHDC1	miCLIP.ARE.c3	7.80514711
319	YTHDC1	miCLIP.ARE.c3	6.889822687
320	YTHDC1	miCLIP.ARE.c3	7.228116841
321	YTHDC1	miCLIP.ARE.c3	6.72626305
322	YTHDC1	miCLIP.ARE.c3	7.455678074
323	YTHDC1	miCLIP.ARE.c3	7.29719793
324	YTHDC1	miCLIP.ARE.c3	6.448922798
325	YTHDC1	miCLIP.ARE.c3	7.337833864
326	YTHDC1	miCLIP.ARE.c3	7.06150951
327	YTHDC1	miCLIP.ARE.c3	7.588760759
328	YTHDC1	miCLIP.ARE.c3	7.887434877
329	YTHDC1	miCLIP.ARE.c3	7.157003956
330	YTHDC1	miCLIP.ARE.c3	8.041851428
331	YTHDC1	miCLIP.ARE.c3	7.496314008
332	YTHDC1	miCLIP.ARE.c3	8.236903914
333	YTHDC1	miCLIP.ARE.c3	7.12347931
334	YTHDC1	miCLIP.ARE.c3	7.880323589
335	YTHDC1	miCLIP.ARE.c3	7.634476185
336	YTHDC1	miCLIP.ARE.c3	7.683239307
337	YTHDC1	miCLIP.ARE.c3	7.917911828
338	YTHDC1	miCLIP.ARE.c3	6.839027769
339	YTHDC1	miCLIP.ARE.c3	7.578601776
340	YTHDC1	miCLIP.ARE.c3	7.583681267
341	YTHDC1	miCLIP.ARE.c3	7.698477782
342	YTHDC1	miCLIP.ARE.c3	6.852234447
343	YTHDC1	miCLIP.ARE.c3	7.919943625
344	YTHDC1	miCLIP.ARE.c3	7.009698693
345	YTHDC1	miCLIP.ARE.c3	8.627008885
346	YTHDC1	miCLIP.ARE.c3	8.133282281
347	YTHDC1	miCLIP.ARE.c3	7.475996041
348	YTHDC1	miCLIP.ARE.c3	7.555236113
349	YTHDC1	miCLIP.ARE.c3	6.642959385
350	YTHDC1	miCLIP.ARE.c3	6.956871978
351	YTHDC1	miCLIP.ARE.c3	7.154972159
352	YTHDC1	miCLIP.ARE.c3	7.572506385
353	YTHDC1	miCLIP.ARE.c3	8.181029504
354	YTHDC1	miCLIP.ARE.c3	6.850202651
355	YTHDC1	miCLIP.ARE.c3	7.143797277
356	YTHDC1	miCLIP.ARE.c3	7.7492727
357	YTHDC1	miCLIP.ARE.c3	7.17935372
358	YTHDC1	miCLIP.ARE.c3	7.740129615
359	YTHDC1	miCLIP.ARE.c3	7.745209107
360	YTHDC1	miCLIP.ARE.c3	6.623657316
361	YTHDC1	miCLIP.ARE.c3	7.728954733
362	YTHDC1	miCLIP.ARE.c3	6.803471326
363	YTHDC1	miCLIP.ARE.c3	6.117739932
364	YTHDC1	miCLIP.ARE.c3	7.041191542
365	YTHDC1	miCLIP.ARE.c3	7.176306025
366	YTHDC1	miCLIP.ARE.c3	6.610450637
367	YTHDC1	miCLIP.ARE.c3	7.638539779
368	YTHDC1	miCLIP.ARE.c3	7.546093028
369	YTHDC1	miCLIP.ARE.c3	7.610094625
370	YTHDC1	miCLIP.ARE.c3	7.114336224
371	YTHDC1	miCLIP.ARE.c3	7.225069146
372	YTHDC1	miCLIP.ARE.c3	6.915220146
373	YTHDC1	miCLIP.ARE.c3	7.231164536
374	YTHDC1	miCLIP.ARE.c3	7.431296513
375	YTHDC1	miCLIP.ARE.c3	7.110272631
376	YTHDC1	miCLIP.ARE.c3	8.181029504
377	YTHDC1	miCLIP.ARE.c3	7.537965841
378	YTHDC1	miCLIP.ARE.c3	6.496670021
379	YTHDC1	miCLIP.ARE.c3	7.363231323
380	YTHDC1	miCLIP.ARE.c3	8.101789432
381	YTHDC1	miCLIP.ARE.c3	8.440083586
382	YTHDC1	miCLIP.ARE.c3	7.42113753
383	YTHDC1	miCLIP.ARE.c3	7.61314232
384	YTHDC1	miCLIP.ARE.c3	6.697817896
385	YTHDC1	miCLIP.ARE.c3	7.010714592
386	YTHDC1	miCLIP.ARE.c3	8.147504858
387	YTHDC1	miCLIP.ARE.c3	7.294150234
388	YTHDC1	miCLIP.ARE.c3	6.95585608
389	YTHDC1	miCLIP.ARE.c3	7.981913425
390	YTHDC1	miCLIP.ARE.c3	7.829528671
391	YTHDC1	miCLIP.ARE.c3	7.522727366
392	YTHDC1	miCLIP.ARE.c3	7.292118438
393	YTHDC1	miCLIP.ARE.c3	7.48920272
394	YTHDC1	miCLIP.ARE.c3	8.060137599
395	YTHDC1	miCLIP.ARE.c3	7.25960969
396	YTHDC1	miCLIP.ARE.c3	7.397771867
397	YTHDC1	miCLIP.ARE.c3	6.649054775
398	YTHDC1	miCLIP.ARE.c3	6.175646139
399	YTHDC1	miCLIP.ARE.c3	7.000555608
400	YTHDC1	miCLIP.ARE.c3	6.696801998
401	YTHDC1	miCLIP.ARE.c3	6.706960982
402	YTHDC1	miCLIP.ARE.c3	6.34225347
403	YTHDC1	miCLIP.ARE.c3	6.110628643
404	YTHDC1	miCLIP.ARE.c3	6.859345736
405	YTHDC1	miCLIP.ARE.c3	7.03001666
406	YTHDC1	miCLIP.ARE.c3	6.884743195
407	YTHDC1	miCLIP.ARE.c3	7.325643084
408	YTHDC1	miCLIP.ARE.c3	7.402851359
409	YTHDC1	miCLIP.ARE.c3	6.560671618
410	YTHDC1	miCLIP.ARE.c3	7.367294916
411	YTHDC1	miCLIP.ARE.c3	6.600291654
412	YTHDC1	miCLIP.ARE.c3	6.822773395
413	YTHDC1	miCLIP.ARE.c3	7.363231323
414	YTHDC1	miCLIP.ARE.c3	6.091326575
415	YTHDC1	miCLIP.ARE.c3	6.800423631
416	YTHDC1	miCLIP.ARE.c3	6.736422034
417	YTHDC1	miCLIP.ARE.c3	5.959259788
418	YTHDC1	miCLIP.ARE.c3	6.065929116
419	YTHDC1	miCLIP.ARE.c3	7.561331503
420	YTHDC1	miCLIP.ARE.c3	7.112304428
421	YTHDC1	miCLIP.ARE.c3	5.669728755
422	YTHDC1	miCLIP.ARE.c3	6.716104067
423	YTHDC1	miCLIP.ARE.c3	7.042207441
424	YTHDC1	miCLIP.ARE.c3	6.431652526
425	YTHDC1	miCLIP.ARE.c3	6.902013467
426	YTHDC1	miCLIP.ARE.c3	6.377809913
427	YTHDC1	miCLIP.ARE.c3	6.783153359
428	YTHDC1	miCLIP.ARE.c3	6.797375936
429	YTHDC1	miCLIP.ARE.c3	6.665309149
430	YTHDC1	miCLIP.ARE.c3	7.161067549
431	YTHDC1	miCLIP.ARE.c3	6.747596916
432	YTHDC1	miCLIP.ARE.c3	6.8197257
433	YTHDC1	miCLIP.ARE.c3	7.734034225
434	YTHDC1	miCLIP.ARE.c3	7.825465077
435	YTHDC1	miCLIP.ARE.c3	7.505457094
436	YTHDC1	miCLIP.ARE.c3	5.741857538
437	YTHDC1	miCLIP.ARE.c3	7.196623992
438	YTHDC1	miCLIP.ARE.c3	6.408286863
439	YTHDC1	miCLIP.ARE.c3	6.77604207
440	YTHDC1	miCLIP.ARE.c3	5.934878227
441	YTHDC1	miCLIP.ARE.c3	7.204751179
442	YTHDC1	miCLIP.ARE.c3	7.051350526
443	YTHDC1	miCLIP.ARE.c3	7.208814772
444	YTHDC1	miCLIP.ARE.c3	7.029000762
445	YTHDC1	miCLIP.ARE.c3	7.434344208
446	YTHDC1	miCLIP.ARE.c3	6.512924395
447	YTHDC1	miCLIP.ARE.c3	6.896933975
448	YTHDC1	miCLIP.ARE.c3	7.912832337
449	YTHDC1	miCLIP.ARE.c3	8.242999304
450	YTHDC1	miCLIP.ARE.c3	7.547108926
451	YTHDC1	miCLIP.ARE.c3	7.133638293
452	YTHDC1	miCLIP.ARE.c3	7.575554081
453	YTHDC1	miCLIP.ARE.c3	7.974802137
454	YTHDC1	miCLIP.ARE.c3	8.246046999
455	YTHDC1	miCLIP.ARE.c3	7.663937238
456	YTHDC1	miCLIP.ARE.c3	7.436376005
457	YTHDC1	miCLIP.ARE.c3	7.657841848
458	YTHDC1	miCLIP.ARE.c3	7.853910232
459	YTHDC1	miCLIP.ARE.c3	6.964999165
460	YTHDC1	miCLIP.ARE.c3	6.925379129
461	YTHDC1	miCLIP.ARE.c3	7.864069215
462	YTHDC1	miCLIP.ARE.c3	7.639555677
463	YTHDC1	miCLIP.ARE.c3	7.115352123
464	YTHDC1	miCLIP.ARE.c3	7.263673284
465	YTHDC1	miCLIP.ARE.c3	6.775026172
466	YTHDC1	miCLIP.ARE.c3	7.756383989
467	YTHDC1	miCLIP.ARE.c3	6.869504719
468	YTHDC1	miCLIP.ARE.c3	6.062881421
469	YTHDC1	miCLIP.ARE.c3	7.53898174
470	YTHDC1	miCLIP.ARE.c3	6.160407663
471	YTHDC1	miCLIP.ARE.c3	8.017469868
472	YTHDC1	miCLIP.ARE.c3	7.718795749
473	YTHDC1	miCLIP.ARE.c3	7.869148707
474	YTHDC1	miCLIP.ARE.c3	7.139733684
475	YTHDC1	miCLIP.ARE.c3	7.679175713
476	YTHDC1	miCLIP.ARE.c3	7.60704693
477	YTHDC1	miCLIP.ARE.c3	7.617205913
478	YTHDC1	miCLIP.ARE.c3	6.351396555
479	YTHDC1	miCLIP.ARE.c3	8.025597055
480	YTHDC1	miCLIP.ARE.c3	7.32157949
481	YTHDC1	miCLIP.ARE.c3	7.358151831
482	YTHDC1	miCLIP.ARE.c3	6.696801998
483	YTHDC1	miCLIP.ARE.c3	7.251482503
484	YTHDC1	miCLIP.ARE.c3	7.071668493
485	YTHDC1	miCLIP.ARE.c3	8.050994514
486	YTHDC1	miCLIP.ARE.c3	6.697817896
487	YTHDC1	miCLIP.ARE.c3	7.493266313
488	YTHDC1	miCLIP.ARE.c3	7.086906969
489	YTHDC1	miCLIP.ARE.c3	7.054398221
490	YTHDC1	miCLIP.ARE.c3	6.6338163
491	YTHDC1	miCLIP.ARE.c3	6.94976069
492	YTHDC1	miCLIP.ARE.c3	6.721183559
493	YTHDC1	miCLIP.ARE.c3	7.127542903
494	YTHDC1	miCLIP.ARE.c3	7.101129546
495	YTHDC1	miCLIP.ARE.c3	6.420477644
496	YTHDC1	miCLIP.ARE.c3	6.851218549
497	YTHDC1	miCLIP.ARE.c3	6.325999096
[truncated: 13,016 more rows]
