# Supplementary material for: Meta-unstable mRNAs in activated CD8+ T cells are defined by interlinked AU-rich elements and m6A mRNA methylation
Source: Nat Commun. 2026 Jan 22;17:160. doi: 10.1038/s41467-025-67762-w (PMC12827480; doi:10.1038/s41467-025-67762-w)
Supplement: Supplementary file 6 — Source Data [file 41467_2025_67762_MOESM6_ESM.zip › Source Data/Fig-S4E.csv]

pos	sample	motif.group	normalised.counts.by.number.of.sites
-500	YTHDF1	miCLIP.ARE.onlyRRACH.50nt	1.3475
-499	YTHDF1	miCLIP.ARE.onlyRRACH.50nt	1.4264
-498	YTHDF1	miCLIP.ARE.onlyRRACH.50nt	1.2110
-497	YTHDF1	miCLIP.ARE.onlyRRACH.50nt	1.2536
-496	YTHDF1	miCLIP.ARE.onlyRRACH.50nt	1.2815
-495	YTHDF1	miCLIP.ARE.onlyRRACH.50nt	1.3663
-494	YTHDF1	miCLIP.ARE.onlyRRACH.50nt	1.1866
-493	YTHDF1	miCLIP.ARE.onlyRRACH.50nt	1.1797
-492	YTHDF1	miCLIP.ARE.onlyRRACH.50nt	1.3372
-491	YTHDF1	miCLIP.ARE.onlyRRACH.50nt	1.2067
-490	YTHDF1	miCLIP.ARE.onlyRRACH.50nt	1.3767
-489	YTHDF1	miCLIP.ARE.onlyRRACH.50nt	1.3778
-488	YTHDF1	miCLIP.ARE.onlyRRACH.50nt	1.2066
-487	YTHDF1	miCLIP.ARE.onlyRRACH.50nt	1.4670
-486	YTHDF1	miCLIP.ARE.onlyRRACH.50nt	1.3425
-485	YTHDF1	miCLIP.ARE.onlyRRACH.50nt	1.5180
-484	YTHDF1	miCLIP.ARE.onlyRRACH.50nt	1.5397
-483	YTHDF1	miCLIP.ARE.onlyRRACH.50nt	1.5376
-482	YTHDF1	miCLIP.ARE.onlyRRACH.50nt	1.2911
-481	YTHDF1	miCLIP.ARE.onlyRRACH.50nt	1.4325
-480	YTHDF1	miCLIP.ARE.onlyRRACH.50nt	1.2661
-479	YTHDF1	miCLIP.ARE.onlyRRACH.50nt	1.1836
-478	YTHDF1	miCLIP.ARE.onlyRRACH.50nt	1.3014
-477	YTHDF1	miCLIP.ARE.onlyRRACH.50nt	1.4347
-476	YTHDF1	miCLIP.ARE.onlyRRACH.50nt	1.1646
-475	YTHDF1	miCLIP.ARE.onlyRRACH.50nt	1.3645
-474	YTHDF1	miCLIP.ARE.onlyRRACH.50nt	1.3131
-473	YTHDF1	miCLIP.ARE.onlyRRACH.50nt	1.2424
-472	YTHDF1	miCLIP.ARE.onlyRRACH.50nt	1.1523
-471	YTHDF1	miCLIP.ARE.onlyRRACH.50nt	1.0696
-470	YTHDF1	miCLIP.ARE.onlyRRACH.50nt	1.0787
-469	YTHDF1	miCLIP.ARE.onlyRRACH.50nt	1.4139
-468	YTHDF1	miCLIP.ARE.onlyRRACH.50nt	1.4073
-467	YTHDF1	miCLIP.ARE.onlyRRACH.50nt	1.4474
-466	YTHDF1	miCLIP.ARE.onlyRRACH.50nt	1.4843
-465	YTHDF1	miCLIP.ARE.onlyRRACH.50nt	1.2963
-464	YTHDF1	miCLIP.ARE.onlyRRACH.50nt	1.1387
-463	YTHDF1	miCLIP.ARE.onlyRRACH.50nt	1.3873
-462	YTHDF1	miCLIP.ARE.onlyRRACH.50nt	1.4222
-461	YTHDF1	miCLIP.ARE.onlyRRACH.50nt	1.4567
-460	YTHDF1	miCLIP.ARE.onlyRRACH.50nt	1.3214
-459	YTHDF1	miCLIP.ARE.onlyRRACH.50nt	1.6519
-458	YTHDF1	miCLIP.ARE.onlyRRACH.50nt	1.6229
-457	YTHDF1	miCLIP.ARE.onlyRRACH.50nt	1.5208
-456	YTHDF1	miCLIP.ARE.onlyRRACH.50nt	1.1678
-455	YTHDF1	miCLIP.ARE.onlyRRACH.50nt	1.7124
-454	YTHDF1	miCLIP.ARE.onlyRRACH.50nt	1.4168
-453	YTHDF1	miCLIP.ARE.onlyRRACH.50nt	1.4983
-452	YTHDF1	miCLIP.ARE.onlyRRACH.50nt	1.5073
-451	YTHDF1	miCLIP.ARE.onlyRRACH.50nt	1.6260
-450	YTHDF1	miCLIP.ARE.onlyRRACH.50nt	1.6396
-449	YTHDF1	miCLIP.ARE.onlyRRACH.50nt	1.6826
-448	YTHDF1	miCLIP.ARE.onlyRRACH.50nt	1.8219
-447	YTHDF1	miCLIP.ARE.onlyRRACH.50nt	1.8236
-446	YTHDF1	miCLIP.ARE.onlyRRACH.50nt	1.7410
-445	YTHDF1	miCLIP.ARE.onlyRRACH.50nt	1.6800
-444	YTHDF1	miCLIP.ARE.onlyRRACH.50nt	1.7553
-443	YTHDF1	miCLIP.ARE.onlyRRACH.50nt	1.8616
-442	YTHDF1	miCLIP.ARE.onlyRRACH.50nt	1.7218
-441	YTHDF1	miCLIP.ARE.onlyRRACH.50nt	1.7139
-440	YTHDF1	miCLIP.ARE.onlyRRACH.50nt	1.5283
-439	YTHDF1	miCLIP.ARE.onlyRRACH.50nt	1.7146
-438	YTHDF1	miCLIP.ARE.onlyRRACH.50nt	1.7332
-437	YTHDF1	miCLIP.ARE.onlyRRACH.50nt	1.6109
-436	YTHDF1	miCLIP.ARE.onlyRRACH.50nt	1.4752
-435	YTHDF1	miCLIP.ARE.onlyRRACH.50nt	1.5473
-434	YTHDF1	miCLIP.ARE.onlyRRACH.50nt	1.6046
-433	YTHDF1	miCLIP.ARE.onlyRRACH.50nt	1.6463
-432	YTHDF1	miCLIP.ARE.onlyRRACH.50nt	1.7976
-431	YTHDF1	miCLIP.ARE.onlyRRACH.50nt	1.6727
-430	YTHDF1	miCLIP.ARE.onlyRRACH.50nt	1.5623
-429	YTHDF1	miCLIP.ARE.onlyRRACH.50nt	1.6305
-428	YTHDF1	miCLIP.ARE.onlyRRACH.50nt	1.7034
-427	YTHDF1	miCLIP.ARE.onlyRRACH.50nt	1.6908
-426	YTHDF1	miCLIP.ARE.onlyRRACH.50nt	1.6276
-425	YTHDF1	miCLIP.ARE.onlyRRACH.50nt	1.6864
-424	YTHDF1	miCLIP.ARE.onlyRRACH.50nt	1.7053
-423	YTHDF1	miCLIP.ARE.onlyRRACH.50nt	1.7108
-422	YTHDF1	miCLIP.ARE.onlyRRACH.50nt	1.7209
-421	YTHDF1	miCLIP.ARE.onlyRRACH.50nt	1.6134
-420	YTHDF1	miCLIP.ARE.onlyRRACH.50nt	1.8103
-419	YTHDF1	miCLIP.ARE.onlyRRACH.50nt	1.6539
-418	YTHDF1	miCLIP.ARE.onlyRRACH.50nt	1.6711
-417	YTHDF1	miCLIP.ARE.onlyRRACH.50nt	1.9270
-416	YTHDF1	miCLIP.ARE.onlyRRACH.50nt	1.5264
-415	YTHDF1	miCLIP.ARE.onlyRRACH.50nt	1.7064
-414	YTHDF1	miCLIP.ARE.onlyRRACH.50nt	1.6524
-413	YTHDF1	miCLIP.ARE.onlyRRACH.50nt	1.9439
-412	YTHDF1	miCLIP.ARE.onlyRRACH.50nt	1.5982
-411	YTHDF1	miCLIP.ARE.onlyRRACH.50nt	1.6528
-410	YTHDF1	miCLIP.ARE.onlyRRACH.50nt	1.6429
-409	YTHDF1	miCLIP.ARE.onlyRRACH.50nt	1.7099
-408	YTHDF1	miCLIP.ARE.onlyRRACH.50nt	1.8149
-407	YTHDF1	miCLIP.ARE.onlyRRACH.50nt	1.6636
-406	YTHDF1	miCLIP.ARE.onlyRRACH.50nt	1.8282
-405	YTHDF1	miCLIP.ARE.onlyRRACH.50nt	1.7499
-404	YTHDF1	miCLIP.ARE.onlyRRACH.50nt	1.7756
-403	YTHDF1	miCLIP.ARE.onlyRRACH.50nt	1.7651
-402	YTHDF1	miCLIP.ARE.onlyRRACH.50nt	1.8502
-401	YTHDF1	miCLIP.ARE.onlyRRACH.50nt	1.6245
-400	YTHDF1	miCLIP.ARE.onlyRRACH.50nt	1.8591
-399	YTHDF1	miCLIP.ARE.onlyRRACH.50nt	1.8980
-398	YTHDF1	miCLIP.ARE.onlyRRACH.50nt	1.8337
-397	YTHDF1	miCLIP.ARE.onlyRRACH.50nt	1.7106
-396	YTHDF1	miCLIP.ARE.onlyRRACH.50nt	1.7624
-395	YTHDF1	miCLIP.ARE.onlyRRACH.50nt	1.7770
-394	YTHDF1	miCLIP.ARE.onlyRRACH.50nt	1.7841
-393	YTHDF1	miCLIP.ARE.onlyRRACH.50nt	1.9517
-392	YTHDF1	miCLIP.ARE.onlyRRACH.50nt	2.0140
-391	YTHDF1	miCLIP.ARE.onlyRRACH.50nt	1.7734
-390	YTHDF1	miCLIP.ARE.onlyRRACH.50nt	1.7291
-389	YTHDF1	miCLIP.ARE.onlyRRACH.50nt	1.7351
-388	YTHDF1	miCLIP.ARE.onlyRRACH.50nt	1.8113
-387	YTHDF1	miCLIP.ARE.onlyRRACH.50nt	1.7936
-386	YTHDF1	miCLIP.ARE.onlyRRACH.50nt	1.9847
-385	YTHDF1	miCLIP.ARE.onlyRRACH.50nt	1.8515
-384	YTHDF1	miCLIP.ARE.onlyRRACH.50nt	2.1027
-383	YTHDF1	miCLIP.ARE.onlyRRACH.50nt	2.2695
-382	YTHDF1	miCLIP.ARE.onlyRRACH.50nt	1.9112
-381	YTHDF1	miCLIP.ARE.onlyRRACH.50nt	2.0037
-380	YTHDF1	miCLIP.ARE.onlyRRACH.50nt	2.1862
-379	YTHDF1	miCLIP.ARE.onlyRRACH.50nt	2.3140
-378	YTHDF1	miCLIP.ARE.onlyRRACH.50nt	2.1344
-377	YTHDF1	miCLIP.ARE.onlyRRACH.50nt	1.9666
-376	YTHDF1	miCLIP.ARE.onlyRRACH.50nt	2.1456
-375	YTHDF1	miCLIP.ARE.onlyRRACH.50nt	2.3547
-374	YTHDF1	miCLIP.ARE.onlyRRACH.50nt	2.3811
-373	YTHDF1	miCLIP.ARE.onlyRRACH.50nt	2.1099
-372	YTHDF1	miCLIP.ARE.onlyRRACH.50nt	2.2703
-371	YTHDF1	miCLIP.ARE.onlyRRACH.50nt	2.3909
-370	YTHDF1	miCLIP.ARE.onlyRRACH.50nt	2.4956
-369	YTHDF1	miCLIP.ARE.onlyRRACH.50nt	2.3295
-368	YTHDF1	miCLIP.ARE.onlyRRACH.50nt	2.7207
-367	YTHDF1	miCLIP.ARE.onlyRRACH.50nt	2.3377
-366	YTHDF1	miCLIP.ARE.onlyRRACH.50nt	2.3608
-365	YTHDF1	miCLIP.ARE.onlyRRACH.50nt	2.3721
-364	YTHDF1	miCLIP.ARE.onlyRRACH.50nt	2.4342
-363	YTHDF1	miCLIP.ARE.onlyRRACH.50nt	2.3073
-362	YTHDF1	miCLIP.ARE.onlyRRACH.50nt	2.5489
-361	YTHDF1	miCLIP.ARE.onlyRRACH.50nt	2.0948
-360	YTHDF1	miCLIP.ARE.onlyRRACH.50nt	2.5422
-359	YTHDF1	miCLIP.ARE.onlyRRACH.50nt	2.4112
-358	YTHDF1	miCLIP.ARE.onlyRRACH.50nt	2.7599
-357	YTHDF1	miCLIP.ARE.onlyRRACH.50nt	2.3459
-356	YTHDF1	miCLIP.ARE.onlyRRACH.50nt	2.1645
-355	YTHDF1	miCLIP.ARE.onlyRRACH.50nt	2.2936
-354	YTHDF1	miCLIP.ARE.onlyRRACH.50nt	2.2510
-353	YTHDF1	miCLIP.ARE.onlyRRACH.50nt	2.3662
-352	YTHDF1	miCLIP.ARE.onlyRRACH.50nt	2.3571
-351	YTHDF1	miCLIP.ARE.onlyRRACH.50nt	2.2891
-350	YTHDF1	miCLIP.ARE.onlyRRACH.50nt	2.1760
-349	YTHDF1	miCLIP.ARE.onlyRRACH.50nt	2.2041
-348	YTHDF1	miCLIP.ARE.onlyRRACH.50nt	2.2689
-347	YTHDF1	miCLIP.ARE.onlyRRACH.50nt	2.4373
-346	YTHDF1	miCLIP.ARE.onlyRRACH.50nt	2.6342
-345	YTHDF1	miCLIP.ARE.onlyRRACH.50nt	2.5011
-344	YTHDF1	miCLIP.ARE.onlyRRACH.50nt	2.1528
-343	YTHDF1	miCLIP.ARE.onlyRRACH.50nt	2.5960
-342	YTHDF1	miCLIP.ARE.onlyRRACH.50nt	2.2364
-341	YTHDF1	miCLIP.ARE.onlyRRACH.50nt	2.4347
-340	YTHDF1	miCLIP.ARE.onlyRRACH.50nt	2.2506
-339	YTHDF1	miCLIP.ARE.onlyRRACH.50nt	2.2490
-338	YTHDF1	miCLIP.ARE.onlyRRACH.50nt	2.2759
-337	YTHDF1	miCLIP.ARE.onlyRRACH.50nt	2.2186
-336	YTHDF1	miCLIP.ARE.onlyRRACH.50nt	2.3510
-335	YTHDF1	miCLIP.ARE.onlyRRACH.50nt	2.4337
-334	YTHDF1	miCLIP.ARE.onlyRRACH.50nt	2.4093
-333	YTHDF1	miCLIP.ARE.onlyRRACH.50nt	2.4916
-332	YTHDF1	miCLIP.ARE.onlyRRACH.50nt	2.4133
-331	YTHDF1	miCLIP.ARE.onlyRRACH.50nt	2.4028
-330	YTHDF1	miCLIP.ARE.onlyRRACH.50nt	2.4225
-329	YTHDF1	miCLIP.ARE.onlyRRACH.50nt	2.4353
-328	YTHDF1	miCLIP.ARE.onlyRRACH.50nt	2.4420
-327	YTHDF1	miCLIP.ARE.onlyRRACH.50nt	2.4014
-326	YTHDF1	miCLIP.ARE.onlyRRACH.50nt	2.4302
-325	YTHDF1	miCLIP.ARE.onlyRRACH.50nt	2.1313
-324	YTHDF1	miCLIP.ARE.onlyRRACH.50nt	2.2760
-323	YTHDF1	miCLIP.ARE.onlyRRACH.50nt	2.5539
-322	YTHDF1	miCLIP.ARE.onlyRRACH.50nt	2.4850
-321	YTHDF1	miCLIP.ARE.onlyRRACH.50nt	2.2697
-320	YTHDF1	miCLIP.ARE.onlyRRACH.50nt	2.6824
-319	YTHDF1	miCLIP.ARE.onlyRRACH.50nt	2.3782
-318	YTHDF1	miCLIP.ARE.onlyRRACH.50nt	2.3567
-317	YTHDF1	miCLIP.ARE.onlyRRACH.50nt	2.5108
-316	YTHDF1	miCLIP.ARE.onlyRRACH.50nt	2.3485
-315	YTHDF1	miCLIP.ARE.onlyRRACH.50nt	2.5331
-314	YTHDF1	miCLIP.ARE.onlyRRACH.50nt	2.4436
-313	YTHDF1	miCLIP.ARE.onlyRRACH.50nt	2.6061
-312	YTHDF1	miCLIP.ARE.onlyRRACH.50nt	2.5259
-311	YTHDF1	miCLIP.ARE.onlyRRACH.50nt	2.4047
-310	YTHDF1	miCLIP.ARE.onlyRRACH.50nt	2.5575
-309	YTHDF1	miCLIP.ARE.onlyRRACH.50nt	2.2660
-308	YTHDF1	miCLIP.ARE.onlyRRACH.50nt	2.7131
-307	YTHDF1	miCLIP.ARE.onlyRRACH.50nt	2.7072
-306	YTHDF1	miCLIP.ARE.onlyRRACH.50nt	2.7891
-305	YTHDF1	miCLIP.ARE.onlyRRACH.50nt	2.7051
-304	YTHDF1	miCLIP.ARE.onlyRRACH.50nt	2.8621
-303	YTHDF1	miCLIP.ARE.onlyRRACH.50nt	2.8452
-302	YTHDF1	miCLIP.ARE.onlyRRACH.50nt	2.9656
-301	YTHDF1	miCLIP.ARE.onlyRRACH.50nt	2.5355
-300	YTHDF1	miCLIP.ARE.onlyRRACH.50nt	2.7112
-299	YTHDF1	miCLIP.ARE.onlyRRACH.50nt	2.7103
-298	YTHDF1	miCLIP.ARE.onlyRRACH.50nt	2.6116
-297	YTHDF1	miCLIP.ARE.onlyRRACH.50nt	2.3757
-296	YTHDF1	miCLIP.ARE.onlyRRACH.50nt	2.8767
-295	YTHDF1	miCLIP.ARE.onlyRRACH.50nt	2.7028
-294	YTHDF1	miCLIP.ARE.onlyRRACH.50nt	2.9262
-293	YTHDF1	miCLIP.ARE.onlyRRACH.50nt	2.4711
-292	YTHDF1	miCLIP.ARE.onlyRRACH.50nt	2.8233
-291	YTHDF1	miCLIP.ARE.onlyRRACH.50nt	2.6965
-290	YTHDF1	miCLIP.ARE.onlyRRACH.50nt	2.8691
-289	YTHDF1	miCLIP.ARE.onlyRRACH.50nt	3.0307
-288	YTHDF1	miCLIP.ARE.onlyRRACH.50nt	3.1089
-287	YTHDF1	miCLIP.ARE.onlyRRACH.50nt	2.9544
-286	YTHDF1	miCLIP.ARE.onlyRRACH.50nt	3.2841
-285	YTHDF1	miCLIP.ARE.onlyRRACH.50nt	3.1279
-284	YTHDF1	miCLIP.ARE.onlyRRACH.50nt	3.0866
-283	YTHDF1	miCLIP.ARE.onlyRRACH.50nt	3.0221
-282	YTHDF1	miCLIP.ARE.onlyRRACH.50nt	3.0867
-281	YTHDF1	miCLIP.ARE.onlyRRACH.50nt	2.8709
-280	YTHDF1	miCLIP.ARE.onlyRRACH.50nt	3.0169
-279	YTHDF1	miCLIP.ARE.onlyRRACH.50nt	2.7081
-278	YTHDF1	miCLIP.ARE.onlyRRACH.50nt	3.0960
-277	YTHDF1	miCLIP.ARE.onlyRRACH.50nt	3.1195
-276	YTHDF1	miCLIP.ARE.onlyRRACH.50nt	3.0940
-275	YTHDF1	miCLIP.ARE.onlyRRACH.50nt	3.4549
-274	YTHDF1	miCLIP.ARE.onlyRRACH.50nt	3.1752
-273	YTHDF1	miCLIP.ARE.onlyRRACH.50nt	3.3174
-272	YTHDF1	miCLIP.ARE.onlyRRACH.50nt	3.0672
-271	YTHDF1	miCLIP.ARE.onlyRRACH.50nt	3.3371
-270	YTHDF1	miCLIP.ARE.onlyRRACH.50nt	3.3670
-269	YTHDF1	miCLIP.ARE.onlyRRACH.50nt	3.4921
-268	YTHDF1	miCLIP.ARE.onlyRRACH.50nt	3.5299
-267	YTHDF1	miCLIP.ARE.onlyRRACH.50nt	3.5464
-266	YTHDF1	miCLIP.ARE.onlyRRACH.50nt	3.6692
-265	YTHDF1	miCLIP.ARE.onlyRRACH.50nt	3.2448
-264	YTHDF1	miCLIP.ARE.onlyRRACH.50nt	3.0754
-263	YTHDF1	miCLIP.ARE.onlyRRACH.50nt	3.3134
-262	YTHDF1	miCLIP.ARE.onlyRRACH.50nt	3.5221
-261	YTHDF1	miCLIP.ARE.onlyRRACH.50nt	3.7575
-260	YTHDF1	miCLIP.ARE.onlyRRACH.50nt	3.3431
-259	YTHDF1	miCLIP.ARE.onlyRRACH.50nt	3.6715
-258	YTHDF1	miCLIP.ARE.onlyRRACH.50nt	3.8328
-257	YTHDF1	miCLIP.ARE.onlyRRACH.50nt	3.6067
-256	YTHDF1	miCLIP.ARE.onlyRRACH.50nt	3.4049
-255	YTHDF1	miCLIP.ARE.onlyRRACH.50nt	3.9126
-254	YTHDF1	miCLIP.ARE.onlyRRACH.50nt	3.9242
-253	YTHDF1	miCLIP.ARE.onlyRRACH.50nt	3.7705
-252	YTHDF1	miCLIP.ARE.onlyRRACH.50nt	3.2068
-251	YTHDF1	miCLIP.ARE.onlyRRACH.50nt	3.7477
-250	YTHDF1	miCLIP.ARE.onlyRRACH.50nt	3.5811
-249	YTHDF1	miCLIP.ARE.onlyRRACH.50nt	3.6196
-248	YTHDF1	miCLIP.ARE.onlyRRACH.50nt	2.9742
-247	YTHDF1	miCLIP.ARE.onlyRRACH.50nt	3.9339
-246	YTHDF1	miCLIP.ARE.onlyRRACH.50nt	3.9665
-245	YTHDF1	miCLIP.ARE.onlyRRACH.50nt	3.9913
-244	YTHDF1	miCLIP.ARE.onlyRRACH.50nt	3.5130
-243	YTHDF1	miCLIP.ARE.onlyRRACH.50nt	3.8436
-242	YTHDF1	miCLIP.ARE.onlyRRACH.50nt	3.8238
-241	YTHDF1	miCLIP.ARE.onlyRRACH.50nt	3.0485
-240	YTHDF1	miCLIP.ARE.onlyRRACH.50nt	3.6716
-239	YTHDF1	miCLIP.ARE.onlyRRACH.50nt	3.6656
-238	YTHDF1	miCLIP.ARE.onlyRRACH.50nt	3.7123
-237	YTHDF1	miCLIP.ARE.onlyRRACH.50nt	3.9576
-236	YTHDF1	miCLIP.ARE.onlyRRACH.50nt	3.3724
-235	YTHDF1	miCLIP.ARE.onlyRRACH.50nt	3.6138
-234	YTHDF1	miCLIP.ARE.onlyRRACH.50nt	3.6763
-233	YTHDF1	miCLIP.ARE.onlyRRACH.50nt	3.4969
-232	YTHDF1	miCLIP.ARE.onlyRRACH.50nt	3.5795
-231	YTHDF1	miCLIP.ARE.onlyRRACH.50nt	3.2487
-230	YTHDF1	miCLIP.ARE.onlyRRACH.50nt	3.5505
-229	YTHDF1	miCLIP.ARE.onlyRRACH.50nt	3.6511
-228	YTHDF1	miCLIP.ARE.onlyRRACH.50nt	3.8251
-227	YTHDF1	miCLIP.ARE.onlyRRACH.50nt	3.5167
-226	YTHDF1	miCLIP.ARE.onlyRRACH.50nt	3.4392
-225	YTHDF1	miCLIP.ARE.onlyRRACH.50nt	3.5851
-224	YTHDF1	miCLIP.ARE.onlyRRACH.50nt	3.5691
-223	YTHDF1	miCLIP.ARE.onlyRRACH.50nt	3.7933
-222	YTHDF1	miCLIP.ARE.onlyRRACH.50nt	3.7923
-221	YTHDF1	miCLIP.ARE.onlyRRACH.50nt	3.6060
-220	YTHDF1	miCLIP.ARE.onlyRRACH.50nt	3.5007
-219	YTHDF1	miCLIP.ARE.onlyRRACH.50nt	3.8059
-218	YTHDF1	miCLIP.ARE.onlyRRACH.50nt	3.4588
-217	YTHDF1	miCLIP.ARE.onlyRRACH.50nt	3.5718
-216	YTHDF1	miCLIP.ARE.onlyRRACH.50nt	3.4010
-215	YTHDF1	miCLIP.ARE.onlyRRACH.50nt	3.5176
-214	YTHDF1	miCLIP.ARE.onlyRRACH.50nt	3.3762
-213	YTHDF1	miCLIP.ARE.onlyRRACH.50nt	3.3043
-212	YTHDF1	miCLIP.ARE.onlyRRACH.50nt	3.4536
-211	YTHDF1	miCLIP.ARE.onlyRRACH.50nt	3.5221
-210	YTHDF1	miCLIP.ARE.onlyRRACH.50nt	3.2375
-209	YTHDF1	miCLIP.ARE.onlyRRACH.50nt	3.2503
-208	YTHDF1	miCLIP.ARE.onlyRRACH.50nt	3.3784
-207	YTHDF1	miCLIP.ARE.onlyRRACH.50nt	3.4845
-206	YTHDF1	miCLIP.ARE.onlyRRACH.50nt	3.3735
-205	YTHDF1	miCLIP.ARE.onlyRRACH.50nt	3.4637
-204	YTHDF1	miCLIP.ARE.onlyRRACH.50nt	3.3537
-203	YTHDF1	miCLIP.ARE.onlyRRACH.50nt	3.2931
-202	YTHDF1	miCLIP.ARE.onlyRRACH.50nt	3.0922
-201	YTHDF1	miCLIP.ARE.onlyRRACH.50nt	3.0128
-200	YTHDF1	miCLIP.ARE.onlyRRACH.50nt	3.3202
-199	YTHDF1	miCLIP.ARE.onlyRRACH.50nt	3.4845
-198	YTHDF1	miCLIP.ARE.onlyRRACH.50nt	3.5345
-197	YTHDF1	miCLIP.ARE.onlyRRACH.50nt	3.2496
-196	YTHDF1	miCLIP.ARE.onlyRRACH.50nt	3.4214
-195	YTHDF1	miCLIP.ARE.onlyRRACH.50nt	3.3428
-194	YTHDF1	miCLIP.ARE.onlyRRACH.50nt	3.2795
-193	YTHDF1	miCLIP.ARE.onlyRRACH.50nt	3.3395
-192	YTHDF1	miCLIP.ARE.onlyRRACH.50nt	3.6321
-191	YTHDF1	miCLIP.ARE.onlyRRACH.50nt	3.5302
-190	YTHDF1	miCLIP.ARE.onlyRRACH.50nt	3.1769
-189	YTHDF1	miCLIP.ARE.onlyRRACH.50nt	3.0935
-188	YTHDF1	miCLIP.ARE.onlyRRACH.50nt	3.5183
-187	YTHDF1	miCLIP.ARE.onlyRRACH.50nt	3.7312
-186	YTHDF1	miCLIP.ARE.onlyRRACH.50nt	3.4806
-185	YTHDF1	miCLIP.ARE.onlyRRACH.50nt	3.4675
-184	YTHDF1	miCLIP.ARE.onlyRRACH.50nt	3.3258
-183	YTHDF1	miCLIP.ARE.onlyRRACH.50nt	3.3847
-182	YTHDF1	miCLIP.ARE.onlyRRACH.50nt	3.1074
-181	YTHDF1	miCLIP.ARE.onlyRRACH.50nt	3.2829
-180	YTHDF1	miCLIP.ARE.onlyRRACH.50nt	3.1550
-179	YTHDF1	miCLIP.ARE.onlyRRACH.50nt	3.3494
-178	YTHDF1	miCLIP.ARE.onlyRRACH.50nt	3.6071
-177	YTHDF1	miCLIP.ARE.onlyRRACH.50nt	3.5307
-176	YTHDF1	miCLIP.ARE.onlyRRACH.50nt	3.5226
-175	YTHDF1	miCLIP.ARE.onlyRRACH.50nt	3.3794
-174	YTHDF1	miCLIP.ARE.onlyRRACH.50nt	3.2933
-173	YTHDF1	miCLIP.ARE.onlyRRACH.50nt	3.4485
-172	YTHDF1	miCLIP.ARE.onlyRRACH.50nt	2.8952
-171	YTHDF1	miCLIP.ARE.onlyRRACH.50nt	3.2759
-170	YTHDF1	miCLIP.ARE.onlyRRACH.50nt	3.4143
-169	YTHDF1	miCLIP.ARE.onlyRRACH.50nt	3.6653
-168	YTHDF1	miCLIP.ARE.onlyRRACH.50nt	3.2503
-167	YTHDF1	miCLIP.ARE.onlyRRACH.50nt	3.3207
-166	YTHDF1	miCLIP.ARE.onlyRRACH.50nt	3.7885
-165	YTHDF1	miCLIP.ARE.onlyRRACH.50nt	3.6868
-164	YTHDF1	miCLIP.ARE.onlyRRACH.50nt	3.7179
-163	YTHDF1	miCLIP.ARE.onlyRRACH.50nt	3.5891
-162	YTHDF1	miCLIP.ARE.onlyRRACH.50nt	3.3955
-161	YTHDF1	miCLIP.ARE.onlyRRACH.50nt	3.3690
-160	YTHDF1	miCLIP.ARE.onlyRRACH.50nt	3.5811
-159	YTHDF1	miCLIP.ARE.onlyRRACH.50nt	3.7365
-158	YTHDF1	miCLIP.ARE.onlyRRACH.50nt	2.7904
-157	YTHDF1	miCLIP.ARE.onlyRRACH.50nt	3.3564
-156	YTHDF1	miCLIP.ARE.onlyRRACH.50nt	3.7774
-155	YTHDF1	miCLIP.ARE.onlyRRACH.50nt	3.8762
-154	YTHDF1	miCLIP.ARE.onlyRRACH.50nt	3.5562
-153	YTHDF1	miCLIP.ARE.onlyRRACH.50nt	3.8455
-152	YTHDF1	miCLIP.ARE.onlyRRACH.50nt	3.8597
-151	YTHDF1	miCLIP.ARE.onlyRRACH.50nt	3.9367
-150	YTHDF1	miCLIP.ARE.onlyRRACH.50nt	4.3517
-149	YTHDF1	miCLIP.ARE.onlyRRACH.50nt	4.2527
-148	YTHDF1	miCLIP.ARE.onlyRRACH.50nt	4.1557
-147	YTHDF1	miCLIP.ARE.onlyRRACH.50nt	4.3420
-146	YTHDF1	miCLIP.ARE.onlyRRACH.50nt	4.3151
-145	YTHDF1	miCLIP.ARE.onlyRRACH.50nt	4.5649
-144	YTHDF1	miCLIP.ARE.onlyRRACH.50nt	4.4995
-143	YTHDF1	miCLIP.ARE.onlyRRACH.50nt	4.3565
-142	YTHDF1	miCLIP.ARE.onlyRRACH.50nt	4.6197
-141	YTHDF1	miCLIP.ARE.onlyRRACH.50nt	4.6972
-140	YTHDF1	miCLIP.ARE.onlyRRACH.50nt	4.5563
-139	YTHDF1	miCLIP.ARE.onlyRRACH.50nt	4.1885
-138	YTHDF1	miCLIP.ARE.onlyRRACH.50nt	4.0841
-137	YTHDF1	miCLIP.ARE.onlyRRACH.50nt	4.2773
-136	YTHDF1	miCLIP.ARE.onlyRRACH.50nt	4.6544
-135	YTHDF1	miCLIP.ARE.onlyRRACH.50nt	4.7253
-134	YTHDF1	miCLIP.ARE.onlyRRACH.50nt	4.2530
-133	YTHDF1	miCLIP.ARE.onlyRRACH.50nt	4.4890
-132	YTHDF1	miCLIP.ARE.onlyRRACH.50nt	4.1586
-131	YTHDF1	miCLIP.ARE.onlyRRACH.50nt	4.6583
-130	YTHDF1	miCLIP.ARE.onlyRRACH.50nt	4.6518
-129	YTHDF1	miCLIP.ARE.onlyRRACH.50nt	5.1687
-128	YTHDF1	miCLIP.ARE.onlyRRACH.50nt	5.1544
-127	YTHDF1	miCLIP.ARE.onlyRRACH.50nt	4.7495
-126	YTHDF1	miCLIP.ARE.onlyRRACH.50nt	5.1917
-125	YTHDF1	miCLIP.ARE.onlyRRACH.50nt	4.6923
-124	YTHDF1	miCLIP.ARE.onlyRRACH.50nt	4.7040
-123	YTHDF1	miCLIP.ARE.onlyRRACH.50nt	5.0178
-122	YTHDF1	miCLIP.ARE.onlyRRACH.50nt	4.8247
-121	YTHDF1	miCLIP.ARE.onlyRRACH.50nt	4.3358
-120	YTHDF1	miCLIP.ARE.onlyRRACH.50nt	4.8848
-119	YTHDF1	miCLIP.ARE.onlyRRACH.50nt	5.1217
-118	YTHDF1	miCLIP.ARE.onlyRRACH.50nt	5.2159
-117	YTHDF1	miCLIP.ARE.onlyRRACH.50nt	5.1446
-116	YTHDF1	miCLIP.ARE.onlyRRACH.50nt	5.0922
-115	YTHDF1	miCLIP.ARE.onlyRRACH.50nt	5.2178
-114	YTHDF1	miCLIP.ARE.onlyRRACH.50nt	4.7539
-113	YTHDF1	miCLIP.ARE.onlyRRACH.50nt	4.8661
-112	YTHDF1	miCLIP.ARE.onlyRRACH.50nt	4.5792
-111	YTHDF1	miCLIP.ARE.onlyRRACH.50nt	4.5981
-110	YTHDF1	miCLIP.ARE.onlyRRACH.50nt	4.9190
-109	YTHDF1	miCLIP.ARE.onlyRRACH.50nt	4.7839
-108	YTHDF1	miCLIP.ARE.onlyRRACH.50nt	4.9718
-107	YTHDF1	miCLIP.ARE.onlyRRACH.50nt	4.2959
-106	YTHDF1	miCLIP.ARE.onlyRRACH.50nt	4.8576
-105	YTHDF1	miCLIP.ARE.onlyRRACH.50nt	5.0168
-104	YTHDF1	miCLIP.ARE.onlyRRACH.50nt	4.1927
-103	YTHDF1	miCLIP.ARE.onlyRRACH.50nt	4.3031
-102	YTHDF1	miCLIP.ARE.onlyRRACH.50nt	4.7927
-101	YTHDF1	miCLIP.ARE.onlyRRACH.50nt	4.5399
-100	YTHDF1	miCLIP.ARE.onlyRRACH.50nt	4.1325
-99	YTHDF1	miCLIP.ARE.onlyRRACH.50nt	4.9337
-98	YTHDF1	miCLIP.ARE.onlyRRACH.50nt	4.6684
-97	YTHDF1	miCLIP.ARE.onlyRRACH.50nt	4.8036
-96	YTHDF1	miCLIP.ARE.onlyRRACH.50nt	5.0519
-95	YTHDF1	miCLIP.ARE.onlyRRACH.50nt	5.0401
-94	YTHDF1	miCLIP.ARE.onlyRRACH.50nt	5.0166
-93	YTHDF1	miCLIP.ARE.onlyRRACH.50nt	5.0987
-92	YTHDF1	miCLIP.ARE.onlyRRACH.50nt	5.2581
-91	YTHDF1	miCLIP.ARE.onlyRRACH.50nt	5.1642
-90	YTHDF1	miCLIP.ARE.onlyRRACH.50nt	5.0292
-89	YTHDF1	miCLIP.ARE.onlyRRACH.50nt	5.2941
-88	YTHDF1	miCLIP.ARE.onlyRRACH.50nt	5.4999
-87	YTHDF1	miCLIP.ARE.onlyRRACH.50nt	5.4353
-86	YTHDF1	miCLIP.ARE.onlyRRACH.50nt	4.5898
-85	YTHDF1	miCLIP.ARE.onlyRRACH.50nt	4.8365
-84	YTHDF1	miCLIP.ARE.onlyRRACH.50nt	4.9612
-83	YTHDF1	miCLIP.ARE.onlyRRACH.50nt	5.0023
-82	YTHDF1	miCLIP.ARE.onlyRRACH.50nt	5.2734
-81	YTHDF1	miCLIP.ARE.onlyRRACH.50nt	5.2275
-80	YTHDF1	miCLIP.ARE.onlyRRACH.50nt	5.4793
-79	YTHDF1	miCLIP.ARE.onlyRRACH.50nt	5.4543
-78	YTHDF1	miCLIP.ARE.onlyRRACH.50nt	5.3984
-77	YTHDF1	miCLIP.ARE.onlyRRACH.50nt	5.1069
-76	YTHDF1	miCLIP.ARE.onlyRRACH.50nt	5.2268
-75	YTHDF1	miCLIP.ARE.onlyRRACH.50nt	5.2562
-74	YTHDF1	miCLIP.ARE.onlyRRACH.50nt	5.3350
-73	YTHDF1	miCLIP.ARE.onlyRRACH.50nt	5.7508
-72	YTHDF1	miCLIP.ARE.onlyRRACH.50nt	5.3213
-71	YTHDF1	miCLIP.ARE.onlyRRACH.50nt	5.3629
-70	YTHDF1	miCLIP.ARE.onlyRRACH.50nt	5.5320
-69	YTHDF1	miCLIP.ARE.onlyRRACH.50nt	5.2929
-68	YTHDF1	miCLIP.ARE.onlyRRACH.50nt	5.2297
-67	YTHDF1	miCLIP.ARE.onlyRRACH.50nt	5.9631
-66	YTHDF1	miCLIP.ARE.onlyRRACH.50nt	5.9799
-65	YTHDF1	miCLIP.ARE.onlyRRACH.50nt	4.6887
-64	YTHDF1	miCLIP.ARE.onlyRRACH.50nt	5.9088
-63	YTHDF1	miCLIP.ARE.onlyRRACH.50nt	5.5789
-62	YTHDF1	miCLIP.ARE.onlyRRACH.50nt	5.4173
-61	YTHDF1	miCLIP.ARE.onlyRRACH.50nt	5.4250
-60	YTHDF1	miCLIP.ARE.onlyRRACH.50nt	5.3585
-59	YTHDF1	miCLIP.ARE.onlyRRACH.50nt	5.3158
-58	YTHDF1	miCLIP.ARE.onlyRRACH.50nt	5.3642
-57	YTHDF1	miCLIP.ARE.onlyRRACH.50nt	5.2562
-56	YTHDF1	miCLIP.ARE.onlyRRACH.50nt	5.9093
-55	YTHDF1	miCLIP.ARE.onlyRRACH.50nt	5.7451
-54	YTHDF1	miCLIP.ARE.onlyRRACH.50nt	5.7332
-53	YTHDF1	miCLIP.ARE.onlyRRACH.50nt	4.7563
-52	YTHDF1	miCLIP.ARE.onlyRRACH.50nt	4.8675
-51	YTHDF1	miCLIP.ARE.onlyRRACH.50nt	5.4965
-50	YTHDF1	miCLIP.ARE.onlyRRACH.50nt	5.2163
-49	YTHDF1	miCLIP.ARE.onlyRRACH.50nt	5.7978
-48	YTHDF1	miCLIP.ARE.onlyRRACH.50nt	6.2695
-47	YTHDF1	miCLIP.ARE.onlyRRACH.50nt	5.8861
-46	YTHDF1	miCLIP.ARE.onlyRRACH.50nt	6.1312
-45	YTHDF1	miCLIP.ARE.onlyRRACH.50nt	5.8569
-44	YTHDF1	miCLIP.ARE.onlyRRACH.50nt	6.2613
-43	YTHDF1	miCLIP.ARE.onlyRRACH.50nt	6.1298
-42	YTHDF1	miCLIP.ARE.onlyRRACH.50nt	6.2197
-41	YTHDF1	miCLIP.ARE.onlyRRACH.50nt	6.5153
-40	YTHDF1	miCLIP.ARE.onlyRRACH.50nt	6.7014
-39	YTHDF1	miCLIP.ARE.onlyRRACH.50nt	5.8920
-38	YTHDF1	miCLIP.ARE.onlyRRACH.50nt	6.2597
-37	YTHDF1	miCLIP.ARE.onlyRRACH.50nt	6.5621
-36	YTHDF1	miCLIP.ARE.onlyRRACH.50nt	6.0388
-35	YTHDF1	miCLIP.ARE.onlyRRACH.50nt	5.7513
-34	YTHDF1	miCLIP.ARE.onlyRRACH.50nt	7.0307
-33	YTHDF1	miCLIP.ARE.onlyRRACH.50nt	6.6534
-32	YTHDF1	miCLIP.ARE.onlyRRACH.50nt	6.1570
-31	YTHDF1	miCLIP.ARE.onlyRRACH.50nt	6.6790
-30	YTHDF1	miCLIP.ARE.onlyRRACH.50nt	6.7183
-29	YTHDF1	miCLIP.ARE.onlyRRACH.50nt	6.2459
-28	YTHDF1	miCLIP.ARE.onlyRRACH.50nt	6.0306
-27	YTHDF1	miCLIP.ARE.onlyRRACH.50nt	6.4389
-26	YTHDF1	miCLIP.ARE.onlyRRACH.50nt	5.8265
-25	YTHDF1	miCLIP.ARE.onlyRRACH.50nt	6.6901
-24	YTHDF1	miCLIP.ARE.onlyRRACH.50nt	5.6175
-23	YTHDF1	miCLIP.ARE.onlyRRACH.50nt	6.5140
-22	YTHDF1	miCLIP.ARE.onlyRRACH.50nt	6.5034
-21	YTHDF1	miCLIP.ARE.onlyRRACH.50nt	5.7974
-20	YTHDF1	miCLIP.ARE.onlyRRACH.50nt	6.5147
-19	YTHDF1	miCLIP.ARE.onlyRRACH.50nt	6.5038
-18	YTHDF1	miCLIP.ARE.onlyRRACH.50nt	6.2093
-17	YTHDF1	miCLIP.ARE.onlyRRACH.50nt	6.1674
-16	YTHDF1	miCLIP.ARE.onlyRRACH.50nt	6.4186
-15	YTHDF1	miCLIP.ARE.onlyRRACH.50nt	6.8833
-14	YTHDF1	miCLIP.ARE.onlyRRACH.50nt	6.4741
-13	YTHDF1	miCLIP.ARE.onlyRRACH.50nt	6.1564
-12	YTHDF1	miCLIP.ARE.onlyRRACH.50nt	6.6048
-11	YTHDF1	miCLIP.ARE.onlyRRACH.50nt	6.5334
-10	YTHDF1	miCLIP.ARE.onlyRRACH.50nt	6.5868
-9	YTHDF1	miCLIP.ARE.onlyRRACH.50nt	6.0978
-8	YTHDF1	miCLIP.ARE.onlyRRACH.50nt	6.4353
-7	YTHDF1	miCLIP.ARE.onlyRRACH.50nt	6.3990
-6	YTHDF1	miCLIP.ARE.onlyRRACH.50nt	6.3611
-5	YTHDF1	miCLIP.ARE.onlyRRACH.50nt	6.4793
-4	YTHDF1	miCLIP.ARE.onlyRRACH.50nt	6.5270
-3	YTHDF1	miCLIP.ARE.onlyRRACH.50nt	6.5420
-2	YTHDF1	miCLIP.ARE.onlyRRACH.50nt	6.4442
-1	YTHDF1	miCLIP.ARE.onlyRRACH.50nt	6.2277
0	YTHDF1	miCLIP.ARE.onlyRRACH.50nt	6.3664
1	YTHDF1	miCLIP.ARE.onlyRRACH.50nt	6.2018
2	YTHDF1	miCLIP.ARE.onlyRRACH.50nt	6.2859
3	YTHDF1	miCLIP.ARE.onlyRRACH.50nt	5.9240
4	YTHDF1	miCLIP.ARE.onlyRRACH.50nt	6.2903
5	YTHDF1	miCLIP.ARE.onlyRRACH.50nt	5.9277
6	YTHDF1	miCLIP.ARE.onlyRRACH.50nt	6.3817
7	YTHDF1	miCLIP.ARE.onlyRRACH.50nt	6.0979
8	YTHDF1	miCLIP.ARE.onlyRRACH.50nt	5.8655
9	YTHDF1	miCLIP.ARE.onlyRRACH.50nt	5.9307
10	YTHDF1	miCLIP.ARE.onlyRRACH.50nt	5.6479
11	YTHDF1	miCLIP.ARE.onlyRRACH.50nt	5.7954
12	YTHDF1	miCLIP.ARE.onlyRRACH.50nt	6.2452
13	YTHDF1	miCLIP.ARE.onlyRRACH.50nt	5.8605
14	YTHDF1	miCLIP.ARE.onlyRRACH.50nt	6.2911
15	YTHDF1	miCLIP.ARE.onlyRRACH.50nt	6.5489
16	YTHDF1	miCLIP.ARE.onlyRRACH.50nt	6.9043
17	YTHDF1	miCLIP.ARE.onlyRRACH.50nt	6.1614
18	YTHDF1	miCLIP.ARE.onlyRRACH.50nt	6.2583
19	YTHDF1	miCLIP.ARE.onlyRRACH.50nt	6.4251
20	YTHDF1	miCLIP.ARE.onlyRRACH.50nt	6.1157
21	YTHDF1	miCLIP.ARE.onlyRRACH.50nt	5.1957
22	YTHDF1	miCLIP.ARE.onlyRRACH.50nt	6.0425
23	YTHDF1	miCLIP.ARE.onlyRRACH.50nt	5.6869
24	YTHDF1	miCLIP.ARE.onlyRRACH.50nt	6.4342
25	YTHDF1	miCLIP.ARE.onlyRRACH.50nt	6.3165
26	YTHDF1	miCLIP.ARE.onlyRRACH.50nt	6.7022
27	YTHDF1	miCLIP.ARE.onlyRRACH.50nt	6.6087
28	YTHDF1	miCLIP.ARE.onlyRRACH.50nt	6.4846
29	YTHDF1	miCLIP.ARE.onlyRRACH.50nt	5.9795
30	YTHDF1	miCLIP.ARE.onlyRRACH.50nt	6.7823
31	YTHDF1	miCLIP.ARE.onlyRRACH.50nt	6.7938
32	YTHDF1	miCLIP.ARE.onlyRRACH.50nt	6.7662
33	YTHDF1	miCLIP.ARE.onlyRRACH.50nt	6.6253
34	YTHDF1	miCLIP.ARE.onlyRRACH.50nt	6.7631
35	YTHDF1	miCLIP.ARE.onlyRRACH.50nt	6.9103
36	YTHDF1	miCLIP.ARE.onlyRRACH.50nt	6.6214
37	YTHDF1	miCLIP.ARE.onlyRRACH.50nt	6.2180
38	YTHDF1	miCLIP.ARE.onlyRRACH.50nt	6.5095
39	YTHDF1	miCLIP.ARE.onlyRRACH.50nt	6.4654
40	YTHDF1	miCLIP.ARE.onlyRRACH.50nt	6.8016
41	YTHDF1	miCLIP.ARE.onlyRRACH.50nt	6.3896
42	YTHDF1	miCLIP.ARE.onlyRRACH.50nt	6.6032
43	YTHDF1	miCLIP.ARE.onlyRRACH.50nt	7.1047
44	YTHDF1	miCLIP.ARE.onlyRRACH.50nt	6.5139
45	YTHDF1	miCLIP.ARE.onlyRRACH.50nt	6.7040
46	YTHDF1	miCLIP.ARE.onlyRRACH.50nt	6.5543
47	YTHDF1	miCLIP.ARE.onlyRRACH.50nt	5.0761
48	YTHDF1	miCLIP.ARE.onlyRRACH.50nt	6.8237
49	YTHDF1	miCLIP.ARE.onlyRRACH.50nt	6.4479
50	YTHDF1	miCLIP.ARE.onlyRRACH.50nt	7.1803
51	YTHDF1	miCLIP.ARE.onlyRRACH.50nt	6.9141
52	YTHDF1	miCLIP.ARE.onlyRRACH.50nt	6.6788
53	YTHDF1	miCLIP.ARE.onlyRRACH.50nt	7.0490
54	YTHDF1	miCLIP.ARE.onlyRRACH.50nt	6.8892
55	YTHDF1	miCLIP.ARE.onlyRRACH.50nt	6.6356
56	YTHDF1	miCLIP.ARE.onlyRRACH.50nt	6.3632
57	YTHDF1	miCLIP.ARE.onlyRRACH.50nt	6.5801
58	YTHDF1	miCLIP.ARE.onlyRRACH.50nt	6.5904
59	YTHDF1	miCLIP.ARE.onlyRRACH.50nt	6.0220
60	YTHDF1	miCLIP.ARE.onlyRRACH.50nt	6.8016
61	YTHDF1	miCLIP.ARE.onlyRRACH.50nt	6.4649
62	YTHDF1	miCLIP.ARE.onlyRRACH.50nt	6.4893
63	YTHDF1	miCLIP.ARE.onlyRRACH.50nt	6.3931
64	YTHDF1	miCLIP.ARE.onlyRRACH.50nt	6.3717
65	YTHDF1	miCLIP.ARE.onlyRRACH.50nt	6.1335
66	YTHDF1	miCLIP.ARE.onlyRRACH.50nt	6.8031
67	YTHDF1	miCLIP.ARE.onlyRRACH.50nt	6.7914
68	YTHDF1	miCLIP.ARE.onlyRRACH.50nt	6.0530
69	YTHDF1	miCLIP.ARE.onlyRRACH.50nt	6.4224
70	YTHDF1	miCLIP.ARE.onlyRRACH.50nt	6.7116
71	YTHDF1	miCLIP.ARE.onlyRRACH.50nt	6.5133
72	YTHDF1	miCLIP.ARE.onlyRRACH.50nt	6.5410
73	YTHDF1	miCLIP.ARE.onlyRRACH.50nt	6.6442
74	YTHDF1	miCLIP.ARE.onlyRRACH.50nt	6.6631
75	YTHDF1	miCLIP.ARE.onlyRRACH.50nt	6.4971
76	YTHDF1	miCLIP.ARE.onlyRRACH.50nt	6.8310
77	YTHDF1	miCLIP.ARE.onlyRRACH.50nt	7.2497
78	YTHDF1	miCLIP.ARE.onlyRRACH.50nt	7.2340
79	YTHDF1	miCLIP.ARE.onlyRRACH.50nt	7.2681
80	YTHDF1	miCLIP.ARE.onlyRRACH.50nt	6.3995
81	YTHDF1	miCLIP.ARE.onlyRRACH.50nt	7.2645
82	YTHDF1	miCLIP.ARE.onlyRRACH.50nt	7.3262
83	YTHDF1	miCLIP.ARE.onlyRRACH.50nt	7.3557
84	YTHDF1	miCLIP.ARE.onlyRRACH.50nt	7.1515
85	YTHDF1	miCLIP.ARE.onlyRRACH.50nt	7.1923
86	YTHDF1	miCLIP.ARE.onlyRRACH.50nt	6.4980
87	YTHDF1	miCLIP.ARE.onlyRRACH.50nt	6.9102
88	YTHDF1	miCLIP.ARE.onlyRRACH.50nt	7.1115
89	YTHDF1	miCLIP.ARE.onlyRRACH.50nt	6.7653
90	YTHDF1	miCLIP.ARE.onlyRRACH.50nt	6.8352
91	YTHDF1	miCLIP.ARE.onlyRRACH.50nt	6.2623
92	YTHDF1	miCLIP.ARE.onlyRRACH.50nt	6.7128
93	YTHDF1	miCLIP.ARE.onlyRRACH.50nt	6.7630
94	YTHDF1	miCLIP.ARE.onlyRRACH.50nt	6.2613
95	YTHDF1	miCLIP.ARE.onlyRRACH.50nt	6.5014
96	YTHDF1	miCLIP.ARE.onlyRRACH.50nt	6.7260
97	YTHDF1	miCLIP.ARE.onlyRRACH.50nt	6.5726
98	YTHDF1	miCLIP.ARE.onlyRRACH.50nt	6.9856
99	YTHDF1	miCLIP.ARE.onlyRRACH.50nt	7.2850
100	YTHDF1	miCLIP.ARE.onlyRRACH.50nt	7.2411
101	YTHDF1	miCLIP.ARE.onlyRRACH.50nt	7.5125
102	YTHDF1	miCLIP.ARE.onlyRRACH.50nt	7.3476
103	YTHDF1	miCLIP.ARE.onlyRRACH.50nt	7.4457
104	YTHDF1	miCLIP.ARE.onlyRRACH.50nt	7.4975
105	YTHDF1	miCLIP.ARE.onlyRRACH.50nt	7.5906
106	YTHDF1	miCLIP.ARE.onlyRRACH.50nt	6.8085
107	YTHDF1	miCLIP.ARE.onlyRRACH.50nt	7.0573
108	YTHDF1	miCLIP.ARE.onlyRRACH.50nt	7.2050
109	YTHDF1	miCLIP.ARE.onlyRRACH.50nt	6.9312
110	YTHDF1	miCLIP.ARE.onlyRRACH.50nt	6.8483
111	YTHDF1	miCLIP.ARE.onlyRRACH.50nt	7.3770
112	YTHDF1	miCLIP.ARE.onlyRRACH.50nt	7.5681
113	YTHDF1	miCLIP.ARE.onlyRRACH.50nt	7.2182
114	YTHDF1	miCLIP.ARE.onlyRRACH.50nt	7.2396
115	YTHDF1	miCLIP.ARE.onlyRRACH.50nt	7.5587
116	YTHDF1	miCLIP.ARE.onlyRRACH.50nt	7.4018
117	YTHDF1	miCLIP.ARE.onlyRRACH.50nt	7.0973
118	YTHDF1	miCLIP.ARE.onlyRRACH.50nt	7.4137
119	YTHDF1	miCLIP.ARE.onlyRRACH.50nt	7.6396
120	YTHDF1	miCLIP.ARE.onlyRRACH.50nt	7.7120
121	YTHDF1	miCLIP.ARE.onlyRRACH.50nt	7.1531
122	YTHDF1	miCLIP.ARE.onlyRRACH.50nt	7.2454
123	YTHDF1	miCLIP.ARE.onlyRRACH.50nt	7.3569
124	YTHDF1	miCLIP.ARE.onlyRRACH.50nt	7.3696
125	YTHDF1	miCLIP.ARE.onlyRRACH.50nt	7.8565
126	YTHDF1	miCLIP.ARE.onlyRRACH.50nt	7.9083
127	YTHDF1	miCLIP.ARE.onlyRRACH.50nt	7.4586
128	YTHDF1	miCLIP.ARE.onlyRRACH.50nt	7.5950
129	YTHDF1	miCLIP.ARE.onlyRRACH.50nt	7.5211
130	YTHDF1	miCLIP.ARE.onlyRRACH.50nt	7.2446
131	YTHDF1	miCLIP.ARE.onlyRRACH.50nt	7.5311
132	YTHDF1	miCLIP.ARE.onlyRRACH.50nt	7.4116
133	YTHDF1	miCLIP.ARE.onlyRRACH.50nt	6.8097
134	YTHDF1	miCLIP.ARE.onlyRRACH.50nt	7.2224
135	YTHDF1	miCLIP.ARE.onlyRRACH.50nt	6.8645
136	YTHDF1	miCLIP.ARE.onlyRRACH.50nt	7.5285
137	YTHDF1	miCLIP.ARE.onlyRRACH.50nt	7.6379
138	YTHDF1	miCLIP.ARE.onlyRRACH.50nt	7.1303
139	YTHDF1	miCLIP.ARE.onlyRRACH.50nt	7.0323
140	YTHDF1	miCLIP.ARE.onlyRRACH.50nt	6.9772
141	YTHDF1	miCLIP.ARE.onlyRRACH.50nt	6.8944
142	YTHDF1	miCLIP.ARE.onlyRRACH.50nt	6.9990
143	YTHDF1	miCLIP.ARE.onlyRRACH.50nt	7.7301
144	YTHDF1	miCLIP.ARE.onlyRRACH.50nt	7.7095
145	YTHDF1	miCLIP.ARE.onlyRRACH.50nt	7.4641
146	YTHDF1	miCLIP.ARE.onlyRRACH.50nt	7.7541
147	YTHDF1	miCLIP.ARE.onlyRRACH.50nt	7.5653
148	YTHDF1	miCLIP.ARE.onlyRRACH.50nt	6.9544
149	YTHDF1	miCLIP.ARE.onlyRRACH.50nt	7.2441
150	YTHDF1	miCLIP.ARE.onlyRRACH.50nt	7.4037
151	YTHDF1	miCLIP.ARE.onlyRRACH.50nt	7.7036
152	YTHDF1	miCLIP.ARE.onlyRRACH.50nt	7.3171
153	YTHDF1	miCLIP.ARE.onlyRRACH.50nt	7.3224
154	YTHDF1	miCLIP.ARE.onlyRRACH.50nt	7.0493
155	YTHDF1	miCLIP.ARE.onlyRRACH.50nt	7.3587
156	YTHDF1	miCLIP.ARE.onlyRRACH.50nt	7.0808
157	YTHDF1	miCLIP.ARE.onlyRRACH.50nt	7.4035
158	YTHDF1	miCLIP.ARE.onlyRRACH.50nt	7.0651
159	YTHDF1	miCLIP.ARE.onlyRRACH.50nt	7.2837
160	YTHDF1	miCLIP.ARE.onlyRRACH.50nt	7.3079
161	YTHDF1	miCLIP.ARE.onlyRRACH.50nt	7.1402
162	YTHDF1	miCLIP.ARE.onlyRRACH.50nt	7.2398
163	YTHDF1	miCLIP.ARE.onlyRRACH.50nt	7.1347
164	YTHDF1	miCLIP.ARE.onlyRRACH.50nt	7.1387
165	YTHDF1	miCLIP.ARE.onlyRRACH.50nt	6.5824
166	YTHDF1	miCLIP.ARE.onlyRRACH.50nt	7.2240
167	YTHDF1	miCLIP.ARE.onlyRRACH.50nt	6.8036
168	YTHDF1	miCLIP.ARE.onlyRRACH.50nt	6.2126
169	YTHDF1	miCLIP.ARE.onlyRRACH.50nt	6.5428
170	YTHDF1	miCLIP.ARE.onlyRRACH.50nt	6.5766
171	YTHDF1	miCLIP.ARE.onlyRRACH.50nt	6.3967
172	YTHDF1	miCLIP.ARE.onlyRRACH.50nt	6.2469
173	YTHDF1	miCLIP.ARE.onlyRRACH.50nt	6.7364
174	YTHDF1	miCLIP.ARE.onlyRRACH.50nt	5.7232
175	YTHDF1	miCLIP.ARE.onlyRRACH.50nt	6.0101
176	YTHDF1	miCLIP.ARE.onlyRRACH.50nt	6.9119
177	YTHDF1	miCLIP.ARE.onlyRRACH.50nt	6.3271
178	YTHDF1	miCLIP.ARE.onlyRRACH.50nt	6.3090
179	YTHDF1	miCLIP.ARE.onlyRRACH.50nt	6.1676
180	YTHDF1	miCLIP.ARE.onlyRRACH.50nt	6.4805
181	YTHDF1	miCLIP.ARE.onlyRRACH.50nt	6.3870
182	YTHDF1	miCLIP.ARE.onlyRRACH.50nt	6.2670
183	YTHDF1	miCLIP.ARE.onlyRRACH.50nt	6.2204
184	YTHDF1	miCLIP.ARE.onlyRRACH.50nt	6.7195
185	YTHDF1	miCLIP.ARE.onlyRRACH.50nt	6.8194
186	YTHDF1	miCLIP.ARE.onlyRRACH.50nt	6.8796
187	YTHDF1	miCLIP.ARE.onlyRRACH.50nt	6.6051
188	YTHDF1	miCLIP.ARE.onlyRRACH.50nt	6.7622
189	YTHDF1	miCLIP.ARE.onlyRRACH.50nt	6.5966
190	YTHDF1	miCLIP.ARE.onlyRRACH.50nt	6.5113
191	YTHDF1	miCLIP.ARE.onlyRRACH.50nt	6.7552
192	YTHDF1	miCLIP.ARE.onlyRRACH.50nt	6.6319
193	YTHDF1	miCLIP.ARE.onlyRRACH.50nt	6.1977
194	YTHDF1	miCLIP.ARE.onlyRRACH.50nt	5.6244
195	YTHDF1	miCLIP.ARE.onlyRRACH.50nt	5.9582
196	YTHDF1	miCLIP.ARE.onlyRRACH.50nt	6.3971
197	YTHDF1	miCLIP.ARE.onlyRRACH.50nt	6.1208
198	YTHDF1	miCLIP.ARE.onlyRRACH.50nt	6.4100
199	YTHDF1	miCLIP.ARE.onlyRRACH.50nt	6.3349
200	YTHDF1	miCLIP.ARE.onlyRRACH.50nt	6.2838
201	YTHDF1	miCLIP.ARE.onlyRRACH.50nt	6.3378
202	YTHDF1	miCLIP.ARE.onlyRRACH.50nt	6.3347
203	YTHDF1	miCLIP.ARE.onlyRRACH.50nt	6.1168
204	YTHDF1	miCLIP.ARE.onlyRRACH.50nt	6.4729
205	YTHDF1	miCLIP.ARE.onlyRRACH.50nt	6.7684
206	YTHDF1	miCLIP.ARE.onlyRRACH.50nt	6.7741
207	YTHDF1	miCLIP.ARE.onlyRRACH.50nt	6.3829
208	YTHDF1	miCLIP.ARE.onlyRRACH.50nt	6.7844
209	YTHDF1	miCLIP.ARE.onlyRRACH.50nt	6.4413
210	YTHDF1	miCLIP.ARE.onlyRRACH.50nt	6.4471
211	YTHDF1	miCLIP.ARE.onlyRRACH.50nt	6.8046
212	YTHDF1	miCLIP.ARE.onlyRRACH.50nt	6.6969
213	YTHDF1	miCLIP.ARE.onlyRRACH.50nt	6.3209
214	YTHDF1	miCLIP.ARE.onlyRRACH.50nt	6.0740
215	YTHDF1	miCLIP.ARE.onlyRRACH.50nt	6.1139
216	YTHDF1	miCLIP.ARE.onlyRRACH.50nt	6.0097
217	YTHDF1	miCLIP.ARE.onlyRRACH.50nt	5.9297
218	YTHDF1	miCLIP.ARE.onlyRRACH.50nt	6.2582
219	YTHDF1	miCLIP.ARE.onlyRRACH.50nt	6.1372
220	YTHDF1	miCLIP.ARE.onlyRRACH.50nt	6.2324
221	YTHDF1	miCLIP.ARE.onlyRRACH.50nt	6.1674
222	YTHDF1	miCLIP.ARE.onlyRRACH.50nt	6.6869
223	YTHDF1	miCLIP.ARE.onlyRRACH.50nt	5.9178
224	YTHDF1	miCLIP.ARE.onlyRRACH.50nt	6.2239
225	YTHDF1	miCLIP.ARE.onlyRRACH.50nt	6.2767
226	YTHDF1	miCLIP.ARE.onlyRRACH.50nt	6.0562
227	YTHDF1	miCLIP.ARE.onlyRRACH.50nt	5.7920
228	YTHDF1	miCLIP.ARE.onlyRRACH.50nt	6.2189
229	YTHDF1	miCLIP.ARE.onlyRRACH.50nt	6.3304
230	YTHDF1	miCLIP.ARE.onlyRRACH.50nt	5.8228
231	YTHDF1	miCLIP.ARE.onlyRRACH.50nt	5.7494
232	YTHDF1	miCLIP.ARE.onlyRRACH.50nt	5.9730
233	YTHDF1	miCLIP.ARE.onlyRRACH.50nt	5.8808
234	YTHDF1	miCLIP.ARE.onlyRRACH.50nt	6.0767
235	YTHDF1	miCLIP.ARE.onlyRRACH.50nt	5.4846
236	YTHDF1	miCLIP.ARE.onlyRRACH.50nt	5.7676
237	YTHDF1	miCLIP.ARE.onlyRRACH.50nt	5.8421
238	YTHDF1	miCLIP.ARE.onlyRRACH.50nt	5.3161
239	YTHDF1	miCLIP.ARE.onlyRRACH.50nt	5.4861
240	YTHDF1	miCLIP.ARE.onlyRRACH.50nt	5.3704
241	YTHDF1	miCLIP.ARE.onlyRRACH.50nt	5.6031
242	YTHDF1	miCLIP.ARE.onlyRRACH.50nt	5.6664
243	YTHDF1	miCLIP.ARE.onlyRRACH.50nt	5.4645
244	YTHDF1	miCLIP.ARE.onlyRRACH.50nt	5.4796
245	YTHDF1	miCLIP.ARE.onlyRRACH.50nt	5.2387
246	YTHDF1	miCLIP.ARE.onlyRRACH.50nt	4.9912
247	YTHDF1	miCLIP.ARE.onlyRRACH.50nt	5.2345
248	YTHDF1	miCLIP.ARE.onlyRRACH.50nt	5.1140
249	YTHDF1	miCLIP.ARE.onlyRRACH.50nt	4.9629
250	YTHDF1	miCLIP.ARE.onlyRRACH.50nt	4.8047
251	YTHDF1	miCLIP.ARE.onlyRRACH.50nt	4.8791
252	YTHDF1	miCLIP.ARE.onlyRRACH.50nt	5.0630
253	YTHDF1	miCLIP.ARE.onlyRRACH.50nt	4.7477
254	YTHDF1	miCLIP.ARE.onlyRRACH.50nt	4.4561
255	YTHDF1	miCLIP.ARE.onlyRRACH.50nt	4.6990
256	YTHDF1	miCLIP.ARE.onlyRRACH.50nt	4.9311
257	YTHDF1	miCLIP.ARE.onlyRRACH.50nt	4.8977
258	YTHDF1	miCLIP.ARE.onlyRRACH.50nt	4.7323
259	YTHDF1	miCLIP.ARE.onlyRRACH.50nt	4.7004
260	YTHDF1	miCLIP.ARE.onlyRRACH.50nt	4.6886
261	YTHDF1	miCLIP.ARE.onlyRRACH.50nt	5.2225
262	YTHDF1	miCLIP.ARE.onlyRRACH.50nt	4.7963
263	YTHDF1	miCLIP.ARE.onlyRRACH.50nt	4.8741
264	YTHDF1	miCLIP.ARE.onlyRRACH.50nt	4.9192
265	YTHDF1	miCLIP.ARE.onlyRRACH.50nt	4.8127
266	YTHDF1	miCLIP.ARE.onlyRRACH.50nt	4.8302
267	YTHDF1	miCLIP.ARE.onlyRRACH.50nt	4.8675
268	YTHDF1	miCLIP.ARE.onlyRRACH.50nt	4.8616
269	YTHDF1	miCLIP.ARE.onlyRRACH.50nt	4.7781
270	YTHDF1	miCLIP.ARE.onlyRRACH.50nt	4.7827
271	YTHDF1	miCLIP.ARE.onlyRRACH.50nt	4.8137
272	YTHDF1	miCLIP.ARE.onlyRRACH.50nt	5.0661
273	YTHDF1	miCLIP.ARE.onlyRRACH.50nt	4.9130
274	YTHDF1	miCLIP.ARE.onlyRRACH.50nt	4.6293
275	YTHDF1	miCLIP.ARE.onlyRRACH.50nt	4.7743
276	YTHDF1	miCLIP.ARE.onlyRRACH.50nt	4.8667
277	YTHDF1	miCLIP.ARE.onlyRRACH.50nt	5.3875
278	YTHDF1	miCLIP.ARE.onlyRRACH.50nt	5.4873
279	YTHDF1	miCLIP.ARE.onlyRRACH.50nt	4.6673
280	YTHDF1	miCLIP.ARE.onlyRRACH.50nt	4.5209
281	YTHDF1	miCLIP.ARE.onlyRRACH.50nt	5.0050
282	YTHDF1	miCLIP.ARE.onlyRRACH.50nt	5.1054
283	YTHDF1	miCLIP.ARE.onlyRRACH.50nt	4.5634
284	YTHDF1	miCLIP.ARE.onlyRRACH.50nt	4.7165
285	YTHDF1	miCLIP.ARE.onlyRRACH.50nt	4.5779
286	YTHDF1	miCLIP.ARE.onlyRRACH.50nt	4.3299
287	YTHDF1	miCLIP.ARE.onlyRRACH.50nt	4.6134
288	YTHDF1	miCLIP.ARE.onlyRRACH.50nt	4.2981
289	YTHDF1	miCLIP.ARE.onlyRRACH.50nt	4.7239
290	YTHDF1	miCLIP.ARE.onlyRRACH.50nt	4.6121
291	YTHDF1	miCLIP.ARE.onlyRRACH.50nt	4.9084
292	YTHDF1	miCLIP.ARE.onlyRRACH.50nt	4.6788
293	YTHDF1	miCLIP.ARE.onlyRRACH.50nt	4.6249
294	YTHDF1	miCLIP.ARE.onlyRRACH.50nt	4.8405
295	YTHDF1	miCLIP.ARE.onlyRRACH.50nt	4.5810
296	YTHDF1	miCLIP.ARE.onlyRRACH.50nt	4.5415
297	YTHDF1	miCLIP.ARE.onlyRRACH.50nt	4.6595
298	YTHDF1	miCLIP.ARE.onlyRRACH.50nt	4.7806
299	YTHDF1	miCLIP.ARE.onlyRRACH.50nt	4.7568
300	YTHDF1	miCLIP.ARE.onlyRRACH.50nt	4.7517
301	YTHDF1	miCLIP.ARE.onlyRRACH.50nt	4.4024
302	YTHDF1	miCLIP.ARE.onlyRRACH.50nt	4.5620
303	YTHDF1	miCLIP.ARE.onlyRRACH.50nt	4.7811
304	YTHDF1	miCLIP.ARE.onlyRRACH.50nt	4.3014
305	YTHDF1	miCLIP.ARE.onlyRRACH.50nt	4.5534
306	YTHDF1	miCLIP.ARE.onlyRRACH.50nt	4.4870
307	YTHDF1	miCLIP.ARE.onlyRRACH.50nt	4.6706
308	YTHDF1	miCLIP.ARE.onlyRRACH.50nt	4.8800
309	YTHDF1	miCLIP.ARE.onlyRRACH.50nt	4.8299
310	YTHDF1	miCLIP.ARE.onlyRRACH.50nt	4.2578
311	YTHDF1	miCLIP.ARE.onlyRRACH.50nt	4.4097
312	YTHDF1	miCLIP.ARE.onlyRRACH.50nt	4.5986
313	YTHDF1	miCLIP.ARE.onlyRRACH.50nt	4.4504
314	YTHDF1	miCLIP.ARE.onlyRRACH.50nt	4.7584
315	YTHDF1	miCLIP.ARE.onlyRRACH.50nt	4.6100
316	YTHDF1	miCLIP.ARE.onlyRRACH.50nt	4.5749
317	YTHDF1	miCLIP.ARE.onlyRRACH.50nt	4.3005
318	YTHDF1	miCLIP.ARE.onlyRRACH.50nt	4.1734
319	YTHDF1	miCLIP.ARE.onlyRRACH.50nt	4.4878
320	YTHDF1	miCLIP.ARE.onlyRRACH.50nt	3.9081
321	YTHDF1	miCLIP.ARE.onlyRRACH.50nt	3.9073
322	YTHDF1	miCLIP.ARE.onlyRRACH.50nt	4.3738
323	YTHDF1	miCLIP.ARE.onlyRRACH.50nt	4.6048
324	YTHDF1	miCLIP.ARE.onlyRRACH.50nt	4.6021
325	YTHDF1	miCLIP.ARE.onlyRRACH.50nt	4.3338
326	YTHDF1	miCLIP.ARE.onlyRRACH.50nt	4.1638
327	YTHDF1	miCLIP.ARE.onlyRRACH.50nt	4.0795
328	YTHDF1	miCLIP.ARE.onlyRRACH.50nt	4.3449
329	YTHDF1	miCLIP.ARE.onlyRRACH.50nt	4.0513
330	YTHDF1	miCLIP.ARE.onlyRRACH.50nt	4.3209
331	YTHDF1	miCLIP.ARE.onlyRRACH.50nt	4.4038
332	YTHDF1	miCLIP.ARE.onlyRRACH.50nt	4.0005
333	YTHDF1	miCLIP.ARE.onlyRRACH.50nt	4.1530
334	YTHDF1	miCLIP.ARE.onlyRRACH.50nt	4.0213
335	YTHDF1	miCLIP.ARE.onlyRRACH.50nt	4.0780
336	YTHDF1	miCLIP.ARE.onlyRRACH.50nt	4.0855
337	YTHDF1	miCLIP.ARE.onlyRRACH.50nt	3.6209
338	YTHDF1	miCLIP.ARE.onlyRRACH.50nt	4.0269
339	YTHDF1	miCLIP.ARE.onlyRRACH.50nt	4.0843
340	YTHDF1	miCLIP.ARE.onlyRRACH.50nt	3.7833
341	YTHDF1	miCLIP.ARE.onlyRRACH.50nt	3.8273
342	YTHDF1	miCLIP.ARE.onlyRRACH.50nt	4.0481
343	YTHDF1	miCLIP.ARE.onlyRRACH.50nt	3.8375
344	YTHDF1	miCLIP.ARE.onlyRRACH.50nt	3.9201
345	YTHDF1	miCLIP.ARE.onlyRRACH.50nt	4.0594
346	YTHDF1	miCLIP.ARE.onlyRRACH.50nt	3.7112
347	YTHDF1	miCLIP.ARE.onlyRRACH.50nt	3.9021
348	YTHDF1	miCLIP.ARE.onlyRRACH.50nt	4.0103
349	YTHDF1	miCLIP.ARE.onlyRRACH.50nt	3.5830
350	YTHDF1	miCLIP.ARE.onlyRRACH.50nt	3.6994
351	YTHDF1	miCLIP.ARE.onlyRRACH.50nt	3.7690
352	YTHDF1	miCLIP.ARE.onlyRRACH.50nt	3.5460
353	YTHDF1	miCLIP.ARE.onlyRRACH.50nt	3.5282
354	YTHDF1	miCLIP.ARE.onlyRRACH.50nt	3.5303
355	YTHDF1	miCLIP.ARE.onlyRRACH.50nt	3.5217
356	YTHDF1	miCLIP.ARE.onlyRRACH.50nt	3.6933
357	YTHDF1	miCLIP.ARE.onlyRRACH.50nt	3.4250
358	YTHDF1	miCLIP.ARE.onlyRRACH.50nt	3.3620
359	YTHDF1	miCLIP.ARE.onlyRRACH.50nt	3.5744
360	YTHDF1	miCLIP.ARE.onlyRRACH.50nt	3.1587
361	YTHDF1	miCLIP.ARE.onlyRRACH.50nt	3.5509
362	YTHDF1	miCLIP.ARE.onlyRRACH.50nt	3.4761
363	YTHDF1	miCLIP.ARE.onlyRRACH.50nt	3.4150
364	YTHDF1	miCLIP.ARE.onlyRRACH.50nt	3.4756
365	YTHDF1	miCLIP.ARE.onlyRRACH.50nt	3.3363
366	YTHDF1	miCLIP.ARE.onlyRRACH.50nt	3.3935
367	YTHDF1	miCLIP.ARE.onlyRRACH.50nt	3.2115
368	YTHDF1	miCLIP.ARE.onlyRRACH.50nt	2.8304
369	YTHDF1	miCLIP.ARE.onlyRRACH.50nt	3.1556
370	YTHDF1	miCLIP.ARE.onlyRRACH.50nt	3.4287
371	YTHDF1	miCLIP.ARE.onlyRRACH.50nt	3.4972
372	YTHDF1	miCLIP.ARE.onlyRRACH.50nt	3.1548
373	YTHDF1	miCLIP.ARE.onlyRRACH.50nt	3.4438
374	YTHDF1	miCLIP.ARE.onlyRRACH.50nt	3.3356
375	YTHDF1	miCLIP.ARE.onlyRRACH.50nt	2.8877
376	YTHDF1	miCLIP.ARE.onlyRRACH.50nt	3.1408
377	YTHDF1	miCLIP.ARE.onlyRRACH.50nt	3.2597
378	YTHDF1	miCLIP.ARE.onlyRRACH.50nt	3.2488
379	YTHDF1	miCLIP.ARE.onlyRRACH.50nt	3.1349
380	YTHDF1	miCLIP.ARE.onlyRRACH.50nt	3.1724
381	YTHDF1	miCLIP.ARE.onlyRRACH.50nt	3.3735
382	YTHDF1	miCLIP.ARE.onlyRRACH.50nt	3.2699
383	YTHDF1	miCLIP.ARE.onlyRRACH.50nt	3.4017
384	YTHDF1	miCLIP.ARE.onlyRRACH.50nt	3.2739
385	YTHDF1	miCLIP.ARE.onlyRRACH.50nt	3.0293
386	YTHDF1	miCLIP.ARE.onlyRRACH.50nt	3.2854
387	YTHDF1	miCLIP.ARE.onlyRRACH.50nt	3.3119
388	YTHDF1	miCLIP.ARE.onlyRRACH.50nt	2.7549
389	YTHDF1	miCLIP.ARE.onlyRRACH.50nt	3.2027
390	YTHDF1	miCLIP.ARE.onlyRRACH.50nt	3.6651
391	YTHDF1	miCLIP.ARE.onlyRRACH.50nt	3.5843
392	YTHDF1	miCLIP.ARE.onlyRRACH.50nt	3.5973
393	YTHDF1	miCLIP.ARE.onlyRRACH.50nt	3.5623
394	YTHDF1	miCLIP.ARE.onlyRRACH.50nt	3.3333
395	YTHDF1	miCLIP.ARE.onlyRRACH.50nt	3.6261
396	YTHDF1	miCLIP.ARE.onlyRRACH.50nt	3.7132
397	YTHDF1	miCLIP.ARE.onlyRRACH.50nt	3.2545
398	YTHDF1	miCLIP.ARE.onlyRRACH.50nt	3.3014
399	YTHDF1	miCLIP.ARE.onlyRRACH.50nt	3.2086
400	YTHDF1	miCLIP.ARE.onlyRRACH.50nt	3.5856
401	YTHDF1	miCLIP.ARE.onlyRRACH.50nt	3.6127
402	YTHDF1	miCLIP.ARE.onlyRRACH.50nt	3.3822
403	YTHDF1	miCLIP.ARE.onlyRRACH.50nt	2.8520
404	YTHDF1	miCLIP.ARE.onlyRRACH.50nt	3.4123
405	YTHDF1	miCLIP.ARE.onlyRRACH.50nt	3.4195
406	YTHDF1	miCLIP.ARE.onlyRRACH.50nt	3.0600
407	YTHDF1	miCLIP.ARE.onlyRRACH.50nt	3.5984
408	YTHDF1	miCLIP.ARE.onlyRRACH.50nt	2.9836
409	YTHDF1	miCLIP.ARE.onlyRRACH.50nt	3.2713
410	YTHDF1	miCLIP.ARE.onlyRRACH.50nt	3.2007
411	YTHDF1	miCLIP.ARE.onlyRRACH.50nt	3.0040
412	YTHDF1	miCLIP.ARE.onlyRRACH.50nt	3.5252
413	YTHDF1	miCLIP.ARE.onlyRRACH.50nt	3.3575
414	YTHDF1	miCLIP.ARE.onlyRRACH.50nt	2.9138
415	YTHDF1	miCLIP.ARE.onlyRRACH.50nt	3.3138
416	YTHDF1	miCLIP.ARE.onlyRRACH.50nt	3.0357
417	YTHDF1	miCLIP.ARE.onlyRRACH.50nt	2.9309
418	YTHDF1	miCLIP.ARE.onlyRRACH.50nt	3.0905
419	YTHDF1	miCLIP.ARE.onlyRRACH.50nt	3.3283
420	YTHDF1	miCLIP.ARE.onlyRRACH.50nt	2.9847
421	YTHDF1	miCLIP.ARE.onlyRRACH.50nt	2.9637
422	YTHDF1	miCLIP.ARE.onlyRRACH.50nt	2.9277
423	YTHDF1	miCLIP.ARE.onlyRRACH.50nt	2.8409
424	YTHDF1	miCLIP.ARE.onlyRRACH.50nt	2.8925
425	YTHDF1	miCLIP.ARE.onlyRRACH.50nt	2.6312
426	YTHDF1	miCLIP.ARE.onlyRRACH.50nt	2.8445
427	YTHDF1	miCLIP.ARE.onlyRRACH.50nt	2.9079
428	YTHDF1	miCLIP.ARE.onlyRRACH.50nt	2.8525
429	YTHDF1	miCLIP.ARE.onlyRRACH.50nt	2.5385
430	YTHDF1	miCLIP.ARE.onlyRRACH.50nt	2.8725
431	YTHDF1	miCLIP.ARE.onlyRRACH.50nt	2.5890
432	YTHDF1	miCLIP.ARE.onlyRRACH.50nt	2.7169
433	YTHDF1	miCLIP.ARE.onlyRRACH.50nt	2.7775
434	YTHDF1	miCLIP.ARE.onlyRRACH.50nt	2.7390
435	YTHDF1	miCLIP.ARE.onlyRRACH.50nt	2.7432
436	YTHDF1	miCLIP.ARE.onlyRRACH.50nt	2.4659
437	YTHDF1	miCLIP.ARE.onlyRRACH.50nt	2.4807
438	YTHDF1	miCLIP.ARE.onlyRRACH.50nt	2.5183
439	YTHDF1	miCLIP.ARE.onlyRRACH.50nt	2.7285
440	YTHDF1	miCLIP.ARE.onlyRRACH.50nt	2.7015
441	YTHDF1	miCLIP.ARE.onlyRRACH.50nt	2.4611
442	YTHDF1	miCLIP.ARE.onlyRRACH.50nt	2.7607
443	YTHDF1	miCLIP.ARE.onlyRRACH.50nt	2.7156
444	YTHDF1	miCLIP.ARE.onlyRRACH.50nt	2.5318
445	YTHDF1	miCLIP.ARE.onlyRRACH.50nt	2.4686
446	YTHDF1	miCLIP.ARE.onlyRRACH.50nt	2.7559
447	YTHDF1	miCLIP.ARE.onlyRRACH.50nt	2.5720
448	YTHDF1	miCLIP.ARE.onlyRRACH.50nt	2.1495
449	YTHDF1	miCLIP.ARE.onlyRRACH.50nt	2.5262
450	YTHDF1	miCLIP.ARE.onlyRRACH.50nt	2.4668
451	YTHDF1	miCLIP.ARE.onlyRRACH.50nt	2.5721
452	YTHDF1	miCLIP.ARE.onlyRRACH.50nt	2.3180
453	YTHDF1	miCLIP.ARE.onlyRRACH.50nt	2.2048
454	YTHDF1	miCLIP.ARE.onlyRRACH.50nt	2.1814
455	YTHDF1	miCLIP.ARE.onlyRRACH.50nt	2.5936
456	YTHDF1	miCLIP.ARE.onlyRRACH.50nt	2.4386
457	YTHDF1	miCLIP.ARE.onlyRRACH.50nt	2.4516
458	YTHDF1	miCLIP.ARE.onlyRRACH.50nt	2.3593
459	YTHDF1	miCLIP.ARE.onlyRRACH.50nt	2.5476
460	YTHDF1	miCLIP.ARE.onlyRRACH.50nt	2.6074
461	YTHDF1	miCLIP.ARE.onlyRRACH.50nt	2.4503
462	YTHDF1	miCLIP.ARE.onlyRRACH.50nt	2.2775
463	YTHDF1	miCLIP.ARE.onlyRRACH.50nt	2.2271
464	YTHDF1	miCLIP.ARE.onlyRRACH.50nt	2.6900
465	YTHDF1	miCLIP.ARE.onlyRRACH.50nt	2.6885
466	YTHDF1	miCLIP.ARE.onlyRRACH.50nt	2.7151
467	YTHDF1	miCLIP.ARE.onlyRRACH.50nt	2.5566
468	YTHDF1	miCLIP.ARE.onlyRRACH.50nt	2.5478
469	YTHDF1	miCLIP.ARE.onlyRRACH.50nt	2.5628
470	YTHDF1	miCLIP.ARE.onlyRRACH.50nt	2.2214
471	YTHDF1	miCLIP.ARE.onlyRRACH.50nt	2.4326
472	YTHDF1	miCLIP.ARE.onlyRRACH.50nt	2.5583
473	YTHDF1	miCLIP.ARE.onlyRRACH.50nt	2.6168
474	YTHDF1	miCLIP.ARE.onlyRRACH.50nt	2.3470
475	YTHDF1	miCLIP.ARE.onlyRRACH.50nt	2.4888
476	YTHDF1	miCLIP.ARE.onlyRRACH.50nt	2.4253
477	YTHDF1	miCLIP.ARE.onlyRRACH.50nt	2.5814
478	YTHDF1	miCLIP.ARE.onlyRRACH.50nt	2.4177
479	YTHDF1	miCLIP.ARE.onlyRRACH.50nt	2.5189
480	YTHDF1	miCLIP.ARE.onlyRRACH.50nt	2.4837
481	YTHDF1	miCLIP.ARE.onlyRRACH.50nt	2.5072
482	YTHDF1	miCLIP.ARE.onlyRRACH.50nt	2.7022
483	YTHDF1	miCLIP.ARE.onlyRRACH.50nt	2.2176
484	YTHDF1	miCLIP.ARE.onlyRRACH.50nt	2.5414
485	YTHDF1	miCLIP.ARE.onlyRRACH.50nt	2.3120
486	YTHDF1	miCLIP.ARE.onlyRRACH.50nt	2.3107
487	YTHDF1	miCLIP.ARE.onlyRRACH.50nt	2.2778
488	YTHDF1	miCLIP.ARE.onlyRRACH.50nt	2.6572
489	YTHDF1	miCLIP.ARE.onlyRRACH.50nt	2.5094
490	YTHDF1	miCLIP.ARE.onlyRRACH.50nt	2.5224
491	YTHDF1	miCLIP.ARE.onlyRRACH.50nt	2.4362
492	YTHDF1	miCLIP.ARE.onlyRRACH.50nt	2.2954
493	YTHDF1	miCLIP.ARE.onlyRRACH.50nt	2.0062
494	YTHDF1	miCLIP.ARE.onlyRRACH.50nt	2.3180
495	YTHDF1	miCLIP.ARE.onlyRRACH.50nt	2.2730
496	YTHDF1	miCLIP.ARE.onlyRRACH.50nt	2.6425
497	YTHDF1	miCLIP.ARE.onlyRRACH.50nt	2.6582
498	YTHDF1	miCLIP.ARE.onlyRRACH.50nt	2.4259
499	YTHDF1	miCLIP.ARE.onlyRRACH.50nt	2.7019
500	YTHDF1	miCLIP.ARE.onlyRRACH.50nt	2.5240
-500	YTHDF1	miCLIP.ARE.noRRACH.50nt	2.3772
-499	YTHDF1	miCLIP.ARE.noRRACH.50nt	2.4660
-498	YTHDF1	miCLIP.ARE.noRRACH.50nt	2.8273
-497	YTHDF1	miCLIP.ARE.noRRACH.50nt	2.3407
-496	YTHDF1	miCLIP.ARE.noRRACH.50nt	2.5466
-495	YTHDF1	miCLIP.ARE.noRRACH.50nt	2.6978
-494	YTHDF1	miCLIP.ARE.noRRACH.50nt	3.0467
-493	YTHDF1	miCLIP.ARE.noRRACH.50nt	2.6890
-492	YTHDF1	miCLIP.ARE.noRRACH.50nt	2.3931
-491	YTHDF1	miCLIP.ARE.noRRACH.50nt	3.1084
-490	YTHDF1	miCLIP.ARE.noRRACH.50nt	3.3226
-489	YTHDF1	miCLIP.ARE.noRRACH.50nt	3.2173
-488	YTHDF1	miCLIP.ARE.noRRACH.50nt	2.8561
-487	YTHDF1	miCLIP.ARE.noRRACH.50nt	2.9002
-486	YTHDF1	miCLIP.ARE.noRRACH.50nt	2.4896
-485	YTHDF1	miCLIP.ARE.noRRACH.50nt	2.8114
-484	YTHDF1	miCLIP.ARE.noRRACH.50nt	2.0313
-483	YTHDF1	miCLIP.ARE.noRRACH.50nt	2.8520
-482	YTHDF1	miCLIP.ARE.noRRACH.50nt	2.5308
-481	YTHDF1	miCLIP.ARE.noRRACH.50nt	2.6178
-480	YTHDF1	miCLIP.ARE.noRRACH.50nt	2.7955
-479	YTHDF1	miCLIP.ARE.noRRACH.50nt	2.9573
-478	YTHDF1	miCLIP.ARE.noRRACH.50nt	2.7325
-477	YTHDF1	miCLIP.ARE.noRRACH.50nt	2.7331
-476	YTHDF1	miCLIP.ARE.noRRACH.50nt	2.0154
-475	YTHDF1	miCLIP.ARE.noRRACH.50nt	2.6319
-474	YTHDF1	miCLIP.ARE.noRRACH.50nt	2.2919
-473	YTHDF1	miCLIP.ARE.noRRACH.50nt	2.4296
-472	YTHDF1	miCLIP.ARE.noRRACH.50nt	2.1854
-471	YTHDF1	miCLIP.ARE.noRRACH.50nt	2.8314
-470	YTHDF1	miCLIP.ARE.noRRACH.50nt	1.6766
-469	YTHDF1	miCLIP.ARE.noRRACH.50nt	1.4466
-468	YTHDF1	miCLIP.ARE.noRRACH.50nt	2.6519
-467	YTHDF1	miCLIP.ARE.noRRACH.50nt	2.2390
-466	YTHDF1	miCLIP.ARE.noRRACH.50nt	2.2102
-465	YTHDF1	miCLIP.ARE.noRRACH.50nt	2.4460
-464	YTHDF1	miCLIP.ARE.noRRACH.50nt	2.2872
-463	YTHDF1	miCLIP.ARE.noRRACH.50nt	2.5313
-462	YTHDF1	miCLIP.ARE.noRRACH.50nt	1.8595
-461	YTHDF1	miCLIP.ARE.noRRACH.50nt	1.6366
-460	YTHDF1	miCLIP.ARE.noRRACH.50nt	2.7249
-459	YTHDF1	miCLIP.ARE.noRRACH.50nt	2.6166
-458	YTHDF1	miCLIP.ARE.noRRACH.50nt	2.4296
-457	YTHDF1	miCLIP.ARE.noRRACH.50nt	1.8848
-456	YTHDF1	miCLIP.ARE.noRRACH.50nt	2.3196
-455	YTHDF1	miCLIP.ARE.noRRACH.50nt	2.8849
-454	YTHDF1	miCLIP.ARE.noRRACH.50nt	3.0596
-453	YTHDF1	miCLIP.ARE.noRRACH.50nt	2.7578
-452	YTHDF1	miCLIP.ARE.noRRACH.50nt	2.6331
-451	YTHDF1	miCLIP.ARE.noRRACH.50nt	2.7143
-450	YTHDF1	miCLIP.ARE.noRRACH.50nt	2.3919
-449	YTHDF1	miCLIP.ARE.noRRACH.50nt	1.8654
-448	YTHDF1	miCLIP.ARE.noRRACH.50nt	2.7743
-447	YTHDF1	miCLIP.ARE.noRRACH.50nt	2.5631
-446	YTHDF1	miCLIP.ARE.noRRACH.50nt	3.2167
-445	YTHDF1	miCLIP.ARE.noRRACH.50nt	2.4819
-444	YTHDF1	miCLIP.ARE.noRRACH.50nt	1.8284
-443	YTHDF1	miCLIP.ARE.noRRACH.50nt	3.3296
-442	YTHDF1	miCLIP.ARE.noRRACH.50nt	2.6372
-441	YTHDF1	miCLIP.ARE.noRRACH.50nt	2.9131
-440	YTHDF1	miCLIP.ARE.noRRACH.50nt	2.6567
-439	YTHDF1	miCLIP.ARE.noRRACH.50nt	3.0014
-438	YTHDF1	miCLIP.ARE.noRRACH.50nt	2.8155
-437	YTHDF1	miCLIP.ARE.noRRACH.50nt	2.7543
-436	YTHDF1	miCLIP.ARE.noRRACH.50nt	2.4655
-435	YTHDF1	miCLIP.ARE.noRRACH.50nt	2.2955
-434	YTHDF1	miCLIP.ARE.noRRACH.50nt	2.6943
-433	YTHDF1	miCLIP.ARE.noRRACH.50nt	2.9408
-432	YTHDF1	miCLIP.ARE.noRRACH.50nt	1.7766
-431	YTHDF1	miCLIP.ARE.noRRACH.50nt	3.0343
-430	YTHDF1	miCLIP.ARE.noRRACH.50nt	3.2949
-429	YTHDF1	miCLIP.ARE.noRRACH.50nt	3.3102
-428	YTHDF1	miCLIP.ARE.noRRACH.50nt	2.9084
-427	YTHDF1	miCLIP.ARE.noRRACH.50nt	3.1184
-426	YTHDF1	miCLIP.ARE.noRRACH.50nt	2.5225
-425	YTHDF1	miCLIP.ARE.noRRACH.50nt	3.2096
-424	YTHDF1	miCLIP.ARE.noRRACH.50nt	3.0008
-423	YTHDF1	miCLIP.ARE.noRRACH.50nt	3.1655
-422	YTHDF1	miCLIP.ARE.noRRACH.50nt	4.1791
-421	YTHDF1	miCLIP.ARE.noRRACH.50nt	4.2979
-420	YTHDF1	miCLIP.ARE.noRRACH.50nt	3.2867
-419	YTHDF1	miCLIP.ARE.noRRACH.50nt	3.6079
-418	YTHDF1	miCLIP.ARE.noRRACH.50nt	3.3391
-417	YTHDF1	miCLIP.ARE.noRRACH.50nt	3.2532
-416	YTHDF1	miCLIP.ARE.noRRACH.50nt	2.9678
-415	YTHDF1	miCLIP.ARE.noRRACH.50nt	3.4973
-414	YTHDF1	miCLIP.ARE.noRRACH.50nt	3.5514
-413	YTHDF1	miCLIP.ARE.noRRACH.50nt	2.0184
-412	YTHDF1	miCLIP.ARE.noRRACH.50nt	3.3667
-411	YTHDF1	miCLIP.ARE.noRRACH.50nt	2.9296
-410	YTHDF1	miCLIP.ARE.noRRACH.50nt	3.1232
-409	YTHDF1	miCLIP.ARE.noRRACH.50nt	3.1367
-408	YTHDF1	miCLIP.ARE.noRRACH.50nt	3.4691
-407	YTHDF1	miCLIP.ARE.noRRACH.50nt	3.1808
-406	YTHDF1	miCLIP.ARE.noRRACH.50nt	3.1190
-405	YTHDF1	miCLIP.ARE.noRRACH.50nt	3.8420
-404	YTHDF1	miCLIP.ARE.noRRACH.50nt	2.9573
-403	YTHDF1	miCLIP.ARE.noRRACH.50nt	3.9279
-402	YTHDF1	miCLIP.ARE.noRRACH.50nt	3.2302
-401	YTHDF1	miCLIP.ARE.noRRACH.50nt	2.9173
-400	YTHDF1	miCLIP.ARE.noRRACH.50nt	3.3314
-399	YTHDF1	miCLIP.ARE.noRRACH.50nt	2.7349
-398	YTHDF1	miCLIP.ARE.noRRACH.50nt	2.2996
-397	YTHDF1	miCLIP.ARE.noRRACH.50nt	3.4096
-396	YTHDF1	miCLIP.ARE.noRRACH.50nt	3.2567
-395	YTHDF1	miCLIP.ARE.noRRACH.50nt	3.4049
-394	YTHDF1	miCLIP.ARE.noRRACH.50nt	3.0920
-393	YTHDF1	miCLIP.ARE.noRRACH.50nt	3.8097
-392	YTHDF1	miCLIP.ARE.noRRACH.50nt	3.6261
-391	YTHDF1	miCLIP.ARE.noRRACH.50nt	3.4444
-390	YTHDF1	miCLIP.ARE.noRRACH.50nt	3.8420
-389	YTHDF1	miCLIP.ARE.noRRACH.50nt	3.1361
-388	YTHDF1	miCLIP.ARE.noRRACH.50nt	3.6679
-387	YTHDF1	miCLIP.ARE.noRRACH.50nt	4.1826
-386	YTHDF1	miCLIP.ARE.noRRACH.50nt	3.9250
-385	YTHDF1	miCLIP.ARE.noRRACH.50nt	4.3944
-384	YTHDF1	miCLIP.ARE.noRRACH.50nt	3.1514
-383	YTHDF1	miCLIP.ARE.noRRACH.50nt	3.3655
-382	YTHDF1	miCLIP.ARE.noRRACH.50nt	3.1479
-381	YTHDF1	miCLIP.ARE.noRRACH.50nt	2.7737
-380	YTHDF1	miCLIP.ARE.noRRACH.50nt	2.8884
-379	YTHDF1	miCLIP.ARE.noRRACH.50nt	3.8909
-378	YTHDF1	miCLIP.ARE.noRRACH.50nt	2.1496
-377	YTHDF1	miCLIP.ARE.noRRACH.50nt	2.5472
-376	YTHDF1	miCLIP.ARE.noRRACH.50nt	3.1232
-375	YTHDF1	miCLIP.ARE.noRRACH.50nt	2.0931
-374	YTHDF1	miCLIP.ARE.noRRACH.50nt	3.5779
-373	YTHDF1	miCLIP.ARE.noRRACH.50nt	2.3207
-372	YTHDF1	miCLIP.ARE.noRRACH.50nt	2.7067
-371	YTHDF1	miCLIP.ARE.noRRACH.50nt	3.2614
-370	YTHDF1	miCLIP.ARE.noRRACH.50nt	3.0773
-369	YTHDF1	miCLIP.ARE.noRRACH.50nt	3.3661
-368	YTHDF1	miCLIP.ARE.noRRACH.50nt	2.7196
-367	YTHDF1	miCLIP.ARE.noRRACH.50nt	2.5866
-366	YTHDF1	miCLIP.ARE.noRRACH.50nt	3.0279
-365	YTHDF1	miCLIP.ARE.noRRACH.50nt	3.6244
-364	YTHDF1	miCLIP.ARE.noRRACH.50nt	2.0396
-363	YTHDF1	miCLIP.ARE.noRRACH.50nt	3.3108
-362	YTHDF1	miCLIP.ARE.noRRACH.50nt	3.1761
-361	YTHDF1	miCLIP.ARE.noRRACH.50nt	3.9403
-360	YTHDF1	miCLIP.ARE.noRRACH.50nt	3.6385
-359	YTHDF1	miCLIP.ARE.noRRACH.50nt	3.6344
-358	YTHDF1	miCLIP.ARE.noRRACH.50nt	2.4155
-357	YTHDF1	miCLIP.ARE.noRRACH.50nt	3.7155
-356	YTHDF1	miCLIP.ARE.noRRACH.50nt	2.6166
-355	YTHDF1	miCLIP.ARE.noRRACH.50nt	3.0955
-354	YTHDF1	miCLIP.ARE.noRRACH.50nt	2.9690
-353	YTHDF1	miCLIP.ARE.noRRACH.50nt	3.3090
-352	YTHDF1	miCLIP.ARE.noRRACH.50nt	3.4538
-351	YTHDF1	miCLIP.ARE.noRRACH.50nt	3.0714
-350	YTHDF1	miCLIP.ARE.noRRACH.50nt	3.4043
-349	YTHDF1	miCLIP.ARE.noRRACH.50nt	3.1808
-348	YTHDF1	miCLIP.ARE.noRRACH.50nt	4.0085
-347	YTHDF1	miCLIP.ARE.noRRACH.50nt	3.8026
-346	YTHDF1	miCLIP.ARE.noRRACH.50nt	2.8731
-345	YTHDF1	miCLIP.ARE.noRRACH.50nt	4.0697
-344	YTHDF1	miCLIP.ARE.noRRACH.50nt	3.8420
-343	YTHDF1	miCLIP.ARE.noRRACH.50nt	3.6144
-342	YTHDF1	miCLIP.ARE.noRRACH.50nt	3.2014
-341	YTHDF1	miCLIP.ARE.noRRACH.50nt	2.9708
-340	YTHDF1	miCLIP.ARE.noRRACH.50nt	2.7537
-339	YTHDF1	miCLIP.ARE.noRRACH.50nt	4.1915
-338	YTHDF1	miCLIP.ARE.noRRACH.50nt	2.9973
-337	YTHDF1	miCLIP.ARE.noRRACH.50nt	3.1326
-336	YTHDF1	miCLIP.ARE.noRRACH.50nt	3.2073
-335	YTHDF1	miCLIP.ARE.noRRACH.50nt	3.8473
-334	YTHDF1	miCLIP.ARE.noRRACH.50nt	4.0532
-333	YTHDF1	miCLIP.ARE.noRRACH.50nt	4.1697
-332	YTHDF1	miCLIP.ARE.noRRACH.50nt	4.2656
-331	YTHDF1	miCLIP.ARE.noRRACH.50nt	3.8079
-330	YTHDF1	miCLIP.ARE.noRRACH.50nt	4.9886
-329	YTHDF1	miCLIP.ARE.noRRACH.50nt	3.7697
-328	YTHDF1	miCLIP.ARE.noRRACH.50nt	3.0096
-327	YTHDF1	miCLIP.ARE.noRRACH.50nt	3.8873
-326	YTHDF1	miCLIP.ARE.noRRACH.50nt	3.4896
-325	YTHDF1	miCLIP.ARE.noRRACH.50nt	4.1303
-324	YTHDF1	miCLIP.ARE.noRRACH.50nt	4.2703
-323	YTHDF1	miCLIP.ARE.noRRACH.50nt	4.1638
-322	YTHDF1	miCLIP.ARE.noRRACH.50nt	3.7044
-321	YTHDF1	miCLIP.ARE.noRRACH.50nt	3.7291
-320	YTHDF1	miCLIP.ARE.noRRACH.50nt	3.8061
-319	YTHDF1	miCLIP.ARE.noRRACH.50nt	4.1656
-318	YTHDF1	miCLIP.ARE.noRRACH.50nt	3.4655
-317	YTHDF1	miCLIP.ARE.noRRACH.50nt	4.1138
-316	YTHDF1	miCLIP.ARE.noRRACH.50nt	3.4761
-315	YTHDF1	miCLIP.ARE.noRRACH.50nt	3.5702
-314	YTHDF1	miCLIP.ARE.noRRACH.50nt	3.6350
-313	YTHDF1	miCLIP.ARE.noRRACH.50nt	4.4397
-312	YTHDF1	miCLIP.ARE.noRRACH.50nt	4.0873
-311	YTHDF1	miCLIP.ARE.noRRACH.50nt	4.2121
-310	YTHDF1	miCLIP.ARE.noRRACH.50nt	4.4838
-309	YTHDF1	miCLIP.ARE.noRRACH.50nt	4.5338
-308	YTHDF1	miCLIP.ARE.noRRACH.50nt	4.3138
-307	YTHDF1	miCLIP.ARE.noRRACH.50nt	3.9685
-306	YTHDF1	miCLIP.ARE.noRRACH.50nt	3.6714
-305	YTHDF1	miCLIP.ARE.noRRACH.50nt	2.8884
-304	YTHDF1	miCLIP.ARE.noRRACH.50nt	3.9191
-303	YTHDF1	miCLIP.ARE.noRRACH.50nt	3.4285
-302	YTHDF1	miCLIP.ARE.noRRACH.50nt	4.1785
-301	YTHDF1	miCLIP.ARE.noRRACH.50nt	4.8768
-300	YTHDF1	miCLIP.ARE.noRRACH.50nt	4.9886
-299	YTHDF1	miCLIP.ARE.noRRACH.50nt	3.6308
-298	YTHDF1	miCLIP.ARE.noRRACH.50nt	5.6874
-297	YTHDF1	miCLIP.ARE.noRRACH.50nt	4.1885
-296	YTHDF1	miCLIP.ARE.noRRACH.50nt	4.9309
-295	YTHDF1	miCLIP.ARE.noRRACH.50nt	4.7038
-294	YTHDF1	miCLIP.ARE.noRRACH.50nt	4.2832
-293	YTHDF1	miCLIP.ARE.noRRACH.50nt	5.2827
-292	YTHDF1	miCLIP.ARE.noRRACH.50nt	3.6308
-291	YTHDF1	miCLIP.ARE.noRRACH.50nt	5.2351
-290	YTHDF1	miCLIP.ARE.noRRACH.50nt	4.7644
-289	YTHDF1	miCLIP.ARE.noRRACH.50nt	5.0780
-288	YTHDF1	miCLIP.ARE.noRRACH.50nt	5.4468
-287	YTHDF1	miCLIP.ARE.noRRACH.50nt	4.1356
-286	YTHDF1	miCLIP.ARE.noRRACH.50nt	5.5727
-285	YTHDF1	miCLIP.ARE.noRRACH.50nt	5.3033
-284	YTHDF1	miCLIP.ARE.noRRACH.50nt	5.1051
-283	YTHDF1	miCLIP.ARE.noRRACH.50nt	2.9649
-282	YTHDF1	miCLIP.ARE.noRRACH.50nt	4.3297
-281	YTHDF1	miCLIP.ARE.noRRACH.50nt	5.1986
-280	YTHDF1	miCLIP.ARE.noRRACH.50nt	3.8014
-279	YTHDF1	miCLIP.ARE.noRRACH.50nt	5.1415
-278	YTHDF1	miCLIP.ARE.noRRACH.50nt	5.9628
-277	YTHDF1	miCLIP.ARE.noRRACH.50nt	5.3133
-276	YTHDF1	miCLIP.ARE.noRRACH.50nt	5.9304
-275	YTHDF1	miCLIP.ARE.noRRACH.50nt	5.0739
-274	YTHDF1	miCLIP.ARE.noRRACH.50nt	5.0568
-273	YTHDF1	miCLIP.ARE.noRRACH.50nt	4.4562
-272	YTHDF1	miCLIP.ARE.noRRACH.50nt	5.5251
-271	YTHDF1	miCLIP.ARE.noRRACH.50nt	5.5957
-270	YTHDF1	miCLIP.ARE.noRRACH.50nt	5.3286
-269	YTHDF1	miCLIP.ARE.noRRACH.50nt	5.9233
-268	YTHDF1	miCLIP.ARE.noRRACH.50nt	6.3557
-267	YTHDF1	miCLIP.ARE.noRRACH.50nt	5.8316
-266	YTHDF1	miCLIP.ARE.noRRACH.50nt	4.9339
-265	YTHDF1	miCLIP.ARE.noRRACH.50nt	4.6980
-264	YTHDF1	miCLIP.ARE.noRRACH.50nt	5.3492
-263	YTHDF1	miCLIP.ARE.noRRACH.50nt	5.3651
-262	YTHDF1	miCLIP.ARE.noRRACH.50nt	5.1027
-261	YTHDF1	miCLIP.ARE.noRRACH.50nt	5.4592
-260	YTHDF1	miCLIP.ARE.noRRACH.50nt	4.8227
-259	YTHDF1	miCLIP.ARE.noRRACH.50nt	5.7986
-258	YTHDF1	miCLIP.ARE.noRRACH.50nt	5.1562
-257	YTHDF1	miCLIP.ARE.noRRACH.50nt	4.6762
-256	YTHDF1	miCLIP.ARE.noRRACH.50nt	5.4721
-255	YTHDF1	miCLIP.ARE.noRRACH.50nt	4.7486
-254	YTHDF1	miCLIP.ARE.noRRACH.50nt	5.4321
-253	YTHDF1	miCLIP.ARE.noRRACH.50nt	4.8468
-252	YTHDF1	miCLIP.ARE.noRRACH.50nt	4.8415
-251	YTHDF1	miCLIP.ARE.noRRACH.50nt	3.6038
-250	YTHDF1	miCLIP.ARE.noRRACH.50nt	4.0697
-249	YTHDF1	miCLIP.ARE.noRRACH.50nt	4.2203
-248	YTHDF1	miCLIP.ARE.noRRACH.50nt	4.0444
-247	YTHDF1	miCLIP.ARE.noRRACH.50nt	5.1468
-246	YTHDF1	miCLIP.ARE.noRRACH.50nt	5.3339
-245	YTHDF1	miCLIP.ARE.noRRACH.50nt	4.3985
-244	YTHDF1	miCLIP.ARE.noRRACH.50nt	4.1844
-243	YTHDF1	miCLIP.ARE.noRRACH.50nt	4.8415
-242	YTHDF1	miCLIP.ARE.noRRACH.50nt	4.6068
-241	YTHDF1	miCLIP.ARE.noRRACH.50nt	4.8950
-240	YTHDF1	miCLIP.ARE.noRRACH.50nt	4.9062
-239	YTHDF1	miCLIP.ARE.noRRACH.50nt	4.3156
-238	YTHDF1	miCLIP.ARE.noRRACH.50nt	3.9897
-237	YTHDF1	miCLIP.ARE.noRRACH.50nt	3.6408
-236	YTHDF1	miCLIP.ARE.noRRACH.50nt	5.7410
-235	YTHDF1	miCLIP.ARE.noRRACH.50nt	5.6069
-234	YTHDF1	miCLIP.ARE.noRRACH.50nt	5.5716
-233	YTHDF1	miCLIP.ARE.noRRACH.50nt	4.8303
-232	YTHDF1	miCLIP.ARE.noRRACH.50nt	5.6721
-231	YTHDF1	miCLIP.ARE.noRRACH.50nt	3.2002
-230	YTHDF1	miCLIP.ARE.noRRACH.50nt	4.9915
-229	YTHDF1	miCLIP.ARE.noRRACH.50nt	4.8056
-228	YTHDF1	miCLIP.ARE.noRRACH.50nt	5.4027
-227	YTHDF1	miCLIP.ARE.noRRACH.50nt	6.1639
-226	YTHDF1	miCLIP.ARE.noRRACH.50nt	4.9692
-225	YTHDF1	miCLIP.ARE.noRRACH.50nt	4.0173
-224	YTHDF1	miCLIP.ARE.noRRACH.50nt	4.3303
-223	YTHDF1	miCLIP.ARE.noRRACH.50nt	5.0709
-222	YTHDF1	miCLIP.ARE.noRRACH.50nt	4.5262
-221	YTHDF1	miCLIP.ARE.noRRACH.50nt	5.6621
-220	YTHDF1	miCLIP.ARE.noRRACH.50nt	5.0092
-219	YTHDF1	miCLIP.ARE.noRRACH.50nt	5.7869
-218	YTHDF1	miCLIP.ARE.noRRACH.50nt	4.9609
-217	YTHDF1	miCLIP.ARE.noRRACH.50nt	4.7474
-216	YTHDF1	miCLIP.ARE.noRRACH.50nt	4.0326
-215	YTHDF1	miCLIP.ARE.noRRACH.50nt	4.9274
-214	YTHDF1	miCLIP.ARE.noRRACH.50nt	3.7856
-213	YTHDF1	miCLIP.ARE.noRRACH.50nt	4.2009
-212	YTHDF1	miCLIP.ARE.noRRACH.50nt	4.9174
-211	YTHDF1	miCLIP.ARE.noRRACH.50nt	4.8180
-210	YTHDF1	miCLIP.ARE.noRRACH.50nt	5.4215
-209	YTHDF1	miCLIP.ARE.noRRACH.50nt	5.0503
-208	YTHDF1	miCLIP.ARE.noRRACH.50nt	4.8050
-207	YTHDF1	miCLIP.ARE.noRRACH.50nt	5.3898
-206	YTHDF1	miCLIP.ARE.noRRACH.50nt	4.8074
-205	YTHDF1	miCLIP.ARE.noRRACH.50nt	4.9974
-204	YTHDF1	miCLIP.ARE.noRRACH.50nt	4.4315
-203	YTHDF1	miCLIP.ARE.noRRACH.50nt	5.3551
-202	YTHDF1	miCLIP.ARE.noRRACH.50nt	4.8980
-201	YTHDF1	miCLIP.ARE.noRRACH.50nt	4.9803
-200	YTHDF1	miCLIP.ARE.noRRACH.50nt	3.9726
-199	YTHDF1	miCLIP.ARE.noRRACH.50nt	4.1326
-198	YTHDF1	miCLIP.ARE.noRRACH.50nt	5.5433
-197	YTHDF1	miCLIP.ARE.noRRACH.50nt	4.6833
-196	YTHDF1	miCLIP.ARE.noRRACH.50nt	4.7444
-195	YTHDF1	miCLIP.ARE.noRRACH.50nt	5.1051
-194	YTHDF1	miCLIP.ARE.noRRACH.50nt	4.6221
-193	YTHDF1	miCLIP.ARE.noRRACH.50nt	4.2656
-192	YTHDF1	miCLIP.ARE.noRRACH.50nt	4.5438
-191	YTHDF1	miCLIP.ARE.noRRACH.50nt	4.7215
-190	YTHDF1	miCLIP.ARE.noRRACH.50nt	5.0203
-189	YTHDF1	miCLIP.ARE.noRRACH.50nt	5.2362
-188	YTHDF1	miCLIP.ARE.noRRACH.50nt	4.9550
-187	YTHDF1	miCLIP.ARE.noRRACH.50nt	4.8833
-186	YTHDF1	miCLIP.ARE.noRRACH.50nt	4.3315
-185	YTHDF1	miCLIP.ARE.noRRACH.50nt	3.9432
-184	YTHDF1	miCLIP.ARE.noRRACH.50nt	5.0956
-183	YTHDF1	miCLIP.ARE.noRRACH.50nt	4.3491
-182	YTHDF1	miCLIP.ARE.noRRACH.50nt	5.0980
-181	YTHDF1	miCLIP.ARE.noRRACH.50nt	4.6468
-180	YTHDF1	miCLIP.ARE.noRRACH.50nt	4.7091
-179	YTHDF1	miCLIP.ARE.noRRACH.50nt	5.4098
-178	YTHDF1	miCLIP.ARE.noRRACH.50nt	4.5385
-177	YTHDF1	miCLIP.ARE.noRRACH.50nt	5.4604
-176	YTHDF1	miCLIP.ARE.noRRACH.50nt	4.5444
-175	YTHDF1	miCLIP.ARE.noRRACH.50nt	4.7444
-174	YTHDF1	miCLIP.ARE.noRRACH.50nt	4.3744
-173	YTHDF1	miCLIP.ARE.noRRACH.50nt	4.5833
-172	YTHDF1	miCLIP.ARE.noRRACH.50nt	4.7650
-171	YTHDF1	miCLIP.ARE.noRRACH.50nt	5.1662
-170	YTHDF1	miCLIP.ARE.noRRACH.50nt	5.5945
-169	YTHDF1	miCLIP.ARE.noRRACH.50nt	5.8451
-168	YTHDF1	miCLIP.ARE.noRRACH.50nt	4.8221
-167	YTHDF1	miCLIP.ARE.noRRACH.50nt	5.7769
-166	YTHDF1	miCLIP.ARE.noRRACH.50nt	6.0834
-165	YTHDF1	miCLIP.ARE.noRRACH.50nt	5.3251
-164	YTHDF1	miCLIP.ARE.noRRACH.50nt	4.2079
-163	YTHDF1	miCLIP.ARE.noRRACH.50nt	6.2187
-162	YTHDF1	miCLIP.ARE.noRRACH.50nt	5.0586
-161	YTHDF1	miCLIP.ARE.noRRACH.50nt	4.9880
-160	YTHDF1	miCLIP.ARE.noRRACH.50nt	6.1298
-159	YTHDF1	miCLIP.ARE.noRRACH.50nt	5.3580
-158	YTHDF1	miCLIP.ARE.noRRACH.50nt	4.4638
-157	YTHDF1	miCLIP.ARE.noRRACH.50nt	5.1292
-156	YTHDF1	miCLIP.ARE.noRRACH.50nt	4.6768
-155	YTHDF1	miCLIP.ARE.noRRACH.50nt	4.5127
-154	YTHDF1	miCLIP.ARE.noRRACH.50nt	5.9351
-153	YTHDF1	miCLIP.ARE.noRRACH.50nt	5.7392
-152	YTHDF1	miCLIP.ARE.noRRACH.50nt	5.7333
-151	YTHDF1	miCLIP.ARE.noRRACH.50nt	5.2862
-150	YTHDF1	miCLIP.ARE.noRRACH.50nt	4.8639
-149	YTHDF1	miCLIP.ARE.noRRACH.50nt	4.5174
-148	YTHDF1	miCLIP.ARE.noRRACH.50nt	4.1503
-147	YTHDF1	miCLIP.ARE.noRRACH.50nt	3.7120
-146	YTHDF1	miCLIP.ARE.noRRACH.50nt	5.6616
-145	YTHDF1	miCLIP.ARE.noRRACH.50nt	5.7563
-144	YTHDF1	miCLIP.ARE.noRRACH.50nt	5.5180
-143	YTHDF1	miCLIP.ARE.noRRACH.50nt	4.9339
-142	YTHDF1	miCLIP.ARE.noRRACH.50nt	6.3940
-141	YTHDF1	miCLIP.ARE.noRRACH.50nt	5.5145
-140	YTHDF1	miCLIP.ARE.noRRACH.50nt	4.8003
-139	YTHDF1	miCLIP.ARE.noRRACH.50nt	5.2921
-138	YTHDF1	miCLIP.ARE.noRRACH.50nt	4.8586
-137	YTHDF1	miCLIP.ARE.noRRACH.50nt	5.2156
-136	YTHDF1	miCLIP.ARE.noRRACH.50nt	5.3233
-135	YTHDF1	miCLIP.ARE.noRRACH.50nt	5.4568
-134	YTHDF1	miCLIP.ARE.noRRACH.50nt	5.6386
-133	YTHDF1	miCLIP.ARE.noRRACH.50nt	4.7597
-132	YTHDF1	miCLIP.ARE.noRRACH.50nt	5.8575
-131	YTHDF1	miCLIP.ARE.noRRACH.50nt	5.5027
-130	YTHDF1	miCLIP.ARE.noRRACH.50nt	5.2857
-129	YTHDF1	miCLIP.ARE.noRRACH.50nt	5.3586
-128	YTHDF1	miCLIP.ARE.noRRACH.50nt	5.5598
-127	YTHDF1	miCLIP.ARE.noRRACH.50nt	6.6446
-126	YTHDF1	miCLIP.ARE.noRRACH.50nt	5.9916
-125	YTHDF1	miCLIP.ARE.noRRACH.50nt	6.1045
-124	YTHDF1	miCLIP.ARE.noRRACH.50nt	5.0368
-123	YTHDF1	miCLIP.ARE.noRRACH.50nt	5.6692
-122	YTHDF1	miCLIP.ARE.noRRACH.50nt	5.5610
-121	YTHDF1	miCLIP.ARE.noRRACH.50nt	6.3210
-120	YTHDF1	miCLIP.ARE.noRRACH.50nt	5.7833
-119	YTHDF1	miCLIP.ARE.noRRACH.50nt	6.1622
-118	YTHDF1	miCLIP.ARE.noRRACH.50nt	5.4568
-117	YTHDF1	miCLIP.ARE.noRRACH.50nt	5.7551
-116	YTHDF1	miCLIP.ARE.noRRACH.50nt	6.2063
-115	YTHDF1	miCLIP.ARE.noRRACH.50nt	5.8516
-114	YTHDF1	miCLIP.ARE.noRRACH.50nt	6.2587
-113	YTHDF1	miCLIP.ARE.noRRACH.50nt	5.4027
-112	YTHDF1	miCLIP.ARE.noRRACH.50nt	4.7127
-111	YTHDF1	miCLIP.ARE.noRRACH.50nt	4.6309
-110	YTHDF1	miCLIP.ARE.noRRACH.50nt	6.7263
-109	YTHDF1	miCLIP.ARE.noRRACH.50nt	6.1751
-108	YTHDF1	miCLIP.ARE.noRRACH.50nt	7.1764
-107	YTHDF1	miCLIP.ARE.noRRACH.50nt	5.0580
-106	YTHDF1	miCLIP.ARE.noRRACH.50nt	4.3379
-105	YTHDF1	miCLIP.ARE.noRRACH.50nt	6.3804
-104	YTHDF1	miCLIP.ARE.noRRACH.50nt	5.4157
-103	YTHDF1	miCLIP.ARE.noRRACH.50nt	6.0081
-102	YTHDF1	miCLIP.ARE.noRRACH.50nt	6.2851
-101	YTHDF1	miCLIP.ARE.noRRACH.50nt	5.0133
-100	YTHDF1	miCLIP.ARE.noRRACH.50nt	6.2622
-99	YTHDF1	miCLIP.ARE.noRRACH.50nt	5.3333
-98	YTHDF1	miCLIP.ARE.noRRACH.50nt	5.2480
-97	YTHDF1	miCLIP.ARE.noRRACH.50nt	5.6751
-96	YTHDF1	miCLIP.ARE.noRRACH.50nt	5.7333
-95	YTHDF1	miCLIP.ARE.noRRACH.50nt	3.5449
-94	YTHDF1	miCLIP.ARE.noRRACH.50nt	4.6480
-93	YTHDF1	miCLIP.ARE.noRRACH.50nt	6.1045
-92	YTHDF1	miCLIP.ARE.noRRACH.50nt	5.9751
-91	YTHDF1	miCLIP.ARE.noRRACH.50nt	5.5368
-90	YTHDF1	miCLIP.ARE.noRRACH.50nt	5.2468
-89	YTHDF1	miCLIP.ARE.noRRACH.50nt	6.1940
-88	YTHDF1	miCLIP.ARE.noRRACH.50nt	5.5280
-87	YTHDF1	miCLIP.ARE.noRRACH.50nt	4.7250
-86	YTHDF1	miCLIP.ARE.noRRACH.50nt	4.7109
-85	YTHDF1	miCLIP.ARE.noRRACH.50nt	4.6550
-84	YTHDF1	miCLIP.ARE.noRRACH.50nt	3.5520
-83	YTHDF1	miCLIP.ARE.noRRACH.50nt	4.7709
-82	YTHDF1	miCLIP.ARE.noRRACH.50nt	4.3915
-81	YTHDF1	miCLIP.ARE.noRRACH.50nt	4.8180
-80	YTHDF1	miCLIP.ARE.noRRACH.50nt	5.5357
-79	YTHDF1	miCLIP.ARE.noRRACH.50nt	5.7469
-78	YTHDF1	miCLIP.ARE.noRRACH.50nt	5.4668
-77	YTHDF1	miCLIP.ARE.noRRACH.50nt	3.9691
-76	YTHDF1	miCLIP.ARE.noRRACH.50nt	4.4432
-75	YTHDF1	miCLIP.ARE.noRRACH.50nt	5.3704
-74	YTHDF1	miCLIP.ARE.noRRACH.50nt	5.3698
-73	YTHDF1	miCLIP.ARE.noRRACH.50nt	5.2768
-72	YTHDF1	miCLIP.ARE.noRRACH.50nt	4.6091
-71	YTHDF1	miCLIP.ARE.noRRACH.50nt	4.2903
-70	YTHDF1	miCLIP.ARE.noRRACH.50nt	3.9891
-69	YTHDF1	miCLIP.ARE.noRRACH.50nt	4.0326
-68	YTHDF1	miCLIP.ARE.noRRACH.50nt	3.8338
-67	YTHDF1	miCLIP.ARE.noRRACH.50nt	4.5503
-66	YTHDF1	miCLIP.ARE.noRRACH.50nt	4.7850
-65	YTHDF1	miCLIP.ARE.noRRACH.50nt	5.4868
-64	YTHDF1	miCLIP.ARE.noRRACH.50nt	4.5568
-63	YTHDF1	miCLIP.ARE.noRRACH.50nt	5.9557
-62	YTHDF1	miCLIP.ARE.noRRACH.50nt	5.1280
-61	YTHDF1	miCLIP.ARE.noRRACH.50nt	5.5580
-60	YTHDF1	miCLIP.ARE.noRRACH.50nt	5.0486
-59	YTHDF1	miCLIP.ARE.noRRACH.50nt	5.4633
-58	YTHDF1	miCLIP.ARE.noRRACH.50nt	4.3126
-57	YTHDF1	miCLIP.ARE.noRRACH.50nt	4.8009
-56	YTHDF1	miCLIP.ARE.noRRACH.50nt	4.8939
-55	YTHDF1	miCLIP.ARE.noRRACH.50nt	3.9379
-54	YTHDF1	miCLIP.ARE.noRRACH.50nt	3.8785
-53	YTHDF1	miCLIP.ARE.noRRACH.50nt	3.9609
-52	YTHDF1	miCLIP.ARE.noRRACH.50nt	5.0203
-51	YTHDF1	miCLIP.ARE.noRRACH.50nt	5.2227
-50	YTHDF1	miCLIP.ARE.noRRACH.50nt	5.0050
-49	YTHDF1	miCLIP.ARE.noRRACH.50nt	4.7197
-48	YTHDF1	miCLIP.ARE.noRRACH.50nt	4.3021
-47	YTHDF1	miCLIP.ARE.noRRACH.50nt	4.7280
-46	YTHDF1	miCLIP.ARE.noRRACH.50nt	6.1234
-45	YTHDF1	miCLIP.ARE.noRRACH.50nt	3.1479
-44	YTHDF1	miCLIP.ARE.noRRACH.50nt	5.1798
-43	YTHDF1	miCLIP.ARE.noRRACH.50nt	5.3274
-42	YTHDF1	miCLIP.ARE.noRRACH.50nt	5.7063
-41	YTHDF1	miCLIP.ARE.noRRACH.50nt	4.5562
-40	YTHDF1	miCLIP.ARE.noRRACH.50nt	4.7550
-39	YTHDF1	miCLIP.ARE.noRRACH.50nt	4.3927
-38	YTHDF1	miCLIP.ARE.noRRACH.50nt	5.3568
-37	YTHDF1	miCLIP.ARE.noRRACH.50nt	4.9715
-36	YTHDF1	miCLIP.ARE.noRRACH.50nt	5.2562
-35	YTHDF1	miCLIP.ARE.noRRACH.50nt	2.7937
-34	YTHDF1	miCLIP.ARE.noRRACH.50nt	4.8044
-33	YTHDF1	miCLIP.ARE.noRRACH.50nt	5.1668
-32	YTHDF1	miCLIP.ARE.noRRACH.50nt	4.0773
-31	YTHDF1	miCLIP.ARE.noRRACH.50nt	5.8369
-30	YTHDF1	miCLIP.ARE.noRRACH.50nt	4.8597
-29	YTHDF1	miCLIP.ARE.noRRACH.50nt	4.3344
-28	YTHDF1	miCLIP.ARE.noRRACH.50nt	3.8067
-27	YTHDF1	miCLIP.ARE.noRRACH.50nt	4.3115
-26	YTHDF1	miCLIP.ARE.noRRACH.50nt	3.9626
-25	YTHDF1	miCLIP.ARE.noRRACH.50nt	5.1098
-24	YTHDF1	miCLIP.ARE.noRRACH.50nt	5.7039
-23	YTHDF1	miCLIP.ARE.noRRACH.50nt	5.0033
-22	YTHDF1	miCLIP.ARE.noRRACH.50nt	5.5186
-21	YTHDF1	miCLIP.ARE.noRRACH.50nt	5.8063
-20	YTHDF1	miCLIP.ARE.noRRACH.50nt	5.8651
-19	YTHDF1	miCLIP.ARE.noRRACH.50nt	5.0856
-18	YTHDF1	miCLIP.ARE.noRRACH.50nt	5.4192
-17	YTHDF1	miCLIP.ARE.noRRACH.50nt	5.9710
-16	YTHDF1	miCLIP.ARE.noRRACH.50nt	6.6693
-15	YTHDF1	miCLIP.ARE.noRRACH.50nt	6.9299
-14	YTHDF1	miCLIP.ARE.noRRACH.50nt	5.3939
-13	YTHDF1	miCLIP.ARE.noRRACH.50nt	7.0717
-12	YTHDF1	miCLIP.ARE.noRRACH.50nt	6.4404
-11	YTHDF1	miCLIP.ARE.noRRACH.50nt	6.9246
-10	YTHDF1	miCLIP.ARE.noRRACH.50nt	7.5287
-9	YTHDF1	miCLIP.ARE.noRRACH.50nt	8.0588
-8	YTHDF1	miCLIP.ARE.noRRACH.50nt	8.1923
-7	YTHDF1	miCLIP.ARE.noRRACH.50nt	7.6540
-6	YTHDF1	miCLIP.ARE.noRRACH.50nt	6.2228
-5	YTHDF1	miCLIP.ARE.noRRACH.50nt	8.3470
-4	YTHDF1	miCLIP.ARE.noRRACH.50nt	8.4588
-3	YTHDF1	miCLIP.ARE.noRRACH.50nt	8.5588
-2	YTHDF1	miCLIP.ARE.noRRACH.50nt	8.7488
-1	YTHDF1	miCLIP.ARE.noRRACH.50nt	9.5801
0	YTHDF1	miCLIP.ARE.noRRACH.50nt	9.2230
1	YTHDF1	miCLIP.ARE.noRRACH.50nt	8.2200
2	YTHDF1	miCLIP.ARE.noRRACH.50nt	9.4983
3	YTHDF1	miCLIP.ARE.noRRACH.50nt	8.9265
4	YTHDF1	miCLIP.ARE.noRRACH.50nt	10.2472
5	YTHDF1	miCLIP.ARE.noRRACH.50nt	10.2054
6	YTHDF1	miCLIP.ARE.noRRACH.50nt	9.7183
7	YTHDF1	miCLIP.ARE.noRRACH.50nt	10.0895
8	YTHDF1	miCLIP.ARE.noRRACH.50nt	8.0947
9	YTHDF1	miCLIP.ARE.noRRACH.50nt	7.8917
10	YTHDF1	miCLIP.ARE.noRRACH.50nt	10.5507
11	YTHDF1	miCLIP.ARE.noRRACH.50nt	11.0966
12	YTHDF1	miCLIP.ARE.noRRACH.50nt	11.3884
13	YTHDF1	miCLIP.ARE.noRRACH.50nt	10.9307
14	YTHDF1	miCLIP.ARE.noRRACH.50nt	9.9101
15	YTHDF1	miCLIP.ARE.noRRACH.50nt	8.8688
16	YTHDF1	miCLIP.ARE.noRRACH.50nt	9.2289
17	YTHDF1	miCLIP.ARE.noRRACH.50nt	7.7382
18	YTHDF1	miCLIP.ARE.noRRACH.50nt	9.3542
19	YTHDF1	miCLIP.ARE.noRRACH.50nt	8.9271
20	YTHDF1	miCLIP.ARE.noRRACH.50nt	11.2155
21	YTHDF1	miCLIP.ARE.noRRACH.50nt	10.4113
22	YTHDF1	miCLIP.ARE.noRRACH.50nt	10.0054
23	YTHDF1	miCLIP.ARE.noRRACH.50nt	9.8536
24	YTHDF1	miCLIP.ARE.noRRACH.50nt	11.0702
25	YTHDF1	miCLIP.ARE.noRRACH.50nt	11.9943
26	YTHDF1	miCLIP.ARE.noRRACH.50nt	12.0779
27	YTHDF1	miCLIP.ARE.noRRACH.50nt	12.5832
28	YTHDF1	miCLIP.ARE.noRRACH.50nt	12.4397
29	YTHDF1	miCLIP.ARE.noRRACH.50nt	12.1267
30	YTHDF1	miCLIP.ARE.noRRACH.50nt	12.3144
31	YTHDF1	miCLIP.ARE.noRRACH.50nt	12.9944
32	YTHDF1	miCLIP.ARE.noRRACH.50nt	13.1632
33	YTHDF1	miCLIP.ARE.noRRACH.50nt	13.0409
34	YTHDF1	miCLIP.ARE.noRRACH.50nt	10.4431
35	YTHDF1	miCLIP.ARE.noRRACH.50nt	11.1555
36	YTHDF1	miCLIP.ARE.noRRACH.50nt	10.7884
37	YTHDF1	miCLIP.ARE.noRRACH.50nt	10.5519
38	YTHDF1	miCLIP.ARE.noRRACH.50nt	9.0200
39	YTHDF1	miCLIP.ARE.noRRACH.50nt	11.0484
40	YTHDF1	miCLIP.ARE.noRRACH.50nt	11.3355
41	YTHDF1	miCLIP.ARE.noRRACH.50nt	10.6807
42	YTHDF1	miCLIP.ARE.noRRACH.50nt	10.6078
43	YTHDF1	miCLIP.ARE.noRRACH.50nt	9.8218
44	YTHDF1	miCLIP.ARE.noRRACH.50nt	10.0119
45	YTHDF1	miCLIP.ARE.noRRACH.50nt	10.1401
46	YTHDF1	miCLIP.ARE.noRRACH.50nt	6.9958
47	YTHDF1	miCLIP.ARE.noRRACH.50nt	9.4065
48	YTHDF1	miCLIP.ARE.noRRACH.50nt	9.5406
49	YTHDF1	miCLIP.ARE.noRRACH.50nt	8.9541
50	YTHDF1	miCLIP.ARE.noRRACH.50nt	7.1317
51	YTHDF1	miCLIP.ARE.noRRACH.50nt	9.0359
52	YTHDF1	miCLIP.ARE.noRRACH.50nt	9.0741
53	YTHDF1	miCLIP.ARE.noRRACH.50nt	8.4759
54	YTHDF1	miCLIP.ARE.noRRACH.50nt	9.0100
55	YTHDF1	miCLIP.ARE.noRRACH.50nt	8.5288
56	YTHDF1	miCLIP.ARE.noRRACH.50nt	9.1912
57	YTHDF1	miCLIP.ARE.noRRACH.50nt	9.1006
58	YTHDF1	miCLIP.ARE.noRRACH.50nt	8.5453
59	YTHDF1	miCLIP.ARE.noRRACH.50nt	7.3429
60	YTHDF1	miCLIP.ARE.noRRACH.50nt	8.1806
61	YTHDF1	miCLIP.ARE.noRRACH.50nt	8.6394
62	YTHDF1	miCLIP.ARE.noRRACH.50nt	6.4934
63	YTHDF1	miCLIP.ARE.noRRACH.50nt	8.8265
64	YTHDF1	miCLIP.ARE.noRRACH.50nt	8.0735
65	YTHDF1	miCLIP.ARE.noRRACH.50nt	6.0051
66	YTHDF1	miCLIP.ARE.noRRACH.50nt	7.5340
67	YTHDF1	miCLIP.ARE.noRRACH.50nt	7.0946
68	YTHDF1	miCLIP.ARE.noRRACH.50nt	8.0282
69	YTHDF1	miCLIP.ARE.noRRACH.50nt	7.0817
70	YTHDF1	miCLIP.ARE.noRRACH.50nt	8.4870
71	YTHDF1	miCLIP.ARE.noRRACH.50nt	8.3817
72	YTHDF1	miCLIP.ARE.noRRACH.50nt	8.3164
73	YTHDF1	miCLIP.ARE.noRRACH.50nt	7.8588
74	YTHDF1	miCLIP.ARE.noRRACH.50nt	8.8124
75	YTHDF1	miCLIP.ARE.noRRACH.50nt	8.6918
76	YTHDF1	miCLIP.ARE.noRRACH.50nt	8.8924
77	YTHDF1	miCLIP.ARE.noRRACH.50nt	6.6846
78	YTHDF1	miCLIP.ARE.noRRACH.50nt	7.2452
79	YTHDF1	miCLIP.ARE.noRRACH.50nt	9.0324
80	YTHDF1	miCLIP.ARE.noRRACH.50nt	8.3082
81	YTHDF1	miCLIP.ARE.noRRACH.50nt	7.5629
82	YTHDF1	miCLIP.ARE.noRRACH.50nt	6.4875
83	YTHDF1	miCLIP.ARE.noRRACH.50nt	7.0593
84	YTHDF1	miCLIP.ARE.noRRACH.50nt	6.8246
85	YTHDF1	miCLIP.ARE.noRRACH.50nt	8.2170
86	YTHDF1	miCLIP.ARE.noRRACH.50nt	8.5671
87	YTHDF1	miCLIP.ARE.noRRACH.50nt	8.8241
88	YTHDF1	miCLIP.ARE.noRRACH.50nt	8.7606
89	YTHDF1	miCLIP.ARE.noRRACH.50nt	9.0783
90	YTHDF1	miCLIP.ARE.noRRACH.50nt	8.3623
91	YTHDF1	miCLIP.ARE.noRRACH.50nt	9.0006
92	YTHDF1	miCLIP.ARE.noRRACH.50nt	8.1529
93	YTHDF1	miCLIP.ARE.noRRACH.50nt	8.8371
94	YTHDF1	miCLIP.ARE.noRRACH.50nt	8.0700
95	YTHDF1	miCLIP.ARE.noRRACH.50nt	9.1530
96	YTHDF1	miCLIP.ARE.noRRACH.50nt	9.0577
97	YTHDF1	miCLIP.ARE.noRRACH.50nt	9.3571
98	YTHDF1	miCLIP.ARE.noRRACH.50nt	9.6095
99	YTHDF1	miCLIP.ARE.noRRACH.50nt	8.7718
100	YTHDF1	miCLIP.ARE.noRRACH.50nt	8.5170
101	YTHDF1	miCLIP.ARE.noRRACH.50nt	9.5459
102	YTHDF1	miCLIP.ARE.noRRACH.50nt	10.2895
103	YTHDF1	miCLIP.ARE.noRRACH.50nt	9.0036
104	YTHDF1	miCLIP.ARE.noRRACH.50nt	9.4142
105	YTHDF1	miCLIP.ARE.noRRACH.50nt	11.2355
106	YTHDF1	miCLIP.ARE.noRRACH.50nt	10.3642
107	YTHDF1	miCLIP.ARE.noRRACH.50nt	10.8637
108	YTHDF1	miCLIP.ARE.noRRACH.50nt	10.7896
109	YTHDF1	miCLIP.ARE.noRRACH.50nt	8.0776
110	YTHDF1	miCLIP.ARE.noRRACH.50nt	9.9707
111	YTHDF1	miCLIP.ARE.noRRACH.50nt	9.8283
112	YTHDF1	miCLIP.ARE.noRRACH.50nt	10.4378
113	YTHDF1	miCLIP.ARE.noRRACH.50nt	9.1706
114	YTHDF1	miCLIP.ARE.noRRACH.50nt	10.6143
115	YTHDF1	miCLIP.ARE.noRRACH.50nt	11.1478
116	YTHDF1	miCLIP.ARE.noRRACH.50nt	10.4360
117	YTHDF1	miCLIP.ARE.noRRACH.50nt	10.9419
118	YTHDF1	miCLIP.ARE.noRRACH.50nt	10.0760
119	YTHDF1	miCLIP.ARE.noRRACH.50nt	10.2630
120	YTHDF1	miCLIP.ARE.noRRACH.50nt	11.0402
121	YTHDF1	miCLIP.ARE.noRRACH.50nt	11.5908
122	YTHDF1	miCLIP.ARE.noRRACH.50nt	10.7172
123	YTHDF1	miCLIP.ARE.noRRACH.50nt	10.5748
124	YTHDF1	miCLIP.ARE.noRRACH.50nt	11.7908
125	YTHDF1	miCLIP.ARE.noRRACH.50nt	11.8232
126	YTHDF1	miCLIP.ARE.noRRACH.50nt	7.7093
127	YTHDF1	miCLIP.ARE.noRRACH.50nt	9.9395
128	YTHDF1	miCLIP.ARE.noRRACH.50nt	10.7025
129	YTHDF1	miCLIP.ARE.noRRACH.50nt	9.6954
130	YTHDF1	miCLIP.ARE.noRRACH.50nt	8.2541
131	YTHDF1	miCLIP.ARE.noRRACH.50nt	11.0725
132	YTHDF1	miCLIP.ARE.noRRACH.50nt	11.3655
133	YTHDF1	miCLIP.ARE.noRRACH.50nt	10.0966
134	YTHDF1	miCLIP.ARE.noRRACH.50nt	10.8278
135	YTHDF1	miCLIP.ARE.noRRACH.50nt	8.7747
136	YTHDF1	miCLIP.ARE.noRRACH.50nt	10.5037
137	YTHDF1	miCLIP.ARE.noRRACH.50nt	10.2072
138	YTHDF1	miCLIP.ARE.noRRACH.50nt	9.9754
139	YTHDF1	miCLIP.ARE.noRRACH.50nt	10.6484
140	YTHDF1	miCLIP.ARE.noRRACH.50nt	8.1082
141	YTHDF1	miCLIP.ARE.noRRACH.50nt	9.4677
142	YTHDF1	miCLIP.ARE.noRRACH.50nt	9.0024
143	YTHDF1	miCLIP.ARE.noRRACH.50nt	9.4677
144	YTHDF1	miCLIP.ARE.noRRACH.50nt	6.7622
145	YTHDF1	miCLIP.ARE.noRRACH.50nt	9.2142
146	YTHDF1	miCLIP.ARE.noRRACH.50nt	9.3989
147	YTHDF1	miCLIP.ARE.noRRACH.50nt	8.9406
148	YTHDF1	miCLIP.ARE.noRRACH.50nt	9.3777
149	YTHDF1	miCLIP.ARE.noRRACH.50nt	9.1818
150	YTHDF1	miCLIP.ARE.noRRACH.50nt	9.1318
151	YTHDF1	miCLIP.ARE.noRRACH.50nt	9.4030
152	YTHDF1	miCLIP.ARE.noRRACH.50nt	8.9130
153	YTHDF1	miCLIP.ARE.noRRACH.50nt	9.3524
154	YTHDF1	miCLIP.ARE.noRRACH.50nt	9.4436
155	YTHDF1	miCLIP.ARE.noRRACH.50nt	9.0406
156	YTHDF1	miCLIP.ARE.noRRACH.50nt	8.3906
157	YTHDF1	miCLIP.ARE.noRRACH.50nt	9.3200
158	YTHDF1	miCLIP.ARE.noRRACH.50nt	8.7647
159	YTHDF1	miCLIP.ARE.noRRACH.50nt	9.3612
160	YTHDF1	miCLIP.ARE.noRRACH.50nt	9.3924
161	YTHDF1	miCLIP.ARE.noRRACH.50nt	8.2411
162	YTHDF1	miCLIP.ARE.noRRACH.50nt	8.6753
163	YTHDF1	miCLIP.ARE.noRRACH.50nt	8.9759
164	YTHDF1	miCLIP.ARE.noRRACH.50nt	7.5282
165	YTHDF1	miCLIP.ARE.noRRACH.50nt	8.8188
166	YTHDF1	miCLIP.ARE.noRRACH.50nt	9.2700
167	YTHDF1	miCLIP.ARE.noRRACH.50nt	9.2795
168	YTHDF1	miCLIP.ARE.noRRACH.50nt	6.4916
169	YTHDF1	miCLIP.ARE.noRRACH.50nt	8.9000
170	YTHDF1	miCLIP.ARE.noRRACH.50nt	8.8871
171	YTHDF1	miCLIP.ARE.noRRACH.50nt	9.1347
172	YTHDF1	miCLIP.ARE.noRRACH.50nt	9.4118
173	YTHDF1	miCLIP.ARE.noRRACH.50nt	9.7389
174	YTHDF1	miCLIP.ARE.noRRACH.50nt	9.5077
175	YTHDF1	miCLIP.ARE.noRRACH.50nt	8.6494
176	YTHDF1	miCLIP.ARE.noRRACH.50nt	10.5625
177	YTHDF1	miCLIP.ARE.noRRACH.50nt	9.6112
178	YTHDF1	miCLIP.ARE.noRRACH.50nt	10.2566
179	YTHDF1	miCLIP.ARE.noRRACH.50nt	10.1601
180	YTHDF1	miCLIP.ARE.noRRACH.50nt	9.7930
181	YTHDF1	miCLIP.ARE.noRRACH.50nt	10.3519
182	YTHDF1	miCLIP.ARE.noRRACH.50nt	7.5587
183	YTHDF1	miCLIP.ARE.noRRACH.50nt	10.6884
184	YTHDF1	miCLIP.ARE.noRRACH.50nt	12.0920
185	YTHDF1	miCLIP.ARE.noRRACH.50nt	11.5084
186	YTHDF1	miCLIP.ARE.noRRACH.50nt	8.7765
187	YTHDF1	miCLIP.ARE.noRRACH.50nt	10.7872
188	YTHDF1	miCLIP.ARE.noRRACH.50nt	10.7313
189	YTHDF1	miCLIP.ARE.noRRACH.50nt	10.1466
190	YTHDF1	miCLIP.ARE.noRRACH.50nt	9.9348
191	YTHDF1	miCLIP.ARE.noRRACH.50nt	9.5048
192	YTHDF1	miCLIP.ARE.noRRACH.50nt	12.0220
193	YTHDF1	miCLIP.ARE.noRRACH.50nt	10.4095
194	YTHDF1	miCLIP.ARE.noRRACH.50nt	9.0541
195	YTHDF1	miCLIP.ARE.noRRACH.50nt	10.2960
196	YTHDF1	miCLIP.ARE.noRRACH.50nt	10.0713
197	YTHDF1	miCLIP.ARE.noRRACH.50nt	9.5583
198	YTHDF1	miCLIP.ARE.noRRACH.50nt	7.0964
199	YTHDF1	miCLIP.ARE.noRRACH.50nt	9.4777
200	YTHDF1	miCLIP.ARE.noRRACH.50nt	10.9307
201	YTHDF1	miCLIP.ARE.noRRACH.50nt	10.4619
202	YTHDF1	miCLIP.ARE.noRRACH.50nt	9.1577
203	YTHDF1	miCLIP.ARE.noRRACH.50nt	9.8330
204	YTHDF1	miCLIP.ARE.noRRACH.50nt	9.8730
205	YTHDF1	miCLIP.ARE.noRRACH.50nt	9.4918
206	YTHDF1	miCLIP.ARE.noRRACH.50nt	10.1360
207	YTHDF1	miCLIP.ARE.noRRACH.50nt	9.5112
208	YTHDF1	miCLIP.ARE.noRRACH.50nt	7.3517
209	YTHDF1	miCLIP.ARE.noRRACH.50nt	9.5942
210	YTHDF1	miCLIP.ARE.noRRACH.50nt	9.3689
211	YTHDF1	miCLIP.ARE.noRRACH.50nt	8.9053
212	YTHDF1	miCLIP.ARE.noRRACH.50nt	5.9781
213	YTHDF1	miCLIP.ARE.noRRACH.50nt	9.0483
214	YTHDF1	miCLIP.ARE.noRRACH.50nt	9.6095
215	YTHDF1	miCLIP.ARE.noRRACH.50nt	9.4348
216	YTHDF1	miCLIP.ARE.noRRACH.50nt	9.0283
217	YTHDF1	miCLIP.ARE.noRRACH.50nt	7.8776
218	YTHDF1	miCLIP.ARE.noRRACH.50nt	9.5201
219	YTHDF1	miCLIP.ARE.noRRACH.50nt	9.4259
220	YTHDF1	miCLIP.ARE.noRRACH.50nt	8.9747
221	YTHDF1	miCLIP.ARE.noRRACH.50nt	9.2430
222	YTHDF1	miCLIP.ARE.noRRACH.50nt	8.8294
223	YTHDF1	miCLIP.ARE.noRRACH.50nt	8.3800
224	YTHDF1	miCLIP.ARE.noRRACH.50nt	8.7035
225	YTHDF1	miCLIP.ARE.noRRACH.50nt	9.6512
226	YTHDF1	miCLIP.ARE.noRRACH.50nt	6.9493
227	YTHDF1	miCLIP.ARE.noRRACH.50nt	9.3136
228	YTHDF1	miCLIP.ARE.noRRACH.50nt	8.9924
229	YTHDF1	miCLIP.ARE.noRRACH.50nt	7.3987
230	YTHDF1	miCLIP.ARE.noRRACH.50nt	6.2757
231	YTHDF1	miCLIP.ARE.noRRACH.50nt	8.2000
232	YTHDF1	miCLIP.ARE.noRRACH.50nt	8.2735
233	YTHDF1	miCLIP.ARE.noRRACH.50nt	7.3334
234	YTHDF1	miCLIP.ARE.noRRACH.50nt	8.9571
235	YTHDF1	miCLIP.ARE.noRRACH.50nt	9.0812
236	YTHDF1	miCLIP.ARE.noRRACH.50nt	9.2436
237	YTHDF1	miCLIP.ARE.noRRACH.50nt	8.7794
238	YTHDF1	miCLIP.ARE.noRRACH.50nt	9.6736
239	YTHDF1	miCLIP.ARE.noRRACH.50nt	9.0936
240	YTHDF1	miCLIP.ARE.noRRACH.50nt	8.6859
241	YTHDF1	miCLIP.ARE.noRRACH.50nt	7.3634
242	YTHDF1	miCLIP.ARE.noRRACH.50nt	9.2094
243	YTHDF1	miCLIP.ARE.noRRACH.50nt	8.9147
244	YTHDF1	miCLIP.ARE.noRRACH.50nt	8.7759
245	YTHDF1	miCLIP.ARE.noRRACH.50nt	6.8922
246	YTHDF1	miCLIP.ARE.noRRACH.50nt	8.4129
247	YTHDF1	miCLIP.ARE.noRRACH.50nt	8.0935
248	YTHDF1	miCLIP.ARE.noRRACH.50nt	7.9158
249	YTHDF1	miCLIP.ARE.noRRACH.50nt	9.2889
250	YTHDF1	miCLIP.ARE.noRRACH.50nt	8.6182
251	YTHDF1	miCLIP.ARE.noRRACH.50nt	8.6835
252	YTHDF1	miCLIP.ARE.noRRACH.50nt	8.0205
253	YTHDF1	miCLIP.ARE.noRRACH.50nt	9.0947
254	YTHDF1	miCLIP.ARE.noRRACH.50nt	8.5088
255	YTHDF1	miCLIP.ARE.noRRACH.50nt	7.9199
256	YTHDF1	miCLIP.ARE.noRRACH.50nt	8.8706
257	YTHDF1	miCLIP.ARE.noRRACH.50nt	8.7082
258	YTHDF1	miCLIP.ARE.noRRACH.50nt	8.7194
259	YTHDF1	miCLIP.ARE.noRRACH.50nt	8.3564
260	YTHDF1	miCLIP.ARE.noRRACH.50nt	9.2606
261	YTHDF1	miCLIP.ARE.noRRACH.50nt	9.9971
262	YTHDF1	miCLIP.ARE.noRRACH.50nt	9.1500
263	YTHDF1	miCLIP.ARE.noRRACH.50nt	9.8177
264	YTHDF1	miCLIP.ARE.noRRACH.50nt	8.4288
265	YTHDF1	miCLIP.ARE.noRRACH.50nt	10.4389
266	YTHDF1	miCLIP.ARE.noRRACH.50nt	10.1430
267	YTHDF1	miCLIP.ARE.noRRACH.50nt	9.7954
268	YTHDF1	miCLIP.ARE.noRRACH.50nt	8.6429
269	YTHDF1	miCLIP.ARE.noRRACH.50nt	9.8377
270	YTHDF1	miCLIP.ARE.noRRACH.50nt	7.1728
271	YTHDF1	miCLIP.ARE.noRRACH.50nt	10.5501
272	YTHDF1	miCLIP.ARE.noRRACH.50nt	10.1542
273	YTHDF1	miCLIP.ARE.noRRACH.50nt	9.1589
274	YTHDF1	miCLIP.ARE.noRRACH.50nt	6.3334
275	YTHDF1	miCLIP.ARE.noRRACH.50nt	9.2965
276	YTHDF1	miCLIP.ARE.noRRACH.50nt	10.8043
277	YTHDF1	miCLIP.ARE.noRRACH.50nt	9.9466
278	YTHDF1	miCLIP.ARE.noRRACH.50nt	10.6913
279	YTHDF1	miCLIP.ARE.noRRACH.50nt	9.1447
280	YTHDF1	miCLIP.ARE.noRRACH.50nt	9.7624
281	YTHDF1	miCLIP.ARE.noRRACH.50nt	9.8748
282	YTHDF1	miCLIP.ARE.noRRACH.50nt	9.1447
283	YTHDF1	miCLIP.ARE.noRRACH.50nt	9.4506
284	YTHDF1	miCLIP.ARE.noRRACH.50nt	10.1248
285	YTHDF1	miCLIP.ARE.noRRACH.50nt	9.9466
286	YTHDF1	miCLIP.ARE.noRRACH.50nt	10.3342
287	YTHDF1	miCLIP.ARE.noRRACH.50nt	10.6131
288	YTHDF1	miCLIP.ARE.noRRACH.50nt	8.8424
289	YTHDF1	miCLIP.ARE.noRRACH.50nt	9.2777
290	YTHDF1	miCLIP.ARE.noRRACH.50nt	9.5907
291	YTHDF1	miCLIP.ARE.noRRACH.50nt	9.7589
292	YTHDF1	miCLIP.ARE.noRRACH.50nt	9.7807
293	YTHDF1	miCLIP.ARE.noRRACH.50nt	8.9200
294	YTHDF1	miCLIP.ARE.noRRACH.50nt	8.2935
295	YTHDF1	miCLIP.ARE.noRRACH.50nt	8.0794
296	YTHDF1	miCLIP.ARE.noRRACH.50nt	7.6546
297	YTHDF1	miCLIP.ARE.noRRACH.50nt	8.0247
298	YTHDF1	miCLIP.ARE.noRRACH.50nt	8.8135
299	YTHDF1	miCLIP.ARE.noRRACH.50nt	8.0300
300	YTHDF1	miCLIP.ARE.noRRACH.50nt	7.1570
301	YTHDF1	miCLIP.ARE.noRRACH.50nt	7.2328
302	YTHDF1	miCLIP.ARE.noRRACH.50nt	6.0104
303	YTHDF1	miCLIP.ARE.noRRACH.50nt	6.0110
304	YTHDF1	miCLIP.ARE.noRRACH.50nt	6.2751
305	YTHDF1	miCLIP.ARE.noRRACH.50nt	6.5428
306	YTHDF1	miCLIP.ARE.noRRACH.50nt	6.3181
307	YTHDF1	miCLIP.ARE.noRRACH.50nt	5.8928
308	YTHDF1	miCLIP.ARE.noRRACH.50nt	5.8116
309	YTHDF1	miCLIP.ARE.noRRACH.50nt	5.8939
310	YTHDF1	miCLIP.ARE.noRRACH.50nt	6.5763
311	YTHDF1	miCLIP.ARE.noRRACH.50nt	6.4457
312	YTHDF1	miCLIP.ARE.noRRACH.50nt	5.7474
313	YTHDF1	miCLIP.ARE.noRRACH.50nt	5.3986
314	YTHDF1	miCLIP.ARE.noRRACH.50nt	5.8198
315	YTHDF1	miCLIP.ARE.noRRACH.50nt	6.0222
316	YTHDF1	miCLIP.ARE.noRRACH.50nt	6.2904
317	YTHDF1	miCLIP.ARE.noRRACH.50nt	5.2657
318	YTHDF1	miCLIP.ARE.noRRACH.50nt	6.2745
319	YTHDF1	miCLIP.ARE.noRRACH.50nt	4.8297
320	YTHDF1	miCLIP.ARE.noRRACH.50nt	6.0969
321	YTHDF1	miCLIP.ARE.noRRACH.50nt	4.6321
322	YTHDF1	miCLIP.ARE.noRRACH.50nt	6.6857
323	YTHDF1	miCLIP.ARE.noRRACH.50nt	4.2315
324	YTHDF1	miCLIP.ARE.noRRACH.50nt	5.9869
325	YTHDF1	miCLIP.ARE.noRRACH.50nt	6.6775
326	YTHDF1	miCLIP.ARE.noRRACH.50nt	5.9833
327	YTHDF1	miCLIP.ARE.noRRACH.50nt	6.2751
328	YTHDF1	miCLIP.ARE.noRRACH.50nt	6.2922
329	YTHDF1	miCLIP.ARE.noRRACH.50nt	6.5993
330	YTHDF1	miCLIP.ARE.noRRACH.50nt	5.8369
331	YTHDF1	miCLIP.ARE.noRRACH.50nt	6.7040
332	YTHDF1	miCLIP.ARE.noRRACH.50nt	4.6538
333	YTHDF1	miCLIP.ARE.noRRACH.50nt	6.5722
334	YTHDF1	miCLIP.ARE.noRRACH.50nt	6.0634
335	YTHDF1	miCLIP.ARE.noRRACH.50nt	5.4892
336	YTHDF1	miCLIP.ARE.noRRACH.50nt	6.3322
337	YTHDF1	miCLIP.ARE.noRRACH.50nt	6.5293
338	YTHDF1	miCLIP.ARE.noRRACH.50nt	5.5810
339	YTHDF1	miCLIP.ARE.noRRACH.50nt	5.8804
340	YTHDF1	miCLIP.ARE.noRRACH.50nt	5.8757
341	YTHDF1	miCLIP.ARE.noRRACH.50nt	6.4581
342	YTHDF1	miCLIP.ARE.noRRACH.50nt	6.0310
343	YTHDF1	miCLIP.ARE.noRRACH.50nt	6.7734
344	YTHDF1	miCLIP.ARE.noRRACH.50nt	7.7899
345	YTHDF1	miCLIP.ARE.noRRACH.50nt	6.6822
346	YTHDF1	miCLIP.ARE.noRRACH.50nt	8.9747
347	YTHDF1	miCLIP.ARE.noRRACH.50nt	8.4812
348	YTHDF1	miCLIP.ARE.noRRACH.50nt	8.4606
349	YTHDF1	miCLIP.ARE.noRRACH.50nt	8.4370
350	YTHDF1	miCLIP.ARE.noRRACH.50nt	10.1901
351	YTHDF1	miCLIP.ARE.noRRACH.50nt	8.7688
352	YTHDF1	miCLIP.ARE.noRRACH.50nt	10.1436
353	YTHDF1	miCLIP.ARE.noRRACH.50nt	9.7277
354	YTHDF1	miCLIP.ARE.noRRACH.50nt	10.5166
355	YTHDF1	miCLIP.ARE.noRRACH.50nt	9.3506
356	YTHDF1	miCLIP.ARE.noRRACH.50nt	9.8165
357	YTHDF1	miCLIP.ARE.noRRACH.50nt	9.9560
358	YTHDF1	miCLIP.ARE.noRRACH.50nt	10.2430
359	YTHDF1	miCLIP.ARE.noRRACH.50nt	9.0336
360	YTHDF1	miCLIP.ARE.noRRACH.50nt	10.3078
361	YTHDF1	miCLIP.ARE.noRRACH.50nt	10.4260
362	YTHDF1	miCLIP.ARE.noRRACH.50nt	9.9701
363	YTHDF1	miCLIP.ARE.noRRACH.50nt	10.4860
364	YTHDF1	miCLIP.ARE.noRRACH.50nt	10.7537
365	YTHDF1	miCLIP.ARE.noRRACH.50nt	11.4202
366	YTHDF1	miCLIP.ARE.noRRACH.50nt	11.4773
367	YTHDF1	miCLIP.ARE.noRRACH.50nt	11.0837
368	YTHDF1	miCLIP.ARE.noRRACH.50nt	11.4172
369	YTHDF1	miCLIP.ARE.noRRACH.50nt	11.2584
370	YTHDF1	miCLIP.ARE.noRRACH.50nt	11.3555
371	YTHDF1	miCLIP.ARE.noRRACH.50nt	11.4773
372	YTHDF1	miCLIP.ARE.noRRACH.50nt	11.3425
373	YTHDF1	miCLIP.ARE.noRRACH.50nt	11.7832
374	YTHDF1	miCLIP.ARE.noRRACH.50nt	12.1502
375	YTHDF1	miCLIP.ARE.noRRACH.50nt	11.9032
376	YTHDF1	miCLIP.ARE.noRRACH.50nt	11.6731
377	YTHDF1	miCLIP.ARE.noRRACH.50nt	11.8996
378	YTHDF1	miCLIP.ARE.noRRACH.50nt	12.3191
379	YTHDF1	miCLIP.ARE.noRRACH.50nt	12.0214
380	YTHDF1	miCLIP.ARE.noRRACH.50nt	11.2590
381	YTHDF1	miCLIP.ARE.noRRACH.50nt	12.4108
382	YTHDF1	miCLIP.ARE.noRRACH.50nt	12.4161
383	YTHDF1	miCLIP.ARE.noRRACH.50nt	11.4643
384	YTHDF1	miCLIP.ARE.noRRACH.50nt	11.3525
385	YTHDF1	miCLIP.ARE.noRRACH.50nt	10.9531
386	YTHDF1	miCLIP.ARE.noRRACH.50nt	11.4743
387	YTHDF1	miCLIP.ARE.noRRACH.50nt	11.2619
388	YTHDF1	miCLIP.ARE.noRRACH.50nt	11.0107
389	YTHDF1	miCLIP.ARE.noRRACH.50nt	9.8171
390	YTHDF1	miCLIP.ARE.noRRACH.50nt	9.1918
391	YTHDF1	miCLIP.ARE.noRRACH.50nt	9.9242
392	YTHDF1	miCLIP.ARE.noRRACH.50nt	8.7853
393	YTHDF1	miCLIP.ARE.noRRACH.50nt	9.0212
394	YTHDF1	miCLIP.ARE.noRRACH.50nt	9.3612
395	YTHDF1	miCLIP.ARE.noRRACH.50nt	8.4400
396	YTHDF1	miCLIP.ARE.noRRACH.50nt	8.2606
397	YTHDF1	miCLIP.ARE.noRRACH.50nt	9.1900
398	YTHDF1	miCLIP.ARE.noRRACH.50nt	9.5048
399	YTHDF1	miCLIP.ARE.noRRACH.50nt	9.8295
400	YTHDF1	miCLIP.ARE.noRRACH.50nt	9.5648
401	YTHDF1	miCLIP.ARE.noRRACH.50nt	9.1442
402	YTHDF1	miCLIP.ARE.noRRACH.50nt	10.0995
403	YTHDF1	miCLIP.ARE.noRRACH.50nt	10.3283
404	YTHDF1	miCLIP.ARE.noRRACH.50nt	10.1430
405	YTHDF1	miCLIP.ARE.noRRACH.50nt	10.2101
406	YTHDF1	miCLIP.ARE.noRRACH.50nt	10.0272
407	YTHDF1	miCLIP.ARE.noRRACH.50nt	8.9394
408	YTHDF1	miCLIP.ARE.noRRACH.50nt	8.9671
409	YTHDF1	miCLIP.ARE.noRRACH.50nt	9.1477
410	YTHDF1	miCLIP.ARE.noRRACH.50nt	8.1282
411	YTHDF1	miCLIP.ARE.noRRACH.50nt	8.4141
412	YTHDF1	miCLIP.ARE.noRRACH.50nt	7.3470
413	YTHDF1	miCLIP.ARE.noRRACH.50nt	7.7258
414	YTHDF1	miCLIP.ARE.noRRACH.50nt	7.3152
415	YTHDF1	miCLIP.ARE.noRRACH.50nt	5.8822
416	YTHDF1	miCLIP.ARE.noRRACH.50nt	8.2894
417	YTHDF1	miCLIP.ARE.noRRACH.50nt	8.3553
418	YTHDF1	miCLIP.ARE.noRRACH.50nt	7.1617
419	YTHDF1	miCLIP.ARE.noRRACH.50nt	5.8469
420	YTHDF1	miCLIP.ARE.noRRACH.50nt	7.6558
421	YTHDF1	miCLIP.ARE.noRRACH.50nt	8.3264
422	YTHDF1	miCLIP.ARE.noRRACH.50nt	8.1853
423	YTHDF1	miCLIP.ARE.noRRACH.50nt	8.5623
424	YTHDF1	miCLIP.ARE.noRRACH.50nt	8.3123
425	YTHDF1	miCLIP.ARE.noRRACH.50nt	7.8588
426	YTHDF1	miCLIP.ARE.noRRACH.50nt	8.2782
427	YTHDF1	miCLIP.ARE.noRRACH.50nt	7.6852
428	YTHDF1	miCLIP.ARE.noRRACH.50nt	8.2000
429	YTHDF1	miCLIP.ARE.noRRACH.50nt	8.8665
430	YTHDF1	miCLIP.ARE.noRRACH.50nt	9.0694
431	YTHDF1	miCLIP.ARE.noRRACH.50nt	7.5252
432	YTHDF1	miCLIP.ARE.noRRACH.50nt	7.2223
433	YTHDF1	miCLIP.ARE.noRRACH.50nt	8.2170
434	YTHDF1	miCLIP.ARE.noRRACH.50nt	8.7224
435	YTHDF1	miCLIP.ARE.noRRACH.50nt	7.5993
436	YTHDF1	miCLIP.ARE.noRRACH.50nt	7.8064
437	YTHDF1	miCLIP.ARE.noRRACH.50nt	8.2159
438	YTHDF1	miCLIP.ARE.noRRACH.50nt	8.9494
439	YTHDF1	miCLIP.ARE.noRRACH.50nt	9.3071
440	YTHDF1	miCLIP.ARE.noRRACH.50nt	8.7930
441	YTHDF1	miCLIP.ARE.noRRACH.50nt	8.4553
442	YTHDF1	miCLIP.ARE.noRRACH.50nt	8.9324
443	YTHDF1	miCLIP.ARE.noRRACH.50nt	9.9507
444	YTHDF1	miCLIP.ARE.noRRACH.50nt	9.1094
445	YTHDF1	miCLIP.ARE.noRRACH.50nt	8.8253
446	YTHDF1	miCLIP.ARE.noRRACH.50nt	8.9959
447	YTHDF1	miCLIP.ARE.noRRACH.50nt	9.0112
448	YTHDF1	miCLIP.ARE.noRRACH.50nt	8.9194
449	YTHDF1	miCLIP.ARE.noRRACH.50nt	9.2918
450	YTHDF1	miCLIP.ARE.noRRACH.50nt	10.3283
451	YTHDF1	miCLIP.ARE.noRRACH.50nt	10.1736
452	YTHDF1	miCLIP.ARE.noRRACH.50nt	10.6695
453	YTHDF1	miCLIP.ARE.noRRACH.50nt	10.4495
454	YTHDF1	miCLIP.ARE.noRRACH.50nt	10.7148
455	YTHDF1	miCLIP.ARE.noRRACH.50nt	10.5031
456	YTHDF1	miCLIP.ARE.noRRACH.50nt	10.3366
457	YTHDF1	miCLIP.ARE.noRRACH.50nt	10.9655
458	YTHDF1	miCLIP.ARE.noRRACH.50nt	11.0149
459	YTHDF1	miCLIP.ARE.noRRACH.50nt	10.6701
460	YTHDF1	miCLIP.ARE.noRRACH.50nt	10.6784
461	YTHDF1	miCLIP.ARE.noRRACH.50nt	11.9573
462	YTHDF1	miCLIP.ARE.noRRACH.50nt	10.6048
463	YTHDF1	miCLIP.ARE.noRRACH.50nt	10.6419
464	YTHDF1	miCLIP.ARE.noRRACH.50nt	11.5749
465	YTHDF1	miCLIP.ARE.noRRACH.50nt	11.1584
466	YTHDF1	miCLIP.ARE.noRRACH.50nt	10.3272
467	YTHDF1	miCLIP.ARE.noRRACH.50nt	9.9695
468	YTHDF1	miCLIP.ARE.noRRACH.50nt	9.8701
469	YTHDF1	miCLIP.ARE.noRRACH.50nt	9.5936
470	YTHDF1	miCLIP.ARE.noRRACH.50nt	9.5006
471	YTHDF1	miCLIP.ARE.noRRACH.50nt	9.7389
472	YTHDF1	miCLIP.ARE.noRRACH.50nt	9.5989
473	YTHDF1	miCLIP.ARE.noRRACH.50nt	9.4512
474	YTHDF1	miCLIP.ARE.noRRACH.50nt	9.9301
475	YTHDF1	miCLIP.ARE.noRRACH.50nt	9.4630
476	YTHDF1	miCLIP.ARE.noRRACH.50nt	10.3936
477	YTHDF1	miCLIP.ARE.noRRACH.50nt	9.6148
478	YTHDF1	miCLIP.ARE.noRRACH.50nt	9.1024
479	YTHDF1	miCLIP.ARE.noRRACH.50nt	9.1753
480	YTHDF1	miCLIP.ARE.noRRACH.50nt	9.0218
481	YTHDF1	miCLIP.ARE.noRRACH.50nt	8.5253
482	YTHDF1	miCLIP.ARE.noRRACH.50nt	8.4959
483	YTHDF1	miCLIP.ARE.noRRACH.50nt	8.6347
484	YTHDF1	miCLIP.ARE.noRRACH.50nt	7.2623
485	YTHDF1	miCLIP.ARE.noRRACH.50nt	7.5299
486	YTHDF1	miCLIP.ARE.noRRACH.50nt	7.3681
487	YTHDF1	miCLIP.ARE.noRRACH.50nt	7.1164
488	YTHDF1	miCLIP.ARE.noRRACH.50nt	6.9946
489	YTHDF1	miCLIP.ARE.noRRACH.50nt	6.6040
490	YTHDF1	miCLIP.ARE.noRRACH.50nt	6.3734
491	YTHDF1	miCLIP.ARE.noRRACH.50nt	5.9704
492	YTHDF1	miCLIP.ARE.noRRACH.50nt	5.0480
493	YTHDF1	miCLIP.ARE.noRRACH.50nt	3.6544
494	YTHDF1	miCLIP.ARE.noRRACH.50nt	5.1339
495	YTHDF1	miCLIP.ARE.noRRACH.50nt	4.5080
496	YTHDF1	miCLIP.ARE.noRRACH.50nt	5.3986
497	YTHDF1	miCLIP.ARE.noRRACH.50nt	3.5538
[truncated: 18,021 more rows]
